# Supplementary material for: How has the COVID-19 pandemic affected young people?—Mapping knowledge structure and research framework by scientometric analysis
Source: Front Public Health. 2022 Dec 2;10:1052727. doi: 10.3389/fpubh.2022.1052727 (PMC9755507; doi:10.3389/fpubh.2022.1052727)
Supplement: Supplementary file 1 [file Data_Sheet_1.ZIP]

Archive with 12 entries (11 files):
- Raw data available for replication/
- Raw data available for replication/download_1001_1500.txt
- Raw data available for replication/download_1501_2000.txt
- Raw data available for replication/download_1_500.txt
- Raw data available for replication/download_2001_2500.txt
- Raw data available for replication/download_2501_3000.txt
- Raw data available for replication/download_3001_3500.txt
- Raw data available for replication/download_3501_4000.txt
- Raw data available for replication/download_4001_4500.txt
- Raw data available for replication/download_4501_5000.txt
- Raw data available for replication/download_5001_5077.txt
- Raw data available for replication/download_501_1000.txt
