# Supplementary material for: How has the COVID-19 pandemic affected young people?—Mapping knowledge structure and research framework by scientometric analysis
Source: Front Public Health. 2022 Dec 2;10:1052727. doi: 10.3389/fpubh.2022.1052727 (PMC9755507; doi:10.3389/fpubh.2022.1052727)
Supplement: Supplementary file 1 [file Data_Sheet_1.ZIP › Raw data available for replication/download_1001_1500.txt]

FN Clarivate Analytics Web of Science
VR 1.0
PT J
AU Alremeithi, HM
   Alghefli, AK
   Almadhani, R
   AlKetbi, LMB
AF Alremeithi, Hamda Musabbah
   Alghefli, Aljazia Khalfan
   Almadhani, Rouqyah
   AlKetbi, Latifa Mohammad Baynouna
TI Knowledge, Attitude, and Practices Toward SARS-COV-2 Infection in the
   United Arab Emirates Population: An Online Community-Based
   Cross-Sectional Survey
SO FRONTIERS IN PUBLIC HEALTH
LA English
DT Article
DE SARS-CoV-2 infection; knowledge; attitude; practices; preventive
   measures
ID COVID-19
AB Population's preventive practices and self-isolation is determinantal in the prevention and mitigation. This study explored the adult population's knowledge, attitude, and practice toward COVID-19 in UAE between the 4th and 14th of April 2020. The study was a community-based, cross-sectional study using a self-administered electronic questionnaire covering five different aspects: demographics, knowledge, practice, attitude, source, and trust of information, and a patient health questionnaire (PHQ-2) for depression screening. Results were analyzed using frequencies, cross-tabulation, and regression analysis. A total of 1,867 people responded to the survey. The mean age of participants was 36.0 years S.D. 10.8. Males were 19.3% and female (80.7%). Knowledge was significantly better in people with higher educational levels (B 0.17, P-value < 0.001), good preventive practice (B 0.12, P-value < 0.001), and higher perceived risk scores (B 0.053, P-value = 0.025). The best practice scores were shown by participants with older age (B 0.097, P-value < 0.05), with good knowledge (B 0.086, P-value < 0.05), were of non-UAE nationalities (B -0.08, P-value < 0.05), with jobs that cannot be practiced from home, military and health care employees (B -0.104, P-value < 0.05), had a personal history of contact with COVID-19 patients (B 0.053, P-value < 0.05), higher educational levels (B 0.052, P-value < 0.05), and a positive attitude toward taking a vaccine (B 0.088, P-value < 0.05). Depression risk was significantly higher in men, non-UAE nationals, in those with lower knowledge scores, and younger ages. The most followed practices were staying home, handwashing, avoiding social gatherings, limiting three people per vehicle, and avoiding public transportation. The least practiced measures were covering the face while sneezing or coughing and wearing masks. Although staying home was reported by 92.5% of participants, 22.6% mentioned that they were visited by more than two people and visited others in 18.4% during the last week. Social media was the source of information for 82.1% of the participants and most trusted doctors and healthcare providers. Depression risk was present in 18.9% of the participants, and most respondents (89%) agreed that SARS-COV-2 infection would be finally be successfully controlled. An encouraging finding is the willingness of two-third of the participants (64.5%) to take the COVID-19 vaccine and if it was developed, although it was very early in the pandemic. Only 14.6% said they would not take the vaccine, and 20.9% were not sure. The obtained results on knowledge and practices, although satisfactory, could be insufficient to prevent this pandemic from being contained. Therefore, we recommend the intensification of awareness programs and good practices. In addition, mental health is an area worth further studies.
C1 [Alremeithi, Hamda Musabbah; Alghefli, Aljazia Khalfan; Almadhani, Rouqyah; AlKetbi, Latifa Mohammad Baynouna] Abu Dhabi Healthcare Serv, Al Ain AHS Family Med Program Acad Affairs, Abu Dhabi, U Arab Emirates.
RP AlKetbi, LMB (通讯作者)，Abu Dhabi Healthcare Serv, Al Ain AHS Family Med Program Acad Affairs, Abu Dhabi, U Arab Emirates.
EM latifa.mohammad@gmail.com
OI Baynouna Al Ketbi, Latifa/0000-0003-3976-2152
CR Ayinde O.O., 2020, ADV INFECT DIS, V10, P6, DOI [10.4236/aid.2020.103002, DOI 10.4236/AID.2020.103002]
   Bdair IA, 2020, ASIA-PAC J PUBLIC HE, V32, P354, DOI 10.1177/1010539520949421
   CFDCA, 2020, US CLOTH FAC COV HEL US CLOTH FAC COV HEL
   Ismail LC, 2021, FRONT PSYCHIATRY, V12, DOI 10.3389/fpsyt.2021.633230
   Chibber P, 2020, EUR J PHARMACOL, V883, DOI 10.1016/j.ejphar.2020.173372
   Gandhi M, 2020, NEW ENGL J MED, V382, P2158, DOI 10.1056/NEJMe2009758
   Gates Foundation, 2021, COVID 19 SIGNIFICANT
   Guan WJ, 2020, EUR RESPIR J, V55, DOI 10.1183/13993003.00597-2020
   Harapan H, 2016, ASIAN PAC J TROP MED, V9, P1092, DOI 10.1016/j.apjtm.2016.07.036
   Giao H, 2020, ASIAN PAC J TROP MED, V13, P260, DOI 10.4103/1995-7645.280396
   Kakemam E, 2020, FRONT PUBLIC HEALTH, V8, DOI 10.3389/fpubh.2020.585302
   Masoud AT, 2021, BMJ OPEN, V11, DOI 10.1136/bmjopen-2020-043971
   Muqattash R, 2020, DATA BRIEF, V33, DOI 10.1016/j.dib.2020.106446
   Nazli T., 2020, EPIDEM INT, V5, P10, DOI 10.24321/2455.7048.202011
   Nour MO, 2015, INT RES J MED MED SC, V3, P103
   Rajkumar RP, 2020, ASIAN J PSYCHIATR, V52, DOI 10.1016/j.ajp.2020.102066
   Saadatjoo S, 2021, PUBLIC HEALTH, V194, P185, DOI 10.1016/j.puhe.2021.03.005
   Saqlain M, 2020, J HOSP INFECT, V105, P419, DOI 10.1016/j.jhin.2020.05.007
   Scobie CDRH, 2021, ACIP M
   Singh P, 2020, J MED INTERNET RES, V22, DOI 10.2196/21490
   Takahashi S, 1975, Folia Psychiatr Neurol Jpn, V29, P207
   Wadhwa Paulblakedivyanshi., 2020, 2020 YEAR REV IMPACT
   WHO, 2021, NOV COR 2019 NCOV SI
   Wilder-Smith A, 2020, J TRAVEL MED, V27, DOI 10.1093/jtm/taaa020
   Zhong BL, 2020, INT J BIOL SCI, V16, P1745, DOI 10.7150/ijbs.45221
NR 25
TC 4
Z9 5
U1 0
U2 3
PU FRONTIERS MEDIA SA
PI LAUSANNE
PA AVENUE DU TRIBUNAL FEDERAL 34, LAUSANNE, CH-1015, SWITZERLAND
EI 2296-2565
J9 FRONT PUBLIC HEALTH
JI Front. Public Health
PD JUL 19
PY 2021
VL 9
AR 687628
DI 10.3389/fpubh.2021.687628
PG 9
WC Public, Environmental & Occupational Health
WE Science Citation Index Expanded (SCI-EXPANDED); Social Science Citation Index (SSCI)
SC Public, Environmental & Occupational Health
GA TT5ES
UT WOS:000680371700001
PM 34350152
OA gold, Green Published
DA 2022-11-04
ER

PT J
AU Breaux, R
   Dvorsky, MR
   Marsh, NP
   Green, CD
   Cash, AR
   Shroff, DM
   Buchen, N
   Langberg, JM
   Becker, SP
AF Breaux, Rosanna
   Dvorsky, Melissa R.
   Marsh, Nicholas P.
   Green, Cathrin D.
   Cash, Annah R.
   Shroff, Delshad M.
   Buchen, Natalie
   Langberg, Joshua M.
   Becker, Stephen P.
TI Prospective impact of COVID-19 on mental health functioning in
   adolescents with and without ADHD: protective role of emotion regulation
   abilities
SO JOURNAL OF CHILD PSYCHOLOGY AND PSYCHIATRY
LA English
DT Article
DE Novel coronavirus; COVID-19; adolescence; mental health; emotion
   regulation; attention-deficit; hyperactivity disorder; psychopathology
ID ATTENTION-DEFICIT/HYPERACTIVITY DISORDER; PSYCHOPATHOLOGY;
   DYSREGULATION; DEPRESSION; CHILDREN; ANXIETY
AB Background: The impact of chronic stressors like the COVID-19 pandemic is likely to be magnified in adolescents with pre-existing mental health risk, such as attention-deficit/hyperactivity disorder (ADHD). This study examined changes in and predictors of adolescent mental health from before to during the COVID-19 pandemic in the Southeastern and Midwestern United States. Methods: Participants include 238 adolescents (132 males; ages 15-17; 118 with ADHD). Parents and adolescents provided ratings of mental health symptoms shortly before the COVID-19 pandemic and in spring and summer 2020. Results: Adolescents on average experienced an increase in depression, anxiety, sluggish cognitive tempo, inattentive, and oppositional/defiant symptoms from pre-COVID-19 to spring 2020; however, with the exception of inattention, these symptoms decreased from spring to summer 2020. Adolescents with ADHD were more likely than adolescents without ADHD to experience an increase in inattentive, hyperactive/impulsive, and oppositional/defiant symptoms. Adolescents with poorer pre-COVID-19 emotion regulation abilities were at-risk for experiencing increases in all mental health symptoms relative to adolescents with better pre-COVID-19 emotion regulation abilities. Interactive risk based on ADHD status and pre-COVID-19 emotion regulation abilities was found for inattention and hyperactivity/impulsivity, such that adolescents with ADHD and poor pre-COVID-19 emotion regulation displayed the highest symptomatology across timepoints. Lower family income related to increases in inattention but higher family income related to increases in oppositional/defiant symptoms. Conclusions: The early observed increases in adolescent mental health symptoms during the COVID-19 pandemic do not on average appear to be sustained following the lift of stay-at-home orders, though studies evaluating mental health across longer periods of time are needed. Emotion dysregulation and ADHD increase risk for sustained negative mental health functioning and highlight the need for interventions for these populations during chronic stressors. Results and clinical implications should be considered within the context of our predominately White, middle class sample.
C1 [Breaux, Rosanna; Cash, Annah R.; Shroff, Delshad M.] Virginia Polytech Inst & State Univ, Dept Psychol, 460 Turner St NW,Suite 207, Blacksburg, VA 24060 USA.
   [Dvorsky, Melissa R.] George Washington Univ, Childrens Natl Hosp, Washington, DC USA.
   [Marsh, Nicholas P.; Becker, Stephen P.] Cincinnati Childrens Hosp Med Ctr, Div Behav Med & Clin Psychol, Cincinnati, OH 45229 USA.
   [Green, Cathrin D.; Buchen, Natalie; Langberg, Joshua M.] Virginia Commonwealth Univ, Dept Psychol, Box 2018, Richmond, VA 23284 USA.
   [Becker, Stephen P.] Univ Cincinnati, Coll Med, Dept Pediat, Cincinnati, OH USA.
RP Breaux, R (通讯作者)，Virginia Polytech Inst & State Univ, Dept Psychol, 460 Turner St NW,Suite 207, Blacksburg, VA 24060 USA.
EM rbreaux@vt.edu
RI Becker, Stephen P./AAE-3858-2019
OI Becker, Stephen P./0000-0001-9046-5183
FU Institute of Education Science (IES), U.S. Department of Education
   [R305A160126]; Cincinnati Children's Research Foundation; Virginia Tech
   COVID-19 Rapid Response Seed Grant
FX This research was supported by the Institute of Education Science (IES),
   U.S. Department of Education (grant R305A160126), Cincinnati Children's
   Research Foundation, and a Virginia Tech COVID-19 Rapid Response Seed
   Grant. The funding sources had no role in the design and conduct of the
   study; collection, management, analysis, and interpretation of the data;
   preparation, review, or approval of the manuscript; or decision to
   submit the manuscript for publication. The authors would like to thank
   the families, project coordinators, and graduate students who made this
   research possible. The authors have declared that they have no competing
   or potential conflicts of interest.
CR Ahmed MZ, 2020, ASIAN J PSYCHIATR, V51, DOI 10.1016/j.ajp.2020.102092
   [Anonymous], 2020, LAB SCALABLE MENTAL
   [Anonymous], 2020, MAP COVID 19 CASE TR
   Asanov I., 2020, REMOTE LEARNING TIME
   Becker S.P., 2015, CHILD CONCENTRATION
   Becker SP, 2020, ADHD ADOLESCENTS DEV, P170
   Becker SP, 2020, J ABNORM CHILD PSYCH, V48, P391, DOI 10.1007/s10802-019-00603-9
   Becker SP, 2019, J CHILD PSYCHOL PSYC, V60, P1021, DOI 10.1111/jcpp.13061
   Breaux R., 2020, EVIDENCE BASED PRACT, V5, P147, DOI [DOI 10.1080/23794925.2020.1759468, 10.1080/23794925.2020.1759468]
   Brown B. B., 2009, HDB ADOLESCENT PSYCH, P74, DOI [10.1002/9780470479193.adlpsy002004, DOI 10.1002/9780470479193.ADLPSY002004]
   Bunford N, 2015, CLIN CHILD FAM PSYCH, V18, P185, DOI 10.1007/s10567-015-0187-5
   Cao WJ, 2020, PSYCHIAT RES, V287, DOI 10.1016/j.psychres.2020.112934
   Centers for Disease Control and Prevention, 2020, MENTAL HLTH HOUSEHOL
   Chorpita BF, 2005, BEHAV RES THER, V43, P309, DOI 10.1016/j.brat.2004.02.004
   Cohen J., 1988, STAT POWER ANAL BEHA, DOI DOI 10.1234/12345678
   Collins WA., 1990, CHILDHOOD ADOLESCENC, P85
   Dvorsky MR, 2021, EUR CHILD ADOLES PSY, V30, P1829, DOI 10.1007/s00787-020-01583-8
   Holland K., 2020, HEALTHLINE
   Huang Y, 2021, PSYCHOL HEALTH MED, V26, P656, DOI 10.1080/13548506.2020.1833631
   Jenness JL, 2016, DEPRESS ANXIETY, V33, P1039, DOI 10.1002/da.22548
   Jiang HJ, 2020, ASIAN PAC J TROP MED, V13, P252, DOI 10.4103/1995-7645.281614
   Kaufman EA, 2016, J PSYCHOPATHOL BEHAV, V38, P443, DOI 10.1007/s10862-015-9529-3
   Langberg JM, 2019, J CHILD PSYCHOL PSYC, V60, P1219, DOI 10.1111/jcpp.13082
   McGinty EE, 2020, JAMA-J AM MED ASSOC, V324, P93, DOI 10.1001/jama.2020.9740
   McLaughlin KA, 2011, BEHAV RES THER, V49, P544, DOI 10.1016/j.brat.2011.06.003
   Moccia L, 2020, BRAIN BEHAV IMMUN, V87, P75, DOI 10.1016/j.bbi.2020.04.048
   Paus Tomas, 2008, Nat Rev Neurosci, V9, P947, DOI 10.1038/nrn2513
   Saez B, 2019, J ABNORM CHILD PSYCH, V47, P35, DOI 10.1007/s10802-018-0436-4
   Sloan E, 2017, CLIN PSYCHOL REV, V57, P141, DOI 10.1016/j.cpr.2017.09.002
   Sobanski E, 2010, J CHILD PSYCHOL PSYC, V51, P915, DOI 10.1111/j.1469-7610.2010.02217.x
   Steinberg EA, 2015, CHILD PSYCHIAT HUM D, V46, P951, DOI 10.1007/s10578-015-0534-2
   Terranova AM, 2009, J APPL DEV PSYCHOL, V30, P344, DOI 10.1016/j.appdev.2008.12.017
   Wang CY, 2020, BRAIN BEHAV IMMUN, V87, P40, DOI 10.1016/j.bbi.2020.04.028
   Weller EB., 1999, CHILDRENS INTERVIEW
   Willcutt E, 2012, NEUROTHERAPEUTICS, V9, P490, DOI 10.1007/s13311-012-0135-8
   Wolraich ML., 2003, VANDERBILT ADHD TEAC
   Zuckerman M., 1999, VULNERABILITY PSYCHO
NR 37
TC 71
Z9 71
U1 20
U2 79
PU WILEY
PI HOBOKEN
PA 111 RIVER ST, HOBOKEN 07030-5774, NJ USA
SN 0021-9630
EI 1469-7610
J9 J CHILD PSYCHOL PSYC
JI J. Child Psychol. Psychiatry
PD SEP
PY 2021
VL 62
IS 9
BP 1132
EP 1139
DI 10.1111/jcpp.13382
EA FEB 2021
PG 8
WC Psychology, Developmental; Psychiatry; Psychology
WE Science Citation Index Expanded (SCI-EXPANDED); Social Science Citation Index (SSCI)
SC Psychology; Psychiatry
GA UI4IP
UT WOS:000614643000001
PM 33543486
OA Green Published, Bronze, Green Accepted
HC Y
HP N
DA 2022-11-04
ER

PT J
AU Daiute, C
AF Daiute, Colette
TI Narrating Crisis From War Zones to Disease Zones
SO JOURNAL OF HUMANISTIC PSYCHOLOGY
LA English
DT Article
DE youth in COVID-19; adolescents; narrative; psychosocial processes;
   disease zones; war zones
AB Previous research with young people growing up during and after wars offers insights for how youth are understanding and coping with the COVID-19 crisis. This literature review summarizes findings from research with adolescents who shared their experience and knowledge in war zones as those findings apply to research with youth in this pandemic. Circumstances of the COVID-19 pandemic differ in important ways from military wars, yet emerging research explains how abrupt disruptions of daily life and consequences like lack of social support and uncertainty challenge young people's psychosocial orientations and health. A brief review of issues relevant to youth in crises sets the scene for a discussion of how their uses of narratives in war zones engaged powerful psychosocial processes, including sense making, imagining, and advising, and how those processes apply to youth narrating in disease zones. Focus is on how such discourse activities symbolically manage instability, uncertainty, and separation challenging youth in the COVID-19 era. Because narrating is an interactive process, adults' open invitations and empathetic listening to youth storytelling are, moreover, pivotal for supporting youth expression rather than shutting it down. The article concludes with implications for future research with youth growing up in the COVID-19 crisis.
C1 [Daiute, Colette] CUNY, Psychol, Grad Ctr, New York, NY 10016 USA.
RP Daiute, C (通讯作者)，CUNY, Grad Ctr, 365 Fifth Ave, New York, NY 10016 USA.
EM cdaiute@gc.cuny.edu
OI Daiute, Colette/0000-0003-3876-2003
CR A Resident of Wuhan, 2020, CORONOVIRUS LOCKDOWN
   Amsel E., 2011, ADOLESCENT VULNERABI, DOI [10.1017/CBO9781139042819, DOI 10.1017/CBO9781139042819]
   [Anonymous], 1994, RELATING EVENTS NARR
   Betancourt TS, 2008, INT REV PSYCHIATR, V20, P317, DOI 10.1080/09540260802090363
   Bruner J., 1986, ACTUAL MINDS POSSIBL
   Bryant DJ, 2020, PSYCHOL TRAUMA-US, V12, pS193, DOI 10.1037/tra0000711
   Cuartas J, 2020, PSYCHOL TRAUMA-US, V12, pS195, DOI 10.1037/tra0000597
   Daiute C, 2010, HUMAN DEV POLITICAL, DOI [10.1017/CBO9780511779725, DOI 10.1017/CBO9780511779725, 10.1017/CB09780511779725]
   Daiute C., 2014, NARRAT INQ, DOI [10.4135/9781544365442, DOI 10.4135/9781544365442]
   Daiute C., 2019, MIGRATION SERBIA DAT
   Daiute C, 2020, QUAL PSYCHOL, V7, P367, DOI 10.1037/qup0000166
   Daiute C, 2017, NEW PERSPECTIVES ON HUMAN DEVELOPMENT, P447
   Dodd H., 2020, NY TIMES
   Drozdek B, 2020, FRONT PSYCHIATRY, V10, DOI 10.3389/fpsyt.2019.00975
   Endale T, 2020, PSYCHOL TRAUMA-US, V12, pS225, DOI 10.1037/tra0000875
   Frankl V.E., 1985, MANS SEARCH MEANING, DOI DOI 10.1111/j.1943-278X.2012.00119.x
   Griffin G, 2020, PSYCHOL TRAUMA-US, V12, pS279, DOI 10.1037/tra0000828
   Jovic S, 2020, QUAL PSYCHOL, V7, P285, DOI 10.1037/qup0000142
   Khoury B, 2020, PSYCHOL TRAUMA-US, V12, P497, DOI 10.1037/tra0000757
   Liu SR, 2020, PSYCHOL TRAUMA-US, V12, P439, DOI 10.1037/tra0000784
   Lucic L, 2016, HUM DEV, V59, P81, DOI 10.1159/000448228
   Masten AS, 2001, AM PSYCHOL, V56, P227, DOI 10.1037/0003-066X.56.3.227
   Nelson K., 2007, YOUNG MINDS SOCIAL W, DOI [10.4159/9780674041400, DOI 10.4159/9780674041400]
   Novacek DM, 2020, PSYCHOL TRAUMA-US, V12, P449, DOI 10.1037/tra0000796
   Phelps C, 2020, PSYCHOL TRAUMA-US, V12, pS73, DOI 10.1037/tra0000861
   Programme on Youth Unit, 2020, PROT MOB YOUTH COVID
   Salerno JP, 2020, PSYCHOL TRAUMA-US, V12, pS239, DOI 10.1037/tra0000837
   Siller Heidi, 2018, TEACHER ED, V53, P44
   Stark AM, 2020, PSYCHOL TRAUMA-US, V12, pS133, DOI 10.1037/tra0000781
   Steinberg L., 2014, AGE OPPORTUNITY
   Vygotsky L. S., 1978, MIND SOC DEV HIGHER
   Wang J., 2020, UCHICAGO NEWS   0604
   Zhou X, 2020, PSYCHOL TRAUMA-US, V12, pS76, DOI 10.1037/tra0000754
NR 33
TC 1
Z9 1
U1 0
U2 1
PU SAGE PUBLICATIONS INC
PI THOUSAND OAKS
PA 2455 TELLER RD, THOUSAND OAKS, CA 91320 USA
SN 0022-1678
EI 1552-650X
J9 J HUMANIST PSYCHOL
JI J. Humanist. Psychol.
PD MAR
PY 2021
VL 61
IS 2
SI SI
BP 219
EP 230
AR 0022167820964329
DI 10.1177/0022167820964329
EA OCT 2020
PG 12
WC Psychology, Multidisciplinary
WE Social Science Citation Index (SSCI)
SC Psychology
GA QF1IF
UT WOS:000578594000001
DA 2022-11-04
ER

PT J
AU Hanibuchi, T
   Yabe, N
   Nakaya, T
AF Hanibuchi, Tomoya
   Yabe, Naoto
   Nakaya, Tomoki
TI Who is staying home and who is not? Demographic, socioeconomic, and
   geographic differences in time spent outside the home during the
   COVID-19 outbreak in Japan
SO PREVENTIVE MEDICINE REPORTS
LA English
DT Article
DE COVID-19; Self-restraint; Going-out behavior; State of emergency; Online
   survey; Japan
AB Studies have reported that many people changed their going-out behavior in response to the declaration of a state of emergency related to the coronavirus disease 2019 (COVID-19) in Japan. However, individual attributes of those who tended to stay home have not been examined. Therefore, this study examined the demographic, socioeconomic, and geographic characteristics of people who refrained from going out both before and after a state of emergency was declared. Using data from a nationwide online survey, this study retrospectively investigated the relative amount of time spent outside the home between mid-February and mid-May 2020. Multilevel linear regression analysis was performed to examine the association of time outside with demographic, socioeconomic, and geographic characteristics, and with the anxiety related to going out, in each period. Overall, respondents significantly reduced their time spent outside during the study period, especially after a state of emergency was declared. Those who were young, female, living with two or more people, had lower income, were not working, used public transportation, had chronic disease, and lived in large metropolitan areas were more likely to reduce time outside during a part of the study period. However, no significant differences were observed for occupational class, education, and neighborhood population density. Thus, the results showed a reduction in time outside during the COVID-19 outbreak and the existence of demographic, socioeconomic, and geographic differences in going-out behavior. Socioeconomic disparities and neighborhood differences in going-out behavior, and their influence on health should be continuously monitored.
C1 [Hanibuchi, Tomoya; Nakaya, Tomoki] Tohoku Univ, Grad Sch Environm Studies, Aoba Ku, 468-1 Aramaki, Sendai, Miyagi 9808572, Japan.
   [Yabe, Naoto] Tokyo Metropolitan Univ, Dept Geog, 1-1 Minami Osawa, Hachioji, Tokyo 1920397, Japan.
RP Hanibuchi, T (通讯作者)，Tohoku Univ, Grad Sch Environm Studies, Aoba Ku, 468-1 Aramaki, Sendai, Miyagi 9808572, Japan.
EM info@hanibuchi.com
FU JSPS KAKENHI, Japan [JP17H00947, JP18KK0371, JP20H00040]; Starting
   Grants for Research toward Resilient Society (Tohoku University)
FX This work was supported by JSPS KAKENHI, Japan (Grant Numbers
   JP17H00947, JP18KK0371, and JP20H00040) and Starting Grants for Research
   toward Resilient Society (Tohoku University).
CR Amram O, 2020, HEALTH PLACE, V64, DOI 10.1016/j.healthplace.2020.102377
   Bambra C, 2020, J EPIDEMIOL COMMUN H, V74, P964, DOI 10.1136/jech-2020-214401
   Goethals L, 2020, JMIR AGING, V3, DOI 10.2196/19007
   Hamidi S, 2020, HEALTH PLACE, V64, DOI 10.1016/j.healthplace.2020.102378
   Islam N, 2020, BMJ-BRIT MED J, V370, DOI 10.1136/bmj.m2743
   Japanese Ministry of Health Labor and Works, 2020, COR DIS 2019 COVID 1
   Japanese Ministry of Health Labour and Welfare, 2020, ACC TOT CONF CAS PRE
   Johns Hopkins Coronavirus Resource Center, 2020, COVID 19 DASHB
   Katafuchi Yuya, 2021, Econ Disaster Clim Chang, V5, P71, DOI 10.1007/s41885-020-00077-w
   Khalatbari-Soltani S, 2020, J EPIDEMIOL COMMUN H, V74, P620, DOI 10.1136/jech-2020-214297
   Killgore WDS, 2020, PSYCHIAT RES, V290, DOI 10.1016/j.psychres.2020.113117
   Machida M, 2020, INT J INFECT DIS, V96, P371, DOI 10.1016/j.ijid.2020.05.039
   Baena-Diez JM, 2020, J PUBLIC HEALTH-UK, V42, P698, DOI 10.1093/pubmed/fdaa136
   Muto K, 2020, PLOS ONE, V15, DOI 10.1371/journal.pone.0234292
   Oronce CI, 2020, J GEN INTERN MED, V35, P2791, DOI 10.1007/s11606-020-05971-3
   Parady G., 2020, TRANSPORTATION RES I, V7, DOI [10.1016/j.trip.2020.100181, DOI 10.1016/J.TRIP.2020.100181]
   Power K., 2020, Sustainability: Science, Practice & Policy, V17, P67, DOI 10.1080/15487733.2020.1776561
   Tison GH, 2020, ANN INTERN MED, V173, P767, DOI 10.7326/M20-2665
   Tull MT, 2020, PSYCHIAT RES, V289, DOI 10.1016/j.psychres.2020.113098
   Yabe T., 2020, ARXIV200509423
   Yamamura E., 2020, PAPERS ARXIV
   Zhang CH, 2020, J RURAL HEALTH, V36, P433, DOI 10.1111/jrh.12476
NR 22
TC 11
Z9 11
U1 3
U2 8
PU ELSEVIER
PI AMSTERDAM
PA RADARWEG 29, 1043 NX AMSTERDAM, NETHERLANDS
EI 2211-3355
J9 PREV MED REP
JI Prev. Med. Rep.
PD MAR
PY 2021
VL 21
AR 101306
DI 10.1016/j.pmedr.2020.101306
EA JAN 2021
PG 7
WC Public, Environmental & Occupational Health
WE Science Citation Index Expanded (SCI-EXPANDED); Social Science Citation Index (SSCI)
SC Public, Environmental & Occupational Health
GA RV1AI
UT WOS:000645568800024
PM 33489727
OA gold, Green Published
DA 2022-11-04
ER

PT J
AU Cheng, G
   Liu, J
   Yang, YY
   Wang, YQ
   Xiong, XM
   Liu, GZ
AF Cheng, Gang
   Liu, Jia
   Yang, Yiying
   Wang, Yangqian
   Xiong, Xianmeng
   Liu, Guangzeng
TI Stressful events and adolescents' suicidal ideation during the COVID-19
   epidemic: A moderated mediation model of depression and parental
   educational involvement
SO CHILDREN AND YOUTH SERVICES REVIEW
LA English
DT Article
DE Stressful events; Depression; Parental educational involvement; Suicidal
   ideation; Adolescents; COVID-19 epidemic
ID LIFE EVENTS; SOCIAL SUPPORT; MENTAL-HEALTH; BODY-IMAGE; BEHAVIOR; RISK;
   VICTIMIZATION; CHILDHOOD; SYMPTOMS; SCALE
AB This study examined the association between stressful events and adolescents' suicidal ideation and determined the roles of depression as a mediator and parental educational involvement as a moderator during the COVID-19 epidemic. Survey data from a sample of 1595 Chinese adolescents and their parents were subjected to path analysis. The results indicated that stressful events of the COVID-19 epidemic were significantly positively associated with adolescents' suicidal ideation, and this association was mediated by depression. In addition, adolescents' parental educational involvement significantly moderated the path from depression to suicidal ideation. These results highlight the importance of identifying the underlying key mechanisms that moderate the mediated paths between stressful events and adolescents' suicidal ideation during the COVID-19 epidemic. The findings also provide implications for parents and education staff regarding the importance of improving parental educational involvement to prevent adolescents' suicidal ideation during the COVID-19 epidemic.
C1 [Cheng, Gang; Liu, Jia; Yang, Yiying; Wang, Yangqian; Xiong, Xianmeng] Guizhou Normal Univ, Sch Psychol, Guiyang 550001, Peoples R China.
   [Liu, Guangzeng] Southwest Univ, Fac Psychol, Chongqing 400715, Peoples R China.
   [Liu, Guangzeng] Southwest Univ, Res Ctr Mental Hlth Educ, Chongqing 400715, Peoples R China.
RP Liu, GZ (通讯作者)，Southwest Univ, Fac Psychol, Res Ctr Mental Hlth Educ, 2 Tiansheng St, Chongqing 400715, Peoples R China.
EM lgzohyeah@163.com
OI Cheng, Gang/0000-0002-6903-6381
FU Guizhou Normal University - Guizhou Normal University (GZNU); Research
   project of Humanities and Social Sciences in Colleges and universities
   of Guizhou Province by the Department of Education of Guizhou Province
   (DEGP) [2020SSD017]; Special Project for Academic Novice Cultivation and
   Innovative Exploration by Guizhou Provincial Science and Technology
   Foundation (GPSTF) [Qian Ke Quan Ping Tai Ren Cai[2017]5726-16]
FX This research was funded by the PhD early development program of Guizhou
   Normal University (2017) supported by the Guizhou Normal University
   (GZNU) grant to G. Cheng. It was also awarded from the the Research
   project of Humanities and Social Sciences in Colleges and universities
   of Guizhou Province (Master Program) supported by the Department of
   Education of Guizhou Province (DEGP, Project No. 2020SSD017) and awarded
   from the Special Project for Academic Novice Cultivation and Innovative
   Exploration (Project No. Qian Ke Quan Ping Tai Ren Cai[2017]5726-16)
   supported by Guizhou Provincial Science and Technology Foundation
   (GPSTF) to G. Cheng. The findings, interpretations and conclusions
   expressed in the paper are solely of the authors and do not necessarily
   represent the views of GZNU, DEGP and GPSTF. We thank all the
   participants in this study.
CR Aebi M, 2009, J AFFECT DISORDERS, V115, P140, DOI 10.1016/j.jad.2008.09.017
   Bakker J. T. A., 2007, SCH FAMILIES PARTNER, P238
   Barzilay R, 2020, DEPRESS ANXIETY, V37, P851, DOI 10.1002/da.23060
   BECK AT, 1979, J CONSULT CLIN PSYCH, V47, P343, DOI 10.1037/0022-006X.47.2.343
   Brausch AM, 2014, J ABNORM CHILD PSYCH, V42, P779, DOI 10.1007/s10802-013-9822-0
   Brausch AM, 2009, SUICIDE LIFE-THREAT, V39, P58, DOI 10.1521/suli.2009.39.1.58
   Bridge JA, 2006, J CHILD PSYCHOL PSYC, V47, P372, DOI 10.1111/j.1469-7610.2006.01615.x
   Czeisler ME, 2020, MMWR-MORBID MORTAL W, V69, P1049, DOI [10.1101/2020.04.22.20076141v1, 10.15585/mmwr.mm6932a1]
   Dardas LA, 2018, INT J MENT HEALTH NU, V27, P555, DOI 10.1111/inm.12429
   Flouri Eirini, 2002, Crisis, V23, P17, DOI 10.1027//0227-5910.23.1.17
   Gong H., 2012, PSYCHOL RES-PSYCH FO, V5, P58
   Goodman E, 2003, J PEDIATR-US, V143, P451, DOI 10.1067/S0022-3476(03)00456-6
   Grover KE, 2009, J CLIN PSYCHOL, V65, P1281, DOI 10.1002/jclp.20632
   Hirschtritt Matthew E, 2015, Int J Adolesc Med Health, V27, P415, DOI 10.1515/ijamh-2014-0060
   HOROWITZ M, 1979, PSYCHOSOM MED, V41, P209, DOI 10.1097/00006842-197905000-00004
   Howarth EJ, 2020, J AFFECT DISORDERS, V266, P731, DOI 10.1016/j.jad.2020.01.171
   Iob E, 2020, BRIT J PSYCHIAT, V217, P543, DOI 10.1192/bjp.2020.130
   Jung JM, 2020, J SPEECH LANG HEAR R, V63, P1254, DOI 10.1044/2020_JSLHR-19-00315
   Kelly TM, 2001, SUICIDE LIFE-THREAT, V31, P181, DOI 10.1521/suli.31.2.181.21512
   Lasgaard M, 2011, J ABNORM CHILD PSYCH, V39, P137, DOI 10.1007/s10802-010-9442-x
   Lee MTY, 2006, SUICIDE LIFE-THREAT, V36, P82, DOI 10.1521/suli.2006.36.1.82
   Li DP, 2016, J CHILD FAM STUD, V25, P1397, DOI 10.1007/s10826-015-0334-0
   Liu BP, 2019, J AFFECT DISORDERS, V249, P404, DOI 10.1016/j.jad.2019.02.047
   Liu XC, 2005, J AFFECT DISORDERS, V86, P195, DOI 10.1016/j.jad.2005.01.016
   Mann JJ, 1999, AM J PSYCHIAT, V156, P181
   Mazza JJ, 1998, SUICIDE LIFE-THREAT, V28, P358
   McFeeters D, 2015, J AFFECT DISORDERS, V175, P192, DOI 10.1016/j.jad.2014.12.034
   McLaren S, 2009, DEATH STUD, V33, P262, DOI 10.1080/07481180802671985
   Metha A, 1997, J EDUC GIFTED, V20, P284, DOI 10.1177/016235329702000306
   강승호, 2011, [Korean Journal of Educational Psychology, 교육심리연구], V25, P277
   OECD O, 2012, PISA 2009 TECHN REP
   Ougrin D, 2015, J AM ACAD CHILD PSY, V54, P97, DOI 10.1016/j.jaac.2014.10.009
   Patel RS, 2020, PSYCHIAT RES, V291, DOI 10.1016/j.psychres.2020.113231
   Perez RM, 2011, J FAM SOC WORK, V14, P429, DOI 10.1080/10522158.2011.617030
   RADLOFF L S, 1977, Applied Psychological Measurement, V1, P385, DOI 10.1177/014662167700100306
   Reed KP, 2015, CHILD YOUTH SERV REV, V55, P128, DOI 10.1016/j.childyouth.2015.05.016
   Sekowski M, 2020, J AFFECT DISORDERS, V276, P667, DOI 10.1016/j.jad.2020.07.056
   [田琪 Tian Qi], 2012, [中国心理卫生杂志, Chinese Mental Health Journal], V26, P230
   Ukhanova A., 2017, CASOPIS PRIMIJENJENE, V3, P183
   Wang CX, 2018, ASIAN AM J PSYCHOL, V9, P296, DOI 10.1037/aap0000138
   Wang MT, 2014, CHILD DEV, V85, P610, DOI 10.1111/cdev.12153
   [王倩倩 Wang Qianqian], 2014, [中国临床心理学杂志, Chinese Journal of Clinical Psychology], V22, P1016
   Weiss Daniel S., 1997, P399
   Wilburn VR, 2005, ADOLESCENCE, V40, P33
   Xia C., 2002, J CLIN PSYCHIAT, V12, P100, DOI DOI 10.3969/J.ISSN.1005-3220.2002.02.030
   Yan H., 2012, CHINA J HLTH PSYCHOL, V20, P1704
   Yang X, 2019, PSYCHOPHYSIOLOGY, V56, DOI 10.1111/psyp.13378
   Yu Y, 2020, BMC INFECT DIS, V20, DOI 10.1186/s12879-020-05249-3
   Zahn-Waxler C, 2000, DEV PSYCHOPATHOL, V12, P443, DOI 10.1017/S0954579400003102
   Zandifar A, 2020, ASIAN J PSYCHIATR, V51, DOI 10.1016/j.ajp.2020.101990
   차미영, 2010, [Korean Journal of Educational Research, 교육학연구], V48, P93
NR 51
TC 5
Z9 5
U1 11
U2 33
PU PERGAMON-ELSEVIER SCIENCE LTD
PI OXFORD
PA THE BOULEVARD, LANGFORD LANE, KIDLINGTON, OXFORD OX5 1GB, ENGLAND
SN 0190-7409
EI 1873-7765
J9 CHILD YOUTH SERV REV
JI Child. Youth Serv. Rev.
PD AUG
PY 2021
VL 127
AR 106047
DI 10.1016/j.childyouth.2021.106047
EA MAY 2021
PG 7
WC Family Studies; Social Work
WE Social Science Citation Index (SSCI)
SC Family Studies; Social Work
GA TE2JJ
UT WOS:000669841300054
OA Bronze
DA 2022-11-04
ER

PT J
AU Tucker, JS
   D'Amico, EJ
   Pedersen, ER
   Garvey, R
   Rodriguez, A
   Klein, DJ
AF Tucker, Joan S.
   D'Amico, Elizabeth J.
   Pedersen, Eric R.
   Garvey, Rick
   Rodriguez, Anthony
   Klein, David J.
TI COVID-19 Vaccination Rates and Attitudes Among Young Adults With Recent
   Experiences of Homelessness
SO JOURNAL OF ADOLESCENT HEALTH
LA English
DT Article
DE COVID-19; Vaccination; Young people; Homelessness
AB Purpose: This study provides information on COVID-19 vaccination and attitudes among young adults with recent experiences of homelessness.
   Methods: Participants (n = 134) from a clinical trial of a risk reduction program for youth experiencing homelessness in Los Angeles completed survey items about COVID-19 vaccinations between March and October 2021.
   Results: A total of 29% of respondents were vaccinated, and 50% were not interested in getting vaccinated. Among the unvaccinated, 58% had not been offered the vaccine; furthermore, 38%-45% had strong distrust of the vaccine and were worried about its harmfulness. Vaccination status was generally unrelated to demographics, housing instability, service use, substance use, or mental health.
   Discussion: Our data suggest that vaccination rates are lower among young adults with recent experiences of homelessness than those in the general US population. The results suggest a need for greater direct outreach that includes both offering the vaccine and addressing misconceptions about its safety to increase vaccination rates in this population. (C) 2021 Society for Adolescent Health and Medicine. All rights reserved.
C1 [Tucker, Joan S.; D'Amico, Elizabeth J.; Pedersen, Eric R.; Garvey, Rick; Klein, David J.] RAND Corp, 1776 Main St, Santa Monica, CA 90407 USA.
   [Pedersen, Eric R.] Univ Southern Calif, Dept Psychiat & Behav Sci, Keck Sch Med, Los Angeles, CA 90007 USA.
   [Rodriguez, Anthony] RAND Corp, Boston, MA USA.
RP Tucker, JS (通讯作者)，RAND Corp, 1776 Main St, Santa Monica, CA 90407 USA.
EM jtucker@rand.org
FU National Institute on Alcohol Abuse and Alcoholism [R01AA025641]
FX This work was supported by grant R01AA025641 from the National Institute
   on Alcohol Abuse and Alcoholism (PI: Tucker).
CR Baack BN, 2021, MMWR-MORBID MORTAL W, V70, P928, DOI 10.15585/mmwr.mm7025e2
   Centers for Disease Control and Prevention, 2021, SAF COVID 19 VACC
   Culhane D., 2020, ESTIMATED EMERGENCY
   Dennis ML, 2006, AM J ADDICTION, V15, P80, DOI 10.1080/10550490601006055
   Diesel J, 2021, MMWR-MORBID MORTAL W, V70, P922, DOI 10.15585/mmwr.mm7025e1
   Henry M., 2021, 2020 ANN HOMELESS AS
   Kahler CW, 2005, ALCOHOL CLIN EXP RES, V29, P1180, DOI 10.1097/01.ALC.0000171940.95813.A5
   Kroenke K, 2009, J AFFECT DISORDERS, V114, P163, DOI 10.1016/j.jad.2008.06.026
   Kulik DM, 2011, PAED CHILD HEALT-CAN, V16, pE43, DOI 10.1093/pch/16.6.e43
   Perri M, 2020, CAN MED ASSOC J, V192, pE716, DOI 10.1503/cmaj.200834
   Spitzer RL, 2006, ARCH INTERN MED, V166, P1092, DOI 10.1001/archinte.166.10.1092
   Tucker JS, 2020, ADDICT SCI CLIN PRAC, V15, DOI 10.1186/s13722-020-00201-x
NR 12
TC 6
Z9 6
U1 2
U2 2
PU ELSEVIER SCIENCE INC
PI NEW YORK
PA STE 800, 230 PARK AVE, NEW YORK, NY 10169 USA
SN 1054-139X
EI 1879-1972
J9 J ADOLESCENT HEALTH
JI J. Adolesc. Health
PD MAR
PY 2022
VL 70
IS 3
BP 504
EP 506
DI 10.1016/j.jadohealth.2021.11.017
PG 3
WC Psychology, Developmental; Public, Environmental & Occupational Health;
   Pediatrics
WE Science Citation Index Expanded (SCI-EXPANDED); Social Science Citation Index (SSCI)
SC Psychology; Public, Environmental & Occupational Health; Pediatrics
GA ZG5SA
UT WOS:000760316700024
PM 34949569
OA Green Published, Bronze
DA 2022-11-04
ER

PT J
AU Nakanishi, M
   Richards, M
   Stanyon, D
   Yamasaki, S
   Endo, K
   Sakai, M
   Yoshii, H
   Nishida, A
AF Nakanishi, Miharu
   Richards, Marcus
   Stanyon, Daniel
   Yamasaki, Syudo
   Endo, Kaori
   Sakai, Mai
   Yoshii, Hatsumi
   Nishida, Atsushi
TI Adolescent Carers' Psychological Symptoms and Mental Well-being During
   the COVID-19 Pandemic: Longitudinal Study Using Data From the UK
   Millennium Cohort Study
SO JOURNAL OF ADOLESCENT HEALTH
LA English
DT Article
DE history; September Accepted January Adolescent; COVID-19; Family
   caregiving; Mental well-being; Psychological; Symptoms; Young carers
ID SOCIAL SUPPORT; HEALTH; VALIDITY; OUTBREAK; PERIOD
AB Purpose: During the COVID-19 pandemic, adolescent carers in the UK may have experienced psychological distress owing to increased caring burden and loss of a break from their caring role. This study investigated longitudinal association between adolescents' caring status and mental health outcomes from 2018/2019 to February-March 2021. Methods: The participants (n 1/4 3,927) answered mental health questions in both the Millennium Cohort Study sweep 7 survey (age 17 years in 2018/2019) and at least one of three waves of the COVID-19 survey from May 2020 to February-March 2021. Caring status at the age of 17 years was assessed using a single question regarding whether the participant regularly looked after anyone who needed care, without being paid. Outcome measures were psychological symptoms, measured using the Kessler Distress Scale, and mental well-being, measured using the Warwick Edinburgh Mental Well-being Scale. Results: Compared with 3,616 noncarers, 311 (7.9%) adolescent carers reported significantly higher Kessler Distress Scale and lower Warwick-Edinburgh Mental Well-being Scale scores during the pandemic. These associations were largely explained by psychosocial risk factors. Worse outcomes were associated with poor sleep quality, attempted suicide at baseline, low social support, and a strong feeling of loneliness during the pandemic. These factors were significantly more likely to be observed among adolescent carers than noncarers. Discussion: UK adolescent carers exhibited worsened mental health outcomes one year after the first national lockdown. This increased distress may be attributable to psychosocial risk factors during the pre-COVID-19 and current COVID-19 periods, and they require psychosocial support. (C) 2022 Society for Adolescent Health and Medicine. Published by Elsevier Inc.
C1 [Nakanishi, Miharu; Sakai, Mai; Yoshii, Hatsumi] Tohoku Univ, Grad Sch Med, Dept Psychiat Nursing, Sendai, Miyagi, Japan.
   [Nakanishi, Miharu; Stanyon, Daniel; Yamasaki, Syudo; Endo, Kaori; Nishida, Atsushi] Tokyo Metropolitan Inst Med Sci, Res Ctr Social Sci & Med, Setagaya Ku, Tokyo, Japan.
   [Richards, Marcus] UCL, MRC Unit Lifelong Hlth & Ageing UCL, London, England.
   [Nakanishi, Miharu] Tohoku Univ, Grad Sch Med, 2-1 Seiryo Machi,Aoba Ku, Sendai, Miyagi 9808575, Japan.
RP Nakanishi, M (通讯作者)，Tohoku Univ, Grad Sch Med, 2-1 Seiryo Machi,Aoba Ku, Sendai, Miyagi 9808575, Japan.
EM mnakanishi-tky@umin.ac.jp
OI Stanyon, Daniel/0000-0001-9207-2324; Nakanishi,
   Miharu/0000-0001-6200-9279; Yamasaki, Syudo/0000-0002-9016-6404
FU Ministry of Health, Labour Sciences research grant from the Ministry of
   Health, Labour, and Welfare of Japan [19189500]; Ministry of Education,
   Culture, Sports, Science, and Technology of Japan [JP23118002,
   JP16H06398, JP16H06395]; Min-istry of Education, Culture, Sports,
   Science, and Technology of Japan [JP21H05171, JP21H05173, JP21H05174];
   UK Medical Research Council [MC_UU_12019/1]
FX This work was supported by the Ministry of Health, Labour Sciences
   research grant from the Ministry of Health, Labour, and Welfare of Japan
   (grant number 19189500) ; the Grant-in-Aid for Scientific Research on
   Innovative Areas from the Ministry of Education, Culture, Sports,
   Science, and Technology of Japan (grant numbers JP23118002, JP16H06398,
   and JP16H06395) ; the Grant-in-Aid for Transformative Research Areas
   from the Min-istry of Education, Culture, Sports, Science, and
   Technology of Japan (grant numbers JP21H05171, JP21H05173, and
   JP21H05174) ; and the UK Medical Research Council [grants MC_UU_12019/1
   and 3] . The funders had no role in the study design, data collection
   and analysis, decision to publish, or preparation of the manuscript.
CR Becker S, 2019, CHILD SOC, V33, P377, DOI 10.1111/chso.12310
   Blake-Holmes K., 2020, UNDERSTANDING NEEDS
   Blakemore SJ, 2014, ANNU REV PSYCHOL, V65, P187, DOI 10.1146/annurev-psych-010213-115202
   Carers Trust, 2020, SUPP NOT SYMP CALL A
   Casu G, 2021, INT J ENV RES PUB HE, V18, DOI 10.3390/ijerph18042045
   Cham H, 2017, MULTIVAR BEHAV RES, V52, P12, DOI 10.1080/00273171.2016.1245600
   Connelly R, 2014, INT J EPIDEMIOL, V43, P1719, DOI 10.1093/ije/dyu001
   Crone EA, 2012, NAT REV NEUROSCI, V13, P636, DOI 10.1038/nrn3313
   Cutrona C., 1983, ADV PERSONAL RELATIO, V1, P37
   Essau CA, 2021, PROG NEURO-PSYCHOPH, V110, DOI 10.1016/j.pnpbp.2021.110330
   Goodman R, 1998, EUR CHILD ADOLES PSY, V7, P125, DOI 10.1007/s007870050057
   Hu Y, 2021, J ADOLESCENT HEALTH, V69, P26, DOI 10.1016/j.jadohealth.2021.04.005
   Joseph S, 2020, ADOLESC RES REV, V5, P77, DOI 10.1007/s40894-019-00119-9
   Joseph S, 2019, CHILD CARE HLTH DEV, V45, P606, DOI 10.1111/cch.12674
   Kessler RC, 2003, ARCH GEN PSYCHIAT, V60, P184, DOI 10.1001/archpsyc.60.2.184
   King TL, 2021, LANCET REG HEALTH-W, V16, DOI 10.1016/j.lanwpc.2021.100307
   Leu A, 2021, J YOUTH STUD, DOI 10.1080/13676261.2021.1948514
   Li N, 2021, J ADOLESCENT HEALTH, V69, P696, DOI 10.1016/j.jadohealth.2021.07.018
   Loades ME, 2020, J AM ACAD CHILD PSY, V59, P1218, DOI 10.1016/j.jaac.2020.05.009
   Martin S., 2021, THESIS
   McNeish D, 2017, PSYCHOL METHODS, V22, P114, DOI 10.1037/met0000078
   Moreno C, 2020, LANCET PSYCHIAT, V7, P813, DOI 10.1016/S2215-0366(20)30307-2
   Nap HH, 2020, BMC HEALTH SERV RES, V20, DOI 10.1186/s12913-020-05780-8
   Orben A, 2020, LANCET CHILD ADOLESC, V4, P634, DOI 10.1016/S2352-4642(20)30186-3
   Qi M, 2020, J ADOLESCENT HEALTH, V67, P514, DOI 10.1016/j.jadohealth.2020.07.001
   Robison OMEF, 2020, PUBLIC HEALTH, V185, P139, DOI 10.1016/j.puhe.2020.05.002
   Roling M, 2020, SCAND J CARING SCI, V34, P539, DOI 10.1111/scs.12757
   Russell DW, 1996, J PERS ASSESS, V66, P20, DOI 10.1207/s15327752jpa6601_2
   Sawyer SM, 2021, J ADOLESCENT HEALTH, V68, P429, DOI 10.1016/j.jadohealth.2020.12.126
   Selya AS, 2012, FRONT PSYCHOL, V3, DOI 10.3389/fpsyg.2012.00111
   Silverwood R.K.S., 2020, COVID 19 SURVEY 5 NA
   Singh S, 2020, PSYCHIAT RES, V293, DOI 10.1016/j.psychres.2020.113429
   Stewart-Brown S, 2009, HEALTH QUAL LIFE OUT, V7, DOI 10.1186/1477-7525-7-15
   University College London UCL Institute of Education Centre for Longitudinal Studies, 2020, COVID 19 SURV 5 NAT, V3
NR 34
TC 3
Z9 3
U1 2
U2 2
PU ELSEVIER SCIENCE INC
PI NEW YORK
PA STE 800, 230 PARK AVE, NEW YORK, NY 10169 USA
SN 1054-139X
EI 1879-1972
J9 J ADOLESCENT HEALTH
JI J. Adolesc. Health
PD JUN
PY 2022
VL 70
IS 6
BP 877
EP 884
DI 10.1016/j.jadohealth.2022.01.228
PG 8
WC Psychology, Developmental; Public, Environmental & Occupational Health;
   Pediatrics
WE Science Citation Index Expanded (SCI-EXPANDED); Social Science Citation Index (SSCI)
SC Psychology; Public, Environmental & Occupational Health; Pediatrics
GA 1T4GD
UT WOS:000804688300005
PM 35288005
OA Green Published, hybrid
DA 2022-11-04
ER

PT J
AU Donker, MH
   Mastrotheodoros, S
   Branje, S
AF Donker, Monika H.
   Mastrotheodoros, Stefanos
   Branje, Susan
TI Development of Parent-Adolescent Relationships During the COVID-19
   Pandemic: The Role of Stress and Coping
SO DEVELOPMENTAL PSYCHOLOGY
LA English
DT Article
DE COVID-19; parenting; parent-adolescent relationships; stress; coping
ID NATURAL DISASTER; 2004 TSUNAMI; RESILIENCE; CONFLICT; FAMILIES;
   PERCEPTIONS; AFTERMATH; CHILDREN; SUPPORT
AB The extensive measures to prevent spread of COVID-19 have had a major impact on families' daily lives. Changes in family routines and experiences of COVID-19-related stress might negatively impact the quality of parenting and the parent-adolescent relationship. However, using active coping strategies might be associated with limited negative or even positive changes in the parent-adolescent relationship. This longitudinal, multi-informant, and pre-registered study used data of 240 mostly Dutch parents (85% mothers; M-age = 44.2 years old) and adolescents (50% girls; M-age = 11.4 years) from diverse SES backgrounds. Using Latent Change Score models, we examined how parent-reported parenting (i.e., positive parenting and discipline practices) and adolescent-reported relationship quality (i.e., support and negative interaction) changed from pre-COVID-19 (Fall 2019) to the COVID-19 period (Spring 2020). Moreover, we investigated whether parents' and adolescents' level of COVID-19-related stress was associated with the change in relationships, and whether active coping moderated the association between stress and changes in relationships. Results showed average decreases in support, positive parenting, and negative interactions between parents and adolescents. COVID-19-related stress was not a direct predictor of relationship changes and there was little evidence of moderating effects. Only adolescents' use of active coping strategies moderated the effect of stress on positive parenting. For high active coping adolescents, the link between stress and change in positive parenting was negative, whereas for low active coping adolescents this link was positive. The findings suggest that parent-adolescent relationships during a pandemic need attention, especially for adolescents with high stress levels and using active coping strategies.
C1 [Donker, Monika H.; Mastrotheodoros, Stefanos; Branje, Susan] Univ Utrecht, Dept Youth & Family, Heidelberglaan 1, NL-3584 CS Utrecht, Netherlands.
RP Donker, MH (通讯作者)，Univ Utrecht, Dept Youth & Family, Heidelberglaan 1, NL-3584 CS Utrecht, Netherlands.
EM m.h.donker@uu.nl
RI Mastrotheodoros, Stefanos/GRJ-7652-2022
CR Allen JP, 2018, CHILD DEV, V89, P1120, DOI 10.1111/cdev.12840
   Ameis SH, 2020, MOL AUTISM, V11, DOI 10.1186/s13229-020-00365-y
   Armstrong MI., 2005, J CHILD FAMILY STUDI, V14, P269, DOI [DOI 10.1007/S10826-005-5054-4, 10.1007/s10826-005-5054-4]
   BAUMRIND D, 1968, ADOLESCENCE, V3, P255
   Bava S, 2010, FAM PROCESS, V49, P543, DOI 10.1111/j.1545-5300.2010.01339.x
   Betancourt TS, 2013, J CHILD PSYCHOL PSYC, V54, P423, DOI 10.1111/j.1469-7610.2012.02613.x
   Bokszczanin A, 2008, ANXIETY STRESS COPIN, V21, P325, DOI 10.1080/10615800801950584
   Bonanno GA, 2007, J CONSULT CLIN PSYCH, V75, P671, DOI 10.1037/0022-006X.75.5.671
   Branje SJT, 2002, J FAM PSYCHOL, V16, P351, DOI 10.1037//0893-3200.16.3.351
   Branje S, 2018, CHILD DEV PERSPECT, V12, P171, DOI 10.1111/cdep.12278
   Branje S, 2013, ROUTL COMMUN SER, P271
   Brock RL, 2020, FAM PROCESS, V59, P1007, DOI 10.1111/famp.12582
   Brown SM, 2020, CHILD ABUSE NEGLECT, V110, DOI 10.1016/j.chiabu.2020.104699
   Burns T., 2019, ED 21 CENTURY CHILDR
   De Goede IHA, 2009, J YOUTH ADOLESCENCE, V38, P75, DOI 10.1007/s10964-008-9286-7
   Dekovic M, 1997, J YOUTH ADOLESCENCE, V26, P253, DOI 10.1007/s10964-005-0001-7
   Donker M.H., 2021, Development of parent-adolescent relationships during the COVID-19 pandemic: The role of stress and coping, DOI 10.17605/OSF.IO/EDMVK
   Felix E, 2015, AM J ORTHOPSYCHIAT, V85, P191, DOI 10.1037/ort0000054
   Fioretti C, 2020, FRONT PSYCHOL, V11, DOI 10.3389/fpsyg.2020.599531
   FOLKMAN S, 1986, J PERS SOC PSYCHOL, V50, P571, DOI 10.1037/0022-3514.50.3.571
   Frick, 1991, ALABAMA PARENTING QU
   FURMAN W, 1985, DEV PSYCHOL, V21, P1016, DOI 10.1037/0012-1649.21.6.1016
   Gelman A, 2014, PERSPECT PSYCHOL SCI, V9, P641, DOI 10.1177/1745691614551642
   Gruber J, 2021, AM PSYCHOL, V76, P409, DOI 10.1037/amp0000707
   Hafstad GS, 2012, J CHILD FAM STUD, V21, P293, DOI 10.1007/s10826-011-9474-z
   Hale T., 2020, OXFORD COVID 19 GOVT
   Hampel P, 2006, J ADOLESCENT HEALTH, V38, P409, DOI 10.1016/j.jadohealth.2005.02.014
   Harville EW, 2011, J INTERPERS VIOLENCE, V26, P833, DOI 10.1177/0886260510365861
   Holt-Lunstad J, 2010, PLOS MED, V7, DOI 10.1371/journal.pmed.1000316
   Jorgensen TD, 2019, SEMTOOLS USEFUL TOOL
   Kalil A., 2020, 2020143 U CHIC B FRI, DOI [10.2139/ssrn.3706339, DOI 10.2139/SSRN.3706339]
   Keijsers L., 2020, NEW COMMON COPING CO
   Keijsers L, 2009, DEV PSYCHOL, V45, P1314, DOI 10.1037/a0016693
   Klopack ET, 2020, STRUCT EQU MODELING, V27, P97, DOI 10.1080/10705511.2018.1562929
   Laursen B., 2009, HDB ADOLESCENT PSYCH, V2, P3, DOI [10.1002/9780470479193.adlpsy002002., DOI 10.1002/9780470479193.ADLPSY002002]
   Lazarus R.S., 1984, STRESS APPRAISAL COP
   Levin KA, 2014, SOC INDIC RES, V119, P1047, DOI 10.1007/s11205-013-0507-4
   Lindgaard CV, 2009, J LOSS TRAUMA, V14, P101, DOI 10.1080/15325020802537138
   Long J.A., 2020, INTERACTIONS VERSION
   Masarik AS, 2017, CURR OPIN PSYCHOL, V13, P85, DOI 10.1016/j.copsyc.2016.05.008
   Masten Ann S, 2020, Advers Resil Sci, V1, P95, DOI 10.1007/s42844-020-00010-w
   Mastrotheodoros S, 2020, J YOUTH ADOLESCENCE, V49, P119, DOI 10.1007/s10964-019-01054-7
   Mastrotheodoros S, 2019, J RES ADOLESCENCE, V29, P846, DOI 10.1111/jora.12417
   McArdle JJ, 2009, ANNU REV PSYCHOL, V60, P577, DOI 10.1146/annurev.psych.60.110707.163612
   MCCLELLAND GH, 1993, PSYCHOL BULL, V114, P376, DOI 10.1037/0033-2909.114.2.376
   McDermott BM, 2012, BMC PSYCHIATRY, V12, DOI 10.1186/1471-244X-12-55
   Nelson JA, 2017, J FAM PSYCHOL, V31, P431, DOI 10.1037/fam0000276
   Pinquart M, 2017, MARRIAGE FAM REV, V53, P613, DOI 10.1080/01494929.2016.1247761
   Pinquart M, 2017, DEV PSYCHOL, V53, P873, DOI 10.1037/dev0000295
   Polizzi C, 2020, CLIN NEUROPSYCHIATR, V17, P59, DOI 10.36131/CN20200204
   Qiu JY, 2020, GEN PSYCHIAT, V33, DOI 10.1136/gpsych-2020-100213
   Rodriguez L, 2019, CANCER REP-US, V2, DOI 10.1002/cnr2.1145
   SARASON IG, 1978, J CONSULT CLIN PSYCH, V46, P932, DOI 10.1037/0022-006X.46.5.932
   Seery MD, 2011, CURR DIR PSYCHOL SCI, V20, P390, DOI 10.1177/0963721411424740
   Seiffge-Krenke I, 2009, CHILD DEV, V80, P259, DOI 10.1111/j.1467-8624.2008.01258.x
   Shockley KM, 2021, J APPL PSYCHOL, V106, P15, DOI 10.1037/apl0000857
   Smith C, 1997, SOC SERV REV, V71, P231, DOI 10.1086/604249
   Taylor S, 2020, DEPRESS ANXIETY, V37, P706, DOI 10.1002/da.23071
   Tellegen B., 1988, UTRECHTSE COPING LIJ
   Walsh F, 2020, FAM PROCESS, V59, P898, DOI 10.1111/famp.12588
   Wang CY, 2020, INT J ENV RES PUB HE, V17, DOI 10.3390/ijerph17051729
   Yoshikawa H, 2020, J PEDIATR-US, V223, P188, DOI 10.1016/j.jpeds.2020.05.020
   Zhang Z., 2016, COMPUTER SOFTWARE
   Zlomke KR, 2010, PERS INDIV DIFFER, V48, P408, DOI 10.1016/j.paid.2009.11.007
NR 64
TC 13
Z9 13
U1 36
U2 59
PU AMER PSYCHOLOGICAL ASSOC
PI WASHINGTON
PA 750 FIRST ST NE, WASHINGTON, DC 20002-4242 USA
SN 0012-1649
EI 1939-0599
J9 DEV PSYCHOL
JI Dev. Psychol.
PD OCT
PY 2021
VL 57
IS 10
SI SI
BP 1611
EP 1622
DI 10.1037/dev0001212
PG 12
WC Psychology, Developmental
WE Social Science Citation Index (SSCI)
SC Psychology
GA XE9GB
UT WOS:000723689000005
PM 34807684
OA Green Published
DA 2022-11-04
ER

PT J
AU Rahiem, MDH
AF Rahiem, Maila D. H.
TI COVID-19 and the surge of child marriages: A phenomenon in Nusa Tenggara
   Barat, Indonesia
SO CHILD ABUSE & NEGLECT
LA English
DT Article
DE Child marriage; Culture; COVID-19; Gender; Family; Indonesia
ID INTIMATE PARTNER VIOLENCE; PHYSICAL AGGRESSION; WOMEN; ASSOCIATION;
   ADOLESCENT; CONFLICT; HEALTH; IMPACT; YOUTH; FOCUS
AB Background: Worldwide, there has been a massive increase in child marriages following the COVID-19 crisis. In Indonesia, too, this figure has risen with Indonesia ranked amongst ten countries with the highest rates of child marriage in the world. One of the Indonesian provinces with a high incidence of child marriage cases is in Nusa Tenggara Barat (NTB).
   Objective: This study aims to examine what is causing the rate of child marriages to increase since the outbreak of COVID-19 in NTB.
   Participants and setting: Using snowball sampling techniques, the researcher selected 23 study participants, including ten parents (seven mothers and three fathers) with children who were married underage and 13 adolescents aged 14 to 17 years old (ten females and three males) who were married between March and December 2020. They came from two different regencies of NTB: Lombok Barat and Lombok Utara.
   Methods: This study employed qualitative phenomenology as the method of inquiry. Data was obtained through semi-structured in-depth interviews and analyzed in a two-stage coding model. The results of the analysis were asserted on phenomenological themes.
   Results: The data reveals that teenagers get married because: 1) they believe that marriage is an escape-from schoolwork, house chores, and the stress and boredom of studying and staying at home during the pandemic; 2) the customary law-some local customs encourage or permit child marriage; 3) there is a lack of understanding of the impact and long term implications of underage marriage; 4) economic problems- financial problems trigger parents to marry their children at a young age; and 5) the influence of the surrounding environment and peers, which encourages early marriage.
   Conclusions: The findings suggest a number of recommendations for the prevention of child marriage: 1) socializing the prevention of child marriage; 2) offering alternative activities and support systems for adolescents to overcome frustration and pressure due to online learning and staying at home; 3) changing society's view that marrying children solves adolescent promiscuity, prevents pregnancy, and addresses the issue of non-marital pregnancy.
C1 [Rahiem, Maila D. H.] UIN Syarif Hidayatullah Jakarta, Dept Early Childhood Educ, Jakarta, Indonesia.
   [Rahiem, Maila D. H.] Jl Ir H Juanda 95, Ciputat 1541, Tangerang Selat, Indonesia.
RP Rahiem, MDH (通讯作者)，UIN Syarif Hidayatullah Jakarta, Dept Early Childhood Educ, Jakarta, Indonesia.; Rahiem, MDH (通讯作者)，Jl Ir H Juanda 95, Ciputat 1541, Tangerang Selat, Indonesia.
EM mailadinia@uinjkt.ac.id
OI Rahiem, Maila D.H./0000-0002-5618-2486
CR Al-Hibri Azizah Y., 2006, SEX MARRIAGE FAMILY, P150
   Alemu B, 2006, EXCH ORGAN BEHAV TEA, P4
   Amy JJ, 2008, EUR J CONTRACEP REPR, V13, P111, DOI 10.1080/13625180802106045
   [Anonymous], 2016, J INDONESIAN ISLAM, V10, P309, DOI [10.15642/JIIS.2016.10.2.309-334, DOI 10.15642/JIIS.2016.10.2.309-334]
   [Anonymous], 2006, J SOCIO-ECON, DOI DOI 10.1016/j.socec.2005.11.043
   Anurudran A, 2020, INT J GYNECOL OBSTET, V150, P255, DOI 10.1002/ijgo.13247
   Arshad A, 2020, STRAITS TIMES 1003 STRAITS TIMES 1003
   Bartels SA, 2021, J IMMIGR REFUG STUD, V19, P472, DOI 10.1080/15562948.2020.1839619
   Bennett L. R, 2013, WACANA J HUMANITIES, V15, P66, DOI [10.17510/wjhi.v15i1.105, DOI 10.17510/WJHI.V15I1.105]
   Bennett LR, 2011, ASIA PAC J ANTHROPOL, V12, P146, DOI 10.1080/14442213.2010.547514
   Bhan N, 2019, J ADOLESCENT HEALTH, V65, P498, DOI 10.1016/j.jadohealth.2019.05.002
   Bhattacherjee A., 2012, SOCIAL SCI RES PRINC, V3
   Boserup B, 2020, AM J EMERG MED, V38, P2753, DOI 10.1016/j.ajem.2020.04.077
   Bynum W, 2018, MED EDUC, V52, P252, DOI 10.1111/medu.13414
   CASMIR FL, 1983, INT J INTERCULT REL, V7, P309, DOI 10.1016/0147-1767(83)90035-4
   Center Bureau of Statistics of Indonesia, 2020, PREV CHILD MARR ACC PREV CHILD MARR ACC
   Central Bureau of Statistic NTB, 2016, PERC POP REG MUN REL PERC POP REG MUN REL
   Cohen N, 2011, J PEACE RES, V48, P423, DOI 10.1177/0022343311405698
   Dahal M, 2020, GLOBALIZATION HEALTH, V16, DOI 10.1186/s12992-020-00616-w
   Delprato M, 2017, WORLD DEV, V91, P173, DOI 10.1016/j.worlddev.2016.11.010
   Dewi LPRK, 2019, VULNERABLE CHILD YOU, V14, P24, DOI 10.1080/17450128.2018.1546025
   Diener E, 2000, J CROSS CULT PSYCHOL, V31, P419, DOI 10.1177/0022022100031004001
   Do K., 2020, HDB DEVELOPMENTAL CO, P1, DOI [10.1093/oxfordhb/9780198827474.013.27, DOI 10.1093/OXFORDHB/9780198827474.013.27]
   Drefahl S, 2012, J MARRIAGE FAM, V74, P462, DOI 10.1111/j.1741-3737.2012.00968.x
   EcoWatch, 2020, MOR HALF COVID 19 SU
   Efevbera Y, 2017, SOC SCI MED, V185, P91, DOI 10.1016/j.socscimed.2017.05.027
   England P, 2001, CONTEMP SOCIOL, V30, P564, DOI 10.2307/3088984
   Fachrudin F, 2016, KETENTUAN SOAL PERZI
   Fegert JM, 2020, CHILD ADOL PSYCH MEN, V14, DOI 10.1186/s13034-020-00329-3
   Fincham FD, 2006, FAM RELAT, V55, P415, DOI 10.1111/j.1741-3729.2005.callf.x-i1
   Gage AJ, 2013, SOC SCI MED, V97, P124, DOI 10.1016/j.socscimed.2013.08.017
   Ghosh R, 2020, MINERVA PEDIATR, V72, P226, DOI 10.23736/S0026-4946.20.05887-9
   Groenewald T., 2004, INT J QUAL METH, V3, P42, DOI DOI 10.1177/160940690400300104
   Gupta S, 2020, ACTA PAEDIATR, V109, P2181, DOI 10.1111/apa.15484
   Himawan KK, 2019, SOC SCI J, V56, P220, DOI 10.1016/j.soscij.2018.07.007
   Hull TH, 2016, DEMOG TRANSFORM SOC, V5, P133, DOI 10.1007/978-3-319-24783-0_8
   Imtoual A, 2009, CONTEMP ISLAM, V3, P25, DOI 10.1007/s11562-008-0075-6
   Johansen S.v. L, 2014, SENSATION SEEKING IM
   Johnston L.G., 2010, METHODOL INNOV ONLIN, V5, P38, DOI [DOI 10.4256/MIO.2010.0017, 10.4256/mio.2010.0017]
   Jones GW, 2001, J SOUTHE ASIAN STUD, V32, P67, DOI 10.1017/S0022463401000029
   Kasjim, 2016, AL-JAMIAH, V54, P95, DOI 10.14421/ajis.2016.541.95-122
   Kerry-Moran K. J., 2019, STORY CHILDRENS LIVE, P1
   Khanom K., 2015, INT J INTERDISCIPLIN INT J INTERDISCIPLIN, V1, P2395
   Kim J, 2010, POPUL RES POLICY REV, V29, P503, DOI 10.1007/s11113-009-9157-2
   Kirchherr J, 2018, PLOS ONE, V13, DOI 10.1371/journal.pone.0201710
   Kofman YB, 2020, PSYCHOL TRAUMA-US, V12, pS199, DOI 10.1037/tra0000866
   Kumparan, 2018, TREN NIKAH DAN UPAYA TREN NIKAH DAN UPAYA
   MacDermott A F N, 2002, Eur J Cardiovasc Nurs, V1, P265, DOI 10.1016/S1474-5151(02)00047-6
   Mahase E, 2020, BMJ-BRIT MED J, V369, DOI 10.1136/bmj.m1872
   Mahato S.K., 2016, INT J SCI ENG RES, V7, P697, DOI DOI 10.14299/IJSER.2016.07.002
   Miles M.B., 2014, QUALITATIVE DATA ANA
   Morgan D.L., 2008, SNOWBALL SAMPLING, V2, P815
   Myers D.G., 1999, WELL BEING FDN HEDON
   Nasrullah M, 2014, J ADOLESCENT HEALTH, V55, P804, DOI 10.1016/j.jadohealth.2014.06.013
   Neubauer BE, 2019, PERSPECT MED EDUC, V8, P90, DOI 10.1007/s40037-019-0509-2
   Nigam, 2020, COVID 19 INDIAS RESP, DOI [10.2139/ssrn.3598999, DOI 10.2139/SSRN.3598999]
   Nour Nawal M, 2009, Rev Obstet Gynecol, V2, P51
   Nursyamsi M., 2016, REPUBLIKA
   OLEARY KD, 1994, J CONSULT CLIN PSYCH, V62, P594, DOI 10.1037/0022-006X.62.3.594
   OLWEUS D, 1988, PSYCHOSOM MED, V50, P261, DOI 10.1097/00006842-198805000-00004
   Patton MQ., 2002, QUALITATIVE RES EVAL
   Paul P, 2021, ASIA-PAC J PUBLIC HE, V33, P162, DOI 10.1177/1010539520975292
   Petroni S, 2017, ANN GLOB HEALTH, V83, P781, DOI 10.1016/j.aogh.2017.09.001
   Plan International, 2020, PLAN IND LIB REM MAT PLAN IND LIB REM MAT
   Raj A, 2010, ARCH DIS CHILD, V95, P931, DOI 10.1136/adc.2009.178707
   Raj A, 2009, LANCET, V373, P1883, DOI 10.1016/S0140-6736(09)60246-4
   Ramaswamy S, 2020, INDIAN J PSYCHIAT, V62, P404, DOI 10.4103/psychiatry.IndianJPsychiatry_1032_20
   Road H., 2020, VIOLENCE WOMEN CHILD
   Roesch E, 2020, BMJ-BRIT MED J, V369, DOI 10.1136/bmj.m1712
   Saldana J., 2016, CODING MANUAL QUALIT, V3rd ed., DOI [DOI 10.1109/TEST.2002.1041893, DOI 10.1519/JSC.0B013E3181DDFD0A]
   Sarfo EA, 2021, CULT HEALTH SEX, V23, P991, DOI 10.1080/13691058.2020.1749934
   Schlecht J, 2013, REPROD HEALTH MATTER, V21, P234, DOI 10.1016/S0968-8080(13)41710-X
   Schumacher JA, 2005, J CONSULT CLIN PSYCH, V73, P28, DOI 10.1037/0022-006X.73.1.28
   Shaghaghi A, 2011, HEALTH PROMOT PERSPE, V1, P86, DOI 10.5681/hpp.2011.009
   Sifat RI, 2020, ASIAN J PSYCHIATR, V53, DOI 10.1016/j.ajp.2020.102393
   Smith-Hefner NancyJ., 2005, J SE ASIAN STUDIES, V36, P441, DOI 10.1017/S002246340500024X
   Speizer IS, 2011, J INTERPERS VIOLENCE, V26, P1963, DOI 10.1177/0886260510372947
   Swain K, 2020, LANCET CHILD ADOLESC, V4, P806, DOI 10.1016/S2352-4642(20)30322-9
   Teherani Arianne, 2015, J Grad Med Educ, V7, P669, DOI 10.4300/JGME-D-15-00414.1
   Tenkorang EY, 2019, CHILD ABUSE NEGLECT, V89, P48, DOI 10.1016/j.chiabu.2019.01.004
   unfpa and unicef, 2020, CHILD MARR COVID 19, P1
   UNICEF, 2020, COVID 19 CHILDR IND
   UNICEF, 2019, SAYING NO CHILD MARR
   United Nations Population Fund. Avenir Health Johns Hopkins University; Victoria University (Australia)., 2020, IMP COVID 19 PAND FA
   Vora M, 2020, ASIAN J PSYCHIATR, V53, DOI 10.1016/j.ajp.2020.102227
   Waters J, 2015, INT J SOC RES METHOD, V18, P367, DOI 10.1080/13645579.2014.953316
   Wellman J. C., 2002, RES METHODOLOGY BUSI
   Wijaya C., 2020, BBC NEWS INDONE 0825 BBC NEWS INDONE 0825
   World Bank Group, 2020, GENDER DIMENSIONS CO, V18, P964
NR 89
TC 2
Z9 2
U1 1
U2 5
PU PERGAMON-ELSEVIER SCIENCE LTD
PI OXFORD
PA THE BOULEVARD, LANGFORD LANE, KIDLINGTON, OXFORD OX5 1GB, ENGLAND
SN 0145-2134
EI 1873-7757
J9 CHILD ABUSE NEGLECT
JI Child Abuse Negl.
PD AUG
PY 2021
VL 118
AR 105168
DI 10.1016/j.chiabu.2021.105168
EA JUN 2021
PG 13
WC Family Studies; Psychology, Social; Social Work
WE Social Science Citation Index (SSCI)
SC Family Studies; Psychology; Social Work
GA TM3WY
UT WOS:000675484200016
PM 34157610
OA Bronze
DA 2022-11-04
ER

PT J
AU Dawoud, DM
   Soliman, KY
AF Dawoud, Dalia M.
   Soliman, Khaled Y.
TI Cost-Effectiveness of Antiviral Treatments for Pandemics and Outbreaks
   of Respiratory Illnesses, Including COVID-19: A Systematic Review of
   Published Economic Evaluations
SO VALUE IN HEALTH
LA English
DT Review
DE pandemics; outbreaks; influenza; coronavirus; COVID-19; economic
   evaluation; systematic review; health technology; assessment
ID INFLUENZA; EPIDEMIOLOGY; PHARMACOLOGY; UTILITY
AB Objective: To review published economic evaluations of antiviral treatment for pandemics and outbreaks of respiratory illnesses.
   Methods: We conducted a systematic review to identify economic evaluations of antiviral treatment for pandemics and outbreaks of respiratory illnesses, including coronavirus disease 2019 (COVID-19). We searched Medline (EBSCOhost), EMBASE (Ovid), EconLit (Ovid), National Health Service Economic Evaluation Database (Ovid), and Health Technology Assessment (Ovid). The search was last rerun on July 5, 2020. Citation tracking and reference checking were used. Only full economic evaluations published as peer-reviewed articles in the last 10 years were included. Studies were quality assessed using the National Institute for Health and Care Excellence economic evaluation checklist.
   Results: Overall, 782 records were identified, of which 14 studies met the inclusion criteria. The studies were mostly conducted in high-income countries. All were model-based. Seven (50%) were cost-utility analyses, 4 (28.6%) were cost-effectiveness analyses, 2 (14.3%) were cost-consequences analyses, and 1 (7.1%) was a cost-benefit analysis. Strategies including antiviral treatment were found to be either cost-saving or cost-effective, at the study-specific willingness-to-pay thresholds. Empirical treatment was more cost-effective than test-guided treatment for young adults but less so for older adults.
   Conclusions: Antiviral treatment for managing pandemics and outbreaks of respiratory illnesses that have very high case fatality rate, similar to COVID-19 pandemic, are likely to be cost-effective either as a standalone intervention or part of a multifaceted strategy. Investing in the development of such curative treatments and promptly evaluating their cost-effectiveness, relative to other strategies in use at the time of their introduction should be the focus going forward to inform resource allocation decisions particularly in low- and middle-income countries.
C1 [Dawoud, Dalia M.] Cairo Univ, Fac Pharm, Clin Pharm Dept, Cairo, Egypt.
   [Soliman, Khaled Y.] North Middlesex Univ Hosp, Accid & Emergency Dept, London, England.
RP Dawoud, DM (通讯作者)，Cairo Univ, Kasr El Aini St, Cairo, Egypt.
EM ddawoud@gmail.com
RI Dawoud, Dalia M/N-9741-2019
OI Dawoud, Dalia M/0000-0002-2105-1937
CR Anderson RM, 2020, LANCET, V395, P931, DOI 10.1016/S0140-6736(20)30567-5
   Andradottir S, 2011, BMC PUBLIC HEALTH, V11, DOI 10.1186/1471-2458-11-S1-S1
   Beigel JH, 2020, NEW ENGL J MED, V383, P1813, DOI 10.1056/NEJMoa2007764
   Beresniak A, 2020, EUR J PUBLIC HEALTH, V30, P43, DOI 10.1093/eurpub/ckz074
   CNBC, CNBC
   Dugas AF, 2013, ANN EMERG MED, V62, P80, DOI 10.1016/j.annemergmed.2013.01.005
   Goldman JD, 2020, NEW ENGL J MED, V383, P1827, DOI 10.1056/NEJMoa2015301
   Halder N, 2011, PLOS ONE, V6, DOI 10.1371/journal.pone.0022087
   Horby P, 2020, EFFECT DEXAMETHASONE
   Institute for Clinical and Economic Review (ICER), ALT PRIC MOD REMD OT
   Kamal MA, 2017, BRIT J CLIN PHARMACO, V83, P1580, DOI 10.1111/bcp.13229
   Kelso JK, 2013, BMC PUBLIC HEALTH, V13, DOI 10.1186/1471-2458-13-211
   Lee BY, 2011, AM J MANAG CARE, V17, P693
   Lee BY, 2010, PLOS ONE, V5, DOI 10.1371/journal.pone.0011284
   Lugner AK, 2010, HEALTH ECON, V19, P518, DOI 10.1002/hec.1485
   Milne GJ, 2013, PLOS ONE, V8, DOI 10.1371/journal.pone.0061504
   National Institute for Health and Care Excellence, DEV NICE GUID MAN
   Pasquini-Descomps H, 2017, VALUE HEALTH, V20, P819, DOI 10.1016/j.jval.2016.05.005
   Perlroth DJ, 2010, CLIN INFECT DIS, V50, P165, DOI 10.1086/649867
   Roberts CM, 2020, BRIT J ANAESTH, V125, P238, DOI 10.1016/j.bja.2020.06.013
   Senanayake SL, 2020, FUTUR DRUG DISCOV, DOI [10.4155/fdd-2020-0010, DOI 10.4155/FDD-2020-0010]
   US Food and Drug Administration, COR COVID 19 UPD FDA
   Velasco RP, 2012, PLOS ONE, V7, DOI 10.1371/journal.pone.0030333
   Venkatesan S, 2019, J PUBLIC HEALTH-UK, V41, P379, DOI 10.1093/pubmed/fdy108
   Wang YM, 2020, LANCET, V395, P1569, DOI 10.1016/S0140-6736(20)31022-9
   WHO, SOL CLIN TRIAL COVID
   WHO, ROLL UPD COR DIS COV
   World Health Organization, COR DIS COVID 19 PAN
   Wu DBC, 2018, EPIDEMIOL INFECT, V146, P496, DOI [10.1017/S0950268818000158, 10.1017/s0950268818000158]
   You JHS, 2012, PLOS ONE, V7, DOI 10.1371/journal.pone.0033123
NR 30
TC 13
Z9 13
U1 1
U2 7
PU ELSEVIER SCIENCE INC
PI NEW YORK
PA STE 800, 230 PARK AVE, NEW YORK, NY 10169 USA
SN 1098-3015
EI 1524-4733
J9 VALUE HEALTH
JI Value Health
PD NOV
PY 2020
VL 23
IS 11
BP 1409
EP 1422
DI 10.1016/j.jval.2020.07.002
PG 14
WC Economics; Health Care Sciences & Services; Health Policy & Services
WE Science Citation Index Expanded (SCI-EXPANDED); Social Science Citation Index (SSCI)
SC Business & Economics; Health Care Sciences & Services
GA OH6RL
UT WOS:000582722700003
PM 33127010
OA Bronze, Green Published
DA 2022-11-04
ER

PT J
AU Ryan, K
   Snow, K
   Danchin, M
   Mulholland, K
   Goldfeld, S
   Russell, F
AF Ryan, Kathleen
   Snow, Kathryn
   Danchin, Margie
   Mulholland, Kim
   Goldfeld, Sharon
   Russell, Fiona
TI SARS-CoV-2 infections and public health responses in schools and early
   childhood education and care centres in Victoria, Australia: An
   observational study
SO LANCET REGIONAL HEALTH-WESTERN PACIFIC
LA English
DT Article
DE SARS-CoV-2; Schools; Child and adolescent health; Epidemiology
AB Background The epidemiology of SARS-CoV-2 in children is an important consideration for control measures. To inform the safe re-opening of Victorian schools and early childhood education and care (ECEC) in late 2020, a detailed analysis of local data was undertaken. Methods Data on all Victorian SARS-CoV-2 confirmed cases, their close contacts, and ECEC/school events from the first case in Victoria to the end of the third school term (25/01/2020 - 18/09/2020) were analysed. We compared temporal and geographic trends in cases linked to ECEC/school events and community cases; and describe events with onward transmission by age of first case, and public health actions. Findings Victoria recorded 20,049 SARS-CoV-2 cases during the study period. In total, 1,691 cases and 18,423 contacts were linked to 339 events in ECEC/schools. Many (n=224, 66.1%) events had no evidence of onward transmission, and most (96.5%) involved < 10 cases. Onward transmission was more common when the first case was older: when first case was aged 0-5 years, 14.1% events involved additional cases, compared to 30.5% (6-12 years), 33.3% (13-15 years), 42.9% (16-18 years), and 39.1% when the first case was an adult. ECEC/schools were closed within a median of one day (IQR 0-2) from laboratory notification of the first case. Interpretation Mitigation measures and rapid responses prevented most SARS-CoV-2 cases in ECEC/schools from becoming outbreaks in Victoria in 2020. As new variants emerge and vaccination coverage increases, ECEC/school mitigation strategies should be tailored to local community transmission and educational level. Copyright (c) 2021 The Author(s). Published by Elsevier Ltd. This is an open access article under the CC BY-NC-ND license (https://ifbic2b72e0689ad14138hxb6oo5q69pxw6ccffiac.eds.tju.edu.cn/licenses/by-nc-nd/4.0/)
C1 [Ryan, Kathleen; Snow, Kathryn; Danchin, Margie; Mulholland, Kim; Goldfeld, Sharon; Russell, Fiona] Murdoch Childrens Res Inst, Melbourne, Vic, Australia.
   [Snow, Kathryn; Danchin, Margie; Mulholland, Kim; Goldfeld, Sharon; Russell, Fiona] Univ Melbourne, Dept Paediat, Melbourne, Vic, Australia.
   [Mulholland, Kim] London Sch Hyg & Trop Med, London, England.
RP Russell, F (通讯作者)，Univ Melbourne, Dept Paediat, Melbourne, Vic, Australia.; Russell, F (通讯作者)，Royal Childrens Hosp, Parkville, Vic, Australia.
EM fmruss@unimelb.edu.au
OI Goldfeld, Sharon/0000-0001-6520-7094; Russell, Fiona/0000-0002-3077-9639
FU The Department of Health and Human Services (now the Department of
   Health) , Victorian Government
FX The Department of Health and Human Services (now the Department of
   Health) , Victorian Government funded the study. The funder collected
   the data, identi-fied key research questions of policy relevance,
   assisted with data analysis and interpretation, and supported the
   publication of the results. Two staff employed in the Department (KS and
   KR) undertook the analysis and wrote the manuscript, while both holding
   joint appoint-ments at the Murdoch Children's Research Institute.
CR Andrews Dan, STAT 1
   [Anonymous], 2020, LANCET CHILD ADOLESC, V4, P853, DOI 10.1016/S2352-4642(20)30349-7
   Australian Bureau of Statistics, 2020, NAT STAT TERR POP 20
   Australian Children's Education and Care Quality Authority, 2020, NAT REG SERV
   Australian Government Department of Health, 2020, COR COVID 19 CURR SI
   Commission for Children and Young People, 2020, IMP NEGL CHILDR YOUN, DOI [10.1007/978-1-137-32906-6_4, DOI 10.1007/978-1-137-32906-6_4]
   Department of Education and Training Victorian Government, 2021, STAT VICT SCH TEACH
   Ehrhardt J, 2020, Euro Surveill, V25, DOI 10.2807/1560-7917.ES.2020.25.36.2001587
   Fong MW, 2020, EUROSURVEILLANCE, V25, P20, DOI 10.2807/1560-7917.ES.2020.25.37.2001671
   Forbes H, 2021, BMJ-BRIT MED J, V372, DOI 10.1136/bmj.n628
   Giles ML, 2021, CLIN INFECT DIS, V73, pE808, DOI 10.1093/cid/ciaa1882
   Ismail SA, 2021, LANCET INFECT DIS, V21, P344, DOI 10.1016/S1473-3099(20)30882-3
   Lee B, 2020, PEDIATRICS, V146, DOI 10.1542/peds.2020-004879
   Loades ME, 2020, J AM ACAD CHILD PSY, V59, P1218, DOI 10.1016/j.jaac.2020.05.009
   Macartney K, 2020, LANCET CHILD ADOLESC, V4, P807, DOI 10.1016/S2352-4642(20)30251-0
   Meherali S, 2021, INT J ENV RES PUB HE, V18, DOI 10.3390/ijerph18073432
   Rhodes A, 2020, COVID 19 PANDEMIC EF
   Russell F, 2020, COVID 19 VICTORIAN S
   Singh S, 2020, PSYCHIAT RES, V293, DOI 10.1016/j.psychres.2020.113429
   Sonnemann J., 2020, COVID CATCH UP HELPI
   State Government of Victoria Department of Education and Training, 2019, PAR GOING SCH SCH ZO
   Victoria Councils, 2020, VICT COUNC MAP
   Victorian Government, 2020, PREM STAT CHANG MELB
   Victorian Government Department of Health and Human Services, 2020, VICT COR COVID 19 DA
   Yoon Y, 2020, J KOREAN MED SCI, V35, DOI 10.3346/jkms.2020.35.e414
   Zhang JS, 2020, ASIAN J PSYCHIATR, V51, DOI 10.1016/j.ajp.2020.102077
   Zimmermann P, 2020, PEDIATR INFECT DIS J, V39, P355, DOI 10.1097/INF.0000000000002660
NR 27
TC 2
Z9 2
U1 0
U2 0
PU ELSEVIER
PI AMSTERDAM
PA RADARWEG 29, 1043 NX AMSTERDAM, NETHERLANDS
EI 2666-6065
J9 LANCET REG HEALTH-W
JI Lancet Reg. Health-W. Pac.
PD FEB
PY 2022
VL 19
AR 100369
DI 10.1016/j.lanwpc.2021.100369
PG 10
WC Health Care Sciences & Services; Public, Environmental & Occupational
   Health
WE Science Citation Index Expanded (SCI-EXPANDED); Social Science Citation Index (SSCI)
SC Health Care Sciences & Services; Public, Environmental & Occupational
   Health
GA 1H8QJ
UT WOS:000796804100005
PM 35098182
OA gold, Green Published
DA 2022-11-04
ER

PT J
AU Hu, JB
   Yang, HL
   Xia, Q
   Yang, TQ
AF Hu, Jiangbo
   Yang, Huiling
   Xia, Qiong
   Yang, Tangqing
TI Unlock the father-child relationship during lockdown: an investigation
   of socioemotional experiences of Wuhan preschool children and parents
   under COVID-19
SO EARLY YEARS
LA English
DT Article; Early Access
DE Lockdown; COVID-19; Chinese families; father-child relationship;
   preschool children
AB This study explored the socioemotional experiences of Wuhan preschool children and their parents, focusing on father-child relationships during lockdown. Mixed methods were employed with semi-structured interviews with 12 families and an online questionnaire involving 748 parents. The results show that the parents were generally positive about the emotional experiences associated with caring for their young children all-day-long, although some parents expressed concerns about their children's educational issues. About 62.9% of fathers and 44.7% of mothers reported an improvement in father-child relationships. Children's gender affected the fathers' views. The rate of positive changes in father-son relationships is significantly higher than in father-daughter relationships. The parents' attitudes influenced children who demonstrated compliant behaviours for meeting the lockdown requirements, yet the children's emotions presented a mixture of positive and negative components. These findings reveal the complexity of family life, which has implications for imposing lockdown policies when addressing future emergencies.
C1 [Hu, Jiangbo] Zhejiang Normal Univ, Hangzhou Coll Presch Teacher Educata, Hangzhou, Zhejiang, Peoples R China.
   [Yang, Huiling] Changjiang Inst Early Educ & Dev, Wuhan, Hubei, Peoples R China.
   [Xia, Qiong] Zhejiang Normal Univ, Hangzhou Coll Presch Teacher Educ, 1108 Gengwen Rd, Hangzhou 311231, Zhejiang, Peoples R China.
   [Yang, Tangqing] Guangzhou Huashang Vocat Coll, Hangzhou, Zhejiang, Peoples R China.
RP Xia, Q (通讯作者)，Zhejiang Normal Univ, Hangzhou Coll Presch Teacher Educ, 1108 Gengwen Rd, Hangzhou 311231, Zhejiang, Peoples R China.
EM qiongxia@zjnu.cn
CR Bernard, 2003, FIELD METHOD, V15, P85, DOI DOI 10.1177/1525822X02239569
   Bronfenbrenner U., 2005, MAKING HUMAN BEINGS
   Cao SY, 2019, J GENDER STUD, V28, P937, DOI 10.1080/09589236.2019.1625312
   Cluver L, 2020, LANCET, V395, pE64, DOI 10.1016/S0140-6736(20)30736-4
   Colombo D, 2020, COGNITIVE THER RES, V44, P906, DOI 10.1007/s10608-020-10122-3
   Cui YH, 2020, EUR CHILD ADOLES PSY, V29, P743, DOI 10.1007/s00787-020-01548-x
   Di Giorgio E, 2021, EUR CHILD ADOLES PSY, V30, P1401, DOI 10.1007/s00787-020-01631-3
   Dong CM, 2020, CHILD YOUTH SERV REV, V118, DOI 10.1016/j.childyouth.2020.105440
   Du FL., 2018, HAS TIME GONE RES RE
   Dvorsky MR, 2021, EUR CHILD ADOLES PSY, V30, P1829, DOI 10.1007/s00787-020-01583-8
   Fontanesi L, 2020, PSYCHOL TRAUMA-US, V12, pS79, DOI 10.1037/tra0000672
   Gambin M., 2020, FACTORS RELATED POSI, DOI [10.31234/osf.io/yhtga, DOI 10.31234/OSF.IO/YHTGA]
   Guanghai W., 2020, LANCET, V395, DOI [10.1016/S0140, DOI 10.1016/S0140]
   Gunther-Bel C, 2020, FAM PROCESS, V59, P1060, DOI 10.1111/famp.12585
   Kumpfer, 1999, RESILIENCE DEV POSIT, P179, DOI [10.1007/0-306-47167-1_9, DOI 10.1007/B108350, DOI 10.1007/0-306-47167-1_9]
   Liang Z., 2008, RES FATHER INVOLVEME
   Lin X., 2020, INVESTIGATION MULTIR
   Lin XS, 2019, J CHINESE SOCIOL, V6, DOI 10.1186/s40711-019-0099-8
   Liu S, 2020, LANCET PSYCHIAT, V7, pE17, DOI 10.1016/S2215-0366(20)30077-8
   Lovas GS, 2005, INFANT MENT HEALTH J, V26, P327, DOI 10.1002/imhj.20056
   Petrocchi S, 2020, FRONT PUBLIC HEALTH, V8, DOI 10.3389/fpubh.2020.587833
   Qiong X., 2014, RES FAMILY RELATIONS, DOI [10.4135/97814462730501351558, DOI 10.4135/97814462730501351558]
   Qiu JY, 2020, GEN PSYCHIAT, V33, DOI 10.1136/gpsych-2020-100213
   Santos G, 2017, TRANSFORMING PATRIAR
   Saurabh K, 2020, INDIAN J PEDIATR, V87, P532, DOI 10.1007/s12098-020-03347-3
   Spinelli M, 2020, FRONT PSYCHOL, V11, DOI 10.3389/fpsyg.2020.01713
   Wong Sue-lin, 2013, ATLANTIC
   Wuhan COVID-19 Prevention & Control Headquarters, 2020, NOW ALL RES BUILD WU
   Xu LY, 2018, PERS RELATIONSHIP, V25, P462, DOI 10.1111/pere.12254
   Xu Y., 2010, STUDIES PRESCHOOL ED, V187, P46, DOI [10.13861/jcnki.sece2010.07.016, DOI 10.13861/JCNKI.SECE2010.07.016]
   Yunxia Y., 2013, CHINESE J CLIN PSYCH, V21, P1036, DOI [10.16128/j.cnki.1005-3611.2013.06.020, DOI 10.16128/J.CNKI.1005-3611.2013.06.020]
   Zhang X, 2013, EARLY CHILD RES Q, V28, P83, DOI 10.1016/j.ecresq.2012.06.005
   Zhang XA, 2010, J GENET PSYCHOL, V171, P22, DOI 10.1080/00221320903300387
NR 33
TC 0
Z9 0
U1 2
U2 3
PU ROUTLEDGE JOURNALS, TAYLOR & FRANCIS LTD
PI ABINGDON
PA 2-4 PARK SQUARE, MILTON PARK, ABINGDON OX14 4RN, OXON, ENGLAND
SN 0957-5146
EI 1472-4421
J9 EARLY YEARS-ABINGDON
JI Early Years
AR 2042491
DI 10.1080/09575146.2022.2042491
EA FEB 2022
PG 16
WC Education & Educational Research
WE Social Science Citation Index (SSCI)
SC Education & Educational Research
GA ZI3BT
UT WOS:000761500600001
DA 2022-11-04
ER

PT J
AU Li, TS
   Qi, RW
   Zhou, YH
   Luo, YQ
   Wang, SY
   Chen, BW
   Xu, BY
AF Li, Taishun
   Qi, Ruowen
   Zhou, Yi-Hua
   Luo, Yuqian
   Wang, Shi-Yuan
   Chen, Bingwei
   Xu, Biyun
TI Attitudes and Factors Associated With Intention to the Third Dose of
   COVID-19 Vaccine Among Adolescents: A Cross-Sectional Survey in 3
   Provinces of China
SO DISASTER MEDICINE AND PUBLIC HEALTH PREPAREDNESS
LA English
DT Article; Early Access
DE COVID-19; vaccine; third dose; adolescents; China
AB Objective: The COVID-19 caused a world pandemic, posing a huge threat to global health. Widespread vaccination is the most effective way to control the pandemic. Vaccination with the third dose of the COVID-19 vaccine is currently underway. We aimed to determine the attitude of adolescents toward the third dose of COVID-19 vaccine. Methods: A structured questionnaire was administered between 16 August and 28 October 2021 among adolescents aged 12-17 years in three provinces of eastern region of China based on convenience sampling. The questionnaire was specifically developed to assess the adolescents' attitude toward and willingness to accept a third dose of the COVID-19 vaccine. Results: In total, 94.3% (1742/1847) of the adolescents intended to accept the third dose of the COVID-19 vaccine. Age between 15-17 years, no worry about vaccine safety, confidence for vaccine effectiveness, and supporting opinion from parents were independently associated with acceptance of the third dose (p < 0.05). Conclusions: It is necessary for governments and school administrators to raise adolescents' and parents' awareness of the benefits and safety of the third dose of vaccination, which should be effective to increase the vaccination coverage among adolescents.
C1 [Li, Taishun; Qi, Ruowen; Xu, Biyun] Nanjing Univ, Med Stat & Anal Ctr, Nanjing Drum Tower Hosp, Med Sch, Nanjing, Peoples R China.
   [Zhou, Yi-Hua; Luo, Yuqian] Nanjing Univ, Dept Lab Med & Infect Dis, Nanjing Drum Tower Hosp, Med Sch, Nanjing, Peoples R China.
   [Wang, Shi-Yuan; Chen, Bingwei] Southeast Univ, Sch Publ Hlth, Nanjing, Peoples R China.
RP Xu, BY (通讯作者)，Nanjing Univ, Med Stat & Anal Ctr, Nanjing Drum Tower Hosp, Med Sch, Nanjing, Peoples R China.; Chen, BW (通讯作者)，Southeast Univ, Sch Publ Hlth, Nanjing, Peoples R China.
EM drchenbw@seu.edu.cn; biyunxu@163.com
OI Xu, Biyun/0000-0002-5610-2677
FU Jiangsu Innovative and Enterpreneurial Talent Programme
   [JSSCBS20211510]; Natural Science Foundation of Jiangsu Province
   [BK20190357]
FX This research was funded by Jiangsu Innovative and Enterpreneurial
   Talent Programme (Grant Number: JSSCBS20211510), and funded by Natural
   Science Foundation of Jiangsu Province (Grant Number: BK20190357).
CR Alibrahim J, 2021, INT J ENV RES PUB HE, V18, DOI 10.3390/ijerph18168836
   Barda N, 2021, LANCET, V398, P2093, DOI 10.1016/S0140-6736(21)02249-2
   Catma S, 2021, HUM VACC IMMUNOTHER, V17, P2919, DOI 10.1080/21645515.2021.1919453
   Choi SH, 2021, J KOREAN MED SCI, V36, DOI 10.3346/jkms.2021.36.e227
   Hause AM, 2021, MMWR-MORBID MORTAL W, V70, P1379, DOI 10.15585/mmwr.mm7039e4
   Ma QY, 2021, JAMA NETW OPEN, V4, DOI 10.1001/jamanetworkopen.2021.37257
   Micah AE, 2021, LANCET, V398, P1317, DOI 10.1016/S0140-6736(21)01258-7
   Montalti M, 2021, VACCINES-BASEL, V9, DOI 10.3390/vaccines9040366
   Morgan L, 2021, JAMA PEDIATR, V175, P995, DOI 10.1001/jamapediatrics.2021.1855
   Tre-Hardy M, 2021, J INFECTION, V83, P559, DOI 10.1016/j.jinf.2021.08.031
NR 10
TC 0
Z9 0
U1 4
U2 4
PU CAMBRIDGE UNIV PRESS
PI NEW YORK
PA 32 AVENUE OF THE AMERICAS, NEW YORK, NY 10013-2473 USA
SN 1935-7893
EI 1938-744X
J9 DISASTER MED PUBLIC
JI Dis. Med. Public Health Prep.
AR PII S1935789322001811
DI 10.1017/dmp.2022.181
EA JUL 2022
PG 4
WC Public, Environmental & Occupational Health
WE Science Citation Index Expanded (SCI-EXPANDED); Social Science Citation Index (SSCI)
SC Public, Environmental & Occupational Health
GA 4R1XA
UT WOS:000856562100001
PM 35882387
OA Bronze, Green Published
DA 2022-11-04
ER

PT J
AU Dawes, J
   May, T
   McKinlay, A
   Fancourt, D
   Burton, A
AF Dawes, Jo
   May, Tom
   McKinlay, Alison
   Fancourt, Daisy
   Burton, Alexandra
TI Impact of the COVID-19 pandemic on the mental health and wellbeing of
   parents with young children: a qualitative interview study
SO BMC PSYCHOLOGY
LA English
DT Article
DE Parents; Mental health; COVID-19; Qualitative research
ID STRESS
AB Background Parents have faced unique challenges during the coronavirus disease 2019 (COVID-19) pandemic, including mobility constraints, isolation measures, working from home, and the closure of schools and childcare facilities. There is presently a lack of in-depth qualitative research exploring how these changes have affected parents' mental health and wellbeing. Methods Semi-structured qualitative interviews with 29 parents of young children. Interviews were analysed using reflexive thematic analysis. Results We identified five superordinate themes affecting participant mental health and wellbeing: (1) navigation of multiple responsibilities and change inside the home; (2) disruption to home life; (3) changes to usual support networks; (4) changes in personal relationships; and (5) use of coping strategies. Participants described stress and exhaustion from navigating multiple pressures and conflicting responsibilities with home, schooling, and work, without their usual support networks and in the context of disrupted routines. Family roles and relationships were sometimes tested, however, many parents identified coping strategies that protected their wellbeing including access to outdoor space, spending time away from family, and avoiding conflict and pandemic-related media coverage. Conclusions Employers must be cognisant of the challenges that the pandemic has placed on parents, particularly women and lone parents. Flexible working arrangements and support might therefore relieve stress and increase productivity. Coping strategies identified by parents in this study could be harnessed and encouraged by employers and policymakers to promote positive wellbeing during times of stress throughout the pandemic and beyond.
C1 [Dawes, Jo] UCL, Inst Epidemiol & Hlth Care, UCL Collaborat Ctr Inclus Hlth, London, England.
   [May, Tom; McKinlay, Alison; Fancourt, Daisy; Burton, Alexandra] UCL, Inst Epidemiol & Hlth Care, Dept Behav Sci & Hlth, London, England.
RP Burton, A (通讯作者)，UCL, Inst Epidemiol & Hlth Care, Dept Behav Sci & Hlth, London, England.
EM a.burton@ucl.ac.uk
OI McKinlay, Alison/0000-0002-3271-3502; Dawes, Jo/0000-0003-0248-4160
FU Nuffield Foundation [WEL/FR-000022583]; MARCH Mental Health Network -
   Cross-Disciplinary Mental Health Network Plus initiative; UK Research
   and Innovation [ES/S002588/1]; Wellcome Trust [221400/Z/20/Z,
   205407/Z/16/Z]; National Institute for Health Research School for Public
   Health Research (NIHR SPHR) [NU-004252]
FX This COVID-19 Social Study was funded by the Nuffield Foundation
   [WEL/FR-000022583], but the views expressed here are those of the
   authors. The study was also supported by the MARCH Mental Health Network
   funded by the Cross-Disciplinary Mental Health Network Plus initiative
   supported by UK Research and Innovation [ES/S002588/1], and by the
   Wellcome Trust 221400/Z/20/Z]. DF was funded by the Wellcome Trust
   [205407/Z/16/Z]. JD was funded by National Institute for Health Research
   School for Public Health Research (NIHR SPHR) [NU-004252]. The funders
   had no role in study design, collection, analysis, and interpretation of
   data or in writing the manuscript.
CR Aknin L., 2021, REV RESPONSE EARLY M
   Andrew A., 2020, I FISCAL STUDIES
   Aughterson H, 2021, BMJ OPEN, V11, DOI 10.1136/bmjopen-2020-047353
   Banks J, 2021, WORLD HAPPINESS REPO, P107
   Berkman LF, 2000, SOC SCI MED, V51, P843, DOI 10.1016/S0277-9536(00)00065-4
   Braun V, 2019, QUAL RES SPORT EXERC, V11, P589, DOI 10.1080/2159676X.2019.1628806
   Bu F., 2020, TIME USE MENTAL HLTH, DOI [DOI 10.1101/2020.08.18.20177345, 10.1101/2020.08.18.20177345]
   Burton A, 2021, J MENT HEALTH, DOI 10.1080/09638237.2021.1952953
   Calvano C, 2022, EUR CHILD ADOLES PSY, V31, DOI 10.1007/s00787-021-01739-0
   COHEN S, 1985, PSYCHOL BULL, V98, P310, DOI 10.1037/0033-2909.98.2.310
   Dijkstra MTM, 2016, FRONT PSYCHOL, V7, DOI 10.3389/fpsyg.2016.01415
   Families W., 2020, COVID 19 FLEIXBLE WO
   Fong VC, 2020, J PEDIATR PSYCHOL, V45, P1124, DOI 10.1093/jpepsy/jsaa092
   Fontanesi L, 2020, PSYCHOL TRAUMA-US, V12, pS79, DOI 10.1037/tra0000672
   Foundation MH, PAR COR OUTBR 2021
   Goldstein Brahm, 2005, Pediatr Crit Care Med, V6, P2
   Goodwin R, 2020, BRIT J PSYCHIAT, V216, P144, DOI 10.1192/bjp.2019.251
   Holahan CJ, 2005, J CONSULT CLIN PSYCH, V73, P658, DOI 10.1037/0022-006X.73.4.658
   Huebener M, 2021, REV ECON HOUSEHOLD, V19, P91, DOI 10.1007/s11150-020-09529-4
   Kaks P, 2020, BMC HEALTH SERV RES, V20, DOI 10.1186/s12913-020-05540-8
   Kalish Y, 2015, J APPL PSYCHOL, V100, P1737, DOI 10.1037/apl0000023
   Kawachi I, 2001, J URBAN HEALTH, V78, P458, DOI 10.1093/jurban/78.3.458
   Loades ME, 2020, J AM ACAD CHILD PSY, V59, P1218, DOI 10.1016/j.jaac.2020.05.009
   MCCUBBIN HI, 1979, J MARRIAGE FAM, V41, P237, DOI 10.2307/351693
   McElroy E, 2020, BRIT J HEALTH PSYCH, V25, P934, DOI 10.1111/bjhp.12470
   McKinlay AR, 2021, BMC GERIATR, V21, DOI 10.1186/s12877-021-02367-8
   McMunn A, 2020, WORK EMPLOY SOC, V34, P155, DOI 10.1177/0950017019862153
   Michie S, 2011, IMPLEMENT SCI, V6, DOI 10.1186/1748-5908-6-42
   Mittelmark M.B., 2022, HDB SALUTOGENESIS, V2, DOI [10.1007/978-3-030-79515-3, DOI 10.1007/978-3-030-79515-3]
   Morgul E, 2020, REV PSICOL CLIN NINO, V7, P42, DOI 10.21134/rpcna.2020.mon.2049
   Moscardino U, 2021, CURR PSYCHOL, V40, P5749, DOI 10.1007/s12144-021-01454-8
   Papalexandris N., 1997, EMPL RELAT, V19, P581, DOI [10.1108/01425459710193126, DOI 10.1108/01425459710193126]
   Patrick SW, 2020, PEDIATRICS, V146, DOI 10.1542/peds.2020-016824
   Pierce M, 2020, LANCET PSYCHIAT, V7, P883, DOI 10.1016/S2215-0366(20)30308-4
   Thorell LB, 2022, EUR CHILD ADOLES PSY, V31, P649, DOI 10.1007/s00787-020-01706-1
   Wright L., 2020, ARE ADVERSITIES COVI, DOI 10.1101/2020.05.14.20101717
   Wu Mengting, 2020, Gen Psychiatr, V33, pe100250, DOI 10.1136/gpsych-2020-100250
   Xue BW, 2021, PLOS ONE, V16, DOI 10.1371/journal.pone.0247959
NR 38
TC 6
Z9 6
U1 7
U2 13
PU SPRINGERNATURE
PI LONDON
PA CAMPUS, 4 CRINAN ST, LONDON, N1 9XW, ENGLAND
EI 2050-7283
J9 BMC PSYCHOL
JI BMC Psychol.
PD DEC 15
PY 2021
VL 9
IS 1
AR 194
DI 10.1186/s40359-021-00701-8
PG 13
WC Psychology, Multidisciplinary
WE Social Science Citation Index (SSCI)
SC Psychology
GA XP0DX
UT WOS:000730546500001
PM 34911570
OA Green Published, gold, Green Submitted
DA 2022-11-04
ER

PT J
AU Kok, TWK
   Chong, SJ
   Yau, WKJ
   Kumar, PR
   Chua, SBR
AF Kok, Ta Wei Kevin
   Chong, Si Jack
   Yau, Wen Kien Joachim
   Kumar, Praveen Raj
   Chua, Swee Boon Raymond
TI Nationwide implementation of a centralised telemedicine platform in
   Singapore to fight the COVID-19 pandemic
SO JOURNAL OF TELEMEDICINE AND TELECARE
LA English
DT Article; Early Access
DE Telemedicine; telehealth; covid-19; home telecare
AB Introduction This study aims to share the experience of the Ministry of Health (Singapore) in deploying a centrally managed Telemedicine service to triage, and manage COVID-19 cases in the community during the COVID-19 Omicron wave. Material and methods Data from the deployed telemedicine system, Telemedicine Allocation and Reconciliation System, over a 14-week period (3 January 2022-10 April 2022) was analysed to determine the safety and efficacy of both the (i) National COVID-19 sorting logic algorithm and (ii) the use of a centralised telemedicine platform with privacy protection in a pandemic. Results There was a total of 47,754 children (aged 1-11 years old), 75,702 adolescents and adult patients (aged 12-69 years old) and 55,774 geriatric patients (aged > = 70 years old) who were directly managed by this platform. Amongst them, 64,961 were from the higher-risk special populations (pregnant, end-stage renal failure and immunocompromised and geriatric population). The total number of patients requiring escalations to public health institutions were 4212. This accounts for 1.32%, 3.00% and 2.35% of the children, teenagers and adults, and geriatric population respectively.
C1 [Kok, Ta Wei Kevin; Chong, Si Jack; Yau, Wen Kien Joachim; Kumar, Praveen Raj; Chua, Swee Boon Raymond] Govt Singapore, Minist Hlth Med Operat & Policy Cell, Singapore, Singapore.
RP Kok, TWK (通讯作者)，Govt Singapore, Minist Hlth, Singapore, Singapore.
EM kevin.koktw@gmail.com
OI Kok, Ta Wei Kevin/0000-0002-7635-5073
FU Singapore's Ministry of Health
FX The author(s) disclosed receipt of the following financial support for
   the research, authorship and/or publication of this article: This study
   was conducted without receiving any funding from any institutions. The
   TMARS system was fully funded by Singapore's Ministry of Health. All
   manpower assets involved in this operation were financially managed by
   Singapore's Ministry of Health.
CR Burroughs Mark, 2020, Proc (Bayl Univ Med Cent), V33, P699, DOI 10.1080/08998280.2020.1792728
   Gajarawala SN, 2021, JNP-J NURSE PRACT, V17, P218, DOI 10.1016/j.nurpra.2020.09.013
   Goh YH., 2020, STRAITS TIMES 0510
   Kahlik S., 2022, STRAITS TIMES 0223
   Koh D, 2020, OCCUP ENVIRON MED, V77, P634, DOI 10.1136/oemed-2020-106626
   Lim MZ, 2020, STRAITS TIMES 0506
   Meo SA, 2020, EUR J MED RES, V25, DOI 10.1186/s40001-020-00456-9
   Monaghesh E, 2020, BMC PUBLIC HEALTH, V20, DOI 10.1186/s12889-020-09301-4
   Sharma S, 2022, J FAM MED PRIM CARE, V11, P37, DOI 10.4103/jfmpc.jfmpc_1114_21
   Smith AC, 2020, J TELEMED TELECARE, V26, P309, DOI 10.1177/1357633X20916567
   Snoswell CL, 2021, J TELEMED TELECARE, DOI 10.1177/1357633X211022907
   Snoswell CL, 2021, J TELEMED TELECARE, DOI 10.1177/1357633X211023700
   Teo J., 2021, STRAITS TIMES 0418
   Thomas EE, 2022, J TELEMED TELECARE, V28, P301, DOI 10.1177/1357633X20960638
   Wu D, 2020, INT J ACCOUNT INF MA, V28, P184, DOI [10.1016/j.ijid.2020.03.004, 10.1108/IJAIM-12-2018-0148]
   Yip WF, 2021, LANCET REG HEALTH-W, V7, DOI 10.1016/j.lanwpc.2020.100091
   Zhang JR, 2022, TELEMED E-HEALTH, DOI 10.1089/tmj.2021.0466
NR 17
TC 0
Z9 0
U1 1
U2 1
PU SAGE PUBLICATIONS LTD
PI LONDON
PA 1 OLIVERS YARD, 55 CITY ROAD, LONDON EC1Y 1SP, ENGLAND
SN 1357-633X
EI 1758-1109
J9 J TELEMED TELECARE
JI J. Telemed. Telecare
DI 10.1177/1357633X221122890
EA AUG 2022
PG 9
WC Health Care Sciences & Services
WE Science Citation Index Expanded (SCI-EXPANDED)
SC Health Care Sciences & Services
GA 4F2GT
UT WOS:000848335200001
PM 36046925
OA Green Published
DA 2022-11-04
ER

PT J
AU Lane, J
   Therriault, D
   Dupuis, A
   Gosselin, P
   Smith, J
   Ziam, S
   Roy, M
   Roberge, P
   Drapeau, M
   Morin, P
   Berrigan, F
   Thibault, I
   Dufour, M
AF Lane, Julie
   Therriault, Danyka
   Dupuis, Audrey
   Gosselin, Patrick
   Smith, Jonathan
   Ziam, Saliha
   Roy, Mathieu
   Roberge, Pasquale
   Drapeau, Marti
   Morin, Pascale
   Berrigan, Felix
   Thibault, Isabelle
   Dufour, Magali
TI The Impact of the COVID-19 Pandemic on the Anxiety of Adolescents in
   Quebec
SO CHILD & YOUTH CARE FORUM
LA English
DT Article
DE Anxiety; Adolescence; COVID-19 pandemic
ID PSYCHOMETRIC PROPERTIES; GENDER-DIFFERENCES; SUBSTANCE USE; SHORT-FORM;
   DISORDERS; VALIDATION; INVENTORY; DEPRESSION; SYMPTOMS; CHILDREN
AB Background Several studies conducted since the beginning of the COVID-19 pandemic have shown its harmful effects on young people's mental health. In Quebec and Canada, few studies have focussed on adolescents, and even fewer of these studies have examined this subject using a methodology that involved comparisons of data obtained before and during the pandemic, which is the purpose of this study. Objective The objective of this study is to determine the impact of the COVID-19 pandemic on the anxiety of secondary 1 and 2 students in Quebec, using data obtained before and during the pandemic. Method Participants were 2990 French Canadian students in secondary 1 (grade 7) and secondary 2 (grade 8) in Quebec. Two independent samples completed the questionnaires, one sample before the pandemic (fall 2019) and one sample during the pandemic (fall 2020). Their answers were subjected to descriptive analysis and multivariate analysis of variance. Results Results show that the pandemic has had variable impacts on the student's mental health, with some of them reporting negative effects on their lives, others reporting no effect, and some reporting positive effect. However, the students surveyed during the pandemic generally reported more symptoms of generalized anxiety, and higher levels of test anxiety, fear of judgment and perfectionism than the ones surveyed before the pandemic. Conclusions The discussion puts forward possible explanations for the results obtained, which contribute to a better understanding of young adolescents' experience during the COVID-19 pandemic. It also discusses the importance of developing interventions for adolescents affected by this pandemic.
C1 [Lane, Julie; Therriault, Danyka; Dupuis, Audrey] Univ Sherbrooke, Ctr RBC Expertise Univ Sante Mentale, 2500 Blvd lUniv, Sherbrooke, PQ J1K 2R1, Canada.
   [Gosselin, Patrick] Univ Sherbrooke, Dept Psychol, Sherbrooke, PQ, Canada.
   [Smith, Jonathan] Univ Sherbrooke, Dept Lenseignement Prescolaire & Primaire, Sherbrooke, PQ, Canada.
   [Ziam, Saliha] Univ TELUQ, Ecole Sci Adm, Quebec City, PQ, Canada.
   [Roy, Mathieu; Roberge, Pasquale] Univ Sherbrooke, Dept Med Famille, Sherbrooke, PQ, Canada.
   [Roy, Mathieu] McGill Univ, Dept Educ & Counselling Psychol, Montreal, PQ, Canada.
   [Morin, Pascale; Berrigan, Felix] Univ Sherbrooke, Dept Kinanthropol, Sherbrooke, PQ, Canada.
   [Thibault, Isabelle] Univ Sherbrooke, Dept Psychoeducat, Sherbrooke, PQ, Canada.
   [Dufour, Magali] Univ Quebec Montreal, Dept Psychol, Montreal, PQ, Canada.
RP Therriault, D (通讯作者)，Univ Sherbrooke, Ctr RBC Expertise Univ Sante Mentale, 2500 Blvd lUniv, Sherbrooke, PQ J1K 2R1, Canada.
EM danyka.therriault@usherbrooke.ca
OI Lane, Julie/0000-0002-4289-1935; Smith, Jonathan/0000-0002-6451-783X
FU Public Health Agency of Canada's Mental Health Promotion Innovation
   Fund; Reseau universitaire integre de sante et de services sociaux de
   l'Universite de Sherbrooke (RUISSS)
FX This research was made possible through the financial support of the
   Public Health Agency of Canada's Mental Health Promotion Innovation Fund
   and the Reseau universitaire integre de sante et de services sociaux de
   l'Universite de Sherbrooke (RUISSS).
CR Bergeron J, 2020, JEUNES FACE CONSEQUE
   Best LA, 2021, CAN PSYCHOL, V62, P143, DOI 10.1037/cap0000254
   Brooks Samantha K, 2020, Lancet, V395, P912, DOI 10.1016/S0140-6736(20)30460-8
   Carver CS, 1997, INT J BEHAV MED, V4, P92, DOI 10.1207/s15327558ijbm0401_6
   Cloutier R., 2008, PSYCHOL ADOLESCENCE
   Costa NM, 2009, J ANXIETY DISORD, V23, P935, DOI 10.1016/j.janxdis.2009.06.002
   Dennis ML, 2006, AM J ADDICTION, V15, P80, DOI 10.1080/10550490601006055
   DEROGATIS LR, 1983, PSYCHOL MED, V13, P595, DOI 10.1017/S0033291700048017
   Dion J, 2020, STRESS EXPERIENCED C
   Douilliez C, 2013, CAN J BEHAV SCI, V45, P64, DOI 10.1037/a0022686
   Dozois DJA, 2021, CAN PSYCHOL, V62, P136, DOI 10.1037/cap0000251
   Dumas, 2013, PSYCHOPATHOLOGIE LEN
   Dumas TM, 2020, J ADOLESCENT HEALTH, V67, P354, DOI 10.1016/j.jadohealth.2020.06.018
   ECCLES JS, 1993, AM PSYCHOL, V48, P90, DOI 10.1037/0003-066X.48.2.90
   Ellis WE, 2020, CAN J BEHAV SCI, V52, P177, DOI 10.1037/cbs0000215
   Fernandez-Berrocal P, 2012, BEHAV PSYCHOL, V20, P77
   Flett G. L., 2000, CHILD ADOLESCENT PER
   Frippiat D, 2010, POPULATION, V65, P309, DOI 10.3917/popu.1002.0309
   Genereux M, 2020, INT J ENV RES PUB HE, V17, DOI 10.3390/ijerph17228390
   Godin G, 2011, HLTH FITNESS J CANAD, V4, P18, DOI DOI 10.14288/HFJC.V4I1.82
   Goldberg, 2000, EPIDEMIOLOGIE PEINE
   Gosselin, 2007, QUESTIONNAIRE CUNPUB
   Hawke LD, 2020, CAN J PSYCHIAT, V65, P701, DOI 10.1177/0706743720940562
   HAYS RD, 1987, J PERS ASSESS, V51, P69, DOI 10.1207/s15327752jpa5101_6
   Hinton PR., 2014, SPSS EXPLAINED, DOI 10.4324/9781315797564
   Huang YE, 2020, PSYCHIAT RES, V288, DOI 10.1016/j.psychres.2020.112954
   IBM Corp, 2015, IBM SPSS STAT MAC VE
   Imran N, 2020, PAK J MED SCI, V36, pS67, DOI 10.12669/pjms.36.COVID19-S4.2759
   Institut de la statistique du Quebec [ISQ], 2018, ENQ QUEB SANT JEUN S
   Institut national de sante publique du Quebec [INSPQ], 2020, COVID 19 PAND BIEN E
   Institut national de sante publique du Quebec [INSPQ], 2021, LIGN TEMPS COVID 19
   KOVACS M, 1985, PSYCHOPHARMACOL BULL, V21, P995
   Langley AK, 2004, J CHILD ADOL PSYCHOP, V14, P105, DOI 10.1089/104454604773840544
   Leflej, 2021, SANTE MENTALE ESTRIE
   Martin A, 2012, CAN J BEHAV SCI, V44, P70, DOI 10.1037/a0023103
   Maximum City, 2021, COVID 19 CHILD YOUTH
   Maximum City, 2020, COVID 19 CHILD YOUTH
   McClure K., 2020, PRELIMINARY INVESTIG, DOI [10.31234/osf.io/68djp, DOI 10.31234/OSF.IO/68DJP, https://ifbic1b13095ec5284139sxb6oo5q69pxw6ccffiac.eds.tju.edu.cn/10.31234/osf.io/68djp]
   Meerkerk GJ, 2009, CYBERPSYCHOL BEHAV, V12, P1, DOI 10.1089/cpb.2008.0181
   Merikangas K., 2020, CORONAVIRUS HLTH IMP
   Monfette ME, 2006, CAN J BEHAV SCI, V38, P261, DOI 10.1037/cjbs2006013
   Monga S, 2000, DEPRESS ANXIETY, V12, P85, DOI 10.1002/1520-6394(2000)12:2<85::AID-DA4>3.0.CO;2-2
   Moore SA, 2020, INT J BEHAV NUTR PHY, V17, DOI 10.1186/s12966-020-00987-8
   Morin AJS, 2011, REV EPIDEMIOL SANTE, V59, P327, DOI 10.1016/j.respe.2011.03.061
   Munn Z, 2020, ANN INTERN MED, V173, P1012, DOI 10.7326/M20-4907
   Muris P, 1998, J BEHAV THER EXP PSY, V29, P327, DOI 10.1016/S0005-7916(98)00023-8
   Newby JM, 2020, PLOS ONE, V15, DOI 10.1371/journal.pone.0236562
   Newman B.M., 2020, THEORIES ADOLESCENT
   Ohannessian CM, 2017, J YOUTH ADOLESCENCE, V46, P826, DOI 10.1007/s10964-016-0619-7
   Qiu JY, 2020, GEN PSYCHIAT, V33, DOI 10.1136/gpsych-2020-100213
   Robillard R, 2020, BMJ OPEN, V10, DOI 10.1136/bmjopen-2020-043805
   Roche N, 2020, EUR RESPIR REV, V29, DOI 10.1183/16000617.0310-2020
   Rousseau N., 2020, SOLUTIONS JEUNES OPT
   Smith J, 2021, EDUC SCI, V11, DOI 10.3390/educsci11010030
   Szaflarski M, 2017, ISSUES MENT HEALTH N, V38, P317, DOI 10.1080/01612840.2017.1287790
   Tardif-Grenier K, 2021, PSYCHIAT QUART, V92, P1309, DOI 10.1007/s11126-021-09895-x
   Taylor J, 2002, J GEN PSYCHOL, V129, P127, DOI 10.1080/00221300209603133
   Turgeon L, 2015, EDUC FRANCOPH, V43, P30
   VALLIERES EF, 1990, INT J PSYCHOL, V25, P305, DOI 10.1080/00207599008247865
   Wang CY, 2020, INT J ENV RES PUB HE, V17, DOI 10.3390/ijerph17072459
   WATSON D, 1969, J CONSULT CLIN PSYCH, V33, P448, DOI 10.1037/h0027806
   Weems CF, 2012, PSYCHOL SCI, V23, P1293, DOI 10.1177/0956797612446952
   YoungMinds, 2020, COR IMP YOUNG PEOPL
   YoungMinds, 2021, COR IMP YOUNG PEOPL
NR 64
TC 5
Z9 5
U1 2
U2 7
PU SPRINGER
PI NEW YORK
PA ONE NEW YORK PLAZA, SUITE 4600, NEW YORK, NY, UNITED STATES
SN 1053-1890
EI 1573-3319
J9 CHILD YOUTH CARE FOR
JI Child Youth Care Forum
PD AUG
PY 2022
VL 51
IS 4
BP 811
EP 833
DI 10.1007/s10566-021-09655-9
EA OCT 2021
PG 23
WC Psychology, Developmental
WE Social Science Citation Index (SSCI)
SC Psychology
GA 3G2VG
UT WOS:000705828600001
PM 34658612
OA Green Published, Bronze
DA 2022-11-04
ER

PT J
AU Nelson, KM
   Gordon, AR
   John, SA
   Stout, CD
   Macapagal, K
AF Nelson, Kimberly M.
   Gordon, Allegra R.
   John, Steven A.
   Stout, Claire D.
   Macapagal, Katharyn
TI "Physical Sex Is Over for Now" : Impact of COVID-19 on the Well-Being
   and Sexual Health of Adolescent Sexual Minority Males in the U.S
SO JOURNAL OF ADOLESCENT HEALTH
LA English
DT Article
DE Adolescents; Sexual minority; ASMM; YMSM; Sexual health; Mental health;
   COVID-19
ID MENTAL-HEALTH; RISK BEHAVIOR; SOCIAL SUPPORT; DEPRESSIVE SYMPTOMS; YOUNG
   MEN; YOUTH; GAY; CONNECTEDNESS; ASSOCIATIONS; PARENTS
AB Purpose: This study aimed to explore how the COVID-19 pandemic and physical distancing measures have impacted the well-being and sexual health among adolescent sexual minority males (ASMM) during the initial phase of physical distancing mandates in the U.S.
   Methods: From March 27, 2020, to May 8, 2020, U.S. ASMM (N 1/4 151; aged 14-17 years) completed the online baseline survey of a sexual health intervention trial. COVID-19-related closedand open-ended questions were included. A mixed-methods approach assessed COVID-19-related changes in well-being and sexual health by outness with an accepting guardian.
   Results: The majority (57%) of participants reported being worried about COVID-19. Almost all (91%) were physically distancing. Participants noted that COVID-19 changed school, home, work, and family life. Participants highlighted that COVID-19 reduced their ability to socialize and had a deleterious effect on their mental health. In the past 3 months, participants reported seeing sexual partners in person less often, masturbating and viewing pornography more often, and sexting and messaging on men-seeking-men websites/phone applications about the same amount. Many described being physically distanced from sexual partners, and some noted an increase in their use of virtual ways to connect with partners (e.g., video chatting). There were no differences by out-ness with an accepting guardian in quantitative or qualitative responses.
   Conclusions: These findings provide a snapshot of the initial effects of the COVID-19 pandemic among a convenience sample of U.S. ASMM and underscore the need to provide access to resources sensitive to their social, developmental, and sexual health needs during this crisis. (C) 2020 Society for Adolescent Health and Medicine. All rights reserved.
C1 [Nelson, Kimberly M.; Gordon, Allegra R.; Stout, Claire D.] Boston Univ, Sch Publ Hlth, Dept Community Hlth Sci, 801 Massachusetts Ave,4th Floor, Boston, MA 02118 USA.
   [Gordon, Allegra R.] Boston Childrens Hosp, Div Adolescent Young Adult Med, Boston, MA USA.
   [Gordon, Allegra R.] Harvard Med Sch, Dept Pediat, Boston, MA 02115 USA.
   [John, Steven A.] Med Coll Wisconsin, Dept Psychiat & Behav Med, Ctr AIDS Intervent Res, Milwaukee, WI 53226 USA.
   [Macapagal, Katharyn] Northwestern Univ, Feinberg Sch Med, Dept Med Social Sci, Chicago, IL 60611 USA.
   [Macapagal, Katharyn] Northwestern Univ, Inst Sexual & Gender Minor Hlth & Wellbeing, Chicago, IL 60611 USA.
RP Nelson, KM (通讯作者)，Boston Univ, Sch Publ Hlth, Dept Community Hlth Sci, 801 Massachusetts Ave,4th Floor, Boston, MA 02118 USA.
EM knel@bu.edu
RI John, Steven/Z-5262-2019
OI John, Steven/0000-0002-1316-3920; Macapagal, Kathryn/0000-0002-1208-6097
FU National Institute of Mental Health [K01MH118939]
FX This work and the first author are supported by the National Institute
   of Mental Health (K23MH109346; principal investigator: K.M.N.).
   Additional author support was provided by the National Institute of
   Mental Health (K01MH118939; principal investigator: S.A.J.).
CR Bouris A, 2010, J PRIM PREV, V31, P273, DOI 10.1007/s10935-010-0229-1
   Bowen AM, 2008, AIDS BEHAV, V12, P964, DOI 10.1007/s10461-007-9352-2
   Brennan DJ, 2020, AIDS BEHAV, V24, P2480, DOI 10.1007/s10461-020-02891-5
   Button DM, 2012, J HOMOSEXUAL, V59, P18, DOI 10.1080/00918369.2011.614903
   Cao WJ, 2020, PSYCHIAT RES, V287, DOI 10.1016/j.psychres.2020.112934
   Cook SH, 2015, J BEHAV MED, V38, P507, DOI 10.1007/s10865-015-9624-7
   D'Augelli AR, 2010, J GLBT FAM STUD, V6, P178, DOI 10.1080/15504281003705410
   Dake JA, 2012, AM J SEX EDUC, V7, P1, DOI 10.1080/15546128.2012.650959
   Danese A, 2020, BRIT J PSYCHIAT, V216, P159, DOI 10.1192/bjp.2019.244
   Duong J, 2014, J SCHOOL HEALTH, V84, P636, DOI 10.1111/josh.12196
   Fish JN, 2020, J ADOLESCENT HEALTH, V67, P450, DOI 10.1016/j.jadohealth.2020.06.002
   Flentje A, 2020, J GEN INTERN MED, V35, P2788, DOI 10.1007/s11606-020-05970-4
   Frankel AS, 2018, J SCHOOL HEALTH, V88, P190, DOI 10.1111/josh.12596
   Ghobadzadeh M, 2019, J PEDIATR HEALTH CAR, V33, P394, DOI 10.1016/j.pedhc.2018.11.006
   Glick SN, 2014, AIDS BEHAV, V18, P1466, DOI 10.1007/s10461-013-0678-7
   Hatzenbuehler ML, 2012, SOC SCI MED, V75, P1184, DOI 10.1016/j.socscimed.2012.05.030
   Jiao WY, 2020, J PEDIATR-US, V221, P264, DOI 10.1016/j.jpeds.2020.03.013
   Kosciw JG, 2018, NATL SCH CLIMATE SUR
   Loades ME, 2020, J AM ACAD CHILD PSY, V59, P1218, DOI 10.1016/j.jaac.2020.05.009
   Macapagal K, 2018, J ADOLESCENT HEALTH, V62, P708, DOI 10.1016/j.jadohealth.2018.01.001
   Magee JC, 2012, HEALTH EDUC BEHAV, V39, P276, DOI 10.1177/1090198111401384
   McConnell EA, 2015, LGBT HEALTH, V2, P55, DOI 10.1089/lgbt.2014.0051
   McHugh ML, 2012, BIOCHEM MEDICA, V22, P276, DOI 10.11613/bm.2012.031
   Mervosh S, NY TIMES
   Mustanski B, 2017, PERSPECT SEX REPRO H, V49, P111, DOI 10.1363/psrh.12027
   Nelson KM, 2019, ARCH SEX BEHAV, V48, P2345, DOI 10.1007/s10508-019-01501-3
   Nelson KM, 2019, J SEX RES, V56, P593, DOI 10.1080/00224499.2018.1481920
   QSR International Pty Ltd, 2018, NVIVO 12
   Raifman J., 2020, COVID 19 US STATE PO
   Rosario M, 2006, AIDS EDUC PREV, V18, P444, DOI 10.1521/aeap.2006.18.5.444
   Sanchez TH, 2020, AIDS BEHAV, V24, P2024, DOI 10.1007/s10461-020-02894-2
   Seil KS, 2014, AM J PUBLIC HEALTH, V104, P1950, DOI 10.2105/AJPH.2014.302050
   Sprang G, 2013, DISASTER MED PUBLIC, V7, P105, DOI 10.1017/dmp.2013.22
   Sullivan PS, 2013, JAIDS-J ACQ IMM DEF, V63, pS102, DOI 10.1097/QAI.0b013e3182949e85
   Taliaferro LA, 2017, ACAD PEDIATR, V17, P715, DOI 10.1016/j.acap.2016.11.002
   Thompson MS, 2013, QUANT METH EDUC BEHA, P163
   Turban JL, 2020, ANN INTERN MED, V173, P387, DOI 10.7326/M20-2004
   University of North Dakota Center for Rural Health, 2014, RUC 3 10
   Van Ouytsel J, 2019, J ADOLESCENT HEALTH, V65, P621, DOI 10.1016/j.jadohealth.2019.06.003
   Wilson MN, 2018, J SCHOOL HEALTH, V88, P182, DOI 10.1111/josh.12595
NR 40
TC 27
Z9 27
U1 3
U2 21
PU ELSEVIER SCIENCE INC
PI NEW YORK
PA STE 800, 230 PARK AVE, NEW YORK, NY 10169 USA
SN 1054-139X
EI 1879-1972
J9 J ADOLESCENT HEALTH
JI J. Adolesc. Health
PD DEC
PY 2020
VL 67
IS 6
BP 756
EP 762
DI 10.1016/j.jadohealth.2020.08.027
PG 7
WC Psychology, Developmental; Public, Environmental & Occupational Health;
   Pediatrics
WE Science Citation Index Expanded (SCI-EXPANDED); Social Science Citation Index (SSCI)
SC Psychology; Public, Environmental & Occupational Health; Pediatrics
GA OT9YO
UT WOS:000591194300009
PM 33039273
OA Green Accepted
DA 2022-11-04
ER

PT J
AU Sena, GR
   Lima, TPF
   Vidal, SA
   Duarte, MDMB
   Bezerra, PGM
   Lima, EJF
   Braga, C
   de Andrade, LB
   Lins, MM
   Torres, LC
   Lima, JTO
   Mello, MJG
AF Sena, Gabrielle R.
   Lima, Tiago P. F.
   Vidal, Suely A.
   Duarte, Maria do Carmo M. B.
   Bezerra, Patricia G. M.
   Fonseca Lima, Eduardo J.
   Braga, Cynthia
   de Andrade, Livia B.
   Lins, Mecneide M.
   Torres, Leuridan C.
   Lima, Jurema T. O.
   Mello, Maria Julia G.
TI Clinical Characteristics and Mortality Profile of COVID-19 Patients Aged
   less than 20 years Old in Pernambuco - Brazil
SO AMERICAN JOURNAL OF TROPICAL MEDICINE AND HYGIENE
LA English
DT Article
ID CHILDREN
AB COVID-19 in children and adolescents has low frequency, severity, and fatality rate all over the world. A cross-sectional study was conducted to assess the epidemiological and clinical aspects of COVID-19 in patients younger than 20 years in Pernambuco (Brazil), with cases confirmed by reverse-transcriptase-PCR SARS-CoV-2 between 13 February and June 19, 2020, reported on information systems. Data regarding age (< 30 days, 1-11 months, 1-4 years, 5-9 years, 10-14 years, and 15-19 years), gender, color/race, symptoms, pregnancy or puerperium, comorbidities, hospitalization, and death were investigated. Fatality rate and mortality coefficient were calculated, and a multiple logistic regression analysis was performed to determine if gender, age, and comorbidities were factors associated with death. Of 682 pediatric cases, 52.8% were female, with a mean age of 9 +/- 7.2 years. The most frequent symptoms were fever (64.4%), cough (52.4%), and respiratory distress (32.4%). Hospitalization was reported in 46.2% of cases, mainly among neonates (80.3%) and infants (73.8%). Thirty-eight deaths were notified, and a fatality rate of 5.6% (95% CI: 3.9-7.3) was found, with higher fatality rates among neonates 11.5% (7 of 61) and 9.5% (8 of 84) infants. The mortality coefficient was 10.9 per 100,000 inhabitants < 1 year of age, whereas comorbidities (Odds ratio [OR] =14.13, 95% CI: 6.35-31.44), age < 30 days (OR = 5.17, 95% CI: 1.81-14.77), and age 1-11 months (OR = 3.28, 95% CI: 1.21-8.91) were independent factors associated with death. The results demonstrate the vulnerability of neonates and infants with severe conditions, need hospitalization, and high fatality rate, indicating the necessity to adapt public health policies for these age-groups.
C1 [Sena, Gabrielle R.; Lima, Tiago P. F.; Vidal, Suely A.; Duarte, Maria do Carmo M. B.; Bezerra, Patricia G. M.; Fonseca Lima, Eduardo J.; Braga, Cynthia; de Andrade, Livia B.; Lins, Mecneide M.; Torres, Leuridan C.; Lima, Jurema T. O.; Mello, Maria Julia G.] Inst Med Integral Prof Fernando Figueira, Recife, PE, Brazil.
   [Sena, Gabrielle R.; Bezerra, Patricia G. M.; Fonseca Lima, Eduardo J.; de Andrade, Livia B.; Lima, Jurema T. O.] Fac Pernambucana Saude, Recife, PE, Brazil.
   [Sena, Gabrielle R.] Univ Pernambuco, Recife, PE, Brazil.
   [Lima, Tiago P. F.] Inst Fed Pernambuco, Garanhuns, Brazil.
   [Braga, Cynthia] Inst Ageu Magalhaes Fiocruz PE, Recife, PE, Brazil.
RP Sena, GR (通讯作者)，IMIP Inst Med Integral Prof Fernando Figueira, Pos Grad Stricto Sensu, Rua Coelhos,300 Boa Vista, BR-50070550 Recife, PE, Brazil.
EM gabriellesena8@gmail.com; tiagopessoalim@gmail.com;
   suelyarruda@hotmail.com; mcduarte2010@gmail.com; pmvbezerra@gmail.com;
   eduardojorge@imip.org.br; cynthiabraga27@gmail.com;
   ftliviabandrade@gmail.com; mecneide.mendes@gmail.com;
   leuridan.torres@imip.org.br; jurematsales@gmail.com;
   mjuliagmello@gmail.com
RI Torres, Leuridan Cavalcante/F-7187-2017
CR Ahmed M, 2020, ECLINICALMEDICINE, V26, DOI 10.1016/j.eclinm.2020.100527
   Andrus JK, 2020, AM J TROP MED HYG, V103, P593, DOI 10.4269/ajtmh.20-0571
   Bellino S, 2020, PEDIATRICS, V146, DOI 10.1542/peds.2020-009399
   Bialek S, 2020, MMWR-MORBID MORTAL W, V69, P422, DOI 10.15585/mmwr.mm6914e4
   Castagnoli R, 2020, JAMA PEDIATR, V174, P882, DOI 10.1001/jamapediatrics.2020.1467
   Croda J, 2020, REV SOC BRAS MED TRO, V53, DOI 10.1590/0037-8682-0167-2020
   Davies NG, 2020, NAT MED, V26, P1205, DOI 10.1038/s41591-020-0962-9
   de Jesus JG, 2020, REV INST MED TROP SP, V62, DOI [10.1590/S1678-9946202062030, 10.1590/s1678-9946202062030]
   de Souza WM, 2020, NAT HUM BEHAV, V4, P856, DOI 10.1038/s41562-020-0928-4
   Docherty AB, 2020, BMJ-BRIT MED J, V369, DOI 10.1136/bmj.m1985
   Dong YY, 2020, PEDIATRICS, V145, DOI 10.1542/peds.2020-0702
   Gotzinger F, 2020, LANCET CHILD ADOLESC, V4, P653, DOI 10.1016/S2352-4642(20)30177-2
   Guan W, 2020, NEW ENGL J MED, V382, P1708, DOI 10.1056/NEJMoa2002032
   Hoang A, 2020, ECLINICALMEDICINE, V24, DOI 10.1016/j.eclinm.2020.100433
   Kang SJ, 2020, INFECT CHEMOTHER, V52, P154, DOI 10.3947/ic.2020.52.2.154
   Lee K, 2009, GLOB INST, P1
   Li RY, 2020, SCIENCE, V368, P489, DOI [10.1126/science.abb3221, 10.1101/2020.02.14.20023127]
   Lu XX, 2020, NEW ENGL J MED, V382, P1663, DOI 10.1056/NEJMc2005073
   Safadi MAP, 2020, J PEDIAT-BRAZIL, V96, P265, DOI 10.1016/j.jped.2020.04.001
   Patel NA, 2020, AM J OTOLARYNG, V41, DOI 10.1016/j.amjoto.2020.102573
   Riphagen S, 2020, LANCET, V395, P1607, DOI [10.1016/S0140-6736(20)31094-1, 10.1016/50140-6736(20)31094-1]
   Shekerdemian LS, 2020, JAMA PEDIATR, V174, P868, DOI 10.1001/jamapediatrics.2020.1948
   Shen KL, 2020, WORLD J PEDIATR, V16, P223, DOI 10.1007/s12519-020-00343-7
   Swann OV, 2020, BMJ-BRIT MED J, V370, DOI 10.1136/bmj.m3249
   Verdoni L, 2020, LANCET, V395, P1771, DOI 10.1016/S0140-6736(20)31103-X
   Zachariah P, 2020, JAMA PEDIATR, V174, DOI 10.1001/jamapediatrics.2020.2430
NR 26
TC 6
Z9 7
U1 0
U2 3
PU AMER SOC TROP MED & HYGIENE
PI MCLEAN
PA 8000 WESTPARK DR, STE 130, MCLEAN, VA 22101 USA
SN 0002-9637
EI 1476-1645
J9 AM J TROP MED HYG
JI Am. J. Trop. Med. Hyg.
PD APR
PY 2021
VL 104
IS 4
BP 1507
EP 1512
DI 10.4269/ajtmh.20-1368
PG 6
WC Public, Environmental & Occupational Health; Tropical Medicine
WE Science Citation Index Expanded (SCI-EXPANDED)
SC Public, Environmental & Occupational Health; Tropical Medicine
GA SD2MW
UT WOS:000651202000052
PM 33606669
OA Green Published
DA 2022-11-04
ER

PT J
AU Mazza, C
   Ricci, E
   Biondi, S
   Colasanti, M
   Ferracuti, S
   Napoli, C
   Roma, P
AF Mazza, Cristina
   Ricci, Eleonora
   Biondi, Silvia
   Colasanti, Marco
   Ferracuti, Stefano
   Napoli, Christian
   Roma, Paolo
TI A Nationwide Survey of Psychological Distress among Italian People
   during the COVID-19 Pandemic: Immediate Psychological Responses and
   Associated Factors
SO INTERNATIONAL JOURNAL OF ENVIRONMENTAL RESEARCH AND PUBLIC HEALTH
LA English
DT Article
DE COVID-19; pandemic; quarantine; depression; anxiety; stress; mental
   health intervention
ID QUARANTINE; TORONTO; ANXIETY; IMPACT
AB The uncontrolled spread of the coronavirus disease 2019 (COVID-19) has called for unprecedented measures, to the extent that the Italian government has imposed a quarantine on the entire country. Quarantine has a huge impact and can cause considerable psychological strain. The present study aims to establish the prevalence of psychiatric symptoms and identify risk and protective factors for psychological distress in the general population. An online survey was administered from 18-22 March 2020 to 2766 participants. Multivariate ordinal logistic regression models were constructed to examine the associations between sociodemographic variables; personality traits; depression, anxiety, and stress. Female gender, negative affect, and detachment were associated with higher levels of depression, anxiety, and stress. Having an acquaintance infected was associated with increased levels of both depression and stress, whereas a history of stressful situations and medical problems was associated with higher levels of depression and anxiety. Finally, those with a family member infected and young person who had to work outside their domicile presented higher levels of anxiety and stress, respectively. This epidemiological picture is an important benchmark for identifying persons at greater risk of suffering from psychological distress and the results are useful for tailoring psychological interventions targeting the post-traumatic nature of the distress.
C1 [Mazza, Cristina] Univ G dAnnunzio, Dept Neurosci Imaging & Clin Sci, I-61100 Chieti, Italy.
   [Ricci, Eleonora; Biondi, Silvia; Colasanti, Marco; Ferracuti, Stefano; Roma, Paolo] Sapienza Univ Rome, Dept Human Neurosci, I-00185 Rome, Italy.
   [Napoli, Christian] Sapienza Univ Rome, Dept Med Surg Sci & Translat Med, I-00189 Rome, Italy.
RP Mazza, C (通讯作者)，Univ G dAnnunzio, Dept Neurosci Imaging & Clin Sci, I-61100 Chieti, Italy.
EM mazzacristina87@gmail.com; eleonoraricci25@gmail.com;
   silviabiondi14@gmail.com; marco.colasanti@hotmail.com;
   stefano.ferracuti@uniroma1.it; christian.napoli@uniroma1.it;
   paolo.roma@uniroma1.it
RI napoli, christian/B-9924-2018; napoli, christian/H-1862-2012; Roma,
   Paolo/AAR-3679-2020; Ferracuti, Stefano/K-8437-2012
OI napoli, christian/0000-0002-5775-2276; napoli,
   christian/0000-0002-5775-2276; Roma, Paolo/0000-0002-1031-0948; Biondi,
   Silvia/0000-0001-5862-1799; MAZZA, CRISTINA/0000-0002-2554-8094; Ricci,
   Eleonora/0000-0003-0591-3389; Ferracuti, Stefano/0000-0003-1150-1460;
   Colasanti, Marco/0000-0002-5131-5913
CR Anderson JL, 2018, ASSESSMENT, V25, P596, DOI 10.1177/1073191116676889
   Bottesi G, 2015, COMPR PSYCHIAT, V60, P170, DOI 10.1016/j.comppsych.2015.04.005
   Brooks SK, 2020, LANCET, V395, P912, DOI [10.1016/S0140-6736(20)30460-8, 10.1016/S0140-6736(20)30460-8.]
   Cheng C., 2014, STUD PSYCHOL BEHAV, V12, P735, DOI 10.1136/gpsych-2020-100213
   Combaluzier S, 2018, ENCEPHALE, V44, P9, DOI 10.1016/j.encep.2016.07.006
   DiGiovanni C, 2004, BIOSECUR BIOTERROR, V2, P265, DOI 10.1089/bsp.2004.2.265
   Hatch R, 2018, CRIT CARE, V22, DOI 10.1186/s13054-018-2223-6
   Hawryluck L, 2004, EMERG INFECT DIS, V10, P1206, DOI 10.3201/eid1007.030703
   Ho CSH, 2020, ANN ACAD MED SINGAP, V49, P155
   Ho CSH, 2019, INT J ENV RES PUB HE, V16, DOI 10.3390/ijerph16010163
   Holmes EA, 2020, LANCET PSYCHIAT, V7, P547, DOI 10.1016/S2215-0366(20)30168-1
   Hyatt CS, 2021, J PERS ASSESS, V103, P204, DOI 10.1080/00223891.2020.1713138
   Ioannou MC, 2004, PERS INDIV DIFFER, V36, P1879, DOI 10.1016/j.paid.2003.08.018
   Jacobi F, 2014, INT J METH PSYCH RES, V23, P304, DOI 10.1002/mpr.1439
   Jeong H, 2016, EPIDEMIOL HEALTH, V38, DOI 10.4178/epih.e2016048
   Krueger R. F., 2013, PERSONALITY INVENTOR
   Lovibond S.H., 1995, MANUAL DEPRESSION AN, V2nd ed.
   McAlonan GM, 2007, CAN J PSYCHIAT, V52, P241, DOI 10.1177/070674370705200406
   Oathes DJ, 2010, PLOS ONE, V5, DOI 10.1371/journal.pone.0013411
   Qiu JY, 2020, GEN PSYCHIAT, V33, DOI 10.1136/gpsych-2020-100213
   Quek TC, 2018, INT J ENV RES PUB HE, V15, DOI 10.3390/ijerph15071410
   Sareen J, 2013, DEPRESS ANXIETY, V30, P321, DOI 10.1002/da.22077
   Taylor MR, 2008, BMC PUBLIC HEALTH, V8, DOI 10.1186/1471-2458-8-347
   Wang CY, 2020, INT J ENV RES PUB HE, V17, DOI 10.3390/ijerph17051729
   Wiseman TA, 2015, SCAND J TRAUMA RESUS, V23, DOI 10.1186/s13049-015-0109-z
   Wittchen HU, 2011, EUR NEUROPSYCHOPHARM, V21, P655, DOI 10.1016/j.euroneuro.2011.07.018
NR 26
TC 908
Z9 930
U1 22
U2 144
PU MDPI
PI BASEL
PA ST ALBAN-ANLAGE 66, CH-4052 BASEL, SWITZERLAND
EI 1660-4601
J9 INT J ENV RES PUB HE
JI Int. J. Environ. Res. Public Health
PD MAY
PY 2020
VL 17
IS 9
AR 3165
DI 10.3390/ijerph17093165
PG 14
WC Environmental Sciences; Public, Environmental & Occupational Health
WE Science Citation Index Expanded (SCI-EXPANDED); Social Science Citation Index (SSCI)
SC Environmental Sciences & Ecology; Public, Environmental & Occupational
   Health
GA LR5OY
UT WOS:000535745400189
PM 32370116
OA Green Published, gold
HC Y
HP N
DA 2022-11-04
ER

PT J
AU Froberg, A
AF Froberg, Andreas
TI How children and young people can stay physically active during the
   novel coronavirus pandemic while take into account safety measures and
   precautions
SO HEALTH PROMOTION PERSPECTIVES
LA English
DT Article
DE Adolescent; Child; Coronavirus; Exercise; Quarantin
ID SEDENTARY BEHAVIOR; COVID-19; QUARANTINE; EXERCISE
AB The novel coronavirus (COVID-19) outbreak has caused major public concern and posed challenges to societies across the globe. The COVID-19 pandemic might have implications for health-related behaviors, such as physical activity, among people in different age groups. Lately, a number of papers have offered suggestions and recommendations on how to stay physically active during the novel coronavirus pandemic while take into account safety measures and precautions. Many of these suggestions and recommendations might be relevant for health professionals and health practitioners working to facilitate physical activity, health, and well-being among children and young people. In light of the COVID-19 pandemic, this paper provides an overview of (a) suggestions and recommendations on physical activities; and (b) safety measures and precautions while being physically active.
C1 [Froberg, Andreas] Univ Gothenburg, Dept Food & Nutr & Sport Sci, Hus C,Laroverksgatan 5,POB 300, SE-40530 Gothenburg, Sweden.
RP Froberg, A (通讯作者)，Univ Gothenburg, Dept Food & Nutr & Sport Sci, Hus C,Laroverksgatan 5,POB 300, SE-40530 Gothenburg, Sweden.
EM andreas.froberg@gu.se
OI Froberg, Andreas/0000-0002-3352-6661
CR Amekran Y, 2021, J SPORT MED PHYS FIT, V61, P159, DOI 10.23736/S0022-4707.20.11524-X
   Rodriguez MA, 2020, REV ESP CARDIOL, V73, P527, DOI [10.1016/j.recesp.2020.04.002, 10.1016/j.rec.2020.04.001]
   Chagas EFB, 2020, AIMS BIOENG, V7, P236, DOI 10.3934/bioeng.2020020
   Banskota S, 2020, WEST J EMERG MED, V21, P514, DOI 10.5811/westjem.2020.4.47372
   Bland KA, 2020, PHYS THER, V100, P1713, DOI 10.1093/ptj/pzaa141
   Fitho BABD, 2020, CAD SAUDE PUBLICA, V36, DOI [10.1590/0102-311x00054420, 10.1590/0102-311X00054420]
   Brooks SK, 2020, LANCET, V395, P912, DOI [10.1016/S0140-6736(20)30460-8, 10.1016/S0140-6736(20)30460-8.]
   Calcaterra V, 2020, FRONT PEDIATR, V8, DOI 10.3389/fped.2020.00407
   Carson V, 2016, APPL PHYSIOL NUTR ME, V41, pS240, DOI 10.1139/apnm-2015-0630
   Chen PJ, 2020, J SPORT HEALTH SCI, V9, P322, DOI [10.1016/j.jshs.2020.04.003, 10.1080/09546634.2019.1708853]
   Chen PJ, 2020, J SPORT HEALTH SCI, V9, P103, DOI 10.1016/j.jshs.2020.02.001
   da Silveira MP, 2021, CLIN EXP MED, V21, P15, DOI 10.1007/s10238-020-00650-3
   Denay KL, 2020, CURR SPORT MED REP, V19, P326, DOI 10.1249/JSR.0000000000000739
   Dominski FH, 2020, SPORT SCI HLTH, V16, P583, DOI 10.1007/s11332-020-00673-z
   Dwyer MJ, 2020, SCAND J MED SCI SPOR, V30, P1291, DOI 10.1111/sms.13710
   Fallon Kieran, 2020, Aust J Gen Pract, V49, DOI 10.31128/AJGP-COVID-13
   Ferreira MJ, 2020, ARQ BRAS CARDIOL, V114, P601, DOI 10.36660/abc.20200235
   Fruhauf A., 2020, CURRENT ISSUES SPORT, DOI [10.15203/CISS_2020.100, DOI 10.15203/CISS_2020.100]
   Fuzeki E, 2020, J OCCUP MED TOXICOL, V15, DOI 10.1186/s12995-020-00278-9
   Pitanga FJG, 2020, ARQ BRAS CARDIOL, V114, P1058, DOI 10.36660/abc.20200238
   Greiwe J, 2020, CURR ALLERGY ASTHM R, V20, DOI 10.1007/s11882-020-00927-3
   Guthold R, 2020, LANCET CHILD ADOLESC, V4, P23, DOI 10.1016/S2352-4642(19)30323-2
   Hall G, 2021, PROG CARDIOVASC DIS, V64, P108, DOI 10.1016/j.pcad.2020.04.005
   Hammami A, 2022, MANAG SPORT LEIS, V27, P20, DOI 10.1080/23750472.2020.1757494
   Hudson Geoffrey M, 2020, J Phys Act Health, V17, P685, DOI 10.1123/jpah.2020-0318
   Jakobsson Johan, 2020, Front Sports Act Living, V2, P57, DOI 10.3389/fspor.2020.00057
   Jimenez-Pavon D, 2020, PROG CARDIOVASC DIS, V63, P386, DOI 10.1016/j.pcad.2020.03.009
   Jurak G, 2020, J SPORT HEALTH SCI, V9, P325, DOI 10.1016/j.jshs.2020.05.003
   Lim MA, 2021, IRISH J MED SCI, V190, P447, DOI 10.1007/s11845-020-02300-9
   Lippi G, 2020, EUR J PREV CARDIOL, V27, P906, DOI 10.1177/2047487320916823
   Margaritis I, 2020, ARCH PUBLIC HEALTH, V78, DOI 10.1186/s13690-020-00432-z
   Mattioli AV, 2020, NUTR METAB CARDIOVAS, V30, P1409, DOI 10.1016/j.numecd.2020.05.020
   Moore SA, 2020, INT J BEHAV NUTR PHY, V17, DOI 10.1186/s12966-020-00987-8
   Nyenhuis SM, 2020, J ALLER CL IMM-PRACT, V8, P2152, DOI 10.1016/j.jaip.2020.04.039
   Papaioannou AG, 2020, INT J SPORT EXERC PS, V18, P414, DOI 10.1080/1612197X.2020.1773195
   Pecanha T, 2020, AM J PHYSIOL-HEART C, V318, pH1441, DOI [10.1152/ajpheart.00268.2020., 10.1152/ajpheart.00268.2020]
   Piercy KL, 2018, JAMA-J AM MED ASSOC, V320, P2020, DOI 10.1001/jama.2018.14854
   Rafiq D, 2020, REV MED VIROL, V30, DOI 10.1002/rmv.2113
   Ranasinghe C, 2020, EXPERT REV ANTI-INFE, V18, P1195, DOI 10.1080/14787210.2020.1794818
   Ravalli Silvia, 2020, J Funct Morphol Kinesiol, V5, DOI 10.3390/jfmk5020031
   Ricci F, 2020, FRONT PUBLIC HEALTH, V8, DOI 10.3389/fpubh.2020.00199
   Sallis JF, 2020, J SPORT HEALTH SCI, V9, P328, DOI 10.1016/j.jshs.2020.05.005
   Schwendinger F, 2020, INT J ENV RES PUB HE, V17, DOI 10.3390/ijerph17113909
   Selk-Ghaffari FHZAM, 2020, ASIAN J SPORTS MED, V11, pE102630, DOI [10.5812/asjsm.102630, DOI 10.5812/ASJSM.102630]
   Shahidi SH, 2020, ACTA PAEDIATR, V109, P2147, DOI 10.1111/apa.15420
   Shariat A, 2020, WORK, V66, P381, DOI 10.3233/WOR-203190
   Tison GH, 2020, ANN INTERN MED, V173, P767, DOI 10.7326/M20-2665
   Viana RB, 2020, GAMES HEALTH J, V9, P147, DOI 10.1089/g4h.2020.0060
   WHO, 2020, NOV COR 2019 NCOV SI
   Woods Jeffrey A, 2020, Sports Med Health Sci, V2, P55, DOI 10.1016/j.smhs.2020.05.006
   Xiang M, 2020, PROG CARDIOVASC DIS, V63, P531, DOI 10.1016/j.pcad.2020.04.013
NR 51
TC 1
Z9 1
U1 1
U2 2
PU TABRIZ UNIV MEDICAL SCIENCES & HEALTH SERVICES
PI TABRIZ
PA DANESHGHAH ST, TABRIZ, REPUBLIC ISLAMIC 51664-14766, IRAN
SN 2228-6497
J9 HEALTH PROMOT PERSPE
JI Health Promot. Perspect.
PY 2020
VL 10
IS 4
BP 295
EP 299
DI 10.34172/hpp.2020.47
PG 5
WC Public, Environmental & Occupational Health
WE Emerging Sources Citation Index (ESCI)
SC Public, Environmental & Occupational Health
GA OR9YE
UT WOS:000589820800004
PM 33312924
OA gold, Green Published
DA 2022-11-04
ER

PT J
AU Azadnajafabad, S
   Moghaddam, SS
   Rezaei, N
   Ghasemi, E
   Naderimagham, S
   Azmin, M
   Mohammadi, E
   Jamshidi, K
   Fattahi, N
   Zokaei, H
   Mehregan, A
   Damerchilu, B
   Fathi, P
   Erfani, H
   Norouzinejad, A
   Gouya, MM
   Jamshidi, H
   Malekzadeh, R
   Larijani, B
   Farzadfar, F
AF Azadnajafabad, Sina
   Moghaddam, Sahar Saeedi
   Rezaei, Negar
   Ghasemi, Erfan
   Naderimagham, Shoreh
   Azmin, Mehrdad
   Mohammadi, Esmaeil
   Jamshidi, Kosar
   Fattahi, Nima
   Zokaei, Hossein
   Mehregan, Ashkan
   Damerchilu, Bahman
   Fathi, Pouya
   Erfani, Hossein
   Norouzinejad, Abbas
   Gouya, Mohammad Mehdi
   Jamshidi, Hamidreza
   Malekzadeh, Reza
   Larijani, Bagher
   Farzadfar, Farshad
TI A Report on Statistics of an Online Self-screening Platform for COVID-19
   and Its Effectiveness in Iran
SO INTERNATIONAL JOURNAL OF HEALTH POLICY AND MANAGEMENT
LA English
DT Article; Early Access
DE COVID-19; Self-screening; Epidemics; Iran; Public Health
ID SURVEILLANCE; TELEHEALTH
AB Background: The most recent emerging infectious disease, coronavirus disease 2019 (COVID-19), is pandemic now. Iran is a country with community transmission of the disease. Telehealth tools have been proved to be useful in controlling public health disasters. We developed an online self-screening platform to offer a population-wide strategy to control the massive influx to medical centers. Methods: We developed a platform operating based on given history by participants, including sex, age, weight, height, location, primary symptoms and signs, and high risk past medical histories. Based on a decision-making algorithm, participants were categorized into four levels of suspected cases, requiring diagnostic tests, supportive care, not suspected cases. We made comparisons with Iran STEPs (STEPwise approach to Surveillance) 2016 study and data from the Statistical Centre of Iran to assess population representativeness of data. Also, we made a comparison with officially confirmed cases to investigate the effectiveness of the platform. A multilevel mixed-effects Poisson regression was used to check the association of visiting platform and deaths caused by COVID-19. Results: About 310 000 individuals participated in the online self-screening platform in 33 days. The majority of participants were in younger age groups, and males involved more. A significant number of participants were screened not to be suspected or needing supportive care, and only 10.4% of males and 12.0% of females had suspected results of COVID-19. The penetration of the platform was assessed to be acceptable. A correlation coefficient of 0.51 was calculated between suspected results and confirmed cases of the disease, expressing the platform's effectiveness. Conclusion: Implementation of a proper online self-screening tool can mitigate population panic during wide-spread epidemics and relieve massive influx to medical centers. Also, an evidence-based education platform can help fighting infodemic. Noticeable utilization and verified effectiveness of such platform validate the potency of telehealth tools in controlling epidemics and pandemics.
C1 [Azadnajafabad, Sina; Moghaddam, Sahar Saeedi; Rezaei, Negar; Ghasemi, Erfan; Naderimagham, Shoreh; Azmin, Mehrdad; Mohammadi, Esmaeil; Jamshidi, Kosar; Fattahi, Nima; Zokaei, Hossein; Mehregan, Ashkan; Damerchilu, Bahman; Fathi, Pouya; Farzadfar, Farshad] Univ Tehran Med Sci, Endocrinol & Metab Populat Sci Inst, Noncommunicable Dis Res Ctr, Tehran, Iran.
   [Erfani, Hossein; Norouzinejad, Abbas; Gouya, Mohammad Mehdi] Minist Hlth Med Educ, Ctr Communicable Dis Control, Tehran, Iran.
   [Jamshidi, Hamidreza] Shahid Beheshti Univ Med Sci, Sch Med, Dept Pharmacol, Tehran, Iran.
   [Malekzadeh, Reza] Univ Tehran Med Sci, Digest Dis Res Inst, Digest Dis Res Ctr, Tehran, Iran.
   [Larijani, Bagher; Farzadfar, Farshad] Univ Tehran Med Sci, Endocrinol & Metab Clin Sci Inst, Endocrinol & Metab Res Ctr, Tehran, Iran.
RP Farzadfar, F (通讯作者)，Univ Tehran Med Sci, Endocrinol & Metab Populat Sci Inst, Noncommunicable Dis Res Ctr, Tehran, Iran.; Farzadfar, F (通讯作者)，Univ Tehran Med Sci, Endocrinol & Metab Clin Sci Inst, Endocrinol & Metab Res Ctr, Tehran, Iran.
EM f-farzadfar@tums.ac.ir
RI Fattahi, Nima/ABG-6252-2021; Azadnajafabad, Sina/ABC-5770-2020; Rezaei,
   Negar/AAS-8147-2020; Saeedi Moghaddam, Sahar/AEO-8071-2022; Saeedi
   Moghaddam, Sahar/AGX-5835-2022; Mohammadi, Esmaeil/AAO-6835-2020;
   fattahi, nima/Q-2280-2016
OI Azadnajafabad, Sina/0000-0003-0105-3801; Rezaei,
   Negar/0000-0001-7047-7638; Saeedi Moghaddam, Sahar/0000-0002-3112-9179;
   Saeedi Moghaddam, Sahar/0000-0002-3112-9179; Mohammadi,
   Esmaeil/0000-0001-9592-2611; fattahi, nima/0000-0002-5518-3129
FU National Institute of Medical Research Development (NIMAD), Tehran, Iran
   [991751]
FX This work was funded by the National Institute of Medical Research
   Development (NIMAD), Tehran, Iran by grant (No. 991751).
CR Abdi M, 2020, INFECT CONT HOSP EP, V41, P754, DOI 10.1017/ice.2020.86
   [Anonymous], 2020, STAT CTR IRAN
   [Anonymous], 2020, RABIT
   [Anonymous], 2020, COVID 19 SCREENING T
   [Anonymous], 2020, SUMIT
   [Anonymous], 2020, CONFIRMED CASES DEAT
   [Anonymous], 2020, VIZIT
   [Anonymous], COVID Symptom Study
   [Anonymous], 2020, COVID 19 SELF ASSESS
   [Anonymous], 2020, DIGIT
   Bixby H, 2019, NATURE, V569, P260, DOI 10.1038/s41586-019-1171-x
   Carpintero ERJ, 2016, LAT AM J TELEHEALTH, V3, P175
   Centers for Disease Control, COR COVID 19
   Cinelli M, 2020, SCI REP-UK, V10, DOI 10.1038/s41598-020-73510-5
   COVID19 Epidemiology Committee, CLIN GUID COVID 19
   COVID19 Epidemiology Committee, 2020, DIAGN TREATM FLOWCH
   De Paoli P, 2005, FEMS MICROBIOL REV, V29, P897, DOI 10.1016/j.femsre.2005.01.005
   del Rio C, 2020, JAMA-J AM MED ASSOC, V323, P1339, DOI 10.1001/jama.2020.3072
   Djalalinia S, 2017, ARCH IRAN MED, V20, P608, DOI 0172009/AIM.009
   Dorsey ER, 2016, NEW ENGL J MED, V375, P154, DOI 10.1056/NEJMra1601705
   Giwa Al, 2020, Emerg Med Pract, V22, P1
   Gostic K, 2020, ELIFE, V9, DOI 10.7554/eLife.55570
   Hollander JE, 2020, NEW ENGL J MED, V382, P1679, DOI 10.1056/NEJMp2003539
   Huang CL, 2020, LANCET, V395, P497, DOI 10.1016/S0140-6736(20)30183-5
   Leung GM, 2020, LANCET DIGIT HEALTH, V2, pE156, DOI 10.1016/S2589-7500(20)30055-8
   Lurie N, 2018, JAMA INTERN MED, V178, P745, DOI 10.1001/jamainternmed.2018.1314
   Milinovich GJ, 2014, LANCET INFECT DIS, V14, P160, DOI 10.1016/S1473-3099(13)70244-5
   Rossman H, 2020, NAT MED, V26, P634, DOI 10.1038/s41591-020-0857-9
   Sakamoto Y, 1986, AKAIKE INFORM CRITER, P81, DOI DOI 10.1080/01621459.1988.10478680#PAGE6
   Segal E, 2020, NAT MED, V26, P1161, DOI 10.1038/s41591-020-0929-x
   Simmons S, 2008, TELEMED J E-HEALTH, V14, P968, DOI 10.1089/tmj.2008.0117
   Smith AC, 2020, J TELEMED TELECARE, V26, P309, DOI 10.1177/1357633X20916567
   Rao ASRS, 2020, INFECT CONT HOSP EP, V41, P826, DOI 10.1017/ice.2020.61
   Tuite AR, 2020, ANN INTERN MED, V172, P699, DOI 10.7326/M20-0696
   Wade VA, 2014, QUAL HEALTH RES, V24, P682, DOI 10.1177/1049732314528809
   WHO, 2020, COR DIS COVID 19 PAN
   Zarocostas J, 2020, LANCET, V395, P676, DOI 10.1016/S0140-6736(20)30461-X
   Zhai Y., 2020, MEDRIXV, P20025957, DOI [10.1101/2020.02.20.20025957, DOI 10.1101/2020.02.20.20025957]
   Zhong BL, 2020, INT J BIOL SCI, V16, P1745, DOI 10.7150/ijbs.45221
NR 39
TC 5
Z9 5
U1 1
U2 3
PU KERMAN UNIV MEDICAL SCIENCES
PI KERMAN
PA JAHAD BLVD, KERMAN, 7619813159, IRAN
EI 2322-5939
J9 INT J HEALTH POLICY
JI Int. J. Health Policy Manag.
DI 10.34172/ijhpm.2020.252
EA JAN 2021
PG 9
WC Health Care Sciences & Services; Health Policy & Services
WE Science Citation Index Expanded (SCI-EXPANDED); Social Science Citation Index (SSCI)
SC Health Care Sciences & Services
GA WZ6HM
UT WOS:000720065700001
PM 33619926
OA gold
DA 2022-11-04
ER

PT J
AU Wong, SC
   Chan, VWM
   Auyeung, CHY
   Chen, JHK
   Yip, CCY
   So, SYC
   Li, X
   Lung, DC
   Tsang, AMC
   To, KKW
   Yuen, KY
   Cheng, VCC
AF Wong, Shuk-Ching
   Chan, Veronica Wing-Man
   Auyeung, Christine Ho-Yan
   Chen, Jonathan Hon-Kwan
   Yip, Cyril Chik-Yan
   So, Simon Yung-Chun
   Li, Xin
   Lung, David Christopher
   Tsang, Anita Man-Ching
   To, Kelvin Kai-Wang
   Yuen, Kwok-Yung
   Cheng, Vincent Chi-Chung
TI Air dispersal of respiratory viruses other than severe acute respiratory
   coronavirus virus 2 (SARS-CoV-2) and the implication on hospital
   infection control
SO INFECTION CONTROL AND HOSPITAL EPIDEMIOLOGY
LA English
DT Article; Early Access
ID AIRBORNE TRANSMISSION; DISEASE 2019; AEROSOL TRANSMISSION; TIME;
   OUTBREAK
AB Background: Air dispersal of respiratory viruses other than SARS-CoV-2 has not been systematically reported. The incidence and factors associated with air dispersal of respiratory viruses are largely unknown. Methods: We performed air sampling by collecting 72,000 L of air over 6 hours for pediatric and adolescent patients infected with parainfluenza virus 3 (PIF3), respiratory syncytial virus (RSV), rhinovirus, and adenovirus. The patients were singly or 2-patient cohort isolated in airborne infection isolation rooms (AIIRs) from December 3, 2021, to January 26, 2022. The viral load in nasopharyngeal aspirates (NPA) and air samples were measured. Factors associated with air dispersal were investigated and analyzed. Results: Of 20 singly isolated patients with median age of 30 months (range, 3 months-15 years), 7 (35%) had air dispersal of the viruses compatible with their NPA results. These included 4 (40%) of 10 PIF3-infected patients, 2 (66%) of 3 RSV-infected patients, and 1 (50%) of 2 adenovirus-infected patients. The mean viral load in their room air sample was 1.58x10(3) copies/mL. Compared with 13 patients (65%) without air dispersal, these 7 patients had a significantly higher mean viral load in their NPA specimens (6.15x10(7) copies/mL vs 1.61x10(5) copies/mL; P < .001). Another 14 patients were placed in cohorts as 7 pairs infected with the same virus (PIF3, 2 pairs; RSV, 3 pairs; rhinovirus, 1 pair; and adenovirus, 1 pair) in double-bed AIIRs, all of which had air dispersal. The mean room air viral load in 2-patient cohorts was significantly higher than in rooms of singly isolated patients (1.02x10(4) copies/mL vs 1.58x10(3) copies/mL; P = .020). Conclusion: Air dispersal of common respiratory viruses may have infection prevention and public health implications.
C1 [Wong, Shuk-Ching; Chan, Veronica Wing-Man; Auyeung, Christine Ho-Yan; Cheng, Vincent Chi-Chung] Queen Mary Hosp, Hong Kong West Cluster, Infect Control Team, Hong Kong, Peoples R China.
   [Chen, Jonathan Hon-Kwan; Yip, Cyril Chik-Yan; So, Simon Yung-Chun; Cheng, Vincent Chi-Chung] Queen Mary Hosp, Dept Microbiol, Hong Kong, Peoples R China.
   [Li, Xin; To, Kelvin Kai-Wang; Yuen, Kwok-Yung] Univ Hong Kong, Li Ka Shing Fac Med, Sch Clin Med, Dept Microbiol, Hong Kong, Peoples R China.
   [Lung, David Christopher] Queen Elizabeth Hosp, Dept Pathol, Hong Kong, Peoples R China.
   [Lung, David Christopher] Hong Kong Childrens Hosp, Dept Pathol, Hong Kong, Peoples R China.
   [Tsang, Anita Man-Ching] Queen Mary Hosp, Dept Paediat & Adolescent Med, Hong Kong, Peoples R China.
RP Cheng, VCC (通讯作者)，Queen Mary Hosp, Hong Kong West Cluster, Infect Control Team, Hong Kong, Peoples R China.; Cheng, VCC (通讯作者)，Queen Mary Hosp, Dept Microbiol, Hong Kong, Peoples R China.; Yuen, KY (通讯作者)，Univ Hong Kong, Li Ka Shing Fac Med, Sch Clin Med, Dept Microbiol, Hong Kong, Peoples R China.
EM kyyuen@hku.hk; vcccheng@hku.hk
OI Chen, Jonathan Hon Kwan/0000-0002-7510-1696; WONG,
   Shuk-Ching/0000-0001-6101-1932
FU Health and Medical Research Fund (HMRF) Commissioned Research on Control
   of Infectious Disease [CID-HKU1-16]; Food and Health Bureau, Hong Kong
   SAR Government
FX This study was supported by the Health and Medical Research Fund (HMRF)
   Commissioned Research on Control of Infectious Disease (Phase IV),
   CID-HKU1-16, Food and Health Bureau, Hong Kong SAR Government.
CR [Anonymous], 1996, Am J Infect Control, V24, P32
   [Anonymous], SCI BRIEF SARS COV 2
   [Anonymous], BIOFIRE FILMARRAY RE
   [Anonymous], 2021, COR DIS COVID 19 IS
   Birgand G, 2020, JAMA NETW OPEN, V3, DOI 10.1001/jamanetworkopen.2020.33232
   Booth TF, 2005, J INFECT DIS, V191, P1472, DOI 10.1086/429634
   Cheng P, 2022, J HAZARD MATER, V425, DOI 10.1016/j.jhazmat.2021.128051
   Cheng VCC, 2020, INFECT CONT HOSP EP, V41, P493, DOI 10.1017/ice.2020.58
   Cheng VCC, 2021, CLIN INFECT DIS, V73, pE1356, DOI 10.1093/cid/ciab313
   Cheng VCC, 2020, J INFECTION, V81, P107, DOI 10.1016/j.jinf.2020.04.024
   Cheng VCC, 2020, INFECT CONT HOSP EP, V41, P1258, DOI 10.1017/ice.2020.282
   Cowling BJ, 2013, NAT COMMUN, V4, DOI 10.1038/ncomms2922
   DICK EC, 1987, J INFECT DIS, V156, P442, DOI 10.1093/infdis/156.3.442
   Dupouey J, 2014, VIROL J, V11, DOI 10.1186/1743-422X-11-31
   Fabian P, 2011, J AEROSOL MED PULM D, V24, P137, DOI 10.1089/jamp.2010.0815
   Gralton J, 2013, J MED VIROL, V85, P2151, DOI 10.1002/jmv.23698
   Karimzadeh S, 2021, EPIDEMIOL INFECT, V149, DOI 10.1017/S0950268821000790
   Kulkarni H, 2016, AM J RESP CRIT CARE, V194, P308, DOI 10.1164/rccm.201509-1833OC
   Lam AH., 2021, COVID, V1, P775
   Leung NHL, 2020, NAT MED, V26, P676, DOI 10.1038/s41591-020-0843-2
   Li YG, 2021, BUILD ENVIRON, V196, DOI 10.1016/j.buildenv.2021.107788
   Lindsley WG, 2010, CLIN INFECT DIS, V50, P693, DOI 10.1086/650457
   MOSER MR, 1979, AM J EPIDEMIOL, V110, P1
   Siegel JD, 2007, AM J INFECT CONTROL, V35, pS65, DOI 10.1016/j.ajic.2007.10.007
   To KK, 2017, EMERG MICROBES INFEC, V6, DOI 10.1038/emi.2017.35
   Tseng CC, 2010, J ENVIRON HEALTH, V73, P22
   Wong SC, 2020, J HOSP INFECT, V105, P779, DOI 10.1016/j.jhin.2020.05.016
   Wong SSY, 2018, VIROL J, V15, DOI 10.1186/s12985-018-1059-7
   Wong SC, 2022, INFECT CONT HOSP EP, V43, P1522, DOI 10.1017/ice.2021.318
   Wong SC, 2022, LANCET REG HEALTH-W, V18, DOI 10.1016/j.lanwpc.2021.100360
   Wong SC, 2021, INDOOR AIR, V31, P1295, DOI 10.1111/ina.12870
   Wong SC, 2021, INFECT CONT HOSP EP, V42, P1037, DOI 10.1017/ice.2020.1355
   Wong SC, 2021, INFECT CONT HOSP EP, V42, P218, DOI 10.1017/ice.2020.425
   Yan J, 2018, P NATL ACAD SCI USA, V115, P1081, DOI 10.1073/pnas.1716561115
   Yu ITS, 2004, NEW ENGL J MED, V350, P1731, DOI 10.1056/NEJMoa032867
NR 35
TC 1
Z9 1
U1 0
U2 0
PU CAMBRIDGE UNIV PRESS
PI NEW YORK
PA 32 AVENUE OF THE AMERICAS, NEW YORK, NY 10013-2473 USA
SN 0899-823X
EI 1559-6834
J9 INFECT CONT HOSP EP
JI Infect. Control Hosp. Epidemiol.
AR PII S0899823X22001866
DI 10.1017/ice.2022.186
EA JUL 2022
PG 6
WC Public, Environmental & Occupational Health; Infectious Diseases
WE Science Citation Index Expanded (SCI-EXPANDED)
SC Public, Environmental & Occupational Health; Infectious Diseases
GA 3C1TF
UT WOS:000828412300001
PM 35811422
OA Green Published
DA 2022-11-04
ER

PT J
AU Roma, P
   Monaro, M
   Colasanti, M
   Ricci, E
   Biondi, S
   Di Domenico, A
   Verrocchio, MC
   Napoli, C
   Ferracuti, S
   Mazza, C
AF Roma, Paolo
   Monaro, Merylin
   Colasanti, Marco
   Ricci, Eleonora
   Biondi, Silvia
   Di Domenico, Alberto
   Verrocchio, Maria Cristina
   Napoli, Christian
   Ferracuti, Stefano
   Mazza, Cristina
TI A 2-Month Follow-Up Study of Psychological Distress among Italian People
   during the COVID-19 Lockdown
SO INTERNATIONAL JOURNAL OF ENVIRONMENTAL RESEARCH AND PUBLIC HEALTH
LA English
DT Article
DE COVID-19; lockdown; follow-up; Italian citizens; depression; anxiety;
   stress; mental health intervention
ID MENTAL-HEALTH; DEPRESSION; COMMUNITY; IMPACT
AB The spread of coronavirus disease 2019 (COVID-19) has called for unprecedented measures, including a national lockdown in Italy. The present study aimed at identifying psychological changes (e.g., changes in depression, stress, and anxiety levels) among the Italian public during the lockdown period, in addition to factors associated with these changes. An online follow-up survey was administered to 439 participants (original sample = 2766), between 28 April and 3 May 2020. A paired sample t-test tested for differences in stress, anxiety, and depression over the period. Multivariate regression models examined associations between sociodemographic variables, personality traits, coping strategies, depression, and stress. Results showed an increase in stress and depression over the lockdown, but not anxiety. Negative affect and detachment were associated with higher levels of depression and stress. Higher levels of depression at the start of the lockdown, as well as fewer coping strategies and childlessness, were associated with increased depression at follow-up, whereas higher levels of stress at the start of the lockdown and younger age were associated with higher stress at follow-up. These results may help us to identify persons at greater risk of suffering from psychological distress as a result lockdown conditions, and inform psychological interventions targeting post-traumatic symptoms.
C1 [Roma, Paolo; Colasanti, Marco; Biondi, Silvia; Ferracuti, Stefano] Sapienza Univ Rome, Dept Human Neurosci, I-00185 Rome, Italy.
   [Monaro, Merylin] Univ Padua, Dept Gen Psychol, I-35131 Padua, Italy.
   [Ricci, Eleonora; Mazza, Cristina] G dAnnunzio Univ Chieti Pescara, Dept Neurosci Imaging & Clin Sci, I-66100 Chieti, Italy.
   [Di Domenico, Alberto; Verrocchio, Maria Cristina] Univ G dAnnunzio, Dept Psychol Hlth & Terr Sci, I-66100 Chieti, Italy.
   [Napoli, Christian] Sapienza Univ Rome, Dept Med Surg Sci & Translat Med, I-00189 Rome, Italy.
RP Mazza, C (通讯作者)，G dAnnunzio Univ Chieti Pescara, Dept Neurosci Imaging & Clin Sci, I-66100 Chieti, Italy.
EM paolo.roma@uniroma1.it; merylin.monaro@unipd.it;
   marco.colasanti@hotmail.com; eleonoraricci25@gmail.com;
   silviabiondi14@gmail.com; alberto.didomenico@unich.it;
   mc.verrocchio@unich.it; christian.napoli@uniroma1.it;
   stefano.ferracuti@uniroma1.it; cristina.mazza@unich.it
RI napoli, christian/H-1862-2012; Di Domenico, Alberto/AIB-7965-2022;
   napoli, christian/B-9924-2018; Monaro, Merylin/AAM-3066-2021; Ferracuti,
   Stefano/K-8437-2012
OI napoli, christian/0000-0002-5775-2276; Di Domenico,
   Alberto/0000-0002-9962-2891; napoli, christian/0000-0002-5775-2276;
   Monaro, Merylin/0000-0001-5598-691X; Biondi, Silvia/0000-0001-5862-1799;
   Ricci, Eleonora/0000-0003-0591-3389; MAZZA,
   CRISTINA/0000-0002-2554-8094; Roma, Paolo/0000-0002-1031-0948;
   Colasanti, Marco/0000-0002-5131-5913; Ferracuti,
   Stefano/0000-0003-1150-1460
CR Anderson JL, 2018, ASSESSMENT, V25, P596, DOI 10.1177/1073191116676889
   [Anonymous], 2020, PROTEZIONE CIVILE
   Aschwanden D, 2021, EUR J PERSONALITY, V35, P51, DOI 10.1002/per.2281
   Banks J, 2020, FISC STUD, V41, P685, DOI 10.1111/1475-5890.12239
   Bottesi G, 2015, COMPR PSYCHIAT, V60, P170, DOI 10.1016/j.comppsych.2015.04.005
   Brooks SK, 2020, LANCET, V395, P912, DOI [10.1016/S0140-6736(20)30460-8, 10.1016/S0140-6736(20)30460-8.]
   Chen PY, 2012, EUR J ONCOL NURS, V16, P10, DOI 10.1016/j.ejon.2011.01.002
   Combaluzier S, 2018, ENCEPHALE, V44, P9, DOI 10.1016/j.encep.2016.07.006
   Di Crosta A, 2020, FRONT PSYCHOL, V11, DOI 10.3389/fpsyg.2020.567367
   Didar-Ul Islam SM, 2020, HELIYON, V6, DOI 10.1016/j.heliyon.2020.e04399
   Duangdao KM, 2008, J BEHAV MED, V31, P291, DOI 10.1007/s10865-008-9155-6
   Flesia L, 2020, J CLIN MED, V9, DOI 10.3390/jcm9103350
   Fontanesi L, 2020, PSYCHOL TRAUMA-US, V12, pS79, DOI 10.1037/tra0000672
   FRIEDRICH RJ, 1982, AM J POLIT SCI, V26, P797, DOI 10.2307/2110973
   Gualano MR, 2020, INT J ENV RES PUB HE, V17, DOI 10.3390/ijerph17134779
   Hyatt CS, 2021, J PERS ASSESS, V103, P204, DOI 10.1080/00223891.2020.1713138
   Kroencke L, 2020, J Res Pers, V89, P104038, DOI 10.1016/j.jrp.2020.104038
   Krueger R. F., 2013, PERSONALITY INVENTOR
   Marchetti D, 2020, J PEDIATR PSYCHOL, V45, P1114, DOI 10.1093/jpepsy/jsaa093
   Mazza C, 2020, INT J ENV RES PUB HE, V17, DOI 10.3390/ijerph17176236
   Mazza C, 2020, INT J ENV RES PUB HE, V17, DOI 10.3390/ijerph17093165
   Moskowitz JT, 2009, PSYCHOL BULL, V135, P121, DOI 10.1037/a0014210
   Munk AJL, 2020, PLOS ONE, V15, DOI 10.1371/journal.pone.0236688
   Ozamiz-Etxebarria N, 2020, CAD SAUDE PUBLICA, V36, DOI [10.1590/0102-311X00054020, 10.1590/0102-311x00054020]
   Pierce M, 2020, LANCET PSYCHIAT, V7, P883, DOI 10.1016/S2215-0366(20)30308-4
   Planchuelo-Gomez Alvaro, 2020, J Affect Disord, V277, P842, DOI 10.1016/j.jad.2020.09.018
   Roesch SC, 2005, J BEHAV MED, V28, P281, DOI 10.1007/s10865-005-4664-z
   Roma P, 2020, INT J ENV RES PUB HE, V17, DOI 10.3390/ijerph17197252
   Roohafza HR, 2014, J RES MED SCI, V19, P944
   Rossi R, 2020, FRONT PSYCHIATRY, V11, DOI 10.3389/fpsyt.2020.00790
   SHAFFER JP, 1995, ANNU REV PSYCHOL, V46, P561, DOI 10.1146/annurev.ps.46.020195.003021
   Shanahan L, 2022, PSYCHOL MED, V52, P824, DOI 10.1017/S003329172000241X
   Sim K, 2010, J PSYCHOSOM RES, V68, P195, DOI 10.1016/j.jpsychores.2009.04.004
   Sinclair VG, 2004, ASSESSMENT, V11, P94, DOI 10.1177/1073191103258144
   Skapinakis Petros, 2020, Depress Res Treat, V2020, P3158954, DOI 10.1155/2020/3158954
   Team JASP, 2020, JASP VERS 0 13 1
   Wang CY, 2020, BRAIN BEHAV IMMUN, V87, P40, DOI 10.1016/j.bbi.2020.04.028
   Xiong JQ, 2020, J AFFECT DISORDERS, V277, P55, DOI 10.1016/j.jad.2020.08.001
NR 38
TC 74
Z9 75
U1 1
U2 8
PU MDPI
PI BASEL
PA ST ALBAN-ANLAGE 66, CH-4052 BASEL, SWITZERLAND
EI 1660-4601
J9 INT J ENV RES PUB HE
JI Int. J. Environ. Res. Public Health
PD NOV
PY 2020
VL 17
IS 21
AR 8180
DI 10.3390/ijerph17218180
PG 12
WC Environmental Sciences; Public, Environmental & Occupational Health
WE Science Citation Index Expanded (SCI-EXPANDED); Social Science Citation Index (SSCI)
SC Environmental Sciences & Ecology; Public, Environmental & Occupational
   Health
GA OQ9VH
UT WOS:000589123800001
PM 33167479
OA gold, Green Published
DA 2022-11-04
ER

PT J
AU Zhou, AY
   Hann, M
   Panagioti, M
   Patel, M
   Agius, R
   Van Tongeren, M
   Esmail, A
   Bower, P
AF Zhou, Anli Yue
   Hann, Mark
   Panagioti, Maria
   Patel, Mumtaz
   Agius, Raymond
   Van Tongeren, Martie
   Esmail, Aneez
   Bower, Peter
TI Cross-sectional study exploring the association between stressors and
   burnout in junior doctors during the COVID-19 pandemic in the United
   Kingdom
SO JOURNAL OF OCCUPATIONAL HEALTH
LA English
DT Article
DE burnout; covid-19; junior doctors; stressors; training
ID PROFESSIONALS; PHYSICIANS; FATIGUE; TOOL
AB Objectives This study aims to develop a comprehensive list of stressors relevant to junior doctors and will also report findings exploring the associations between burnout and stressors, which include work and non-work-related stressors as well as pandemic-related stressors. Methods An anonymous online questionnaire was sent to 1000 randomly selected junior doctors in the North-West of England. The questionnaire included 37 questions on general and pandemic-specific stressors, and the Maslach Burnout Inventory Health Services Survey. The main outcomes of interest were junior doctor ratings of stressors and scores for burnout (emotional exhaustion [EE], depersonalisation [DP], and personal accomplishment [PA]). Stepwise regression analysis was undertaken to assess associations between stressors and burnout. Results In total, 326 responses were collected (response rate = 33%). Of the top 10 stressors rated by junior doctors, 60% were related to the pandemic. Multiple stressors were found to be associated with the burnout dimensions. Fatigue (beta = .43), pandemic-related workload increase (beta = .33), and feeling isolated (beta = .24) had the strongest associations with EE, whereas fatigue (beta = .21), uncertainty around COVID-19 information (beta = .22) and doing unproductive tasks (beta = .17) had the strongest associations with DP. Working beyond normal scope due to COVID-19 (beta = -.26), not confident in own ability (beta = -.24) and not feeling valued (beta = -.20) were found to have the strongest associations with PA. Conclusions Junior doctors experience a combination of general stressors and additional stressors emerging from the pandemic which significantly impact burnout. Monitoring these stressors and targeting them as part of interventions could help mitigating burnout in junior doctors.
C1 [Zhou, Anli Yue; Panagioti, Maria; Esmail, Aneez; Bower, Peter] Univ Manchester, Sch Primary Care Res, Natl Inst Hlth Res, Hlth Serv Res & Primary Care,Div Populat Hlth, Manchester, Lancs, England.
   [Zhou, Anli Yue; Agius, Raymond; Van Tongeren, Martie] Univ Manchester, Ctr Occupat & Environm Hlth, Hlth Serv Res & Primary Care, Div Populat Hlth, Manchester, Lancs, England.
   [Hann, Mark] Univ Manchester, Ctr Biostat, Hlth Serv Res & Primary Care, Div Populat Hlth, Manchester, Lancs, England.
   [Patel, Mumtaz] Hlth Educ England, Manchester, Lancs, England.
RP Zhou, AY (通讯作者)，Univ Manchester, Sch Primary Care Res, Natl Inst Hlth Res, Hlth Serv Res & Primary Care,Div Populat Hlth, Manchester, Lancs, England.
EM anli.zhou@manchesterac.uk
OI Esmail, Aneez/0000-0001-7061-7434; Zhou, Anli Yue/0000-0003-2402-8289;
   Panagioti, Maria/0000-0002-7153-5745; van Tongeren,
   Martie/0000-0002-1205-1898
FU National Institute for Health Research (NIHR) [NIHR 300215]; British
   Medical Association Foundation
FX T Anli Yue Zhou (Doctoral Fellowship --NIHR 300215) is funded by the
   National Institute for Health Research (NIHR) and British Medical
   Association Foundation (Kathleen Harper Award 2017) for this research
   project. The views expressed in this publication are those of the
   author(s) and not necessarily those of the NIHR, British Medical
   Association Foundation, NHS or the UK Department of Health and Social
   Care.
CR Alexandrova-Karamanova A, 2016, INT ARCH OCC ENV HEA, V89, P1059, DOI 10.1007/s00420-016-1143-5
   [Anonymous], 2014, HLTH MEASUREMENT SCA
   Behrman Sophie, 2020, Future Healthc J, V7, pe64, DOI 10.7861/fhj.2020-0069
   Brookes K, 2013, OCCUP MED-OXFORD, V63, P463, DOI 10.1093/occmed/kqt078
   Cho YI, 2013, EVAL HEALTH PROF, V36, P382, DOI 10.1177/0163278713496425
   Cunningham CT, 2015, BMC MED RES METHODOL, V15, DOI 10.1186/s12874-015-0016-z
   Dyrbye L, 2016, MED EDUC, V50, P132, DOI 10.1111/medu.12927
   Dyrbye LN, 2009, J GEN INTERN MED, V24, P440, DOI 10.1007/s11606-008-0876-6
   Dzau VJ, 2020, NEW ENGL J MED, V383, P513, DOI 10.1056/NEJMp2011027
   Faderani Ryan, 2020, Future Healthc J, V7, pe71, DOI 10.7861/fhj.2020-0111
   Forsythe Rachael O, 2020, Surgery (Oxf), V38, P607, DOI 10.1016/j.mpsur.2020.07.002
   General Medical Council, 2020, NAT TRAIN SURV 2020
   Gibson Jon, 2018, 9 NATL GP WORKLIFE S
   HAMILTON D, 1987, AM STAT, V41, P129, DOI 10.2307/2684224
   Johnson S, 2003, STRESS HEALTH, V19, P181, DOI 10.1002/smi.971
   Kannampallil TG, 2020, PLOS ONE, V15, DOI 10.1371/journal.pone.0237301
   Kristensen TS, 2005, SCAND J WORK ENV HEA, V31, P438, DOI 10.5271/sjweh.948
   Kristensen TS, 2005, WORK STRESS, V19, P192, DOI 10.1080/02678370500297720
   Leiter M.P., 2003, RES OCCUP STRESS WEL, V3, P91, DOI [DOI 10.1016/S14793555(03)03003-8, 10.1016/S1479-3555(03)03003-8, DOI 10.1016/S1479-3555(03)03003-8]
   MASLACH C, 1993, S AP PSYC S, P1
   Maslach C., 1997, EVALUATING STRESS BO, P191, DOI DOI 10.1017/S0033291798257163
   McKinley N, 2020, BMJ OPEN, V10, DOI 10.1136/bmjopen-2019-031765
   Medisauskaite A, 2019, BMJ OPEN, V9, DOI 10.1136/bmjopen-2018-027362
   Noone P, 2018, OCCUP MED-OXFORD, V68, P496, DOI 10.1093/occmed/kqy101
   O'Reilly-Shah VN, 2017, PEERJ, V5, DOI 10.7717/peerj.3785
   Rotenstein LS, 2018, JAMA-J AM MED ASSOC, V320, P1131, DOI 10.1001/jama.2018.12777
   San Juan NV, 2020, BJPSYCH OPEN, V7, DOI 10.1192/bjo.2020.148
   Scott A, 2011, BMC MED RES METHODOL, V11, DOI 10.1186/1471-2288-11-126
   Shanafelt TD, 2012, ARCH INTERN MED, V172, P1377, DOI 10.1001/archinternmed.2012.3199
   SKB, QUEST EXP EV WORK
   StataCorp, 2015, STAT STAT SOFTW REL
   Tamayo-Sarver JH, 2004, ACAD EMERG MED, V11, P888, DOI 10.1197/j.aem.2004.01.010
   Taylor T, 2019, EVAL HEALTH PROF, V42, P41, DOI 10.1177/0163278718807744
   Vinnikov D, 2019, ARCH PUBLIC HEALTH, V77, DOI 10.1186/s13690-019-0345-1
   West CP, 2018, J INTERN MED, V283, P516, DOI 10.1111/joim.12752
   West CP, 2009, JAMA-J AM MED ASSOC, V302, P1294, DOI 10.1001/jama.2009.1389
   Zhou AY, 2020, OCCUP MED-OXFORD, V70, P362, DOI 10.1093/occmed/kqaa076
   Zhou ALY, 2020, JAMA NETW OPEN, V3, DOI 10.1001/jamanetworkopen.2020.13761
   Zhou AY, 2019, ACAD PSYCHIATR, V43, P560, DOI 10.1007/s40596-019-01086-y
NR 39
TC 3
Z9 3
U1 5
U2 9
PU WILEY
PI HOBOKEN
PA 111 RIVER ST, HOBOKEN 07030-5774, NJ USA
SN 1341-9145
EI 1348-9585
J9 J OCCUP HEALTH
JI J. Occup. Health
PD JAN
PY 2022
VL 64
IS 1
AR e12311
DI 10.1002/1348-9585.12311
PG 12
WC Public, Environmental & Occupational Health
WE Science Citation Index Expanded (SCI-EXPANDED)
SC Public, Environmental & Occupational Health
GA YF9RR
UT WOS:000742137300001
PM 35025106
OA gold, Green Published
DA 2022-11-04
ER

PT J
AU Kudinova, AY
   Bettis, AH
   Thompson, EC
   Thomas, SA
   Nesi, J
   Erguder, L
   MacPherson, HA
   Burke, TA
   Wolff, JC
AF Kudinova, Anastacia Y.
   Bettis, Alexandra H.
   Thompson, Elizabeth C.
   Thomas, Sarah A.
   Nesi, Jacqueline
   Erguder, Leyla
   MacPherson, Heather A.
   Burke, Taylor A.
   Wolff, Jennifer C.
TI COVID-19 Related Daily Stressors, Coping, and Suicidal Ideation in
   Psychiatrically Hospitalized Youth
SO CHILD & YOUTH CARE FORUM
LA English
DT Article
DE COVID-19; Coping; Daily functioning; Stress; Psychiatrically
   hospitalized youth
ID EMOTION REGULATION; MENTAL-HEALTH; ADOLESCENTS; CHILDHOOD; CHILDREN;
   FLEXIBILITY; GENDER; LIFE; AGE
AB Background Given reports of the adverse effects of COVID-19 on adolescent mental health, it is critical to understand how it impacts psychiatrically hospitalized youth who may be particularly vulnerable to its effects. Objective This study aimed to advance our understanding of high-risk adolescents' experiences of COVID-19, including COVID-19-related stress, changes in daily functioning, and coping as they relate to suicidal ideation (SI). Method Participants were 107 youth (ages 11-18; M = 15.06, SD = 1.79) admitted to an adolescent psychiatric inpatient unit during the time when the initial COVID-19 safety measures (i.e., school closure, stay-at-home- order) and reopening initiatives (Phase I, II, and III) were implemented in Rhode Island between March 13th and July 19th 2020. Adolescents completed measures of COVID-19-related stress, coping, functioning, and SI at the time of admission. Results Nearly half of the sample (43%) reported a negative impact of COVID-19 on daily functioning. Youth who endorsed COVID-19-related decline in functioning evidenced higher levels of SI compared to youth with no change or improvement in functioning due to COVID-19. Overall levels of stress were not associated with SI. Greater coping repertoire, but not the use of specific coping strategies was associated with higher levels of SI. Conclusions Findings demonstrate the importance of examining COVID-19-related changes in functioning and broadening repertoire of coping strategies among adolescents at high risk for SI.
C1 [Kudinova, Anastacia Y.; Thompson, Elizabeth C.; Thomas, Sarah A.; Nesi, Jacqueline; Erguder, Leyla; MacPherson, Heather A.; Burke, Taylor A.; Wolff, Jennifer C.] Brown Univ, Warren Alpert Med Sch, Providence, RI 02912 USA.
   [Kudinova, Anastacia Y.; Erguder, Leyla; MacPherson, Heather A.; Wolff, Jennifer C.] Bradley Hosp, East Providence, RI 02915 USA.
   [Bettis, Alexandra H.] Vanderbilt Univ, Med Ctr, Nashville, TN USA.
   [Thompson, Elizabeth C.; Thomas, Sarah A.; Nesi, Jacqueline; Burke, Taylor A.] Rhode Isl Hosp, East Providence, RI USA.
RP Kudinova, AY (通讯作者)，Brown Univ, Warren Alpert Med Sch, Providence, RI 02912 USA.; Kudinova, AY (通讯作者)，Bradley Hosp, East Providence, RI 02915 USA.
EM Anastacia_kudinova@brown.edu
OI Kudinova, Anastacia/0000-0002-3799-5924
FU National Institutes of Mental Health [K23MH122587, K23122737,
   K23MH119211, T32 MH019927, K23MH122669]; American Foundation for Suicide
   Prevention [PDF-010517]; National Institute of General Medical Sciences
   of the National Institutes of Health [U54GM115677]
FX This work was supported by the National Institutes of Mental Health
   [Kudinova: K23MH122587; Bettis: K23122737; Thompson: K23MH119211; Burke:
   T32 MH019927; Nesi: K23MH122669]. Jacqueline Nesi is also supported by
   grant PDF-010517 from the American Foundation for Suicide Prevention.
   Sarah A. Thomas is partially supported by Institutional Development
   Award Number U54GM115677 from the National Institute of General Medical
   Sciences of the National Institutes of Health, which funds Advance
   Clinical and Translational Research (Advance-CTR). NIH and AFSP had no
   role in the design and conduct of the study; collection, management,
   analysis, and interpretation of the data; and preparation, review, or
   approval of the manuscript; or decision to submit the manuscript for
   publication. The content is solely the responsibility of the authors.
CR APM Research Lab, 2020, COL COR COVID 19 DEA
   Asmundson GJG, 2020, J ANXIETY DISORD, V74, DOI 10.1016/j.janxdis.2020.102271
   Bettis AH, 2020, J PSYCHIATR RES, V130, P327, DOI 10.1016/j.jpsychires.2020.08.022
   Bonanno GA, 2013, PERSPECT PSYCHOL SCI, V8, P591, DOI 10.1177/1745691613504116
   Calati R, 2019, J AFFECT DISORDERS, V245, P653, DOI 10.1016/j.jad.2018.11.022
   Cheng C, 2001, J PERS SOC PSYCHOL, V80, P814, DOI 10.1037//3415.80.5.814
   Compas BE, 2001, PSYCHOL BULL, V127, P87, DOI 10.1037//0033-2909.127.1.87
   Compas BE, 2017, PSYCHOL BULL, V143, P939, DOI 10.1037/bul0000110
   Compas BE, 2012, ANNU REV CLIN PSYCHO, V8, P455, DOI 10.1146/annurev-clinpsy-032511-143108
   Danese A, 2012, PHYSIOL BEHAV, V106, P29, DOI 10.1016/j.physbeh.2011.08.019
   Delozier AM, 2020, J PEDIATR PSYCHOL, V45, P842, DOI 10.1093/jpepsy/jsaa040
   Duan L, 2020, J AFFECT DISORDERS, V275, P112, DOI 10.1016/j.jad.2020.06.029
   Ellis WE, 2020, CAN J BEHAV SCI, V52, P177, DOI 10.1037/cbs0000215
   Fegert JM, 2020, CHILD ADOL PSYCH MEN, V14, DOI 10.1186/s13034-020-00329-3
   Golberstein E, 2020, JAMA PEDIATR, V174, P819, DOI 10.1001/jamapediatrics.2020.1456
   Golberstein E, 2019, HEALTH ECON, V28, P955, DOI 10.1002/hec.3885
   Gross JJ, 2015, PSYCHOL INQ, V26, P1, DOI 10.1080/1047840X.2014.940781
   Gruber J, 2021, AM PSYCHOL, V76, P409, DOI 10.1037/amp0000707
   Guessoum SB, 2020, PSYCHIAT RES, V291, DOI 10.1016/j.psychres.2020.113264
   Gunnell D, 2020, LANCET PSYCHIAT, V7, P468, DOI 10.1016/S2215-0366(20)30171-1
   Hammen C, 2005, ANNU REV CLIN PSYCHO, V1, P293, DOI 10.1146/annurev.clinpsy.1.102803.143938
   Holmes EA, 2020, LANCET PSYCHIAT, V7, P547, DOI 10.1016/S2215-0366(20)30168-1
   Horwitz Adam G, 2011, J Adolesc, V34, P1077, DOI 10.1016/j.adolescence.2010.10.004
   Jiao WY, 2020, J PEDIATR-US, V221, P264, DOI 10.1016/j.jpeds.2020.03.013
   Liu RT, 2014, CLIN PSYCHOL REV, V34, P181, DOI 10.1016/j.cpr.2014.01.006
   Miranda R, 2012, DEPRESS ANXIETY, V29, P180, DOI 10.1002/da.20915
   Mirkovic B, 2020, EUR CHILD ADOLES PSY, V29, P1729, DOI 10.1007/s00787-020-01491-x
   Nrugham L, 2012, J NERV MENT DIS, V200, P197, DOI 10.1097/NMD.0b013e318247c914
   O'Connor RC, 2010, BEHAV RES THER, V48, P52, DOI 10.1016/j.brat.2009.09.008
   Polizzi C, 2020, CLIN NEUROPSYCHIATR, V17, P59, DOI 10.36131/CN20200204
   Reynolds WM, 1999, SCHOOL PSYCHOL REV, V28, P17
   Rudolph KD, 1999, CHILD DEV, V70, P660, DOI 10.1111/1467-8624.00048
   Singh S, 2020, PSYCHIAT RES, V293, DOI 10.1016/j.psychres.2020.113429
   Southward MW, 2018, J SOC CLIN PSYCHOL, V37, P231, DOI 10.1521/jscp.2018.37.4.231
   Sveinbjornsdottir S., 2014, PSYCHOLOGY, V5, P142, DOI [10.4236/psych.2014.52022, DOI 10.4236/PSYCH.2014.52022]
   Thoma BC, 2019, PEDIATRICS, V144, DOI 10.1542/peds.2019-1183
   Thompson Elizabeth C, 2021, J Affect Disord Rep, V4, P100100, DOI 10.1016/j.jadr.2021.100100
   Zimmer-Gennbeck MJ, 2018, COGENT PSYCHOL, V5, DOI 10.1080/23311908.2018.1537908
NR 38
TC 3
Z9 3
U1 4
U2 15
PU SPRINGER
PI NEW YORK
PA ONE NEW YORK PLAZA, SUITE 4600, NEW YORK, NY, UNITED STATES
SN 1053-1890
EI 1573-3319
J9 CHILD YOUTH CARE FOR
JI Child Youth Care Forum
PD JUN
PY 2022
VL 51
IS 3
BP 579
EP 592
DI 10.1007/s10566-021-09641-1
EA JUL 2021
PG 14
WC Psychology, Developmental
WE Social Science Citation Index (SSCI)
SC Psychology
GA 1I9DB
UT WOS:000674516600001
PM 34305371
OA Green Published, Bronze
DA 2022-11-04
ER

PT J
AU Verdugo, RRC
   Esquinas, AS
   Suarez, JRP
AF Cordero Verdugo, Raquel Rebeca
   Silva Esquinas, Antonio
   Perez Suarez, Jorge Ramiro
TI The Invisible Suffering of Young People during the COVID-19 Pandemic in
   Spain and the Collateral Impact of Social Harm
SO SOCIAL SCIENCES-BASEL
LA English
DT Article
DE COVID-19; lockdown; adolescent; digital divide; social harm; mental
   health; anti-normative behaviour
AB This article seeks to demonstrate how the lack of institutional involvement with young people during the pandemic had negative effects, stemming from a lack of clear and precise rules for the adolescent population. The consequences manifested themselves in such important areas as social relations, physical and mental health, affective-sexual relations, self-image and overexposure to social media. We present the results of two complementary pieces of research that provided us with insight into the behaviour of young people during lockdown. The young people were divided into two groups based on age: (1) middle adolescents aged 13 to 18 and (2) late adolescents aged 18 to 23. We adopted an integrative methodological approach based on surveys, digital ethnography and focus groups to extract the results, which produced the following findings: (1) an increase in social inequalities due to the technology gap; (2) a growth in mental health risks stemming from hyperconnectivity and overexposure to social media in order to avoid social isolation; and (3) an assimilation of anti-normative behaviours as valid in the absence of any points of reference.
C1 [Cordero Verdugo, Raquel Rebeca; Silva Esquinas, Antonio; Perez Suarez, Jorge Ramiro] European Univ Madrid, Sch Social Sci & Commun, Madrid 28670, Spain.
   [Silva Esquinas, Antonio] Univ Nacl Educ Distancia, Int Doctoral Sch, Madrid 28015, Spain.
RP Suarez, JRP (通讯作者)，European Univ Madrid, Sch Social Sci & Commun, Madrid 28670, Spain.
EM raquelrebeca.cordero@universidadeuropea.es;
   antonio.silva@universidadeuropea.es;
   jorgeramiro.perez@universidadeuropea.es
FU European University of Madrid; Banco Santander [CIPI/20/171]; European
   University of Madrid [2018/UEM34]
FX This research was funded by the European University of Madrid and Banco
   Santander, grant numbers CIPI/20/171; and European University of Madrid,
   grant number 2018/UEM34.
CR ABC de Sevilla, 2021, ABC SEVILLA
   Agnew R, 2013, DEVIANT BEHAV, V34, P653, DOI 10.1080/01639625.2013.766529
   Amnesty International, 2020, AB SUERT
   Angrosino Michael, 2007, DOING ETHNOGRAPHY OB
   [Anonymous], 2019, JUSTICE POWER RESIST
   Banco de Espana, 2021, INF AN 2020
   Bauman Z., 2003, AMOR LIQUIDO ACERCA
   BBC, 2021, BBC 0505
   BBC, 2021, BBC NEWS
   Canton Miguel, 2020, PAIS 0921
   Caritas, 2020, CARITAS 0507
   CIS, 2021, AV RES EST 3312 ENC
   COHEN S, 1982, DEVIANT BEHAV, V4, P119
   Cordero Rebeca., 2021, CHALLENGE BASED RES
   Cordero Rebeca, 2021, VIDA COTIDIANA TIEMP, P201
   Creswell J.W., 2011, DESIGNING CONDUCTING
   Creswell J.W., 2014, CONCISE INTRO MIXED
   Cruzada Santiago, 2021, VIDA COTIDIANA TIEMP, P33
   Cue Carlos, 2021, PAIS 0504
   educacionyfp, CONS ESC EST SIT ACT
   eProfessionals, 2020, CAMP SAN OBT BIG DAT
   Ferrero Berta., 2020, PAIS 0504
   Galtung Johan., 2003, TRAS VIOLENCIA 3R RE
   Goffman Erving, 2013, ESTIGMA
   Hall S, 2008, CRIMINAL IDENTITIES
   Hall S, 2012, THEORIZING CRIME DEV
   Hardie, 2012, BREAKING RULES SOCIA
   Hillyard P., 2004, CRIMINOLOGY TAKING H, P10, DOI 10.2307/j.ctt18fscmm.6
   Horsley Mark, 2020, NUEVOS HORIZONTES IN, P69
   IMSERSO, 2022, ACT 50 ENF COR COVID
   INE, 2022, Q NAT ACC SPAIN MAIN
   Jones Sam., 2020, GUARDIAN 1101
   JorgeRamiro Perez, FORTHCOMING MICROSUR
   Jung C., 1970, ARQUETIPOS INCONSCIE
   Klein Naomi., 2012, DOCTRINA SHOCK
   Kuric Stribor, 2021, REV SOCIOLOG A EDUCA, V14, P63, DOI [10.7203/RASE.14.1.18265, DOI 10.7203/RASE.14.1.18265]
   La Vanguardia, 2021, VANGUARDIA
   Lemert Edwin.M., 1972, HUMAN DEVIANCE SOCIA, V2 nd
   Lipovetsky Gilles., 2005, HYPERMODERN TIMES
   Marcus G., 2001, ALTERIDADES, V11, P111
   Mesa-Pedrazas A., 2021, VIDA COTIDIANA TIEMP, P49
   Parker Roy., 2004, CRIMINOLOGY TAKING H, P236
   Pemberton S., 2016, HARMFUL SOC UNDERSTA
   Perez JorgeRammiro., 2020, NUEVOS HORIZONTES IN, P227
   Pink Sarah, 2016, DIGITAL ETHNOGRAPHY
   Presdee M., 2000, CULTURAL CRIMINOLOGY
   producto, 2020, CAR CRIS COV 19 NUM
   Salud y Medicina, 2022, SALUD MED 0131
   Save the Children, 2021, CREC SAL MENT AN SAL
   Silva Aantonio., 2021, REV VOX JURIS, V1, P142, DOI [10.24265/voxjuris.2022.v40n1.12, DOI 10.24265/VOXJURIS.2022.V40N1.12]
   Silva Antonio, 2022, DERECHOS HUMANOS IA
   Tellez Bea., 2020, VOZPOPULI 1118
   Tribunal Constitucional, 2021, TRIBUNAL CONSTITUCIO
   UN, 2020, PAND COVID 19 AMPL B
   Wacquant Loic., 2012, CASTIGAR POBRES GOBI
   Yar M., 2012, NEW DIRECTIONCRIMI
   Young J., 2007, VERTIGO LATE MODERNI
NR 57
TC 0
Z9 0
U1 1
U2 1
PU MDPI
PI BASEL
PA ST ALBAN-ANLAGE 66, CH-4052 BASEL, SWITZERLAND
EI 2076-0760
J9 SOC SCI-BASEL
JI Soc. Sci.-Basel
PD AUG
PY 2022
VL 11
IS 8
AR 335
DI 10.3390/socsci11080335
PG 19
WC Social Sciences, Interdisciplinary
WE Emerging Sources Citation Index (ESCI)
SC Social Sciences - Other Topics
GA 4A8MK
UT WOS:000845347900001
OA gold, Green Published
DA 2022-11-04
ER

PT J
AU Omari, AM
   Antonacci, CL
   Zaifman, J
   Johal, A
   Conway, J
   Mahmood, Y
   Klein, GR
   Alberta, FG
   Koerner, JD
AF Omari, Ali M.
   Antonacci, Christopher L.
   Zaifman, Jay
   Johal, Anmol
   Conway, Jolie
   Mahmood, Yusuf
   Klein, Gregg R.
   Alberta, Frank G.
   Koerner, John D.
TI Patient Satisfaction with Orthopedic Telemedicine Health Visits During
   the COVID-19 Pandemic
SO TELEMEDICINE AND E-HEALTH
LA English
DT Article
DE COVID; orthopedics; telemedicine; pandemic
ID TELEHEALTH; SURGERY; CARE
AB Background: Telemedicine usage in orthopedic surgery has seen a dramatic increase as a result of the severe acute respiratory syndrome coronavirus 2 pandemic. The purpose of this study was to examine patient perceptions with telemedicine at a large orthopedic practice.</p>
   Materials and Methods: An anonymous online survey was distributed to all patients who received a telemedicine health visit at our institution for musculoskeletal complaints from March 17 to June 1, 2020. Responses were scored on a 5-point Likert scale (strongly disagree, disagree, neutral, agree, and strongly agree, 1-5) and analyzed by average score and percent reaching top box.</p>
   Results: A majority of patients (76.5%) were satisfied with their visit, and only 19.2% did not want telemedicine as a future option. Patients who presented for follow-up visits (4.11 vs. 3.94, p = 0.0053; 48% vs. 41%, p = 0.02) and utilized video (4.21 vs. 3.88, p < 0.001; 51% vs. 39%, p < 0.001) were more satisfied. Average satisfaction between older (>65 years) and younger patients was similar (4.06 vs. 4.06, p = 0.97), however, younger patients were more likely to reach top box (42% vs. 51%, p < 0.001). Confidence that the physician came to the correct diagnosis (r = 0.78, p < 0.001) and receiving the same information and care as an in-office visit (r = 0.60, p < 0.001) demonstrated the strongest correlation with satisfaction and desire for future telemedicine visits, respectively. Interestingly, 31.1% of patients would have sought treatment elsewhere had telemedicine not been an option.</p>
   Conclusions: Overall, satisfaction rates are high for orthopedic patients undergoing telemedicine visits. Patients are more confident in telemedicine when presenting for a follow-up visit and with the use of video.</p>
C1 [Omari, Ali M.; Antonacci, Christopher L.; Klein, Gregg R.; Alberta, Frank G.; Koerner, John D.] Rothman Orthopaed Inst, Dept Orthopaed Surg, 80 East,NJ-4 Suite 490, Philadelphia, PA 07652 USA.
   [Antonacci, Christopher L.] Tulane Univ, Sch Med, Dept Orthopaed, 1430 Tulane Ave, New Orleans, LA 70112 USA.
   [Zaifman, Jay; Johal, Anmol; Conway, Jolie; Mahmood, Yusuf; Klein, Gregg R.; Alberta, Frank G.; Koerner, John D.] Hackensack Meridian Sch Med, Dept Orthopaed Surg, Nutley, NJ USA.
   [Klein, Gregg R.; Alberta, Frank G.; Koerner, John D.] Hackensack Univ Med Ctr, Dept Orthopaed Surg, Hackensack, NJ USA.
RP Omari, AM (通讯作者)，Rothman Orthopaed Inst, Dept Orthopaed Surg, 80 East,NJ-4 Suite 490, Philadelphia, PA 07652 USA.
EM aliomari16@gmail.com
RI Alberta, Francis/AFN-2562-2022
OI Alberta, Francis/0000-0003-3639-880X; Omari, Ali/0000-0001-5806-6377;
   Zaifman, Jay/0000-0003-3887-1074
CR Abel K. C., 2017, JBJS JOPA, V5, P1
   Bradley KE, 2021, J SHOULDER ELB SURG, V30, P1042, DOI 10.1016/j.jse.2020.08.016
   Buchalter D, 2020, BULL HOSP JOINT DIS, V78, P227
   Buvik A, 2019, J MED INTERNET RES, V21, DOI 10.2196/11330
   Buvik A, 2019, J TELEMED TELECARE, V25, P451, DOI 10.1177/1357633X18783921
   Buvik A, 2016, BMC HEALTH SERV RES, V16, DOI 10.1186/s12913-016-1717-7
   Chaudhry H, 2021, CLIN ORTHOP RELAT R, V479, P47, DOI 10.1097/CORR.0000000000001494
   Contreras CM, 2020, J GASTROINTEST SURG, V24, P1692, DOI 10.1007/s11605-020-04623-5
   Duchesne JC, 2008, J TRAUMA, V64, P92, DOI 10.1097/TA.0b013e31815dd4c4
   Goldstein Y, 2019, J ORTHOP SCI, V24, P812, DOI 10.1016/j.jos.2018.12.023
   Good DW, 2012, J TELEMED TELECARE, V18, P94, DOI 10.1258/jtt.2011.110814
   Goyal DKC, 2020, CLIN SPINE SURG, V33, P355, DOI 10.1097/BSD.0000000000001066
   Harris PA, 2009, J BIOMED INFORM, V42, P377, DOI 10.1016/j.jbi.2008.08.010
   Haukipuro K, 2000, J TELEMED TELECARE, V6, P193, DOI 10.1258/1357633001935347
   Hurley ET, 2021, TELEMED E-HEALTH, V27, P657, DOI 10.1089/tmj.2020.0255
   Kane LT, 2020, J SHOULDER ELB SURG, V29, P775, DOI 10.1016/j.jse.2019.12.004
   Katt BM, 2020, JAAOS GLOB RES REV, V4, DOI 10.5435/JAAOSGlobal-D-20-00127
   Khan ZA, 2021, TELEMED E-HEALTH, V27, P1174, DOI 10.1089/tmj.2020.0343
   Kirby DJ, 2021, TELEMED E-HEALTH, V27, P1151, DOI 10.1089/tmj.2020.0387
   Makhni MC, 2020, J BONE JOINT SURG AM, V102, P1109, DOI 10.2106/JBJS.20.00452
   Owusu-Akyaw KA, 2019, BMJ OPEN SPORT EXERC, V5, DOI 10.1136/bmjsem-2019-000574
   Parisien RL, 2020, J AM ACAD ORTHOP SUR, V28, pE487, DOI 10.5435/JAAOS-D-20-00339
   Rizzi AM, 2020, INJURY, V51, P2816, DOI 10.1016/j.injury.2020.09.009
   Rush KL, 2018, INT J MED INFORM, V118, P44, DOI 10.1016/j.ijmedinf.2018.07.007
   Russell TG, 2011, J BONE JOINT SURG AM, V93A, P113, DOI 10.2106/JBJS.I.01375
   Sathiyakumar V, 2015, J ORTHOP TRAUMA, V29, pE139, DOI 10.1097/BOT.0000000000000189
   Sinha N, 2019, JAAOS GLOB RES REV, V3, DOI 10.5435/JAAOSGlobal-D-19-00100
   Sood S, 2007, TELEMED J E-HEALTH, V13, P573, DOI 10.1089/tmj.2006.0073
   Tachakra S, 2000, J TELEMED TELECARE, V6, P178, DOI 10.1258/1357633001934591
   Tanaka MJ, 2020, J BONE JOINT SURG AM, V102, DOI 10.2106/JBJS.20.00609
   Tolonen H, 2006, EUR J EPIDEMIOL, V21, P409, DOI 10.1007/s10654-006-9019-8
   Wongworawat MD, 2017, J BONE JOINT SURG AM, V99, DOI 10.2106/JBJS.16.01095
NR 32
TC 2
Z9 2
U1 2
U2 5
PU MARY ANN LIEBERT, INC
PI NEW ROCHELLE
PA 140 HUGUENOT STREET, 3RD FL, NEW ROCHELLE, NY 10801 USA
SN 1530-5627
EI 1556-3669
J9 TELEMED E-HEALTH
JI Telemed. e-Health
PD JUN 1
PY 2022
VL 28
IS 6
BP 806
EP 814
DI 10.1089/tmj.2021.0170
EA NOV 2021
PG 9
WC Health Care Sciences & Services
WE Science Citation Index Expanded (SCI-EXPANDED)
SC Health Care Sciences & Services
GA 1Y9PW
UT WOS:000715779500001
PM 34724833
DA 2022-11-04
ER

PT J
AU Huaman, DRT
   Cordero, RC
   Huaman, ALT
AF Huaman, Daniel Ruben Tacca
   Cordero, Renzo Cuarez
   Huaman, Ana Luisa Tacca
TI Phubbing, Family Atmosphere and Self-Esteem in Peruvian Teenagers in the
   Context of Social Isolation
SO INTERNATIONAL AND MULTIDISCIPLINARY JOURNAL OF SOCIAL SCIENCES-RIMCIS
LA English
DT Article
DE Phubbing; family atmosphere; self-esteem; teenagers; social isolation
ID DEPRESSIVE SYMPTOMS; INTERNET ADDICTION; ADOLESCENTS; YOUTH;
   DETERMINANTS; PREDICTORS; SCALE; FEAR; ME
AB Social interaction is a key point in the development of human beings. The smartphones, internet or other technological sources, for instance, is changing the way teenagers interact with their peers and families. This is why, in the context of social isolation due to Covid-19, is important to know the relationship between phubbing, family atmosphere and self-esteem in teenagers. The research had a quantitative approach, correlational scope, cross-sectional non-experimental design, and a sample of 332 teenagers from Lima, Peru. It was found that phubbing relates negatively to teenager's self-esteem (-.47) and family atmosphere (-.48). It was also evident a positive correlation between self-esteem and family atmosphere (.51). Furthermore, there was not found significative differences regarding gender, age, kind of school or study modality. Phubbing and self-esteem show diverse results according to the teenager's family constitution. Finally, the number of hours that the teenager devotes to the use of mobile phone relates negatively to self-esteem and family atmosphere, but positively to phubbing. In light of the above and as a conclusion, everything suggests that the behaviors associated with phubbing relate negatively to family atmosphere and also to teenagers' self-esteem; which turns phubbing into a dangerous issue to teenagers' development.
C1 [Huaman, Daniel Ruben Tacca] Private Univ North, Lima, Peru.
   [Huaman, Daniel Ruben Tacca; Huaman, Ana Luisa Tacca] Technol Univ Peru, Lima, Peru.
RP Huaman, DRT (通讯作者)，Private Univ North, Lima, Peru.; Huaman, DRT (通讯作者)，Technol Univ Peru, Lima, Peru.
EM daniel.tacca@upn.pe
CR Aagaard J, 2020, AI SOC, V35, P237, DOI 10.1007/s00146-019-00876-0
   Ang Chin-Siang, 2019, Addict Health, V11, P1, DOI 10.22122/ahj.v11i1.539
   Atienza FL., 2000, MUESTRA ADOLESCENTES, V22, P29
   Bai QY, 2020, J AFFECT DISORDERS, V275, P127, DOI 10.1016/j.jad.2020.03.156
   BHARDWAJ M, 2015, INT J INDIAN PSYCHOL, V2, P28, DOI DOI 10.25215/0203.062
   Blanca MJ, 2018, PSICOTHEMA, V30, P449, DOI 10.7334/psicothema2018.153
   Carlos E., 2014, PSICOLOGIA SOCIAL ME, P519
   Cenat JM, 2014, J AFFECT DISORDERS, V169, P7, DOI 10.1016/j.jad.2014.07.019
   Chotpitayasunondh V, 2018, J APPL SOC PSYCHOL, V48, P304, DOI 10.1111/jasp.12506
   Chua THH, 2016, COMPUT HUM BEHAV, V55, P190, DOI 10.1016/j.chb.2015.09.011
   Davey A, 2020, J INDIAN ASSOC CHILD, V16, P80
   Davey S, 2018, J FAM COMMUNITY MED, V25, P35, DOI 10.4103/jfcm.JFCM_71_17
   Dennen VP, 2020, ETR&D-EDUC TECH RES, V68, P1635, DOI 10.1007/s11423-020-09796-z
   Dwyer RJ, 2018, J EXP SOC PSYCHOL, V78, P233, DOI 10.1016/j.jesp.2017.10.007
   Dyson MP, 2016, PLOS ONE, V11, DOI 10.1371/journal.pone.0155813
   Guo NY, 2019, J BEHAV ADDICT, V8, P412, DOI 10.1556/2006.8.2019.39
   Hanari J., 2020, REV INNOVA EDUCACION, V2, P446, DOI [10.35622/j.rie.2020.03.005, DOI 10.35622/J.RIE.2020.03.005]
   Hawi NS, 2017, BEHAV INFORM TECHNOL, V36, P1046, DOI 10.1080/0144929X.2017.1336254
   Hernandez-Sampieri R., 2018, METODOLOGIA INVESTIG, DOI DOI 10.17993/CCYLL.2018.15
   Ho HCY, 2018, J FAM ISSUES, V39, P3835, DOI 10.1177/0192513X18800787
   Karadag E, 2015, J BEHAV ADDICT, V4, P60, DOI 10.1556/2006.4.2015.005
   Kline R.B., 2010, PRINCIPLES PRACTICE, DOI DOI 10.1038/156278A0
   Li W, 2014, COMPUT HUM BEHAV, V31, P393, DOI 10.1016/j.chb.2013.11.004
   MarquezCervantes M, 2017, REV ELECTRON INTERUN, V20, P221, DOI [10.6018/reifop/20.2.232941, DOI 10.6018/REIFOP/20.2.232941]
   Medina P., 2017, JOVENES CIENCIA, V3, P432
   Moos RudolfH., 1984, FES WES CIES CES ESC
   Mullan K, 2019, J MARRIAGE FAM, V81, P795, DOI 10.1111/jomf.12564
   Nazir T., 2016, INT J INDIAN PSYCHOL, V3, P175, DOI DOI 10.25215/0304.195
   Parmaksiz I., 2019, INT ONLINE J ED SCI, V11, P34, DOI [10.15345/iojes.2019.03.003, DOI 10.15345/IOJES.2019.03.003]
   Pullen D., 2014, AUSTR ED COMPUTING, V29
   Raimundi María Julia, 2017, Rev. psicol., V26, P92, DOI 10.5354/0719-0581.2017.46881
   Shen Chen, 2017, JMIR Ment Health, V4, pe57, DOI 10.2196/mental.8139
   T'ng ST, 2018, INT MULTIDISCIP J SO, V7, P159, DOI 10.17583/rimcis.2018.3318
   Thompson R., 2018, RES EVERYDAY CHILDHO, DOI 10.5040/9781350011779
   Tomczyk L, 2018, CHILD YOUTH SERV REV, V88, P541, DOI 10.1016/j.childyouth.2018.03.048
   Twenge JM, 2018, CLIN PSYCHOL SCI, V6, P3, DOI 10.1177/2167702617723376
   Vanden Abeele MMP, 2016, COMPUT HUM BEHAV, V62, P562, DOI 10.1016/j.chb.2016.04.005
   Xie XC, 2020, COMPUT HUM BEHAV, V109, DOI 10.1016/j.chb.2020.106362
   Xie XC, 2018, J BEHAV ADDICT, V7, P466, DOI 10.1556/2006.7.2018.40
NR 39
TC 0
Z9 0
U1 5
U2 14
PU HIPATIA PRESS
PI BARCELONA
PA C-CLARAMUNT 4, BARCELONA, 08030, SPAIN
SN 2014-3680
J9 INT MULTIDISCIP J SO
JI Int. Multidiscip. J. Soc. Sci.-RIMCIS
PD NOV
PY 2021
VL 10
IS 3
BP 1
EP 21
DI 10.17583/rimcis.7096
PG 22
WC Social Sciences, Interdisciplinary
WE Emerging Sources Citation Index (ESCI)
SC Social Sciences - Other Topics
GA XH2KU
UT WOS:000725270700001
OA gold
DA 2022-11-04
ER

PT J
AU Raccanello, D
   Rocca, E
   Vicentini, G
   Brondino, M
AF Raccanello, Daniela
   Rocca, Emmanuela
   Vicentini, Giada
   Brondino, Margherita
TI Eighteen Months of COVID-19 Pandemic Through the Lenses of Self or
   Others: A Meta-Analysis on Children and Adolescents' Mental Health
SO CHILD & YOUTH CARE FORUM
LA English
DT Review; Early Access
DE COVID-19; Mental health; Self-report and other-report instruments;
   Children; Adolescents; Meta-analysis
ID PSYCHOLOGICAL IMPACT; BEHAVIORAL-PROBLEMS; DISASTERS; PREVALENCE;
   ADJUSTMENT; SYMPTOMS; STRESS; RISK
AB Background The COVID-19 pandemic can have a serious impact on children and adolescents' mental health. We focused on studies exploring its traumatic effects on young people in the first 18 months after that the pandemic was declared, distinguishing them also according to the type of informants (self-report and other-report instruments). Objective We applied a meta-analytic approach to examine the prevalence of depression, anxiety, posttraumatic stress disorder, and psychological distress among children and adolescents during the COVID-19 pandemic, considering the moderating role of kind of disorder and/or symptom, type of instrument, and continent. Method We used PsycINFO, PubMed, and Scopus databases to identify articles on the COVID-19 pandemic, applying the following filters: participants until 20 years of age, peer-review, English as publication language. Inclusion required investigating the occurrence of disorders and/or symptoms during the first 18 months of the pandemic. The search identified 26 publications. Results The meta-analysis revealed that the pooled prevalence of psychological disorders and/or symptoms for children and adolescents, who were not affected by mental health disturbances before the outbreak of the COVID-19 pandemic, was .20, 95% CI [.16, .23]. Moreover, we found a moderating role of type of instrument: occurrence was higher for self-report compared to other-report instruments. Conclusions The study presented an analysis of the psychological consequences for children and adolescents of the exposure to the COVID-19 pandemic, soliciting further research to identify factors underlying resilience. Notwithstanding limitations such as the small number of eligible articles and the fact that we did not examine the role of further characteristics of the studies (such as participants' age or design), this meta-analysis is a first step for future research documenting the impact of such an unexpected and devastating disaster like the COVID-19 pandemic.
C1 [Raccanello, Daniela; Rocca, Emmanuela; Vicentini, Giada; Brondino, Margherita] Univ Verona, Dept Human Sci, Lungadige Porta Vittoria 17, I-37129 Verona, Italy.
RP Raccanello, D (通讯作者)，Univ Verona, Dept Human Sci, Lungadige Porta Vittoria 17, I-37129 Verona, Italy.
EM daniela.raccanello@univr.it
OI RACCANELLO, Daniela/0000-0002-2810-7630
FU Universita degli Studi di Verona within the CRUI-CARE Agreement;
   Ministero dell'Universita e della Ricerca (MUR), Bando FISR 2020 COVID
   (2021-2022)
FX Open access funding provided by Universita degli Studi di Verona within
   the CRUI-CARE Agreement. We received funding from Ministero
   dell'Universita e della Ricerca (MUR), Bando FISR 2020 COVID
   (2021-2022).
CR APA, 2013, DIAGNOSTIC STAT MANU, DOI 10.1176/appi.books.9780890425596
   Assink M, 2016, QUANT METH PSYCHOL, V12, P154, DOI 10.20982/tqmp.12.3.p154
   Borenstein M, 2010, RES SYNTH METHODS, V1, P97, DOI 10.1002/jrsm.12
   Borenstein Michael, 2009, HDB RES SYNTHESIS ME, V2nd, P221
   Brooks SK, 2020, LANCET, V395, P912, DOI [10.1016/S0140-6736(20)30460-8, 10.1016/S0140-6736(20)30460-8.]
   Cao YJ, 2021, J AFFECT DISORDERS, V282, P316, DOI 10.1016/j.jad.2020.12.113
   Chen X, 2021, TRANSL PSYCHIAT, V11, DOI 10.1038/s41398-021-01271-4
   Cheung MWL, 2016, NEUROPSYCHOL REV, V26, P121, DOI 10.1007/s11065-016-9319-z
   Cost KT, 2022, EUR CHILD ADOLES PSY, V31, P671, DOI 10.1007/s00787-021-01744-3
   Courtney D, 2020, CAN J PSYCHIAT, V65, P688, DOI 10.1177/0706743720935646
   Cuijpers P., 2016, METAANALYSES MENTAL
   Dimitry L, 2012, CHILD CARE HLTH DEV, V38, P153, DOI 10.1111/j.1365-2214.2011.01246.x
   Duan L, 2020, J AFFECT DISORDERS, V275, P112, DOI 10.1016/j.jad.2020.06.029
   Duval S, 2000, BIOMETRICS, V56, P455, DOI 10.1111/j.0006-341X.2000.00455.x
   Ellis WE, 2020, CAN J BEHAV SCI, V52, P177, DOI 10.1037/cbs0000215
   EM-DAT, 2022, INT DIS DAT
   Filatova S, 2017, SCHIZOPHR RES, V188, P13, DOI 10.1016/j.schres.2017.01.029
   FREEMAN MF, 1950, ANN MATH STAT, V21, P607, DOI 10.1214/aoms/1177729756
   Furr JM, 2010, J CONSULT CLIN PSYCH, V78, P765, DOI 10.1037/a0021482
   Gladstone TRG, 2022, CHILD PSYCHIAT HUM D, V53, P1372, DOI 10.1007/s10578-021-01216-4
   Golberstein E, 2020, JAMA PEDIATR, V174, P819, DOI 10.1001/jamapediatrics.2020.1456
   Grolnick WS, 2018, AM PSYCHOL, V73, P215, DOI 10.1037/amp0000181
   Hendriks T., 2018, INT J WELLBEING, V8, P71, DOI [10.5502/ijw.v8i1.711, DOI 10.5502/IJW.V8I1.711]
   Holmes EA, 2020, LANCET PSYCHIAT, V7, P547, DOI 10.1016/S2215-0366(20)30168-1
   Hu T, 2021, CHILD YOUTH SERV REV, V126, DOI 10.1016/j.childyouth.2021.106012
   Islam MS, 2020, J AFFECT DISORDERS, V276, P30, DOI 10.1016/j.jad.2020.06.049
   Jones EAK, 2021, INT J ENV RES PUB HE, V18, DOI 10.3390/ijerph18052470
   Kilincel S, 2021, ASIA-PAC PSYCHIAT, V13, DOI 10.1111/appy.12406
   Lai BS, 2014, CHILD YOUTH CARE FOR, V43, P489, DOI 10.1007/s10566-014-9249-y
   Lavigne-Cervan R, 2021, FRONT PSYCHOL, V12, DOI 10.3389/fpsyg.2021.565516
   LeBreton JM, 2008, ORGAN RES METHODS, V11, P815, DOI 10.1177/1094428106296642
   Lemeshow AR, 2005, J CLIN EPIDEMIOL, V58, P867, DOI 10.1016/j.jclinepi.2005.03.004
   Li SH, 2022, EUR CHILD ADOLES PSY, V31, P1465, DOI 10.1007/s00787-021-01790-x
   Liu Q, 2021, J AFFECT DISORDERS, V279, P412, DOI 10.1016/j.jad.2020.10.008
   Liu Y, 2021, J AFFECT DISORDERS, V284, P98, DOI 10.1016/j.jad.2021.02.001
   Loades ME, 2020, J AM ACAD CHILD PSY, V59, P1218, DOI 10.1016/j.jaac.2020.05.009
   Ma ZR, 2021, BMC PEDIATR, V21, DOI 10.1186/s12887-021-02550-1
   Mallik CI, 2021, ASIAN J PSYCHIATR, V56, DOI 10.1016/j.ajp.2021.102554
   Masten Ann S, 2020, Advers Resil Sci, V1, P95, DOI 10.1007/s42844-020-00010-w
   Masten AS, 2010, CHILD DEV, V81, P1029, DOI 10.1111/j.1467-8624.2010.01452.x
   MILLER JJ, 1978, AM STAT, V32, P138, DOI 10.2307/2682942
   Moher D, 2009, J CLIN EPIDEMIOL, V62, P1006, DOI 10.1016/j.jclinepi.2009.06.005
   Myers K, 2002, J AM ACAD CHILD PSY, V41, P114, DOI 10.1097/00004583-200202000-00004
   Panda PK, 2021, J TROP PEDIATRICS, V67, DOI 10.1093/tropej/fmaa122
   Pappa S, 2020, BRAIN BEHAV IMMUN, V88, P901, DOI [10.1016/j.bbi.2020.05.026, 10.1016/j.bbi.2020.11.023]
   Peek Lori., 2018, HDB DISASTER RES, P243, DOI DOI 10.1007/978-3-319-63254-4_13
   Pekrun R, 2014, EDUC PSYCHOL HANDB, P561
   Pfefferbaum B, 2013, CHILD YOUTH CARE FOR, V42, P285, DOI 10.1007/s10566-013-9211-4
   R Development Core Team, 2022, R LANG ENV STAT COMP
   Raccanello Daniela, 2020, Methodologies and Intelligent Systems for Technology Enhanced Learning, 9th International Conference. Advances in Intelligent Systems and Computing (1007), P53, DOI 10.1007/978-3-030-23990-9_7
   Raccanello D., HIGHER ED STUDENTS C, P11
   Raccanello D, 2022, LEARN INSTR, V80, DOI 10.1016/j.learninstruc.2022.101629
   Raccanello D, 2022, CHILD YOUTH CARE FOR, DOI 10.1007/s10566-022-09677-x
   Raccanello D, 2020, FRONT PSYCHOL, V11, DOI 10.3389/fpsyg.2020.02184
   Raccanello D, 2021, PSYCHOL HEALTH MED, V26, P571, DOI 10.1080/13548506.2020.1800057
   Racine N, 2021, JAMA PEDIATR, V175, P1142, DOI 10.1001/jamapediatrics.2021.2482
   Ravens-Sieberer U, 2022, EUR CHILD ADOLES PSY, V31, P879, DOI 10.1007/s00787-021-01726-5
   Rubens SL, 2018, J TRAUMA STRESS, V31, P332, DOI 10.1002/jts.22292
   Salehi M, 2021, J AFFECT DISORDERS, V282, P527, DOI 10.1016/j.jad.2020.12.188
   Sharma M, 2021, SLEEP MED, V84, P259, DOI 10.1016/j.sleep.2021.06.002
   Shek DTL, 2021, J ADOLESCENT HEALTH, V68, P676, DOI 10.1016/j.jadohealth.2021.01.011
   Tamarit A, 2020, REV PSICOL CLIN NINO, V7, P73, DOI 10.21134/rpcna.2020.mon.2037
   Tang BH, 2014, BMC PUBLIC HEALTH, V14, DOI 10.1186/1471-2458-14-623
   Tang SQ, 2021, J AFFECT DISORDERS, V279, P353, DOI 10.1016/j.jad.2020.10.016
   Van den Noortgate W, 2003, EDUC PSYCHOL MEAS, V63, P765, DOI 10.1177/0013164402251027
   Vibhakar V, 2019, J AFFECT DISORDERS, V255, P77, DOI 10.1016/j.jad.2019.05.005
   Vicentini G., 2020, ADV INTELLIGENT SYST, V1241, P10, DOI [10.1007/978-3-030-52538-5_2, DOI 10.1007/978-3-030-52538-5_2]
   Viechtbauer W, 2010, RES SYNTH METHODS, V1, P112, DOI 10.1002/jrsm.11
   Walters GD, 2021, SCHOOL PSYCHOL, V36, P277, DOI 10.1037/spq0000438
   Wang CW, 2013, SOC PSYCH PSYCH EPID, V48, P1697, DOI 10.1007/s00127-013-0731-x
   Wang JY, 2021, GLOBALIZATION HEALTH, V17, DOI 10.1186/s12992-021-00693-5
   Wang L, 2021, J AFFECT DISORDERS, V294, P128, DOI 10.1016/j.jad.2021.06.077
   Wang N., 2018, CONDUCT METAANALYSIS, DOI 10.13140/RG.2.2.27199.00161
   World Health Organization, 2022, ENV HLTH EMERGENCIES
   Xie XY, 2020, JAMA PEDIATR, V174, P898, DOI 10.1001/jamapediatrics.2020.1619
   Zhang L, 2020, JAMA NETW OPEN, V3, DOI 10.1001/jamanetworkopen.2020.21482
   Zhou JJ, 2020, GLOBALIZATION HEALTH, V16, DOI 10.1186/s12992-020-00601-3
   Zhou SJ, 2020, EUR CHILD ADOLES PSY, V29, P749, DOI 10.1007/s00787-020-01541-4
NR 78
TC 0
Z9 0
U1 4
U2 4
PU SPRINGER
PI NEW YORK
PA ONE NEW YORK PLAZA, SUITE 4600, NEW YORK, NY, UNITED STATES
SN 1053-1890
EI 1573-3319
J9 CHILD YOUTH CARE FOR
JI Child Youth Care Forum
DI 10.1007/s10566-022-09706-9
EA AUG 2022
PG 24
WC Psychology, Developmental
WE Social Science Citation Index (SSCI)
SC Psychology
GA 4D6UB
UT WOS:000847273600001
PM 36059590
OA Green Published, hybrid
DA 2022-11-04
ER

PT J
AU Jusiene, R
   Breidokiene, R
   Sabaliauskas, S
   Mieziene, B
   Emeljanovas, A
AF Jusiene, Roma
   Breidokiene, Rima
   Sabaliauskas, Stanislav
   Mieziene, Brigita
   Emeljanovas, Arunas
TI The Predictors of Psychological Well-Being in Lithuanian Adolescents
   after the Second Prolonged Lockdown Due to COVID-19 Pandemic
SO INTERNATIONAL JOURNAL OF ENVIRONMENTAL RESEARCH AND PUBLIC HEALTH
LA English
DT Article
DE adolescents; psychological well-being; COVID-19; physical activity;
   social support
ID SELF-RATED HEALTH; MENTAL-HEALTH; PHYSICAL-ACTIVITY; CHILDREN
AB Recent research highlights the impact of prolonged pandemics and lockdown on the mental health of youngsters. The second wave of COVID-19 brought an increase in mental health problems among young people. Therefore, this study aims to analyze the main factors arising from intra-individual, inter-individual, and environmental contexts that predict good psychological well-being in a group of adolescents after a second prolonged period of social restrictions and distance education. The study included 1483 school students from 11 to 19 years old. The survey assessed self-reported students' psychological well-being (WHO-5 index), physical activity, sedentary behavior, school social capital, communication with peers and relationships with parents, existing emotional and behavioral problems. The results indicated that 58% of adolescents were of good psychological well-being in spring 2021, after half a year in lockdown. Almost 19% of adolescents had depression risk. The study revealed that during a period of prolonged isolation, male gender, better relationships between young people and their parents, the absence of serious emotional and behavioral problems, less sedentary behavior, and higher school social capital were found to be significant factors predicting adolescents' psychological well-being. Lower physical activity is an important contributor to students' poor well-being. Finally, the lack of face-to-face communication with peers was revealed as a specific factor in predicting adolescents with depression risk.
C1 [Jusiene, Roma; Breidokiene, Rima] Vilnius Univ, Fac Philosophy, Inst Psychol, LT-01513 Vilnius, Lithuania.
   [Sabaliauskas, Stanislav; Mieziene, Brigita; Emeljanovas, Arunas] Vilnius Univ, Fac Med, Inst Hlth Sci, LT-03101 Vilnius, Lithuania.
RP Jusiene, R (通讯作者)，Vilnius Univ, Fac Philosophy, Inst Psychol, LT-01513 Vilnius, Lithuania.
EM roma.jusiene@fsf.vu.lt; rima.breidokiene@fsf.vu.lt;
   stanislaysabaliauskas@mf.vu.lt; brigita.mieziene@mf.vu.lt;
   arunas.emeljanovas@mf.vu.lt
OI Sabaliauskas, Stanislav/0000-0001-6787-0201
FU Research Council of Lithuania [S-DNR-20-8]
FX This research was part of the research project "School Community
   Recourses and Leadership Factors Defining Better Academic Achievements
   and Lower Psychosocial Risks" and was funded by the Research Council of
   Lithuania, grant number No. S-DNR-20-8. The funders had no role in the
   study design, data collection, and analysis, the decision to publish, or
   the preparation of the manuscript.
CR Moreno-Murcia JA, 2017, REV LAT AM PSICOL, V49, P194, DOI 10.1016/j.rlp.2016.08.002
   Asif M, 2022, J CHILD ADOL PS NURS, V35, P93, DOI 10.1111/jcap.12359
   Bates LC, 2020, CHILDREN-BASEL, V7, DOI 10.3390/children7090138
   Biddle SJH, 2011, BRIT J SPORT MED, V45, P886, DOI 10.1136/bjsports-2011-090185
   Breidablik HJ, 2008, SCAND J PUBLIC HEALT, V36, P12, DOI 10.1177/1403494807085306
   Breidokiene R, 2021, HEALTHCARE-BASEL, V9, DOI 10.3390/healthcare9060756
   Currie D., 2020, SPOTL AD HLTH WELL B
   Dabravolskaj J, 2021, INT J PUBLIC HEALTH, V66, DOI 10.3389/ijph.2021.1604219
   Daniunaite I, 2021, CHILD ADOL PSYCH MEN, V15, DOI 10.1186/s13034-021-00397-z
   Due P., 2019, NORDISK VALFARDSFORS, V4, P54, DOI [10.18261/issn.2464-4161-2019-02-03, DOI 10.18261/ISSN.2464-4161-2019-02-03]
   Dufur MJ, 2013, RES SOC STRAT MOBIL, V31, P1, DOI 10.1016/j.rssm.2012.08.002
   Dunton GF, 2020, BMC PUBLIC HEALTH, V20, DOI 10.1186/s12889-020-09429-3
   Ellis WE, 2020, CAN J BEHAV SCI, V52, P177, DOI 10.1037/cbs0000215
   Emeljanovas A, 2018, J PHYS ACT HEALTH, V15, pS382, DOI 10.1123/jpah.2018-0505
   Lopez-Sanchez GF, 2018, MEDICINA-LITHUANIA, V54, DOI 10.3390/medicina54050084
   Galluccio A, 2021, HEALTHCARE-BASEL, V9, DOI 10.3390/healthcare9060622
   Ghorbani S, 2021, CHILDREN-BASEL, V8, DOI 10.3390/children8111022
   Goodman A, 2009, J AM ACAD CHILD PSY, V48, P400, DOI 10.1097/CHI.0b013e3181985068
   Halldorsdottir Thorhildur, 2021, JCPP Adv, V1, pe12027, DOI 10.1002/jcv2.12027
   Hamilton JL, 2022, PERSPECT PSYCHOL SCI, V17, P662, DOI 10.1177/17456916211014189
   Hawke LD, 2021, EARLY INTERV PSYCHIA, V15, P1146, DOI 10.1111/eip.13052
   Jusien R., 2021, PSICHOLOGIJA, V64, P77, DOI [10.15388/Psichol.2021.43, DOI 10.15388/PSICHOL.2021.43]
   Kerekes N, 2021, INT J ENV RES PUB HE, V18, DOI 10.3390/ijerph18168755
   Khan Asaduzzaman, 2021, Lancet Child Adolesc Health, V5, P729, DOI 10.1016/S2352-4642(21)00200-5
   Lee J, 2020, LANCET CHILD ADOLESC, V4, P421, DOI 10.1016/S2352-4642(20)30109-7
   Lesinskiene S, 2018, BMC PUBLIC HEALTH, V18, DOI 10.1186/s12889-018-5436-3
   Loades ME, 2020, J AM ACAD CHILD PSY, V59, P1218, DOI 10.1016/j.jaac.2020.05.009
   Magson NR, 2021, J YOUTH ADOLESCENCE, V50, P44, DOI 10.1007/s10964-020-01332-9
   Masten AS, 2012, ANNU REV PSYCHOL, V63, P227, DOI 10.1146/annurev-psych-120710-100356
   Maunula L, 2021, CHILDREN-BASEL, V8, DOI 10.3390/children8121185
   Mieziene B, 2021, INT J ENV RES PUB HE, V18, DOI 10.3390/ijerph18030874
   Murayama H, 2012, J EPIDEMIOL, V22, P179, DOI 10.2188/jea.JE20110128
   Novak D, 2017, INT J PUBLIC HEALTH, V62, P971, DOI 10.1007/s00038-017-1015-0
   Okuyama J, 2021, TOHOKU J EXP MED, V253, P203, DOI 10.1620/tjem.253.203
   Samji H, 2022, CHILD ADOL MENT H-UK, V27, P173, DOI 10.1111/camh.12501
   Schmidt SCE, 2020, SCI REP-UK, V10, DOI 10.1038/s41598-020-78438-4
   Slapsinskaite A, 2020, INT J PUBLIC HEALTH, V65, P1355, DOI 10.1007/s00038-020-01473-5
   Spinelli M, 2020, FRONT PSYCHOL, V11, DOI 10.3389/fpsyg.2020.01713
   Stewart SL, 2021, FRONT PSYCHIATRY, V12, DOI 10.3389/fpsyt.2021.730915
   Thakur A, 2020, J AM ACAD CHILD PSY, V59, P1309, DOI 10.1016/j.jaac.2020.08.005
   Topp CW, 2015, PSYCHOTHER PSYCHOSOM, V84, DOI 10.1159/000376585
   Viner RM, 2021, ARCH DIS CHILD, V106, P111, DOI 10.1136/archdischild-2020-319963
   WHO, 2010, SCREENING DONATED BLOOD FOR TRANSFUSION: TRANSMISSIBLE INFECTIONS, P1
NR 43
TC 4
Z9 4
U1 2
U2 4
PU MDPI
PI BASEL
PA ST ALBAN-ANLAGE 66, CH-4052 BASEL, SWITZERLAND
EI 1660-4601
J9 INT J ENV RES PUB HE
JI Int. J. Environ. Res. Public Health
PD MAR
PY 2022
VL 19
IS 6
AR 3360
DI 10.3390/ijerph19063360
PG 13
WC Environmental Sciences; Public, Environmental & Occupational Health
WE Science Citation Index Expanded (SCI-EXPANDED); Social Science Citation Index (SSCI)
SC Environmental Sciences & Ecology; Public, Environmental & Occupational
   Health
GA 0C4HK
UT WOS:000775276100001
PM 35329053
OA Green Published, gold
DA 2022-11-04
ER

PT J
AU Chatterji, P
   Li, Y
AF Chatterji, Pinka
   Li, Yue
TI Effects of COVID-19 on school enrollment
SO ECONOMICS OF EDUCATION REVIEW
LA English
DT Article
DE COVID-19; Education; School; Education disparities; Adolescence; Dropout
AB We estimate effects of the COVID-19 pandemic on self-reported school enrollment using a sample of 16-to-18-year-old youth from the January 2010 to the December 2020 Current Population Survey (CPS). The pandemic reduced the likelihood of students reporting that they were enrolled in high school by about 1.8 percentage points in April 2020 vs. in the same month in prior years, although enrollment rebounded back to typical levels by October 2020. Adverse effects on school enrollment were magnified for older vs. younger students, males vs. females, and among adolescents without a college-educated household member vs. adolescents from more educated households. Greater school responsiveness to the pandemic and high school graduation exit exams appear to have protected students from disengaging from school.
C1 [Chatterji, Pinka] SUNY Albany, Dept Econ, 1400 Washington Ave, Albany, NY 12222 USA.
   [Chatterji, Pinka] NBER, 1400 Washington Ave, Albany, NY 12222 USA.
   [Li, Yue] SUNY Albany, Albany, NY 12222 USA.
RP Chatterji, P (通讯作者)，SUNY Albany, Dept Econ, 1400 Washington Ave, Albany, NY 12222 USA.; Chatterji, P (通讯作者)，NBER, 1400 Washington Ave, Albany, NY 12222 USA.
EM pchatterji@albany.edu
CR Ahn Kunwon, 2020, IZA DISCUSSION PAPER
   Anderson DM, 2013, ECON EDUC REV, V35, P66, DOI 10.1016/j.econedurev.2013.03.005
   ANGRIST JD, 1991, Q J ECON, V106, P979, DOI 10.2307/2937954
   [Anonymous], 2020, ED WEEK
   [Anonymous], 2020, THE CNN
   Education Week, 2020, ED WEEK
   Flood S., **DATA OBJECT**, DOI 10.18128/D030.V8.0
   Gross B., 2020, TOO MANY SCH LEAVE L
   Hamilton L., 2020, COVID 19 STATE K 12, DOI 10.7249/RRA168-1
   Harris D.N., 2020, AM SCH RESPONDED COV
   Rothbaum J, 2020, WP202010 SEHSD US CE
   US Bureau of Labor Statistics, 2020, OFF SURV METH RES HO
   US Bureau of Labor Statistics, 2020, IMP COR COVID 19 PAN
NR 13
TC 2
Z9 2
U1 15
U2 25
PU PERGAMON-ELSEVIER SCIENCE LTD
PI OXFORD
PA THE BOULEVARD, LANGFORD LANE, KIDLINGTON, OXFORD OX5 1GB, ENGLAND
SN 0272-7757
EI 1873-7382
J9 ECON EDUC REV
JI Econ. Educ. Rev.
PD AUG
PY 2021
VL 83
AR 102128
DI 10.1016/j.econedurev.2021.102128
EA MAY 2021
PG 5
WC Economics; Education & Educational Research
WE Social Science Citation Index (SSCI)
SC Business & Economics; Education & Educational Research
GA UR8LD
UT WOS:000696992800010
PM 34720328
OA Green Published, Bronze
DA 2022-11-04
ER

PT J
AU Hansen, SJ
   Stephan, A
   Menkes, DB
AF Hansen, Sara J.
   Stephan, Alice
   Menkes, David B.
TI The impact of COVID-19 on eating disorder referrals and admissions in
   Waikato, New Zealand
SO JOURNAL OF EATING DISORDERS
LA English
DT Article
DE Mental health services; SARS-CoV-2; Feeding and eating disorders;
   Anorexia nervosa; Bulimia nervosa; New Zealand
ID MENTAL-HEALTH; MORTALITY; LOCKDOWN
AB Background Several countries have reported increased demand for eating disorder services during the COVID-19 pandemic, particularly for adolescents. Within New Zealand, anecdotal and media reports suggest similar changes but are limited in scope and detail. We assessed eating disorder service demand in the Waikato district in relation to the COVID-19 pandemic. Methods We retrospectively analysed records of eating disorder admissions and referrals for both children (< 18 years) and adults (>= 18 years) during 2019 and 2020 in the Waikato, a mixed urban-rural province in northern New Zealand (population 435,000). We analysed medical admission and outpatient referral rates, and referral acuity, in relation to the COVID-19 pandemic using Welch's t- and chi-square tests. Results 106 medical admissions met inclusion criteria (n = 37 in 2019; 69 in 2020). Admissions for eating disorders increased markedly following nationwide lockdown in March 2020 (RR = 1.7, p = 0.01), largely driven by increases in adult admissions (RR 2.0, p = 0.005). The proportion of 'new patient' admissions showed comparable increases for both children (RR = 2.0, p = 0.02) and adults (RR = 2.3, p = 0.03). Following lockdown, outpatient referrals increased in acuity (RR = 1.8, p = 0.047) and volume (RR = 1.6, p = 0.076) for children but not for adults. Conclusions Our study confirms a pandemic-related increase in demand for eating disorder services in the Waikato region of New Zealand, consistent with findings reported overseas. We observed contrasting increases in admissions for adults and outpatient referrals for children, exacerbating resource constraints for already stretched services and compromising provision of timely care. Plain English summary The COVID-19 pandemic has been linked to increased numbers and worsening severity of eating disorders in several settings. In New Zealand, similar trends have been noted anecdotally. We assessed clinical records to calculate rates of eating disorder-related hospital admissions and outpatient referrals during 2019 and 2020. We found significant increases in hospital admissions related to COVID-19, particularly for adults, and greater proportions of both children and adults having a first-ever eating disorder-related admission. In outpatient services, young people were referred more frequently during the pandemic and were more physically unwell when referred. These results indicate increased demand for eating disorder services as a result of the pandemic and complement findings reported overseas.
C1 [Hansen, Sara J.; Menkes, David B.] Univ Auckland, Waikato Clin Campus,Private Bag 3200, Hamilton, New Zealand.
   [Stephan, Alice; Menkes, David B.] Waikato Dist Hlth Board, Hamilton, New Zealand.
RP Hansen, SJ (通讯作者)，Univ Auckland, Waikato Clin Campus,Private Bag 3200, Hamilton, New Zealand.
EM shan893@aucklanduni.ac.nz
CR Baxter J, 2006, AUST NZ J PSYCHIAT, V40, P914, DOI 10.1111/j.1440-1614.2006.01911.x
   Blavatnik School of Government University of Oxford, 2020, REL NUMB COVID 19 CA
   Brown S, 2021, APPETITE, V156, DOI 10.1016/j.appet.2020.104977
   Castellini G, 2020, INT J EAT DISORDER, V53, P1855, DOI 10.1002/eat.23368
   Chen SQ, 2020, J PSYCHIATR RES, V131, P244, DOI 10.1016/j.jpsychires.2020.09.020
   Chesney E, 2014, WORLD PSYCHIATRY, V13, P153, DOI 10.1002/wps.20128
   Eating Disorders Association of New Zealand, 2018, SUBM NZ GOV MENT HLT
   Every-Palmer S, 2020, PLOS ONE, V15, DOI 10.1371/journal.pone.0241658
   Flaudias V, 2020, J BEHAV ADDICT, V9, P826, DOI 10.1556/2006.2020.00053
   Haripersad YV, 2021, ARCH DIS CHILD, V106, DOI 10.1136/archdischild-2020-319868
   Holmes EA, 2020, LANCET PSYCHIAT, V7, P547, DOI 10.1016/S2215-0366(20)30168-1
   Jefferies S, 2020, LANCET PUBLIC HEALTH, V5, pE612, DOI 10.1016/S2468-2667(20)30225-5
   Junior MARSIPAN group, 2012, 168 CR JUR MARSIPAN
   Lacey C, 2020, INT J EAT DISORDER, V53, P1974, DOI 10.1002/eat.23372
   Leask A, 2021, NZ HERALD
   Machado PPP, 2020, J EAT DISORD, V8, DOI 10.1186/s40337-020-00340-1
   Mansfield KE, 2021, LANCET DIGIT HEALTH, V3, pE217, DOI [10.1016/S2589-7500(21)00017-0, 10.1016/S2589-7500(21)00017-0ac.uk]
   Marsh S., 2021, GUARDIAN
   McCombie C, 2020, FRONT PSYCHIATRY, V11, DOI 10.3389/fpsyt.2020.589225
   Monteleone AM, 2021, J AFFECT DISORDERS, V285, P77, DOI 10.1016/j.jad.2021.02.037
   New Zealand Government, 2020, HIST COVID 19 ALERT
   New Zealand Government, 2020, AL SYST
   Phillipou A, 2020, INT J EAT DISORDER, V53, P1158, DOI 10.1002/eat.23317
   Rodgers RF, 2020, INT J EAT DISORDER, V53, P1166, DOI 10.1002/eat.23318
   Royal College of Psychiatrists Royal College of Physicians, 2014, CR189 ROYAL COLL PSY
   Schlegl S, 2020, INT J EAT DISORDER, V53, P1791, DOI 10.1002/eat.23374
   Shaw H, 2021, J EAT DISORD, V9, DOI 10.1186/s40337-021-00368-x
   Sibley CG, 2020, AM PSYCHOL, V75, P618, DOI 10.1037/amp0000662
   Statistics New Zealand, 2018 CENS ETHN GROUP
   Statistics New Zealand, 2018, CENS PLAC SUMM WAIK
   Strongman S., 2021, RADIO NZ
   Termorshuizen JD, 2020, INT J EAT DISORDER, V53, P1780, DOI 10.1002/eat.23353
   Vuillier L, 2021, J EAT DISORD, V9, DOI 10.1186/s40337-020-00362-9
   Waikato District Health Board, 2019, WAIK DISTR HLTH BOAR
   Waikato District Health Board, 2017, SNAPSH WAIK DHB
   Wilkinson C., 2020, COV 19 NUMB EAT DIS
NR 36
TC 11
Z9 11
U1 1
U2 8
PU BMC
PI LONDON
PA CAMPUS, 4 CRINAN ST, LONDON N1 9XW, ENGLAND
SN 2050-2974
J9 J EAT DISORD
JI J. Eat. Disord.
PD AUG 28
PY 2021
VL 9
IS 1
AR 105
DI 10.1186/s40337-021-00462-0
PG 10
WC Psychology, Clinical; Nutrition & Dietetics; Psychiatry
WE Science Citation Index Expanded (SCI-EXPANDED); Social Science Citation Index (SSCI)
SC Psychology; Nutrition & Dietetics; Psychiatry
GA UI9RH
UT WOS:000690934000002
PM 34454600
OA Green Published, gold
DA 2022-11-04
ER

PT J
AU Rost, M
   Espeli, V
   Ansari, M
   von der Weid, N
   Elger, BS
   De Clercq, E
AF Rost, Michael
   Espeli, Vittoria
   Ansari, Marc
   von der Weid, Nicolas
   Elger, Bernice S.
   De Clercq, Eva
TI Covid-19 and beyond: Broadening horizons about social media use in
   oncology. A survey study with healthcare professionals caring for youth
   with cancer
SO HEALTH POLICY AND TECHNOLOGY
LA English
DT Article
DE Adolescent and young adult oncology; Healthcare professionals; Social
   media; COVID-19; Virtual mentorship
ID YOUNG-ADULTS; ADOLESCENTS; SUPPORT; IMPACT
AB Objectives: The study aimed to explore the attitudes of Swiss healthcare professionals toward the use of social media in adolescent and young adult oncology, and to examine whether the ongoing social restrictions due to COVID-19 might have altered these attitudes.Methods: This research was a survey study. The subjects were healthcare providers working in pediatric or adult oncology settings in Switzerland. 62 providers completed the survey. We performed descriptive and inferential statistical analyses.Results: While considered useful for various professional aspects (professional life 62.1%, educational purposes 72.7%, networking 83.3%, patient engagement 57.6%, clinical trial recruitment 51.5%), only a small proportion of participants actually used social media for professional reasons weekly (32.8%). Just over half considered themselves skillful in using these platforms (56.1%). Regression analysis revealed that self-assessed skillfulness with social media, the Covid-19 impact on attitudes, and the oncology setting, significantly predicted assessment of the usefulness of social media. Although, in answers to open items, institutional guidelines were deemed crucial to improve social media use, many respondents seemed unaware of their existence (50.8%). Only a minority reported an impact of Covid-19 on their attitudes towards the professional implementation of social media (25.0%).Conclusion: The global health crisis creates important challenges for young patients with cancer and their healthcare providers. In times of social restrictions, social media may be a promising tools to facilitate health information provision, connectivity, and patient care. Virtual mentorship and targeted social media training interventions might be a good way to improve familiarity with using social media and to increase awareness about existing ethical guidelines for their use.
C1 [Rost, Michael; Elger, Bernice S.; De Clercq, Eva] Univ Basel, Inst Biomed Eth, Bernoullistr 28, CH-4056 Basel, Switzerland.
   [Espeli, Vittoria] Oncol Med Bellinzona, Ist Oncol Svizzera Italiana, TI, Bellinzona, Switzerland.
   [Ansari, Marc] Hop Univ Geneve, Oncohematol Pediat, Dept Enfant & Adolescent, Geneva, Switzerland.
   [von der Weid, Nicolas] Univ Kinderspital Basel, Onkol Hamatol, Basel, Switzerland.
RP De Clercq, E (通讯作者)，Univ Basel, Inst Biomed Eth, Bernoullistr 28, CH-4056 Basel, Switzerland.
EM Michael.rost@unibas.ch; Vittoria.Espeli@eoc.ch; Marc.Ansari@hcuge.ch;
   Nicolas.VonderWeid@ukbb.ch; b.elger@unibas.ch; Eva.declercq@unibas.ch
RI ; Elger, Bernice Simone/V-7265-2017
OI De Clercq, Eva/0000-0002-7835-9553; Elger, Bernice
   Simone/0000-0002-4249-7399
FU Swiss Cancer Research Foundation [HSR-4361-11-2017]
FX Funding This research was funded by the Swiss Cancer Research
   Foundation, project number: HSR-4361-11-2017.
CR Abuhadra N, 2017, SEMIN HEMATOL, V54, P193, DOI 10.1053/j.seminhematol.2017.07.003
   Adilman R, 2016, J ONCOL PRACT, V12, P79, DOI 10.1200/JOP.2015.006429
   [Anonymous], 2020, LANCET ONCOL, V21, P1123, DOI 10.1016/S1470-2045(20)30487-3
   Berkman AM, 2020, CANCER-AM CANCER SOC, V126, P3708, DOI 10.1002/cncr.33003
   Bleyer A, 2017, PEDIATR BLOOD CANCER, V64, DOI 10.1002/pbc.26497
   Bowser D, 2017, CLIN CARE OPTIONS, P1
   Brown J, 2014, J MED INTERNET RES, V16, P112, DOI 10.2196/jmir.3589
   Casanova M, 2020, PEDIATR BLOOD CANCER, V67, DOI 10.1002/pbc.28318
   Close AG, 2019, CA-CANCER J CLIN, V69, P485, DOI 10.3322/caac.21585
   Coccia PF, 2019, J ONCOL PRACT, V15, P235, DOI 10.1200/JOP.19.00075
   Daniels SR, 2021, J PEDIATR ONCOL NURS, V38, P225, DOI 10.1177/1043454221992319
   De Clercq Eva, 2020, Int J Adolesc Med Health, DOI 10.1515/ijamh-2020-0137
   De Clercq E, 2020, J ADOLESC YOUNG ADUL, V9, P561, DOI 10.1089/jayao.2019.0168
   Devine KA, 2018, JCO CLIN CANCER INFO, V2, DOI 10.1200/CCI.17.00138
   Donovan E, 2021, J ADOLESC YOUNG ADUL, V10, P720, DOI 10.1089/jayao.2020.0200
   Faust JS, 2018, LANCET ONCOL, V19, P1155, DOI 10.1016/S1470-2045(18)30594-1
   Gebbia V, 2020, JCO GLOB ONCOL, V6, P722, DOI 10.1200/GO.20.00118
   Gupta AA, 2016, CANCER-AM CANCER SOC, V122, P1038, DOI 10.1002/cncr.29834
   Guven DC, 2020, FRONT ONCOL, V10, DOI 10.3389/fonc.2020.01553
   Harrell FE, 2015, SPRINGER SER STAT, P311, DOI 10.1007/978-3-319-19425-7_13
   Horton R, 2020, LANCET, V396, P1474, DOI 10.1016/S0140-6736(20)32315-1
   Hughes N, 2018, CANCER TREAT REV, V67, P45, DOI 10.1016/j.ctrv.2018.05.001
   Jazieh AR, 2020, JCO GLOB ONCOL, V6, P1428, DOI 10.1200/GO.20.00351
   Knoll MA, 2020, INT J RADIAT ONCOL, V108, P506, DOI 10.1016/j.ijrobp.2020.06.044
   Kosir U, 2020, CANCER-AM CANCER SOC, V126, P4414, DOI 10.1002/cncr.33098
   Lazard AJ, 2021, JMIR CANCER, V7, DOI 10.2196/28234
   Li XJ, 2020, J MED INTERNET RES, V22, DOI 10.2196/19684
   Michel G, 2019, PSYCHO-ONCOLOGY, V28, P577, DOI 10.1002/pon.4981
   Moraliyage H, 2021, ONCOLOGIST, V26, pE342, DOI 10.1002/onco.13604
   Morgan G, 2021, ESMO OPEN, V6, DOI 10.1016/j.esmoop.2021.100104
   Sawyer SM, 2017, SUPPORT CARE CANCER, V25, P2229, DOI 10.1007/s00520-017-3630-y
   Sedrak Mina S, 2018, Am Soc Clin Oncol Educ Book, V38, P894, DOI 10.1200/EDBK_204453
   Stage C, 2021, 1 MONDAY, V26
   Stage C, 2020, SOC MEDIA SOC, V6, DOI 10.1177/2056305120924760
   Steineck A, 2021, J PAIN SYMPTOM MANAG, V61, P691
   Stuwe J, 2020, MC J, V23
   Trepte S, 2016, CULTURAL DIFFERENCES
   Warner EL, 2018, J ADOLESC YOUNG ADUL, V7, P196, DOI 10.1089/jayao.2017.0076
   World Health Organization, 2020, MUN SEC C SPEECH
NR 39
TC 1
Z9 1
U1 0
U2 0
PU ELSEVIER SCI LTD
PI OXFORD
PA THE BOULEVARD, LANGFORD LANE, KIDLINGTON, OXFORD OX5 1GB, OXON, ENGLAND
SN 2211-8837
J9 HEALTH POLICY TECHN
JI Health Policy Technol.
PD SEP
PY 2022
VL 11
IS 3
AR 100610
DI 10.1016/j.hlpt.2022.100610
PG 7
WC Health Policy & Services
WE Social Science Citation Index (SSCI)
SC Health Care Sciences & Services
GA 4W7AK
UT WOS:000860310700014
PM 35265457
OA hybrid, Green Published
DA 2022-11-04
ER

PT J
AU Kolota, A
   Glabska, D
AF Kolota, Aleksandra
   Glabska, Dominika
TI Analysis of Association between Adolescents' Food Habits and Body Mass
   Change in a Population-Based Sample: Diet and Activity of Youth during
   COVID-19 (DAY-19) Study
SO INTERNATIONAL JOURNAL OF ENVIRONMENTAL RESEARCH AND PUBLIC HEALTH
LA English
DT Article
DE adolescents; body mass; body mass change; dietary habits; physical
   activity; population-based study; national study; Adolescents' Food
   Habits Checklist (AFHC); COVID-19; DAY-19 Study
ID VALIDITY; BEHAVIOR
AB The COVID-19 pandemic may have contributed to food habit changes, including some negative ones that may increase the risk of overweight and obesity. The aim of the study was to analyze the association between adolescents' food habits, body mass change, as well as physical activity level in a population-based sample within the Diet and Activity of Youth during COVID-19 (DAY-19) Study. The DAY-19 Study was conducted in a cohort of 1333 students (aged 10-16 years) recruited in schools after stratified random quota sampling of primary schools (sampling counties within voivodeships and schools within counties) in June 2020. The food habits were assessed for the period of the COVID-19 pandemic and the period before the COVID-19 pandemic while using Adolescent Food Habits Checklist (AFHC). The body mass changes were assessed based on body weight and height for the period of the COVID-19 pandemic and the period before the COVID-19 pandemic while using Polish growth reference values. The physical activity changes were assessed based on the subjective assessment of adolescents. It was stated that for female adolescents declaring body mass gain during the COVID-19 pandemic the highest AFHC purchase scores (healthy purchase habits) (p < 0.0001) were accompanied by the lowest AFHC consumption score (unhealthy consumption habits) (p < 0.0001), as well as for female adolescents declaring physical activity decrease during the COVID-19 pandemic the highest AFHC purchase scores (healthy purchase habits) were observed (p = 0.0333). It was stated that for male adolescents declaring physical activity increased during the COVID-19 pandemic, the highest AFHC consumption scores (healthy consumption habits) were observed (p = 0.0003). In the case of a majority of participants, the general food habits were unchanged, which was observed mainly for food habits associated with food preparation. More food habits changes associated with the COVID-19 pandemic resulting in body mass changes were observed in females than in male adolescents. Body mass gain during the COVID-19 pandemic in adolescents may have resulted from unhealthy consumption habits, accompanied by decreased physical activity, in spite of the fact that this sub-group presented healthy purchase habits, which was observed especially for female adolescents.
C1 [Kolota, Aleksandra; Glabska, Dominika] Warsaw Univ Life Sci SGGW WULS, Inst Human Nutr Sci, Dept Dietet, 159c Nowoursynowska St, PL-02776 Warsaw, Poland.
RP Kolota, A (通讯作者)，Warsaw Univ Life Sci SGGW WULS, Inst Human Nutr Sci, Dept Dietet, 159c Nowoursynowska St, PL-02776 Warsaw, Poland.
EM aleksandra_kolota@sggw.edu.pl
RI Głąbska, Dominika/H-8442-2019; Kolota, Aleksandra/N-9079-2018
OI Głąbska, Dominika/0000-0001-8588-7357; Kolota,
   Aleksandra/0000-0001-7044-6049
FU Polish Ministry of Science and Higher Education within funds of
   Institute of Human Nutrition Sciences, Warsaw University of Life
   Sciences (WULS)
FX This research was funded by the Polish Ministry of Science and Higher
   Education within funds of Institute of Human Nutrition Sciences, Warsaw
   University of Life Sciences (WULS), for scientific research.
CR Alamolhoda Seideh Hanieh, 2022, J Med Life, V15, P675, DOI 10.25122/jml-2021-0287
   Amahmid O, 2020, INT J HEALTH PROMOT, V58, P242, DOI 10.1080/14635240.2019.1685399
   Androutsos O, 2021, NUTRIENTS, V13, DOI 10.3390/nu13030930
   [Anonymous], OLAF CALCULATOR OLAF
   [Anonymous], 2020, ROCZNIK DEMOGRAFICZN
   Babler E, 2015, J PEDIATR NURS, V30, P648, DOI 10.1016/j.pedn.2015.06.005
   Basterfield L, 2022, J SPORT SCI, V40, P1088, DOI 10.1080/02640414.2022.2047504
   Ruiz-Roso MB, 2020, NUTRIENTS, V12, DOI 10.3390/nu12061807
   Ben Hassen T, 2021, APPETITE, V165, DOI 10.1016/j.appet.2021.105309
   Bronikowska M, 2021, INT J ENV RES PUB HE, V18, DOI 10.3390/ijerph18105139
   Callaghan M, 2015, HEALTH EDUC, V115, P152, DOI 10.1108/HE-04-2014-0058
   Cavadini C, 2000, EUR J CLIN NUTR, V54, pS16, DOI 10.1038/sj.ejcn.1600979
   Chambonniere C, 2021, EUR J INTEGR MED, V43, DOI 10.1016/j.eujim.2021.101308
   Chavarro JE, 2009, AM J EPIDEMIOL, V170, P1563, DOI 10.1093/aje/kwp299
   Chen T, 2021, PLOS ONE, V16, DOI 10.1371/journal.pone.0260244
   Colombo PE, 2020, PUBLIC HEALTH NUTR, V23, P1705, DOI 10.1017/S1368980020000099
   Contento IR, 2006, J ADOLESCENT HEALTH, V38, P575, DOI 10.1016/j.jadohealth.2005.05.025
   Cotton W, 2020, PREV MED REP, V20, DOI 10.1016/j.pmedr.2020.101178
   Croll JK, 2006, J AM DIET ASSOC, V106, P709, DOI 10.1016/j.jada.2006.02.010
   Dallolio L, 2022, BMC PUBLIC HEALTH, V22, DOI 10.1186/s12889-021-12483-0
   Deschasaux-Tanguy M, 2021, AM J CLIN NUTR, V113, P924, DOI 10.1093/ajcn/nqaa336
   Di Renzo L, 2020, J TRANSL MED, V18, DOI 10.1186/s12967-020-02399-5
   Elnaggar RK, 2020, ASIA-PAC J PUBLIC HE, V32, P491, DOI 10.1177/1010539520963564
   Guzek D, 2022, NUTRIENTS, V14, DOI 10.3390/nu14081679
   Guzek D, 2021, NUTRIENTS, V13, DOI 10.3390/nu13072427
   He MZ, 2012, INT J ENV RES PUB HE, V9, P1458, DOI 10.3390/ijerph9041458
   Hermans RCJ, 2017, FRONT PUBLIC HEALTH, V5, DOI 10.3389/fpubh.2017.00309
   Hidding LM, 2018, SPORTS MED, V48, P2797, DOI 10.1007/s40279-018-0987-0
   Hussong AM, 2021, J RES ADOLESCENCE, V31, P820, DOI 10.1111/jora.12671
   Janssen M, 2021, FRONT NUTR, V8, DOI 10.3389/fnut.2021.635859
   Johnson F, 2002, EUR J CLIN NUTR, V56, P644, DOI 10.1038/sj.ejcn.1601371
   Jribi S, 2020, ENVIRON DEV SUSTAIN, V22, P3939, DOI 10.1007/s10668-020-00740-y
   Khalifa SAM, 2021, INT J ENV RES PUB HE, V18, DOI 10.3390/ijerph18115645
   Kolota A, 2021, NUTRIENTS, V13, DOI 10.3390/nu13113711
   Kolota A, 2021, NUTRIENTS, V13, DOI 10.3390/nu13051596
   Kulaga Z, 2010, BMC PUBLIC HEALTH, V10, DOI 10.1186/1471-2458-10-109
   Lago-Ballesteros J, 2021, INT J ENV RES PUB HE, V18, DOI 10.3390/ijerph18115707
   Madarasz T, 2022, INT J ENV RES PUB HE, V19, DOI 10.3390/ijerph19020872
   Magriplis E, 2021, CHILDREN-BASEL, V8, DOI 10.3390/children8080676
   Manz K, 2019, NUTRIENTS, V11, DOI 10.3390/nu11051060
   Martin-Rodriguez A, 2022, PHYSIOL BEHAV, V249, DOI 10.1016/j.physbeh.2022.113764
   Mitra R, 2021, PREV MED REP, V23, DOI 10.1016/j.pmedr.2021.101404
   Neumark-Sztainer D, 1999, J AM DIET ASSOC, V99, P929, DOI 10.1016/S0002-8223(99)00222-9
   Polish Ministry of National Education, SUSP CLASS SCH
   Proserpio C, 2019, FOODS, V8, DOI 10.3390/foods8100433
   Pujia R, 2021, NUTRIENTS, V13, DOI 10.3390/nu13082641
   Rageliene T, 2020, APPETITE, V148, DOI 10.1016/j.appet.2020.104592
   Rossi L, 2021, INT J ENV RES PUB HE, V18, DOI 10.3390/ijerph182111440
   Rovner AJ, 2011, J ADOLESCENT HEALTH, V48, P13, DOI 10.1016/j.jadohealth.2010.08.021
   Scarmozzino F, 2020, FOODS, V9, DOI 10.3390/foods9050675
   Sidor A, 2020, NUTRIENTS, V12, DOI 10.3390/nu12061657
   Skolmowska D, 2021, NUTRIENTS, V13, DOI 10.3390/nu13093003
   Skolmowska D, 2021, NUTRIENTS, V13, DOI 10.3390/nu13051663
   Slattery Martha L., 1995, Annals of Epidemiology, V5, P292, DOI 10.1016/1047-2797(94)00095-B
   Taleb S, 2021, DISEASES-BASEL, V9, DOI 10.3390/diseases9020025
   Teixeira MT, 2021, J HUM NUTR DIET, V34, P670, DOI 10.1111/jhn.12901
   Telford RM, 2016, PLOS ONE, V11, DOI 10.1371/journal.pone.0150041
   Theberath M, 2022, SAGE OPEN MED, V10, DOI 10.1177/20503121221086712
   Trubswasser U, 2021, OBES REV, V22, DOI 10.1111/obr.13163
   Vazquez-Martinez UJ, 2021, EUR RES MANAG BUS EC, V27, DOI 10.1016/j.iedeen.2021.100166
   Viggiano A, 2015, EUR J PEDIATR, V174, P217, DOI 10.1007/s00431-014-2381-8
   Vioque J, 2019, NUTRIENTS, V11, DOI 10.3390/nu11040933
   Wall CR, 2018, NUTRIENTS, V10, DOI 10.3390/nu10030316
   Wang ER, 2021, FOODS, V10, DOI 10.3390/foods10123076
   Werner-Lewandowsk K, 2021, EUR RES STUD, V2, P405, DOI [10.35808/ersj/2272, DOI 10.35808/ERSJ/2272]
   WHO, PROC TRANSL AD INSTR
   World Health Organization, US
   Wunsch K, 2021, CHILDREN-BASEL, V8, DOI 10.3390/children8020098
   Zhou Ting, 2022, Healthcare (Basel), V10, DOI 10.3390/healthcare10020351
NR 69
TC 0
Z9 0
U1 3
U2 3
PU MDPI
PI BASEL
PA ST ALBAN-ANLAGE 66, CH-4052 BASEL, SWITZERLAND
EI 1660-4601
J9 INT J ENV RES PUB HE
JI Int. J. Environ. Res. Public Health
PD SEP
PY 2022
VL 19
IS 18
AR 11772
DI 10.3390/ijerph191811772
PG 16
WC Environmental Sciences; Public, Environmental & Occupational Health
WE Science Citation Index Expanded (SCI-EXPANDED); Social Science Citation Index (SSCI)
SC Environmental Sciences & Ecology; Public, Environmental & Occupational
   Health
GA 4S7XR
UT WOS:000857649400001
PM 36142043
OA gold, Green Published
DA 2022-11-04
ER

PT J
AU Gilboa, M
   Tal, I
   Levin, EG
   Segal, S
   Belkin, A
   Zilberman-Daniels, T
   Biber, A
   Rubin, C
   Rahav, G
   Regev-Yochay, G
AF Gilboa, Mayan
   Tal, Ilana
   Levin, Einav G.
   Segal, Shoshi
   Belkin, Ana
   Zilberman-Daniels, Tal
   Biber, Asaf
   Rubin, Carmit
   Rahav, Galia
   Regev-Yochay, Gili
TI Coronavirus disease 2019 (COVID-19) vaccination uptake among healthcare
   workers
SO INFECTION CONTROL AND HOSPITAL EPIDEMIOLOGY
LA English
DT Article
ID INFLUENZA; HESITANCY
AB Objective: To assess reasons for noncompliance with COVID-19 vaccination among healthcare workers (HCWs). Design: Cohort observational and surveillance study. Setting: Sheba Medical Center, a 1,600-bed tertiary-care medical center in Israel. Participants: The study included 10,888 HCWs including all employees, students, and volunteers. Intervention: The BNT162b2 mRNA COVID-19 vaccine was offered to all HCWs of the hospital. Noncompliance was assessed, and pre-rollout and post-rollout surveys were conducted. Data regarding uptake of the vaccine as well as demographic data and compliance with prior influenza vaccination were collected, and 2 surveys were distributed. The survey before the rollout pertained to the intention to receive the vaccine, and the survey after the rollout pertained to all unvaccinated HCWs regarding causes of hesitancy. Results: In the pre-rollout survey, 1,673 (47%) of 3,563 HCWs declared their intent to receive the vaccine. Overall, 8,108 (79%) HCWs received the COVID-19 vaccine within 40 days of rollout. In a multivariate logistic regression model, the factors that were significant predictors of vaccine uptake were male sex, age 40-59 years, occupation (paramedical professionals and doctors), high socioeconomic level, and compliance with flu vaccine. Among 425 unvaccinated HCWs who answered the second survey, the most common cause for hesitancy was the risk during pregnancy (31%). Conclusions: Although vaccine uptake among HCWs was higher than expected, relatively low uptake was observed among young women and those from lower socioeconomic levels and educational backgrounds. Concerns regarding vaccine safety during pregnancy were common and more data about vaccine safety, especially during pregnancy, might improve compliance.
C1 [Gilboa, Mayan; Belkin, Ana; Zilberman-Daniels, Tal; Biber, Asaf; Rahav, Galia] Sheba Med Ctr, Infect Dis Unit, Ramat Gan, Israel.
   [Gilboa, Mayan; Tal, Ilana; Levin, Einav G.; Segal, Shoshi; Belkin, Ana; Zilberman-Daniels, Tal; Biber, Asaf; Rahav, Galia; Regev-Yochay, Gili] Tel Aviv Univ, Sackler Sch Med, Tel Aviv, Israel.
   [Tal, Ilana; Levin, Einav G.; Segal, Shoshi; Rubin, Carmit; Regev-Yochay, Gili] Sheba Med Ctr, Infect Control & Prevent Unit, Ramat Gan, Israel.
RP Gilboa, M (通讯作者)，Sheba Med Ctr, Infect Dis Unit, Ramat Gan, Israel.; Gilboa, M (通讯作者)，Tel Aviv Univ, Sackler Sch Med, Tel Aviv, Israel.
EM maayan.gilboa@sheba.gov.il
OI Gilboa, Mayan/0000-0003-1754-7750; Levin, Einav G./0000-0003-4915-8493
CR [Anonymous], CONC COR DAT ISR
   [Anonymous], WHO COR DIS COVID 19
   Bridges CB, 2003, CLIN INFECT DIS, V37, P1094, DOI 10.1086/378292
   Carman WF, 2000, LANCET, V355, P93, DOI 10.1016/S0140-6736(99)05190-9
   Collier ARY, 2021, JAMA-J AM MED ASSOC, V325, P2370, DOI 10.1001/jama.2021.7563
   Di Gennaro F, 2021, VIRUSES-BASEL, V13, DOI 10.3390/v13030371
   Diriba K, 2020, EUR J MED RES, V25, DOI 10.1186/s40001-020-00439-w
   Gagneux-Brunon A, 2021, J HOSP INFECT, V108, P168, DOI [10.1016/j.jhin.2020.11.020, 10.1016/j.jhin.2020.11.0200195-6701]
   Gomez-Ochoa SA, 2021, AM J EPIDEMIOL, V190, P161, DOI 10.1093/aje/kwaa191
   Guzman-Holst A, 2020, VACCINE, V38, P470, DOI 10.1016/j.vaccine.2019.10.088
   Israeli statistics bureau, 2006, LIST MUN SOC DEM CLU
   Iversen K, 2020, LANCET INFECT DIS, V20, P1401, DOI 10.1016/S1473-3099(20)30589-2
   Karafillakis E, 2016, VACCINE, V34, P5013, DOI 10.1016/j.vaccine.2016.08.029
   Male V, 2021, NAT REV IMMUNOL, V21, P200, DOI 10.1038/s41577-021-00525-y
   Maltezou HC, 2013, AM J INFECT CONTROL, V41, P661, DOI 10.1016/j.ajic.2012.09.017
   Oakes MC, 2021, AM J OBST GYNEC MFM, V3, DOI 10.1016/j.ajogmf.2021.100319
   Paterson P, 2016, VACCINE, V34, P6700, DOI 10.1016/j.vaccine.2016.10.042
   Polack FP, 2020, NEW ENGL J MED, V383, P2603, DOI 10.1056/NEJMoa2034577
   Rebmann T, 2012, INFECT CONT HOSP EP, V33, P243, DOI 10.1086/664057
   Shaw J, 2021, CLIN INFECT DIS, V73, P1776, DOI 10.1093/cid/ciab054
   Shekhar R, 2021, VACCINES-BASEL, V9, DOI 10.3390/vaccines9020119
   Shimabukuro TT, 2021, OBSTET GYNECOL SURV, V76, P729, DOI [10.1056/NEJMoa2104983, 10.1097/01.ogx.0000802676.57373.17, 10.1056/NEJMx210016]
NR 22
TC 4
Z9 4
U1 3
U2 3
PU CAMBRIDGE UNIV PRESS
PI NEW YORK
PA 32 AVENUE OF THE AMERICAS, NEW YORK, NY 10013-2473 USA
SN 0899-823X
EI 1559-6834
J9 INFECT CONT HOSP EP
JI Infect. Control Hosp. Epidemiol.
PD OCT
PY 2022
VL 43
IS 10
BP 1433
EP 1438
AR PII S0899823X21004219
DI 10.1017/ice.2021.421
EA SEP 2021
PG 6
WC Public, Environmental & Occupational Health; Infectious Diseases
WE Science Citation Index Expanded (SCI-EXPANDED)
SC Public, Environmental & Occupational Health; Infectious Diseases
GA 5L3TN
UT WOS:000767325500001
PM 34551833
OA Green Published
DA 2022-11-04
ER

PT J
AU Akcay, E
   Cop, E
   Dinc, GS
   Goker, Z
   Parlakay, AO
   Demirel, BD
   Mutlu, M
   Kirmizi, B
AF Akcay, Elif
   Cop, Esra
   Dinc, Gulser Senses
   Goker, Zeynep
   Parlakay, Aslinur Ozkaya
   Demirel, Betul Damla
   Mutlu, Muge
   Kirmizi, Begum
TI Loneliness, internalizing symptoms, and inflammatory markers in
   adolescent COVID-19 survivors
SO CHILD CARE HEALTH AND DEVELOPMENT
LA English
DT Article
DE adolescent; COVID-19; COVID-19 survivors; inflammation; internalizing
   symptoms; mental health
ID SUICIDAL IDEATION; DEPRESSION; ANXIETY; METAANALYSIS; MORBIDITIES;
   DISORDERS; VERSION; STRESS; SCALE; IL-6
AB Background Concerns about the psychiatric sequelae after COVID-19 infection have increased as the pandemic spreads worldwide. The increase in self-isolation during this pandemic period has also revealed the importance of feelings of loneliness. This study aimed to examine the relationship between baseline inflammation levels, internalizing symptoms, and feelings of loneliness in adolescent COVID-19 survivors in the long term. Methods A total of 74 adolescents (41 girls, 55.4%, mean age 14.88) and their parents were included in the study. This cross-sectional study assessed internalizing symptoms via Revised Children's Anxiety and Depression Scale (RCADS) and feelings of loneliness using the UCLA-loneliness scale. Baseline inflammatory markers at COVID-19 diagnosis were collected. Logistic regression analysis was used to determine predictors for depression in adolescents. Results The most common disorder was Major Depressive Disorder (MDD) (25.7%), and 33.8% of the adolescents were in the clinical range in at least one internalizing domain. Baseline C-Reactive Protein (CRP) levels correlated weakly with MDD scores. Loneliness scores correlated with all internalizing symptoms, strong association with MDD scores. Loneliness, anxiety, and parental anxiety were associated with an increased likelihood of MDD. Baseline CRP positivity did not predict MDD in adolescent COVID-19 survivors. Conclusions This study indicates that anxiety, loneliness, and parental anxiety play an important role in adolescents' experience of depressive symptoms after COVID-19 infection. Thus, screening parental psychopathology and loneliness in COVID-19 survivors seems to be preventive for adolescent mental health problems.
C1 [Akcay, Elif; Cop, Esra; Dinc, Gulser Senses; Goker, Zeynep; Demirel, Betul Damla; Mutlu, Muge; Kirmizi, Begum] Ankara City Hosp, Dept Child & Adolescent Psychiat, Ankara, Turkey.
   [Parlakay, Aslinur Ozkaya] Ankara City Hosp, Dept Pediat Infect Dis, Ankara, Turkey.
RP Akcay, E (通讯作者)，Ankara City Hosp, Dept Child & Adolescent Psychiat, Ankara, Turkey.
EM elifbayram07@gmail.com
RI ; Goker, Zeynep/C-1030-2018
OI Akcay, Elif/0000-0002-4673-6254; Mutlu, Muge/0000-0002-3795-5009;
   Demirel, Betul Damla/0000-0002-5752-242X; Goker,
   Zeynep/0000-0002-6489-3800
CR Bauer ME, 2019, ANN NY ACAD SCI, V1437, P57, DOI 10.1111/nyas.13712
   BIEDERMAN J, 1991, PSYCHIAT RES, V37, P333, DOI 10.1016/0165-1781(91)90068-Z
   Bursac Z, 2008, SOURCE CODE BIOL MED, V3, DOI 10.1186/1751-0473-3-17
   Burstein M, 2010, J ABNORM CHILD PSYCH, V38, P897, DOI 10.1007/s10802-010-9415-0
   Carfi A, 2020, JAMA-J AM MED ASSOC, V324, P603, DOI 10.1001/jama.2020.12603
   Cauberghe V, 2021, CYBERPSYCH BEH SOC N, V24, P250, DOI 10.1089/cyber.2020.0478
   Chao-Ying Joanne Peng, 2002, Understanding Statistics, V1, P31
   Cheng SKW, 2004, PSYCHOL MED, V34, P1187, DOI 10.1017/S0033291704002272
   Cucinotta Domenico, 2020, Acta Biomed, V91, P157, DOI 10.23750/abm.v91i1.9397
   de Miranda DM, 2020, INT J DISAST RISK RE, V51, DOI 10.1016/j.ijdrr.2020.101845
   Demir, 1989, PSIKOLOJI DERGISI, V7, P14
   Ellis WE, 2017, CHILD DEV PERSPECT, V11, P227, DOI 10.1111/cdep.12248
   Feng XD, 2020, FRONT MED-LAUSANNE, V7, DOI 10.3389/fmed.2020.00301
   Gierveld JD, 2006, CAMBRIDGE HANDBOOK OF PERSONAL RELATIONSHIPS, P485, DOI 10.1017/CBO9780511606632.027
   Gormez V, 2017, PSYCHIAT CLIN PSYCH, V27, P84, DOI 10.1080/24750573.2017.1297494
   Havervall S, 2021, JAMA-J AM MED ASSOC, V325, P2015, DOI 10.1001/jama.2021.5612
   Howren MB, 2009, PSYCHOSOM MED, V71, P171, DOI 10.1097/PSY.0b013e3181907c1b
   Killgore WDS, 2020, PSYCHIAT RES, V290, DOI 10.1016/j.psychres.2020.113117
   Kuhlman KR, 2018, BRAIN BEHAV IMMUN, V69, P540, DOI 10.1016/j.bbi.2018.02.001
   Kumar S, 2021, FRONT PSYCHOL, V12, DOI 10.3389/fpsyg.2021.577529
   Lam MHB, 2009, ARCH INTERN MED, V169, P2142, DOI 10.1001/archinternmed.2009.384
   Liguori C, 2021, J AFFECT DISORDERS, V278, P339, DOI 10.1016/j.jad.2020.09.042
   Loades ME, 2020, J AM ACAD CHILD PSY, V59, P1218, DOI 10.1016/j.jaac.2020.05.009
   LOVIBOND PF, 1995, BEHAV RES THER, V33, P335, DOI 10.1016/0005-7967(94)00075-U
   Luchetti M, 2020, AM PSYCHOL, V75, P897, DOI 10.1037/amp0000690
   Mak IWC, 2009, GEN HOSP PSYCHIAT, V31, P318, DOI 10.1016/j.genhosppsych.2009.03.001
   Martin-Maria N, 2020, PSYCHOL HEALTH, V35, P177, DOI 10.1080/08870446.2019.1632312
   Mazza MG, 2020, BRAIN BEHAV IMMUN, V89, P594, DOI 10.1016/j.bbi.2020.07.037
   Nalleballe K, 2020, BRAIN BEHAV IMMUN, V88, P71, DOI 10.1016/j.bbi.2020.06.020
   O'Sullivan K, 2021, INT J ENV RES PUB HE, V18, DOI 10.3390/ijerph18031062
   Okusaga O, 2011, J AFFECT DISORDERS, V130, P220, DOI 10.1016/j.jad.2010.09.029
   Orgiles M, 2020, FRONT PSYCHOL, V11, DOI 10.3389/fpsyg.2020.579038
   Palgi Y, 2020, J AFFECT DISORDERS, V275, P109, DOI 10.1016/j.jad.2020.06.036
   ROBERTS RE, 1995, J AM ACAD CHILD PSY, V34, P81, DOI 10.1097/00004583-199501000-00018
   Rogers JP, 2020, LANCET PSYCHIAT, V7, P611, DOI 10.1016/S2215-0366(20)30203-0
   Rueger SY, 2011, PARENT-SCI PRACT, V11, P1, DOI 10.1080/15295192.2011.539503
   Russell DW, 1996, J PERS ASSESS, V66, P20, DOI 10.1207/s15327752jpa6601_2
   Saricam H., 2018, J COGNITIVE BEHAV PS, V7, P19, DOI [10.5455/JCBPR.274847, DOI 10.5455/JCBPR.274847]
   Singh S, 2020, PSYCHIAT RES, V293, DOI 10.1016/j.psychres.2020.113429
   Stickley A, 2016, BMC PSYCHIATRY, V16, DOI 10.1186/s12888-016-0829-2
   Taquet M, 2021, LANCET PSYCHIAT, V8, pE1
   Taquet M, 2021, LANCET PSYCHIAT, V8, P416, DOI 10.1016/S2215-0366(21)00084-5
   Teo AR, 2018, J AFFECT DISORDERS, V230, P42, DOI 10.1016/j.jad.2018.01.003
   Townsend L, 2020, PLOS ONE, V15, DOI 10.1371/journal.pone.0240784
   Valkanova V, 2013, J AFFECT DISORDERS, V150, P736, DOI 10.1016/j.jad.2013.06.004
   Wheaton MG, 2012, COGNITIVE THER RES, V36, P210, DOI 10.1007/s10608-011-9353-3
   Wu KK, 2005, J TRAUMA STRESS, V18, P39, DOI 10.1002/jts.20004
   Wu YS, 2020, BRAIN BEHAV IMMUN, V87, P18, DOI 10.1016/j.bbi.2020.03.031
   Xie XY, 2021, JAMA PEDIATR, V175, P320, DOI 10.1001/jamapediatrics.2020.4936
   Yuan N, 2019, TRANSL PSYCHIAT, V9, DOI 10.1038/s41398-019-0570-y
NR 50
TC 0
Z9 0
U1 1
U2 1
PU WILEY
PI HOBOKEN
PA 111 RIVER ST, HOBOKEN 07030-5774, NJ USA
SN 0305-1862
EI 1365-2214
J9 CHILD CARE HLTH DEV
JI Child Care Health Dev.
PD NOV
PY 2022
VL 48
IS 6
SI SI
BP 1112
EP 1121
DI 10.1111/cch.13043
EA AUG 2022
PG 10
WC Psychology, Developmental; Pediatrics
WE Science Citation Index Expanded (SCI-EXPANDED); Social Science Citation Index (SSCI)
SC Psychology; Pediatrics
GA 5F3MJ
UT WOS:000841129700001
PM 35946414
OA Green Published, Bronze
DA 2022-11-04
ER

PT J
AU Kim, B
   Kim, D
   Jang, SY
   Shin, J
   Lee, SG
   Kim, TH
AF Kim, Bomgyeol
   Kim, Do Hee
   Jang, Suk-Yong
   Shin, Jaeyong
   Lee, Sang Gyu
   Kim, Tae Hyun
TI Family economic hardship and adolescent mental health during the
   COVID-19 pandemic
SO FRONTIERS IN PUBLIC HEALTH
LA English
DT Article
DE adolescent; anxiety; COVID-19; depression; economic hardship; suicidal
   ideation
ID GENERALIZED ANXIETY DISORDER; DEPRESSIVE SYMPTOMS; CHILDREN; JOB;
   PROGRESSION; POVERTY; STRESS
AB ObjectiveThis study examined whether pandemic related family economic hardships influenced adolescents' mental health during the COVID-19 pandemic in Korea. MethodsData were collected from 54,948 adolescents who participated in the 2020 Korea Youth Risk Behavior Web-Based Survey. We performed a multiple logistic regression analysis to examine the association between family economic hardship and mental health (anxiety, depressive symptoms, and suicidal ideation). ResultsAmong the adolescents, 39.7, 24.7, and 5.9% reported slight, moderate, and severe economic hardship, respectively. COVID-19 related family economic hardship was significantly associated with higher odds of adolescents reporting anxiety, depressive symptoms, and suicidal ideation. This association was stronger among adolescents with low to middle family economic status. ConclusionsThis study suggests that adolescents from more economically vulnerable families are likely to be at a higher risk for long-term mental health effects due to the financial consequences of the COVID-19 pandemic.
C1 [Kim, Bomgyeol; Kim, Do Hee] Yonsei Univ, Grad Sch, Dept Publ Hlth, Seoul, South Korea.
   [Jang, Suk-Yong; Kim, Tae Hyun] Yonsei Univ, Grad Sch Publ Hlth, Dept Healthcare Management, Seoul, South Korea.
   [Shin, Jaeyong; Lee, Sang Gyu] Yonsei Univ, Coll Med, Dept Prevent Med, Seoul, South Korea.
RP Kim, TH (通讯作者)，Yonsei Univ, Grad Sch Publ Hlth, Dept Healthcare Management, Seoul, South Korea.
EM thkim@yuhs.ac
CR Ananat EO, 2017, SCIENCE, V356, P1127, DOI 10.1126/science.aam5347
   Assing-Murray E., 2020, J CHILD POVERTY, V26, P191, DOI [10.1080/10796126.2020.1764188, DOI 10.1080/10796126.2020.1764188]
   Blackwell CK., 2022, PEDIATRICS, V149, pe2021054754, DOI [10.1542/peds.2021-054754, DOI 10.1542/PEDS.2021-054754]
   Busch SH, 2014, J HUM RESOUR, V49, P540
   Catalano R, 2011, ANNU REV PUBL HEALTH, V32, P431, DOI 10.1146/annurev-publhealth-031210-101146
   Crayne MP, 2020, PSYCHOL TRAUMA-US, V12, pS180, DOI 10.1037/tra0000852
   Creswell C, 2021, LANCET CHILD ADOLESC, V5, P535, DOI 10.1016/S2352-4642(21)00177-2
   Currie J., 2009, PROBLEMS DISADVANTAG, P115
   Dearing E, 2008, ANN NY ACAD SCI, V1136, P324, DOI 10.1196/annals.1425.006
   Frojd S, 2006, EUR J PUBLIC HEALTH, V16, P542, DOI 10.1093/eurpub/ckl012
   Gassman-Pines A, 2020, PEDIATRICS, V146, DOI 10.1542/peds.2020-007294
   Gassman-Pines A, 2014, AM J PUBLIC HEALTH, V104, P1964, DOI 10.2105/AJPH.2014.302081
   Gray BJ, 2022, J EPIDEMIOL COMMUN H, V76, P8, DOI 10.1136/jech-2020-216030
   Han JM, 2021, PSYCHOL RES BEHAV MA, V14, P2035, DOI 10.2147/PRBM.S326660
   Kalil A, 2009, FAMILY MATTERS, P15
   Karpman M., 2020, COVID 19 PANDEMIC IS, P500
   Kato TA, 2020, PSYCHIAT CLIN NEUROS, V74, P506, DOI 10.1111/pcn.13112
   Kim TJ, 2016, INT ARCH OCC ENV HEA, V89, P561, DOI 10.1007/s00420-015-1107-1
   Kim TJ, 2015, BMC PUBLIC HEALTH, V15, DOI 10.1186/s12889-015-2313-1
   Kim Y, 2016, INT J EPIDEMIOL, V45, DOI 10.1093/ije/dyw070
   Kock M, 2021, PSYCHOL BELG, V61, P356, DOI 10.5334/pb.1093
   Lai ETC, 2019, ARCH DIS CHILD, V104, P1049, DOI 10.1136/archdischild-2018-316702
   Lee TK, 2013, J YOUTH ADOLESCENCE, V42, P821, DOI 10.1007/s10964-012-9808-1
   Letourneau NL, 2013, J EMOT BEHAV DISORD, V21, P211, DOI 10.1177/1063426611421007
   Li G, 2019, BMC PSYCHIATRY, V19, DOI 10.1186/s12888-019-2380-4
   Li W, 2021, J AFFECT DISORDERS, V287, P8, DOI 10.1016/j.jad.2021.03.009
   Lowe B, 2008, MED CARE, V46, P266, DOI 10.1097/MLR.0b013e318160d093
   Mack J.H., 1985, POOR BRITAIN
   Marmot M, 2020, BMJ-BRIT MED J, V368, DOI 10.1136/bmj.m693
   MCLOYD VC, 1989, AM PSYCHOL, V44, P293, DOI 10.1037/0003-066X.44.2.293
   Mossman SA, 2017, ANN CLIN PSYCHIATRY, V29, P227
   Nunnally JC., 1978, PSYCHOMETRIC THEORY, DOI DOI 10.1037/018882
   Patrick SW, 2020, PEDIATRICS, V146, DOI 10.1542/peds.2020-016824
   Pierce M, 2020, LANCET PSYCHIAT, V7, P883, DOI 10.1016/S2215-0366(20)30308-4
   Prime H, 2020, AM PSYCHOL, V75, P631, DOI 10.1037/amp0000660
   Ravens-Sieberer U, 2022, EUR CHILD ADOLES PSY, V31, P879, DOI 10.1007/s00787-021-01726-5
   Reiss F, 2013, SOC SCI MED, V90, P24, DOI 10.1016/j.socscimed.2013.04.026
   Sampasa-Kanyinga H, 2015, EUR PSYCHIAT, V30, P1021, DOI 10.1016/j.eurpsy.2015.09.011
   Shek DTL, 2003, J YOUTH ADOLESCENCE, V32, P259, DOI 10.1023/A:1023080826557
   Spitzer RL, 2006, ARCH INTERN MED, V166, P1092, DOI 10.1001/archinte.166.10.1092
   Sun SF, 2021, GLOBALIZATION HEALTH, V17, DOI 10.1186/s12992-021-00663-x
   Tang SQ, 2021, J AFFECT DISORDERS, V279, P353, DOI 10.1016/j.jad.2020.10.016
   UNICEF UNDP Prospera the SMERU Research, 2021, ANAL SOCIAL EC IMPAC
   Wadsworth ME, 2011, J CLIN CHILD ADOLESC, V40, P646, DOI 10.1080/15374416.2011.581622
   Wickrama KAS, 2012, FAM RELAT, V61, P297, DOI 10.1111/j.1741-3729.2011.00697.x
   Witteveen D, 2020, P NATL ACAD SCI USA, V117, P27277, DOI 10.1073/pnas.2009609117
   World Med Assoc, 2013, JAMA-J AM MED ASSOC, V310, P2191, DOI 10.1001/jama.2013.281053
   Xie XY, 2020, JAMA PEDIATR, V174, P898, DOI 10.1001/jamapediatrics.2020.1619
   Yoshikawa H., 2006, MAKING IT WORK LOW W
   Yoshikawa H, 2012, AM PSYCHOL, V67, P272, DOI 10.1037/a0028015
NR 51
TC 0
Z9 0
U1 0
U2 0
PU FRONTIERS MEDIA SA
PI LAUSANNE
PA AVENUE DU TRIBUNAL FEDERAL 34, LAUSANNE, CH-1015, SWITZERLAND
EI 2296-2565
J9 FRONT PUBLIC HEALTH
JI Front. Public Health
PD SEP 6
PY 2022
VL 10
AR 904985
DI 10.3389/fpubh.2022.904985
PG 10
WC Public, Environmental & Occupational Health
WE Science Citation Index Expanded (SCI-EXPANDED); Social Science Citation Index (SSCI)
SC Public, Environmental & Occupational Health
GA 4Q2ON
UT WOS:000855924500001
PM 36148341
OA Green Published, gold
DA 2022-11-04
ER

PT J
AU Garcia-Alvarez, L
   de la Fuente-Tomas, L
   Garcia-Portilla, MP
   Saiz, PA
   Lacasa, CM
   Dal Santo, F
   Gonzalez-Blanco, L
   Bobes-Bascaran, MT
   Garcia, MV
   Vazquez, CA
   Iglesias, AV
   Cao, CM
   Fernandez, AG
   Fernandez, MTB
   Fernandez, AP
   Revuelta, JR
   Zazo, ES
   Madera, PZ
   Alvarez, MS
   Sanchez, AP
   Delgado, CF
   Suarez, SC
   Miranda, IM
   Trevino, LJ
   Calzon, GP
   Abad, I
   Duque, CP
   Riera, L
   Gonzalez, PM
   Pedrero, EF
   Bobes, J
AF Garcia-Alvarez, Leticia
   de la Fuente-Tomas, Lorena
   Paz Garcia-Portilla, Maria
   Saiz, Pilar A.
   Moya Lacasa, Carlota
   Dal Santo, Francesco
   Gonzalez-Blanco, Leticia
   Teresa Bobes-Bascaran, Maria
   Valtuena Garcia, Mercedes
   Alvarez Vazquez, Clara
   Velasco Iglesias, Angela
   Martinez Cao, Clara
   Garcia Fernandez, Ainoa
   Bascaran Fernandez, Maria Teresa
   Portilla Fernandez, Almudena
   Rodriguez Revuelta, Julia
   Seijo Zazo, Elisa
   Zurron Madera, Paula
   Suarez Alvarez, Maria
   Paredes Sanchez, Angeles
   Fernandez Delgado, Claudia
   Casaprima Suarez, Silvia
   Menendez Miranda, Isabel
   Jimenez Trevino, Luis
   Paniagua Calzon, Gonzalo
   Abad, Iciar
   Pedrosa Duque, Cristina
   Riera, Leonor
   Marina Gonzalez, Pedro
   Fonseca Pedrero, Eduardo
   Bobes, Julio
TI Early psychological impact of the 2019 coronavirus disease (COVID-19)
   pandemic and lockdown in a large Spanish sample
SO JOURNAL OF GLOBAL HEALTH
LA English
DT Article
ID MENTAL-HEALTH-CARE; OUTBREAK; DEPRESSION; QUARANTINE; EPIDEMIC
AB Background Epidemic outbreaks have significant impact on psychological well-being, increasing psychiatric morbidity among the population. We aimed to describe the early psychological impact of COVID-19 and its contributing factors in a large Spanish sample, globally and according to mental status (never mental disorder NMD, past mental disorder PMD, current mental disorder CMD).
   Methods An online questionnaire was conducted between 19 and 26 March, five days after the official declaration of alarm and the lockdown order. Data included sociodemographic and clinical information and the DASS-21 and IES questionnaires. We analysed 21207 responses using the appropriate descriptive and univariate tests as well as binary logistic regression to identify psychological risk and protective factors.
   Results We found a statistically significant gradient in the psychological impact experienced in five domains according to mental status, with the NMD group being the least affected and the CMD group being the most affected. In the three groups, the depressive response was the most prevalent (NMD =40.9%, PMD = 51.9%, CMD = 74.4%, F= 1011.459, P< 0.001). Risk factors were female sex and classification as a case in any psychological domain. Protective factors were younger age and ability to enjoy free time. Variables related to COVID-19 had almost no impact except for having COVID-19 symptoms, which was a risk factor for anxiety in all three groups.
   Conclusions Our results can help develop coping strategies addressing modifiable risk and protective factors for each mental status for early implementation in future outbreaks.
C1 [Garcia-Alvarez, Leticia; de la Fuente-Tomas, Lorena; Paz Garcia-Portilla, Maria; Gonzalez-Blanco, Leticia; Velasco Iglesias, Angela; Martinez Cao, Clara; Garcia Fernandez, Ainoa; Bascaran Fernandez, Maria Teresa; Rodriguez Revuelta, Julia; Zurron Madera, Paula; Jimenez Trevino, Luis; Bobes, Julio] Univ Oviedo, Dept Psychiat, Oviedo, Spain.
   [Garcia-Alvarez, Leticia; de la Fuente-Tomas, Lorena; Paz Garcia-Portilla, Maria; Saiz, Pilar A.; Gonzalez-Blanco, Leticia; Teresa Bobes-Bascaran, Maria; Velasco Iglesias, Angela; Martinez Cao, Clara; Bascaran Fernandez, Maria Teresa; Fonseca Pedrero, Eduardo; Bobes, Julio] Ctr Invest Biomed Red Salud Mental CIBER SAM, Madrid, Spain.
   [Garcia-Alvarez, Leticia; de la Fuente-Tomas, Lorena; Paz Garcia-Portilla, Maria; Saiz, Pilar A.; Gonzalez-Blanco, Leticia; Teresa Bobes-Bascaran, Maria; Bascaran Fernandez, Maria Teresa; Rodriguez Revuelta, Julia; Zurron Madera, Paula; Menendez Miranda, Isabel; Jimenez Trevino, Luis; Bobes, Julio] Inst Invest Sanitaria Principado Asturias ISPA, Oviedo, Spain.
   [Garcia-Alvarez, Leticia; de la Fuente-Tomas, Lorena; Paz Garcia-Portilla, Maria; Saiz, Pilar A.; Gonzalez-Blanco, Leticia; Velasco Iglesias, Angela; Bascaran Fernandez, Maria Teresa; Bobes, Julio] Inst Univ Neurociencias Principado Asturias INEUR, Oviedo, Spain.
   [Garcia-Alvarez, Leticia; Gonzalez-Blanco, Leticia; Teresa Bobes-Bascaran, Maria] Univ Oviedo, Dept Psychol, Oviedo, Spain.
   [Paz Garcia-Portilla, Maria; Saiz, Pilar A.; Moya Lacasa, Carlota; Dal Santo, Francesco; Teresa Bobes-Bascaran, Maria; Valtuena Garcia, Mercedes; Alvarez Vazquez, Clara; Portilla Fernandez, Almudena; Rodriguez Revuelta, Julia; Seijo Zazo, Elisa; Zurron Madera, Paula; Suarez Alvarez, Maria; Paredes Sanchez, Angeles; Fernandez Delgado, Claudia; Casaprima Suarez, Silvia; Menendez Miranda, Isabel; Jimenez Trevino, Luis; Paniagua Calzon, Gonzalo; Abad, Iciar; Pedrosa Duque, Cristina; Riera, Leonor; Marina Gonzalez, Pedro; Bobes, Julio] Serv Salud Principado Asturias SESPA Oviedo, Oviedo, Spain.
   [Fonseca Pedrero, Eduardo] Univ La Rioja, Dept Educ Sci, Logrono, Spain.
RP Garcia-Portilla, MP (通讯作者)，Univ Oviedo, Dept Psychiat, CIBERSAM, C Julian Claveria, Oviedo 33006, Spain.
EM albert@uniovi.es
RI Saiz, Pilar A./ABF-5814-2021; Bobes-Bascaran, Maria T./F-2208-2015;
   Garcia-Portilla, Paz/AAC-8272-2020; Bobes, Julio/AAH-4365-2019
OI Saiz, Pilar A./0000-0002-5705-4523; Bobes-Bascaran, Maria
   T./0000-0002-5279-504X; Garcia-Portilla, Paz/0000-0003-3643-1622; Bobes,
   Julio/0000-0003-2187-4033; Dal Santo, Francesco/0000-0002-9879-6443;
   Moya Lacasa, Carlota/0000-0002-5911-5991; GARCIA-ALVAREZ,
   LETICIA/0000-0001-9482-2993; Zurron Madera, Paula/0000-0002-5469-9262
FU Government of the Principality of Asturias [PCTI-2018-2022 IDI/2018/235]
FX This work was partially supported by the Government of the Principality
   of Asturias PCTI-2018-2022 IDI/2018/235.
CR Bados A, 2005, PSICOTHEMA, V17, P679
   Balanza-Martinez V, 2020, ACTA PSYCHIAT SCAND, V141, P399, DOI 10.1111/acps.13177
   Baltar F, 2012, INTERNET RES, V22, P57, DOI 10.1108/10662241211199960
   Bao YP, 2020, LANCET, V395, pE37, DOI 10.1016/S0140-6736(20)30309-3
   Brooks SK, 2020, LANCET, V395, P912, DOI [10.1016/S0140-6736(20)30460-8, 10.1016/S0140-6736(20)30460-8.]
   Cao WJ, 2020, PSYCHIAT RES, V287, DOI 10.1016/j.psychres.2020.112934
   Coenen M, 2016, DISABIL REHABIL, V38, P1134, DOI 10.3109/09638288.2015.1074729
   Hawryluck L, 2004, EMERG INFECT DIS, V10, P1206, DOI 10.3201/eid1007.030703
   Heckathorn DD, 1997, SOC PROBL, V44, P174, DOI 10.1525/sp.1997.44.2.03x0221m
   HOROWITZ M, 1979, PSYCHOSOM MED, V41, P209, DOI 10.1097/00006842-197905000-00004
   Jeong H, 2016, EPIDEMIOL HEALTH, V38, DOI 10.4178/epih.e2016048
   Khan S, 2019, PSYCHIAT PANDEMICS M
   Ko CH, 2006, PSYCHIAT CLIN NEUROS, V60, P397, DOI 10.1111/j.1440-1819.2006.01522.x
   Lam MHB, 2009, ARCH INTERN MED, V169, P2142, DOI 10.1001/archinternmed.2009.384
   Lee S, 2005, SOC SCI MED, V61, P2038, DOI 10.1016/j.socscimed.2005.04.010
   Liu XH, 2012, COMPR PSYCHIAT, V53, P15, DOI 10.1016/j.comppsych.2011.02.003
   Mihashi M, 2009, HEALTH PSYCHOL, V28, P91, DOI 10.1037/a0013674
   Nishiura H, 2020, J CLIN MED, V9, DOI 10.3390/jcm9020330
   Pellecchia U, 2015, PLOS ONE, V10, DOI 10.1371/journal.pone.0143036
   Rona RJ, 2007, BRIT MED J, V335, P603, DOI 10.1136/bmj.39274.585752.BE
   Sani G, 2020, PSYCHIAT CLIN NEUROS, V74, P372, DOI 10.1111/pcn.13004
   Shigemura J, 2020, PSYCHIAT CLIN NEUROS, V74, P281, DOI 10.1111/pcn.12988
   Sim K, 2010, J PSYCHOSOM RES, V68, P195, DOI 10.1016/j.jpsychores.2009.04.004
   Lima CKT, 2020, PSYCHIAT RES, V287, DOI 10.1016/j.psychres.2020.112915
   Wang C, 2020, LANCET, V395, P470, DOI 10.1016/S0140-6736(20)30185-9
   Wang CY, 2020, INT J ENV RES PUB HE, V17, DOI 10.3390/ijerph17051729
   World Medical Assiciation General Assembly, 2013, DECL HELS ETH PRINC
   Xiang YT, 2020, LANCET PSYCHIAT, V7, P228, DOI 10.1016/S2215-0366(20)30046-8
NR 28
TC 43
Z9 44
U1 0
U2 5
PU INT SOC GLOBAL HEALTH
PI EDINBURGH
PA CALEDONIAN EXCHANGE, 19A CANNING ST, EDINBURGH, ENGLAND
SN 2047-2978
EI 2047-2986
J9 J GLOB HEALTH
JI J. Glob. Health
PD DEC
PY 2020
VL 10
IS 2
AR 020505
DI 10.7189/jogh.10.020505
PG 15
WC Public, Environmental & Occupational Health
WE Science Citation Index Expanded (SCI-EXPANDED); Social Science Citation Index (SSCI)
SC Public, Environmental & Occupational Health
GA PZ1CH
UT WOS:000612476300158
PM 33110588
OA gold, Green Published
DA 2022-11-04
ER

PT J
AU Pieh, C
   Budimir, S
   Delgadillo, J
   Barkham, M
   Fontaine, JRJ
   Probst, T
AF Pieh, Christoph
   Budimir, Sanja
   Delgadillo, Jaime
   Barkham, Michael
   Fontaine, Johnny R. J.
   Probst, Thomas
TI Mental Health During COVID-19 Lockdown in the United Kingdom
SO PSYCHOSOMATIC MEDICINE
LA English
DT Article
DE mental health; depression; anxiety; insomnia; UK; COVID-19; CMD = common
   mental disorder; COVID-19=coronavirus disease 2019; GAD-7=Generalized
   Anxiety Disorder-7; PHQ-9=Patient Health Questionnaire-9; WHO-5=World
   Health Organization Well-Being Index; WHOQOL-BREF = World Health
   Organization Quality-of-Life Brief Version
ID WHOQOL-BREF; DISORDERS
AB Objective
   The coronavirus disease (COVID-19) pandemic and related lockdown measures have raised important questions about the impact on mental health. This study evaluated several mental health and well-being indicators in a large sample from the United Kingdom (UK) during the COVID-19 lockdown where the death rate is currently among the highest in Europe. Methods
   A cross-sectional online survey with a study sample that mirrors general population norms according to sex, age, education, and region was launched 4 weeks after lockdown measures were implemented in the UK. Measures included mental health-related quality of life (World Health Organization Quality-of-Life Brief Version psychological domain), well-being (World Health Organization Well-Being Index), depression (Patient Health Questionnaire-9), anxiety (Generalized Anxiety Disorder-7), perceived stress (Perceived Stress Scale-10), and insomnia (Insomnia Severity Index). Analyses of variances, Bonferroni-corrected post hoc tests, and t tests were applied to examine mental health indicators across different sociodemographic groups (age, sex, employment, income, physical activity, relationship status). Results
   The sample comprised n = 1006 respondents (54% women) from all regions of the UK. Approximately 52% of respondents screened positive for a common mental disorder, and 28% screened positive for clinical insomnia. Mean scores and standard deviations were as follows: Patient Health Questionnaire-9, mean = 9.0 +/- 7.7; Generalized Anxiety Disorder-7, mean = 8.0 +/- 6.5; Insomnia Severity Index, mean = 10.4 +/- 7.0; Perceived Stress Scale-10, mean = 17.7 +/- 7.9; World Health Organization Quality-of-Life Brief Version, mean = 58.6 +/- 21.4; and World Health Organization Well-Being Index score, mean = 13.0 +/- 6.0. Statistical analyses consistently indicated more severe mental health problems in adults younger than 35 years, women, people with no work, and people with low income (all p values < .05). Mental health indices also varied across UK regions. Conclusions
   The prevalence of depressive, anxiety, and insomnia symptoms is significantly higher in the UK relative to prepandemic epidemiological data. Further studies are needed to clarify the causes for these high rates of mental health symptoms.
C1 [Pieh, Christoph; Budimir, Sanja; Probst, Thomas] Danube Univ Krems, Dept Psychotherapy & Biopsychosocial Hlth, Dr Karl Dorrek Str 30, A-3500 Krems An Der Donau, Austria.
   [Delgadillo, Jaime; Barkham, Michael] Univ Sheffield, Clin Psychol Unit, Dept Psychol, Sheffield, S Yorkshire, England.
   [Budimir, Sanja; Fontaine, Johnny R. J.] Univ Ghent, Dept Work Org & Soc, Ghent, Belgium.
RP Pieh, C (通讯作者)，Danube Univ Krems, Dept Psychotherapy & Biopsychosocial Hlth, Dr Karl Dorrek Str 30, A-3500 Krems An Der Donau, Austria.
EM Christoph.pieh@donau-uni.ac.at
RI Pieh, Christoph/GSN-1242-2022; Probst, Thomas/J-8318-2018; Budimir,
   Sanja/AAZ-3622-2020
OI Probst, Thomas/0000-0002-6113-2133; Budimir, Sanja/0000-0002-4110-9112;
   Delgadillo, Jaime/0000-0001-5349-230X
CR Bech P, 2003, INT J METH PSYCH RES, V12, P85, DOI 10.1002/mpr.145
   Brooks SK, 2020, LANCET, V395, P912, DOI [10.1016/S0140-6736(20)30460-8, 10.1016/S0140-6736(20)30460-8.]
   COHEN S, 1983, J HEALTH SOC BEHAV, V24, P385, DOI 10.2307/2136404
   Evans J, 2016, MEASURING NATL WELL
   Hapke Ulfert, 2019, J Health Monit, V4, P57, DOI 10.25646/6227
   Hawthorne G, 2006, SOC INDIC RES, V77, P37, DOI 10.1007/s11205-005-5552-1
   Kazmi S. S. H., 2020, COVID 19 LOCKDOWN ST, DOI 10.2139/ssrn.3577515
   Klein EM, 2016, BMC PSYCHIATRY, V16, DOI 10.1186/s12888-016-0875-9
   Kroenke K, 2002, PSYCHIAT ANN, V32, P509, DOI 10.3928/0048-5713-20020901-06
   Kroenke K, 2007, ANN INTERN MED, V146, P317, DOI 10.7326/0003-4819-146-5-200703060-00004
   McManus S, 2016, MENTAL HLTH WELLBEIN
   Moreira P.S., 2020, PSYCHIAT CLIN PSYCHO, DOI [10.1101/2020.04.28.20080671, DOI 10.1101/2020.04.28.20080671]
   Morin CM, 2011, SLEEP, V34, P601, DOI 10.1093/sleep/34.5.601
   Nussbaumer-Streit B, 2020, COCHRANE DB SYST REV, DOI 10.1002/14651858.CD013574
   OECD, 2013, MENT HLTH WORK, DOI DOI 10.1787/9789264204997-EN
   Office for National Statistics, 2020, COMP WEEKLY DEATH OC
   Penedo FJ, 2005, CURR OPIN PSYCHIATR, V18, P189, DOI 10.1097/00001504-200503000-00013
   Pfefferbaum B, 2020, NEW ENGL J MED, V383, P510, DOI 10.1056/NEJMp2008017
   Rajkumar RP, 2020, ASIAN J PSYCHIATR, V52, DOI 10.1016/j.ajp.2020.102066
   Rapp I, 2020, EUR SOCIOL REV, V36, P303, DOI 10.1093/esr/jcz047
   Riecher-Rossler A, 2017, LANCET PSYCHIAT, V4, P8, DOI 10.1016/S2215-0366(16)30348-0
   Rossi R., 2020, COVID 19 PANDEMIC LO, DOI [10.1101/2020.04.09.20057802, 10.1101/2020.04.09.20057802.]
   Shevlin M., 2020, PSYARXIV, DOI [10.31234/ osf.io/hb6nq, DOI 10.31234/OSF.IO/HB6NQ, 10.31234/osf.io/hb6nq]
   Skevington SM, 2004, QUAL LIFE RES, V13, P299, DOI 10.1023/B:QURE.0000018486.91360.00
   Tomitaka S, 2018, FRONT PSYCHIATRY, V9, DOI 10.3389/fpsyt.2018.00390
   Topp CW, 2015, PSYCHOTHER PSYCHOSOM, V84, DOI 10.1159/000376585
   Ueda M, 2020, PSYCHIAT CLIN NEUROS, V74, P505, DOI 10.1111/pcn.13105
   White RG., 2020, MEDRXIV, DOI [10.1101/2020.04.24.20078550, DOI 10.1101/2020.04.24.20078550]
   WHOEurope, 2020, COVID 19 SITUATION W
   Wittchen HU, 2011, EUR NEUROPSYCHOPHARM, V21, P655, DOI 10.1016/j.euroneuro.2011.07.018
NR 30
TC 70
Z9 71
U1 24
U2 82
PU LIPPINCOTT WILLIAMS & WILKINS
PI PHILADELPHIA
PA TWO COMMERCE SQ, 2001 MARKET ST, PHILADELPHIA, PA 19103 USA
SN 0033-3174
EI 1534-7796
J9 PSYCHOSOM MED
JI Psychosom. Med.
PD MAY
PY 2021
VL 83
IS 4
BP 328
EP 337
DI 10.1097/PSY.0000000000000871
PG 10
WC Psychiatry; Psychology; Psychology, Multidisciplinary
WE Science Citation Index Expanded (SCI-EXPANDED); Social Science Citation Index (SSCI)
SC Psychiatry; Psychology
GA RZ1DM
UT WOS:000648338900004
PM 33009276
OA Green Accepted
HC Y
HP N
DA 2022-11-04
ER

PT J
AU Levin, AT
   Hanage, WP
   Owusu-Boaitey, N
   Cochran, KB
   Walsh, SP
   Meyerowitz-Katz, G
AF Levin, Andrew T.
   Hanage, William P.
   Owusu-Boaitey, Nana
   Cochran, Kensington B.
   Walsh, Seamus P.
   Meyerowitz-Katz, Gideon
TI Assessing the age specificity of infection fatality rates for COVID-19:
   systematic review, meta-analysis, and public policy implications
SO EUROPEAN JOURNAL OF EPIDEMIOLOGY
LA English
DT Review
DE COVID-19; SARS-CoV-2; Infection-fatality ratio; Infection-fatality rate;
   Systematic; review; Meta-regression
ID SEROPREVALENCE; ANTIBODIES; SAMPLE
AB Determine age-specific infection fatality rates for COVID-19 to inform public health policies and communications that help protect vulnerable age groups. Studies of COVID-19 prevalence were collected by conducting an online search of published articles, preprints, and government reports that were publicly disseminated prior to 18 September 2020. The systematic review encompassed 113 studies, of which 27 studies (covering 34 geographical locations) satisfied the inclusion criteria and were included in the meta-analysis. Age-specific IFRs were computed using the prevalence data in conjunction with reported fatalities 4 weeks after the midpoint date of the study, reflecting typical lags in fatalities and reporting. Meta-regression procedures in Stata were used to analyze the infection fatality rate (IFR) by age. Our analysis finds a exponential relationship between age and IFR for COVID-19. The estimated age-specific IFR is very low for children and younger adults (e.g., 0.002% at age 10 and 0.01% at age 25) but increases progressively to 0.4% at age 55, 1.4% at age 65, 4.6% at age 75, and 15% at age 85. Moreover, our results indicate that about 90% of the variation in population IFR across geographical locations reflects differences in the age composition of the population and the extent to which relatively vulnerable age groups were exposed to the virus. These results indicate that COVID-19 is hazardous not only for the elderly but also for middle-aged adults, for whom the infection fatality rate is two orders of magnitude greater than the annualized risk of a fatal automobile accident and far more dangerous than seasonal influenza. Moreover, the overall IFR for COVID-19 should not be viewed as a fixed parameter but as intrinsically linked to the age-specific pattern of infections. Consequently, public health measures to mitigate infections in older adults could substantially decrease total deaths.
C1 [Levin, Andrew T.; Cochran, Kensington B.; Walsh, Seamus P.] Dartmouth Coll, Hanover, NH 03755 USA.
   [Levin, Andrew T.] Natl Bur Econ Res, Cambridge, MA 02138 USA.
   [Levin, Andrew T.] Ctr Econ Policy Res, London, England.
   [Hanage, William P.] Harvard TH Chan Sch Publ Hlth, Boston, MA USA.
   [Meyerowitz-Katz, Gideon] Univ Wollongong, Wollongong, NSW, Australia.
   [Meyerowitz-Katz, Gideon] Western Sydney Local Hlth Dist, POB 792, Seven Hills, NSW 2147, Australia.
   [Owusu-Boaitey, Nana] Case Western Reserve Univ, Sch Med, Cleveland, OH USA.
RP Meyerowitz-Katz, G (通讯作者)，Univ Wollongong, Wollongong, NSW, Australia.; Meyerowitz-Katz, G (通讯作者)，Western Sydney Local Hlth Dist, POB 792, Seven Hills, NSW 2147, Australia.
EM gideon.meyerowitzkatz@health.nsw.gov.au
RI Hanage, Bill/CAF-1813-2022
OI Cochran, Kensington/0000-0002-2915-2353; Owusu-Boaitey,
   Nana/0000-0003-0974-6346
CR Abdelrahman T, 2020, PREVALENCE SARS COV, DOI [10.1101/2020.05.11.20092916, DOI 10.1101/2020.05.11.20092916]
   Ahn, 2020, DYNAMIC CHANGE COVID, DOI [10.1101/2020.09.21.20198796, DOI 10.1101/2020.09.21.20198796]
   Anand S, 2020, LANCET, V396, P1335, DOI 10.1016/S0140-6736(20)32009-2
   [Anonymous], 2020, CBC NEWS
   [Anonymous], 2020, TIMES ISRAEL    0723
   [Anonymous], GIUSTIZIA NEWS  0528
   Arora RK, 2020, LANCET INFECT DIS, V21, pE75, DOI 10.1016/S1473-3099(20)30631-9
   Australian Department of Health, 2020, COR COVID 19 CURR SI
   Austria Statistik, 2020, COVID 19 PREV STUD M
   Aziz NA, 2020, SEROPREVALENCE CORRE, DOI [10.1101/2020.08.24.20181206, DOI 10.1101/2020.08.24.20181206]
   Bendavid E, COVID 19 ANTIBODY SE, DOI 10.1101/2020.04.14.20062463
   Berner R., 2020, ANTISARS COV2 IGG AN, DOI [10.1101/2020.07.16.20155143, DOI 10.1101/2020.07.16.20155143]
   Biggs HM, 2020, MMWR-MORBID MORTAL W, V69, P965, DOI 10.15585/mmwr.mm6929e2
   Blackburn J, 2021, ANN INTERN MED, V174, P135, DOI 10.7326/M20-5352
   Bogogiannidou Z, 2020, EUROSURVEILLANCE, V25, P8, DOI 10.2807/1560-7917.ES.2020.25.31.2001369
   Brazeau N., 2020, COVID 19 INFECT FATA, DOI [10.25561/83545, DOI 10.25561/83545]
   Brazil Ministry of Health, 2020, COVID 19 BRAS OB AC
   Brown TS, 2020, JAMA-J AM MED ASSOC, V324, P749, DOI 10.1001/jama.2020.14017
   Bryan A, 2020, J CLIN MICROBIOL, V58, DOI 10.1128/JCM.00941-20
   Buss LF, 2020, COVID 19 HERD IMMUNI, DOI 10.1101/2020.09.16.20194787
   Byambasuren O., 2020, ESTIMATING SEROPREVA, V20, P20, DOI DOI 10.1101/2020.07.13.20153163
   Byrne AW, 2020, BMJ OPEN, V10, DOI 10.1136/bmjopen-2020-039856
   Canadian Blood Services, 2020, COVID 19 SER REP AUG
   Carrat F, 2020, SEROPREVALENCE SARS, DOI DOI 10.1101/2020.09.16.20195693
   Chamie G, 2021, CLIN INFECT DIS, V73, pS127, DOI 10.1093/cid/ciaa1234
   Choe PG, 2020, EMERG INFECT DIS, V26, P2484, DOI 10.3201/eid2610.202211
   Clarke C, 2020, J AM SOC NEPHROL, V31, P1969, DOI 10.1681/ASN.2020060827
   Czech Ministry of Health, 2020, COLL IMM STUD SARS C
   Davies NG, 2020, NAT MED, V26, P1205, DOI 10.1038/s41591-020-0962-9
   Demombynes G., 2020, 9313 WORLD BANK POL
   Denmark State Blood Institute, 2020, NOT NYE FOR RES FRA
   Dimeglio C, 2020, J INFECTION, V81, P348, DOI 10.1016/j.jinf.2020.04.031
   Dodd RY, 2020, JAMA-J AM MED ASSOC, V324, P1677, DOI 10.1001/jama.2020.18598
   Doi A, 2020, ESTIMATION SEROPREVA, DOI [10.1101/2020.04.26.20079822, DOI 10.1101/2020.04.26.20079822]
   Dudel C, 2020, PLOS ONE, V15, DOI 10.1371/journal.pone.0238904
   Emmenegger M., 2020, POPULATION WIDE EVOL, DOI [10.1101/2020.05.31.20118554, DOI 10.1101/2020.05.31.20118554]
   Erikstrup C, 2021, CLIN INFECT DIS, V72, P249, DOI 10.1093/cid/ciaa849
   Feehan AK, 2020, RACIAL WORKPLACE DIS, DOI [10.1101/2020.08.26.20180968, DOI 10.1101/2020.08.26.20180968]
   Feehan AK, 2020, EMERG INFECT DIS, V26, P2765, DOI 10.3201/eid2611.203029
   Fenwick C. etal, 2020, CHANGES SARS COV 2 A, DOI [10.1101/2020.07.14.20153536, DOI 10.1101/2020.07.14.20153536]
   Ferguson N., 2020, REPORT 9 IMPACT NONP
   Figueiredo-Campos P, 2020, SEROPREVALENCE ANTIS, DOI [10.1101/2020.08.30.20184309, DOI 10.1101/2020.08.30.20184309]
   Finland National Institute for Health and Welfare, 2020, WEEKL REP SER POP ST
   Fiore JR, 2020, FAR AWAY HERD IMMUNI, DOI [10.1101/2020.06.17.20133678, DOI 10.1101/2020.06.17.20133678]
   Fischer B, 2020, EUROSURVEILLANCE, V25, P9, DOI 10.2807/1560-7917.ES.2020.25.28.2001285
   Flower B, 2020, LANCET, V396, P1308, DOI 10.1016/S0140-6736(20)32006-7
   Fontanet A, CLUSTER COVID 19 NO, DOI [10.1101/2020.04.18.20071134, DOI 10.1101/2020.04.18.20071134, 10.2139/ssrn.3582749]
   France Public Health, 2020, COVID 19 POINT EP 9
   Gudbjartsson DF, 2020, NEW ENGL J MED, V383, P1724, DOI 10.1056/NEJMoa2026116
   Gudbjartsson DF, 2020, NEW ENGL J MED, V382, P2302, DOI 10.1056/NEJMoa2006100
   Guessous I, 2020, LANCET INFECT DIS, DOI DOI 10.1016/S1473-3099(20)30584-3
   Harbord RM, 2008, STATA J, V8, P493, DOI 10.1177/1536867X0800800403
   Hauser A, 2020, PLOS MED, V17, DOI 10.1371/journal.pmed.1003189
   Havers FP, 2020, JAMA INTERN MED, V180, P1576, DOI 10.1001/jamainternmed.2020.4130
   Herzog S., 2021, SEROPREVALENCE IGG A, DOI 10.1101/2020.06.08.20125179
   Hicks S, 2020, DUAL ANTIGEN ELISA A, DOI [10.1101/2020.09.09.20191031, DOI 10.1101/2020.09.09.20191031]
   Higgins JPT, 2009, J R STAT SOC A STAT, V172, P137, DOI 10.1111/j.1467-985X.2008.00552.x
   Iceland Directorate of Health, 2020, COVID 19 IC STAT 28
   Ioannidis JPA, 2021, B WORLD HEALTH ORGAN, V99, P19, DOI 10.2471/BLT.20.265892
   Ireland Health Service Executive, 2020, PREL REP RES STUD IN
   Italian National Institute of Statistics (ISTAT), 2020, PRIM RIS IND SIER SA
   Jersey Health & Community Services, 2020, PREV ANT COMM SURV R
   Kang SJ, 2020, INFECT CHEMOTHER, V52, P154, DOI 10.3947/ic.2020.52.2.154
   Khalili M, 2020, EPIDEMIOL INFECT, V148, DOI 10.1017/S0950268820001430
   Knabl L., 2020, HIGH SARS COV 2 SERO, DOI [10.1101/2020.08.20.20178533, DOI 10.1101/2020.08.20.20178533]
   Korea Center for Disease Control, 2020, UPD COVID 19 KOR JUL
   Korea Center for Disease Control, 2020, WEEKL REP COVID 19 S
   Kraehling V., 2020, EPIDEMIOLOGICAL STUD, DOI 10.1101/2020.05.20.20107730
   Lattimore S, 2015, TRANSFUSION, V55, P91, DOI 10.1111/trf.12835
   Lavezzo E, 2020, NATURE, V584, P425, DOI 10.1038/s41586-020-2488-1
   Lexmond AS, 2020, EVOLUTION COVID 19 C, DOI [10.1101/2020.09.26.20201814, DOI 10.1101/2020.09.26.20201814]
   Li HD, 2020, FRONT MED-LAUSANNE, V7, DOI 10.3389/fmed.2020.00190
   Li RY, 2020, SCIENCE, V368, P489, DOI [10.1126/science.abb3221, 10.1101/2020.02.14.20023127]
   Lithuania Central Registry, 2020, KOR COVID 19 LIET ST
   Long QX, 2020, NAT MED, V26, P845, DOI 10.1038/s41591-020-0897-1
   Lundkvist Ake, 2020, Infection Ecology & Epidemiology, V10, P1806505, DOI 10.1080/20008686.2020.1806505
   Mahajan S, 2020, SEROPREVALENCE SARS, P2020, DOI [10.1101/2020.08.04.20168203, DOI 10.1101/2020.08.04.20168203]
   Mak JKL, 2020, FRAILTY COMORBIDITY, DOI [10.1101/2020.10.22.20217489, DOI 10.1101/2020.10.22.20217489]
   Martin-Olalla JM, 2020, AGE SEX DISAGGREGATI, DOI [10.1101/2020.08.06.20169326, DOI 10.1101/2020.08.06.20169326]
   McLaughlin Colleen C, 2020, medRxiv, DOI 10.1101/2020.07.19.20157198
   Menachemi N, 2020, MMWR-MORBID MORTAL W, V69, P960, DOI 10.15585/mmwr.mm6929e1
   Merkely B, 2020, GEROSCIENCE, V42, P1063, DOI 10.1007/s11357-020-00226-9
   Meyerowitz-Katz G, 2020, INT J INFECT DIS, V101, P138, DOI 10.1016/j.ijid.2020.09.1464
   Micolitti A., 2020, RETE8           0603
   Mizumoto K, 2020, EUROSURVEILLANCE, V25, P2, DOI 10.2807/1560-7917.ES.2020.25.10.2000180
   Molenberghs G., 2020, BELGIAN COVID 19 MOR, DOI DOI 10.1101/2020.06.20.20136234
   Moraga P, 2020, ASSESSING AGE GENDER, DOI [10.12688/wellcomeopenres.15996.1, DOI 10.12688/WELLCOMEOPENRES.15996.1]
   Naranbhai V, 2020, J INFECT DIS, V222, P1955, DOI 10.1093/infdis/jiaa579
   Nawa N, 2020, SEROPREVALENCE SARS, DOI [10.1101/2020.07.20.20155945, DOI 10.1101/2020.07.20.20155945]
   Nesbitt D.J., 2020, BMC INFECT DIS, DOI [10.1101/2020.07.20.20157743, DOI 10.21203/RS.3.RS-76664/V1, DOI 10.1101/2020.07.20.20157743]
   Netherlands National Institute for Public Health and the Environment, 2020, CHILDR COVID 19
   New York City Department of Health and Mental Hygiene, 2020, COVID 19 DAT
   New Zealand Ministry of Health, 2020, COVID 19 CURR CAS, P8
   Ng Dianna L, 2020, medRxiv, DOI 10.1101/2020.05.19.20107482
   Nishiura H, 2020, J CLIN MED, V9, DOI 10.3390/jcm9020419
   Norrbotten Region, 2020, FOR ANT MOT COV 19 N
   Northeast Texas Public Health Department, 2020, HID COVID 19 ANT TES
   Norway Public Health Institute, 2020, TRUL BERR LIT AND BE
   O'Driscoll M., 2020, AGE SPECIFIC MORTALI, DOI 10.1101/2020.08.24.20180851
   Oklahoma State Department of Health, 2020, WEEKL EP SUR REP
   Ontario Public Health, 2020, COVID 19 SER ONT MAR
   Oran DP, 2020, ANN INTERN MED, V173, P362, DOI 10.7326/M20-3012
   Oregon State University, 2020, TRAC RES SUGG 17 HER
   Organisation for Economic Cooperation and Development, 2020, MEMB COUNTR
   Our World in Data, 2020, COR COVID 19 TEST TE
   Pagani G, 2020, J INFECTION, V81, pE10, DOI 10.1016/j.jinf.2020.09.021
   Pastor-Barriuso R., 2020, SARS COV 2 INFECT FA, DOI [10.1101/2020.08.06.20169722, DOI 10.1101/2020.08.06.20169722]
   Percivalle E, 2020, EUROSURVEILLANCE, V25, P7, DOI 10.2807/1560-7917.ES.2020.25.24.2001031
   Petersen MS, 2020, EMERG INFECT DIS, V26, P2760, DOI 10.3201/eid2611.202736
   Poletti P, 2020, EUROSURVEILLANCE, V25, P2, DOI 10.2807/1560-7917.ES.2020.25.31.2001383
   Pollan M, 2020, LANCET, V396, P535, DOI 10.1016/S0140-6736(20)31483-5
   Portugal National Institute of Health, 2020, REL APR DOS RES PREL
   Prowse TAA, 2020, INFERRED RESOLUTION, DOI [10.1101/2020.09.25.20201939, DOI 10.1101/2020.09.25.20201939]
   Public Health England, 2020, COV 19 SUGG PRINC SA
   Reifer J, 2020, DIAGN MICR INFEC DIS, V98, DOI 10.1016/j.diagmicrobio.2020.115128
   Rhode Island Department of Health, 2020, COVID 19 SER TEST BR
   Rigatti SJ, 2020, SARS COV 2 ANTIBODY, DOI [10.1101/2020.09.09.20191296, DOI 10.1101/2020.09.09.20191296]
   Ripperger TJ, 2020, IMMUNITY, V53, P925, DOI 10.1016/j.immuni.2020.10.004
   Ripperger Tyler J, 2020, medRxiv, DOI 10.1101/2020.08.14.20174490
   Riverside County Joint Information Center, 2020, ANT STUD SHOWS COR S
   Rosenberg ES, 2020, ANN EPIDEMIOL, V48, P23, DOI 10.1016/j.annepidem.2020.06.004
   Saltzman J., 2020, BOSTON GLOBE
   San Miguel County Department of Health & Environment, 2020, IGG ANT TESTS STAT D
   Seoane B., 2020, SCALING APPROACH EST, P2020, DOI [10.1101/2020.06.05.20123646, DOI 10.1101/2020.06.05.20123646]
   Sethuraman N, 2020, JAMA-J AM MED ASSOC, V323, P2249, DOI 10.1001/jama.2020.8259
   Shook-Sa BE, 2020, J INFECT DIS, V222, P1086, DOI 10.1093/infdis/jiaa429
   Skowronski DM, 2020, LOW SARS COV 2 SERO
   Slot E, 2020, RES SQ, DOI [10.21203/rs.3.rs-25862/v1, DOI 10.21203/RS.3.RS-25862/V1]
   Slovenia Government Communication Office, 2020, 1 STUD CARR OUT HERD
   Song SK, 2020, J KOREAN MED SCI, V35, DOI 10.3346/jkms.2020.35.e269
   Stadlbauer D, 2020, SEROCONVERSION CITY, DOI 10.1101/2020.06.28.20142190
   Stockholm Region, 2020, LAG ARB MED DET NYA
   Streeck H, 2020, NAT COMMUN, V11, DOI 10.1038/s41467-020-19509-y
   Stringhini S, 2020, LANCET, V396, P313, DOI 10.1016/S0140-6736(20)31304-0
   Sutton M, 2020, MMWR-MORBID MORTAL W, V69, P1100, DOI 10.15585/mmwr.mm6932a4
   Sweden Public Health Authority, 2020, INF FAT RAT COVID 19
   Sweden Public Health Authority, 2020, SER ANT FOLL COVID 1
   Takita Morihito, 2020, J Prim Care Community Health, V11, p2150132720942695, DOI 10.1177/2150132720942695
   The Japanese Ministry of Health Labor and Welfare, 2020, UPD COVID 19 JAP
   Thompson CP, 2020, DETECTION NEUTRALISI, DOI [10.1101/2020.04.13.20060467, DOI 10.1101/2020.04.13.20060467]
   Toenshoff B, 2020, PREVALENCE SARS COV, DOI [10.2139/ssrn.3668418, DOI 10.2139/SSRN.3668418]
   U.S. Center for Disease Control and Prevention, 2020, COVID 19 PAND PLANN
   U.S. National Center for Health Statistics, 2020, UND CAUS DEATH 1999
   UK Office for National Statistics, 2020, COR COVID 19 INF SUR
   Ulyte A., 2020, VARIATION SARS COV 2, DOI DOI 10.1101/2020.09.18.20191254
   United Kingdom BioBank, 2020, UK BIOB SARS COV 2 S
   United Kingdom Office of National Statistics, 2020, MORT STAT UND CAUS S
   United Kingdom Parliament Office, 2020, ANT TESTS COVID 19
   University of Louisville School of Medicine, 2020, PHAS 2 RES COIMM PRO
   University of Miami, 2020, SPARK C UND BURD COV
   University of Utah Health, 2020, UT HER PROJ ANN PHAS
   Valenti L., 2020, SARS COV 2 SEROPREVA, DOI 10.1101/2020.05.11.20098442
   van den Broek-Altenburg E, 2020, RISK FACTORS COVID 1, DOI [10.2139/ssrn.3676570, DOI 10.2139/SSRN.3676570]
   Vassallo RR., 2020, SEROPREVALENCE ANTIB, DOI [10.1101/2020.09.17.20195131, DOI 10.1101/2020.09.17.20195131]
   Verity R, 2020, LANCET INFECT DIS, V20, P669, DOI 10.1016/S1473-3099(20)30243-7
   Ward H., 2020, DECLINING PREVALENCE, DOI [10.26.20219725, 10.1101/2020.10.26.20219725]
   Ward H, 2020, ANTIBODY PREVALENCE
   Washoe County Health District, 2020, SER SARS COV 2 SPEC
   Waterfield T, 2021, ARCH DIS CHILD, V106, P680, DOI 10.1136/archdischild-2020-320558
   Weis S, 2020, SEROPREVALENCE SARS, DOI [10.1101/2020.07.15.20154112, DOI 10.1101/2020.07.15.20154112]
   Wells PM, 2020, ESTIMATES RATE INFEC
   Whinston, 2020, 27102 NAT BUR EC RES
   WHO, 2020, COR DIS COVID 19 SIM
NR 163
TC 314
Z9 319
U1 10
U2 34
PU SPRINGER
PI DORDRECHT
PA VAN GODEWIJCKSTRAAT 30, 3311 GZ DORDRECHT, NETHERLANDS
SN 0393-2990
EI 1573-7284
J9 EUR J EPIDEMIOL
JI Eur. J. Epidemiol.
PD DEC
PY 2020
VL 35
IS 12
BP 1123
EP 1138
DI 10.1007/s10654-020-00698-1
EA DEC 2020
PG 16
WC Public, Environmental & Occupational Health
WE Science Citation Index Expanded (SCI-EXPANDED)
SC Public, Environmental & Occupational Health
GA PJ7MN
UT WOS:000599053000001
PM 33289900
OA Green Submitted, Green Published, hybrid
HC Y
HP Y
DA 2022-11-04
ER

PT J
AU Yilma, M
   Taye, G
   Kifle, A
   Ayele, W
   Biruk, E
AF Yilma, Mengistu
   Taye, Girma
   Kifle, Awgichew
   Ayele, Wondimu
   Biruk, Ephrem
TI Hospitalization, Recovery, Death, incubation period and Severity of
   COVID-19: A Systematic Review
SO ETHIOPIAN JOURNAL OF HEALTH DEVELOPMENT
LA English
DT Review
DE Hospitalization; Recovery; Death; incubation period severity; COVID-19;
   systematic review
ID STATES
AB Background: The novel coronavirus SARS-CoV-2 disease, named "COVID-19" by the WHO, was declared Public Health Emergency Concern globally January 2020. As of 01 February, 2021, the virus already visited more than 200 countries across the globe, with a total of over 103 million confirmed cases, over 2 million deaths and over 76 million recoveries.
   COVID-19 first appeared in the African continent on 15th February 2020 in Egypt. Back in April 2020, only a few African countries reported 1, 2 or 3 confirmed cases with no death; but as of 07 June the virus visited over 45 African countries already with a total of 183,474 confirmed cases, 81,367 recovered and 5,041 deaths. Moreover, country context evidence is important at least to reduce the impact of COVID 19 in Africa region. Objective: The objective is to get cohesive understanding on hospitalization, recovery, death, incubation period and severity of COVID-19.
   Methods: Systematic Review was carried out to synthesis cohesive information on hospitalization, recovery, death, incubation period and severity of the disease. This review includes a systematic literature search of PubMed and other sources like Google Scholar and Research Gate.
   Results: Hospitalization rate for young is as low as 1%, while it ranged from 20.7% to 31.4% for older people. Hospitalization rate was high among patients with obesity (Body Mass Index>40), and heart failure. Recovery rate ranged from 30% in China to over 70% in South Korea. Overall case fatality rate from different studies ranged from 0.1% to 6%. But this value increases to as much as over 45% for those over 75 years old. The median incubation period ranged from 4 days to 5.1 days but showed increment for the older ages. Proportion of critically ill patients ranged from 0.026% to 23%. More severe cases were seen among males than females.
   Conclusion: This systematic review in-sight the variation in hospitalization, recovery, death, incubation period and severity of COVID-19 pertaining to patients' characteristics.
C1 [Yilma, Mengistu; Taye, Girma; Kifle, Awgichew; Ayele, Wondimu; Biruk, Ephrem] Addis Ababa Univ, Sch Publ Hlth, Coll Hlth Sci, Addis Ababa, Ethiopia.
RP Taye, G (通讯作者)，Addis Ababa Univ, Sch Publ Hlth, Coll Hlth Sci, Addis Ababa, Ethiopia.
FU Addis Ababa University, Research and Technology transfer office;
   Ministry of Health-Ethiopia through CBMP project
FX This work was supported by Addis Ababa University, Research and
   Technology transfer office and the Ministry of Health-Ethiopia through
   CBMP project.
CR [Anonymous], 2020, LANCET, DOI DOI 10.1016/S0140
   [Anonymous], NEW ENGLAND JOURNAL
   CDC COVID-19 Response Team, 2020, MMWR-MORBID MORTAL W, V69, P343, DOI [10.15585/mmwr.mm6912e2, 10.15585/mmwr.mm6915e4]
   Center for Evidence Based Management, CRIT APPR CROSS SECT
   Chen NS, 2020, LANCET, V395, P507, DOI 10.1016/S0140-6736(20)30211-7
   Garg S, 2020, MMWR-MORBID MORTAL W, V69, P458, DOI 10.15585/mmwr.mm6915e3
   Giacomelli A, 2020, PHARMACOL RES, V158, DOI 10.1016/j.phrs.2020.104931
   INSA, ETH COVID 19 MON PLA
   Kong T-k, 2020, AGING MED, V2020, P1
   Lauer SA, 2020, ANN INTERN MED, V172, P577, DOI 10.7326/M20-0504
   Li Ruoran, 2020, medRxiv, DOI 10.1101/2020.03.09.20033241
   Li XC, 2020, J ALLERGY CLIN IMMUN, V146, P110, DOI 10.1016/j.jaci.2020.04.006
   Moher D, 2010, INT J SURG, V8, P658, DOI 10.1016/j.ijsu.2010.07.299
   Nie XQ, 2020, J INFECT DIS, V222, P26, DOI 10.1093/infdis/jiaa211
   Patel A, 2020, MMWR-MORBID MORTAL W, V69, P140, DOI 10.15585/mmwr.mm6905e1
   Petrilli CM, 2020, FACTORS ASS HOSP CRI, DOI [DOI 10.1101/2020.04.08.20057794, 10.1136/bmj.m1966]
   Freitas ARR, 2020, EPIDEMIOL SERV SAUDE, V29, DOI 10.5123/S1679-49742020000200008
   Shen L, 2020, J MED ECON, V23, P456, DOI 10.1080/13696998.2020.1717500
   Shim E, 2020, INT J INFECT DIS, V93, P339, DOI 10.1016/j.ijid.2020.03.031
   Wang DW, 2020, J COASTAL RES, P1, DOI [10.1001/jama.2020.1585, 10.2112/JCR-SI109-001.1]
   WHO, 2020, NOV COR 2019 NCOV SI
   WHO, 2020, WHO STAT REG CLUST P
   Worldometer, COR COVID 19 MORT RA
   Wu ZY, 2020, JAMA-J AM MED ASSOC, V323, P1239, DOI 10.1001/jama.2020.2648
NR 24
TC 0
Z9 0
U1 0
U2 3
PU ADDIS ABABA UNIV, DEPT COMMUNITY HEALTH
PI ADDIS ABABA
PA TIKUR ANBESSA HOSP, PO BOX 32812, ADDIS ABABA, 00000, ETHIOPIA
SN 1021-6790
J9 ETHIOP J HEALTH DEV
JI Ethiop. J. Health Dev.
PY 2021
VL 35
SI SI
BP 76
EP 81
PG 6
WC Public, Environmental & Occupational Health
WE Science Citation Index Expanded (SCI-EXPANDED); Social Science Citation Index (SSCI)
SC Public, Environmental & Occupational Health
GA TE9CB
UT WOS:000670303100010
DA 2022-11-04
ER

PT J
AU Lenaerts, A
   Heyman, S
   De Decker, A
   Lauwers, L
   Sterckx, A
   Remmen, R
   Bastiaens, H
   Keune, H
AF Lenaerts, Aline
   Heyman, Sofie
   De Decker, Annelies
   Lauwers, Laura
   Sterckx, Ann
   Remmen, Roy
   Bastiaens, Hilde
   Keune, Hans
TI Vitamin Nature: How Coronavirus Disease 2019 Has Highlighted Factors
   Contributing to the Frequency of Nature Visits in Flanders, Belgium
SO FRONTIERS IN PUBLIC HEALTH
LA English
DT Article
DE COVID-19; confinement measures; green space; nature; ecosystem service;
   citizen perceptions
ID COVID-19 HOME CONFINEMENT; MENTAL-HEALTH; GREEN SPACE; ADOLESCENTS;
   BENEFITS; LOCKDOWN; EMOTION; ACCESS; IMPACT
AB Visiting nature is positively associated with physical and mental well-being. The role of nature became more pronounced during the coronavirus outbreak in the spring of 2020. Countries all over the world implemented confinement measures to reduce the transmission of the virus. These included but were not limited to the cancelation of public events, schools, and non-essential businesses and the prohibition of non-essential travels. However, going outside to exercise was recommended by the Belgian government. During this period, we conducted an online survey to determine if people visit nature more frequently than before and to identify the factors that contribute to this. The results are based on data from 11,352 participants in Flanders, Belgium. With the use of a bivariate and multiple regression analysis, results indicate that people visit nature more frequently than before and that nature helped to maintain social relationships during the coronavirus period. Gardens were reported to be the most popular place, followed by parks. More than half of the people experienced nature in a more positive way, and the belief that nature visits are important for general health increased. In addition, we found a positive association between nature visits and home satisfaction, as well as a positive association with subjective mental and physical health. Lastly, we identified several demographic factors contributing to the frequency of nature visits such as age, gender, and socioeconomic status. Our findings indicate the importance of nature visits for general well-being and highlight the need for nearby green infrastructure.
C1 [Lenaerts, Aline; Heyman, Sofie; Lauwers, Laura; Sterckx, Ann; Remmen, Roy; Bastiaens, Hilde; Keune, Hans] Univ Antwerp, Ctr Gen Practice, Chair Care & Nat Living Environm, Fac Med & Hlth Sci, Antwerp, Belgium.
   [De Decker, Annelies] Knowledge Ctr Environm & Hlth, Prov Inst Hyg PIH, Antwerp, Belgium.
RP Keune, H (通讯作者)，Univ Antwerp, Ctr Gen Practice, Chair Care & Nat Living Environm, Fac Med & Hlth Sci, Antwerp, Belgium.
EM hans.keune@uantwerpen.be
OI Keune, Hans/0000-0002-1531-944X; Bastiaens, Hilde/0000-0002-5509-3406;
   Sterckx, Ann/0000-0002-0394-8265
FU Province of Antwerp
FX The Chair of Care and Natural Living Environment would like to express
   its gratitude to the Province of Antwerp for their funding, support, and
   contribution in the realization of this study. In addition, we would
   like to thank Statua from the University of Antwerp for their
   statistical support.
CR Ammar A, 2020, INT J ENV RES PUB HE, V17, DOI 10.3390/ijerph17176237
   Ammar A, 2020, NUTRIENTS, V12, DOI 10.3390/nu12061583
   Anderson RM, 2020, LANCET, V395, P931, DOI 10.1016/S0140-6736(20)30567-5
   [Anonymous], 2020, WHO DIR GEN OP REM M
   Austenfeld JL, 2004, J PERS, V72, P1335, DOI 10.1111/j.1467-6494.2004.00299.x
   BELGIUM, 2020, CORONAVIRUS VERSTERK
   Berto R, 2014, BEHAV SCI, V4, P394, DOI 10.3390/bs4040394
   Beute F., 2020, TYPES CHARACTERISTIC
   Bratman GN, 2019, SCI ADV, V5, DOI 10.1126/sciadv.aax0903
   Bryman A., 2016, SOCIAL RES METHODS, V5th edn
   Capaldi CA, 2014, FRONT PSYCHOL, V5, DOI 10.3389/fpsyg.2014.00976
   Cartwright BDS, 2018, INT J ENV RES PUB HE, V15, DOI 10.3390/ijerph15061238
   Constandt B, 2020, INT J ENV RES PUB HE, V17, DOI 10.3390/ijerph17114144
   Cox DTC, 2017, INT J ENV RES PUB HE, V14, DOI 10.3390/ijerph14020172
   De Backer C, 2021, FRONT NUTR, V7, DOI 10.3389/fnut.2020.621726
   Elliott JR, 2019, CITY COMMUNITY, V18, P109, DOI 10.1111/cico.12366
   Fong KC, 2018, CURR ENV HLTH REP, V5, P77, DOI 10.1007/s40572-018-0179-y
   Friedman B, 2008, INT J HUM-COMPUT ST, V66, P452, DOI 10.1016/j.ijhcs.2007.12.005
   Frumkin H., 2011, MAKING HLTH PLACES D, P229
   Frumkin H, 2017, ENVIRON HEALTH PERSP, V125, DOI 10.1289/EHP1663
   Gray S., 2020, COVID 19 HAS HIGHLIG
   Hartig T, 2014, ANNU REV PUBL HEALTH, V35, P207, DOI 10.1146/annurev-publhealth-032013-182443
   Huang CL, 2020, LANCET, V395, P497, DOI 10.1016/S0140-6736(20)30183-5
   Ives CD, 2018, SUSTAIN SCI, V13, P1389, DOI 10.1007/s11625-018-0542-9
   Keniger LE, 2013, INT J ENV RES PUB HE, V10, P913, DOI 10.3390/ijerph10030913
   Lau H, 2020, J TRAVEL MED, V27, DOI 10.1093/jtm/taaa037
   Lauwers L, 2020, FRONT PUBLIC HEALTH, V8, DOI 10.3389/fpubh.2020.00052
   Lopez B., 2020, PREPRINTS, DOI [10.20944/preprints202008.0620.v1, DOI 10.20944/PREPRINTS202008.0620.V2]
   Lu Y, 2020, EUR J NUCL MED MOL I, V47, P2064, DOI 10.1007/s00259-020-04851-6
   Marmot M, 2012, LANCET, V380, P1011, DOI 10.1016/S0140-6736(12)61228-8
   Nussbaumer-Streit B, 2020, COCHRANE DB SYST REV, DOI 10.1002/14651858.CD013574
   Nutsford D, 2013, PUBLIC HEALTH, V127, P1005, DOI 10.1016/j.puhe.2013.08.016
   Pfefferbaum B, 2020, NEW ENGL J MED, V383, P510, DOI 10.1056/NEJMp2008017
   Rajkumar RP, 2020, ASIAN J PSYCHIATR, V52, DOI 10.1016/j.ajp.2020.102066
   Randler C, 2020, INT J ENV RES PUB HE, V17, DOI 10.3390/ijerph17197310
   Richardson M, 2020, ECOSYST PEOPLE, V16, P387, DOI 10.1080/26395916.2020.1844296
   Richardson M, 2019, ECOPSYCHOLOGY, V11, P123, DOI 10.1089/eco.2019.0012
   Romanelli C, 2015, CONNECTING GLOBAL PR
   Saier MH, 2007, WATER AIR SOIL POLL, V181, P1, DOI 10.1007/s11270-007-9372-6
   Samuelsson K., 2020, LANDSC URBAN PLAN, DOI 10.31219/osf.io/3wx5a
   Sciensano, 2020, COR
   Shanahan DF, 2016, SCI REP-UK, V6, DOI 10.1038/srep28551
   Singh S, 2020, PSYCHIAT RES, V293, DOI 10.1016/j.psychres.2020.113429
   Singu S, 2020, FRONT PUBLIC HEALTH, V8, DOI 10.3389/fpubh.2020.00406
   Ugolini F, 2020, URBAN FOR URBAN GREE, V56, DOI 10.1016/j.ufug.2020.126888
   Vanaken GJ, 2018, INT J ENV RES PUB HE, V15, DOI 10.3390/ijerph15122668
   Venter ZS, 2020, ENVIRON RES LETT, V15, DOI 10.1088/1748-9326/abb396
   WHO, 2020, WHO COR DIS DASHB
   WHO, 2016, URBAN GREEN SPACES H
   Yang Y, 2021, J SOC PSYCHOL, V161, P197, DOI 10.1080/00224545.2020.1784826
NR 50
TC 7
Z9 7
U1 4
U2 12
PU FRONTIERS MEDIA SA
PI LAUSANNE
PA AVENUE DU TRIBUNAL FEDERAL 34, LAUSANNE, CH-1015, SWITZERLAND
EI 2296-2565
J9 FRONT PUBLIC HEALTH
JI Front. Public Health
PD MAY 11
PY 2021
VL 9
AR 646568
DI 10.3389/fpubh.2021.646568
PG 9
WC Public, Environmental & Occupational Health
WE Science Citation Index Expanded (SCI-EXPANDED); Social Science Citation Index (SSCI)
SC Public, Environmental & Occupational Health
GA SG4VK
UT WOS:000653439200001
PM 34046388
OA Green Published, gold
DA 2022-11-04
ER

PT J
AU Muschalla, B
   Sondhof, A
   Wrobel, U
AF Muschalla, Beate
   Sondhof, Anke
   Wrobel, Ulrike
TI Children, care time, career priority - What matters for junior
   scientists' productivity and career perspective during the COVID-19
   pandemic?
SO WORK-A JOURNAL OF PREVENTION ASSESSMENT & REHABILITATION
LA English
DT Article
DE Corona; pandemic; COVID-19; career; science; gender
AB BACKGROUND: The coronavirus (COVID-19) pandemic brought about restrictions, additional workload, insecurity, or need for inventing new routines for professionals worldwide. The pandemic and its restrictions have been discussed as a career shock.
   OBJECTIVE: Adding knowledge to this, our study investigated the academic and family (care) situation of young scientists in a German technical university.
   METHODS: We conducted an online survey including young scientists from a technical university in Germany in April 2021. 346 participants (mean age 33 years, 37% women) gave self-ratings on academic and life situation during the pandemic year, care work, preferences for scientific career and family life.
   RESULTS: Family and career were independent priorities (r= 0.021, p = 0.676). Two thirds (68%) of the young scientists reported no deterioration in scientific outcome during the pandemic year. But, care times and number of children impacted negatively on scientific productivity in terms of publications. This was true for both women and men.
   CONCLUSIONS: Young scientists need individual support for their career perspective, according to their concrete career level and life situation.
C1 [Muschalla, Beate; Sondhof, Anke] Tech Univ Carolo Wilhelmina Braunschweig, Inst Psychol, Humboldtstr 33, D-38106 Braunschweig, Germany.
   [Wrobel, Ulrike] Tech Univ Carolo Wilhelmina Braunschweig, Equal Opportun Off, Braunschweig, Germany.
RP Muschalla, B (通讯作者)，Tech Univ Carolo Wilhelmina Braunschweig, Inst Psychol, Humboldtstr 33, D-38106 Braunschweig, Germany.
EM b.muschalla@tu-braunschweig.de
OI Muschalla, Beate/0000-0001-5285-6618
CR Akkermans J, 2020, J VOCAT BEHAV, V119, DOI 10.1016/j.jvb.2020.103434
   Asad M, 2021, ARAB J BASIC APPL SC, V28, P187
   Camerlink I, 2021, APPL ANIM BEHAV SCI, V236, DOI 10.1016/j.applanim.2021.105255
   Cui R, 2021, MANUF SERV OPER MANA
   Everett AS, 2021, ADV RADIAT ONCOL, V6, DOI 10.1016/j.adro.2020.08.011
   Haas N, 2022, J EXP POLIT SCI, V9, P1, DOI 10.1017/XPS.2020.34
   King M.M., 2021, SOCIUS, V7
   Krukowski RA, 2021, J WOMENS HEALTH, V30, P341, DOI 10.1089/jwh.2020.8710
   Lopez-Leon S, 2020, WORK, V66, P371, DOI 10.3233/WOR-203187
   Nalis I, 2021, FRONT PSYCHOL, V12, DOI 10.3389/fpsyg.2021.641248
   Ralph P, 2020, EMPIR SOFTW ENG, V25, P4927, DOI 10.1007/s10664-020-09875-y
   Roberts L, 2020, EMBO REP, V21, DOI 10.15252/embr.202050738
   Rusconi A.N., 2020, WZB MITTEILUNGEN, V170, P24
   Spurk D, 2020, J VOCAT BEHAV, V119, DOI 10.1016/j.jvb.2020.103435
   Termini CM, 2020, BMC BIOL, V18, DOI 10.1186/s12915-020-00821-4
   Whelan J, 2021, QUAL SOC WORK, V20, P579, DOI 10.1177/1473325020973311
   Woolston C, 2020, NATURE, V585, P309, DOI 10.1038/d41586-020-02548-2
   Yildirim TM, 2021, GENDER WORK ORGAN, V28, P243, DOI 10.1111/gwao.12529
NR 18
TC 0
Z9 0
U1 6
U2 6
PU IOS PRESS
PI AMSTERDAM
PA NIEUWE HEMWEG 6B, 1013 BG AMSTERDAM, NETHERLANDS
SN 1051-9815
EI 1875-9270
J9 WORK
JI Work
PY 2022
VL 72
IS 2
BP 391
EP 397
DI 10.3233/WOR-211230
PG 7
WC Public, Environmental & Occupational Health
WE Social Science Citation Index (SSCI)
SC Public, Environmental & Occupational Health
GA 2M5NH
UT WOS:000817745200003
PM 35527612
OA Bronze
DA 2022-11-04
ER

PT J
AU Rogers, AA
   Ha, T
   Ockey, S
AF Rogers, Adam A.
   Ha, Thao
   Ockey, Sydney
TI Adolescents' Perceived Socio-Emotional Impact of COVID-19 and
   Implications for Mental Health: Results From a US-Based Mixed-Methods
   Study
SO JOURNAL OF ADOLESCENT HEALTH
LA English
DT Article
DE COVID-19; Adolescent; Mental health; Mood; Relationships
ID GENERALIZED ANXIETY DISORDER; NEGATIVE AFFECT; DEVELOPMENTAL
   TRAJECTORIES; DEPRESSION; PARENT; SCALE; CHILDHOOD; CONFLICT; PANAS
AB Purpose: COVID-19 has disrupted many aspects of adolescents' lives, yet little data are available that document their subjective experiences of the pandemic. In a mixed-methods study of U.S. adolescents, we examined (1) adolescents' perceptions of how their social and emotional lives had changed during COVID-19; and (2) associations between these perceived changes and indices of their mental health, above and beyond their prepandemic mental health status.
   Methods: Four hundred seven U.S. adolescents (M-age = 15.24, standard deviation = 1.69; 50% female; 52%, 20% African American, 17% Hispanic/Latinx) completed surveys before (October 2019) and during (April 2020) the COVID-19 pandemic. They provided qualitative and quantitative responses on their experiences with COVID-19 and reports of their mental health.
   Results: Adolescents perceived various changes in their relationships with family and friends (e.g., less perceived friend support) during COVID-19. They also perceived increases in negative affect and decreases in positive affect. These perceived social and emotional changes were associated with elevated depressive symptoms, anxiety symptoms, and loneliness in April 2020, controlling for mental health problems before the pandemic.
   Conclusions: Our findings sensitize clinicians and scholars to the vulnerabilities (changes in friendship dynamics), as well as resiliencies (supportive family contexts), presented to U.S. adolescents during the early months of COVID-19. (C) 2020 Society for Adolescent Health and Medicine. All rights reserved.
C1 [Rogers, Adam A.; Ockey, Sydney] Brigham Young Univ, Sch Family Life, JFSB 2086, Provo, UT 84602 USA.
   [Ha, Thao] Arizona State Univ, Dept Psychol, Tempe, AZ 85287 USA.
RP Rogers, AA (通讯作者)，Brigham Young Univ, Sch Family Life, JFSB 2086, Provo, UT 84602 USA.
EM adam_rogers@byu.edu
OI Ha, Thao/0000-0003-1498-7873
CR Adams R, 2001, J MARRIAGE FAM, V63, P97, DOI 10.1111/j.1741-3737.2001.00097.x
   Allgaier AK, 2012, J PSYCHOSOM RES, V73, P369, DOI 10.1016/j.jpsychores.2012.08.016
   Bailen NH, 2019, EMOT REV, V11, P63, DOI 10.1177/1754073918768878
   Braun V., 2006, QUAL RES PSYCHOL, V3, P77, DOI 10.1191/1478088706qp063oa
   Brechwald WA, 2011, J RES ADOLESCENCE, V21, P166, DOI 10.1111/j.1532-7795.2010.00721.x
   Census.gov, POPCL DAT TAB WHO TI
   Centers for Disease Control and Prevention, COVID 19 RAC ETHN MI
   Centers for Disease Control and Prevention e National Center for Health Statistics, HOUS PULS SURV IND A
   Crawford JR, 2004, BRIT J CLIN PSYCHOL, V43, P245, DOI 10.1348/0144665031752934
   Crosnoe R, 2003, SOCIOL PERSPECT, V46, P331, DOI 10.1525/sop.2003.46.3.331
   Gearan Anne, 2020, WASHINGTON POST
   Glaser B. G, 1978, THEORETICAL SENSITIV
   Gutman LM, 2007, DEV PSYCHOL, V43, P522, DOI 10.1037/0012-1649.43.2.522
   Ha T, 2019, DEV PSYCHOL, V55, P207, DOI 10.1037/dev0000630
   Hammen C, 2006, J CLIN PSYCHOL, V62, P1065, DOI 10.1002/jclp.20293
   Hughes ME, 2004, RES AGING, V26, P655, DOI 10.1177/0164027504268574
   Keijsers L, 2013, DEV PSYCHOL, V49, P2301, DOI 10.1037/a0032217
   Laursen B, 1998, CHILD DEV, V69, P817, DOI 10.1111/j.1467-8624.1998.00817.x
   Merikangas KR, 2010, J AM ACAD CHILD PSY, V49, P980, DOI 10.1016/j.jaac.2010.05.017
   Mossman SA, 2017, ANN CLIN PSYCHIATRY, V29, P227
   Nickerson AB, 2005, J EARLY ADOLESCENCE, V25, P223, DOI 10.1177/0272431604274174
   Olino TM, 2011, J CHILD PSYCHOL PSYC, V52, P792, DOI 10.1111/j.1469-7610.2010.02331.x
   Rogers AA, 2019, DEV PSYCHOL, V55, P2352, DOI 10.1037/dev0000818
   Rogers AA, 2020, J YOUTH ADOLESCENCE, V49, P136, DOI 10.1007/s10964-019-01070-7
   Rubin H.J., 2012, QUALITATIVE INTERVIE, V3rd
   Rueger SY, 2016, PSYCHOL BULL, V142, P1017, DOI 10.1037/bul0000058
   Seidman E, 2004, DEV PSYCHOPATHOL, V16, P1141, DOI 10.1017/S0954579404040179
   Spitzer RL, 2006, ARCH INTERN MED, V166, P1092, DOI 10.1001/archinte.166.10.1092
   Ha T, 2019, J YOUTH ADOLESCENCE, V48, P2152, DOI 10.1007/s10964-019-01146-4
   Tiirikainen K, 2019, PSYCHIAT RES, V272, P30, DOI 10.1016/j.psychres.2018.12.004
   WATSON D, 1988, J PERS SOC PSYCHOL, V54, P1063, DOI 10.1037/0022-3514.54.6.1063
   Whiteman SD, 2011, J RES ADOLESCENCE, V21, P461, DOI 10.1111/j.1532-7795.2010.00683.x
   World Health Organization, 2020, ARCHIVED WHO TIMELIN
NR 33
TC 107
Z9 107
U1 23
U2 53
PU ELSEVIER SCIENCE INC
PI NEW YORK
PA STE 800, 230 PARK AVE, NEW YORK, NY 10169 USA
SN 1054-139X
EI 1879-1972
J9 J ADOLESCENT HEALTH
JI J. Adolesc. Health
PD JAN
PY 2021
VL 68
IS 1
BP 43
EP 52
DI 10.1016/j.jadohealth.2020.09.039
PG 10
WC Psychology, Developmental; Public, Environmental & Occupational Health;
   Pediatrics
WE Science Citation Index Expanded (SCI-EXPANDED); Social Science Citation Index (SSCI)
SC Psychology; Public, Environmental & Occupational Health; Pediatrics
GA PZ2DI
UT WOS:000612549900010
PM 33143986
OA Green Published, Bronze
HC Y
HP N
DA 2022-11-04
ER

PT J
AU Niermann, C
   Bollenbach, L
   Kanning, M
AF Niermann, Christina
   Bollenbach, Lukas
   Kanning, Martina
TI Perceiving reduced physical activity during COVID-19 lockdown is related
   to lower quality of life: a cross-sectional study with young adults
SO GERMAN JOURNAL OF EXERCISE AND SPORT RESEARCH
LA English
DT Article
DE Mental health; Well-being; Sports; Exercise; Pandemic
ID SELF-RATED HEALTH; SOCIAL SUPPORT; DEPRESSION; RESILIENCE; IMPACT
AB Physical activity and social participation are positively related to mental health and represent resources that strengthen individuals' resilience. However, the measures aiming to contain the coronavirus disease 2019 (COVID-19) pandemic included restrictions regarding these health resources. For many people, stay-at-home orders had a negative effect on mental health and health-related behaviors such as physical activity. Young adults seem to be a particularly vulnerable group. The study aimed to examine the relationship between changes in physical activity and perceived quality of life in young adults during lockdown conditions. We conducted an online survey during the second lockdown in Germany and assessed perceived changes in physical activity, social activities, quality of life (QoL), the perceived burden of changes in social activities, and current QoL in 212 young adults (63.7% women, mean age = 23.46, standard deviation = 3.63). Young adults that maintained or increased their physical activity level under lockdown conditions, rated their current QoL higher and perceived a less negative change of their QoL during lockdown compared to those with decreased physical activity. Furthermore, those who rated that their physical activity levels did not change or increased, perceived the reduction of their social activities as less burdening. The results indicate that physical activity is a beneficial health resource during lockdown conditions. This highlights the importance of gaining knowledge regarding the antecedents of reducing physical activity and developing strategies that support young adults to be physically active in challenging times such as the pandemic (e.g. ehealth/mhealth approaches).
C1 [Niermann, Christina; Bollenbach, Lukas; Kanning, Martina] Univ Konstanz, Dept Sport Sci, Constance, Germany.
RP Niermann, C (通讯作者)，Univ Konstanz, Dept Sport Sci, Constance, Germany.
EM christina.niermann@uni-konstanz.de
OI Niermann, Christina/0000-0002-2087-5328; Bollenbach,
   Lukas/0000-0002-0321-0340
FU Deutsche Forschungsgemeinschaft, Germany [421868672]
FX This study was part of the project "AMbit-Active mobility in daily life"
   funded by the Deutsche Forschungsgemeinschaft, Germany (grant
   421868672). Open Access funding enabled and organized by Project DEAL.
CR Aegerter AM, 2021, FRONT PSYCHOL, V12, DOI 10.3389/fpsyg.2021.620307
   Ahmad F, 2014, BMC HEALTH SERV RES, V14, DOI 10.1186/1472-6963-14-398
   Almeida DM, 2005, CURR DIR PSYCHOL SCI, V14, P64, DOI 10.1111/j.0963-7214.2005.00336.x
   Becker, 2003, LEITBEGRIFFE GESUNDH, P13
   Berger BB., 2007, HDB SPORT PSYCHOL, P598, DOI DOI 10.1002/9781118270011.CH27
   Biddle S.J.H., 2021, PSYCHOL PHYS ACTIVIT, V4th Edn, DOI [10.4324/9781003127420, DOI 10.4324/9781003127420]
   Brailovskaia J, 2021, PSYCHIAT RES, V295, DOI 10.1016/j.psychres.2020.113596
   Buecker S, 2020, SOC SCI MED, V265, DOI 10.1016/j.socscimed.2020.113541
   Daly M., 2020, PSYCHOL MED, P1, DOI [10.1017/S0033291720004432, DOI 10.1017/S0033291720004432]
   Di Renzo L, 2020, J TRANSL MED, V18, DOI 10.1186/s12967-020-02594-4
   Fearnbach SN, 2021, MED SCI SPORT EXER, V53, P1391, DOI 10.1249/MSS.0000000000002602
   Flueckiger L, 2016, EMOTION, V16, P488, DOI 10.1037/emo0000143
   Klaperski S., 2018, HDB STRESSREGULATION, P227, DOI [10.1007/978-3-662-49322-9_8, DOI 10.1007/978-3-662-49322-9_8]
   Lakey B, 2011, PSYCHOL REV, V118, P482, DOI 10.1037/a0023477
   Lee HY, 2008, INT J NURS STUD, V45, P1042, DOI 10.1016/j.ijnurstu.2007.05.007
   Leigh-Hunt N, 2017, PUBLIC HEALTH, V152, P157, DOI 10.1016/j.puhe.2017.07.035
   Maher JP, 2021, PSYCHOL SPORT EXERC, V52, DOI 10.1016/j.psychsport.2020.101826
   Mata J, 2021, SOC SCI MED, V287, DOI 10.1016/j.socscimed.2021.114333
   Mutz M, 2021, INT REV SOCIOL SPORT, V56, P305, DOI 10.1177/1012690220934335
   Naughton F, 2021, BRIT J HEALTH PSYCH, V26, P624, DOI 10.1111/bjhp.12500
   Niedzwiedz Claire L, 2021, J Epidemiol Community Health, V75, P224, DOI 10.1136/jech-2020-215060
   Pieh C, 2020, J PSYCHOSOM RES, V136, DOI 10.1016/j.jpsychores.2020.110186
   Rebar AL, 2015, HEALTH PSYCHOL REV, V9, P366, DOI 10.1080/17437199.2015.1022901
   Reimann S., 2006, GESUNDHEITSPSYCHOLOG, DOI [10.1007/978-3-540-47632-0_3, DOI 10.1007/978-3-540-47632-0_3]
   Sidebottom Corby, 2021, Sports Med Health Sci, V3, P228, DOI 10.1016/j.smhs.2021.08.005
   Smith L, 2015, J MENT HEALTH, V24, P342, DOI 10.3109/09638237.2014.954693
   Tison GH, 2020, ANN INTERN MED, V173, P767, DOI 10.7326/M20-2665
   Tusl M, 2021, BMC PUBLIC HEALTH, V21, DOI 10.1186/s12889-021-10788-8
   Zach S, 2021, ISR J HEALTH POLICY, V10, DOI 10.1186/s13584-021-00473-x
NR 29
TC 1
Z9 1
U1 0
U2 3
PU SPRINGER
PI NEW YORK
PA ONE NEW YORK PLAZA, SUITE 4600, NEW YORK, NY, UNITED STATES
SN 2509-3142
EI 2509-3150
J9 GER J EXERC SPORT RE
JI Ger. J. Exerc. Sport Res.
PD SEP
PY 2022
VL 52
IS 3
BP 472
EP 476
DI 10.1007/s12662-021-00795-7
EA JAN 2022
PG 5
WC Sport Sciences
WE Emerging Sources Citation Index (ESCI)
SC Sport Sciences
GA 3U8TI
UT WOS:000746289400001
OA Green Published, hybrid
DA 2022-11-04
ER

PT J
AU Dimanlig-Cruz, S
   Han, A
   Lancione, S
   Dewidar, O
   Podinic, I
   Kent, MP
   Brouwers, M
AF Dimanlig-Cruz, Sheryll
   Han, Arum
   Lancione, Samantha
   Dewidar, Omar
   Podinic, Irina
   Kent, Monique Potvin
   Brouwers, Melissa
CA OPH SEPH Collaborative OSC Working
TI Physical distancing messages targeting youth on the social media
   accounts of Canadian public health entities and the use of behavioral
   change techniques
SO BMC PUBLIC HEALTH
LA English
DT Article
DE SARS-CoV-2; COVID-19; Social media; Physical distancing; Social
   distancing; Youth; Young adult; Behavioral change techniques
ID ADOLESCENTS; INTERVENTIONS; CAMPAIGN; HUMOR
AB Introduction Physical distancing (PD) is an important public health strategy to reduce the transmission of COVID-19 and has been promoted by public health authorities through social media. Although youth have a tendency to engage in high-risk behaviors that could facilitate COVID-19 transmission, there is limited research on the characteristics of PD messaging targeting this population on social media platforms with which youth frequently engage. This study examined social media posts created by Canadian public health entities (PHEs) with PD messaging aimed at youth and young adults aged 16-29 years and reported behavioral change techniques (BCTs) used in these posts. Methods A content analysis of all social media posts of Canadian PHEs from Facebook, Twitter, Instagram and YouTube were conducted from April 1st to May 31st, 2020. Posts were classified as either implicitly or explicitly targeting youth and young adults. BCTs in social media posts were identified and classified based on Behavior Change Technique Taxonomy version 1 (BCTTv1). Frequency counts and proportions were used to describe the data. Results In total, 319 youth-targeted PD posts were identified. Over 43% of the posts originated from Ontario Regional public health units, and 36.4 and 32.6% of them were extracted from Twitter and Facebook, respectively. Only 5.3% of the total posts explicitly targeted youth. Explicit posts were most frequent from federal PHEs and posted on YouTube. Implicit posts elicited more interactions than explicit posts regardless of jurisdiction level or social media format. Three-quarters of the posts contained at least one BCT, with a greater portion of BCTs found within implicit posts (75%) than explicit posts (52.9%). The most common BCTs from explicit posts were instructions on how to perform a behavior (25.0%) and restructuring the social environment (18.8%). Conclusions There is a need for more PD messaging that explicitly targets youth. BCTs should be used when designing posts to deliver public health messages and social media platforms should be selected depending on the target population.
C1 [Dimanlig-Cruz, Sheryll; Han, Arum; Lancione, Samantha; Dewidar, Omar; Podinic, Irina; Kent, Monique Potvin; Brouwers, Melissa] Univ Ottawa, Sch Epidemiol & Publ Hlth SEPH, Fac Med, Ottawa, ON K1N 6N5, Canada.
   [OPH SEPH Collaborative OSC Working] Ottawa Publ Hlth OPH, Ottawa, ON, Canada.
RP Brouwers, M (通讯作者)，Univ Ottawa, Sch Epidemiol & Publ Hlth SEPH, Fac Med, Ottawa, ON K1N 6N5, Canada.
EM mbrouwer@uottawa.ca
OI Lancione, Samantha/0000-0002-5081-5123; Patey,
   Andrea/0000-0002-8770-4494
CR Abbott A, 2020, J ADOLESCENT HEALTH, V67, P159, DOI 10.1016/j.jadohealth.2020.05.013
   Andrews JL, 2020, TRENDS COGN SCI, V24, P585, DOI 10.1016/j.tics.2020.05.001
   [Anonymous], YOUTUBE FAVOURITE VI
   [Anonymous], NBC 6 S FLORIDA
   [Anonymous], RISE SOCIAL MEDIA OU
   [Anonymous], 2021, SOCIAL MEDIA ENGAGEM
   [Anonymous], FRONTIERS IMPLICIT P, DOI [10.3389/fpsyg.2017.00346/full, DOI 10.3389/FPSYG.2017.00346/FULL]
   [Anonymous], GEN Z SOCIAL HABITS
   [Anonymous], WHO STATEMENT REGARD
   [Anonymous], BUSINESS 2 COMMUNITY
   Ashworth HC, 2021, DISASTER MED PUBLIC, V15, P685, DOI 10.1017/dmp.2020.163
   Baskerville NB, 2016, NICOTINE TOB RES, V18, P351, DOI 10.1093/ntr/ntv119
   Blanc N, 2014, HEALTH COMMUN, V29, P669, DOI 10.1080/10410236.2013.769832
   Booth RG, 2018, JMIR MENT HEALTH, V5, DOI 10.2196/mental.8808
   Capozzi L., 2020, COVID 19 MISSING MIL
   Carey RN, 2019, ANN BEHAV MED, V53, P693, DOI 10.1093/abm/kay078
   Charles-Smith LE, 2015, PLOS ONE, V10, DOI 10.1371/journal.pone.0139701
   Cooper P., 2020, 140 SOCIAL MEDIA STA
   Crane D, 2015, J MED INTERNET RES, V17, DOI 10.2196/jmir.4060
   Davies NG, 2020, LANCET PUBLIC HEALTH, V5, pE375, DOI 10.1016/S2468-2667(20)30133-X
   de Miranda DM, 2020, INT J DISAST RISK RE, V51, DOI 10.1016/j.ijdrr.2020.101845
   Dowshen N, 2015, AIDS BEHAV, V19, pS106, DOI 10.1007/s10461-014-0991-9
   Edgar T, 2009, J ANTIMICROB CHEMOTH, V63, P230, DOI 10.1093/jac/dkn508
   Eisend M, 2009, J ACAD MARKET SCI, V37, P191, DOI 10.1007/s11747-008-0096-y
   Ellis WE, 2020, CAN J BEHAV SCI, V52, P177, DOI 10.1037/cbs0000215
   Evers CW, 2013, INT J COMMUN, V7, P18
   Gruber J, 2021, AM PSYCHOL, V76, P409, DOI 10.1037/amp0000707
   Gruzd A., 2020, STATE SOCIAL MEDIA C, DOI [10.5683/SP2/XIW8EW, DOI 10.5683/SP2/XIW8EW]
   Hendriks H, 2018, PSYCHOL HEALTH, V33, P594, DOI 10.1080/08870446.2017.1380812
   Howlett N, 2015, BMJ OPEN, V5, DOI 10.1136/bmjopen-2015-008573
   Hsu MSH, 2018, J ADOLESCENT HEALTH, V63, P531, DOI 10.1016/j.jadohealth.2018.06.009
   Jane M, 2018, BMC PUBLIC HEALTH, V18, DOI 10.1186/s12889-018-5837-3
   Jones RP., 2020, CBC NEWS CBC
   Keogh A, 2015, MANUAL THER, V20, P727, DOI 10.1016/j.math.2015.03.014
   Koo JR, 2020, LANCET INFECT DIS, V20, P678, DOI 10.1016/S1473-3099(20)30162-6
   Kostygina G, 2020, SOC MEDIA SOC, V6, DOI 10.1177/2056305120912475
   Kwok KO, 2020, EMERG INFECT DIS, V26, P1575, DOI 10.3201/eid2607.200500
   Lau PWC, 2011, J MED INTERNET RES, V13, DOI 10.2196/jmir.1533
   Livingston JD, 2013, SOC PSYCH PSYCH EPID, V48, P965, DOI [10.1007/s00127-012-0617-3, 10.1007/s00127-012]
   MacIntyre CR, 2020, LANCET INFECT DIS, V20, P1105, DOI 10.1016/S1473-3099(20)30512-0
   Maher CA, 2014, J MED INTERNET RES, V16, DOI 10.2196/jmir.2952
   McCutcheon C., 2021, WE WORK TOGETHER INT
   Michie S, 2013, ANN BEHAV MED, V46, P81, DOI 10.1007/s12160-013-9486-6
   Moore Ryan C, 2020, medRxiv, DOI 10.1101/2020.04.08.20057067
   Moreno MA, 2016, CURR OPIN PSYCHOL, V9, P72, DOI 10.1016/j.copsyc.2015.10.022
   Noar SM, 2006, J HEALTH COMMUN, V11, P21, DOI 10.1080/10810730500461059
   Nour M, 2017, J ACAD NUTR DIET, V117, P735, DOI 10.1016/j.jand.2016.12.014
   Oosterhoff B, 2020, JAMA PEDIATR, V174, P1184, DOI 10.1001/jamapediatrics.2020.1876
   Patino-Lugo DF, COLOMB MED CM, V51
   Samdal GB, 2017, INT J BEHAV NUTR PHY, V14, DOI 10.1186/s12966-017-0494-y
   Sanders A, 2018, AM J HEALTH PROMOT, V32, P1273, DOI 10.1177/0890117117728608
   Simeon R, 2020, J MED INTERNET RES, V22, DOI 10.2196/16002
   Smetana JG, 2006, ANNU REV PSYCHOL, V57, P255, DOI 10.1146/annurev.psych.57.102904.190124
   Stavrinos D, 2020, ACCIDENT ANAL PREV, V144, DOI 10.1016/j.aap.2020.105686
   Tang MY, 2019, ANN BEHAV MED, V53, P801, DOI 10.1093/abm/kay090
   Tuite AR, 2020, ANN INTERN MED, V173, P675, DOI 10.7326/M20-2945
   Van Bavel JJ, 2020, NAT HUM BEHAV, V4, P460, DOI 10.1038/s41562-020-0884-z
   VonHoltz LAH, 2018, J MED INTERNET RES, V20, DOI 10.2196/jmir.9306
   Webb TL, 2010, J MED INTERNET RES, V12, DOI 10.2196/jmir.1376
   West R, 2020, NAT HUM BEHAV, V4, P451, DOI 10.1038/s41562-020-0887-9
   Williams I, 2021, BMJ GLOB HEALTH, V6, DOI 10.1136/bmjgh-2020-004686
   World Health Organization, 2020, COMMUNICATION
   Yi-Frazier JP, 2015, QUAL HEALTH RES, V25, P1372, DOI 10.1177/1049732315583282
NR 63
TC 2
Z9 2
U1 3
U2 8
PU BMC
PI LONDON
PA CAMPUS, 4 CRINAN ST, LONDON N1 9XW, ENGLAND
EI 1471-2458
J9 BMC PUBLIC HEALTH
JI BMC Public Health
PD SEP 7
PY 2021
VL 21
IS 1
AR 1634
DI 10.1186/s12889-021-11659-y
PG 11
WC Public, Environmental & Occupational Health
WE Science Citation Index Expanded (SCI-EXPANDED); Social Science Citation Index (SSCI)
SC Public, Environmental & Occupational Health
GA UM9RG
UT WOS:000693661000006
PM 34493258
OA gold, Green Published
DA 2022-11-04
ER

PT J
AU Ho, LLK
   Li, WHC
   Cheung, AT
   Xia, W
   Wang, MP
   Cheung, DYT
   Lam, TH
AF Ho, Laurie Long Kwan
   Li, William Ho Cheung
   Cheung, Ankie Tan
   Xia, Wei
   Wang, Man Ping
   Cheung, Derek Yee Tak
   Lam, Tai Hing
TI Impact of COVID-19 on the Hong Kong Youth Quitline Service and Quitting
   Behaviors of Its Users
SO INTERNATIONAL JOURNAL OF ENVIRONMENTAL RESEARCH AND PUBLIC HEALTH
LA English
DT Article
DE COVID-19; tobacco use; young smoker; youth health
ID ADOLESCENT SMOKING
AB Tobacco use is a possible risk factor for contracting and spreading COVID-19. We aimed to describe the impact of the COVID-19 pandemic on the Youth Quitline service and quitting behaviors of its users in Hong Kong. We conducted a telephone survey involving 201 participants of the Youth Quitline service, and retrospectively analyzed the operation and use of Quitline since the COVID-19 outbreak in Hong Kong. The number of incoming calls to the Youth Quitline and the participants ' quit rate has increased since the COVID-19 outbreak in Hong Kong. Many participants (68%) did not realize that tobacco use potentially increased their risk for developing and spreading COVID-19; however, 43% agreed that the pandemic motivated their intention to quit, and 83% changed their smoking habits during the pandemic. These changes were mainly due to wearing masks (30%), closure of bars/pubs (25%), suspension of classes (14%), and being unable to socialize with friends (24%). Overall, 58% reduced their tobacco use; of these participants, 66% reported a >= 50% reduction in daily cigarette consumption. The participants reduced their smoking during the COVID-19 pandemic despite lacking knowledge about the potentially increased risk for contracting COVID-19 from continued smoking. The pandemic could create new opportunities to motivate young smokers to quit smoking, especially those seeking support for smoking cessation, and may further contribute to reducing the risks posed by COVID-19.
C1 [Ho, Laurie Long Kwan; Li, William Ho Cheung; Cheung, Ankie Tan; Xia, Wei; Wang, Man Ping; Cheung, Derek Yee Tak] Univ Hong Kong, Sch Nursing, Hong Kong, Peoples R China.
   [Lam, Tai Hing] Univ Hong Kong, Sch Publ Hlth, Hong Kong, Peoples R China.
RP Li, WHC (通讯作者)，Univ Hong Kong, Sch Nursing, Hong Kong, Peoples R China.
EM longkwan@hku.hk; william3@hku.hk; tankie@hku.hk; xiavive@hku.hk;
   mpwang@hku.hk; derekcheung@hku.hk; hrmrlth@hku.hk
RI Xia, Wei/V-8293-2019; Ho, Long Kwan/ACJ-4829-2022; Cheung, Ankie
   Tan/GLU-2542-2022; LI, Ho Cheung William/AAN-2048-2020; Cheung, Yee Tak
   Derek/O-3682-2018
OI Xia, Wei/0000-0002-3195-7695; Ho, Long Kwan/0000-0002-0852-6299; Cheung,
   Ankie Tan/0000-0002-6498-0314; LI, Ho Cheung
   William/0000-0002-2562-769X; Cheung, Yee Tak Derek/0000-0002-5850-5349;
   Wang, Man Ping/0000-0003-4000-2388
FU Department of Health, Government of Hong Kong SAR [AR16007]
FX This research was funded by the Department of Health, Government of Hong
   Kong SAR, grant number AR16007.
CR Braun V., 2006, QUAL RES PSYCHOL, V3, P77, DOI 10.1191/1478088706qp063oa
   Census and Statistics Department (Hong Kong SAR government), 2020, THEM HOUS SURV REP 6
   Chan SSC, 2008, EVAL HEALTH PROF, V31, P258, DOI 10.1177/0163278708320156
   Chan SSC, 2011, ADDICTION, V106, P1155, DOI 10.1111/j.1360-0443.2011.03363.x
   Cowling BJ, 2020, LANCET PUBLIC HEALTH, V5, pE279, DOI 10.1016/S2468-2667(20)30090-6
   Drehmer JE, 2019, PEDIATRICS, V143, DOI 10.1542/peds.2018-3249
   Free C, 2013, PLOS MED, V10, DOI 10.1371/journal.pmed.1001362
   Guan W, 2020, NEW ENGL J MED, V382, P1708, DOI 10.1056/NEJMoa2002032
   Ho SY, 2019, J ADOLESCENT HEALTH, V64, pS19, DOI 10.1016/j.jadohealth.2019.01.003
   Lam TH, 2014, AM J EPIDEMIOL, V179, P1074, DOI 10.1093/aje/kwu013
   Li WHC, 2018, SCI REP-UK, V8, DOI 10.1038/s41598-018-21207-1
   Li WHC, 2017, J ADOLESCENT HEALTH, V60, P584, DOI 10.1016/j.jadohealth.2016.11.022
   Liu JY, 2017, PSYCHOL BULL, V143, P1082, DOI 10.1037/bul0000113
   Patanavanich R, 2020, NICOTINE TOB RES, V22, P1653, DOI 10.1093/ntr/ntaa082
   Pirie K, 2013, LANCET, V381, P133, DOI 10.1016/S0140-6736(12)61720-6
   Polosa R, 2020, INTERN EMERG MED, V15, P853, DOI 10.1007/s11739-020-02361-9
   *SMOK ENGL, 2020, SMOK ENGL TOP LIN FI
   Thun MJ, 2013, NEW ENGL J MED, V368, P351, DOI 10.1056/NEJMsa1211127
   Vardavas CI, 2020, TOB INDUC DIS, V18, DOI 10.18332/tid/119324
NR 19
TC 10
Z9 10
U1 1
U2 6
PU MDPI
PI BASEL
PA ST ALBAN-ANLAGE 66, CH-4052 BASEL, SWITZERLAND
EI 1660-4601
J9 INT J ENV RES PUB HE
JI Int. J. Environ. Res. Public Health
PD NOV
PY 2020
VL 17
IS 22
AR 8397
DI 10.3390/ijerph17228397
PG 8
WC Environmental Sciences; Public, Environmental & Occupational Health
WE Science Citation Index Expanded (SCI-EXPANDED); Social Science Citation Index (SSCI)
SC Environmental Sciences & Ecology; Public, Environmental & Occupational
   Health
GA OY4TU
UT WOS:000594242100001
PM 33202764
OA gold, Green Published
DA 2022-11-04
ER

PT J
AU Kerekes, N
   Bador, K
   Sfendla, A
   Belaatar, M
   El Mzadi, A
   Jovic, V
   Damjanovic, R
   Erlandsson, M
   Nguyen, HTM
   Nguyen, NTA
   Ulberg, SE
   Kuch-Cecconi, RH
   Meszaros, ZS
   Stevanovic, D
   Senhaji, M
   Ahlstrom, BH
   Zouini, B
AF Kerekes, Nora
   Bador, Kourosh
   Sfendla, Anis
   Belaatar, Mohjat
   El Mzadi, Abdennour
   Jovic, Vladimir
   Damjanovic, Rade
   Erlandsson, Maria
   Hang Thi Minh Nguyen
   Nguyet Thi Anh Nguyen
   Ulberg, Scott E.
   Kuch-Cecconi, Rachael H.
   Meszaros, Zsuzsa Szombathyne
   Stevanovic, Dejan
   Senhaji, Meftaha
   Ahlstrom, Britt Hedman
   Zouini, Btissame
TI Changes in Adolescents' Psychosocial Functioning and Well-Being as a
   Consequence of Long-Term COVID-19 Restrictions
SO INTERNATIONAL JOURNAL OF ENVIRONMENTAL RESEARCH AND PUBLIC HEALTH
LA English
DT Article
DE adolescents; COVID-19; exercise; gender; mental health; norm-breaking
   behaviors; psychosocial functioning; substance use; stress;
   victimization
ID MENTAL-HEALTH; SUBSTANCE USE; PREVALENCE; STRESS; VICTIMIZATION;
   TRAJECTORIES; SYMPTOMS; CHILDREN; SWEDEN; ABUSE
AB This work studied self-reports from adolescents on how the COVID-19 pandemic has changed their behaviors, relationships, mood, and victimization. Data collection was conducted between September 2020 and February 2021 in five countries (Sweden, the USA, Serbia, Morocco, and Vietnam). In total, 5114 high school students (aged 15 to 19 years, 61.8% females) responded to our electronic survey. A substantial proportion of students reported decreased time being outside (41.7%), meeting friends in real life (59.4%), and school performance (30.7%), while reporting increased time to do things they did not have time for before (49.3%) and using social media to stay connected (44.9%). One third of the adolescents increased exercise and felt that they have more control over their life. Only a small proportion of adolescents reported substance use, norm-breaking behaviors, or victimization. The overall COVID-19 impact on adolescent life was gender-specific: we found a stronger negative impact on female students. The results indicated that the majority of adolescents could adapt to the dramatic changes in their environment. However, healthcare institutions, municipalities, schools, and social services could benefit from the findings of this study in their work to meet the needs of those young people who signaled worsened psychosocial functioning, increased stress, and victimization.
C1 [Kerekes, Nora; Erlandsson, Maria; Ahlstrom, Britt Hedman] Univ West, Dept Hlth Sci, S-46186 Trollhattan, Sweden.
   [Bador, Kourosh] AGERA KBT AB, S-41138 Gothenburg, Sweden.
   [Sfendla, Anis] High Inst Nursing Profess & Hlth Tech, BP 57, Errachidia 52000, Morocco.
   [Sfendla, Anis; Belaatar, Mohjat; El Mzadi, Abdennour; Senhaji, Meftaha; Zouini, Btissame] Abdelmalek Essaadi Univ, Fac Sci, Dept Biol, Ave Sebta,Mhannech 2, Tetouan 93002, Morocco.
   [Sfendla, Anis] Moulay Ismail Univ, Fac Sci & Tech, Dept Biol, BP 509, Boutalamine 52000, Errachidia, Morocco.
   [Jovic, Vladimir; Stevanovic, Dejan] Clin Neurol & Psychiat Children & Youth, Dept Psychiat, Belgrade 11000, Serbia.
   [Damjanovic, Rade] Univ Novi Sad, Fac Educ Sombor, Dept Social Sci, Sombor 25000, Serbia.
   [Hang Thi Minh Nguyen] VNU, Fac Psychol, Dept Clin Psychol, Univ Social Sci & Humanities, Hanoi 100000, Vietnam.
   [Nguyet Thi Anh Nguyen] Hanoi Natl Univ Educ, Fac Social Work, Dept Social Work Children & Family, Hanoi 100000, Vietnam.
   [Ulberg, Scott E.; Kuch-Cecconi, Rachael H.; Meszaros, Zsuzsa Szombathyne] SUNY Upstate Med Univ, Dept Psychiat & Behav Sci, Syracuse, NY 13210 USA.
RP Kerekes, N (通讯作者)，Univ West, Dept Hlth Sci, S-46186 Trollhattan, Sweden.
EM nora.kerekes@hv.se; kourosh@meshe.se; anis.sfendla@gmail.com;
   mohjat.belaatar@etu.uae.ac.ma; abdennour.elmzadi@etu.uae.ac.ma;
   vladimirjvc@gmail.com; radedamjanovic@yahoo.com; maria.erlandsson@hv.se;
   ntmhang@vnu.edu.vn; nguyetnta2512@gmail.com; ulbergs@upstate.edu;
   KuchR@upstate.edu; meszaroz@upstate.edu; stevanovic.dejan79@gmail.com;
   msenhaji@uae.ac.ma; britt.hedman.ahlstrom@hv.se;
   btissamezouini@gmail.com
RI Stevanovic, Dejan/B-1610-2012; Kerekes, Nora/C-6474-2009
OI Stevanovic, Dejan/0000-0001-8236-5246; Kerekes,
   Nora/0000-0002-8854-0399; Bador, Kourosh/0000-0001-9163-6837; El Mzadi,
   Abdennour/0000-0002-0309-3586; Sfendla, Anis/0000-0001-7139-7058
CR Annerback EM, 2010, ACTA PAEDIATR, V99, P1229, DOI 10.1111/j.1651-2227.2010.01792.x
   Aylie NS, 2020, PSYCHOL RES BEHAV MA, V13, P813, DOI 10.2147/PRBM.S275593
   Becker SP, 2020, J CHILD PSYCHOL PSYC, V61, P757, DOI 10.1111/jcpp.13278
   Bertrand L, 2021, APPL PHYSIOL NUTR ME, V46, P265, DOI [10.1139/apnm-2020-0990, 10.17660/ActaHortic.2021.1327.1]
   Cater AK, 2014, CHILD ABUSE NEGLECT, V38, P1290, DOI 10.1016/j.chiabu.2014.03.002
   Cerbone FG, 2000, SUBST USE MISUSE, V35, P757, DOI 10.3109/10826080009148420
   Chalmers J, 2016, INT J DRUG POLICY, V36, P15, DOI 10.1016/j.drugpo.2016.06.001
   Collin-Vezina D, 2013, CHILD ADOL PSYCH MEN, V7, DOI 10.1186/1753-2000-7-22
   Compton WM, 2006, DRUG ALCOHOL DEPEN, V81, P103, DOI 10.1016/j.drugalcdep.2005.05.009
   Costello EJ, 2002, J TRAUMA STRESS, V15, P99, DOI 10.1023/A:1014851823163
   Crocetti E, 2014, PARENTING TEEN DRUG, P92
   de Figueiredo CS, 2021, PROG NEURO-PSYCHOPH, V106, DOI 10.1016/j.pnpbp.2020.110171
   Dumas TM, 2020, J ADOLESCENT HEALTH, V67, P354, DOI 10.1016/j.jadohealth.2020.06.018
   Finkelhor D, 2005, CHILD ABUSE NEGLECT, V29, P383, DOI 10.1016/j.chiabu.2004.11.001
   Ge YJ, 2020, ADDICT BEHAV, V103, DOI 10.1016/j.addbeh.2019.106224
   Gemma VA, 2018, J TRAUMA ACUTE CARE, V85, P953, DOI 10.1097/TA.0000000000001984
   Gilbert R, 2009, LANCET, V373, P68, DOI 10.1016/S0140-6736(08)61706-7
   Guessoum SB, 2020, PSYCHIAT RES, V291, DOI 10.1016/j.psychres.2020.113264
   Hajek A, 2021, GERONTOLOGY, V67, P121, DOI 10.1159/000512793
   Hankin BL, 2009, J CLIN CHILD ADOLESC, V38, P460, DOI 10.1080/15374410902976288
   Henrich J, 2010, BEHAV BRAIN SCI, V33, P61, DOI 10.1017/S0140525X0999152X
   IJzerman H, 2020, NAT HUM BEHAV, V4, P1092, DOI 10.1038/s41562-020-00990-w
   Jones EAK, 2021, INT J ENV RES PUB HE, V18, DOI 10.3390/ijerph18052470
   Kapetanovic S., 2021, ADOLESCENTS, V1, P10, DOI DOI 10.3390/ADOLESCENTS1010002
   Kerekes N, 2021, FRONT PUBLIC HEALTH, V9, DOI 10.3389/fpubh.2021.669958
   Kola L, 2021, LANCET PSYCHIAT, V8, P535, DOI 10.1016/S2215-0366(21)00025-0
   Landstedt E, 2009, SOCIOL HEALTH ILL, V31, P962, DOI 10.1111/j.1467-9566.2009.01170.x
   Levy S, 2019, PEDIATRICS, V143, DOI 10.1542/peds.2018-2752
   Li Y, 2021, FRONT PSYCHOL, V12, DOI 10.3389/fpsyg.2021.669119
   Lin SY, 2020, J ABNORM PSYCHOL, V129, P204, DOI 10.1037/abn0000485
   Loades ME, 2020, J AM ACAD CHILD PSY, V59, P1218, DOI 10.1016/j.jaac.2020.05.009
   Ludvigsson JF, 2020, ACTA PAEDIATR, V109, P1088, DOI 10.1111/apa.15270
   May-Chahal C., 2006, SOCIAL WORK SOC, V4, P53
   MeSHe, MENT SOM HLTH BORD P
   Mkhize S., 2021, INT J CRIMINOL SOCIO, V10, P525, DOI [10.6000/1929- 4409.2021.10.61, DOI 10.6000/1929-4409.2021.10.61]
   Mohler-Kuo M, 2021, INT J ENV RES PUB HE, V18, DOI 10.3390/ijerph18094668
   Niles JK, 2021, POPUL HEALTH MANAG, V24, pS43, DOI 10.1089/pop.2020.0230
   Ohannessian CM, 2017, J YOUTH ADOLESCENCE, V46, P826, DOI 10.1007/s10964-016-0619-7
   Okuyama J, 2021, TOHOKU J EXP MED, V253, P203, DOI 10.1620/tjem.253.203
   Paus T, 2008, NAT REV NEUROSCI, V9, P947, DOI 10.1038/nrn2513
   Putnam FW, 2003, J AM ACAD CHILD PSY, V42, P269, DOI 10.1097/00004583-200303000-00006
   Racine N, 2020, PSYCHIAT RES, V292, DOI 10.1016/j.psychres.2020.113307
   Reijneveld SA, 2005, PSYCHOL MED, V35, P367, DOI 10.1017/S0033291704003575
   Ring J., 2013, RESULTAT FRAN SKOLUN
   Romer D, 2017, DEV COGN NEUROS-NETH, V27, P19, DOI 10.1016/j.dcn.2017.07.007
   Rundle AG, 2020, OBESITY, V28, P1008, DOI 10.1002/oby.22813
   Salmela-Aro K, 2008, EUR PSYCHOL, V13, P12, DOI 10.1027/1016-9040.13.1.12
   Schwartz KD, 2021, CAN J SCH PSYCHOL, V36, P166, DOI 10.1177/08295735211001653
   Simba J, 2020, ACTA PAEDIATR, V109, P1930, DOI 10.1111/apa.15419
   Sinha R, 2008, ANN NY ACAD SCI, V1141, P105, DOI 10.1196/annals.1441.030
   Skinner A.T., 2020, EXPERIENCES RELATED
   Stoltenborgh M, 2013, SOC PSYCH PSYCH EPID, V48, P345, DOI 10.1007/s00127-012-0549-y
   Underwood MK, 2017, AM PSYCHOL, V72, P144, DOI 10.1037/a0040429
   Van Droogenbroeck F, 2018, BMC PSYCHIATRY, V18, DOI 10.1186/s12888-018-1591-4
   Volkow N.D., P SEN CAUC INT NARC
   Wagner EF, 1993, EXP CLIN PSYCHOPHARM, V1, P27, DOI 10.1037/1064-1297.1.1-4.27
   Wang GH, 2020, LANCET, V395, P945, DOI 10.1016/S0140-6736(20)30547-X
   World Health Organization, HLTH HOM PHYS ACT
   Zhang XX, 2020, INT J ENV RES PUB HE, V17, DOI 10.3390/ijerph17207666
   Zhou JJ, 2020, GLOBALIZATION HEALTH, V16, DOI 10.1186/s12992-020-00601-3
   Zouini B, 2019, ANN GEN PSYCHIATR, V18, DOI 10.1186/s12991-019-0251-5
NR 61
TC 10
Z9 10
U1 2
U2 18
PU MDPI
PI BASEL
PA ST ALBAN-ANLAGE 66, CH-4052 BASEL, SWITZERLAND
EI 1660-4601
J9 INT J ENV RES PUB HE
JI Int. J. Environ. Res. Public Health
PD AUG
PY 2021
VL 18
IS 16
AR 8755
DI 10.3390/ijerph18168755
PG 22
WC Environmental Sciences; Public, Environmental & Occupational Health
WE Science Citation Index Expanded (SCI-EXPANDED); Social Science Citation Index (SSCI)
SC Environmental Sciences & Ecology; Public, Environmental & Occupational
   Health
GA UI5IR
UT WOS:000690641100001
PM 34444502
OA Green Published, gold
DA 2022-11-04
ER

PT J
AU Paterson, DC
   Ramage, K
   Moore, SA
   Riazi, N
   Tremblay, MS
   Faulkner, G
AF Paterson, Derek C.
   Ramage, Katelynn
   Moore, Sarah A.
   Riazi, Negin
   Tremblay, Mark S.
   Faulkner, Guy
TI Exploring the impact of COVID-19 on the movement behaviors of children
   and youth: A scoping review of evidence after the first year
SO JOURNAL OF SPORT AND HEALTH SCIENCE
LA English
DT Review
DE Pandemic; Physical activity; Screen time; Sedentary; Sleep
ID SCHOOL-AGED CHILDREN; PHYSICAL-ACTIVITY; MENTAL-HEALTH; ADOLESCENTS;
   SLEEP; CONFINEMENT; PREVALENCE; GUIDELINES; FAMILIES; TIME
AB Purpose: The objective of this scoping review was to summarize systematically the available literature investigating the relationships between the coronavirus disease 2019 (COVID-19) pandemic and movement behaviors (physical activity, sedentary behavior, and sleep) of school-aged children (aged 5-11 years) and youth (aged 12-17 years) in the first year of the COVID-19 outbreak.
   Methods: Searches for published literature were conducted across 6 databases on 2 separate search dates (November 25, 2020, and January 27, 2021). Results were screened and extracted by 2 reviewers (DCP and KR) independently, using Covidence. Basic numeric analysis and content analysis were undertaken to present thematically the findings of included studies according to the associated impact on each movement behavior.
   Results: A total of 1486 records were extracted from database searches; of those, 150 met inclusion criteria and were included for analysis. Of 150 articles, 110 were empirical studies examining physical activity (n = 77), sedentary behavior/screen time (n = 58), and sleep (n = 55). Results consistently reported declines in physical-activity time, increases in screen time and total sedentary behavior, shifts to later bed and wake times, and increases in sleep duration. The reported impacts on movement behaviors were greater for youth than for children.
   Conclusion: The COVID-19 pandemic is related to changes in the quantity and nature of physical activity, sedentary behavior, and sleep among children and youth. There is an urgent need for policy makers, practitioners, and researchers to develop solutions for attenuating adverse changes in physical activity and screen time among children and youth.
C1 [Paterson, Derek C.; Riazi, Negin; Faulkner, Guy] Univ British Columbia, Fac Educ, Sch Kinesiol, Vancouver, BC V6T 1Z4, Canada.
   [Ramage, Katelynn; Moore, Sarah A.] Dalhousie Univ, Sch Hlth & Human Performance, Halifax, NS B3H 4R2, Canada.
   [Tremblay, Mark S.] Childrens Hosp Eastern Ontario Res Inst, Ottawa, ON K1H 5B2, Canada.
   [Tremblay, Mark S.] Univ Ottawa, Dept Pediat, Ottawa, ON K1N 6N5, Canada.
RP Faulkner, G (通讯作者)，Univ British Columbia, Fac Educ, Sch Kinesiol, Vancouver, BC V6T 1Z4, Canada.
EM guy.faulkner@ubc.ca
CR Adibelli D, 2020, CHILD YOUTH SERV REV, V119, DOI 10.1016/j.childyouth.2020.105595
   Alves JM, 2021, PEDIATR OBES, V16, DOI 10.1111/ijpo.12786
   Alves JM, 2021, CLIN OBES, V11, DOI 10.1111/cob.12422
   Amran MS, 2022, INT J SOC PSYCHIATR, V68, P6, DOI 10.1177/0020764020971008
   An RP, 2020, J SPORT HEALTH SCI, V9, P302, DOI 10.1016/j.jshs.2020.05.006
   Ara T, 2020, FRONT PSYCHIATRY, V11, DOI 10.3389/fpsyt.2020.580268
   Arksey H., 2005, MED TEACH, V8, P19, DOI [10.1080/1364557032000119616, DOI 10.1080/1364557032000119616]
   Arts U, 2020, RES REV INT MULTIDIS, V6, P8
   Baptista AS, 2021, INT J PAEDIATR DENT, V31, P12, DOI 10.1111/ipd.12732
   Bates LC, 2020, CHILDREN-BASEL, V7, DOI 10.3390/children7090138
   Bazett-Jones DM, 2020, FRONT SPORTS ACT LIV, V2, DOI 10.3389/fspor.2020.586141
   Becker SP, 2020, J CHILD PSYCHOL PSYC, V61, P757, DOI 10.1111/jcpp.13278
   Berasategi N, 2020, FRONT PSYCHOL, V11, DOI 10.3389/fpsyg.2020.02225
   Bompard S, 2021, J TELEMED TELECARE, DOI 10.1177/1357633X20981213
   Boutzoukas Angelique E, 2021, N C Med J, V82, P50, DOI 10.18043/ncm.82.1.50
   Brazendale K, 2017, INT J BEHAV NUTR PHY, V14, DOI 10.1186/s12966-017-0555-2
   Buheji M., 2020, INT J APPL PSYCHOL, V10, P8, DOI 10.5923/j.ijap.20201001.02
   Cachon-Zagalaz J, 2021, INT J ENV RES PUB HE, V18, DOI 10.3390/ijerph18020703
   Cachon-Zagalaz J, 2020, FRONT PSYCHOL, V11, DOI 10.3389/fpsyg.2020.569348
   Cacioppo M, 2021, ANN PHYS REHABIL MED, V64, DOI 10.1016/j.rehab.2020.08.001
   Calcaterra V, 2020, FRONT PEDIATR, V8, DOI 10.3389/fped.2020.00407
   Canadian Society for Exercise Physiology, CAN 24 HOUR MOV GUID
   Caputo EL, 2020, J PHYS ACT HEALTH, V17, P1275, DOI 10.1123/jpah.2020-0406
   de Sa CDC, 2021, REV PAUL PEDIATR, V39, DOI 10.1590/1984-0462/2021/39/2020159
   Carroll N, 2020, NUTRIENTS, V12, DOI 10.3390/nu12082352
   Carson V, 2017, PREV MED, V95, P7, DOI 10.1016/j.ypmed.2016.12.005
   Cellini N, 2021, J PEDIATR PSYCHOL, V46, P153, DOI 10.1093/jpepsy/jsab003
   Cetin FH, 2020, CHRONOBIOL INT, V37, P1214, DOI 10.1080/07420528.2020.1785487
   Chaput JP, 2016, APPL PHYSIOL NUTR ME, V41, pS266, DOI 10.1139/apnm-2015-0627
   Chaturvedi K, 2021, CHILD YOUTH SERV REV, V121, DOI 10.1016/j.childyouth.2020.105866
   Chi XL, 2021, INT J CLIN HLTH PSYC, V21, DOI 10.1016/j.ijchp.2020.100218
   Chulvi-Medrano I., 2020, J MOV HLTH, V18, P1, DOI [10.5027/jmh-Vol18-Issue1(2021)art100, DOI 10.5027/JMH-VOL18-ISSUE1(2021)ART100]
   Colabianchi N, 2016, J PHYS ACT HEALTH, V13, P1294, DOI 10.1123/jpah.2015-0607
   Contenmporary PEDIATRICS, CONT PEDIATRICS
   Dauty M, 2021, J SPORT MED PHYS FIT, V61, P1252, DOI 10.23736/S0022-4707.20.11669-4
   Dayton JD, 2021, PEDIATR CARDIOL, V42, P554, DOI 10.1007/s00246-020-02513-w
   de Lannoy L, 2020, CAN J PUBLIC HEALTH, V111, P988, DOI 10.17269/s41997-020-00412-4
   de Matos DG, 2020, SUSTAINABILITY-BASEL, V12, DOI 10.3390/su12219072
   Dellagiulia A, 2020, J CLIN SLEEP MED, V16, P1639, DOI 10.5664/jcsm.8648
   Ding XS, 2020, PSYCHIAT DANUB, V32, P527, DOI 10.24869/psyd.2020.527
   Dixon MA, 2020, FRONT SPORTS ACT LIV, V2, DOI 10.3389/fspor.2020.590151
   Dong HX, 2020, FRONT PSYCHIATRY, V11, DOI 10.3389/fpsyt.2020.00751
   Dragun R, 2021, NUTRIENTS, V13, DOI 10.3390/nu13010097
   Duan L, 2020, J AFFECT DISORDERS, V275, P112, DOI 10.1016/j.jad.2020.06.029
   Dunton GF, 2020, BMC PUBLIC HEALTH, V20, DOI 10.1186/s12889-020-09429-3
   Dutta K, 2022, BIOL RHYTHM RES, V53, P628, DOI 10.1080/09291016.2020.1825284
   Ellis WE, 2020, CAN J BEHAV SCI, V52, P177, DOI 10.1037/cbs0000215
   Elnaggar RK, 2020, ASIA-PAC J PUBLIC HE, V32, P491, DOI 10.1177/1010539520963564
   Esenturk OK, 2021, INT J DEV DISABIL, V67, P446, DOI 10.1080/20473869.2020.1769333
   Eyimaya AO, 2021, J PEDIATR NURS, V56, P24, DOI 10.1016/j.pedn.2020.10.002
   Eyler A, 2006, AM J HEALTH EDUC, V37, P69, DOI 10.1080/19325037.2006.10598882
   Faulkner G., IMPACT COVID 19 MOVE
   Fazeli Sara, 2020, Addict Behav Rep, V12, P100322, DOI [10.1016/j.abrep.2020.100307, 10.1016/j.abrep.2020.100322]
   Francisco R, 2020, FRONT PSYCHIATRY, V11, DOI 10.3389/fpsyt.2020.570164
   Froberg A, 2020, HEALTH PROMOT PERSPE, V10, P295, DOI 10.34172/hpp.2020.47
   Garcia JM, 2021, DISABIL HEALTH J, V14, DOI 10.1016/j.dhjo.2020.101021
   Gaya, 2021, J MOV HLTH, V18, P1
   Gilic B, 2020, CHILDREN-BASEL, V7, DOI 10.3390/children7090125
   Gonzalez-Valero G, 2020, SUSTAINABILITY-BASEL, V12, DOI 10.3390/su12187792
   Grechyna D, HLTH THREATS ASS CHI
   Gruber R, 2020, SLEEP MED, V76, P33, DOI 10.1016/j.sleep.2020.09.015
   Guan HY, 2020, LANCET CHILD ADOLESC, V4, P416, DOI 10.1016/S2352-4642(20)30131-0
   Guerrero MD, 2020, J SPORT HEALTH SCI, V9, P313, DOI 10.1016/j.jshs.2020.06.005
   Hageman JR, 2020, PEDIATR ANN, V49, pE405, DOI 10.3928/19382359-20200922-05
   He L., RES SQUARE, V2021, DOI [10.21203/ rs.3.rs-140407/v1, DOI 10.21203/RS.3.RS-140407/V1]
   Hemphill NM, 2020, CAN J CARDIOL, V36, P1130, DOI 10.1016/j.cjca.2020.04.038
   Hidding LM, 2017, INT J ENV RES PUB HE, V14, DOI 10.3390/ijerph14070671
   Siegle CBH, 2021, REV PAUL PEDIATR, V39, DOI 10.1590/1984-0462/2021/39/2020297
   Mondragon NI, 2021, PSYCHOL HEALTH, V36, P179, DOI 10.1080/08870446.2020.1804570
   Iqbal SA, 2021, CHILD CARE HLTH DEV, V47, P136, DOI 10.1111/cch.12822
   Janssen I, 2010, INT J BEHAV NUTR PHY, V7, DOI 10.1186/1479-5868-7-40
   Jia P, 2021, INT J OBESITY, V45, P695, DOI 10.1038/s41366-020-00710-4
   Jiang N, 2020, CLIN EXP OPTOM, V103, P717, DOI 10.1111/cxo.13120
   Kang SF, 2021, J EPIDEMIOL GLOB HEA, V11, P26, DOI 10.2991/jegh.k.200908.001
   Khalil H., SCOPING REV
   Lau EYH, 2021, EARLY EDUC DEV, V32, P863, DOI 10.1080/10409289.2020.1843925
   Levac D, 2010, IMPLEMENT SCI, V5, DOI 10.1186/1748-5908-5-69
   Lim MTC, 2021, SLEEP MED, V78, P108, DOI 10.1016/j.sleep.2020.12.025
   Lindell-Postigo D, 2020, EDUC SCI, V10, DOI 10.3390/educsci10080210
   Lionetti F, 2021, J CLIN SLEEP MED, V17, P353, DOI 10.5664/jcsm.8948
   Liu Q, 2021, J AFFECT DISORDERS, V279, P412, DOI 10.1016/j.jad.2020.10.008
   Liu ZJ, 2021, J SLEEP RES, V30, DOI 10.1111/jsr.13142
   Lopez-Bueno R, 2021, PREV MED, V143, DOI 10.1016/j.ypmed.2020.106349
   Lopez-Bueno R, 2020, FRONT PEDIATR, V8, DOI 10.3389/fped.2020.00573
   Lopez-Gil JF, 2021, CHILDREN-BASEL, V8, DOI 10.3390/children8020083
   Loprinzi PD, 2012, OBESITY FACTS, V5, P597, DOI 10.1159/000342684
   Lu CP, 2020, PSYCHOL RES BEHAV MA, V13, P1223, DOI 10.2147/PRBM.S284103
   Malik S, 2020, INT J INDIAN PSYCHOL, V8, P13
   Manganello JA, 2021, J CHILD MEDIA, V15, P29, DOI 10.1080/17482798.2020.1857281
   Margaritis I, 2020, ARCH PUBLIC HEALTH, V78, DOI 10.1186/s13690-020-00432-z
   Masi A, 2021, J PAEDIATR CHILD H, V57, P631, DOI 10.1111/jpc.15285
   Mays N., 2001, METHODS STUDYING DEL, DOI DOI 10.4324/9780203481981
   McCormack GR, 2020, PREV MED REP, V20, DOI 10.1016/j.pmedr.2020.101275
   McGuine TA, 2021, J ATHL TRAINING, V56, P836, DOI [10.4085/1062-6050-739-20, 10.4085/1062-6050-0739.20]
   McGuine Timothy A, 2020, J Athl Train, DOI 10.4085/478-20
   Medrano M, 2021, PEDIATR OBES, V16, DOI 10.1111/ijpo.12731
   Merlin M, 2021, SPORT SCI HLTH, V17, P431, DOI 10.1007/s11332-020-00719-2
   Mitra R, 2020, HEALTH PLACE, V65, DOI 10.1016/j.healthplace.2020.102418
   Mohan A, 2021, INDIAN J OPHTHALMOL, V69, P140, DOI 10.4103/ijo.IJO_2535_20
   Moher D, 2009, BMJ-BRIT MED J, V339, DOI [10.1136/bmj.b2535, 10.1136/bmj.i4086, 10.1016/j.ijsu.2010.02.007]
   Montag Christian, 2020, Addict Behav Rep, V12, P100313, DOI 10.1016/j.abrep.2020.100313
   Moore SA, 2020, INT J BEHAV NUTR PHY, V17, DOI 10.1186/s12966-020-00987-8
   Munasinghe S, 2020, J ADOLESCENT HEALTH, V67, P653, DOI 10.1016/j.jadohealth.2020.08.008
   Munn Z, 2018, BMC MED RES METHODOL, V18, DOI 10.1186/s12874-017-0468-4
   Murata S, 2021, DEPRESS ANXIETY, V38, P233, DOI 10.1002/da.23120
   Mutluer T, 2020, FRONT PSYCHIATRY, V11, DOI 10.3389/fpsyt.2020.561882
   Nagata JM, 2020, OBESITY, V28, P1582, DOI 10.1002/oby.22917
   Ng K, 2020, BMJ OPEN SPORT EXERC, V6, DOI 10.1136/bmjsem-2020-000919
   Olive L., 2020, PSYARXIV
   Orgiles M, 2020, FRONT PSYCHOL, V11, DOI 10.3389/fpsyg.2020.579038
   Panda PK, 2021, J TROP PEDIATRICS, V67, DOI 10.1093/tropej/fmaa122
   Parker K, 2021, J MED INTERNET RES, V23, DOI 10.2196/23389
   Parrish AM, 2020, INT J BEHAV NUTR PHY, V17, DOI 10.1186/s12966-020-0914-2
   Pellegrini M, 2020, GRAEF ARCH CLIN EXP, V258, P2069, DOI 10.1007/s00417-020-04728-2
   Pietrobelli A, 2020, OBESITY, V28, P1382, DOI 10.1002/oby.22861
   Pigaiani Y, 2020, HEALTHCARE-BASEL, V8, DOI 10.3390/healthcare8040472
   Pisano L., 2020, QUALITATIVE REPORT E, DOI [10.31234/osf.io/stwbn, DOI 10.31234/OSF.IO/STWBN]
   Pombo A, 2020, PUBLIC HEALTH, V189, P14, DOI 10.1016/j.puhe.2020.09.009
   Predieri B, 2020, FRONT ENDOCRINOL, V11, DOI 10.3389/fendo.2020.595735
   Putri HM., 2020, INT J PHARM RES, V13, P600
   Putri R.S., 2020, INT J ADV SCI TECHNO, V29, P4809, DOI DOI 10.1371/JOURNAL.PONE.0259546
   Qi H, 2020, PSYCHIAT CLIN NEUROS, V74, P555, DOI 10.1111/pcn.13102
   Reece LJ, 2021, HEALTH PROMOT J AUST, V32, P365, DOI 10.1002/hpja.436
   Ren HG, 2021, J ADOLESCENT HEALTH, V68, P35, DOI 10.1016/j.jadohealth.2020.09.026
   Roitblat Y, 2020, J PSYCHOSOM RES, V139, DOI 10.1016/j.jpsychores.2020.110282
   Roitblat Y, 2021, SLEEP MED, V77, P177, DOI 10.1016/j.sleep.2020.09.003
   Ruiz-Roso MB, 2020, NUTRIENTS, V12, DOI 10.3390/nu12082289
   Rundle AG, 2020, OBESITY, V28, P1008, DOI 10.1002/oby.22813
   Sallis JF, 2000, MED SCI SPORT EXER, V32, P963, DOI 10.1097/00005768-200009000-00012
   Sama BK, 2021, CHILD CARE HLTH DEV, V47, P128, DOI 10.1111/cch.12816
   Schmidt SCE, 2020, SCI REP-UK, V10, DOI 10.1038/s41598-020-78438-4
   Sciberras E, 2022, J ATTEN DISORD, V26, P549, DOI 10.1177/1087054720978549
   Sekulic D, 2020, SUSTAINABILITY-BASEL, V12, DOI 10.3390/su12104072
   Shanker G., 2020, INT J ADV RES INNOV, V6, P494
   Sterdt E, 2014, HEALTH EDUC J, V73, P72, DOI 10.1177/0017896912469578
   Stern M, 2020, JAMA PEDIATR, V174, P1124, DOI 10.1001/jamapediatrics.2020.2784
   Stockwell S, 2021, BMJ OPEN SPORT EXERC, V7, DOI 10.1136/bmjsem-2020-000960
   Sumitha M, 2020, INDIAN J OPHTHALMOL, V68, DOI 10.4103/ijo.IJO_1443_20
   Tiwari G. K., 2020, AUTHOREA, DOI [10.22541/au.158958012.27449923, DOI 10.22541/AU.158958012.27449923]
   Tornese G, 2020, DIABETES TECHNOL THE, V22, P462, DOI 10.1089/dia.2020.0169
   Tremblay MS, 2016, APPL PHYSIOL NUTR ME, V41, pS311, DOI [10.1139/apnm-2016-0151, 10.1139/apnm-2016-0203]
   Tremblay MS, 2011, INT J BEHAV NUTR PHY, V8, DOI 10.1186/1479-5868-8-98
   Tso WWY, 2022, EUR CHILD ADOLES PSY, V31, P161, DOI 10.1007/s00787-020-01680-8
   Turkoglu S, 2020, CHRONOBIOL INT, V37, P1207, DOI 10.1080/07420528.2020.1792485
   Unver H, 2020, PSYCHIAT CLIN NEUROS, V74, P663, DOI 10.1111/pcn.13160
   VALADEZ MLD, 2020, FRONT PSYCHOL, V11
   Vanderloo LM, 2020, J DEV BEHAV PEDIATR, V41, P335, DOI 10.1097/DBP.0000000000000825
   Varma, 2020, MEDICO LEGAL UPDATE, V20, P1262
   Verloigne M, 2012, INT J BEHAV NUTR PHY, V9, DOI 10.1186/1479-5868-9-34
   Vishnu Priya V., 2020, INT J PHARM RES, V12, P1613
   Vreugdenhil MD., IMPACT COVID 19 PAND, DOI [10.2139/ssrn.3714619, DOI 10.2139/SSRN.3714619]
   Wang GH, 2020, LANCET, V395, P945, DOI 10.1016/S0140-6736(20)30547-X
   Wang JX, 2021, JAMA OPHTHALMOL, V139, P293, DOI 10.1001/jamaophthalmol.2020.6239
   Ward, 2020, RES J CLIN PEDIAT, P1
   Watson A, 2021, BRIT J SPORT MED, V55, P764, DOI 10.1136/bjsports-2020-103288
   Wiederhold BK, 2020, CYBERPSYCH BEH SOC N, V23, P359, DOI 10.1089/cyber.2020.29185.bkw
   Wong CW, 2021, AM J OPHTHALMOL, V223, P333, DOI 10.1016/j.ajo.2020.07.034
   Woolf AD, 2020, PEDIATR ANN, V49, pE537, DOI 10.3928/19382359-20201111-01
   World Health Organization, WHO CHAR COVID 19 PA
   World Health Organization, WHO GUID PHYS ACT SE
   Xiang M, CHILDREN ADOLESCENTS, DOI [10.2139/ssrn.3675446, DOI 10.2139/SSRN.3675446]
   Xiang M, 2020, PROG CARDIOVASC DIS, V63, P531, DOI 10.1016/j.pcad.2020.04.013
   Xiao SH, 2021, J PSYCHOSOC NURS MEN, V59, P14, DOI 10.3928/02793695-20201104-04
   Yang SJ, 2020, CLIN OBES, V10, DOI 10.1111/cob.12416
   Yarimkaya E, 2022, INT J DEV DISABIL, V68, P430, DOI 10.1080/20473869.2020.1756115
   Yokoyama I., WHAT SCH CLOSURE LEF
   Yuan J, 2020, COVID 19 QUARANTINE, DOI [10.1101/2020.11.15.20231936, DOI 10.1101/2020.11.15.20231936]
   Zenic N, 2020, APPL SCI-BASEL, V10, DOI 10.3390/app10113997
   Zhang XX, 2020, INT J ENV RES PUB HE, V17, DOI 10.3390/ijerph17207666
   Zhao Y, 2020, MED SCI MONITOR, V26, DOI 10.12659/MSM.925591
   Zhou JJ, 2020, GLOBALIZATION HEALTH, V16, DOI 10.1186/s12992-020-00601-3
   Zhou SJ, 2020, SLEEP MED, V74, P39, DOI 10.1016/j.sleep.2020.06.001
   Zorcec Tatjana, 2020, Pril (Makedon Akad Nauk Umet Odd Med Nauki), V41, P95, DOI 10.2478/prilozi-2020-0038
   Zou L., 2020, PSYARXIV, DOI [10.31234/osf.io/nkwm7, DOI 10.31234/OSF.IO/NKWM7]
NR 174
TC 39
Z9 39
U1 16
U2 39
PU SHANGHAI UNIV SPORT
PI SHANGHAI
PA EDITORIAL BOARD, 650 QINGYUANHUAN RD, SHANGHAI, 200438, PEOPLES R CHINA
SN 2095-2546
EI 2213-2961
J9 J SPORT HEALTH SCI
JI J. Sport Health Sci.
PD DEC
PY 2021
VL 10
IS 6
BP 675
EP 689
DI 10.1016/j.jshs.2021.07.001
EA DEC 2021
PG 15
WC Hospitality, Leisure, Sport & Tourism; Sport Sciences
WE Science Citation Index Expanded (SCI-EXPANDED); Social Science Citation Index (SSCI)
SC Social Sciences - Other Topics; Sport Sciences
GA XU7SV
UT WOS:000734460600008
PM 34237456
OA gold, Green Published
HC Y
HP N
DA 2022-11-04
ER

PT J
AU Coetzee, BJ
   Gericke, H
   Human, S
   Stallard, P
   Loades, M
AF Coetzee, Bronwyne J.
   Gericke, Hermine
   Human, Suzanne
   Stallard, Paul
   Loades, Maria
TI How young people experienced COVID-19 disease containment measures in
   the Western Cape, South Africa: A qualitative study including the
   perspectives of young people, their parents, teachers and school
   counsellors
SO PSYCHOLOGY AND PSYCHOTHERAPY-THEORY RESEARCH AND PRACTICE
LA English
DT Article
DE adolescents; COVID-19; disease containment measures; LMICs; mental
   health; pandemic; qualitative; South Africa
ID ADOLESCENT MENTAL-HEALTH; DISORDERS; CHILDREN; INCOME
AB Background Little is known about the potential impact of COVID-19 disease containment measures on children's mental health and well-being, particularly in low- and middle-income countries. We sought to explore this amongst young adolescents in South Africa and from the perspectives of multiple key stakeholders. Methods We conducted 25 individual semi-structured telephonic interviews with children (n = 7, aged 12-13 years), teachers (n = 8), parents/caregivers (n = 7) and school counsellors (n = 3) from two public primary schools in the Western Cape, South Africa. Interviews were conducted between July and September 2020 and transcribed verbatim. The data were analysed inductively using thematic analysis procures. Results We generated three overarching themes: "locked down at home", "social disconnection" and "back to school." Children had varying reactions to COVID-19 and lockdown including excitement, frustration, anxiety, boredom and loneliness. Parents were anxious about teaching, and technology did not consistently provide the necessary support. Children felt disconnected from their peers at home, and at school, reconnecting with friends was obstructed by disease containment measures. All participants were concerned about children completing the academic year successfully and worried excessively about the implications of this year on their future. Conclusion Young people and their immediate networks, in a low- and middle-income context, described a variety of negative impacts of disease containment measures emotionally, although there was a wide variety of experiences. Children, parents, teachers and counsellors all wanted resources and support and were concerned about the longer-term impacts of disease containment measures.
C1 [Coetzee, Bronwyne J.; Gericke, Hermine; Human, Suzanne] Stellenbosch Univ, Dept Psychol, Stellenbosch, South Africa.
   [Stallard, Paul] Univ Bath, Dept Hlth, Bath, Avon, England.
   [Loades, Maria] Univ Bath, Dept Psychol, Bath, Avon, England.
RP Coetzee, BJ (通讯作者)，Stellenbosch Univ, Dept Psychol, Stellenbosch, South Africa.
EM bronwyne@sun.ac.za
RI ; Coetzee, Bronwyne/D-5385-2013
OI Stallard, Paul/0000-0001-8046-0784; Human, Suzanne/0000-0001-5972-1978;
   Kruger, Hermine/0000-0002-2989-9481; Coetzee,
   Bronwyne/0000-0003-1545-418X
FU Wellcome Trust [213987/Z/18/Z]
FX This work was supported by the Wellcome Trust (213987/Z/18/Z).
CR Abdulah DM, 2021, INT J SOC PSYCHIATR, V67, P761, DOI 10.1177/0020764020972439
   Bradshaw M, 2021, PREV MED, V143, DOI 10.1016/j.ypmed.2020.106317
   Coetzee BJ, 2020, GLOB PUBLIC HEALTH, V15, P1093, DOI 10.1080/17441692.2020.1779331
   Cortina MA, 2013, PLOS ONE, V8, DOI 10.1371/journal.pone.0065041
   Crawley E, 2020, BMJ PAEDIATR OPEN, V4, DOI 10.1136/bmjpo-2020-000701
   Daniels I, 2021, CHILD ADOL MENT H-UK, V26, P276, DOI 10.1111/camh.12495
   Das-Munshi J, 2016, PLOS ONE, V11, DOI 10.1371/journal.pone.0154478
   Deater-Deckard K, 2017, PARENTAL STRESS EARL, DOI [10.1007/978-3-319-55376-4, DOI 10.1007/978-3-319-55376-4]
   Etard JF, 2017, LANCET INFECT DIS, V17, P545, DOI 10.1016/S1473-3099(16)30516-3
   Flisher AJ, 2012, J CHILD ADOLESC MENT, V24, P149, DOI 10.2989/17280583.2012.735505
   Fouche A, 2020, CHILD ABUSE NEGLECT, V110, DOI 10.1016/j.chiabu.2020.104710
   Glisczinski D, 2018, J TRANSFORM EDUC, V16, P175, DOI 10.1177/1541344618777367
   Golberstein E, 2020, JAMA PEDIATR, V174, P819, DOI 10.1001/jamapediatrics.2020.1456
   Hawryluck L, 2004, EMERG INFECT DIS, V10, P1206, DOI 10.3201/eid1007.030703
   Holmes EA, 2020, LANCET PSYCHIAT, V7, P547, DOI 10.1016/S2215-0366(20)30168-1
   Hugo M, 2015, EMERG MED LOS ANG, V5, P285, DOI DOI 10.4172/2165-7548.1000285
   Jiao WY, 2020, J PEDIATR-US, V221, P264, DOI 10.1016/j.jpeds.2020.03.013
   Kieling C, 2011, LANCET, V378, P1515, DOI 10.1016/S0140-6736(11)60827-1
   Kleintjes S., 2006, S AFRICAN PSYCHIAT R, V9, P157, DOI DOI 10.4314/AJPSY.V9I3.30217
   Li Albert M, 2004, Paediatr Respir Rev, V5, P296, DOI 10.1016/j.prrv.2004.07.012
   Loades ME, 2020, J AM ACAD CHILD PSY, V59, P1218, DOI 10.1016/j.jaac.2020.05.009
   Lu CL, 2018, PLOS MED, V15, DOI 10.1371/journal.pmed.1002524
   Lund C, 2011, LANCET, V378, P1502, DOI 10.1016/S0140-6736(11)60754-X
   Mkhize D.Z, 2020, 1 CASE COVID 19 CORO
   Moore SA, 2020, INT J BEHAV NUTR PHY, V17, DOI 10.1186/s12966-020-00987-8
   Muris P, 2002, J AM ACAD CHILD PSY, V41, P1360, DOI 10.1097/00004583-200211000-00018
   Nearchou F, 2020, INT J ENV RES PUB HE, V17, DOI 10.3390/ijerph17228479
   Orben A, 2020, LANCET CHILD ADOLESC, V4, P634, DOI 10.1016/S2352-4642(20)30186-3
   Patel V, 2008, J CHILD PSYCHOL PSYC, V49, P313, DOI 10.1111/j.1469-7610.2007.01824.x
   Patel V, 2007, LANCET, V369, P1302, DOI 10.1016/S0140-6736(07)60368-7
   Perold M.D, 2001, PREVALENCE ANXIETY G
   Pert K, 2020, TEENAGERS EXPERIENCE
   Pierce M, 2020, LANCET PSYCHIAT, V7, P567, DOI 10.1016/S2215-0366(20)30237-6
   Polanczyk GV, 2015, J CHILD PSYCHOL PSYC, V56, P345, DOI 10.1111/jcpp.12381
   Sajid E., 2020, COVID 19 WHAT DOES I
   Silverman W.K., 2002, CHILDREN EXPERIENCIN, DOI [10.1037/10454-001, DOI 10.1037/10454-001]
   Simba J, 2020, ACTA PAEDIATR, V109, P1930, DOI 10.1111/apa.15419
   Sprang G, 2013, DISASTER MED PUBLIC, V7, P105, DOI 10.1017/dmp.2013.22
   Valent P., 2000, ENCY STRESS, V1
NR 39
TC 1
Z9 1
U1 1
U2 2
PU WILEY
PI HOBOKEN
PA 111 RIVER ST, HOBOKEN 07030-5774, NJ USA
SN 1476-0835
EI 2044-8341
J9 PSYCHOL PSYCHOTHER-T
JI Psychol. Psychother.-Theory Res. Pract.
PD JUN
PY 2022
VL 95
IS 2
BP 383
EP 401
DI 10.1111/papt.12374
EA DEC 2021
PG 19
WC Psychology, Clinical; Psychiatry; Psychology
WE Science Citation Index Expanded (SCI-EXPANDED); Social Science Citation Index (SSCI)
SC Psychology; Psychiatry
GA 1C4HL
UT WOS:000729584000001
PM 34904360
OA Green Published, hybrid
DA 2022-11-04
ER

PT J
AU Lukoseviciute, J
   Smigelskas, K
AF Lukoseviciute, Juste
   Smigelskas, Kastytis
TI Mental Health during COVID-19 Pandemic: Qualitative Perceptions among
   Lithuanian Adolescents
SO INTERNATIONAL JOURNAL OF ENVIRONMENTAL RESEARCH AND PUBLIC HEALTH
LA English
DT Article
DE adolescent; mental health; COVID-19; qualitative research
ID IMPACT; CHILDREN
AB Background: Since the COVID-19 pandemic emerged, humanity has had to face unprecedented change in daily routines. Therefore, the pandemic has also had an impact on mental health. Most of the literature analyzes adult experiences during the COVID-19 pandemic, while the youth is less investigated. The purpose of this study was to reveal adolescent experiences during COVID-19. Methods: This qualitative study consisted of 19 adolescents from 11-17 years old. Semi-structured in-depth interviews were conducted, and thematic analysis was applied. Results: Five themes were identified: ambivalent feelings; daily routine changes; disappointment with distance education; coping strategies; and discoveries. Conclusion: The study revealed adolescents' mostly negative feelings such as sadness, anger, loneliness, or boredom. They shared about frustrating daily routine changes and shifting to a distance education mode that was quite limited in effectiveness and convenience. Nonetheless, communication with family, peers, pets, active leisure, and favorite activities helped them to cope with the difficulties during COVID-19. During this period, adolescents had more free time for themselves and personal growth, found new activities, or improved some relationships. Overall, the COVID-19 pandemic had mostly negative side effects, and regardless of positive experiences, it was mainly considered by adolescents as an adversity for their mental health.
C1 [Lukoseviciute, Juste; Smigelskas, Kastytis] Lithuanian Univ Hlth Sci, Med Acad, Fac Publ Hlth, Hlth Res Inst, Tilz es G 18, LT-47181 Kaunas, Lithuania.
   [Lukoseviciute, Juste; Smigelskas, Kastytis] Lithuanian Univ Hlth Sci, Med Acad, Fac Publ Hlth, Dept Hlth Psychol, Tilzes G 18, LT-47181 Kaunas, Lithuania.
RP Lukoseviciute, J (通讯作者)，Lithuanian Univ Hlth Sci, Med Acad, Fac Publ Hlth, Hlth Res Inst, Tilz es G 18, LT-47181 Kaunas, Lithuania.; Lukoseviciute, J (通讯作者)，Lithuanian Univ Hlth Sci, Med Acad, Fac Publ Hlth, Dept Hlth Psychol, Tilzes G 18, LT-47181 Kaunas, Lithuania.
EM juste.lukoseviciute@lsmu.lt; kastytis.smigelskas@lsmu.lt
OI Smigelskas, Kastytis/0000-0001-5371-9500
CR Abawi O, 2020, CLIN OBES, V10, DOI 10.1111/cob.12412
   Abdulah DM, 2021, INT J SOC PSYCHIATR, V67, P761, DOI 10.1177/0020764020972439
   Alhojailan M. I., 2012, W E J SOCIAL SCI, V1, P39, DOI DOI 10.4236/JCC.2019.73004
   Amorim R, 2020, REV NEUROLOGIA, V71, P285, DOI 10.33588/rn.7108.2020381
   Bignardi G, 2021, ARCH DIS CHILD, V106, P791, DOI 10.1136/archdischild-2020-320372
   Branquinho C, 2020, J COMMUNITY PSYCHOL, V48, P2740, DOI 10.1002/jcop.22453
   Braun V., 2006, QUAL RES PSYCHOL, V3, P77, DOI 10.1191/1478088706qp063oa
   Cetin FH, 2020, CHRONOBIOL INT, V37, P1214, DOI 10.1080/07420528.2020.1785487
   Chen FP, 2020, BRAIN BEHAV IMMUN, V88, P36, DOI 10.1016/j.bbi.2020.05.061
   Chen ST, 2020, GLOBALIZATION HEALTH, V16, DOI 10.1186/s12992-020-00627-7
   Christie D, 2005, BRIT MED J, V330, P301, DOI 10.1136/bmj.330.7486.301
   Collins WA, 2004, J EARLY ADOLESCENCE, V24, P55, DOI 10.1177/0272431603260882
   Conti E, 2020, BRAIN SCI, V10, DOI 10.3390/brainsci10120918
   Cooper K, 2021, J AFFECT DISORDERS, V289, P98, DOI 10.1016/j.jad.2021.04.016
   de Figueiredo CS, 2021, PROG NEURO-PSYCHOPH, V106, DOI 10.1016/j.pnpbp.2020.110171
   Di Giorgio E, 2021, EUR CHILD ADOLES PSY, V30, P1401, DOI 10.1007/s00787-020-01631-3
   Farley JP, 2017, J EARLY ADOLESCENCE, V37, P502, DOI 10.1177/0272431615611253
   Flynn HK, 2017, YOUTH SOC, V49, P679, DOI 10.1177/0044118X14559900
   Ghosh R, 2020, MINERVA PEDIATR, V72, P226, DOI 10.23736/S0026-4946.20.05887-9
   Giannopoulou I, 2021, PSYCHIAT RES, V295, DOI 10.1016/j.psychres.2020.113560
   Graell M, 2020, EUR EAT DISORD REV, V28, P864, DOI 10.1002/erv.2763
   Grajfoner D, 2021, ANIMALS-BASEL, V11, DOI 10.3390/ani11092689
   Imran N, 2020, PAK J MED SCI, V36, pS67, DOI 10.12669/pjms.36.COVID19-S4.2759
   Jiao WY, 2020, J PEDIATR-US, V221, P264, DOI 10.1016/j.jpeds.2020.03.013
   Jusiene R., 2021, NUOTOLINIS VAIKU UGD
   Lopez-Bueno R, 2020, FRONT PEDIATR, V8, DOI 10.3389/fped.2020.00573
   Magson NR, 2021, J YOUTH ADOLESCENCE, V50, P44, DOI 10.1007/s10964-020-01332-9
   Majeed S, 2020, ANN KING EDWARD MED, V26, P165
   Miles MB, 2020, QUALITATIVE DATA ANA, V4, DOI DOI 10.1016/0149-7189(96)88232-2
   Mueller MK, 2021, ANIMALS-BASEL, V11, DOI 10.3390/ani11030885
   National Center for Immunization and Respiratory Diseases (NCIRD), DIV VIR DIS RISK COV
   O'Sullivan K, 2021, INT J ENV RES PUB HE, V18, DOI 10.3390/ijerph18031062
   Orgiles M, 2020, FRONT PSYCHOL, V11, DOI 10.3389/fpsyg.2020.579038
   Panagouli E, 2021, CHILDREN-BASEL, V8, DOI 10.3390/children8121134
   Panchal U, 2021, EUR CHILD ADOLES PSY, DOI 10.1007/s00787-021-01856-w
   Patton MQ., 2002, QUALITATIVE RES EVAL
   Pigaiani Y, 2020, HEALTHCARE-BASEL, V8, DOI 10.3390/healthcare8040472
   Pokhrel S., 2021, HIGHER ED FUTURE, V8, P133, DOI [10.1177/2347631120983481, DOI 10.1177/2347631120983481]
   Pombo A., 2020, RESEARCHSQUARE, DOI [10.21203/rs.3.rs-45764/v1, DOI 10.21203/RS.3.RS-45764/V1]
   Rajkumar RP, 2020, ASIAN J PSYCHIATR, V52, DOI 10.1016/j.ajp.2020.102066
   Revina IM, 2021, J KING SAUD UNIV-COM, V33, P619, DOI 10.1016/j.jksuci.2018.09.002
   Rogers AA, 2021, J ADOLESCENT HEALTH, V68, P43, DOI 10.1016/j.jadohealth.2020.09.039
   Salari N, 2020, GLOBALIZATION HEALTH, V16, DOI 10.1186/s12992-020-00589-w
   Sama BK, 2021, CHILD CARE HLTH DEV, V47, P128, DOI 10.1111/cch.12816
   Scott SR, 2021, J ADOLESCENT HEALTH, V68, P262, DOI 10.1016/j.jadohealth.2020.11.010
   Shah R, 2021, J NEUROSCI RURAL PRA, V12, P71, DOI 10.1055/s-0040-1718645
   Stiglic N, 2019, BMJ OPEN, V9, DOI 10.1136/bmjopen-2018-023191
   Tee ML, 2020, J AFFECT DISORDERS, V277, P379, DOI 10.1016/j.jad.2020.08.043
   Tessarollo V, 2022, J ATTEN DISORD, V26, P902, DOI 10.1177/10870547211027640
   Todorova I, 2021, HEALTH PSYCHOL BEHAV, V9, P830, DOI 10.1080/21642850.2021.1981909
   Wang CY, 2020, BRAIN BEHAV IMMUN, V87, P40, DOI 10.1016/j.bbi.2020.04.028
   Wang CY, 2020, INT J ENV RES PUB HE, V17, DOI 10.3390/ijerph17051729
   Wiguna T, 2020, FRONT PSYCHIATRY, V11, DOI 10.3389/fpsyt.2020.598756
   World Health Organisation, 2020, WHO DIR GEN OP REM M
   Zainel AA, 2021, JMIR FORM RES, V5, DOI 10.2196/24760
   Zeki CP, 2009, PROCD SOC BEHV, V1, P1443, DOI 10.1016/j.sbspro.2009.01.254
   Zhang L, 2020, JAMA NETW OPEN, V3, DOI 10.1001/jamanetworkopen.2020.21482
NR 57
TC 2
Z9 2
U1 6
U2 6
PU MDPI
PI BASEL
PA ST ALBAN-ANLAGE 66, CH-4052 BASEL, SWITZERLAND
EI 1660-4601
J9 INT J ENV RES PUB HE
JI Int. J. Environ. Res. Public Health
PD JUN
PY 2022
VL 19
IS 12
AR 7086
DI 10.3390/ijerph19127086
PG 15
WC Environmental Sciences; Public, Environmental & Occupational Health
WE Science Citation Index Expanded (SCI-EXPANDED); Social Science Citation Index (SSCI)
SC Environmental Sciences & Ecology; Public, Environmental & Occupational
   Health
GA 2N1WV
UT WOS:000818179200001
PM 35742341
OA Green Published, gold
DA 2022-11-04
ER

PT J
AU Ramos-Alvarez, O
   Arufe-Giraldez, V
   Sanmiguel-Rodriguez, A
   Navarro-Paton, R
AF Ramos-Alvarez, Oliver
   Arufe-Giraldez, Victor
   Sanmiguel-Rodriguez, Alberto
   Navarro-Paton, Ruben
TI Variations in Manual Dexterity in 11-and 12-Year-Old Children in the
   North of Spain in the SARS-CoV-2 Lockdown
SO INTERNATIONAL JOURNAL OF ENVIRONMENTAL RESEARCH AND PUBLIC HEALTH
LA English
DT Article
DE SARS-CoV-2; lockdown; physical activity; children; MABC-2
ID PHYSICAL-ACTIVITY; TECHNOLOGIES; COORDINATION; ASSOCIATION; CHILDHOOD;
   HABITS; TIME
AB Between March and June 2019, the SARS-CoV-2 virus broke out in Spain. The lockdown in response entailed the modification of certain habits in the infant-juvenile population, such as those related to the practice of physical activity and the implications derived from it. The aim of this study was to learn the impacts that lockdown had on manual dexterity in children aged 11-12 years. Methods: A total of 50 Spanish children aged 11-12 years (M = 11.40; SD = 0.50) participated, 33 (66%) boys and 17 (34%) girls. The Movement Assessment Battery for Children 2 (Movement ABC-2) and an ad hoc questionnaire for socio-demographic data and other relevant information were administered for the data collection. Results: There are significant differences (p < 0.05) in the results for the manual dexterity variables measured by the peg turning and line drawing tests as well as by the measured, scalar and percentile dimension scores for manual dexterity between before and after the lockdown in both boys and girls. No significant differences were found in measurements related to the triangle assembly variable (p = 0.125). Conclusions: A significant negative impact of SARS-CoV-2 lockdown on manual dexterity values was evident in boys and girls aged 11-12 years.
C1 [Ramos-Alvarez, Oliver] Univ A Coruna, Fac Educ, Elvina Univ Campus, La Coruna 15008, Spain.
   [Ramos-Alvarez, Oliver] Univ Cantabria, Dept Educ, Area Educ Fis & Deport, Avda Castros 50, Santander 39005, Spain.
   [Arufe-Giraldez, Victor] Univ A Coruna, Res Unit Sch Sports Phys Educ & Psychomotr UNIDEF, Specif Didact Dept, Res & Diagnost Methods Educ,Educ Fac, Elvina Univ Campus, La Coruna 15008, Spain.
   [Sanmiguel-Rodriguez, Alberto] Univ Camilo Jose Cela, Fac Language & Educ, Madrid 28692, Spain.
   [Navarro-Paton, Ruben] Univ Santiago de Compostela, Fac Formac Profesorado, Lugo 27001, Spain.
   [Ramos-Alvarez, Oliver] Univ Cantabria, Santander, Spain.
RP Ramos-Alvarez, O (通讯作者)，Univ A Coruna, Fac Educ, Elvina Univ Campus, La Coruna 15008, Spain.; Ramos-Alvarez, O (通讯作者)，Univ Cantabria, Dept Educ, Area Educ Fis & Deport, Avda Castros 50, Santander 39005, Spain.; Ramos-Alvarez, O (通讯作者)，Univ Cantabria, Santander, Spain.
EM oliver.ramos@unican.es; v.arufe@udc.es; asrgz2014@gmail.com;
   ruben.navarro.paton@usc.es
RI Sanmiguel-Rodríguez, Alberto/R-7473-2018; Arufe-Giraldez,
   Victor/K-8792-2014; Navarro Paton, Ruben/L-3511-2014
OI Sanmiguel-Rodríguez, Alberto/0000-0001-5119-5141; Arufe-Giraldez,
   Victor/0000-0002-6440-048X; Ramos, Oliver/0000-0001-7255-1555; Navarro
   Paton, Ruben/0000-0003-2555-0319
CR Aguirre J., 2006, PSICOMOTRICIDAD FINA
   American Psychological Association, 2001, MAN AM PSYCH ASS, V5th, DOI 10.1037/0000165-000
   [Anonymous], 2021, CHIN PROH QUE LOS ME
   Arias L.A., 2014, MORFOLIA, V6, P3
   Giraldez VA, 2020, REV LAT COMUN SOC, P183, DOI 10.4185/RLCS-2020-1474
   Ato M, 2013, AN PSICOL-SPAIN, V29, P1038, DOI 10.6018/analesps.29.3.178511
   Bear M., 1998, NEUROCIENCIA EXPLORA
   Bedford R, 2016, FRONT PSYCHOL, V7, DOI 10.3389/fpsyg.2016.01108
   Cairney J, 2005, ADAPT PHYS ACT Q, V22, P67, DOI 10.1123/apaq.22.1.67
   Cartanya-Hueso A, 2022, J PEDIATR-US, V241, P188, DOI 10.1016/j.jpeds.2021.09.031
   Chastin SFM, 2021, SPORTS MED, V51, P1673, DOI 10.1007/s40279-021-01466-1
   Chen PJ, 2020, J SPORT HEALTH SCI, V9, P103, DOI 10.1016/j.jshs.2020.02.001
   Deutsch D., 2003, VIDEO GAMES, P54
   Ruiz RD, 2016, RQR ENFERM COMUNITAR, V4, P46
   Flatters I, 2014, PLOS ONE, V9, DOI 10.1371/journal.pone.0088692
   Gallahue D.L., 2006, UNDERSTANDING MOTOR, V6th ed.
   Gardner P.L., 1976, J RES SCI TEACH, V13, P111, DOI [10.1016/j.wasman.2022.03.030, DOI 10.1016/J.WASMAN.2022.03.030]
   Griffiths Mark, 2002, ED HLTH, V20, P47
   Gutierrez M, 2008, APRENDIZAJE DESARROL
   Henderson SE., 2007, RES DEV DISABIL, V2nd
   Instituto Nacional de Estadistica Encuesta Europea de Salud en Espana, 2020, ENC EUR SAL ESP
   Lopez-Gallego F.J, 2016, RETOS NUEVAS TEND ED, V29, P129, DOI [10.47197/retos.v0i29.34846, DOI 10.47197/RETOS.V0I29.34846]
   Mallery P, 2003, SPSS WINDOWS STEP ST
   Maltagliati S, 2021, BRIT J HEALTH PSYCH, V26, P1135, DOI 10.1111/bjhp.12524
   Lozano-Sanchez AM, 2019, RETOS-NUEV TEND EDUC, P42
   OECD/European Observatory on Health Systems and Policies, 2019, ESP PERF SAN NAC 201
   Ortiz J.E, 2020, REV CENT INVESTIG U, V14, P105, DOI [10.26457/recein.v14i53.2679, DOI 10.26457/RECEIN.V14I53.2679]
   Merino MP, 2020, SPORTIS, V6, P503, DOI 10.17979/sportis.2020.6.3.6265
   Paz E., 2018, REV CIENC PEDAGOGICA, V6, P45
   Penton C.B., 2018, LECTURAS ED F SICA D, V23, P239
   Quero L., 2021, REV PSIQUIATR INFANT, V8, P20, DOI [10.31766/revpsij.v38n1a4, DOI 10.31766/REVPSIJ.V38N1A4]
   Alvarez OR, 2021, INT J ENV RES PUB HE, V18, DOI 10.3390/ijerph182413293
   Ramos-Alvarez O, 2021, NUTRIENTS, V13, DOI 10.3390/nu13114174
   Real Decreto 463/2020, 2020, B OF EST
   Reina J, 2020, Vacunas, V21, P17, DOI 10.1016/j.vacun.2020.03.001
   Rigal R., 2006, EDUCACION MOTRIZ EDU
   Ruiz Perez L.M., 2012, BATERIA EVALUACION M
   Ruiz-Perez L.M., 2004, REV ED, V335, P21
   Ruiz-Perez L.M., 2014, DESARROLLO COMPORTAM
   Ruopp R., 1979, CHILDREN CTR FINAL R
   Santos-Miranda E., 2021, RETOS - Neuvas Tendencias en Educacion Fisica, Deporte y Recreacion, V43, P415, DOI 10.47197/retos.v43i0.89425
   Ventura PS, 2021, NUTRIENTS, V13, DOI 10.3390/nu13051657
   Vericat A, 2013, CIENC SAUDE COLETIVA, V18, P2977, DOI 10.1590/S1413-81232013001000022
   Lopez KV, 2021, REV ESP NUTR HUM DIE, V25, DOI 10.14306/renhyd.25.S2.1099
   WHO, 2010, REC MUND ACT FIS SAL
   Wickel EE, 2016, J SCI MED SPORT, V19, P654, DOI 10.1016/j.jsams.2015.09.001
   World Health Organization, DIR OMS ACT FIS HAB
   World Health Organization Para Crecer Sanos, NIN TIEN QUE PAS MEN
   Young M.E., 2004, ACCI N PEDAG, V13, P186
NR 50
TC 1
Z9 1
U1 1
U2 1
PU MDPI
PI BASEL
PA ST ALBAN-ANLAGE 66, CH-4052 BASEL, SWITZERLAND
EI 1660-4601
J9 INT J ENV RES PUB HE
JI Int. J. Environ. Res. Public Health
PD JUN
PY 2022
VL 19
IS 12
AR 7162
DI 10.3390/ijerph19127162
PG 14
WC Environmental Sciences; Public, Environmental & Occupational Health
WE Science Citation Index Expanded (SCI-EXPANDED); Social Science Citation Index (SSCI)
SC Environmental Sciences & Ecology; Public, Environmental & Occupational
   Health
GA 2M4KB
UT WOS:000817669200001
PM 35742407
OA Green Published, gold
DA 2022-11-04
ER

PT J
AU Longobardi, C
   Morese, R
   Fabris, MA
AF Longobardi, Claudio
   Morese, Rosalba
   Fabris, Matteo Angelo
TI COVID-19 Emergency: Social Distancing and Social Exclusion as Risks for
   Suicide Ideation and Attempts in Adolescents
SO FRONTIERS IN PSYCHOLOGY
LA English
DT Article
DE coronavirus emergency; social exclusion; social distancing; suicide
   ideation; adolescents; suicide attempts; COVID-19
ID PSYCHOLOGICAL IMPACT; QUARANTINE; SARS
C1 [Longobardi, Claudio; Fabris, Matteo Angelo] Univ Turin, Dept Psychol, Turin, Italy.
   [Morese, Rosalba] Univ Svizzera Italiana, Fac Commun Cultural & Soc, Lugano, Switzerland.
   [Morese, Rosalba] Univ Svizzera Italiana, Fac Biomed Sci, Inst Publ Hlth, Lugano, Switzerland.
RP Morese, R (通讯作者)，Univ Svizzera Italiana, Fac Commun Cultural & Soc, Lugano, Switzerland.; Morese, R (通讯作者)，Univ Svizzera Italiana, Fac Biomed Sci, Inst Publ Hlth, Lugano, Switzerland.
EM rosalba.morese@usi.ch
RI Morese, Rosalba/AAI-1008-2019; Longobardi, Claudio/E-8296-2013
OI Morese, Rosalba/0000-0003-4939-6539; Longobardi,
   Claudio/0000-0002-8457-6554
CR Badenes-Ribera L, 2019, ADDICT BEHAV, V95, P226, DOI 10.1016/j.addbeh.2019.05.009
   Brooks S.K., 2020, LANCET, V395, P912, DOI [10.1016/S0140-6736, 10.1016/S0140-6736(20)30460-8,10227]
   Cava MA, 2005, J NURS SCHOLARSHIP, V37, P343, DOI 10.1111/j.1547-5069.2005.00059.x
   Deci E. L., 1985, PERSPECTIVES SOCIAL, P11, DOI [10.1007/978-1-4899-2271-7_2, DOI 10.1007/978-1-4899-2271-7_2]
   Evans E, 2004, CLIN PSYCHOL REV, V24, P957, DOI 10.1016/j.cpr.2004.04.005
   Hawton K, 2012, LANCET, V379, P2373, DOI 10.1016/S0140-6736(12)60322-5
   Jakobsen IS, 2011, J CHILD PSYCHOL PSYC, V52, P176, DOI 10.1111/j.1469-7610.2010.02298.x
   Joiner T.E., 2009, INTERPERSONAL THEORY, P246
   Longobardi C, 2021, J CHILD ADOLES TRAUM, V14, P51, DOI 10.1007/s40653-020-00301-5
   Longobardi C, 2020, CHILD YOUTH SERV REV, V113, DOI 10.1016/j.childyouth.2020.104955
   MORESE R, 2020, FRONT PSYCHOL, V0011
   Reynolds DL, 2008, EPIDEMIOL INFECT, V136, P997, DOI 10.1017/S0950268807009156
   Robertson E, 2004, CAN J PSYCHIAT, V49, P403
   Stewart SM, 2017, J CLIN CHILD ADOLESC, V46, P437, DOI 10.1080/15374416.2015.1020542
   Uddin R, 2019, LANCET CHILD ADOLESC, V3, P223, DOI 10.1016/S2352-4642(18)30403-6
   2020, EUROPEAN CTR DIS PRE
NR 16
TC 10
Z9 10
U1 17
U2 39
PU FRONTIERS MEDIA SA
PI LAUSANNE
PA AVENUE DU TRIBUNAL FEDERAL 34, LAUSANNE, CH-1015, SWITZERLAND
SN 1664-1078
J9 FRONT PSYCHOL
JI Front. Psychol.
PD NOV 19
PY 2020
VL 11
AR 551113
DI 10.3389/fpsyg.2020.551113
PG 3
WC Psychology, Multidisciplinary
WE Social Science Citation Index (SSCI)
SC Psychology
GA OZ7OF
UT WOS:000595110100001
PM 33329182
OA gold, Green Published
DA 2022-11-04
ER

PT J
AU Mikkelsen, HT
   Skarstein, S
   Helseth, S
   Smastuen, MC
   Haraldstad, K
   Rohde, G
AF Mikkelsen, Hilde Timenes
   Skarstein, Siv
   Helseth, Solvi
   Smastuen, Milada Cvancarova
   Haraldstad, Kristin
   Rohde, Gudrun
TI Health-related quality of life, health literacy and COVID-19-related
   worries of 16-to 17-year-old adolescents and parents one year into the
   pandemic: a cross-sectional study
SO BMC PUBLIC HEALTH
LA English
DT Article
DE health-related quality of life; health literacy; COVID-19; worries;
   adolescents; parents
ID RELIABILITY; CONSTRUCT; CHILDREN; SF-36
AB Background The uncertain and challenging situation caused by the COVID-19 pandemic affects adolescents and their parents in an exceptional way. More knowledge of health-related quality of life (HRQoL), health literacy (HL) and COVID-19-related worries in adolescents and parents 1 year into the pandemic is needed. The present study aimed to describe HRQoL, HL and COVID-19-related worries of 16- to 17-year-old adolescents and parents of adolescents. Further, to assess the strength of associations between gender, HL, COVID-19-related worries and HRQoL. Methods A cross-sectional study involving 215 adolescents and 320 parents was conducted, exploring HRQoL, HL, COVID-19-related worries and sociodemographic variables. KIDSCREEN-10 and RAND-36 were used to measure HRQoL. Data were analyzed using bivariate methods, multiple linear regression and robust regression. Results Adolescents' HRQoL was notably lower compared to previous Norwegian studies and European norms. Parents' HRQoL was comparable to Norwegian norms. Adolescents and parents reported moderate-to-high HL and high degrees of COVID-19-related worries. Females reported significantly lower HRQoL and more worries compared to males. In adolescents, higher HL was significantly associated with higher HRQoL. COVID-19-related worries were not significantly associated with HRQoL. In parents, higher HL in the "understand health information" domain was significantly associated with higher HRQoL for mental well-being (mental component sum scores [MCS]) and with lower HRQoL for physical well-being (physical component sum scores [PCS]). Being worried a lot about infecting others and about family/friends becoming sick was significantly associated with higher MCS and lower MCS, respectively. COVID-19-related worries were not significantly associated with PCS. Conclusions Our results indicate that the pandemic has a major negative impact on adolescents' HRQoL. Parents' HRQoL remained unchanged and comparable to previous studies. Our study demonstrates that HL, gender and COVID-19-related worries are significantly associated with adolescents' and parents' HRQoL, indicating that efforts aimed at increasing their HL might indirectly affect their HRQoL as well and that gender-specific interventions or strategies could be beneficial.
C1 [Mikkelsen, Hilde Timenes; Helseth, Solvi; Smastuen, Milada Cvancarova; Haraldstad, Kristin; Rohde, Gudrun] Univ Agder, Dept Hlth & Nursing, Fac Hlth & Sport Sci, Postbox 422, N-4604 Kristiansand, Norway.
   [Skarstein, Siv; Helseth, Solvi; Smastuen, Milada Cvancarova] Oslo Metropolitan Univ, Dept Nursing & Hlth Promot, Fac Hlth Sci, Oslo, Norway.
   [Rohde, Gudrun] Sorlandet Hosp, Dept Clin Res, Kristiansand, Norway.
RP Mikkelsen, HT (通讯作者)，Univ Agder, Dept Hlth & Nursing, Fac Hlth & Sport Sci, Postbox 422, N-4604 Kristiansand, Norway.
EM hilde.e.mikkelsen@uia.no
OI Skarstein, Siv/0000-0003-2856-3801
FU Norwegian Ministry of Education and Research
FX This study is part of the first author's doctoral thesis at the
   University of Agder. During her PhD period, the first author's salary
   was financially supported by the Norwegian Ministry of Education and
   Research.
CR Achterberg M, 2021, SCI REP-UK, V11, DOI 10.1038/s41598-021-81720-8
   Adams EL, 2021, FRONT PSYCHIATRY, V12, DOI 10.3389/fpsyt.2021.626456
   Andrews JL, 2020, TRENDS COGN SCI, V24, P585, DOI 10.1016/j.tics.2020.05.001
   Bakken A, 2020, OSLO UNGDOM KORONATI
   Bakken A.., 2020, 1620 NOVA
   Burke T, 2020, J CLIN MED, V9, DOI 10.3390/jcm9113481
   Erhart M, 2009, INT J PUBLIC HEALTH, V54, P160, DOI 10.1007/s00038-009-5407-7
   Fegert JM, 2020, CHILD ADOL PSYCH MEN, V14, DOI 10.1186/s13034-020-00329-3
   Ferreira LN, 2021, QUAL LIFE RES, V30, P1389, DOI 10.1007/s11136-020-02724-x
   FlearY SA, 2018, J ADOLESCENCE, V62, P116, DOI 10.1016/j.adolescence.2017.11.010
   Gadermann AC, 2021, BMJ OPEN, V11, DOI 10.1136/bmjopen-2020-042871
   Galasso V, 2020, P NATL ACAD SCI USA, V117, P27285, DOI 10.1073/pnas.2012520117
   Garratt AM, 2017, HEALTH QUAL LIFE OUT, V15, DOI 10.1186/s12955-017-0625-9
   Haraldstad K, 2014, PSYKTESTBARN, V2, P1, DOI 10.21337/0032
   Haraldstad K, 2011, J CLIN NURS, V20, P3048, DOI 10.1111/j.1365-2702.2010.03693.x
   Jacobsen EL, 2018, QUAL LIFE RES, V27, P1201, DOI 10.1007/s11136-017-1684-4
   Langeland IO, 2019, NURS OPEN, V6, P1606, DOI 10.1002/nop2.366
   Lehmann S, 2021, SCAND J PUBLIC HEALT, V49, P755, DOI 10.1177/1403494821993714
   Loades ME, 2020, J AM ACAD CHILD PSY, V59, P1218, DOI 10.1016/j.jaac.2020.05.009
   Loge JH, 1998, J CLIN EPIDEMIOL, V51, P1069, DOI 10.1016/S0895-4356(98)00098-5
   Mikkelsen HT, 2020, HEALTH QUAL LIFE OUT, V18, DOI 10.1186/s12955-020-01585-9
   Nes RB., 2020, LIVSKVALITET PSYKISK
   Nguyen HC, 2020, J CLIN MED, V9, DOI 10.3390/jcm9040965
   Nokleby H., 2021, EFFECTS COVID 19 CHI
   Norwegian Directorate of Health, BEF HELS
   Norwegian Government, EC MEAS NORW RESP CO
   Norwegian government, LIVSKV PSYK HELS RUS
   Norwegian Institute of Public Health, ADV INF CHILDR AD
   Norwegian Labour and Welfare Administration, WHAT IS NAV
   NOVA NSR, AD OSL TIM COVID 19
   Nutbeam D, 2000, HEALTH PROMOT INT, V15, P259, DOI 10.1093/heapro/15.3.259
   Orben A, 2020, LANCET CHILD ADOLESC, V4, P634, DOI 10.1016/S2352-4642(20)30186-3
   Osborne RH, 2013, BMC PUBLIC HEALTH, V13, DOI 10.1186/1471-2458-13-658
   Paakkari O, 2019, EUR J PUBLIC HEALTH, V29, P432, DOI 10.1093/eurpub/cky229
   Paakkari O, 2018, HEALTH EDUC, V118, P182, DOI 10.1108/HE-02-2017-0014
   Paakkari O, 2016, SCAND J PUBLIC HEALT, V44, P751, DOI 10.1177/1403494816669639
   Pallant J., 2016, SPSS SURVIVAL MANUAL, V6
   Patrick SW, 2020, PEDIATRICS, V146, DOI 10.1542/peds.2020-016824
   Ran M, 2018, BMC PUBLIC HEALTH, V18, DOI 10.1186/s12889-018-6082-5
   Ravens-Sieberer U., 2006, KIDSCREEN QUESTIONNA
   Ravens-Sieberer U, 2006, PHARMACOECONOMICS, V24, P1199, DOI 10.2165/00019053-200624120-00005
   Ravens-Sieberer U, 2022, EUR CHILD ADOLES PSY, V31, P879, DOI 10.1007/s00787-021-01726-5
   Ravens-Sieberer U, 2010, QUAL LIFE RES, V19, P1487, DOI 10.1007/s11136-010-9706-5
   Riiser K, 2020, PLOS ONE, V15, DOI 10.1371/journal.pone.0238161
   Rothe J, 2021, CHILD ADOL PSYCH MEN, V15, DOI 10.1186/s13034-021-00363-9
   Singh S, 2020, PSYCHIAT RES, V293, DOI 10.1016/j.psychres.2020.113429
   Storen KS., 2020, LIVSKVALITET NORGE 2
   Tran TV, 2020, BMJ OPEN, V10, DOI 10.1136/bmjopen-2020-041394
   Tv S, 2020, LIVSTILFREDSHET BLAN
   University of Oslo, SERV SENS DAT TSD
   Ursin G, 2020, HEALTH POLICY TECHN, V9, P663, DOI 10.1016/j.hlpt.2020.08.004
   Vogel Mandy, 2021, JCPP Adv, V1, pe12004, DOI 10.1111/jcv2.12004
   Wahl AK, 2021, SCAND J PUBLIC HEALT, V49, P471, DOI 10.1177/1403494820926428
   Ware J.E., 2001, SF 36 PHYS MENTAL HL
   WARE JE, 1992, MED CARE, V30, P473, DOI 10.1097/00005650-199206000-00002
   World Health Organization, COR DIS COVID 19 PAN
   Wright L, 2020, J EPIDEMIOL COMMUN H, V74, P683, DOI 10.1136/jech-2020-214475
   Zheng MY, 2018, HEALTH QUAL LIFE OUT, V16, DOI 10.1186/s12955-018-1031-7
NR 58
TC 0
Z9 0
U1 3
U2 3
PU BMC
PI LONDON
PA CAMPUS, 4 CRINAN ST, LONDON N1 9XW, ENGLAND
EI 1471-2458
J9 BMC PUBLIC HEALTH
JI BMC Public Health
PD JUL 9
PY 2022
VL 22
IS 1
AR 1321
DI 10.1186/s12889-022-13737-1
PG 12
WC Public, Environmental & Occupational Health
WE Science Citation Index Expanded (SCI-EXPANDED)
SC Public, Environmental & Occupational Health
GA 2T5CG
UT WOS:000822492000004
PM 35810314
OA gold, Green Published
DA 2022-11-04
ER

PT J
AU Ellis, WE
   Dumas, TM
   Hutchinson, LR
   Talebi, S
AF Ellis, Wendy E.
   Dumas, Tara M.
   Hutchinson, Lynda R.
   Talebi, Sarah
TI Staying Safe or Staying Popular? Popularity and Reputation Concerns
   Predict Adherence and Adjustment During the COVID-19 pandemic
SO YOUTH & SOCIETY
LA English
DT Article; Early Access
DE popularity; depression; COVID-19; risk behavior; peers
ID RISK-TAKING; PEER STATUS; BEHAVIOR; ADOLESCENTS; ASSOCIATIONS;
   PERFORMANCE; CHILDHOOD; ROLES; LIFE
AB Adherence to COVID-19 social distancing restrictions may be challenging for adolescents, especially those concerned about social status. This study examined self-perceived popularity and reputation concerns as predictors of adherence to health guidelines and the effects of self-perceived popularity on adjustment. Adolescents (n = 1,068, 14-18 years at Time 1, M-age = 16.86 years) completed three self-report surveys across 10 months during the COVID-19 pandemic. Consistent with hypotheses, greater self-perceived popularity and concerns about peer reputation predicted less adherence, controlling for COVID-19 threat. Further, greater self-perceived popularity predicted less internalizing symptoms at Time 3. Adolescents' perceptions of their popularity may simultaneously act as a public health risk and provide social protection. Results emphasize the importance of acknowledging adolescents' social pressures and concerns regarding reputations and popularity during COVID-19.
C1 [Ellis, Wendy E.; Hutchinson, Lynda R.; Talebi, Sarah] Western Univ, Kings Univ Coll, 266 Epworth Avenu, London, ON N6A 2M3, Canada.
   [Dumas, Tara M.] Western Univ, Huron Univ Coll, London, ON, Canada.
RP Ellis, WE (通讯作者)，Western Univ, Kings Univ Coll, 266 Epworth Avenu, London, ON N6A 2M3, Canada.
EM wendy.ellis@uwo.ca
OI Ellis, Wendy/0000-0002-5323-640X
FU Social Sciences and Humanities Research Council of Canada (SSHRC)
FX The author(s) disclosed receipt of the following financial support for
   the research, authorship, and/or publication of this article: We are
   grateful to the Social Sciences and Humanities Research Council of
   Canada (SSHRC) for funding parts of this study (Insight Development
   Grant, PI: Dumas).
CR Allen JP, 2014, CHILD DEV, V85, P1866, DOI 10.1111/cdev.12250
   Allen JP, 2005, CHILD DEV, V76, P747, DOI 10.1111/j.1467-8624.2005.00875.x
   Andrews JL, 2020, TRENDS COGN SCI, V24, P585, DOI 10.1016/j.tics.2020.05.001
   [Anonymous], 2011, POPULARITY PEER SYST
   Ben-Zur H, 2009, PERS SOC PSYCHOL REV, V13, P109, DOI 10.1177/1088868308330104
   Brown B. B., 2009, HDB ADOLESCENT PSYCH, P74, DOI [10.1002/9780470479193.adlpsy002004, DOI 10.1002/9780470479193.ADLPSY002004]
   Carroll A., 2003, INT J DISABIL DEV ED, V50, P253, DOI [DOI 10.1080/1034912032000120444, 10.1080/1034912032000120444]
   Chein J, 2011, DEVELOPMENTAL SCI, V14, pF1, DOI 10.1111/j.1467-7687.2010.01035.x
   Cillessen AHN, 2014, AGGRESSIVE BEHAV, V40, P204, DOI 10.1002/ab.21518
   Dawes M, 2017, J EARLY ADOLESCENCE, V37, P852, DOI 10.1177/0272431615626301
   DEROGATIS LR, 1983, PSYCHOL MED, V13, P595, DOI 10.1017/S0033291700048017
   Diego MA, 2003, ADOLESCENCE, V38, P35
   Dijkstra JK, 2013, DEV PSYCHOL, V49, P1242, DOI 10.1037/a0030098
   Dumas TM, 2020, J ADOLESCENT HEALTH, V67, P354, DOI 10.1016/j.jadohealth.2020.06.018
   Dumas TM, 2018, PSYCHOL ADDICT BEHAV, V32, P327, DOI 10.1037/adb0000352
   Dumas TM, 2019, YOUTH SOC, V51, P659, DOI 10.1177/0044118X17700319
   Ellis BJ, 2012, DEV PSYCHOL, V48, P598, DOI 10.1037/a0026220
   Ellis WE, 2020, CAN J BEHAV SCI, V52, P177, DOI 10.1037/cbs0000215
   Ellis WE, 2017, CHILD DEV PERSPECT, V11, P227, DOI 10.1111/cdep.12248
   Ellis WE, 2009, J YOUTH ADOLESCENCE, V38, P1253, DOI 10.1007/s10964-008-9318-3
   Enders CK, 2001, EDUC PSYCHOL MEAS, V61, P713, DOI 10.1177/00131640121971482
   Ferguson SM, 2019, J YOUTH ADOLESCENCE, V48, P341, DOI 10.1007/s10964-018-0970-y
   Franzen A, 2021, PLOS ONE, V16, DOI 10.1371/journal.pone.0247447
   Hunersen K, 2021, J ADOLESCENT HEALTH, V68, P439, DOI 10.1016/j.jadohealth.2020.11.020
   Kline TheresaJ.B., 2005, PSYCHOL TESTING PRAC, DOI DOI 10.4135/9781483385693
   Kostygina G, 2020, SOC MEDIA SOC, V6, DOI 10.1177/2056305120912475
   LaFontana KM, 2010, SOC DEV, V19, P130, DOI 10.1111/j.1467-9507.2008.00522.x
   Lansu TAM, 2012, J ADOLESCENT RES, V27, P132, DOI 10.1177/0743558411402341
   Leather NC, 2009, J CHILD HEALTH CARE, V13, P295, DOI 10.1177/1367493509337443
   Litwack, 2011, POPULARITY PEER SYST, P140
   Litwack SD, 2012, J EARLY ADOLESCENCE, V32, P226, DOI 10.1177/0272431610387142
   Lorenzo NE, 2021, J YOUTH ADOLESCENCE, V50, P459, DOI 10.1007/s10964-020-01374-z
   Magson NR, 2021, J YOUTH ADOLESCENCE, V50, P44, DOI 10.1007/s10964-020-01332-9
   Malamut ST, 2020, J YOUTH ADOLESCENCE, V49, P2347, DOI 10.1007/s10964-020-01248-4
   Masten AS, 2018, CHILDREN-BASEL, V5, DOI 10.3390/children5070098
   Mayeux L, 2008, SOC DEV, V17, P871, DOI 10.1111/j.1467-9507.2008.00474.x
   Mayeux L, 2008, J RES ADOLESCENCE, V18, P49, DOI 10.1111/j.1532-7795.2008.00550.x
   Muthen B., 2017, HDB ITEM RESPONSE TH, V1st ed.
   Narr RK, 2019, CHILD DEV, V90, P298, DOI 10.1111/cdev.12905
   Novacek DM, 2020, PSYCHOL TRAUMA-US, V12, P449, DOI 10.1037/tra0000796
   Oster AM, 2020, MMWR-MORBID MORTAL W, V69, P1494, DOI 10.15585/mmwr.mm6941e1
   Padron I, 2016, EUR J DEV PSYCHOL, V13, P241, DOI 10.1080/17405629.2015.1089769
   Parker J.G., 1998, HDB CHILD PSYCHOL, P619, DOI [10.1002/9780470147658.chpsy0310, DOI 10.1002/9780470147658.CHPSY0310]
   Puckett MB, 2008, AGGRESSIVE BEHAV, V34, P563, DOI 10.1002/ab.20280
   Sandstrom MJ, 2010, MERRILL PALMER QUART, V56, P474, DOI 10.1353/mpq.2010.0000
   Schafer JL, 2002, PSYCHOL METHODS, V7, P147, DOI 10.1037//1082-989X.7.2.147
   Schwartz D., 2011, POPULARITY PEER SYST, P245
   Sebastian C, 2008, TRENDS COGN SCI, V12, P441, DOI 10.1016/j.tics.2008.07.008
   Shaw A., 2013, NAVIGATING SOCIAL WO, P220
   Stavropoulos V, 2022, CHILD PSYCHIAT HUM D, V53, P1097, DOI 10.1007/s10578-021-01194-7
   Steinberg L, 2008, DEV REV, V28, P78, DOI 10.1016/j.dr.2007.08.002
   Sweeting H, 2011, J ADOLESCENCE, V34, P493, DOI 10.1016/j.adolescence.2010.06.001
   Thomas KK, 2013, J EARLY ADOLESCENCE, V33, P867, DOI 10.1177/0272431612469725
   Vandenberg RJ, 2000, ORGAN RES METHODS, V3, P4, DOI 10.1177/109442810031002
   Vindegaard N, 2020, BRAIN BEHAV IMMUN, V89, P531, DOI 10.1016/j.bbi.2020.05.048
   Ward S, 2021, CYBERPSYCH BEH SOC N, DOI 10.1089/cyber.2020.0846
   Yeager DS, 2018, PERSPECT PSYCHOL SCI, V13, P101, DOI 10.1177/1745691617722620
   Zhang CY, 2020, J ADOLESCENT HEALTH, V67, P747, DOI 10.1016/j.jadohealth.2020.08.026
NR 58
TC 0
Z9 0
U1 3
U2 3
PU SAGE PUBLICATIONS INC
PI THOUSAND OAKS
PA 2455 TELLER RD, THOUSAND OAKS, CA 91320 USA
SN 0044-118X
EI 1552-8499
J9 YOUTH SOC
JI Youth Soc.
AR 0044118X221074383
DI 10.1177/0044118X221074383
EA MAR 2022
PG 20
WC Social Issues; Social Sciences, Interdisciplinary; Sociology
WE Social Science Citation Index (SSCI)
SC Social Issues; Social Sciences - Other Topics; Sociology
GA ZT2RH
UT WOS:000769000600001
DA 2022-11-04
ER

PT J
AU Lee, DJ
AF Lee, Dae-Jung
TI Relationships among the Degree of Participation in Physical Activity,
   Self-Concept Clarity, and COVID-19 Stress in Adolescents
SO HEALTHCARE
LA English
DT Article
DE adolescent; COVID stress; physical activity; self-concept clarity;
   structural equation modeling
ID CORONAVIRUS DISEASE COVID-19; ESTEEM; INTERNALIZATION; POPULATION;
   SYMPTOMS; QUALITY; PARENTS; HEALTH
AB The COVID-19 pandemic situation threatens the health of people globally, especially adolescents facing mental problems such as depression, anxiety, and obsessive-compulsive disorder due to constant COVID-19 stress. The present study aimed to provide basic data highlighting the need to alleviate COVID-19 stress among adolescents by promoting physical activity participation and strengthening self-concept clarity (SCC). To examine the relationships among participation in physical activity, SCC, and COVID-19 stress in pandemic-like conditions, the study was conducted on middle and high school students aged 14 to 19 and an online survey was conducted on 1046 Korean adolescents (521 male and 525 female students in the preliminary survey and main survey). Frequency, reliability, confirmatory factor, descriptive, and path analyses were performed using SPSS and AMOS 18.0. Participation in physical activity exerted a positive effect on SCC (p < 0.001) as well as a negative effect on COVID-19 stress (p = 0.031). Our findings also indicated that SCC exerted a negative effect on COVID-19 stress (p < 0.001). Regular participation in physical activity and strong SCC are also fundamental elements for alleviating COVID-19 stress. Given these results, state and local governments and educational institutions should encourage youth to participate in sports by suggesting policies, providing guidelines, and offering education. Such information may allow adolescents to endure and overcome COVID-19 stress during this critical period of life.
C1 [Lee, Dae-Jung] Jeonbuk Natl Univ, Dept Phys Educ, Jeonju Si 54896, South Korea.
RP Lee, DJ (通讯作者)，Jeonbuk Natl Univ, Dept Phys Educ, Jeonju Si 54896, South Korea.
EM dleownd23@hanmail.net
CR Becht AI, 2017, CHILD DEV, V88, P1823, DOI 10.1111/cdev.12921
   Biddle S.J.H., 2008, PSYCHOL PHYS ACTIVIT, V2nd, DOI DOI 10.1097/00005768-200110000-00030
   Brooks S.K., 2020, LANCET, V395, P912, DOI [10.1016/S0140-6736, 10.1016/S0140-6736(20)30460-8,10227]
   Campbell JD, 1996, J PERS SOC PSYCHOL, V70, P141, DOI 10.1037/0022-3514.70.1.141
   CAMPBELL JD, 1990, J PERS SOC PSYCHOL, V59, P538, DOI 10.1037/0022-3514.59.3.538
   Carmack CL, 1999, ANN BEHAV MED, V21, P251, DOI 10.1007/BF02884842
   Chen PJ, 2020, J SPORT HEALTH SCI, V9, P103, DOI 10.1016/j.jshs.2020.02.001
   DeMarree KG, 2014, J EXP SOC PSYCHOL, V50, P202, DOI 10.1016/j.jesp.2013.10.003
   Department of Health and Human Services, 2018, PHYS ACT GUID AM, V2nd
   Groffik D, 2020, BMC PUBLIC HEALTH, V20, DOI 10.1186/s12889-020-08711-8
   Hallal PC, 2006, SPORTS MED, V36, P1019, DOI 10.2165/00007256-200636120-00003
   Heo Jaeheon, 2019, [stress, 스트레스 硏究], V27, P313, DOI 10.17547/kjsr.2019.27.4.313
   Kline R. B., 2011, PRINCIPLES PRACTICE
   Laing T, 2020, EXTRACT IND SOC, V7, P580, DOI 10.1016/j.exis.2020.04.003
   Lee SM, 2020, INT J ENV RES PUB HE, V17, DOI 10.3390/ijerph17186744
   Lee-Flynn SC, 2011, PERS SOC PSYCHOL B, V37, P255, DOI 10.1177/0146167210394204
   Li YM, 2020, CHILD YOUTH SERV REV, V116, DOI 10.1016/j.childyouth.2020.105235
   Liu ML, 2015, PLOS ONE, V10, DOI 10.1371/journal.pone.0134804
   Nearchou F, 2020, INT J ENV RES PUB HE, V17, DOI 10.3390/ijerph17228479
   O'Connor RC, 2021, BRIT J PSYCHIAT, V218, P326, DOI 10.1192/bjp.2020.212
   Pfefferbaum B, 2020, NEW ENGL J MED, V383, P510, DOI 10.1056/NEJMp2008017
   Qi ML, 2020, INT J ENV RES PUB HE, V17, DOI 10.3390/ijerph17186494
   Qin F, 2020, INT J ENV RES PUB HE, V17, DOI 10.3390/ijerph17145170
   Rosenblum GD, 2008, BLACKWELL HDB ADOLES, P269
   Rueggeberg R, 2012, HEALTH PSYCHOL, V31, P164, DOI 10.1037/a0025242
   Sani SHZ, 2016, NEUROPSYCH DIS TREAT, V12, DOI 10.2147/NDT.S116811
   Scharmer C, 2020, INT J EAT DISORDER, V53, P2049, DOI 10.1002/eat.23395
   Selye H., 1982, HDB STRESS THEORETIC
   Shevlin M, 2020, BJPSYCH OPEN, V6, DOI 10.1192/bjo.2020.109
   Shull ER, 2020, J SCI MED SPORT, V23, P385, DOI 10.1016/j.jsams.2019.10.017
   Snyder E.E., 1983, SOCIAL ASPECT SPORT, V2nd
   Streamer L, 2015, PERS INDIV DIFFER, V77, P18, DOI 10.1016/j.paid.2014.12.034
   Szlyk HS, 2020, J ADOLESCENT HEALTH, V67, P161, DOI 10.1016/j.jadohealth.2020.05.046
   Taylor S, 2020, J ANXIETY DISORD, V72, DOI 10.1016/j.janxdis.2020.102232
   Treadgold R, 1999, J HUMANIST PSYCHOL, V39, P81, DOI 10.1177/0022167899391010
   Van Dijk MPA, 2014, J YOUTH ADOLESCENCE, V43, P1861, DOI 10.1007/s10964-013-0055-x
   Van Kessel G, 2016, PLOS ONE, V11, DOI 10.1371/journal.pone.0150817
   Vartanian LR, 2013, BODY IMAGE, V10, P495, DOI 10.1016/j.bodyim.2013.05.004
   Vartanian LR, 2009, J SOC CLIN PSYCHOL, V28, P94, DOI 10.1521/jscp.2009.28.1.94
   Wang CY, 2020, INT J ENV RES PUB HE, V17, DOI 10.3390/ijerph17051729
   West S.G., 1995, STRUCTURAL EQUATION, P56, DOI DOI 10.1086/602877
   World Health Organization (WHO), 2020, COVID 19 UPD 12 SUMM, DOI 10.21203/rs.3.rs-35816/v1
   You S, 2019, SUSTAINABILITY-BASEL, V11, DOI 10.3390/su11072051
   Zebedee JA, 2010, PHENEX J, V2, P1
NR 44
TC 5
Z9 5
U1 10
U2 36
PU MDPI
PI BASEL
PA ST ALBAN-ANLAGE 66, CH-4052 BASEL, SWITZERLAND
EI 2227-9032
J9 HEALTHCARE-BASEL
JI Healthcare
PD APR
PY 2021
VL 9
IS 4
AR 482
DI 10.3390/healthcare9040482
PG 14
WC Health Care Sciences & Services; Health Policy & Services
WE Science Citation Index Expanded (SCI-EXPANDED); Social Science Citation Index (SSCI)
SC Health Care Sciences & Services
GA RR4FR
UT WOS:000643056700001
PM 33921598
OA Green Published, gold
DA 2022-11-04
ER

PT J
AU Milasauskiene, E
   Burkauskas, J
   Podlipskyte, A
   Kiraly, O
   Demetrovics, Z
   Ambrasas, L
   Steibliene, V
AF Milasauskiene, Egle
   Burkauskas, Julius
   Podlipskyte, Aurelija
   Kiraly, Orsolya
   Demetrovics, Zsolt
   Ambrasas, Laurynas
   Steibliene, Vesta
TI Compulsive Internet Use Scale: Psychometric Properties and Associations
   With Sleeping Patterns, Mental Health, and Well-Being in Lithuanian
   Medical Students During the Coronavirus Disease 2019 Pandemic
SO FRONTIERS IN PSYCHOLOGY
LA English
DT Article
DE problematic internet use; validation; psychometrics; sleep; anxiety;
   depression; well-being; COVID-19
ID ADDICTION; DEPRESSION; PREVALENCE; ADOLESCENTS; VALIDATION; QUALITY;
   ANXIETY
AB Background: The increase in problematic Internet use (PIU) among medical students and resident doctors during the coronavirus disease 2019 (COVID-19) pandemic may be leading to significant impairments in everyday functioning, including sleeping patterns, anxiety, depressive symptoms, and overall well-being. The Compulsive Internet Use Scale (CIUS) has been developed to assess the severity of PIU, however, it has not been elucidated whether this scale is also applicable to medical students and resident doctors. The first aim of this study was to explore the psychometric properties of the Lithuanian version of the CIUS. The second aim was to examine associations between subjectively reported mental health symptoms and PIU during the COVID-19 pandemic.
   Methods: A total of 524 medical students and resident doctors (78.60% women, mean age 24 [SD 3] years old) participated in an online survey between December 2020 and February 2021. Participants completed the CIUS, the Pittsburgh Sleep Quality Index (PSQI) questionnaire, the Patient Health Questionnaire-9 (PHQ-9), the Generalized Anxiety Disorder Assessment-7 (GAD-7), and the WHO-Five Well-Being Index questionnaire (WHO-5).
   Results: The confirmatory factor analysis (CFA) suggested brief versions (CIUS-5, CIUS-7, and CIUS-9) rather than the original (CIUS-14) version of the CIUS questionnaire as reliable and structurally stable instruments that can be used to measure compulsive Internet use severity in the sample of medical students and resident doctors. The most prevalent online behaviors were social media use (90.1%), online shopping (15.6%), and online gaming/gambling (11.3%). Students with higher CIUS scores reported significantly lower academic achievements during the 6 months (r = 0.12-0.13; p < 0.006), as well as more severe depressive and anxiety symptoms, worsened sleep quality, and lower sense of well-being (r = 0.21-0.41; p's < 0.001). Both, during workdays (d = 0.87) and weekend (d = 0.33), students spent more time online than resident doctors (p's < 0.001).
   Conclusion: The brief, 5-, 7-, and 9-item versions of the Lithuanian CIUS are reliable and valid self-report screening instruments for evaluating the severity of PIU symptoms among the medical student population. Symptoms of PIU during the COVID-19 period were associated with worsened self-reported mental health and everyday functioning.
C1 [Milasauskiene, Egle; Ambrasas, Laurynas; Steibliene, Vesta] Lithuanian Univ Hlth Sci, Clin Psychiat, Kaunas, Lithuania.
   [Burkauskas, Julius; Podlipskyte, Aurelija; Steibliene, Vesta] Lithuanian Univ Hlth Sci, Neurosci Inst, Lab Behav Med, Palanga, Lithuania.
   [Kiraly, Orsolya; Demetrovics, Zsolt] Eotvos Lorand Univ, Inst Psychol, Budapest, Hungary.
   [Demetrovics, Zsolt] Univ Gibraltar, Ctr Excellence Responsible Gaming, Gibraltar, Gibraltar.
RP Milasauskiene, E (通讯作者)，Lithuanian Univ Hlth Sci, Clin Psychiat, Kaunas, Lithuania.
EM egle.milasauskiene@lsmuni.lt
OI Burkauskas, Julius/0000-0002-3928-2151
FU Research Council of Lithuania (LMTLT) [S-GEV-20-5]; Hungarian National
   Research, Development, and Innovation Office [KKP126835, K134807,
   K128614, KP2020-IKA-05]; Janos Bolyai Research Scholarship of the
   Hungarian Academy of Sciences; UNKP New National Excellence Program of
   the Ministry for Innovation and Technology from National Research,
   Development, and Innovation Fund
FX JB has received funding from the Research Council of Lithuania (LMTLT),
   project agreement No. S-GEV-20-5. The contribution of ZD was supported
   by the Hungarian National Research, Development, and Innovation Office
   (KKP126835; K134807, K128614, ELTE Thematic Excellence Programme 2020,
   KP2020-IKA-05). OK was supported by the Janos Bolyai Research
   Scholarship of the Hungarian Academy of Sciences and by the UNKP New
   National Excellence Program of the Ministry for Innovation and
   Technology from the source of the National Research, Development, and
   Innovation Fund.
CR Abdel-Salam DM, 2019, J EGYPT PUBLIC HEAL, V94, DOI 10.1186/s42506-019-0009-6
   Alavi SS, 2011, HEAL INF MANAG J, V7, P715
   Almomani EY, 2021, FRONT PUBLIC HEALTH, V8, DOI 10.3389/fpubh.2020.595874
   Blinka L, 2015, INT J PUBLIC HEALTH, V60, P249, DOI 10.1007/s00038-014-0635-x
   Brown T.A., 2015, CONFIRMATORY FACTOR
   Buneviciene I, 2021, INT J SOC PSYCHIATR, V67, P483, DOI 10.1177/0020764020959093
   Burkauskas J, 2020, FRONT PSYCHIATRY, V11, DOI 10.3389/fpsyt.2020.565769
   BUYSSE DJ, 1989, PSYCHIAT RES, V28, P193, DOI 10.1016/0165-1781(89)90047-4
   Cao H, 2011, BMC PUBLIC HEALTH, V11, DOI 10.1186/1471-2458-11-802
   Capetillo-Ventura N., 2015, MED U, V17, P88, DOI [10.1016/j.rmu.2015.02.003, DOI 10.1016/J.RMU.2015.02.003]
   Coyne SM, 2020, COMPUT HUM BEHAV, V104, DOI 10.1016/j.chb.2019.106160
   de Vries HT, 2018, BMC PSYCHIATRY, V18, DOI 10.1186/s12888-018-1588-z
   Dhir A, 2015, COMPUT EDUC, V86, P172, DOI 10.1016/j.compedu.2015.03.011
   Dyrbye LN, 2006, ACAD MED, V81, P354, DOI 10.1097/00001888-200604000-00009
   Erschens R, 2019, MED TEACH, V41, P172, DOI 10.1080/0142159X.2018.1457213
   Essangri H, 2021, AM J TROP MED HYG, V104, P95, DOI 10.4269/ajtmh.20-1302
   Fineberg NA, 2018, EUR NEUROPSYCHOPHARM, V28, P1232, DOI 10.1016/j.euroneuro.2018.08.004
   Gecaite-Stonciene J, 2021, FRONT PSYCHIATRY, V12, DOI 10.3389/fpsyt.2021.634464
   Gill HK, 2013, J CONS HLTH INTERNET, V17, P139, DOI 10.1080/15398285.2013.780542
   Griffiths M, 1999, PSYCHOLOGIST, V12, P246
   Grover S, 2019, ASIAN J PSYCHIATR, V39, P42, DOI 10.1016/j.ajp.2018.11.018
   Guertler D, 2014, CYBERPSYCH BEH SOC N, V17, P46, DOI 10.1089/cyber.2013.0076
   Guo L, 2018, J BEHAV ADDICT, V7, P965, DOI 10.1556/2006.7.2018.115
   Hooper D., 2008, EJBRM, V6, P53, DOI [DOI 10.21427/D7CF7R, 10.21427/D7CF7R]
   Ioannidis K, 2019, BRIT J PSYCHIAT, V215, P639, DOI 10.1192/bjp.2019.3
   Ioannidis K, 2016, J PSYCHIATR RES, V83, P94, DOI 10.1016/j.jpsychires.2016.08.010
   Kalmbach DA, 2017, SLEEP, V40, DOI 10.1093/sleep/zsw073
   Khan M.A., 2016, J ISLAM INT MED COLL, V11, P48, DOI DOI 10.1126/SCIENCE.1256297
   Khazaal Y, 2021, EUR ADDICT RES, V27, P58, DOI 10.1159/000510922
   Khazaal Y, 2012, PSYCHIAT QUART, V83, P397, DOI 10.1007/s11126-012-9210-x
   Kim Hae-Young, 2013, Restor Dent Endod, V38, P52, DOI 10.5395/rde.2013.38.1.52
   Kiraly O, 2020, COMPR PSYCHIAT, V100, DOI 10.1016/j.comppsych.2020.152180
   KiruYly O., 2015, CURRENT ADDICTION RE, V2, P254, DOI [10.1007/s40429-015-0066-7, DOI 10.1007/S40429-015-0066-7]
   Kroenke K, 2001, J GEN INTERN MED, V16, P606, DOI 10.1046/j.1525-1497.2001.016009606.x
   Laconi S, 2019, FRONT PSYCHIATRY, V10, DOI 10.3389/fpsyt.2019.00136
   Laconi S, 2014, COMPUT HUM BEHAV, V41, P190, DOI 10.1016/j.chb.2014.09.026
   Lithuanian National Department of Statistics, 2019, STAT YB LITH ED 2019
   Lopez-Fernandez O, 2019, CYBERPSYCH BEH SOC N, V22, P451, DOI 10.1089/cyber.2018.0731
   Low ZX, 2019, INT J ENV RES PUB HE, V16, DOI 10.3390/ijerph16091479
   Mazhari Shahrzad, 2012, Addict Health, V4, P87
   Meerkerk G., 2003, INTERNETVERSLAVING H
   Meerkerk GJ, 2009, CYBERPSYCHOL BEHAV, V12, P1, DOI 10.1089/cpb.2008.0181
   Moitra M, 2021, FRONT PSYCHIATRY, V12, DOI 10.3389/fpsyt.2021.602614
   Nishimura Y, 2021, J MED INTERNET RES, V23, DOI 10.2196/25232
   Orben A, 2019, NAT HUM BEHAV, V3, P173, DOI 10.1038/s41562-018-0506-1
   Pan YC, 2020, NEUROSCI BIOBEHAV R, V118, P612, DOI 10.1016/j.neubiorev.2020.08.013
   Puthran R, 2016, MED EDUC, V50, P456, DOI 10.1111/medu.12962
   Shadzi MR, 2020, INDIAN J PSYCHOL MED, V42, P128, DOI 10.4103/IJPSYM.IJPSYM_238_19
   Skarupova K, 2015, COMPUT HUM BEHAV, V53, P118, DOI 10.1016/j.chb.2015.06.047
   Spitzer RL, 2006, ARCH INTERN MED, V166, P1092, DOI 10.1001/archinte.166.10.1092
   Stavropoulos V, 2013, J ADOLESCENCE, V36, P565, DOI 10.1016/j.adolescence.2013.03.008
   Streiner DL, 2015, HLTH MEASUREMENT SCA, DOI [10.1093/med/9780199685219.003.0001, DOI 10.1093/MED/9780199685219.003.0001]
   Sun Y, 2020, AM J ADDICTION, V29, P268, DOI 10.1111/ajad.13066
   Tabachnick BG, 2007, USING MULTIVARIATE S, DOI DOI 10.1007/978-1-4757-2514-8_3
   Taha Mohamed H, 2019, Sultan Qaboos Univ Med J, V19, pe142, DOI 10.18295/squmj.2019.19.02.010
   Topp CW, 2015, PSYCHOTHER PSYCHOSOM, V84, DOI 10.1159/000376585
   Tsumura H, 2018, J EPIDEMIOL, V28, P202, DOI 10.2188/jea.JE20160185
   Ueno T, 2020, FRONT PUBLIC HEALTH, V8, DOI 10.3389/fpubh.2020.587390
   Ustinaviciene R, 2016, MEDICINA-LITHUANIA, V52, P199, DOI 10.1016/j.medici.2016.04.002
   Varoneckas G., 2003, NERVO IR PSICHIKOS L, V4, P31
   WHO, 1998, WELLB MEAS PRIM HLTH
   World Health Organization, 2020, INTERIM GUIDANCE
   Yasuma N, 2019, PSYCHIAT RES, V273, P699, DOI 10.1016/j.psychres.2019.01.094
   Yong RKF, 2017, BMC PSYCHIATRY, V17, DOI 10.1186/s12888-017-1364-5
   You ZQ, 2020, J BEHAV ADDICT, V9, P1002, DOI 10.1556/2006.2020.00104
   Younes F, 2016, PLOS ONE, V11, DOI 10.1371/journal.pone.0161126
   Zeng W, 2019, MEDICINE, V98, DOI 10.1097/MD.0000000000015337
   Zhang MWB, 2018, ACAD PSYCHIATR, V42, P88, DOI 10.1007/s40596-017-0794-1
   Zhou ALY, 2020, JAMA NETW OPEN, V3, DOI 10.1001/jamanetworkopen.2020.13761
NR 69
TC 3
Z9 3
U1 3
U2 16
PU FRONTIERS MEDIA SA
PI LAUSANNE
PA AVENUE DU TRIBUNAL FEDERAL 34, LAUSANNE, CH-1015, SWITZERLAND
SN 1664-1078
J9 FRONT PSYCHOL
JI Front. Psychol.
PD AUG 26
PY 2021
VL 12
AR 685137
DI 10.3389/fpsyg.2021.685137
PG 11
WC Psychology, Multidisciplinary
WE Social Science Citation Index (SSCI)
SC Psychology
GA UT3DL
UT WOS:000698000300001
PM 34512443
OA Green Published, gold, Green Accepted
DA 2022-11-04
ER

PT J
AU Knowles, G
   Gayer-Anderson, C
   Turner, A
   Dorn, L
   Lam, J
   Davis, S
   Blakey, R
   Lowis, K
   Pinfold, V
   Creary, N
   Dyer, J
   Hatch, SL
   Ploubidis, G
   Bhui, K
   Harding, S
   Morgan, C
AF Knowles, Gemma
   Gayer-Anderson, Charlotte
   Turner, Alice
   Dorn, Lynsey
   Lam, Joseph
   Davis, Samantha
   Blakey, Rachel
   Lowis, Katie
   Pinfold, Vanessa
   Creary, Natalie
   Dyer, Jacqui
   Hatch, Stephani L.
   Ploubidis, George
   Bhui, Kamaldeep
   Harding, Seeromanie
   Morgan, Craig
CA Sch Working Grp
   Young Persons Advisory Grp
TI Covid-19, social restrictions, and mental distress among young people: a
   UK longitudinal, population-based study
SO JOURNAL OF CHILD PSYCHOLOGY AND PSYCHIATRY
LA English
DT Article
DE Covid-19; mental distress; adolescence; cohort
ID DIFFICULTIES QUESTIONNAIRE SDQ; STRENGTHS; HEALTH; CHILD; VALIDATION;
   VALIDITY
AB Background Adolescence is a critical period for social and emotional development. We sought to examine the impacts of Covid-19 and related social restrictions and school closures on adolescent mental health, particularly among disadvantaged, marginalised, and vulnerable groups. Methods We analysed four waves of data - 3 pre-Covid-19 (2016-2019) and 1 mid-Covid-19 (May-Aug 2020; n, 1074; 12-18 years old, >80% minority ethnic groups, 25% free school meals) from REACH (Resilience, Ethnicity, and AdolesCent Mental Health), an adolescent cohort based in inner-London, United Kingdom. Mental health was assessed using validated measures at each time point. We estimated temporal trends in mental distress and examined variations in changes in distress, pre- to mid-Covid-19, by social group, and by pre- and mid-pandemic risks. Results We found no evidence of an overall increase in mental distress midpandemic (15.9%, 95% CI: 13.0, 19.4) compared with prepandemic (around 18%). However, there were variations in changes in mental distress by subgroups. There were modest variations by social group and by pre-Covid risks (e.g., a small increase in distress among girls (b [unstandardised beta coefficient] 0.42 [-0.19, 1.03]); a small decrease among boys (b - 0.59 [-1.37, 0.19]); p for interaction .007). The most notable variations were by midpandemic risks: that is, broadly, increases in distress among those reporting negative circumstances and impacts (e.g., in finances, housing, social support and relationships, and daily routines) and decreases in distress among those reporting positive impacts. Conclusions We found strong evidence that mental distress increased among young people who were most negatively impacted by Covid-19 and by related social restrictions during the first lockdown in the United Kingdom.
C1 [Knowles, Gemma; Gayer-Anderson, Charlotte; Turner, Alice; Dorn, Lynsey; Lam, Joseph; Davis, Samantha; Blakey, Rachel; Morgan, Craig] Kings Coll London, Inst Psychiat Psychol & Neurosci, Hlth Serv & Populat Res Dept, London, England.
   [Knowles, Gemma; Gayer-Anderson, Charlotte; Turner, Alice; Dorn, Lynsey; Lam, Joseph; Davis, Samantha; Blakey, Rachel; Lowis, Katie; Hatch, Stephani L.; Morgan, Craig] Kings Coll London, ESRC Ctr Soc & Mental Hlth, London, England.
   [Pinfold, Vanessa] McPin Fdn, London, England.
   [Creary, Natalie; Dyer, Jacqui] Black Thr, London, England.
   [Hatch, Stephani L.] Kings Coll London, Inst Psychiat Psychol & Neurosci, Psychol Med, London, England.
   [Ploubidis, George] UCL, Ctr Longitudinal Studies, London, England.
   [Bhui, Kamaldeep] Univ Oxford, Dept Psychiat, Oxford, England.
   [Harding, Seeromanie] Kings Coll London, Fac Life Sci & Med, Sch Life Course Sci, Dept Nutr Sci, London, England.
RP Morgan, C (通讯作者)，Kings Coll London, Ctr Soc & Mental Hlth, Inst Psychiat Psychol & Neurosci, London SE5 8AF, England.
EM craig.morgan@kcl.ac.uk
RI Morgan, Craig/B-2100-2010; Gayer-Anderson, Charlotte/M-4335-2015
OI Morgan, Craig/0000-0002-1386-2369; Gayer-Anderson,
   Charlotte/0000-0003-1636-889X; Lam, Joseph/0000-0003-1888-4660; Knowles,
   Gemma/0000-0001-6107-3957; Hatch, Stephani/0000-0001-9103-2427; Davis,
   Samantha/0000-0001-9927-2708
FU European Research Council [REACH 648837]; ESRC (ESRC Centre for Society
   and Mental Health at King's College London) [ES/S012567/1]; NIHR
   Biomedical Research Centre at South London and Maudsley NHS Foundation
   Trust and King's College London; UKRI [COV0491]
FX REACH is supported by funding from the European Research Council (Ref:
   REACH 648837), the ESRC (ESRC Centre for Society and Mental Health at
   King's College London: ESRC Reference: ES/S012567/1), and UKRI (Ref:
   COV0491). S.L.H. and C.M. are partfunded by the NIHR Biomedical Research
   Centre at South London and Maudsley NHS Foundation Trust and King's
   College London. The funders had no role in study design, data
   collection, data analysis, data interpretation, or writing of the
   report.
CR Angold A, 1995, INT J METHOD PSYCH, V5, P237
   Boe T, 2016, PLOS ONE, V11, DOI 10.1371/journal.pone.0152202
   Bor W, 2014, AUST NZ J PSYCHIAT, V48, P606, DOI 10.1177/0004867414533834
   Collishaw S, 2015, J CHILD PSYCHOL PSYC, V56, P370, DOI 10.1111/jcpp.12372
   Cowie H, 2021, CHILD SOC, V35, P62, DOI 10.1111/chso.12430
   Ellis WE, 2020, CAN J BEHAV SCI, V52, P177, DOI 10.1037/cbs0000215
   Goodman A, 2010, J ABNORM CHILD PSYCH, V38, P1179, DOI 10.1007/s10802-010-9434-x
   Goodman A, 2010, J CHILD PSYCHOL PSYC, V51, P1171, DOI 10.1111/j.1469-7610.2010.02260.x
   Goodman R, 2000, J CHILD PSYCHOL PSYC, V41, P645, DOI 10.1111/j.1469-7610.2000.tb02345.x
   Goodman R, 1998, EUR CHILD ADOLES PSY, V7, P125, DOI 10.1007/s007870050057
   Goodman R, 2001, J AM ACAD CHILD PSY, V40, P1337, DOI 10.1097/00004583-200111000-00015
   Hawes MT, 2021, PSYCHOL MED, DOI 10.1017/S0033291720005358
   Hawke LD, 2021, EARLY INTERV PSYCHIA, V15, P1146, DOI 10.1111/eip.13052
   Keyes KM, 2019, SOC PSYCH PSYCH EPID, V54, P987, DOI 10.1007/s00127-019-01697-8
   Knowles G, 2021, J EPIDEMIOL COMMUN H, V75, P515, DOI 10.1136/jech-2020-214315
   Levita L., 2020, REPORT 1 INITIAL RES
   Magson NR, 2021, J YOUTH ADOLESCENCE, V50, P44, DOI 10.1007/s10964-020-01332-9
   Major L.E., 2020, GENERATION COVID EME
   Mansfield Karen L, 2021, JCPP Adv, V1, pe12021, DOI 10.1002/jcv2.12021
   Mieloo CL, 2014, EUR J PUBLIC HEALTH, V24, P26, DOI 10.1093/eurpub/ckt100
   Mind, 2020, MENT HLTH EM HAS COR
   Newlove-Delgado T., 2021, MENTAL HLTH CHILDREN
   NHS Digital, 2020, MENTAL HLTH CHILDREN
   ONS, 2021, UPD ETHN CONTR DEATH
   Patalay P., 2020, MENTAL ILL HLTH AGE
   Patalay P, 2019, INT J EPIDEMIOL, V48, P1650, DOI 10.1093/ije/dyz006
   Pieraccini M, 2020, LEGAL PERSPECTIVES ON SUSTAINABILITY, P1, DOI 10.1016/S2215-0366(20)30308-4
   Rapee RM, 2019, BEHAV RES THER, V123, DOI 10.1016/j.brat.2019.103501
   Richter J, 2011, J CHILD PSYCHOL PSYC, V52, P1002, DOI 10.1111/j.1469-7610.2011.02372.x
   Shum A., 2021, REPORT 09 UPDATE CHI
   Spitzer RL, 2006, ARCH INTERN MED, V166, P1092, DOI 10.1001/archinte.166.10.1092
   Vamvakas G, 2021, BMC MED RES METHODOL, V21, DOI 10.1186/s12874-021-01353-3
   Van Roy B, 2008, J CHILD PSYCHOL PSYC, V49, P1304, DOI 10.1111/j.1469-7610.2008.01942.x
   Widnall E., 2020, YOUNG PEOPLES MENTAL
   Yao SQ, 2009, J ADOLESCENT HEALTH, V45, P55, DOI 10.1016/j.jadohealth.2008.11.006
   YoungMinds, 2020, COR IMP YOUNG PEOPL
NR 36
[truncated: 3,062,077 more chars]
