# Supplementary material for: How has the COVID-19 pandemic affected young people?—Mapping knowledge structure and research framework by scientometric analysis
Source: Front Public Health. 2022 Dec 2;10:1052727. doi: 10.3389/fpubh.2022.1052727 (PMC9755507; doi:10.3389/fpubh.2022.1052727)
Supplement: Supplementary file 1 [file Data_Sheet_1.ZIP › Raw data available for replication/download_1501_2000.txt]

FN Clarivate Analytics Web of Science
VR 1.0
PT J
AU Luo, WW
   Berson, IR
   Berson, MJ
   Han, S
AF Luo, Wenwei
   Berson, Ilene R.
   Berson, Michael J.
   Han, Sophia
TI Young chinese children's remote peer interactions and social competence
   development during the COVID-19 pandemic
SO JOURNAL OF RESEARCH ON TECHNOLOGY IN EDUCATION
LA English
DT Article
DE Remote peer interactions; mediated discourse; COVID-19; young children;
   China
ID DIGITAL PLAY; EXPERIENCES; TECHNOLOGY
AB The COVID-19 pandemic has changed the way young children engage in peer communication. The aim of this study was to explore how young children engaged in peer interaction remotely by examining young children's multimodal interactions during the pandemic. Visual and audio data posted to Douyin (China's most popular live-streaming site) between January 23, 2020 and May 6, 2020 were collected and analyzed. Mediated discourse analysis was used to explore young children's remote interactions as captured on video recordings. Results support the critical role of play materials and tangible tools in mediating young children's peer interactions and participation in remote environments.
C1 [Luo, Wenwei] Univ S Florida, Dept Teaching & Learning, Curriculum & Instruct Specializat Early Childhood, Tampa, FL 33620 USA.
   [Berson, Ilene R.] Univ S Florida, Early Childhood, Tampa, FL 33620 USA.
   [Berson, Michael J.] Univ S Florida, Social Sci Educ, Tampa, FL 33620 USA.
   [Han, Sophia] Univ S Florida, Early Childhood Educ & Teacher Educ Program, Tampa, FL 33620 USA.
   [Luo, Wenwei] Hubei Univ Arts & Sci, Coll Educ, Xiangyang, Hubei, Peoples R China.
RP Luo, WW (通讯作者)，Univ S Florida, Coll Educ, 4202 East Fowler Ave, Tampa, FL 33620 USA.
EM wenwei@usf.edu
RI Luo, Wenwei/AFV-4398-2022; Luo, Wenwei/ABF-9846-2021
OI Luo, Wenwei/0000-0003-0014-9799; Luo, Wenwei/0000-0003-0014-9799;
   Berson, Ilene/0000-0001-8114-7474
CR [Anonymous], 1978, ACTIVITY CONSCIOUSNE
   Arnott L., 2020, J EARLY CHILDHOOD ED, V9, P124
   Arnott L, 2016, EARLY YEARS-ABINGDON, V36, P271, DOI 10.1080/09575146.2016.1181049
   Birch S.H., 1996, SOCIAL MOTIVATION, P199
   Chen XY, 2008, ANNU REV PSYCHOL, V59, P591, DOI 10.1146/annurev.psych.59.103006.093606
   Chen X, 2021, CHIN J COMMUN, V14, P97, DOI 10.1080/17544750.2020.1761848
   Chuang SS, 2018, J FAM THEOR REV, V10, P367, DOI 10.1111/jftr.12257
   Clough R.R., 2019, THESIS GEORGIA STATE
   CORSARO WA, 1979, LANG SOC, V8, P315, DOI 10.1017/S0047404500007570
   Corsaro WA., 2017, SOCIOLOGY CHILDHOOD
   Creswell J. W., 2018, RES DESIGN QUALITATI
   Domoff SE, 2020, HUM BEHAV EMERG TECH, V2, P343, DOI 10.1002/hbe2.217
   Edwards S, 2007, J EARLY CHILD RES, V5, P83, DOI 10.1177/1476718X07072155
   Engestrom Y., 2015, LEARNING EXPANDING A, V2nd
   Erdogan NI, 2019, EARLY CHILD EDUC J, V47, P131, DOI 10.1007/s10643-018-0901-2
   Fleer M., 2008, STUDYING CHILDREN CU, P104
   Forman G., 2012, 100 LANGUAGES CHILDR, P247
   Gee J.P., 2014, DO DISCOURSE ANAL TO, Vsecond
   Georgakopoulou A., 2017, SAGE HDB SOCIAL MEDI, P266
   Gresham FM, 2016, CAMB J EDUC, V46, P319, DOI 10.1080/0305764X.2016.1195788
   Hall E. T., 1976, CULTURE
   Han HS, 2009, J RES CHILD EDUC, V24, P80, DOI 10.1080/02568540903439425
   Han HS, 2010, EARLY CHILD EDUC J, V37, P469, DOI 10.1007/s10643-009-0369-1
   Hanks C., 2010, TECHNOLOGY VALUES ES, P169
   Hiniker A, 2018, PROCEEDINGS OF THE 2018 CHI CONFERENCE ON HUMAN FACTORS IN COMPUTING SYSTEMS (CHI 2018), DOI 10.1145/3173574.3174233
   Ho J., 2018, YOUNG CHILDREN, V73, P73
   Hong J., 2007, ACTIO INT J HUMAN AC, V1, P115
   HOWES C, 1992, DEV PSYCHOL, V28, P961, DOI 10.1037/0012-1649.28.5.961
   Hughes Bob, 2002, PLAYWORKERS TAXONOMY
   Jones R. H., 2005, DISCOURSE ACTION INT, P17
   Kelly C, 2015, J EARLY CHILD RES, V13, P29, DOI 10.1177/1476718X12468121
   Lam LT, 2018, EARLY CHILD DEV CARE, V188, P336, DOI 10.1080/03004430.2016.1217850
   Latzko-Toth G., 2017, SAGE HDB SOCIAL MEDI, P199
   Lave J., 1991, SITUATED LEARNING LE
   Lawrence SM, 2018, EARLY EDUC DEV, V29, P207, DOI 10.1080/10409289.2017.1379303
   Li H, 2017, EARLY CHILD DEV CARE, V187, P1471, DOI 10.1080/03004430.2016.1220373
   Lloyd S, 2019, RES AUTISM SPECT DIS, V64, P13, DOI 10.1016/j.rasd.2019.03.009
   Luo WW, 2021, CHILD YOUTH SERV REV, V120, DOI 10.1016/j.childyouth.2020.105718
   Mantilla A, 2019, AUST J EARLY CHILD, V44, P182, DOI 10.1177/1836939119832744
   Marsh J, 2016, EARLY YEARS, V36, P242, DOI 10.1080/09575146.2016.1167675
   McCabe PC, 2004, PSYCHOL SCHOOLS, V41, P313, DOI 10.1002/pits.10161
   Nergaard K, 2022, EARLY YEARS-ABINGDON, V42, P406, DOI 10.1080/09575146.2020.1744531
   Ng FFY, 2014, CHILD DEV, V85, P355, DOI 10.1111/cdev.12102
   Pauwels L., 2019, SAGE HDB VISUAL RES
   Ren LX, 2019, CHILD YOUTH SERV REV, V98, P1, DOI 10.1016/j.childyouth.2018.12.016
   Roopnarine J.L., 2018, CAMBRIDGE HDB PLAY D, P343, DOI [10.1017/9781108131384.019, DOI 10.1017/9781108131384.019]
   Rose G, 2016, VISUAL METHODOLOGIES, V4th edn
   Roseberry S, 2014, CHILD DEV, V85, P956, DOI 10.1111/cdev.12166
   Rubin Kenneth H., 1992, HDB SOCIAL DEV, P283, DOI DOI 10.1007/978-1-4899-0694-6_12
   Saldana J., 2016, CODING MANUAL QUALIT, V3
   Schachner A, 2020, DO YOU SEE WHAT I SE
   Scollon R, 2002, MEDIATED DISCOURSE N
   Scollon SuzieWong., 2004, NEXUS ANAL DISCOURSE
   Shao T, 2019, I C SERV SYST SERV M
   Sharapan H., 2015, TECHNOLOGY DIGITAL M, P12
   Sloan L., 2016, SAGE HDB SOCIAL MEDI, DOI 10.4135/9781473983847
   Su YR, 2020, INT J SPORT COMMUN, V13, P436, DOI 10.1123/ijsc.2020-0238
   Vernallis Carol., 2013, UNRULY MEDIA YOUTUBE
   Vygotsky L.S., 1978, MIND SOC DEV HIGHER
   Wei G, 2019, ADVNCS MTHMTCS EDUC, P39, DOI 10.1007/978-3-030-04031-4_3
   Westby C.E., 1988, CHILDRENS PLAY REFLE, V9, P1, DOI https://ifbic1b13095ec5284139sxb6oo5q69pxw6ccffiac.eds.tju.edu.cn/10.1055/s-2008-1064445
   Wohlwend K.E., 2011, PLAYING THEIR WAY LI
   Wohlwend KE, 2015, THEOR PRACT, V54, P154, DOI 10.1080/00405841.2015.1010837
   Wohlwend KE, 2009, J EARLY CHILD RES, V7, P228, DOI 10.1177/1476718X09336950
   Wu F., 2004, CONTEMP ISS EARLY CH, V5, P178, DOI [https://ifbic1b13095ec5284139sxb6oo5q69pxw6ccffiac.eds.tju.edu.cn/10.2304/ciec.2004.5.2.5, DOI 10.2304/CIEC.2004.5.2.5]
   Yang Y., 2020, SURVEY ED, V9, P47
   Zins J.E., 2004, BUILDING ACAD SUCCES
   Zou Wuying., 2013, PROCEDIA SOCIAL BEHA, V106, P1840, DOI [10.1016/j.sbspro.2013.12.209PE., DOI 10.1016/J.SBSPRO.2013.12.209PE, 10.1016/j.sbspro.2013.12.209, DOI 10.1016/J.SBSPRO.2013.12.209]
NR 68
TC 3
Z9 3
U1 13
U2 30
PU ROUTLEDGE JOURNALS, TAYLOR & FRANCIS LTD
PI ABINGDON
PA 2-4 PARK SQUARE, MILTON PARK, ABINGDON OX14 4RN, OXON, ENGLAND
SN 1539-1523
EI 1945-0818
J9 J RES TECHNOL EDUC
JI J. Res. Technol. Educ.
PD JAN 31
PY 2022
VL 54
SU 1
SI SI
BP S48
EP S64
DI 10.1080/15391523.2021.1906361
EA MAR 2021
PG 17
WC Education & Educational Research
WE Social Science Citation Index (SSCI)
SC Education & Educational Research
GA YU2AU
UT WOS:000647085700001
DA 2022-11-04
ER

PT J
AU Pallavicini, F
   Pepe, A
   Mantovani, F
AF Pallavicini, Federica
   Pepe, Alessandro
   Mantovani, Fabrizia
TI The Effects of Playing Video Games on Stress, Anxiety, Depression,
   Loneliness, and Gaming Disorder During the Early Stages of the COVID-19
   Pandemic: PRISMA Systematic Review
SO CYBERPSYCHOLOGY BEHAVIOR AND SOCIAL NETWORKING
LA English
DT Review
DE video games; COVID-19; stress; anxiety; depression; loneliness; gaming
   disorder
ID POSITIVE EMOTIONS; INTERNET ADDICTION; COMPUTER GAMES; RISK-FACTORS;
   ONLINE; YOUNG; ADOLESCENCE; PREVALENCE; AGREEMENT; STUDENTS
AB During the initial phases of the COVID-19 pandemic, playing video games has been much more than just a pastime. Studies suggested that video games for many individuals have helped to cope with such difficult life experience. However, other research indicates that gaming may have had harmful effects. Within this context, this systematic review aimed to describe the literature on the effects of video games during the early stages of the COVID-19 crisis on stress, anxiety, depression, loneliness, and gaming disorder (GD), examining the study characteristics and outcomes. A systematic search of the literature was made following the Preferred Reporting Items for Systematic Reviews and Meta-Analysis guidelines. It was preregistered in the International Platform of Registered Systematic Review and Meta-Analysis Protocols (INPLASY)-INPLASY202180053. The search databases were PsycINFO, Web of Science, and Medline. The search string was: [("video game*") OR ("computer game*") OR ("gaming")] AND [("COVID-19")]. Twenty-four studies met the inclusion criteria. Four research explored the effects of playing video games during the COVID-19 pandemic on stress, anxiety, and depression. Four studies investigated loneliness, while 18 research investigated game disorder. Video games, especially augmented reality and online multiplayer ones, mitigated stress, anxiety, depression, and loneliness among adolescents and young adults during stay-at-home restrictions. However, in the case of at-risk individuals (i.e., particularly male youths), playing video games had detrimental effects.
C1 [Pallavicini, Federica; Pepe, Alessandro; Mantovani, Fabrizia] Univ Milano Bicocca, Dept Human Sci Educ Riccardo Massa, Milan, Italy.
   [Pallavicini, Federica] Univ Milano Bicocca, Dept Human Sci Educ Riccardo Massa, Piazza Ateneo Nuovo 1, I-20126 Milan, Italy.
RP Pallavicini, F (通讯作者)，Univ Milano Bicocca, Dept Human Sci Educ Riccardo Massa, Piazza Ateneo Nuovo 1, I-20126 Milan, Italy.
EM federica.pallavicini@unimib.it
OI Pallavicini, Federica/0000-0003-2064-3823
CR Aarseth E, 2017, J BEHAV ADDICT, V6, P267, DOI 10.1556/2006.5.2016.088
   Andre Frida, 2020, Addict Behav Rep, V12, P100324, DOI 10.1016/j.abrep.2020.100324
   Arbeau K., 2020, COMPUT HUM BEHAV, V2, P100013, DOI DOI 10.1016/J.CHBR.2020.100013
   Baglione AN, 2018, PROCEEDINGS OF THE 2018 CHI CONFERENCE ON HUMAN FACTORS IN COMPUTING SYSTEMS (CHI 2018), DOI 10.1145/3173574.3173990
   Barr M, 2022, GAMES CULT, V17, P122, DOI 10.1177/15554120211017036
   Bashir MF, 2020, AIR QUAL ATMOS HLTH, V13, P1403, DOI 10.1007/s11869-020-00894-8
   Baumeister R, 1991, ESCAPING SELF ALCOHO
   Billieux J, 2013, COMPUT HUM BEHAV, V29, P103, DOI 10.1016/j.chb.2012.07.021
   Bonnaire C, 2017, PSYCHIAT RES, V255, P104, DOI 10.1016/j.psychres.2017.05.030
   Boyle EA, 2012, COMPUT HUM BEHAV, V28, P771, DOI 10.1016/j.chb.2011.11.020
   Brooks Samantha K, 2020, Lancet, V395, P912, DOI 10.1016/S0140-6736(20)30460-8
   Bu F, 2020, Public Health, V186, P31, DOI 10.1016/j.puhe.2020.06.036
   Caro C, 2021, GAMES CULT, V16, P611, DOI 10.1177/1555412020944622
   Carras MC, 2018, FRONT PSYCHIATRY, V8, DOI 10.3389/fpsyt.2017.00300
   Chen IH, 2020, INT J ENV RES PUB HE, V17, DOI 10.3390/ijerph17239120
   Cheng C, 2020, J MED INTERNET RES, V22, DOI 10.2196/22740
   Cheng C, 2015, CYBERPSYCH BEH SOC N, V18, P539, DOI 10.1089/cyber.2015.0121
   Claesdotter-Knutsson E, 2022, JMIR SERIOUS GAMES, V10, DOI 10.2196/33059
   COHEN J, 1960, EDUC PSYCHOL MEAS, V20, P37, DOI 10.1177/001316446002000104
   Cohn MA, 2009, EMOTION, V9, P361, DOI 10.1037/a0015952
   Connolly TM, 2012, COMPUT EDUC, V59, P661, DOI 10.1016/j.compedu.2012.03.004
   Corley J, 2021, J ENVIRON PSYCHOL, V73, DOI 10.1016/j.jenvp.2020.101545
   Dahlquist LM, 2010, J PEDIATR PSYCHOL, V35, P617, DOI 10.1093/jpepsy/jsp082
   De Pasquale C, 2021, CHILDREN-BASEL, V8, DOI 10.3390/children8030205
   Di Blasi M, 2019, J BEHAV ADDICT, V8, P25, DOI 10.1556/2006.8.2019.02
   Di Renzo L, 2020, J TRANSL MED, V18, DOI 10.1186/s12967-020-02594-4
   DIENER E, 1994, SOC INDIC RES, V31, P103, DOI 10.1007/BF01207052
   Dienlin T, 2017, J COMPUT-MEDIAT COMM, V22, P71, DOI 10.1111/jcc4.12183
   Dixit A, 2020, PSYCHIAT RES, V289, DOI 10.1016/j.psychres.2020.113089
   Donati MA, 2021, INT J ENV RES PUB HE, V18, DOI 10.3390/ijerph18126642
   Ekinci NE, 2021, PAK J MED HEALTH SCI, V15, P2175, DOI 10.53350/pjmhs211572175
   Ellis LA, 2020, J MED INTERNET RES, V22, DOI 10.2196/25117
   Estevez A, 2017, J BEHAV ADDICT, V6, P534, DOI 10.1556/2006.6.2017.086
   Fish MT, 2018, SIMULAT GAMING, V49, P553, DOI 10.1177/1046878118773126
   Folkman S, 2004, ANNU REV PSYCHOL, V55, P745, DOI 10.1146/annurev.psych.55.090902.141456
   Fredrickson BL, 2002, PSYCHOL SCI, V13, P172, DOI 10.1111/1467-9280.00431
   Gabbiadini A, 2020, FRONT PSYCHOL, V11, DOI 10.3389/fpsyg.2020.554678
   Gentile DA, 2011, CHILD DEV PERSPECT, V5, P75, DOI 10.1111/j.1750-8606.2011.00159.x
   Giardina A, 2021, CLIN NEUROPSYCHIATR, V18, P65, DOI 10.36131/cnfioritieditore20210106
   Giuntella O, 2021, P NATL ACAD SCI USA, V118, DOI 10.1073/pnas.2016632118
   Gloria CT, 2016, STRESS HEALTH, V32, P145, DOI 10.1002/smi.2589
   Gomez-Galan J, 2021, J NEW APPROACHES EDU, V10, P330, DOI 10.7821/naer.2021.7.750
   Granic I, 2014, AM PSYCHOL, V69, P66, DOI 10.1037/a0034857
   Greenberg BS, 2010, SIMULAT GAMING, V41, P238, DOI 10.1177/1046878108319930
   Griffiths MD, 2017, J BEHAV ADDICT, V6, P296, DOI 10.1556/2006.6.2017.037
   Halbrook YJ, 2019, PERSPECT PSYCHOL SCI, V14, P1096, DOI 10.1177/1745691619863807
   Hall LC, 2021, PEERJ, V9, DOI 10.7717/peerj.10705
   Hong QN, 2018, EDUC INFORM, V34, P285, DOI 10.3233/EFI-180221
   Hong QN, 2018, J EVAL CLIN PRACT, V24, P459, DOI 10.1111/jep.12884
   Huang HC, 2017, CYBERPSYCH BEH SOC N, V20, P246, DOI 10.1089/cyber.2016.0322
   Iacovides L, 2019, CHI 2019: PROCEEDINGS OF THE 2019 CHI CONFERENCE ON HUMAN FACTORS IN COMPUTING SYSTEMS, DOI 10.1145/3290605.3300453
   Iftimie S, 2021, PLOS ONE, V16, DOI 10.1371/journal.pone.0248029
   Ismail N, 2021, INT J ENV RES PUB HE, V18, DOI 10.3390/ijerph182211870
   Jameson E, 2011, PAIN RES MANAG, V16, P27, DOI 10.1155/2011/856014
   Jaworska N, 2015, J PSYCHIATR NEUROSCI, V40, P291, DOI 10.1503/jpn.150268
   Jones CM, 2014, FRONT PSYCHOL, V5, DOI 10.3389/fpsyg.2014.00260
   Kardefelt-Winther D, 2014, COMPUT HUM BEHAV, V38, P68, DOI 10.1016/j.chb.2014.05.020
   Kim D, 2021, FRONT PSYCHIATRY, V12, DOI 10.3389/fpsyt.2021.714301
   Kim D, 2021, INT J ENV RES PUB HE, V18, DOI 10.3390/ijerph18147275
   King D, 2019, NATURE, V573, P346, DOI 10.1038/d41586-019-02776-1
   King DL, 2020, J BEHAV ADDICT, V9, P184, DOI 10.1556/2006.2020.00016
   King DL, 2020, CLIN PSYCHOL REV, V77, DOI 10.1016/j.cpr.2020.101831
   King DL, 2019, CLIN PSYCHOL REV, V73, DOI 10.1016/j.cpr.2019.101777
   Kiraly O, 2020, COMPR PSYCHIAT, V100, DOI 10.1016/j.comppsych.2020.152180
   Kiraly O, 2017, PSYCHOL ADDICT BEHAV, V31, P807, DOI 10.1037/adb0000316
   KiruYly O., 2015, CURRENT ADDICTION RE, V2, P254, DOI [10.1007/s40429-015-0066-7, DOI 10.1007/S40429-015-0066-7]
   Koban K, 2021, BEHAV INFORM TECHNOL, DOI 10.1080/0144929X.2021.1946154
   Koepp MJ, 1998, NATURE, V393, P266, DOI 10.1038/30498
   Kok Eren H, 2018, IRAN J PUBLIC HEALTH, V47, P1504
   Kowal M, 2021, JMIR SERIOUS GAMES, V9, DOI 10.2196/26575
   Kowert R, 2015, COMPUT HUM BEHAV, V53, P556, DOI 10.1016/j.chb.2014.05.004
   Kowert R, 2014, CYBERPSYCH BEH SOC N, V17, P447, DOI 10.1089/cyber.2013.0656
   LANDIS JR, 1977, BIOMETRICS, V33, P159, DOI 10.2307/2529310
   Lee CM, 2020, J ADOLESCENT HEALTH, V67, P714, DOI 10.1016/j.jadohealth.2020.08.009
   Lee H, 2017, PSYCHIAT INVEST, V14, P198, DOI 10.4306/pi.2017.14.2.198
   Lewis J., 2021, FRONTIERS VIRTUAL RE, V2, P14, DOI [10.3389/frvir.2021.627350, DOI 10.3389/FRVIR.2021.627350]
   Looi MK, 2020, BMJ-BRIT MED J, V371, DOI 10.1136/bmj.m4113
   Lufkin, 2020, BBC
   Mandryk RL, 2020, FRONT PSYCHOL, V11, DOI 10.3389/fpsyg.2020.02165
   Moher David, 2009, Ann Intern Med, V151, P264, DOI 10.1136/bmj.b2535
   Naomi AS, 2020, HERD-HEALTH ENV RES, V13, P242, DOI 10.1177/1937586720949792
   Newzoo, 2020, NEWZOO
   Nguyen MH, 2022, NEW MEDIA SOC, V24, P2046, DOI 10.1177/1461444820985442
   Ninaus M., 2020, PSYARXIV, DOI [10.31234/osf.io/zxhw3, DOI 10.31234/OSF.IO/ZXHW3]
   Oka T, 2021, J PSYCHIATR RES, V142, P218, DOI 10.1016/j.jpsychires.2021.07.054
   Pallavicini F, 2021, JMIR MENT HEALTH, V8, DOI 10.2196/28150
   Pallavicini F, 2020, JMIR SERIOUS GAMES, V8, DOI 10.2196/15635
   Park KH, 2021, PLOS ONE, V16, DOI 10.1371/journal.pone.0247970
   Patel N., 2021, ANN ROMANIAN SOC CEL, V25, P6014
   Petry NM, 2002, GERONTOLOGIST, V42, P92, DOI 10.1093/geront/42.1.92
   Pigozzi LB, 2021, HEALTH QUAL LIFE OUT, V19, DOI 10.1186/s12955-021-01727-7
   Pine R, 2020, GAMES HEALTH J, V9, P255, DOI 10.1089/g4h.2019.0132
   Porter J, 2014, NPD REPORTS
   Raith L, 2021, FRONT PSYCHOL, V12, DOI 10.3389/fpsyg.2021.698799
   Rehbein F, 2010, CYBERPSYCH BEH SOC N, V13, P269, DOI 10.1089/cyber.2009.0227
   Rogier G, 2021, J GAMBL ISSUES, V47, P108, DOI 10.4309/jgi.2021.47.4
   Russoniello C.V., 2009, J CYBERTHERAPY REHAB, V2, P53
   Russoniello CV, 2019, GAMES HEALTH J, V8, P332, DOI 10.1089/g4h.2019.0032
   Russoniello CV, 2013, GAMES HEALTH J, V2, P341, DOI 10.1089/g4h.2013.0010
   Saito S, 2021, J INFECTION, V82, P116, DOI 10.1016/j.jinf.2020.10.033
   SALARI N, 2020, GLOBALIZATION HEALTH, V16, DOI [DOI 10.1186/S12992-020-00589-W, 10.1186/s12992-020-00589-w]
   Sallie SN, 2021, ADDICT BEHAV, V123, DOI 10.1016/j.addbeh.2021.107044
   Saunders JB, 2017, J BEHAV ADDICT, V6, P271, DOI 10.1556/2006.6.2017.039
   Schreier J, 2020, NEW YORK TIMES
   Schumacher H, 2018, BONE MARROW TRANSPL, V53, P584, DOI 10.1038/s41409-017-0070-8
   She R, 2021, J BEHAV ADDICT, V10, P953, DOI 10.1556/2006.2021.00069
   Sherry JL, 2006, LEA COMMUN SER, P213
   Shrestha M V, 2020, Kathmandu Univ Med J (KUMJ), V18, P48
   Smith Nephew, 2020, BBC NEWS
   Snodgrass JG, 2022, SOC SCI MED, V295, DOI 10.1016/j.socscimed.2019.112728
   Snodgrass JG, 2018, COMPUT HUM BEHAV, V78, P10, DOI 10.1016/j.chb.2017.09.020
   Snodgrass JG, 2014, COMPUT HUM BEHAV, V38, P248, DOI 10.1016/j.chb.2014.06.004
   Stevens MWR, 2021, AUST NZ J PSYCHIAT, V55, P553, DOI 10.1177/0004867420962851
   Takahashi D., 2020, VENTUR BEAT
   Teng ZJ, 2021, J BEHAV ADDICT, V10, P169, DOI 10.1556/2006.2021.00016
   Throuvala MA, 2019, J BEHAV ADDICT, V8, P48, DOI 10.1556/2006.8.2019.05
   Ting CH., 2021, ADDICT BEHAV REPORTS, V14, P100375, DOI [10.1016/j.abrep.2021.100375, DOI 10.1016/J.ABREP.2021.100375]
   Trepte S, 2012, COMPUT HUM BEHAV, V28, P832, DOI 10.1016/j.chb.2011.12.003
   Villani D, 2018, GAMES HEALTH J, V7, P85, DOI 10.1089/g4h.2017.0108
   Vinstrup J, 2020, FRONT PUBLIC HEALTH, V8, DOI 10.3389/fpubh.2020.00297
   von der Heiden JM, 2019, FRONT PSYCHOL, V10, DOI 10.3389/fpsyg.2019.01731
   Cuong VM, 2021, J BEHAV ADDICT, V10, P722, DOI 10.1556/2006.2021.00064
   Wang JL, 2019, FRONT PUBLIC HEALTH, V7, DOI 10.3389/fpubh.2019.00247
   Williams D., 2018, VIDEO GAME INFLUENCE, P173, DOI DOI 10.1007/978-3-319-95495-0_14
   Williams D, 2008, J COMPUT-MEDIAT COMM, V13, P993, DOI 10.1111/j.1083-6101.2008.00428.x
   Wittek CT, 2016, INT J MENT HEALTH AD, V14, P672, DOI 10.1007/s11469-015-9592-8
   Yang CC, 2017, CYBERPSYCH BEH SOC N, V20, P52, DOI 10.1089/cyber.2016.0562
   Zhu L, 2021, HUM BEHAV EMERG TECH, V3, P157, DOI 10.1002/hbe2.221
   Zhu SM, 2021, JMIR SERIOUS GAMES, V9, DOI 10.2196/26808
   Zynga, 2020, BUSINESSWIRE
NR 130
TC 0
Z9 0
U1 29
U2 29
PU MARY ANN LIEBERT, INC
PI NEW ROCHELLE
PA 140 HUGUENOT STREET, 3RD FL, NEW ROCHELLE, NY 10801 USA
SN 2152-2715
EI 2152-2723
J9 CYBERPSYCH BEH SOC N
JI Cyberpsychology Behav. Soc. Netw.
PD JUN 1
PY 2022
VL 25
IS 6
BP 334
EP 354
DI 10.1089/cyber.2021.0252
EA MAY 2022
PG 21
WC Psychology, Social
WE Social Science Citation Index (SSCI)
SC Psychology
GA 2K2WP
UT WOS:000804186200001
PM 35639118
OA Green Submitted
DA 2022-11-04
ER

PT J
AU Hoyt, LT
   Cohen, AK
   Dull, B
   Castro, EM
   Yazdani, N
AF Hoyt, Lindsay Till
   Cohen, Alison K.
   Dull, Brandon
   Castro, Elena Maker
   Yazdani, Neshat
TI "Constant Stress Has Become the New Normal": Stress and Anxiety
   Inequalities Among US College Students in the Time of COVID-19
SO JOURNAL OF ADOLESCENT HEALTH
LA English
DT Article
DE Adolescents; Anxiety; COVID-19; Health equity; Mental health; Stress
AB Purpose: The purpose of this study is to document young adults' perceived stress and anxiety in a diverse sample of college students across the U.S. during the COVID-19 pandemic.
   Methods: We recruited, via Instagram, a sample of full-time college students aged 18-22 from across the U.S. We surveyed them in April (baseline; N = 707; mean age = 20.0, SD = 1.3) and July (follow-up) 2020. This study presents overall levels of perceived stress and general anxiety symptoms and inequalities across each of these outcomes by gender, sexual orientation, race/ ethnicity, and household income. We also explore potential explanations for these health issues by analyzing baseline qualitative data.
   Results: All students, on average, were suffering from perceived stress and anxiety, with especially high levels in April. We also identified inequalities in college student mental well-being, particularly by gender identity and sexual orientation. Women reported worse well-being compared with men; transgender and gender diverse and sexual minority youths reported worse outcomes than their cisgender, heterosexual peers at both time points. Qualitative data illustrate how the COVID-19 pandemic has generated educational, economic, and environmental stressors that are affecting college students' well-being.
   Conclusions: As colleges and universities think about how to manage and mitigate the infectious disease dimensions of COVID-19 among their student populations, they must also consider who is most at risk for increased stress and anxiety during the pandemic. (c) 2020 Society for Adolescent Health and Medicine. All rights reserved.
C1 [Hoyt, Lindsay Till; Dull, Brandon; Yazdani, Neshat] Fordham Univ, Dept Psychol, 441 East Fordham Rd,Dealy Hall 216, Bronx, NY 10458 USA.
   [Cohen, Alison K.] Stanford Univ, Sch Med, Dept Epidemiol & Populat Hlth, Stanford, CA 94305 USA.
   [Castro, Elena Maker] Univ Calif Los Angeles, Sch Educ & Informat Sci, Dept Psychol & Human Dev, Los Angeles, CA USA.
RP Hoyt, LT (通讯作者)，Fordham Univ, Dept Psychol, 441 East Fordham Rd,Dealy Hall 216, Bronx, NY 10458 USA.
EM lhoyt1@fordham.edu
OI Yazdani, Neshat/0000-0002-0354-1481; Dull, Brandon/0000-0002-1885-5125;
   Cohen, Alison/0000-0001-9848-934X; Hoyt, Lindsay/0000-0001-5465-4876
FU University of San Francisco Jesuit Foundation; Fordham University's
   Office of Research, University of San Francisco Faculty Development
   Funds; University of San Francisco President's Advisory Committee on the
   Status ofWomen; Health Resources and Services Administration (HRSA) of
   the U.S. Department of Health and Human Services (HHS) [UA6MC27378]
FX This research was supported by the University of San Francisco Jesuit
   Foundation, Fordham University's Office of Research, University of San
   Francisco Faculty Development Funds, and the University of San Francisco
   President's Advisory Committee on the Status ofWomen. This research was
   also supported in part by the Health Resources and Services
   Administration (HRSA) of the U.S. Department of Health and Human
   Services (HHS) (Adolescent and Young Adult Health Research Network,
   Cooperative Agreement: #UA6MC27378). The contents are those of the
   author(s) and do not necessarily represent the official views of, nor an
   endorsement, by HRSA, HHS, or the U.S. Government.
CR American College Health Association, 2019, AM COLL HLTH ASS NAT
   Barbosa-Leiker C, 2013, STRESS HEALTH, V29, P253, DOI 10.1002/smi.2463
   Borgogna NC, 2019, PSYCHOL SEX ORIENTAT, V6, P54, DOI 10.1037/sgd0000306
   Byrd-Bredbenner C, 2020, FRONT PSYCHOL, V11, DOI 10.3389/fpsyg.2020.550533
   Charmaz K., 2014, CONSTRUCTING GROUNDE, V2nd ed., P83
   Cohen AK, 2020, J ADOLESCENT HEALTH, V67, P369, DOI 10.1016/j.jadohealth.2020.06.009
   COHEN S, 1988, CLAR SYMP, P31
   Corbin J., 2014, BASICS QUALITATIVE R, V4th
   Cozzolino E, 2018, SOCIOL PERSPECT, V61, P689, DOI 10.1177/0731121418760542
   Crenshaw, 1991, STANFORD LAW REV, V43, P1241, DOI [10.2307/1229039, DOI 10.2307/1229039]
   dePaz C, 2020, GENDER DIMENSION COV
   Duffy ME, 2019, J ADOLESCENT HEALTH, V65, P590, DOI 10.1016/j.jadohealth.2019.04.033
   Fish JN, 2020, J ADOLESCENT HEALTH, V67, P450, DOI 10.1016/j.jadohealth.2020.06.002
   Ford KL, 2019, JMIR PUBLIC HLTH SUR, V5, P111, DOI 10.2196/14080
   Gil RM, 2020, J INFECT DIS, V222, P1592, DOI 10.1093/infdis/jiaa474
   Guillory J, 2018, J MED INTERNET RES, V20, DOI 10.2196/jmir.9461
   Guz S, 2021, J ADOLESCENT HEALTH, V68, P317, DOI 10.1016/j.jadohealth.2020.06.008
   Holmes EA, 2020, LANCET PSYCHIAT, V7, P547, DOI 10.1016/S2215-0366(20)30168-1
   Hooker J, 2020, POLITY, V52, P355, DOI 10.1086/708946
   Hope EC, 2016, J DIVERS HIGH EDUC, V9, P203, DOI 10.1037/dhe0000032
   Jury M, 2017, J SOC ISSUES, V73, P23, DOI 10.1111/josi.12202
   Krueger EA, 2018, LGBT HEALTH, V5, P242, DOI 10.1089/lgbt.2017.0228
   Lee EH, 2012, ASIAN NURS RES, V6, P121, DOI 10.1016/j.anr.2012.08.004
   Lee RM, 2002, J COUNS DEV, V80, P355, DOI 10.1002/j.1556-6678.2002.tb00200.x
   Liu X., 2020, LANCET GLOB HEALTH, DOI [10.2139/ssrn.3552814, DOI 10.2139/SSRN.3552814]
   Margerison-Zilko Claire, 2016, Curr Epidemiol Rep, V3, P81
   McLean CP, 2011, J PSYCHIATR RES, V45, P1027, DOI 10.1016/j.jpsychires.2011.03.006
   Munana C., TAKING STOCK ESSENTI
   Nishina A, 2020, CHILD DEV PERSPECT, V14, P21, DOI 10.1111/cdep.12350
   Patterson CJ, 2019, SLEEP HEALTH, V5, P227, DOI 10.1016/j.sleh.2019.02.004
   Pettit ML, 2011, J AM COLL HEALTH, V59, P335, DOI 10.1080/07448481.2010.510163
   Poteat PV, 2020, ADDRESSING INEQUITIE
   Poulson M, 2021, J NATL MED ASSOC, V113, P125, DOI 10.1016/j.jnma.2020.07.009
   Raifman MA, 2020, AM J PREV MED, V59, P137, DOI 10.1016/j.amepre.2020.04.003
   Reisner SL, 2015, J ADOLESCENT HEALTH, V56, P274, DOI 10.1016/j.jadohealth.2014.10.264
   Roberti JW, 2006, J COLL COUNS, V9, P135, DOI 10.1002/j.2161-1882.2006.tb00100.x
   Russell ST, 2016, ANNU REV CLIN PSYCHO, V12, P465, DOI 10.1146/annurev-clinpsy-021815-093153
   Salerno JP, 2020, PSYCHOL TRAUMA-US, V12, pS239, DOI 10.1037/tra0000837
   Santos CE, 2018, NEW DIR CHILD ADOLES, V161, P7, DOI 10.1002/cad.20245
   Schaffhauser D, 2019, CAMPUS TECHNOLOGY
   Seehuus M, 2021, J AM COLL HEALTH, V69, P95, DOI 10.1080/07448481.2019.1656217
   Spitzer RL, 2006, ARCH INTERN MED, V166, P1092, DOI 10.1001/archinte.166.10.1092
   Srivastava A, 2020, PREV SCI, V21, P908, DOI 10.1007/s11121-020-01137-z
   van Dorn A, 2020, LANCET, V395, P1243, DOI 10.1016/S0140-6736(20)30893-X
   Wade M, 2020, PSYCHIAT RES, V290, DOI 10.1016/j.psychres.2020.113143
   Woodford MR, 2015, J GAY LESBIAN SOC SE, V27, P116, DOI 10.1080/10538720.2015.990334
   Zimmermann M., 2020, IMPACT COVID 19 PAND, DOI [DOI 10.31234/OSF.IO/2Y7HU, 10.31234/osf.io/2y7hu]
NR 47
TC 85
Z9 85
U1 15
U2 78
PU ELSEVIER SCIENCE INC
PI NEW YORK
PA STE 800, 230 PARK AVE, NEW YORK, NY 10169 USA
SN 1054-139X
EI 1879-1972
J9 J ADOLESCENT HEALTH
JI J. Adolesc. Health
PD FEB
PY 2021
VL 68
IS 2
BP 270
EP 276
DI 10.1016/j.jadohealth.2020.10.030
EA FEB 2021
PG 7
WC Psychology, Developmental; Public, Environmental & Occupational Health;
   Pediatrics
WE Science Citation Index Expanded (SCI-EXPANDED); Social Science Citation Index (SSCI)
SC Psychology; Public, Environmental & Occupational Health; Pediatrics
GA QD8QX
UT WOS:000615777800013
PM 33288459
HC Y
HP N
DA 2022-11-04
ER

PT J
AU Hause, AM
   Gee, J
   Baggs, J
   Abara, WE
   Marquez, P
   Thompson, D
   Su, JR
   Licata, C
   Rosenblum, HG
   Myers, TR
   Shimabukuro, TT
   Shay, DK
AF Hause, Anne M.
   Gee, Julianne
   Baggs, James
   Abara, Winston E.
   Marquez, Paige
   Thompson, Deborah
   Su, John R.
   Licata, Charles
   Rosenblum, Hannah G.
   Myers, Tanya R.
   Shimabukuro, Tom T.
   Shay, David K.
TI COVID-19 Vaccine Safety in Adolescents Aged 12-17 Years - United States,
   December 14, 2020-July 16, 2021
SO MMWR-MORBIDITY AND MORTALITY WEEKLY REPORT
LA English
DT Article
C1 [Hause, Anne M.; Gee, Julianne; Baggs, James; Abara, Winston E.; Marquez, Paige; Su, John R.; Licata, Charles; Rosenblum, Hannah G.; Myers, Tanya R.; Shimabukuro, Tom T.; Shay, David K.] CDC COVID 19 Response, Silver Spring, MD 20910 USA.
   [Thompson, Deborah] US FDA, Silver Spring, MD USA.
   [Rosenblum, Hannah G.] CDC, Epidem Intelligence Serv, Silver Spring, MD USA.
RP Hause, AM (通讯作者)，CDC COVID 19 Response, Silver Spring, MD 20910 USA.
EM voe5@cdc.gov
CR Food and Drug Administration, 2021, PFIZ BIONTECH COVID
   Food and Drug Administration, 2020, PFIZ BIONTECH COVID
   Frenck RW, 2021, NEW ENGL J MED, V385, P239, DOI 10.1056/NEJMoa2107456
   Gargano JW, 2021, MMWR-MORBID MORTAL W, V70, P977, DOI 10.15585/mmwr.mm7027e2
   Marshall M, 2021, PEDIATRICS, V148, DOI 10.1542/peds.2021-052478
   Shay DK, 2021, JAMA CARDIOL, V6, P1115, DOI 10.1001/jamacardio.2021.2821
   Shimabukuro TT, 2015, VACCINE, V33, P4398, DOI 10.1016/j.vaccine.2015.07.035
   Sutherland A., 2008, Morbidity and Mortality Weekly Report, V57, P457
   Szarfman A, 2002, DRUG SAFETY, V25, P381, DOI 10.2165/00002018-200225060-00001
NR 9
TC 52
Z9 53
U1 2
U2 10
PU CENTERS  DISEASE CONTROL & PREVENTION
PI ATLANTA
PA 1600 CLIFTON RD, ATLANTA, GA 30333 USA
SN 0149-2195
EI 1545-861X
J9 MMWR-MORBID MORTAL W
JI MMWR-Morb. Mortal. Wkly. Rep.
PD AUG 6
PY 2021
VL 70
IS 31
BP 1053
EP 1058
PG 6
WC Public, Environmental & Occupational Health
WE Science Citation Index Expanded (SCI-EXPANDED)
SC Public, Environmental & Occupational Health
GA TX2ZD
UT WOS:000682958000001
PM 34351881
OA gold, Green Published
HC Y
HP N
DA 2022-11-04
ER

PT J
AU Ercan, ES
   Tufan, AE
   Kutuk, OM
   Yazici, IP
AF Ercan, Eyup Sabri
   Tufan, Ali Evren
   Kutuk, Ozlem Meryem
   Percinel Yazici, Ipek
TI E-mentoring program organized by the Turkish Association for Child and
   Adolescent Psychiatry during the COVID-19 pandemic
SO EUROPEAN CHILD & ADOLESCENT PSYCHIATRY
LA English
DT Article
C1 [Ercan, Eyup Sabri] Ege Univ, Med Fac, Child & Adolescent Psychiat Dept, Izmir, Turkey.
   [Tufan, Ali Evren] Izzet Baysal State Hosp, Child & Adolescent Psychiat Dept, Bolu, Turkey.
   [Kutuk, Ozlem Meryem] Baskent Univ, Med Fac, Child & Adolescent Psychiat Dept, Adana, Turkey.
   [Percinel Yazici, Ipek] Firat Univ, Med Fac, Child & Adolescent Psychiat Dept, Elazig, Turkey.
RP Ercan, ES (通讯作者)，Korai 51, Athens 17122, Greece.
EM eyercan@hotmail.com
RI Tufan, Evren/C-5074-2015
OI Tufan, Evren/0000-0001-5207-6240
CR Anderi E, 2020, CUREUS, V12, DOI 10.7759/cureus.9593
   Cetin FC, 2012, EUR CHILD ADOLES PSY, V21, P715, DOI 10.1007/s00787-012-0331-4
   Chong JY, 2020, ADV HEALTH SCI EDUC, V25, P195, DOI 10.1007/s10459-019-09883-8
   Griffiths M, 2005, POSTGRAD MED J, V81, P389, DOI 10.1136/pgmj.2004.029702
   Horner MS, 2008, ACAD PSYCHIATR, V32, P420, DOI 10.1176/appi.ap.32.5.420
   Koch JA, 2020, AM J MED SCI, VS0002-9629, P30293
   Lapid M, 2009, ACAD PSYCHIATR, V33, P461, DOI 10.1176/appi.ap.33.6.461
   Mehrotra K, 2018, ASIAN J PSYCHIATR, V36, P123, DOI 10.1016/j.ajp.2018.07.010
   Milford K, 2020, J PEDIATR SURG, V20, P30492
   Ramanan RA, 2006, J GEN INTERN MED, V21, P340, DOI 10.1111/j.1525-1497.2006.00346.x
   Rideout S, 2006, PT MAGAZINE, V14, P42
NR 11
TC 3
Z9 3
U1 0
U2 2
PU SPRINGER
PI NEW YORK
PA ONE NEW YORK PLAZA, SUITE 4600, NEW YORK, NY, UNITED STATES
SN 1018-8827
EI 1435-165X
J9 EUR CHILD ADOLES PSY
JI Eur. Child Adolesc. Psych.
PD JAN
PY 2021
VL 30
IS 1
BP 173
EP 175
DI 10.1007/s00787-020-01671-9
EA NOV 2020
PG 3
WC Psychology, Developmental; Pediatrics; Psychiatry
WE Science Citation Index Expanded (SCI-EXPANDED); Social Science Citation Index (SSCI)
SC Psychology; Pediatrics; Psychiatry
GA QD0ZO
UT WOS:000591976200001
PM 33226504
OA Bronze, Green Published
DA 2022-11-04
ER

PT J
AU Midgley, N
   Guerrero-Tates, B
   Mortimer, R
   Edbrooke-Childs, J
   Mechler, J
   Lindqvist, K
   Hajkowski, S
   Leibovich, L
   Martin, P
   Andersson, G
   Vlaescu, G
   Lilliengren, P
   Kitson, A
   Butler-Wheelhouse, P
   Philips, B
AF Midgley, Nick
   Guerrero-Tates, Brenda
   Mortimer, Rose
   Edbrooke-Childs, Julian
   Mechler, Jakob
   Lindqvist, Karin
   Hajkowski, Susan
   Leibovich, Liat
   Martin, Peter
   Andersson, Gerhard
   Vlaescu, George
   Lilliengren, Peter
   Kitson, Annabel
   Butler-Wheelhouse, Pamela
   Philips, Bjorn
TI The Depression: Online Therapy Study (D:OTS)-A Pilot Study of an
   Internet-Based Psychodynamic Treatment for Adolescents with Low Mood in
   the UK, in the Context of the COVID-19 Pandemic
SO INTERNATIONAL JOURNAL OF ENVIRONMENTAL RESEARCH AND PUBLIC HEALTH
LA English
DT Article
DE internet-based therapy; adolescents; depression; psychodynamic
ID COGNITIVE-BEHAVIORAL THERAPY; INTERNATIONAL NEUROPSYCHIATRIC INTERVIEW;
   PSYCHOMETRIC PROPERTIES; MAJOR DEPRESSION; QUICK INVENTORY; CHILDREN;
   SYMPTOMATOLOGY; INTERVENTIONS; PSYCHOTHERAPY; DISORDERS
AB Introduction: Face-to-face therapy is unavailable to many young people with mental health difficulties in the UK. Internet-based treatments are a low-cost, flexible, and accessible option that may be acceptable to young people. This pilot study examined the feasibility, acceptability and effectiveness of an English-language adaptation of internet-based psychodynamic treatment (iPDT) for depressed adolescents, undertaken during the COVID-19 pandemic in the UK. Methods: A single-group, uncontrolled design was used. A total of 23 adolescents, 16-18 years old and experiencing depression, were recruited to this study. Assessments were made at baseline and end of treatment, with additional weekly assessments of depression and anxiety symptoms. Results: Findings showed that it was feasible to recruit to this study during the pandemic, and to deliver the iPDT model with a good level of treatment acceptability. A statistically significant reduction in depressive symptoms and emotion dysregulation was found, with large effect size, by the end of treatment. Whilst anxiety symptoms decreased, this did not reach statistical significance. Conclusions: The findings suggest that this English-language adaptation of iPDT, with some further revisions, is feasible to deliver and acceptable for adolescents with depression. Preliminary data indicate that iPDT appears to be effective in reducing depressive symptoms in adolescents.
C1 [Midgley, Nick; Mortimer, Rose; Edbrooke-Childs, Julian; Martin, Peter; Kitson, Annabel; Butler-Wheelhouse, Pamela] Anna Freud Natl Ctr Children & Families, London N1 9JH, England.
   [Guerrero-Tates, Brenda] UCL, Div Psychol & Language Sci, London WC1E 6DH, England.
   [Mechler, Jakob; Lindqvist, Karin; Philips, Bjorn] Stockholm Univ, Dept Psychol, S-10691 Stockholm, Sweden.
   [Hajkowski, Susan] Derbyshire Healthcare NHS Fdn Trust, Derby DE22 3LZ, England.
   [Leibovich, Liat] Ruppin Acad Ctr, Clin Psychol Grad Program, IL-4025000 Hefer Valley, Israel.
   [Martin, Peter] UCL, Dept Appl Hlth Res, London WC1E 6DH, England.
   [Andersson, Gerhard; Vlaescu, George] Linkoping Univ, Dept Behav Sci & Learning, S-58183 Linkoping, Sweden.
   [Andersson, Gerhard] Linkoping Univ, Dept Biomed & Clin Sci, S-58183 Linkoping, Sweden.
   [Andersson, Gerhard] Karolinska Inst, Dept Clin Neurosci, S-17177 Solna, Sweden.
   [Lilliengren, Peter] Ersta Bracke Skondal Univ Coll, Dept Hlth Care Sci, S-11628 Stockholm, Sweden.
RP Midgley, N (通讯作者)，Anna Freud Natl Ctr Children & Families, London N1 9JH, England.
EM nick.midgley@annafreud.org; brenda.tates.19@ucl.ac.uk;
   rose.mortimer@annafreud.org; julian.childs@annafreud.org;
   jakob.mechler@psychology.su.se; karin.lindqvist@psychology.su.se;
   susanhajkowski@gmail.com; liat.leibovich@annafreud.org;
   peter.martin@ucl.ac.uk; gerhard.andersson@liu.se; george.vlaescu@liu.se;
   p_lilliengren@hotmail.com; annabel.kitson@annafreud.org;
   pamela.butler-wheelhouse@annafreud.org; bjorn.philips@psychology.su.se
RI Andersson, Gerhard/J-8529-2012; Midgley, Nick/T-2560-2019
OI Andersson, Gerhard/0000-0003-4753-6745; Martin,
   Peter/0000-0003-4638-0638; Guerrero, Brenda/0000-0001-6329-7444;
   Mechler, Jakob/0000-0002-1296-3432; Midgley, Nick/0000-0002-6263-5058
CR Velasco AA, 2020, BMC PSYCHIATRY, V20, DOI 10.1186/s12888-020-02659-0
   Andersson G, 2019, WORLD PSYCHIATRY, V18, P20, DOI 10.1002/wps.20610
   Andersson G, 2018, INTERNET INTERV, V12, P181, DOI 10.1016/j.invent.2018.03.008
   Bernstein IH, 2010, INT J METH PSYCH RES, V19, P185, DOI 10.1002/mpr.321
   Bjureberg J., 2016, J PSYCHOPATHOL BEHAV, V38
   Carlbring P, 2018, COGN BEHAV THERAPY, V47, P1, DOI 10.1080/16506073.2017.1401115
   Carper MM, 2013, ADM POLICY MENT HLTH, V40, P87, DOI 10.1007/s10488-011-0377-5
   Cavanagh K, 2013, J CONTEMP PSYCHOTHER, V43, P197, DOI 10.1007/s10879-013-9242-z
   Christ C, 2020, J MED INTERNET RES, V22, DOI 10.2196/17831
   Cohen ZD, 2018, ANNU REV CLIN PSYCHO, V14, P209, DOI [10.1146/annurev-clinpsy-050817-084746, 10.1146/annurev-clinpsy-050817084746]
   Crenna-Jennings W., 2020, ACCESS CHILD ADOLESC
   Dogra N, 2012, BRIT J PSYCHIAT, V200, P265, DOI 10.1192/bjp.bp.111.100982
   Driessen E, 2013, AM J PSYCHIAT, V170, P1041, DOI 10.1176/appi.ajp.2013.12070899
   Ebert DD, 2015, PLOS ONE, V10, DOI 10.1371/journal.pone.0119895
   Efron B., 1993, MONOGR STAT APPL PRO, DOI [10.1007/978-1-4899-4541-9, DOI 10.1007/978-1-4899-4541-9, 10.1007/978-1-4899-4541-4549]
   Ford T, 2021, BMJ-BRIT MED J, V372, DOI 10.1136/bmj.n614
   Gibbons MBC, 2016, JAMA PSYCHIAT, V73, P904, DOI 10.1001/jamapsychiatry.2016.1720
   Goodyer IM, 2017, HEALTH TECHNOL ASSES, V21, P1, DOI 10.3310/hta21120
   Grist R, 2019, CLIN CHILD FAM PSYCH, V22, P147, DOI 10.1007/s10567-018-0271-8
   Jeffery M., 2020, EMERGING EVIDENCE IS
   Johnson SU, 2019, FRONT PSYCHOL, V10, DOI 10.3389/fpsyg.2019.01713
   Josephine K, 2017, J AFFECT DISORDERS, V223, P28, DOI 10.1016/j.jad.2017.07.021
   Lachin JM, 2016, CLIN TRIALS, V13, P161, DOI 10.1177/1740774515602688
   LEWIS JR, 1992, PROCEEDINGS OF THE HUMAN FACTORS SOCIETY, 36TH ANNUAL MEETING, VOLS 1 AND 2, P1259, DOI 10.1177/154193129203601617
   Lindegaard Tomas, 2020, Psychodyn Psychiatry, V48, P437, DOI 10.1521/pdps.2020.48.4.437
   Lindqvist K, 2020, J MED INTERNET RES, V22, DOI 10.2196/18047
   Liverpool S, 2020, J MED INTERNET RES, V22, DOI 10.2196/16317
   Lu WH, 2021, FRONT PUBLIC HEALTH, V9, DOI 10.3389/fpubh.2021.641605
   Malan D, 1979, INDIVIDUAL PSYCHO
   Mangalore R, 2012, SOC PSYCH PSYCH EPID, V47, P351, DOI 10.1007/s00127-011-0345-0
   Mergen BE, 2016, KLIN PSIKOFARMAKOL B, V26, P303, DOI 10.5455/bcp.20151221100426
   Midgley N., 2019, DEV CHILD WELFARE, V1, P41, DOI [10.1177/2516103218817550, DOI 10.1177/2516103218817550]
   Power E, 2020, IRISH J PSYCHOL MED, V37, P301, DOI 10.1017/ipm.2020.84
   R Development Core Team, 2020, R LANG ENV STAT COMP
   Radez J, 2021, EUR CHILD ADOLES PSY, V30, P183, DOI 10.1007/s00787-019-01469-4
   Reilly TJ, 2015, J PSYCHIATR RES, V60, P132, DOI 10.1016/j.jpsychires.2014.09.008
   Ritschel LA, 2015, PSYCHOL ASSESSMENT, V27, P944, DOI 10.1037/pas0000099
   Sadler K., 2018, SUMMARY KEY FINDINGS
   Shaw B., ED DATALAB ETHNICITY
   Sheehan DV, 2010, J CLIN PSYCHIAT, V71, P313, DOI 10.4088/JCP.09m05305whi
   Sheehan DV, 1998, J CLIN PSYCHIAT, V59, P22, DOI 10.4088/JCP.09m05305whi
   Spitzer RL, 2006, ARCH INTERN MED, V166, P1092, DOI 10.1001/archinte.166.10.1092
   Topooco N, 2019, J MED INTERNET RES, V21, DOI 10.2196/13393
   Topooco N, 2018, BJPSYCH OPEN, V4, P199, DOI 10.1192/bjo.2018.18
   Vigerland S, 2016, CLIN PSYCHOL REV, V50, P1, DOI 10.1016/j.cpr.2016.09.005
   Vizard T., MENTAL HLTH CHILDREN
   Vlaescu George, 2016, Internet Interv, V6, P107, DOI 10.1016/j.invent.2016.09.006
   YoungMinds, 2020, COVID 19 SUMM 2020 S
NR 48
TC 2
Z9 2
U1 7
U2 12
PU MDPI
PI BASEL
PA ST ALBAN-ANLAGE 66, CH-4052 BASEL, SWITZERLAND
EI 1660-4601
J9 INT J ENV RES PUB HE
JI Int. J. Environ. Res. Public Health
PD DEC
PY 2021
VL 18
IS 24
AR 12993
DI 10.3390/ijerph182412993
PG 20
WC Environmental Sciences; Public, Environmental & Occupational Health
WE Science Citation Index Expanded (SCI-EXPANDED); Social Science Citation Index (SSCI)
SC Environmental Sciences & Ecology; Public, Environmental & Occupational
   Health
GA YB5OH
UT WOS:000739061000001
PM 34948601
OA Green Published, gold
DA 2022-11-04
ER

PT J
AU Zulaika, G
   Bulbarelli, M
   Nyothach, E
   van Eijk, A
   Mason, L
   Fwaya, E
   Obor, D
   Kwaro, D
   Wang, DL
   Mehta, SD
   Phillips-Howard, PA
AF Zulaika, Garazi
   Bulbarelli, Miriam
   Nyothach, Elizabeth
   van Eijk, Annemieke
   Mason, Linda
   Fwaya, Eunice
   Obor, David
   Kwaro, Daniel
   Wang, Duolao
   Mehta, Supriya D.
   Phillips-Howard, Penelope A.
TI Impact of COVID-19 lockdowns on adolescent pregnancy and school dropout
   among secondary schoolgirls in Kenya
SO BMJ GLOBAL HEALTH
LA English
DT Article
DE COVID-19; health policy; maternal health; public health
ID PREMARITAL SEX; HEALTH
AB Introduction Secondary school closures aimed at limiting the number of infections and deaths due to COVID-19 may have amplified the negative sexual and reproductive health (SRH) and schooling outcomes of vulnerable adolescent girls. This study aimed to measure pandemic-related effects on adolescent pregnancy and school dropout among school-going girls in Kenya.
   Methods We report longitudinal findings of 910 girls in their last 2 years of secondary school. The study took place in 12 secondary day schools in rural western Kenya between 2018 and 2021. Using a causal-comparative design, we compared SRH and schooling outcomes among 403 girls who graduated after completion of their final school examinations in November 2019 pre-pandemic with 507 girls who experienced disrupted schooling due to COVID-19 and sat examinations in March 2021. Unadjusted and adjusted generalised linear mixed models were used to investigate the effect of COVID-19-related school closures and restrictions on all outcomes of interest and on incident pregnancy.
   Results At study initiation, the mean age of participants was 17.2 (IQR: 16.4-17.9) for girls in the pre-COVID-19 cohort and 17.5 (IQR: 16.5-18.4) for girls in the COVID-19 cohort. Girls experiencing COVID-19 containment measures had twice the risk of falling pregnant prior to completing secondary school after adjustment for age, household wealth and orphanhood status (adjusted risk ratio (aRR)=2.11; 95% CI:1.13 to 3.95, p=0.019); three times the risk of school dropout (aRR=3.03; 95% CI: 1.55 to 5.95, p=0.001) and 3.4 times the risk of school transfer prior to examinations (aRR=3.39; 95% CI: 1.70 to 6.77, p=0.001) relative to pre-COVID-19 learners. Girls in the COVID-19 cohort were more likely to be sexually active (aRR=1.28; 95% CI: 1.09 to 1.51, p=0.002) and less likely to report their first sex as desired (aRR=0.49; 95% CI: 0.37 to 0.65, p<0.001). These girls reported increased hours of non-school-related work (3.32 hours per day vs 2.63 hours per day in the pre-COVID-19 cohort, aRR=1.92; 95% CI: 1.92 to 2.99, p=0.004). In the COVID-19 cohort, 80.5% reported worsening household economic status and COVID-19-related stress was common.
   Conclusion The COVID-19 pandemic deleteriously affected the SRH of girls and amplified school transfer and dropout. Appropriate programmes and interventions that help buffer the effects of population-level emergencies on school-going adolescents are warranted.
C1 [Zulaika, Garazi; van Eijk, Annemieke; Mason, Linda; Wang, Duolao; Phillips-Howard, Penelope A.] Univ Liverpool Liverpool Sch Trop Med, Dept Clin Sci, Liverpool, Merseyside, England.
   [Bulbarelli, Miriam] Maastricht Univ, UNU Merit MGSOG, Maastricht, Netherlands.
   [Nyothach, Elizabeth; Obor, David; Kwaro, Daniel] Kenya Govt Med Res Ctr, Ctr Global Hlth Res, Kisumu, Kenya.
   [Fwaya, Eunice] Kenya Minist Hlth, Siaya, Siaya County, Kenya.
   [Mehta, Supriya D.] Univ Illinois, Div Epidemiol & Biostat, Chicago, IL USA.
RP Zulaika, G; Phillips-Howard, PA (通讯作者)，Univ Liverpool Liverpool Sch Trop Med, Dept Clin Sci, Liverpool, Merseyside, England.
EM Garazi.Zulaika@istmed.ac.uk; Penelope.Phillips-Howard@istmed.ac.uk
OI Kwaro, Daniel/0000-0002-0929-8072
FU Joint Global Health Trials Initiative (UK-Medical Research
   Council/Department for International Development/Wellcome
   Trust/Department of Health and Social Care) [MR/N006046/1]; National
   Institutes of Health [R01-HD093780]; Medical Research Council
   [MR/T04036X/1]
FX This work was supported as part of the Cups or Cash for Girls
   randomised--controlled trial funded by the Joint Global Health Trials
   Initiative (UK--Medical Research Council/Department for International
   Development/Wellcome Trust/Department of Health and Social Care) grant
   number #MR/N006046/1 (PI: PP--H). This work was also supported in part
   through the National Institutes of Health, #R01-HD093780 (PI: SDM) and
   the Medical Research Council, #MR/T04036X/1 (PI: PP--H). The sponsors
   had no role in the study design, data collection, analysis,
   interpretation or writing of this article.
CR Alvi M, 2020, FOOD SECUR, V12, P793, DOI 10.1007/s12571-020-01065-4
   [Anonymous], 2020, COVID 19 OBSSR RES T
   Bandiera O, 2020, SCH CLOSURES EPIDEMI
   Baron EJ, 2020, J PUBLIC ECON, V190, DOI 10.1016/j.jpubeco.2020.104258
   Biddlecom A, 2008, STUD FAMILY PLANN, V39, P337, DOI 10.1111/j.1728-4465.2008.00179.x
   Burzynska K, 2020, LANCET, V395, P1968, DOI 10.1016/S0140-6736(20)31377-5
   Desai M, 2013, PLOS ONE, V8, DOI 10.1371/journal.pone.0068733
   Elston JWT, 2017, PUBLIC HEALTH, V143, P60, DOI 10.1016/j.puhe.2016.10.020
   Engzell P, 2021, P NATL ACAD SCI USA, V118, DOI 10.1073/pnas.2022376118
   Haerty A, 2005, MONATSSCHR KINDERH, V153, P114, DOI 10.1007/s00112-005-1084-7
   Himelein K, 2015, SOCIO EC IMPACTS EBO
   Humphrey KW., 2013, J EMERGING TRENDS EC, V4, P253
   Jukes M, 2008, AIDS, V22, pS41, DOI 10.1097/01.aids.0000341776.71253.04
   Kabudula CW, 2017, SOC INDIC RES, V133, P1047, DOI 10.1007/s11205-016-1397-z
   Kenya National Bureau of Statistics, 2020, 2019 KENYA POPULATIO
   Kumar M, 2018, GLOB SOC WELFARE, V5, P11, DOI 10.1007/s40609-017-0102-8
   Lee J, 2020, LANCET CHILD ADOLESC, V4, P421, DOI 10.1016/S2352-4642(20)30109-7
   Luke N, 2012, STUD FAMILY PLANN, V43, P115, DOI 10.1111/j.1728-4465.2012.00309.x
   Mensch BS, 2001, STUD FAMILY PLANN, V32, P285, DOI 10.1111/j.1728-4465.2001.00285.x
   Mersie A., 2020, TEENAGE PREGNANCIES
   Ministry of Health, 2020, COVID 19 PRESS RELEA
   Muiruri P., 2020, GUARDIAN
   National Bureau of Statistics Nairobi K, 2015, REP KEN KEN DEM HLTH
   Norman RE, 2012, PLOS MED, V9, DOI 10.1371/journal.pmed.1001349
   Nyothach E., 2021, INT J REPROD CONTRAC, V10, P3277, DOI [10.18203/2320-1770.ijrcog20213440, DOI 10.18203/2320-1770.IJRCOG20213440]
   Odhiambo FO, 2012, INT J EPIDEMIOL, V41, P977, DOI 10.1093/ije/dys108
   Omoro T, 2018, INT J ADOLESC YOUTH, V23, P399, DOI 10.1080/02673843.2017.1402794
   Onyango MA, 2019, GLOB MAT CHILD HEALT, P121, DOI 10.1007/978-3-319-97637-2_8
   Operario D, 2011, J INT AIDS SOC, V14, DOI 10.1186/1758-2652-14-25
   Oruko K, 2015, PLOS ONE, V10, DOI 10.1371/journal.pone.0144321
   Park CL, 2020, J GEN INTERN MED, V35, P2296, DOI 10.1007/s11606-020-05898-9
   Parolin Z, 2021, NAT HUM BEHAV, V5, P522, DOI 10.1038/s41562-021-01087-8
   Parsitau D., 2021, SCH CLOSURES COVID 1
   Shevlin M, 2020, BJPSYCH OPEN, V6, DOI 10.1192/bjo.2020.109
   Skoufias E., 2002, LABOR MARKET SHOCKS
   Smith WC, 2020, POTENTIAL LONG TERM
   Stanton R, 2020, INT J ENV RES PUB HE, V17, DOI 10.3390/ijerph17114065
   Strauss V., 2020, WASH POST
   UN Country Team, 2020, EMERGENCY APPEAL
   Wado YD, 2019, BMC PREGNANCY CHILDB, V19, DOI 10.1186/s12884-019-2204-z
   Wenham C, 2020, LANCET, V395, P846, DOI 10.1016/S0140-6736(20)30526-2
   Wodon QT., 2018, ED GIRLS ENDING CHIL
   Yakubu I, 2018, REPROD HEALTH, V15, DOI 10.1186/s12978-018-0460-4
   Zulaika G, 2021, PLOS MED, V18, DOI 10.1371/journal.pmed.1003756
   Zulaika G, 2019, BMC PUBLIC HEALTH, V19, DOI 10.1186/s12889-019-7594-3
NR 45
TC 3
Z9 3
U1 5
U2 9
PU BMJ PUBLISHING GROUP
PI LONDON
PA BRITISH MED ASSOC HOUSE, TAVISTOCK SQUARE, LONDON WC1H 9JR, ENGLAND
SN 2059-7908
J9 BMJ GLOB HEALTH
JI BMJ Glob. Health
PD JAN
PY 2022
VL 7
IS 1
AR e007666
DI 10.1136/bmjgh-2021-007666
PG 9
WC Public, Environmental & Occupational Health
WE Science Citation Index Expanded (SCI-EXPANDED); Social Science Citation Index (SSCI)
SC Public, Environmental & Occupational Health
GA YI2CF
UT WOS:000743661500001
PM 35027438
OA Green Accepted, gold, Green Published
DA 2022-11-04
ER

PT J
AU Tatar, O
   Haward, B
   Zhu, P
   Griffin-Mathieu, G
   Perez, S
   Zimet, G
   Rosberger, Z
AF Tatar, Ovidiu
   Haward, Ben
   Zhu, Patricia
   Griffin-Mathieu, Gabrielle
   Perez, Samara
   Zimet, Gregory
   Rosberger, Zeev
TI Using Best-Worst Scaling to investigate younger adult Canadians'
   preferences for COVID-19 vaccination and public health measures: An
   observational study
SO PREVENTIVE MEDICINE REPORTS
LA English
DT Article
DE COVID-19; Vaccination; Public health measures; Preferences; Best-Worst
   Scaling; Vaccine acceptability; Younger adults
ID UNITED-STATES; HAND HYGIENE; WILLINGNESS
AB Containing the COVID-19 pandemic is dependent on compliance with public health recommendations and mandates which is lower in younger compared to older adults. Furthermore, younger adults have demonstrated lower uptake of COVID-19 vaccines. The aim of this study was to assess preferences for COVID-19 related preventive health measures and vaccination and to explore their association with COVID-19 vaccine acceptability. Canadians aged 18-39 years were invited to participate in a web-based survey in August 2021. We used the Best Worst-Scaling (BWS) methodology to collect and analyze preference data and multivariable binary logistic regression to estimate associations with vaccine acceptability. Based on 266 complete responses, we found strong preferences for physical distancing and wearing face masks, as compared to general hygiene and respiratory etiquette. High vaccine accessibility independent of the location, receiving successive doses of the same vaccine brand and higher vaccine uptake of people in younger adults' social circle were highly preferred. Higher preferences for mandates requiring proof of vaccination and altruistic motives focused on protecting others by getting vaccinated were associated with vaccine acceptability. As the COVID-19 pandemic waxes and wanes, studies using larger, nationally representative samples are needed to replicate and validate these results to assess preferences for health behaviors corresponding to the latest recommendations. The use of this methodology could provide public health authorities with a unique opportunity to develop targeted, preference-based messaging that aligns with the latest guidelines to effectively encourage compliance and COVID-19 vaccine uptake.
C1 [Tatar, Ovidiu; Haward, Ben; Zhu, Patricia; Griffin-Mathieu, Gabrielle; Perez, Samara; Rosberger, Zeev] Jewish Gen Hosp, Lady Davis Inst Med Res LDI, Montreal, PQ, Canada.
   [Tatar, Ovidiu] Ctr Hosp Univ Montreal CRCHUM, Res Ctr, Montreal, PQ, Canada.
   [Zhu, Patricia] McGill Univ, Dept Psychiat, Montreal, PQ, Canada.
   [Perez, Samara] McGill Univ Hlth Ctr MUHC, Montreal, PQ, Canada.
   [Zimet, Gregory] Indiana Univ, Sch Med, Bloomington, IN USA.
   [Rosberger, Zeev] McGill Univ, Dept Psychol, Montreal, PQ, Canada.
   [Rosberger, Zeev] McGill Univ, Dept Psychiat & Oncol, Montreal, PQ, Canada.
RP Tatar, O (通讯作者)，Jewish Gen Hosp, Lady Davis Inst Med Res LDI, Montreal, PQ, Canada.; Tatar, O (通讯作者)，Ctr Hosp Univ Montreal CRCHUM, Res Ctr, Montreal, PQ, Canada.
EM ovidiu.tatar@mail.mcgill.ca
RI Tatar, Ovidiu/U-5847-2017
OI Tatar, Ovidiu/0000-0003-1886-6390; perez, samara/0000-0002-4849-8616;
   Griffin-Mathieu, Gabrielle/0000-0002-6169-2747; Zhu,
   Patricia/0000-0001-6549-3668; Haward, Ben/0000-0002-6119-5767; Zimet,
   Gregory/0000-0003-3835-937X; Rosberger, Zeev/0000-0003-4248-1909
FU McGill Interdisciplinary Initiative in Infection and Immunity (MI4)
FX This study was supported by the McGill Interdisciplinary Initiative in
   Infection and Immunity (MI4). OT is supported by the Canadian Institutes
   of Health Research (CIHR)-Frederick Banting and Charles Best Doctoral
   award (Award No. FBD-170837) outside the submitted work.
CR Afifi TO, 2021, VACCINE, V39, P3473, DOI 10.1016/j.vaccine.2021.05.026
   Aiello AE, 2008, AM J PUBLIC HEALTH, V98, P1372, DOI 10.2105/AJPH.2007.124610
   Aizaki H., 2019, SUPPORT BWS2 BASIC F
   Aizaki H, 2019, J CHOICE MODEL, V32, DOI 10.1016/j.jocm.2019.100171
   Atmar RL., 2021, MEDRXIV, DOI 10.1101/2021.10.10.21264827
   Boehmer TK, 2020, MMWR-MORBID MORTAL W, V69, P1404, DOI 10.15585/mmwr.mm6939e1
   Bowling A, 2005, J EPIDEMIOL COMMUN H, V59, P342, DOI 10.1136/jech.2004.021204
   Burke PF, 2021, VACCINE, V39, P5116, DOI 10.1016/j.vaccine.2021.07.056
   Cheung KL, 2016, PHARMACOECONOMICS, V34, P1195, DOI 10.1007/s40273-016-0429-5
   Chorus C, 2020, PLOS ONE, V15, DOI 10.1371/journal.pone.0238683
   Coroiu A, 2020, PLOS ONE, V15, DOI 10.1371/journal.pone.0239795
   Cucciniello M, 2022, SOC SCI MED, V292, DOI 10.1016/j.socscimed.2021.114195
   Czeisler ME, 2020, MMWR-MORBID MORTAL W, V69, P1485, DOI 10.15585/mmwr.mm6941a3
   Eshun-Wilson I, 2021, JAMA NETW OPEN, V4, DOI 10.1001/jamanetworkopen.2021.16113
   FINN A, 1992, J PUBLIC POLICY MARK, V11, P12, DOI 10.1177/074391569201100202
   Government of Canada, 2020, CORONAVIRUS DIS 2019
   Government of Canada, 2022, COVID 19 VACC CAN
   Government of Canada, 2021, COR DIS COVID 19 PRE
   Groemping U, 2017, DOE BASE FULL FACTOR
   Head KJ, 2020, SCI COMMUN, V42, P698, DOI 10.1177/1075547020960463
   HERSHEY JC, 1994, ORGAN BEHAV HUM DEC, V59, P177, DOI 10.1006/obhd.1994.1055
   Ibuka Y, 2014, PLOS ONE, V9, DOI 10.1371/journal.pone.0087164
   Lang R, 2021, BMC PUBLIC HEALTH, V21, DOI 10.1186/s12889-021-10790-0
   Leng AL, 2021, VACCINE, V39, P247, DOI 10.1016/j.vaccine.2020.12.009
   Manipis K, 2021, PATIENT, V14, P359, DOI 10.1007/s40271-021-00503-5
   Muhlbacher AC, 2016, HEALTH ECON REV, V6, DOI [10.1186/s13561-015-0079-x, 10.1186/s13561-015-0060-8]
   National LGBT Health Education Center, 2016, SEX GEND GUID PRINC
   Ogilvie GS, 2021, BMC PUBLIC HEALTH, V21, DOI 10.1186/s12889-021-11098-9
   Peduzzi P, 1995, J CLIN EPIDEMIOL, V48, P1503, DOI 10.1016/0895-4356(95)00048-8
   R Development Core Team, 2005, R LANG ENV STAT COMP
   Reed S, 2020, VALUE HEALTH, V23, P1438, DOI 10.1016/j.jval.2020.07.003
   Rieger MO., 2020, SOCIAL HLTH BEHAV, V3, P78, DOI [10.4103/SHB.SHB_39_20, DOI 10.4103/SHB.SHB_39_20]
   Sah P, 2021, P NATL ACAD SCI USA, V118, DOI 10.1073/pnas.2109229118
   Statistics Canada, 2016, LIST ETHN OR 2016
   Szeinbach SL, 1999, DRUG INF J, V33, P849, DOI 10.1177/009286159903300326
   Tatar O, 2019, HUM VACC IMMUNOTHER, V15, P1803, DOI 10.1080/21645515.2019.1575711
   Therneau T., 2014, R PACKAGE, DOI DOI 10.1198/TECH.2004.S740
   Valenti GD, 2021, PSYCHOL RES BEHAV MA, V14, P1325, DOI 10.2147/PRBM.S323617
   Vandenbroucke JP, 2007, EPIDEMIOLOGY, V18, P805, DOI [10.1371/journal.pmed.0040297, 10.1097/EDE.0b013e3181577511]
   Weinstein S., 2008, PRECAUTION ADOPTION, V4, P123
   Wise J, 2021, BMJ-BRIT MED J, V375, DOI 10.1136/bmj.n2411
NR 41
TC 0
Z9 0
U1 3
U2 3
PU ELSEVIER
PI AMSTERDAM
PA RADARWEG 29, 1043 NX AMSTERDAM, NETHERLANDS
EI 2211-3355
J9 PREV MED REP
JI Prev. Med. Rep.
PD APR
PY 2022
VL 26
AR 101755
DI 10.1016/j.pmedr.2022.101755
PG 8
WC Public, Environmental & Occupational Health
WE Science Citation Index Expanded (SCI-EXPANDED); Social Science Citation Index (SSCI)
SC Public, Environmental & Occupational Health
GA 0N2CE
UT WOS:000782651500024
PM 35284212
OA Green Published, Green Submitted, gold
DA 2022-11-04
ER

PT J
AU Barendse, MEA
   Flannery, J
   Cavanagh, C
   Aristizabal, M
   Becker, SP
   Berger, E
   Breaux, R
   Campione-Barr, N
   Church, JA
   Crone, EA
   Dahl, RE
   Dennis-Tiwary, TA
   Dvorsky, MR
   Dziura, SL
   van de Groep, S
   Ho, TYC
   Killoren, SE
   Langberg, JM
   Larguinho, TL
   Magis-Weinberg, L
   Michalska, KJ
   Mullins, JL
   Nadel, H
   Porter, BM
   Prinstein, MJ
   Redcay, E
   Rose, AJ
   Rote, WM
   Roy, AK
   Sweijen, SW
   Telzer, EH
   Teresi, GI
   Thomas, AG
   Pfeifer, JH
AF Barendse, Marjolein E. A.
   Flannery, Jessica
   Cavanagh, Caitlin
   Aristizabal, Melissa
   Becker, Stephen P.
   Berger, Estelle
   Breaux, Rosanna
   Campione-Barr, Nicole
   Church, Jessica A.
   Crone, Eveline A.
   Dahl, Ronald E.
   Dennis-Tiwary, Tracy A.
   Dvorsky, Melissa R.
   Dziura, Sarah L.
   van de Groep, Suzanne
   Ho, Tiffany C.
   Killoren, Sarah E.
   Langberg, Joshua M.
   Larguinho, Tyler L.
   Magis-Weinberg, Lucia
   Michalska, Kalina J.
   Mullins, Jordan L.
   Nadel, Hanna
   Porter, Blaire M.
   Prinstein, Mitchell J.
   Redcay, Elizabeth
   Rose, Amanda J.
   Rote, Wendy M.
   Roy, Amy K.
   Sweijen, Sophie W.
   Telzer, Eva H.
   Teresi, Giana I.
   Thomas, April Gile
   Pfeifer, Jennifer H.
TI Longitudinal Change in Adolescent Depression and Anxiety Symptoms from
   before to during the COVID-19 Pandemic
SO JOURNAL OF RESEARCH ON ADOLESCENCE
LA English
DT Article; Early Access
DE COVID-19; depression and anxiety; collaborative
ID DEVELOPMENTAL PATTERNS; CHILDREN; PSYCHOPATHOLOGY; EXPERIENCE;
   DISORDERS; CHILDHOOD; SCIENCE; IMPACT
AB This study aimed to examine changes in depression and anxiety symptoms from before to during the first 6 months of the COVID-19 pandemic in a sample of 1,339 adolescents (9-18 years old, 59% female) from three countries. We also examined if age, race/ethnicity, disease burden, or strictness of government restrictions moderated change in symptoms. Data from 12 longitudinal studies (10 U.S., 1 Netherlands, 1 Peru) were combined. Linear mixed effect models showed that depression, but not anxiety, symptoms increased significantly (median increase = 28%). The most negative mental health impacts were reported by multiracial adolescents and those under 'lockdown' restrictions. Policy makers need to consider these impacts by investing in ways to support adolescents' mental health during the pandemic.
C1 [Barendse, Marjolein E. A.; Berger, Estelle; Nadel, Hanna; Pfeifer, Jennifer H.] Univ Oregon, Eugene, OR 97403 USA.
   [Flannery, Jessica; Prinstein, Mitchell J.; Telzer, Eva H.] Univ N Carolina, Chapel Hill, NC 27515 USA.
   [Cavanagh, Caitlin] Michigan State Univ, E Lansing, MI 48824 USA.
   [Aristizabal, Melissa; Church, Jessica A.; Larguinho, Tyler L.; Porter, Blaire M.] Univ Texas Austin, Austin, TX 78712 USA.
   [Becker, Stephen P.] Univ Cincinnati, Coll Med, Cincinnati, OH 45221 USA.
   [Breaux, Rosanna] Virginia Polytech Inst & State Univ, Blacksburg, VA 24061 USA.
   [Campione-Barr, Nicole; Killoren, Sarah E.; Rose, Amanda J.] Univ Missouri, Columbia, MO 65211 USA.
   [Crone, Eveline A.; van de Groep, Suzanne; Sweijen, Sophie W.] Erasmus Univ, Rotterdam, Netherlands.
   [Dahl, Ronald E.] Univ Calif Berkeley, Berkeley, CA 94720 USA.
   [Dennis-Tiwary, Tracy A.] CUNY, New York, NY 10021 USA.
   [Dvorsky, Melissa R.] George Washington Univ, Washington, DC 20052 USA.
   [Dziura, Sarah L.; Redcay, Elizabeth] Univ Maryland Baltimore Cty, Baltimore, MD 21228 USA.
   [Ho, Tiffany C.] Univ Calif San Francisco, San Francisco, CA 94143 USA.
   [Langberg, Joshua M.] Virginia Commonwealth Univ, Richmond, VA 23284 USA.
   [Magis-Weinberg, Lucia] Univ Washington, Seattle, WA 98195 USA.
   [Michalska, Kalina J.; Mullins, Jordan L.] Univ Calif Riverside, Riverside, CA 92521 USA.
   [Rote, Wendy M.] Univ S Florida, Tampa, FL 33620 USA.
   [Roy, Amy K.] Fordham Univ, Bronx, NY 10458 USA.
   [Teresi, Giana I.] Stanford Univ, Stanford, CA 94305 USA.
   [Thomas, April Gile] Univ Texas El Paso, El Paso, TX 79968 USA.
RP Barendse, MEA (通讯作者)，Univ Calif Davis, Dept Psychiat & Behav Sci, 2248 Stockton Blvd, Sacramento, CA 95817 USA.
EM mebarendse@ucdavis.edu
RI van de Groep, Suzanne/ABH-3488-2020; Dziura, Sarah/GMX-2819-2022
OI van de Groep, Suzanne/0000-0001-6135-0053; Teresi, Giana
   Isabella/0000-0002-9674-3313; Campione-Barr, Nicole/0000-0002-9644-5711;
   flannery, jessica/0000-0003-0710-2512; Dziura, Sarah/0000-0002-5072-4299
FU Bezos Family Foundation; European Research Council [ERC CoG PROSOCIAL
   681632]; National Institute of Mental Health [R01MH107441, R01MH107418,
   R56MH111700]; Brain & Behavior Research Foundation; University of Texas;
   Hellman Fellows Fund; National Institute of Mental Health/UCR Center for
   Health Disparities Research [NIMH/UCR HDR U54MD013368]; Institution of
   Education Sciences [R305A160126]; Cincinnati Children's Research
   Foundation Research Innovation/Pilot (RIP) Award; Virginia Tech COVID-19
   Rapid Response Seed Fund; National Science Foundation
   [NSF-2018-1,826,773, 00047447, SES 1459719]; Jacobs Foundation
   [2018-1288-13]; American Psychological Foundation; UTEP Center for Law
   and Border Studies; University of Texas at El Paso Internal Research
   Funding; National Institutes of Health [K01MH117442, R37MH101495];
   Klingenstein Third Generation Foundation (Child and Adolescent
   Depression Fellow Award); Stanford Maternal and Child Health Research
   Institute; Stanford Center for Cognitive and Neurobiological Imaging;
   Ray and Dagmar Dolby Family Fund; University of South-Florida SP
   Internal Research Award; University of Missouri Research Council; NIH
   [R01DA039923]
FX Study ARC was funded by an anonymous private donor and by the Bezos
   Family Foundation (PIs Magis-Weinberg and Dahl). Study BLP was funded by
   the European Research Council (PI Crone; grant no. ERC CoG PROSOCIAL
   681632). Study CAT was funded by the National Institute of Mental Health
   (PI Redcay; grant no. R01MH107441). Study EFC was funded by the Brain &
   Behavior Research Foundation and University of Texas start-up funds (PI
   Church). Study KLG was supported by grants from the Hellman Fellows Fund
   and the National Institute of Mental Health/UCR Center for Health
   Disparities Research (PI Michalska; grant no. NIMH/UCR HDR U54MD013368).
   Study LIS was funded by the Institution of Education Sciences (PIs:
   Langberg & Becker; grant no. R305A160126), a Cincinnati Children's
   Research Foundation Research Innovation/Pilot (RIP) Award and a grant
   from the Virginia Tech COVID-19 Rapid Response Seed Fund (PIs and CoIs:
   Becker, Langberg, Dvorsky, Breaux, & Sciberras). Study MFS was funded by
   the National Science Foundation (PI Campione-Barr, grant no. 00047447),
   University of South-Florida SP Internal Research Award (PI Rote) and
   University of Missouri Research Council (PI Killoren). Study NT/TTP was
   funded by the NIH (grant no. R01DA039923 for NT/TTP), National Science
   Foundation (grant no. SES 1459719 for NT), and Jacobs Foundation (grant
   no. 2018-1288-13 for TTP); PIs Telzer and Prinstein. Study SDS was
   funded by the National Science Foundation (PIs Thomas and Cavanagh;
   grant no. NSF-2018-1,826,773), American Psychological Foundation (PI
   Thomas), UTEP Center for Law and Border Studies (PI Thomas), and
   University of Texas at El Paso Internal Research Funding (PI Thomas).
   Study TAB was funded by the National Institute of Mental Health (PI
   Dennis-Tiwary; grant no. R56MH111700). Study TAG was funded by the
   National Institute of Mental Health (PI Pfeifer; grant no. R01MH107418).
   Study TGR was supported by the National Institutes of Health
   (K01MH117442 to Ho, R37MH101495 to Gotlib), Klingenstein Third
   Generation Foundation (Child and Adolescent Depression Fellow Award to
   Ho), Stanford Maternal and Child Health Research Institute (Early Career
   Award and K Support Award to Ho), Stanford Center for Cognitive and
   Neurobiological Imaging (Seed Grant to Ho), and Ray and Dagmar Dolby
   Family Fund (to Ho). The funding agencies had no role in the design of
   the study or the collection, analysis, and interpretation of data or in
   writing the manuscript, apart from their financial contribution; the
   content is solely the responsibility of the authors and does not
   necessarily represent the official views of any of the funding agencies.
   We would like to thank Claire Chie for her assistance in reliability
   coding and all participants and their families for their involvement in
   the study.
CR Achterberg M, 2021, SCI REP-UK, V11, DOI 10.1038/s41598-021-81720-8
   Anderson ER, 2010, CLIN PSYCHOL REV, V30, P338, DOI 10.1016/j.cpr.2009.12.008
   Bates D, 2015, J STAT SOFTW, V67, P1, DOI 10.18637/jss.v067.i01
   Bernasco EL, 2021, J RES ADOLESCENCE, V31, P692, DOI 10.1111/jora.12662
   Bignardi G, 2021, ARCH DIS CHILD, V106, P791, DOI 10.1136/archdischild-2020-320372
   Bitsko Rebecca H, 2022, MMWR Suppl, V71, P1, DOI 10.15585/mmwr.su7102a1
   Branje S, 2021, J RES ADOLESCENCE, V31, P486, DOI 10.1111/jora.12668
   Carstensen LL, 2020, PSYCHOL SCI, V31, P1374, DOI 10.1177/0956797620967261
   Centers for Disease Control and Prevention, 2021, MENT HLTH HOUS SURV
   Costello EJ, 2011, J CHILD PSYCHOL PSYC, V52, P1015, DOI 10.1111/j.1469-7610.2011.02446.x
   Dahl RE, 2018, NATURE, V554, P441, DOI 10.1038/nature25770
   Demaray MK, 2003, SCHOOL PSYCHOL REV, V32, P108
   Dong ES, 2020, LANCET INFECT DIS, V20, P533, DOI 10.1016/S1473-3099(20)30120-1
   Duan L, 2020, J AFFECT DISORDERS, V275, P112, DOI 10.1016/j.jad.2020.06.029
   Frenkel TI, 2015, J CHILD PSYCHOL PSYC, V56, P1065, DOI 10.1111/jcpp.12390
   Golberstein E, 2020, JAMA PEDIATR, V174, P819, DOI 10.1001/jamapediatrics.2020.1456
   Guessoum SB, 2020, PSYCHIAT RES, V291, DOI 10.1016/j.psychres.2020.113264
   Holmes EA, 2020, LANCET PSYCHIAT, V7, P547, DOI 10.1016/S2215-0366(20)30168-1
   Kessler RC, 2012, INT J METH PSYCH RES, V21, P169, DOI 10.1002/mpr.1359
   Lee J, 2020, LANCET CHILD ADOLESC, V4, P421, DOI 10.1016/S2352-4642(20)30109-7
   Magson NR, 2021, J YOUTH ADOLESCENCE, V50, P44, DOI 10.1007/s10964-020-01332-9
   McLaughlin KA, 2007, J ABNORM CHILD PSYCH, V35, P801, DOI 10.1007/s10802-007-9128-1
   Moeller J, 2015, FRONT PSYCHOL, V6, DOI 10.3389/fpsyg.2015.01389
   Nelson EE, 2016, DEV COGN NEUROS-NETH, V17, P118, DOI 10.1016/j.dcn.2015.12.008
   OpenInfo, COR CIJF DAG GEM
   Orben A, 2020, LANCET CHILD ADOLESC, V4, P634, DOI 10.1016/S2352-4642(20)30186-3
   Ormel J, 2017, PSYCHOL MED, V47, P1271, DOI 10.1017/S0033291716003445
   Pan KY, 2021, LANCET PSYCHIAT, V8, P121, DOI 10.1016/S2215-0366(20)30491-0
   Peru Ministerio de Salud, MINSA DAT AB MINS GE
   Racine N, 2020, PSYCHIAT RES, V292, DOI 10.1016/j.psychres.2020.113307
   Richards MH, 1998, CHILD DEV, V69, P154, DOI 10.2307/1132077
   Rosen ML, 2021, PLOS ONE, V16, DOI 10.1371/journal.pone.0255294
   Shum A., 2021, CHILDREN ADOLESCENTS
   Taylor S.E., 2011, OXFORD HDB HLTH PSYC, DOI [DOI 10.1093/OXFORDHB/9780195342819.013.0009, 10.1093/oxfordhb/9780195342819.013.0009]
   Tretter TR, 2006, J RES SCI TEACH, V43, P1061, DOI 10.1002/tea.20155
   United States Census Bureau, 2019, AM COMMUNITY SURVEY
   Wang CY, 2020, BRAIN BEHAV IMMUN, V87, P40, DOI 10.1016/j.bbi.2020.04.028
   Widnall E., 2020, YOUNG PEOPLES MENTAL
   Wray-Lake L, 2010, CHILD DEV, V81, P636, DOI 10.1111/j.1467-8624.2009.01420.x
   Xie XY, 2020, JAMA PEDIATR, V174, P898, DOI 10.1001/jamapediatrics.2020.1619
   Zhou SJ, 2020, EUR CHILD ADOLES PSY, V29, P749, DOI 10.1007/s00787-020-01541-4
NR 41
TC 0
Z9 0
U1 3
U2 3
PU WILEY
PI HOBOKEN
PA 111 RIVER ST, HOBOKEN 07030-5774, NJ USA
SN 1050-8392
EI 1532-7795
J9 J RES ADOLESCENCE
JI J. Res. Adolesc.
DI 10.1111/jora.12781
EA JUL 2022
PG 18
WC Family Studies; Psychology, Developmental
WE Social Science Citation Index (SSCI)
SC Family Studies; Psychology
GA 2S3GB
UT WOS:000821682800001
PM 35799311
OA Green Published, Green Submitted
DA 2022-11-04
ER

PT J
AU McLean, CP
   Utpala, R
   Sharp, G
AF McLean, Courtney P. P.
   Utpala, Ranjani
   Sharp, Gemma
TI The impacts of COVID-19 on eating disorders and disordered eating: A
   mixed studies systematic review and implications
SO FRONTIERS IN PSYCHOLOGY
LA English
DT Review
DE eating disorder; disordered eating; eating behavior and eating disorder;
   systematic review; COVID-19; pandemic (COVID-19)
ID HELP-SEEKING; RISK-FACTORS; BEHAVIORS; ADOLESCENTS; PREVALENCE;
   STRATEGIES; LOCKDOWN; OUTCOMES
AB Purpose: The unique constraints to everyday life brought about by the COVID-19 pandemic have been suggested to negatively impact those with pre-existing mental health issues such as eating disorders. While individuals with eating disorders or disordered eating behaviors likely represent a vulnerable group to the COVID-19 pandemic, the impact of the pandemic is yet to be fully established. Methods: We systematically examined the impact of the COVID-19 pandemic on eating disorders and disordered eating behaviors. We searched electronic databases MEDLINE, PsycINFO, CINAHL, and EMBASE for literature published until October 2021. Eligible studies were required to report on individuals with or without a diagnosed eating disorder or disordered eating behaviors who were exposed to the COVID-19 pandemic. Findings: Seventy-two studies met eligibility criteria with the majority reporting an increase in eating disorder or disordered eating behaviors associated with the COVID-19 pandemic. Specifically, it appears children and adolescents and individuals with a diagnosed eating disorder may present vulnerable groups to the impacts of the COVID-19 pandemic. Discussion: This mixed systematic review provides a timely insight into COVID-19 eating disorder literature and will assist in understanding possible future long-term impacts of the pandemic on eating disorder behaviors. It appears that the role of stress in the development and maintenance of eating disorders may have been intensified to cope with the uncertainty of the COVID-19 pandemic. Future research is needed among understudied and minority groups and to examine the long-term implications of the COVID-19 pandemic on eating disorders and disordered eating behaviors.
C1 [McLean, Courtney P. P.; Sharp, Gemma] Monash Univ, Monash Alfred Psychiat Res Ctr, Melbourne, Vic, Australia.
   [Utpala, Ranjani] Butterfly Fdn, Sydney, NSW, Australia.
RP McLean, CP (通讯作者)，Monash Univ, Monash Alfred Psychiat Res Ctr, Melbourne, Vic, Australia.
EM courtney.mclean@monash.edu
FU Butterfly Foundation
FX Funding was received by the Butterfly Foundation to undertake this
   systematic review.
CR Albert U, 2021, OBES SURG, V31, P1905, DOI 10.1007/s11695-021-05257-5
   Allison S, 2022, AUST NZ J PSYCHIAT, V56, P591, DOI 10.1177/00048674211054743
   Arcelus J, 2011, ARCH GEN PSYCHIAT, V68, P724, DOI 10.1001/archgenpsychiatry.2011.74
   Athanasiadis DI, 2021, SURG OBES RELAT DIS, V17, P756, DOI 10.1016/j.soard.2020.11.021
   Ayton A, 2022, BJPSYCH BULL, V46, P89, DOI 10.1192/bjb.2021.73
   Baenas I, 2020, EUR EAT DISORD REV, V28, P855, DOI 10.1002/erv.2771
   Beat, 2021, HELPL DEM SOARS 28 N
   Beghi M, 2021, INT J PSYCHIAT CLIN, V25, P135, DOI 10.1080/13651501.2020.1859120
   Beilharz F, 2021, J MED INTERNET RES, V23, DOI 10.2196/27807
   Branley-Bell D, 2021, APPETITE, V167, DOI 10.1016/j.appet.2021.105596
   Brown S, 2021, APPETITE, V156, DOI 10.1016/j.appet.2020.104977
   Brownstone LM, 2021, PSYCHOL SEX ORIENTAT, DOI 10.1037/sgd0000519
   Butterfly Foundation, 2020, BOD IM EAT DIS EX CO
   Chadi N, 2021, J ADOLESCENT HEALTH, V69, P847, DOI 10.1016/j.jadohealth.2021.07.036
   Bryan DC, 2020, EUR EAT DISORD REV, V28, P826, DOI 10.1002/erv.2762
   Coimbra M, 2022, EAT WEIGHT DISORD-ST, V27, P225, DOI 10.1007/s40519-021-01163-y
   Conceicao E, 2021, SURG OBES RELAT DIS, V17, P1165, DOI 10.1016/j.soard.2021.02.025
   Czepczor-Bernat K, 2021, NUTRIENTS, V13, DOI 10.3390/nu13041384
   Dumitrascu MC, 2021, EXP THER MED, V22, DOI 10.3892/etm.2021.10236
   Elmacioglu F, 2021, PUBLIC HEALTH NUTR, V24, P512, DOI 10.1017/S1368980020004140
   Esterhuizen TM, 2016, NEPHROL DIAL TRANSPL, V31, P882, DOI 10.1093/ndt/gfw092
   Favreau M, 2021, PSYCHIAT RES, V302, DOI 10.1016/j.psychres.2021.114045
   Fernando AN, 2020, BODY IMAGE, V35, P75, DOI 10.1016/j.bodyim.2020.08.007
   Flaudias V, 2020, J BEHAV ADDICT, V9, P826, DOI 10.1556/2006.2020.00053
   Flynn M, 2021, EUR EAT DISORD REV, V29, P458, DOI 10.1002/erv.2797
   Folmer CPR, 2021, PLOS ONE, V16, DOI 10.1371/journal.pone.0257945
   Frayn M, 2021, CURR PSYCHOL, V40, P6249, DOI 10.1007/s12144-021-01494-0
   Gholmie Y, 2021, DISORDERED EATING AT
   Giel KE, 2021, EUR EAT DISORD REV, V29, P657, DOI 10.1002/erv.2837
   Gordon CM, 2020, J ADOLESCENT HEALTH, V67, P5, DOI 10.1016/j.jadohealth.2020.03.041
   Greenberg N, 2020, BMJ-BRIT MED J, V368, DOI 10.1136/bmj.m1211
   Hong QN, 2018, EDUC INFORM, V34, P285, DOI 10.3233/EFI-180221
   Hunter R, 2021, APPETITE, V166, DOI 10.1016/j.appet.2021.105451
   Jarvis CI, 2020, BMC MED, V18, DOI 10.1186/s12916-020-01597-8
   Lobera IJ, 2009, EUR EAT DISORD REV, V17, P220, DOI 10.1002/erv.920
   Jordan AK, 2021, APPETITE, V166, DOI 10.1016/j.appet.2021.105580
   Jung RG, 2021, NAT COMMUN, V12, DOI 10.1038/s41467-021-21220-5
   Koenig J, 2021, EUR CHILD ADOLES PSY, DOI 10.1007/s00787-021-01843-1
   Kumar A, 2021, J MENT HEALTH, V30, P1, DOI 10.1080/09638237.2020.1757052
   Leenaerts N, 2021, EAT BEHAV, V41, DOI 10.1016/j.eatbeh.2021.101505
   Li YF, 2021, PLOS ONE, V16, DOI 10.1371/journal.pone.0246454
   Lin JA, 2021, J ADOLESCENT HEALTH, V69, P660, DOI 10.1016/j.jadohealth.2021.05.019
   Linardon J, 2022, INT J EAT DISORDER, V55, P3, DOI 10.1002/eat.23640
   Martinez-de-Quel O, 2021, APPETITE, V158, DOI 10.1016/j.appet.2020.105019
   Matthews A, 2021, EAT BEHAV, V43, DOI 10.1016/j.eatbeh.2021.101573
   Mazzeo SE, 2009, CHILD ADOL PSYCH CL, V18, P67, DOI 10.1016/j.chc.2008.07.003
   McCombie C, 2020, FRONT PSYCHIATRY, V11, DOI 10.3389/fpsyt.2020.589225
   Miniati M, 2021, FRONT PSYCHOL, V12, DOI 10.3389/fpsyg.2021.663376
   Moghimi E, 2021, J MED INTERNET RES, V23, DOI 10.2196/17874
   Moher D, 2009, PLOS MED, V6, DOI 10.1371/journal.pmed.1000097
   Moher D, 2010, INT J SURG, V8, P658, DOI 10.1016/j.ijsu.2010.07.299
   Monteleone AM, 2021, J AFFECT DISORDERS, V285, P77, DOI 10.1016/j.jad.2021.02.037
   Monteleone AM, 2021, EAT WEIGHT DISORD-ST, V26, P2443, DOI 10.1007/s40519-020-01097-x
   Muzi S, 2021, FRONT PSYCHIATRY, V12, DOI 10.3389/fpsyt.2021.590543
   Nearchou F, 2020, INT J ENV RES PUB HE, V17, DOI 10.3390/ijerph17228479
   Necho M, 2021, INT J SOC PSYCHIATR, V67, P892, DOI 10.1177/00207640211003121
   Nutley SK, 2021, JMIR MENT HEALTH, V8, DOI 10.2196/26011
   Otto AK, 2021, PEDIATRICS, V148, DOI 10.1542/peds.2021-052201
   Pereira R. F., 2007, Diabetes Spectrum, V20, P141, DOI 10.2337/diaspect.20.3.141
   Petticrew M, 2008, J EPIDEMIOL COMMUN H, V62, P552, DOI 10.1136/jech.2006.059394
   Phillipou A, 2021, EAT BEHAV, V43, DOI 10.1016/j.eatbeh.2021.101564
   Phillipou A, 2020, INT J EAT DISORDER, V53, P1158, DOI 10.1002/eat.23317
   Ramalho SM, 2022, EAT WEIGHT DISORD-ST, V27, P179, DOI 10.1007/s40519-021-01128-1
   Raykos BC, 2021, INT J EAT DISORDER, V54, P1689, DOI 10.1002/eat.23574
   Reba-Harrelson L, 2009, EAT WEIGHT DISORD-ST, V14, pE190
   Richardson C, 2020, GEN HOSP PSYCHIAT, V67, P136, DOI 10.1016/j.genhosppsych.2020.10.006
   Sharp G, 2017, PUBLIC HEALTH NUTR, V20, P1491, DOI 10.1017/S136898001700012X
   Sideli L, 2021, EUR EAT DISORD REV, V29, P826, DOI 10.1002/erv.2861
   Sim L, 2019, MAYO CLIN PROC, V94, P1398, DOI 10.1016/j.mayocp.2019.06.006
   Simone M, 2021, INT J EAT DISORDER, V54, P1189, DOI 10.1002/eat.23505
   Springall G, 2022, J PAEDIATR CHILD H, V58, P491, DOI 10.1111/jpc.15755
   Stewart SL, 2021, INT J ENV RES PUB HE, V18, DOI 10.3390/ijerph181910184
   Striegel-Moore RH, 2009, INT J EAT DISORDER, V42, P471, DOI 10.1002/eat.20625
   Sun FL, 2021, J PSYCHOSOM OBST GYN, V42, P91, DOI 10.1080/0167482X.2020.1857360
   Tan EJ, 2020, AUST NZ J PSYCHIAT, V54, P1067, DOI 10.1177/0004867420947815
   Termorshuizen JD, 2020, INT J EAT DISORDER, V53, P1780, DOI 10.1002/eat.23353
   Toye F, 2014, BMC MED RES METHODOL, V14, DOI 10.1186/1471-2288-14-80
   Troop NA, 1998, INT J EAT DISORDER, V24, P157, DOI 10.1002/(SICI)1098-108X(199809)24:2<157::AID-EAT5>3.0.CO;2-D
   Wang CY, 2021, J AM COLL HEALTH, DOI 10.1080/07448481.2021.1960849
   Wang L, 2021, J AFFECT DISORDERS, V294, P128, DOI 10.1016/j.jad.2021.06.077
   Wong E, 2020, BMC HEALTH SERV RES, V20, DOI 10.1186/s12913-020-05383-3
   Zeiler M, 2021, INT J ENV RES PUB HE, V18, DOI 10.3390/ijerph18084251
NR 82
TC 0
Z9 0
U1 17
U2 17
PU FRONTIERS MEDIA SA
PI LAUSANNE
PA AVENUE DU TRIBUNAL FEDERAL 34, LAUSANNE, CH-1015, SWITZERLAND
SN 1664-1078
J9 FRONT PSYCHOL
JI Front. Psychol.
PD SEP 6
PY 2022
VL 13
AR 926709
DI 10.3389/fpsyg.2022.926709
PG 12
WC Psychology, Multidisciplinary
WE Social Science Citation Index (SSCI)
SC Psychology
GA 4U2EJ
UT WOS:000858613300001
PM 36148134
OA Green Published, gold
DA 2022-11-04
ER

PT J
AU Zhang, N
   Russell, B
   Park, C
   Fendrich, M
AF Zhang, Na
   Russell, Beth
   Park, Crystal
   Fendrich, Michael
TI Effects of mindful emotion regulation on parents' loneliness and social
   support: A longitudinal study during the coronavirus disease 2019
   (COVID-19) pandemic in the United States
SO JOURNAL OF SOCIAL AND PERSONAL RELATIONSHIPS
LA English
DT Article; Early Access
DE emotion regulation; loneliness; mindfulness; parent; perceived social
   support
ID ANXIETY STRESS SCALES; PSYCHOMETRIC PROPERTIES; CONSTRUCT-VALIDITY;
   DEPRESSION
AB The COVID-19 pandemic has introduced unprecedented challenges and demands for parents or caregivers of children who experienced disruptions in social support and feelings of isolation. Mindful emotion regulation may be a resilient factor for parents' psychosocial outcomes. Mindful emotion regulation refers to individuals' inherent capacities to regulate emotions mindfully, i.e., through paying attention to one's experiences in the present moment nonjudgmentally. Based on the theoretical and empirical literature associating mindful emotion regulation with loneliness and perceived social support, the current study tested the effects of mindful emotion regulation on later changes in perceived social support and loneliness in U.S. parents during the pandemic. Participants were 147 parents/caregivers who were living with at least one child or adolescent in their household during the pandemic in the USA. Data were collected from a national online sample at four time points: baseline (April 7-21, 2020), 30-, 60-, and 90-days later. Results of longitudinal mediational structural equation modeling showed that mindful emotion regulation was directly associated with increased perceived social support and decreased loneliness. Moreover, mindful emotion regulation was also associated with perceived social support indirectly through its effects on loneliness. Focusing on the needs of parents is important for promoting family and child wellbeing to ameliorate negative health consequences. More research is needed to elucidate whether and how mindful emotion regulation may be beneficial for parents in the social relationship domain.
C1 [Zhang, Na; Russell, Beth] Univ Connecticut, Dept Human Dev & Family Sci, Storrs, CT USA.
   [Park, Crystal] Univ Connecticut, Dept Psychol Sci, Stamford, CT USA.
   [Fendrich, Michael] Univ Connecticut, Sch Social Work, Stamford, CT USA.
RP Zhang, N (通讯作者)，Univ Connecticut, 1 Univ Pl,Rm 3-35C, Stamford, CT 06901 USA.
EM nazhang@uconn.edu
FU National Institute on Alcohol Abuse and Alcoholism [1R34AA027455-01A1]
FX The author(s) disclosed receipt of the following financial support for
   the research, authorship, and/or publication of this article: This work
   was supported by the National Institute on Alcohol Abuse and Alcoholism
   (1R34AA027455-01A1).
CR Aldao A, 2010, CLIN PSYCHOL REV, V30, P217, DOI 10.1016/j.cpr.2009.11.004
   Antony MM, 1998, PSYCHOL ASSESSMENT, V10, P176, DOI 10.1037/1040-3590.10.2.176
   Arch J.J., 2015, HDB MINDFULNESS THEO, P208
   Baer RA, 2008, ASSESSMENT, V15, P329, DOI 10.1177/1073191107313003
   Bergomi C, 2013, MINDFULNESS, V4, P191, DOI 10.1007/s12671-012-0110-9
   BROOKINGS JB, 1988, AM J COMMUN PSYCHOL, V16, P137, DOI 10.1007/BF00906076
   Cacioppo JT, 2006, J RES PERS, V40, P1054, DOI 10.1016/j.jrp.2005.11.007
   Cacioppo S, 2014, PSYCHOL BULL, V140, P1464, DOI 10.1037/a0037618
   Chambers R, 2009, CLIN PSYCHOL REV, V29, P560, DOI 10.1016/j.cpr.2009.06.005
   Chiesa A, 2013, CLIN PSYCHOL REV, V33, P82, DOI 10.1016/j.cpr.2012.10.006
   COHEN S, 1985, PSYCHOL BULL, V98, P310, DOI 10.1037/0033-2909.98.2.310
   Cole DA, 2003, J ABNORM PSYCHOL, V112, P558, DOI 10.1037/0021-843X.112.4.558
   Cordts KMP, 2020, J DEV BEHAV PEDIATR, V41, P265, DOI 10.1097/DBP.0000000000000755
   Coutlee Christopher G, 2014, Arch Sci Psychol, V2, P1
   Creswell JD, 2017, ANNU REV PSYCHOL, V68, P491, DOI 10.1146/annurev-psych-042716-051139
   Czeisler ME, 2021, MMWR-MORBID MORTAL W, V70, P879, DOI [10.1101/2021.02.02.21251042v1, 10.15585/mmwr.mm7024a3]
   DeGarmo DS, 2008, FAM RELAT, V57, P35, DOI 10.1111/j.1741-3729.2007.00481.x
   DUCK S, 1994, J SOC PERS RELAT, V11, P253, DOI 10.1177/0265407594112006
   Eales L, 2021, DEV PSYCHOL, V57, P1563, DOI 10.1037/dev0001221
   Farb NAS, 2012, CAN J PSYCHIAT, V57, P70, DOI 10.1177/070674371205700203
   Feldman G, 2007, J PSYCHOPATHOL BEHAV, V29, P177, DOI 10.1007/s10862-006-9035-8
   Fong VC, 2020, J PEDIATR PSYCHOL, V45, P1124, DOI 10.1093/jpepsy/jsaa092
   Fontanesi L, 2020, PSYCHOL TRAUMA-US, V12, pS79, DOI 10.1037/tra0000672
   Fritz MS, 2007, PSYCHOL SCI, V18, P233, DOI 10.1111/j.1467-9280.2007.01882.x
   Garland EL, 2015, PSYCHOL INQ, V26, P293, DOI 10.1080/1047840X.2015.1064294
   Green BL, 2007, AM J COMMUN PSYCHOL, V40, P96, DOI 10.1007/s10464-007-9127-y
   Griffith AK, 2021, LANCET CHILD ADOLESC, V5, P322, DOI 10.1007/s10896-020-00172-2
   Gross JJ., 2014, HDB EMOTION REGULATI
   Gross JJ., 2014, HDB EMOTION REGULATI, V2nd, P3, DOI DOI 10.1080/00140130600971135
   Hall HK, 2020, J SOC PERS RELAT, V37, P2651, DOI 10.1177/0265407520935193
   Heinrich LA, 2006, CLIN PSYCHOL REV, V26, P695, DOI 10.1016/j.cpr.2006.04.002
   Henry JD, 2005, BRIT J CLIN PSYCHOL, V44, P227, DOI 10.1348/014466505X29657
   Holmes EA, 2020, LANCET PSYCHIAT, V7, P547, DOI 10.1016/S2215-0366(20)30168-1
   Horesh D, 2020, PSYCHOL TRAUMA-US, V12, P331, DOI 10.1037/tra0000592
   Horiuchi S, 2020, PLOS ONE, V15, DOI 10.1371/journal.pone.0243702
   HOUSE JS, 1988, SCIENCE, V241, P540, DOI 10.1037/0003-066X.59.8.676
   Hughes ME, 2004, RES AGING, V26, P655, DOI 10.1177/0164027504268574
   Izzo C., 2000, J PREV INTERV COMMUN, V20, P197, DOI [10.1300/J005v20n01_13, DOI 10.1300/J005V20N01_13]
   Kabat-Zinn J, 2021, MINDFULNESS, V12, P266, DOI 10.1007/s12671-020-01564-7
   Kall A, 2020, J CONSULT CLIN PSYCH, V88, P269, DOI 10.1037/ccp0000454
   Kaufman EA, 2016, J PSYCHOPATHOL BEHAV, V38, P443, DOI 10.1007/s10862-015-9529-3
   Kees J, 2017, J ADVERTISING, V46, P141, DOI 10.1080/00913367.2016.1269304
   Kil H, 2021, MINDFULNESS, V12, P2593, DOI 10.1007/s12671-021-01720-7
   Kuhl M, 2017, J LOSS TRAUMA, V22, P150, DOI 10.1080/15325024.2016.1212610
   Lindsay EK, 2019, P NATL ACAD SCI USA, V116, P3488, DOI 10.1073/pnas.1813588116
   Lindsay EK, 2017, CLIN PSYCHOL REV, V51, P48, DOI 10.1016/j.cpr.2016.10.011
   LOVIBOND PF, 1995, BEHAV RES THER, V33, P335, DOI 10.1016/0005-7967(94)00075-U
   Low RST, 2021, EMOTION, V21, P1671, DOI 10.1037/emo0001046
   MacKinnon DP, 2002, PSYCHOL METHODS, V7, P83, DOI 10.1037/1082-989X.7.1.83
   Making Caring Common & Harvard Graduate School of Education, 2021, LON AM PAND HAS DEEP
   Masicampo EJ, 2007, PSYCHOL INQ, V18, P255, DOI 10.1080/10478400701598363
   McConnell D, 2011, CHILD CARE HLTH DEV, V37, P679, DOI 10.1111/j.1365-2214.2010.01185.x
   McDonald RP, 2002, PSYCHOL METHODS, V7, P64, DOI 10.1037//1082-989X.7.1.64
   McRae CS, 2021, DEV PSYCHOL, V57, P1623, DOI 10.1037/dev0001207
   Muthen L., 2010, MPLUS USERS GUIDE
   Naragon-Gainey K, 2017, PSYCHOL BULL, V143, P384, DOI 10.1037/bul0000093
   Oppermann E, 2021, FRONT PSYCHOL, V12, DOI 10.3389/fpsyg.2021.682540
   Patrick SW, 2020, PEDIATRICS, V146, DOI 10.1542/peds.2020-016824
   Preece DA, 2021, PERS INDIV DIFFER, V180, DOI 10.1016/j.paid.2021.110974
   Prime H, 2020, AM PSYCHOL, V75, P631, DOI 10.1037/amp0000660
   Quaglia JT, 2015, COGNITION EMOTION, V29, P1466, DOI 10.1080/02699931.2014.988124
   Roemer L, 2015, CURR OPIN PSYCHOL, V3, P52, DOI 10.1016/j.copsyc.2015.02.006
   Rosenbaum D, 2020, SCI REP-UK, V10, DOI 10.1038/s41598-020-71952-5
   Russell BS, 2022, J CLIN PSYCHOL, V78, P357, DOI 10.1002/jclp.23228
   Rutherford HJV, 2015, DEV REV, V36, P1, DOI 10.1016/j.dr.2014.12.008
   Samhkaniyan E, 2015, J Med Life, V8, P107
   Sanders MR, 2022, J CLIN CHILD ADOLESC, V51, P277, DOI 10.1080/15374416.2022.2025598
   Sheehan KB, 2018, COMMUN MONOGR, V85, P140, DOI 10.1080/03637751.2017.1342043
   Sun J, 2019, J COMMUNITY PSYCHOL, V47, P1799, DOI 10.1002/jcop.22229
   Swickert R, 2019, J HAPPINESS STUD, V20, P815, DOI 10.1007/s10902-017-9952-0
   Tambling RR, 2021, HEALTH EDUC BEHAV, V48, P20, DOI 10.1177/1090198120979912
   Teper R, 2013, CURR DIR PSYCHOL SCI, V22, P449, DOI 10.1177/0963721413495869
   VINOKUR A, 1987, J PERS SOC PSYCHOL, V53, P1137, DOI 10.1037/0022-3514.53.6.1137
   Willard Mary Beth, 2021, WHY ITS OK ENJOY WOR
   Williams CYK, 2021, PLOS ONE, V16, DOI 10.1371/journal.pone.0247139
   Zhang N, 2018, INT J PSYCHOL, V53, P373, DOI 10.1002/ijop.12394
NR 76
TC 0
Z9 0
U1 13
U2 13
PU SAGE PUBLICATIONS LTD
PI LONDON
PA 1 OLIVERS YARD, 55 CITY ROAD, LONDON EC1Y 1SP, ENGLAND
SN 0265-4075
EI 1460-3608
J9 J SOC PERS RELAT
JI J. Soc. Pers. Relatsh.
AR 02654075221098419
DI 10.1177/02654075221098419
EA APR 2022
PG 21
WC Communication; Family Studies; Psychology, Social
WE Social Science Citation Index (SSCI)
SC Communication; Family Studies; Psychology
GA 0W6YR
UT WOS:000789171100001
DA 2022-11-04
ER

PT J
AU Daoust, AR
   Stanton, K
   Vandermeer, MRJ
   Liu, P
   Harkness, KL
   Hayden, EP
AF Daoust, Andrew R.
   Stanton, Kasey
   Vandermeer, Matthew R. J.
   Liu, Pan
   Harkness, Kate L.
   Hayden, Elizabeth P.
TI Development and Preliminary Validation of the Pandemic Avoidance and
   Concern Scales (PACS)
SO JOURNAL OF PSYCHOPATHOLOGY AND BEHAVIORAL ASSESSMENT
LA English
DT Article; Early Access
DE Covid-19; Pandemic; Avoidance; Concern; Assessment; Adolescents;
   Families
ID ADOLESCENTS; COVID-19; STRESS; IMPACT
AB The COVID-19 pandemic has led to radical disruptions to the routines of individuals and families, but there are few psychometrically assessed measures for indexing behavioural responses associated with a modern pandemic. Given the likelihood of future pandemics, valid tools for assessing pandemic-related behavioral responses relevant to mental health are needed. This need may be especially salient for studies involving families, as they may experience higher levels of stress and maladjustment related to school and business closures. We therefore created the Pandemic Avoidance and Concern Scales (PACS) to assess caregivers' and youths' adjustment to COVID-19 and future pandemics. Concern and Avoidance factors derived from exploratory factor analyses were associated with measures of internalizing symptoms, as well as other indices of pandemic-related disruption. Findings suggest that the PACS is a valid tool for assessing pandemic-related beliefs and behaviors in adults and adolescents. Preliminary findings related to differential adjustment between caregivers and youths are discussed.
C1 [Daoust, Andrew R.; Vandermeer, Matthew R. J.; Liu, Pan; Hayden, Elizabeth P.] Western Univ, Dept Psychol, London, ON, Canada.
   [Stanton, Kasey] Virginia Tech, Dept Psychol, Blacksburg, VA USA.
   [Harkness, Kate L.] Queens Univ, Dept Psychol, Kingston, ON, Canada.
   [Daoust, Andrew R.] Western Univ, Brain & Mind Inst, Dept Psychol, Western Interdisciplinary Res Bldg,Room 2178, London, ON N6A 5B7, Canada.
RP Daoust, AR (通讯作者)，Western Univ, Dept Psychol, London, ON, Canada.; Daoust, AR (通讯作者)，Western Univ, Brain & Mind Inst, Dept Psychol, Western Interdisciplinary Res Bldg,Room 2178, London, ON N6A 5B7, Canada.
EM adaoust3@uwo.ca; kaseyjstanton@gmail.com; mvande66@uwo.ca;
   pliu261@gmail.com; harkness@queensu.ca; ehayden@uwo.ca
OI Daoust, Andrew/0000-0003-3082-4740
FU Social Sciences and Humanities Research Council (SSHRC) Insight Grant;
   BrainsCAN Accelerator grant; Natural Sciences and Engineering Research
   Council of Canada (NSERC)
FX This work was supported by the Social Sciences and Humanities Research
   Council (SSHRC) Insight Grant, a BrainsCAN Accelerator grant, and the
   Natural Sciences and Engineering Research Council of Canada (NSERC) via
   the Canada Graduate Scholarships -Doctoral Program (CGS-D). These
   agencies had no role in study design, collection, analysis,
   interpretation of data, report writing, or the submission of this paper
   for publication.
CR Achenbach T.M., 2001, MANUAL ASEBA SCH AGE
   Brown SM, 2020, CHILD ABUSE NEGLECT, V110, DOI 10.1016/j.chiabu.2020.104699
   Castillo-Chavez C, 2015, LANCET GLOB HEALTH, V3, pE354, DOI 10.1016/S2214-109X(15)00068-6
   Cohen S., 1994, MEASURING STRESS GUI, V10, P1
   Daoust AR, 2018, COMPR PSYCHIAT, V87, P161, DOI 10.1016/j.comppsych.2018.10.009
   Dubey S, 2020, DIABETES METAB SYND, V14, P779, DOI 10.1016/j.dsx.2020.05.035
   Dunn L. M., 1981, PEABODY PICTURE VOCA
   Ellis WE, 2020, CAN J BEHAV SCI, V52, P177, DOI 10.1037/cbs0000215
   Ellwart T, 2011, J PSYCHOL, V145, P391, DOI 10.1080/00223980.2011.580388
   Fegert JM, 2020, CHILD ADOL PSYCH MEN, V14, DOI 10.1186/s13034-020-00329-3
   Findlay LC, 2020, HEALTH REP, V31, P22, DOI 10.25318/82-003-x202000400003-eng
   Frutos R, 2020, FRONT MED-LAUSANNE, V7, DOI 10.3389/fmed.2020.00223
   Grasso D. J., 2020, EPIDEMIC PANDEMIC IM
   Haig-Ferguson A, 2021, BEHAV COGN PSYCHOTH, V49, P129, DOI 10.1017/S1352465820000636
   Harkness KL, 2016, J ABNORM PSYCHOL, V125, P727, DOI 10.1037/abn0000178
   HARKNESS KL, 2020, OXFORD HDB STRESS ME
   Hawes MT, 2021, PSYCHOL MED, DOI 10.1017/S0033291720005358
   Helwig CC, 2006, COGNITIVE DEV, V21, P458, DOI 10.1016/j.cogdev.2006.06.009
   Hiraoka D, 2020, PSYCHIAT CLIN NEUROS, V74, P497, DOI 10.1111/pcn.13088
   HORN JL, 1965, PSYCHOMETRIKA, V30, P179, DOI 10.1007/BF02289447
   HOROWITZ M, 1979, PSYCHOSOM MED, V41, P209, DOI 10.1097/00006842-197905000-00004
   Jabbari P, 2020, DISASTER MED PUBLIC, V14, pE38, DOI 10.1017/dmp.2020.223
   Kroenke K, 2001, J GEN INTERN MED, V16, P606, DOI 10.1046/j.1525-1497.2001.016009606.x
   Kujawa A., 2020, PSYARXIV
   Lee SJ, 2022, J INTERPERS VIOLENCE, V37, pNP14239, DOI 10.1177/08862605211006359
   Li JW, 2021, CURR NEUROPHARMACOL, V19, P92, DOI 10.2174/1570159X18666200507085335
   Lorenzo-Seva U., 2006, METHODOLOGY, V2, P57, DOI [DOI 10.1027/1614-2241.2.2.57, 10.1027/1614-2241.2.2.57]
   Magson NR, 2021, J YOUTH ADOLESCENCE, V50, P44, DOI 10.1007/s10964-020-01332-9
   Mann FD, 2020, PERS INDIV DIFFER, V167, DOI 10.1016/j.paid.2020.110233
   McCubbin MA., 1991, FAMILY ASSESSMENT IN, P1
   RADLOFF LS, 1991, J YOUTH ADOLESCENCE, V20, P149, DOI 10.1007/BF01537606
   Sequeira SL, 2021, J CHILD FAM STUD, V30, P2303, DOI 10.1007/s10826-021-02026-x
   Spinelli M, 2020, FRONT PSYCHOL, V11, DOI 10.3389/fpsyg.2020.01713
   Spitzer RL, 2006, ARCH INTERN MED, V166, P1092, DOI 10.1001/archinte.166.10.1092
   Statistics Canada, 2017, IMMIGRATION DIVERSIT
   Tabish SA, 2020, J PUBLIC HEALTH RES, V9, P19, DOI 10.4081/jphr.2020.1786
   Taylor S, 2020, J ANXIETY DISORD, V72, DOI 10.1016/j.janxdis.2020.102232
   Teague S, 2018, BMC MED RES METHODOL, V18, DOI 10.1186/s12874-018-0586-7
   Tso WWY, 2022, EUR CHILD ADOLES PSY, V31, P161, DOI 10.1007/s00787-020-01680-8
   Tull MT, 2020, PSYCHIAT RES, V289, DOI 10.1016/j.psychres.2020.113098
   Vandermeer MRJ, 2020, NEUROIMAGE-CLIN, V28, DOI 10.1016/j.nicl.2020.102395
   Whiteside-Mansell L, 2003, EDUC PSYCHOL MEAS, V63, P163, DOI 10.1177/0013164402239323
NR 42
TC 0
Z9 0
U1 1
U2 1
PU SPRINGER/PLENUM PUBLISHERS
PI NEW YORK
PA 233 SPRING ST, NEW YORK, NY 10013 USA
SN 0882-2689
EI 1573-3505
J9 J PSYCHOPATHOL BEHAV
JI J. Psychopathol. Behav. Assess.
DI 10.1007/s10862-022-09995-3
EA SEP 2022
PG 14
WC Psychology, Clinical
WE Social Science Citation Index (SSCI)
SC Psychology
GA 4K9GT
UT WOS:000852249200001
PM 36097551
OA Bronze, Green Published
DA 2022-11-04
ER

PT J
AU Sabato, H
   Abraham, Y
   Kogut, T
AF Sabato, Hagit
   Abraham, Yael
   Kogut, Tehila
TI Too Lonely to Help: Early Adolescents' Social Connections and
   Willingness to Help During COVID-19 Lockdown
SO JOURNAL OF RESEARCH ON ADOLESCENCE
LA English
DT Article
DE early adolescents' loneliness; social connections; virtual
   communication; COVID-19; willingness to help
ID PROSOCIAL BEHAVIOR; LIFE SATISFACTION; NEGATIVE AFFECT; ALTRUISM BORN;
   LONELINESS; EXCLUSION; CHILDREN; EVENTS; STRESS; PAIN
AB We examined early adolescents' social connections, their emotional state, and their willingness to act prosocially during COVID-19 pandemic lockdown. In two studies-comparing fourth to sixth graders during lockdown with a similar sample in pre-pandemic times, and longitudinally examining the same sample of participants, twice-we found that overall, early adolescents' emotional state during lockdown was significantly worse than in normal times (before the pandemic). This decline was explained by the participants' ratings of their loneliness, which was linked to their social (virtual) connections during lockdown. Importantly, participants with fewer social connections (in the virtual world as well as in face-to-face interactions) were less willing to help a lonely peer-even though they experienced similar pangs of loneliness.
C1 [Sabato, Hagit] Hebrew Univ Jerusalem, Jerusalem, Israel.
   [Abraham, Yael] Educ Psychol Serv, Jerusalem, Israel.
   [Kogut, Tehila] Ben Gurion Univ Negev, Beer Sheva, Israel.
RP Sabato, H (通讯作者)，Hebrew Univ Jerusalem, Seymour Fox Sch Educ, Div Clin Child & Educ Psychol, Jerusalem, Israel.
EM hagit.sabato@mail.huji.ac.il
OI Kogut, Tehila/0000-0001-8652-5112; Sabato, Hagit/0000-0003-2702-3520
CR Aknin LB, 2012, J HAPPINESS STUD, V13, P347, DOI 10.1007/s10902-011-9267-5
   ASHER SR, 1984, CHILD DEV, V55, P1456, DOI 10.2307/1130015
   BATSON CD, 1987, J PERS, V55, P19, DOI 10.1111/j.1467-6494.1987.tb00426.x
   Batson CD, 1997, J PERS SOC PSYCHOL, V72, P105, DOI 10.1037/0022-3514.72.1.105
   BAUMEISTER RF, 1995, PSYCHOL BULL, V117, P497, DOI 10.1037/0033-2909.117.3.497
   Berger C, 2015, J YOUTH ADOLESCENCE, V44, P2230, DOI 10.1007/s10964-015-0298-9
   Boivin M, 1997, DEV PSYCHOL, V33, P135, DOI 10.1037/0012-1649.33.1.135
   Bolin JH, 2014, J EDUC MEAS, V51, P335, DOI 10.1111/jedm.12050
   Brooks SK, 2020, LANCET, V395, P912, DOI [10.1016/S0140-6736(20)30460-8, 10.1016/S0140-6736(20)30460-8.]
   Buhs ES, 2006, J EDUC PSYCHOL, V98, P1, DOI 10.1037/0022-0663.98.1.1
   Bukowski W M, 1993, New Dir Child Dev, P23
   Burke M, 2010, CHI2010: PROCEEDINGS OF THE 28TH ANNUAL CHI CONFERENCE ON HUMAN FACTORS IN COMPUTING SYSTEMS, VOLS 1-4, P1909
   Cacioppo JT, 2003, PERSPECT BIOL MED, V46, pS39, DOI 10.1353/pbm.2003.0049
   CASSIDY J, 1992, CHILD DEV, V63, P350, DOI 10.2307/1131484
   Corsano P, 2006, ADOLESCENCE, V41, P341
   Crone EA, 2013, CHILD DEV PERSPECT, V7, P97, DOI 10.1111/cdep.12022
   DARLEY JM, 1973, J PERS SOC PSYCHOL, V27, P100, DOI 10.1037/h0034449
   DIENER E, 1985, J PERS ASSESS, V49, P71, DOI 10.1207/s15327752jpa4901_13
   Diener E., 2002, HDB POSITIVE PSYCHOL, P463, DOI DOI 10.1093/OXFORDHB/9780195187243.013.0017
   Diener E, 2009, SOC INDIC RES SER, V39, P1, DOI 10.1007/978-90-481-2354-4_1
   DUBOW EF, 1988, J SCHOOL PSYCHOL, V26, P69, DOI 10.1016/0022-4405(88)90033-7
   Dumont M, 1999, J YOUTH ADOLESCENCE, V28, P343, DOI 10.1023/A:1021637011732
   Eisenberger NI, 2012, NAT NEUROSCI, V15, P669, DOI 10.1038/nn.3086
   Exley C, 2018, MANAGE SCI, V64, P2460, DOI 10.1287/mnsc.2016.2685
   Faul F, 2007, BEHAV RES METHODS, V39, P175, DOI 10.3758/BF03193146
   Foster CE, 2017, CHILD YOUTH SERV REV, V81, P321, DOI 10.1016/j.childyouth.2017.08.011
   Frazier P, 2013, PSYCHOL TRAUMA-US, V5, P286, DOI 10.1037/a0027255
   Golberstein E, 2020, JAMA PEDIATR, V174, P819, DOI 10.1001/jamapediatrics.2020.1456
   Graham S, 1998, DEV PSYCHOL, V34, P587, DOI 10.1037/0012-1649.34.3.587
   Grapin S. L., 2015, CONT SCH PSYCHOL, DOI [10.1007/s40688-015-0051-0, DOI 10.1007/S40688-015-0051-0]
   Griese ER, 2014, J YOUTH ADOLESCENCE, V43, P1052, DOI 10.1007/s10964-013-0046-y
   Harel I, 2015, J EXP SOC PSYCHOL, V56, P24, DOI 10.1016/j.jesp.2014.08.005
   HOGUE A, 1995, DEV PSYCHOL, V31, P897, DOI 10.1037/0012-1649.31.6.897
   Huang HQ, 2016, FRONT PSYCHOL, V7, DOI 10.3389/fpsyg.2016.01388
   Huebner ES, 1996, SOC INDIC RES, V38, P129, DOI 10.1007/BF00300455
   HUEBNER ES, 1991, J PSYCHOEDUC ASSESS, V9, P363, DOI 10.1177/073428299100900408
   Huebner ES., 1991, SCH PSYCHOL INT, V12, P231, DOI [10.1177/0143034391123010, DOI 10.1177/0143034391123010]
   Jiao WY, 2020, J PEDIATR-US, V221, P264, DOI 10.1016/j.jpeds.2020.03.013
   Jiloha R., 2020, EPIDEMIOL INT, V5, P7, DOI [10.24321/2455.7048.202002, DOI 10.24321/2455.7048.202002]
   Kiesner J, 2002, J RES ADOLESCENCE, V12, P463, DOI 10.1111/1532-7795.00042
   Kim J, 2011, CYBERPSYCH BEH SOC N, V14, P359, DOI 10.1089/cyber.2010.0374
   Kogut T, 2005, J BEHAV DECIS MAKING, V18, P157, DOI 10.1002/bdm.492
   Kogut T, 2007, ORGAN BEHAV HUM DEC, V104, P150, DOI 10.1016/j.obhdp.2007.04.006
   Kogut T, 2012, J ECON PSYCHOL, V33, P226, DOI 10.1016/j.joep.2011.10.003
   Kraut R, 2002, J SOC ISSUES, V58, P49, DOI 10.1111/1540-4560.00248
   Larson A, 2017, YOUTH SOC, V49, P779, DOI 10.1177/0044118X14563049
   LARSON R, 1991, CHILD DEV, V62, P284, DOI 10.1111/j.1467-8624.1991.tb01531.x
   Larson RW, 1997, CHILD DEV, V68, P80, DOI 10.2307/1131927
   Lucier-Greer M, 2016, CHILD FAM SOC WORK, V21, P421, DOI 10.1111/cfs.12158
   Maner JK, 2007, J PERS SOC PSYCHOL, V92, P42, DOI 10.1037/0022-3514.92.1.42
   MARCOEN A, 1987, J YOUTH ADOLESCENCE, V16, P561, DOI 10.1007/BF02138821
   McGrath P, 1996, PAIN, V64, P435, DOI 10.1016/0304-3959(95)00171-9
   Nitschke JP, 2021, BRIT J HEALTH PSYCH, V26, P553, DOI 10.1111/bjhp.12485
   Ozbay Fatih, 2007, Psychiatry (Edgmont), V4, P35
   PARKER JG, 1993, DEV PSYCHOL, V29, P611, DOI 10.1037/0012-1649.29.4.611
   Petretto DR, 2020, EDUC SCI, V10, DOI 10.3390/educsci10060154
   Raposa EB, 2016, CLIN PSYCHOL SCI, V4, P691, DOI 10.1177/2167702615611073
   Reich SM, 2012, DEV PSYCHOL, V48, P356, DOI 10.1037/a0026980
   Rodkin PC, 2013, DEV PSYCHOL, V49, P1139, DOI 10.1037/a0029389
   Rubaltelli E, 2012, COGNITION EMOTION, V26, P769, DOI 10.1080/02699931.2011.613921
   Sabato H, 2019, J EXP CHILD PSYCHOL, V177, P335, DOI 10.1016/j.jecp.2018.08.009
   Schanberg LE, 2005, ARTHRITIS RHEUM, V52, P1196, DOI 10.1002/art.20952
   Seepersad S, 2004, CYBERPSYCHOL BEHAV, V7, P35, DOI 10.1089/109493104322820093
   Shwed U, 2018, EUR SOCIOL REV, V34, P645, DOI 10.1093/esr/jcy034
   Staub E, 2005, NEBR SYM MOTIV, V51, P33
   Stuart J, 2021, CYBERPSYCH BEH SOC N, V24, P521, DOI 10.1089/cyber.2020.0645
   THOMPSON WC, 1980, J PERS SOC PSYCHOL, V38, P291, DOI 10.1037/0022-3514.38.2.291
   Twenge JM, 2007, J PERS SOC PSYCHOL, V92, P56, DOI 10.1037/0022-3514.92.1.56
   Uchino BN, 1996, PSYCHOL BULL, V119, P488, DOI 10.1037/0033-2909.119.3.488
   Valrie CR, 2008, J PEDIATR PSYCHOL, V33, P317, DOI 10.1093/jpepsy/jsm058
   van den Berg YHM, 2015, SOC DEV, V24, P815, DOI 10.1111/sode.12120
   Vanhalst J, 2015, J PERS SOC PSYCHOL, V109, P932, DOI 10.1037/pspp0000051
   Vollhardt JR, 2009, SOC JUSTICE RES, V22, P53, DOI 10.1007/s11211-009-0088-1
   Wang GH, 2020, LANCET, V395, P945, DOI 10.1016/S0140-6736(20)30547-X
   Wentzel KR, 2007, CHILD DEV, V78, P895, DOI 10.1111/j.1467-8624.2007.01039.x
NR 75
TC 6
Z9 6
U1 4
U2 9
PU WILEY
PI HOBOKEN
PA 111 RIVER ST, HOBOKEN 07030-5774, NJ USA
SN 1050-8392
EI 1532-7795
J9 J RES ADOLESCENCE
JI J. Res. Adolesc.
PD SEP
PY 2021
VL 31
IS 3
SI SI
BP 764
EP 779
DI 10.1111/jora.12655
PG 16
WC Family Studies; Psychology, Developmental
WE Social Science Citation Index (SSCI)
SC Family Studies; Psychology
GA UI7HG
UT WOS:000690772700020
PM 34448302
OA Green Published, Bronze
DA 2022-11-04
ER

PT J
AU Okumu, M
   Nyoni, T
   Byansi, W
AF Okumu, Moses
   Nyoni, Thabani
   Byansi, William
TI Alleviating psychological distress and promoting mental wellbeing among
   adolescents living with HIV in sub-Saharan Africa, during and after
   COVID-19
SO GLOBAL PUBLIC HEALTH
LA English
DT Article
DE Adolescents; HIV; mental health; COVID-19; sub-Saharan Africa
AB COVID-19 social control measures (e.g. physical distancing and lockdowns) can have both immediate (social isolation, loneliness, anxiety, stress) and long-term effects (depression, post-traumatic stress disorder) on individuals' mental health. This may be particularly true of adolescents living with HIV (ALHIV) and their caregivers - populations already overburdened by intersecting stressors (e.g. psychosocial, biomedical, familial, economic, social, or environmental). Addressing the adverse mental health sequelae of COVID-19 among ALHIV requires a multi-dimensional approach that at once (a) economically empowers ALHIV and their households and (b) trains, mentors, and supervises community members as lay mental health services providers. Mental health literacy programming can also be implemented to increase mental health knowledge, reduce stigma, and improve service use among ALHIV. Schools and HIV care clinics offer ideal environments for increasing mental health literacy and improving access to mental health services.
C1 [Okumu, Moses] Univ N Carolina, Sch Social Work, 325 Pittsboro St,CB 3550, Chapel Hill, NC 27599 USA.
   [Nyoni, Thabani; Byansi, William] Washington Univ, Brown Sch Social Work, St Louis, MO 63110 USA.
RP Okumu, M (通讯作者)，Univ N Carolina, Sch Social Work, 325 Pittsboro St,CB 3550, Chapel Hill, NC 27599 USA.
EM mokumu@email.unc.edu
RI Byansi, William/AAG-7552-2021
OI Byansi, William/0000-0003-2880-9357; Nyoni, Thabani/0000-0002-0100-6258
FU NIMH NIH HHS [R25 MH118935] Funding Source: Medline
CR Aborode A., 2020, PREPRINTS, DOI [10.20944/preprints202007.0027.v1, DOI 10.20944/PREPRINTS202007.0027.V1]
   Adejumo OA, 2015, J INT AIDS SOC, V18, DOI 10.7448/IAS.18.1.20049
   Akullian AN, 2016, J INT AIDS SOC, V19, DOI 10.7448/IAS.19.1.20171
   Altevogt B., 2010, MENTAL NEUROLOGICAL
   Aragona M, 2020, PUBLIC HEALTH, V186, P52, DOI 10.1016/j.puhe.2020.06.055
   Asampong E, 2021, PSYCHIAT SERV, V72, P571, DOI 10.1176/appi.ps.201900626
   Back D, 2020, J INT AIDS SOC, V23, DOI 10.1002/jia2.25449
   Baxter AJ, 2014, INT J METH PSYCH RES, V23, P422, DOI 10.1002/mpr.1444
   Boyes ME, 2019, AIDS CARE, V31, P95, DOI 10.1080/09540121.2018.1524121
   Brooks SK, 2020, LANCET, V395, P912, DOI [10.1016/S0140-6736(20)30460-8, 10.1016/S0140-6736(20)30460-8.]
   Cavazos-Rehg P, 2021, AIDS CARE, V33, P867, DOI 10.1080/09540121.2020.1778625
   Cavazos-Rehg P, 2020, AIDS BEHAV, V24, P2546, DOI 10.1007/s10461-020-02812-6
   Cluver L, 2013, SAMJ S AFR MED J, V103, P910, DOI [10.7196/samj.7045, 10.7196/SAMJ.7045]
   Coker M, 2021, PEDIATR RES, V89, P1078, DOI 10.1038/s41390-020-01174-y
   Dessauvagie AS, 2020, GLOB MENT HEALTH, V7, DOI 10.1017/gmh.2020.18
   Dow DE, 2018, AIDS CARE, V30, P12, DOI 10.1080/09540121.2018.1527008
   Enane LA, 2018, CURR OPIN HIV AIDS, V13, P212, DOI [10.1097/COH.0000000000000459, 10.1097/coh.0000000000000459]
   Flasche S, 2021, LANCET INFECT DIS, V21, P298, DOI 10.1016/S1473-3099(20)30927-0
   Frankish H, 2018, LANCET, V392, P1493, DOI 10.1016/S0140-6736(18)32271-2
   Galea S, 2020, JAMA INTERN MED, V180, P817, DOI 10.1001/jamainternmed.2020.1562
   Galvin M, 2020, INT J MENT HEALTH, V49, P336, DOI 10.1080/00207411.2020.1798720
   Gentz SG, 2018, AIDS CARE, V30, P83, DOI 10.1080/09540121.2018.1469727
   Ghosh R, 2020, MINERVA PEDIATR, V72, P226, DOI 10.23736/S0026-4946.20.05887-9
   Gittings L, 2021, GLOB PUBLIC HEALTH, V16, P947, DOI 10.1080/17441692.2021.1899262
   Gruber J., 2020, AM PSYCHOL, DOI [10.31234/osf.io/desg9, DOI 10.31234/OSF.IO/DESG9]
   Javadi D, 2017, GLOB MENT HEALTH, V4, DOI 10.1017/gmh.2017.15
   Jenkins Rachel, 2011, Ment Health Fam Med, V8, P119
   Jiang HB, 2020, LANCET HIV, V7, pE308, DOI 10.1016/S2352-3018(20)30105-3
   Jorm AF, 2000, BRIT J PSYCHIAT, V177, P396, DOI 10.1192/bjp.177.5.396
   Katana E., 2020, VIOLENCE DISCRIMINAT, DOI [10.21203/rs.3.rs-79334/v1, DOI 10.21203/RS.3.RS-79334/V1]
   Kemigisha E, 2019, AIDS CARE, V31, P1297, DOI 10.1080/09540121.2019.1566511
   Kutcher S, 2016, INT J MENT HEALTH SY, V10, DOI 10.1186/s13033-016-0082-6
   Laurenzi CA, 2020, J INT AIDS SOC, V23, DOI 10.1002/jia2.25556
   Logie CH, 2020, J INT AIDS SOC, V23, DOI 10.1002/jia2.25504
   Mehta N, 2015, BRIT J PSYCHIAT, V207, P377, DOI 10.1192/bjp.bp.114.151944
   Mutamba BB, 2013, BMC HEALTH SERV RES, V13, DOI 10.1186/1472-6963-13-412
   Mutumba M, 2016, AIDS CARE, V28, P807, DOI 10.1080/09540121.2015.1131966
   Nabunya P, 2020, FRONT PSYCHIATRY, V11, DOI 10.3389/fpsyt.2020.00772
   Nabunya P, 2014, CHILD YOUTH SERV REV, V44, P417, DOI 10.1016/j.childyouth.2014.07.018
   Nakimuli-Mpungu E, 2012, AIDS BEHAV, V16, P2101, DOI 10.1007/s10461-011-0087-8
   Nalukenge W, 2019, PSYCHOL HEALTH MED, V24, P21, DOI 10.1080/13548506.2018.1467021
   Neria Y, 2008, PSYCHOL MED, V38, P467, DOI 10.1017/S0033291707001353
   Nyoni T, 2020, AIDS BEHAV, V24, P2473, DOI 10.1007/s10461-020-02888-0
   Okello E, 2006, J WORLD CULT PSYCHIA, V1, P60
   Patel V, 2018, LANCET, V392, P1553, DOI 10.1016/S0140-6736(18)31612-X
   Posse M, 2008, TROP MED INT HEALTH, V13, P904, DOI 10.1111/j.1365-3156.2008.02091.x
   Pretorius L, 2015, GLOBAL HEALTH ACTION, V8, DOI 10.3402/gha.v8.28454
   Ramaiya MK, 2016, PLOS ONE, V11, DOI 10.1371/journal.pone.0165936
   Remien RH, 2019, AIDS, V33, P1411, DOI 10.1097/QAD.0000000000002227
   Shiau S, 2020, AIDS BEHAV, V24, P2244, DOI 10.1007/s10461-020-02871-9
   Singla DR, 2017, ANNU REV CLIN PSYCHO, V13, P149, DOI 10.1146/annurev-clinpsy-032816-045217
   Small E, 2022, GLOB PUBLIC HEALTH, V17, P526, DOI 10.1080/17441692.2020.1869286
   Spittel S, 2019, J GLOB HEALTH, V9, DOI 10.7189/jogh.09.020419
   Ssewamala FM, 2020, PLOS ONE, V15, DOI 10.1371/journal.pone.0228370
   Ssewamala FM, 2018, TRIALS, V19, DOI 10.1186/s13063-018-2751-z
   Tozan Y, 2019, PLOS ONE, V14, DOI 10.1371/journal.pone.0226809
   UNICEF, 2018, AD YOUNG PEOPL UNICE
   VREEMAN RC, 2017, J INT AIDS SOC S3, V20, DOI DOI 10.7448/IAS.20.4.21497
   West N, 2019, AIDS CARE, V31, P117, DOI 10.1080/09540121.2018.1533222
   World Health Assembly, 2013, COMPREHENSIVE MENTAL
   World Health Organization, 2020, EXPERIAN GLOBAL 0325
NR 61
TC 11
Z9 11
U1 2
U2 9
PU ROUTLEDGE JOURNALS, TAYLOR & FRANCIS LTD
PI ABINGDON
PA 2-4 PARK SQUARE, MILTON PARK, ABINGDON OX14 4RN, OXON, ENGLAND
SN 1744-1692
EI 1744-1706
J9 GLOB PUBLIC HEALTH
JI Glob. Public Health
PD JUN 3
PY 2021
VL 16
IS 6
SI SI
BP 964
EP 973
DI 10.1080/17441692.2021.1912137
EA APR 2021
PG 10
WC Public, Environmental & Occupational Health
WE Social Science Citation Index (SSCI)
SC Public, Environmental & Occupational Health
GA SF7ZD
UT WOS:000639026200001
PM 33843460
OA Green Accepted
DA 2022-11-04
ER

PT J
AU McMellon, C
   MacLachlan, A
AF McMellon, Christina
   MacLachlan, A.
TI Young People's Rights and Mental Health During a Pandemic: An Analysis
   of the Impact of Emergency Legislation in Scotland
SO YOUNG
LA English
DT Article
DE Adolescents; children's rights; COVID-19; mental health; emergency
   legislation; pandemic; youth policy; young people
AB Emerging evidence indicates that the COVID-19 pandemic and government measures put in place in response to this have had a detrimental impact on young people's mental health. A children's human rights-based approach was taken to examine the impact of the legislative and policy measures that were implemented in Scotland in response to the pandemic on children's rights related to their mental health. Key concerns were identified around children's rights to access mental health services and information, participation in decision-making and non-discrimination of vulnerable groups. Although the analysis focussed on Scotland, recommendations to protect these rights are likely to be relevant to other countries following similar approaches as lockdown restrictions are eased, or in the event that stricter local or national measures are required again to curb rising infection rates or subsequent wave(s).
C1 [McMellon, Christina; MacLachlan, A.] Univ Glasgow, MRC CSO Social & Publ Hlth Sci Unit, Berkeley Sq,99 Berkeley St, Glasgow G3 7HR, Lanark, Scotland.
RP McMellon, C (通讯作者)，Univ Glasgow, MRC CSO Social & Publ Hlth Sci Unit, Berkeley Sq,99 Berkeley St, Glasgow G3 7HR, Lanark, Scotland.
EM christina.mcmellon@glasgow.ac.uk
OI McMellon, Christina/0000-0003-0969-5032
CR Bali E., 2020, ARE FAMILIES COPING
   Beatfreeks Youth Trends, 2020, TAK TEMP NAT YOUTH T
   Beresford P., 2019, POLICY PRACTICE REV, V3, P1, DOI [10.3389/fsoc.2018.00041, DOI 10.3389/FSOC.2018.00041]
   Bolas H, 2007, PSYCHOL HEALTH, V22, P829, DOI 10.1080/14768320601020154
   Byrne B, 2019, INT J HUM RIGHTS, V23, P357, DOI 10.1080/13642987.2018.1558977
   Campion J., 2019, PUBLIC MENTAL HLTH E
   Centre for Youth & Criminal Justice, 2020, PRACT IMPL COR CHILD
   Chen P, 2019, JAMA PEDIATR, V173, DOI 10.1001/jamapediatrics.2019.3336
   Childline, 2020, ALM 7000 CHILDL COUN
   Children and Young People's Commissioner Scotland, 2020, IND CHILDR RIGHTS IM
   Children and Young People's Commissioner Scotland, 2020, IND CHILDR RIGHTS IM
   Children's Parliament, 2020, SURVEY REPORT
   Children's Parliament, 2020, SURVEY REPORT
   Children's Parliament, 2020, AR YOU DOING REP FIN
   Children's Parliament, 2020, CORONA TIMES J
   Collie F, 2020, JOINT STATEMENT COVI
   Department for Education, 2020, STAT NAT 2020 CHILDR
   Department of Health and Social Care, 2013, ANN REPORT CHIEF MED
   Family Fund, 2020, IMP COVID 19 RES
   Fox E., 2020, OXFORD ARC STUDY ACH
   Girlguiding, 2020, GIRLG RES BRIEF EARL
   GOV.UK, 2022, COVID 19 MENT HLTH W
   Inchley J., 2020, NATL REPORT
   Kessler RC, 2005, ARCH GEN PSYCHIAT, V62, P593, DOI 10.1001/archpsyc.62.6.593
   Levita L, 2020, INITIAL RES FINDING
   MacNaughton G., 2007, CHILD SOC, V21, P458, DOI [10.1111/j.1099-0860.2007.00096.x, DOI 10.1111/J.1099-0860.2007.00096.X]
   Mental Health Foundation, 2016, REL 21 CEN FORG FDN
   Nasr L., 2016, ARE HUMAN RIGHTS REA
   Nazir M., 2020, RES GATE, DOI [10.13140/RG.2.2.27946.98245, DOI 10.13140/RG.2.2.27946.98245]
   NCMD, 2020, CHILD SUIC RAT COVID
   NHS Digital, 2020, BUS CULT
   Pearcey S., 2020, 3 CO SPACE STUD
   Pitchforth J, 2019, PSYCHOL MED, V49, P1275, DOI 10.1017/S0033291718001757
   Plan International UK, 2020, STAT GIRLS RIGHTS UK
   Princes Trust YouGov, 2020, YOUNG PEOPL LOCKD
   Roach A, 2018, ISSUES MENT HEALTH N, V39, P723, DOI 10.1080/01612840.2018.1496498
   Sadler K., 2018, SUMMARY KEY FINDINGS
   Scottish Government, 2020, CHILDREN YOUNG PEOPL
   Scottish Government, 2017, MENT HLTH STRAT 2017
   Scottish Government, 2020, FACT AFF CHILDR MENT
   Scottish Government, 2020, COR COV 19 SCOTL ROU
   Scottish Government, 2020, CHILDR RIGHTS WELLB
   Scottish Youth Parliament YouthLink Scotland and Young Scot, 2020, LOCKD LOWD WHAT YOUN
   Scottish Youth Parliament YouthLink Scotland Young Scot, 2020, LOCKD LOWD LOC AUTH
   Scottish Youth Parliament YouthLink Scotland Young Scot., 2020, LOCKD LOWD SURV YOUN
   Scottish Youth Parliament YouthLink Scotland Young Scot., 2020, LOCKD LOWD VOIC SELD
   The Children's Society, 2020, IMP COVID 19 CHILDR
   The Duke of Edinburgh Awards, 2020, NEW RES REV IMP LOCK
   The Scottish Government, 2018, SCOTL PUBL HLTH PRIO
   Together, 2020, ANAL SCOTTISH GOVT R
   UN Committee on the Rights of the Child, 2020, CRC COVID 19 STAT
   UNICEF, 1989, UN CONV RIGHTS CHILD
   Waite P., 2020, 2 CO SPACE STUD
   Waite P., 2020, 1 CO SPACE STUD
   Who Cares Scotland, 2020, IMP COVID 19 GUID SC
   World Health Organization, 1986, YOUNG PEOPL HLTH CHA
   World Health Organization, 2003, CAR CHILDR AD MENT D
   Young Minds, 2020, COR IM YOUNG PEOPL
NR 58
TC 1
Z9 1
U1 1
U2 5
PU SAGE PUBLICATIONS LTD
PI LONDON
PA 1 OLIVERS YARD, 55 CITY ROAD, LONDON EC1Y 1SP, ENGLAND
SN 1103-3088
EI 1741-3222
J9 YOUNG
JI Young
PD SEP
PY 2021
VL 29
IS 4_SUPPL
SU 4_
SI SI
BP S11
EP S34
DI 10.1177/11033088211032783
PG 24
WC Social Sciences, Interdisciplinary; Sociology
WE Social Science Citation Index (SSCI)
SC Social Sciences - Other Topics; Sociology
GA UT2ZC
UT WOS:000697988400002
PM 35949228
OA Green Accepted, hybrid
DA 2022-11-04
ER

PT J
AU Zhang, JX
   Yin, YH
   Dean, J
   Zhang, XL
   Zhang, YY
   Wang, JC
   Zhang, YP
AF Zhang, Juxia
   Yin, Yuhuan
   Dean, Judith
   Zhang, Xiaoli
   Zhang, Yiyin
   Wang, Jiancheng
   Zhang, Yinping
TI Knowledge, Attitude, and Practice Survey of COVID-19 Among Healthcare
   Students During the COVID-19 Outbreak in China: An Online
   Cross-Sectional Survey
SO FRONTIERS IN PUBLIC HEALTH
LA English
DT Article
DE knowledge; attitude; practice; COVID-19; China; health care
ID PERIOD
AB Background: The ongoing coronavirus disease (COVID-19) outbreak has placed the healthcare system and student training under considerable pressure. However, the plights of healthcare students in the COVID-19 period have drawn limited attention in China.</p>
   Methods: A cross-sectional on-line survey was undertaken between January and March 2020 to explore the COVID-19 knowledge, attitude, and practice (KAP) survey among Chinese healthcare students. Demographic information and data on KAP were obtained using a self-reported questionnaire. The percentage KAP scores were categorized as good or poor. Independent predictors of good knowledge of COVID-19 were ascertained to use a logistic regression model.</p>
   Results: Of the 1,595 participants, 85.9% (1,370) were women, 53.4% were junior college students, 65.8% majoring in nursing, and 29.8% had received training on COVID-19. The overall median percentage for good KAP was 51.6% with knowledge of 28.3%, attitude 67.8%, and practice 58.6%, respectively. Independent predictors of good knowledge of COVID-19 were being students >= 25 (95% CI = 0.27-0.93, P = 0.02), those taking bachelor degrees (95% CI = 1.17-2.07, P = 0.00), and those having participated in COVID-19 treatment training.</p>
   Conclusions: The result of this study revealed suboptimal COVID-19-related KAP among healthcare students in China. To effectively control future outbreaks of COVID-19, there is a need to implement public sensitization programs to improve the understanding of COVID-19 and address COVID-19-related myths and misconceptions, especially among healthcare students.</p>
C1 [Zhang, Juxia; Zhang, Yinping] Xi An Jiao Tong Univ, Sch Nursing, Hlth Sci Ctr, Xian, Peoples R China.
   [Zhang, Juxia] Gansu Prov Hosp, Clin Educ Dept, Lanzhou, Peoples R China.
   [Yin, Yuhuan; Zhang, Xiaoli; Zhang, Yiyin] Gansu Univ Chinese Med, Sch Nursing, Lanzhou, Peoples R China.
   [Dean, Judith] Univ Queensland, Sch Publ Hlth, Herston, Qld, Australia.
   [Wang, Jiancheng] Gansu Prov Hosp, Gansu Off, Elder Off, Lanzhou, Peoples R China.
RP Zhang, JX; Zhang, YP (通讯作者)，Xi An Jiao Tong Univ, Sch Nursing, Hlth Sci Ctr, Xian, Peoples R China.; Zhang, JX (通讯作者)，Gansu Prov Hosp, Clin Educ Dept, Lanzhou, Peoples R China.
EM juxia2008@hotmail.com; cathyzh@mail.xjtu.edu.cn
FU Science and Technology Plan Project of Chengguan district, Lanzhou,
   China [2018SHFZ0017]; Gansu Science and Technology Plan (Innovation Base
   and Talent Plan) project [21JR7RA607]; National scientific research
   cultivation project of Gansu Provincial Hospital [19SYPYB-18]; Health
   industry scientific research project of Gansu Province [GSWSKY-2019-50]
FX The study was fund by the Science and Technology Plan Project of
   Chengguan district, Lanzhou, China (2018SHFZ0017), Gansu Science and
   Technology Plan (Innovation Base and Talent Plan) project (21JR7RA607),
   National scientific research cultivation project of Gansu Provincial
   Hospital (19SYPYB-18), and Health industry scientific research project
   of Gansu Province (GSWSKY-2019-50).
CR Wahed WYA, 2020, J COMMUN HEALTH, V45, P1242, DOI 10.1007/s10900-020-00882-0
   Abdelhafiz AS, 2020, J COMMUN HEALTH, V45, P881, DOI 10.1007/s10900-020-00827-7
   AL-Rawajfah OM, 2021, NURSE EDUC PRACT, V52, DOI 10.1016/j.nepr.2021.103041
   Albarrak AI, 2021, J INFECT PUBLIC HEAL, V14, P89, DOI 10.1016/j.jiph.2019.06.029
   Ali Saqib, 2020, Eur J Dent, V14, pS97, DOI 10.1055/s-0040-1719219
   AlOmar RS, 2021, BMJ OPEN, V11, DOI 10.1136/bmjopen-2020-042910
   [Anonymous], 2002, Bull World Health Organ, V80, P983
   Arima M, 2020, BMJ OPEN, V10, DOI 10.1136/bmjopen-2020-043728
   Bener A, 2004, J R SOC PROMO HEALTH, V124, P167, DOI 10.1177/146642400412400408
   Bhaskar S, 2020, FRONT PSYCHIATRY, V11, DOI 10.3389/fpsyt.2020.559905
   Bhaskar S, 2020, FRONT PUBLIC HEALTH, V8, DOI 10.3389/fpubh.2020.562882
   Bilal Arshia, 2021, J Ayub Med Coll Abbottabad, V33, P89
   Cumbo E, 2020, INT J ENV RES PUB HE, V17, DOI 10.3390/ijerph17165736
   Dhahri AA, 2020, ANN MED SURG, V60, P445, DOI 10.1016/j.amsu.2020.11.025
   Down B, 2020, ANN MED SURG, V55, P24, DOI 10.1016/j.amsu.2020.05.014
   Etokidem AJ, 2018, AFR HEALTH SCI, V18, P55, DOI 10.4314/ahs.v18i1.9
   Galle F, 2020, INT J ENV RES PUB HE, V17, DOI 10.3390/ijerph17103481
   Giorgi G, 2020, INT J ENV RES PUB HE, V17, DOI 10.3390/ijerph17217857
   Halbert JA, 2020, MED J AUSTRALIA, V213, P69, DOI 10.5694/mja2.50686
   Hamza MS, 2021, J COMMUN HEALTH, V46, P139, DOI 10.1007/s10900-020-00859-z
   Ikhlaq A, 2020, PAK J MED SCI, V36, pS32, DOI 10.12669/pjms.36.COVID19-S4.2636
   Iliyasu G, 2015, PLOS ONE, V10, DOI 10.1371/journal.pone.0135955
   Karim SA, 2020, LANCET, V396, P238, DOI 10.1016/S0140-6736(20)31540-3
   Kebede Y, 2020, PLOS ONE, V15, DOI 10.1371/journal.pone.0233744
   Kol E, 2018, COLLEGIAN, V25, P51, DOI 10.1016/j.colegn.2017.03.006
   Lincango-Naranjo E, 2021, BMC MED EDUC, V21, DOI 10.1186/s12909-021-02559-1
   Mustafa Ruba M, 2020, Eur J Dent, V14, pS50, DOI 10.1055/s-0040-1719212
   Olaimat AN, 2020, AM J TROP MED HYG, V103, P1177, DOI 10.4269/ajtmh.20-0418
   Parikh PA, 2020, CUREUS, V12, DOI 10.7759/cureus.8144
   Rai NK, 2020, CRIT REV TOXICOL, V50, P513, DOI 10.1080/10408444.2020.1790499
   Rasmussen S, 2020, LANCET, V395, pE79, DOI 10.1016/S0140-6736(20)30923-5
   Ruhin B, 2020, J STOMATOL ORAL MAXI, V121, P155, DOI 10.1016/j.jormas.2020.03.011
   Saadatjoo S, 2021, PUBLIC HEALTH, V194, P185, DOI 10.1016/j.puhe.2021.03.005
   Saqlain M, 2020, J HOSP INFECT, V105, P419, DOI 10.1016/j.jhin.2020.05.007
   Schwartz J, 2020, CLIN INFECT DIS, V71, P858, DOI 10.1093/cid/ciaa255
   Sharma D, 2020, FRONT PUBLIC HEALTH, V8, DOI 10.3389/fpubh.2020.589669
   Siedner MJ, 2020, PLOS MED, V17, DOI 10.1371/journal.pmed.1003244
   Tian YS, 2020, BMC PUBLIC HEALTH, V20, DOI 10.1186/s12889-020-08708-3
   Wang J, 2020, J HOSP INFECT, V105, P100, DOI 10.1016/j.jhin.2020.03.002
   Wang SD, 2020, POSTGRAD MED J, V96, P728, DOI 10.1136/postgradmedj-2020-137763
   Yang YS, 2020, J AUTOIMMUN, V109, DOI 10.1016/j.jaut.2020.102434
   Yang Y, 2020, CHIN J DENT RES, V23, P57, DOI 10.3290/j.cjdr.a44339
   Zhao Y, 2020, CLIN MICROBIOL INFEC, V26, P1716, DOI 10.1016/j.cmi.2020.07.029
   Zhong BL, 2020, INT J BIOL SCI, V16, P1745, DOI 10.7150/ijbs.45221
   Zhu N, 2020, NEW ENGL J MED, V382, P727, DOI 10.1056/NEJMoa2001017
NR 45
TC 3
Z9 3
U1 5
U2 23
PU FRONTIERS MEDIA SA
PI LAUSANNE
PA AVENUE DU TRIBUNAL FEDERAL 34, LAUSANNE, CH-1015, SWITZERLAND
EI 2296-2565
J9 FRONT PUBLIC HEALTH
JI Front. Public Health
PD OCT 7
PY 2021
VL 9
AR 742314
DI 10.3389/fpubh.2021.742314
PG 9
WC Public, Environmental & Occupational Health
WE Science Citation Index Expanded (SCI-EXPANDED); Social Science Citation Index (SSCI)
SC Public, Environmental & Occupational Health
GA WL6EH
UT WOS:000710496000001
PM 34692628
OA Green Published, gold
DA 2022-11-04
ER

PT J
AU Steinmayr, R
   Paschke, P
   Wirthwein, L
AF Steinmayr, Ricarda
   Paschke, Patrick
   Wirthwein, Linda
TI Elementary School Students' Subjective Well-Being Before and During the
   COVID-19 Pandemic: A Longitudinal Study
SO JOURNAL OF HAPPINESS STUDIES
LA English
DT Article
DE COVID-19 pandemic; Subjective well-being; Life satisfaction; Affect;
   Children
ID LIFE SATISFACTION; MENTAL-HEALTH; PSYCHOLOGICAL RESPONSES; ADOLESCENTS;
   CHILDREN; IMPACT; VALIDATION; MOTIVATION; VALIDITY; ANXIETY
AB First empirical results indicate that the COVID-19 pandemic has a negative impact on adolescents' and adults' subjective well-being. In the present study we focus on the subjective well-being of elementary school children before and after the first pandemic-related school lockdown and examine if possible declines in subjective well-being are especially pronounced for some groups, considering socio-economic status, migration background, and gender as moderators. We tested N = 425 elementary school students (mean age: M = 8.19; SD = 1.04) longitudinally with four measurement points (three before the school lockdown and one after) regarding their general life satisfaction, mood, and domain satisfaction regarding peers, family, and school. Piecewise growth curve models revealed a significant decline in positive mood and in satisfaction with the family. Decline in life satisfaction and satisfaction with peers nearly missed significance. The investigated moderators had no impact on the changes in subjective well-being. We conclude that the pandemic had detrimental effects on young children's subjective well-being.
C1 [Steinmayr, Ricarda; Paschke, Patrick; Wirthwein, Linda] TU Dortmund, Emil Figge Str 50, D-44227 Dortmund, Germany.
RP Wirthwein, L (通讯作者)，TU Dortmund, Emil Figge Str 50, D-44227 Dortmund, Germany.
EM Ricarda.Steinmayr@tu-dortmund.de; Patrick.Paschke@tu-dortmund.de;
   Linda.Wirthwein@tu-dortmund.de
FU German Federal Ministry of Education and Research (BMBF) [01GL1748E]
FX Open Access funding enabled and organized by Projekt DEAL. This study
   was funded by the German Federal Ministry of Education and Research
   (BMBF), grant number 01GL1748E.
CR American Academy of Pediatrics Committee on Fetus and Newborn, 2003, Pediatrics, V112, P191
   Bacikova-Sleskova M, 2021, COUPLE FAM PSYCHOL, V10, P271, DOI 10.1037/cfp0000167
   Bender PK, 2012, PERS INDIV DIFFER, V53, P284, DOI 10.1016/j.paid.2012.03.027
   Bhogal A, 2021, PSYCHIAT RES, V304, DOI 10.1016/j.psychres.2021.114146
   BOLGER N, 1989, J MARRIAGE FAM, V51, P175, DOI 10.2307/352378
   BRONFENBRENNER U, 1979, AM PSYCHOL, V34, P844, DOI 10.1037/0003-066X.34.10.844
   Bronfenbrenner U., 1986, DEV ACTION CONTEXT P, P287, DOI [DOI 10.1007/978-3-662-02475-1_15, 10.1007/978-3-662-02475-1-15]
   CALVANO C, 2021, EUR CHILD ADOLES PSY
   Chen FP, 2020, BRAIN BEHAV IMMUN, V88, P36, DOI 10.1016/j.bbi.2020.05.061
   Chen FF, 2005, STRUCT EQU MODELING, V12, P471, DOI 10.1207/s15328007sem1203_7
   Cheng C, 2004, ASIAN J SOC PSYCHOL, V7, P3, DOI 10.1111/j.1467-839X.2004.00130.x
   Cheng SKW, 2005, CLIN PSYCHOL PSYCHOT, V12, P80, DOI 10.1002/cpp.429
   Chervonsky E, 2019, EMOTION, V19, P270, DOI 10.1037/emo0000432
   Choi J, 2021, INT J ENV RES PUB HE, V18, DOI 10.3390/ijerph18063324
   Chou CP, 2004, COMPUT STAT DATA AN, V46, P213, DOI 10.1016/S0167-9473(03)00149-X
   Christiansen H, 2019, FRONT PSYCHIATRY, V10, DOI 10.3389/fpsyt.2019.00128
   Dalbert C., 1992, Z F R DIFFERENTIELLE, V13, P207
   de Abreu PMJE, 2021, J ADOLESCENT HEALTH, V69, P211, DOI 10.1016/j.jadohealth.2021.04.028
   Deci EL, 2008, CAN PSYCHOL, V49, P14, DOI 10.1037/0708-5591.49.1.14
   Diener E, 1999, PSYCHOL BULL, V125, P276, DOI 10.1037//0033-2909.125.2.276
   Diener E, 2018, COLLABRA-PSYCHOL, V4, DOI 10.1525/collabra.115
   ECCLES JS, 1993, AM PSYCHOL, V48, P90, DOI 10.1037/0003-066X.48.2.90
   El Nokali NE, 2010, CHILD DEV, V81, P988, DOI 10.1111/j.1467-8624.2010.01447.x
   Enders C. K., 2010, APPL MISSING DATA AN
   Engzell P, 2021, P NATL ACAD SCI USA, V118, DOI 10.1073/pnas.2022376118
   Gassman-Pines A, 2020, PEDIATRICS, V146, DOI 10.1542/peds.2020-007294
   Griffith AK, 2021, LANCET CHILD ADOLESC, V5, P322, DOI 10.1007/s10896-020-00172-2
   Haranin EC, 2007, J PSYCHOEDUC ASSESS, V25, P127, DOI 10.1177/0734282906295620
   Hawke LD, 2020, CAN J PSYCHIAT, V65, P701, DOI 10.1177/0706743720940562
   HEADEY B, 1993, SOC INDIC RES, V29, P63, DOI 10.1007/BF01136197
   Huebner ES, 1998, J PSYCHOEDUC ASSESS, V16, P118, DOI 10.1177/073428299801600202
   Huebner ES, 2004, SOC INDIC RES, V66, P3, DOI 10.1023/B:SOCI.0000007497.57754.e3
   Humann A., 2017, IGLU 2016 LESEKOMPET
   Janssen LHC, 2020, PLOS ONE, V15, DOI 10.1371/journal.pone.0240962
   Jiao WY, 2020, J PEDIATR-US, V221, P264, DOI 10.1016/j.jpeds.2020.03.013
   Jones EAK, 2021, INT J ENV RES PUB HE, V18, DOI 10.3390/ijerph18052470
   Konu AI, 2002, HEALTH EDUC RES, V17, P155, DOI 10.1093/her/17.2.155
   Kouider EB, 2014, EUR CHILD ADOLES PSY, V23, P373, DOI 10.1007/s00787-013-0485-8
   Kuznetsova A, 2017, J STAT SOFTW, V82, P1, DOI 10.18637/jss.v082.i13
   LI J, J FAMILY RES, V129
   Li W, 2021, J AFFECT DISORDERS, V287, P8, DOI 10.1016/j.jad.2021.03.009
   Long RF, 2014, CHILD INDIC RES, V7, P671, DOI 10.1007/s12187-013-9231-5
   Luhmann M, 2012, J PERS SOC PSYCHOL, V102, P592, DOI 10.1037/a0025948
   Lyubomirsky S, 2005, REV GEN PSYCHOL, V9, P111, DOI 10.1037/1089-2680.9.2.111
   Magson NR, 2021, J YOUTH ADOLESCENCE, V50, P44, DOI 10.1007/s10964-020-01332-9
   Meulemann H, 2000, Z ENTWICKL PADAGOGIS, V32, P207, DOI 10.1026//0049-8637.32.4.207
   Ministerium fuar Schule und Weiterbildung des Landes Nordrhein-Westfalen (MSW), 2017, SCHULW NORDRH WESTF
   Montserrat C, 2015, CHILD INDIC RES, V8, P111, DOI 10.1007/s12187-014-9288-9
   Neubauer AB, 2021, CHILD DEV, V92, P1679, DOI 10.1111/cdev.13515
   OECD = Organisation for Economic Co-operation and Development, 2016, PISA 2015 ERG
   Pappa S, 2020, BRAIN BEHAV IMMUN, V88, P901, DOI [10.1016/j.bbi.2020.05.026, 10.1016/j.bbi.2020.11.023]
   PAVOT W, 1991, J PERS ASSESS, V57, P149, DOI 10.1207/s15327752jpa5701_17
   Pieh CS, 2022, HEALTHCARE-BASEL, V10, DOI 10.3390/healthcare10010176
   Putnick DL, 2016, DEV REV, V41, P71, DOI 10.1016/j.dr.2016.06.004
   Ravens-Sieberer U, 2022, EUR CHILD ADOLES PSY, V31, P879, DOI 10.1007/s00787-021-01726-5
   Rogers AA, 2021, J ADOLESCENT HEALTH, V68, P43, DOI 10.1016/j.jadohealth.2020.09.039
   Romm KF, 2021, J RES ADOLESCENCE, V31, P546, DOI 10.1111/jora.12667
   Ruiz MC, 2021, FRONT PSYCHOL, V11, DOI 10.3389/fpsyg.2020.608216
   Ryan RM, 2000, AM PSYCHOL, V55, P68, DOI 10.1037/0003-066X.55.1.68
   RYFF CD, 1995, J PERS SOC PSYCHOL, V69, P719
   Schwinger M, 2020, INT J ENV RES PUB HE, V17, DOI 10.3390/ijerph17239083
   Schwippert K., 2019, J ED RES ONLINE, V11, P92117, DOI [10.25656/01:16789, DOI 10.25656/01:16789]
   Schwippert K., 2020, TIMSS 2019 MATH NATU
   Shamblaw AL, 2021, CAN PSYCHOL, V62, P92, DOI 10.1037/cap0000263
   Shek DTL, 2018, APPL RES QUAL LIFE, V13, P561, DOI 10.1007/s11482-017-9545-4
   SHI L, 2019, BMJ OPEN, V9
   Siddi S, 2018, INT J METH PSYCH RES, V27, DOI 10.1002/mpr.1741
   Sneed RS, 2020, PSYCHOL TRAUMA-US, V12, P446, DOI 10.1037/tra0000881
   Spinath B, 2005, LEARN INSTR, V15, P87, DOI 10.1016/j.learninstruc.2005.04.008
   Steel P, 2008, PSYCHOL BULL, V134, P138, DOI 10.1037/0033-2909.134.1.138
   Steinmayr R., 2017, FAIRBULOUS FAIRE BEU
   STEINMAYR R, 2021, Z PDAGOGISCHE PSYCHO
   Steinmayr R, 2018, FRONT PSYCHOL, V9, DOI 10.3389/fpsyg.2018.02631
   Stubbe T. C., 2016, TIMSS 2015 MATHEMATI
   Suldo S., 2015, CONT SCH PSYCHOL, V19, DOI 10.1007/s40688-015-0061-y
   Tang SQ, 2021, J AFFECT DISORDERS, V279, P353, DOI 10.1016/j.jad.2020.10.016
   Thorell LB, 2022, EUR CHILD ADOLES PSY, V31, P649, DOI 10.1007/s00787-020-01706-1
   Wang CY, 2020, INT J ENV RES PUB HE, V17, DOI 10.3390/ijerph17072459
   Westman M., 2002, RES OCCUPATIONAL STR, V2
NR 79
TC 1
Z9 1
U1 17
U2 17
PU SPRINGER
PI DORDRECHT
PA VAN GODEWIJCKSTRAAT 30, 3311 GZ DORDRECHT, NETHERLANDS
SN 1389-4978
EI 1573-7780
J9 J HAPPINESS STUD
JI J. Happiness Stud.
PD AUG
PY 2022
VL 23
IS 6
BP 2985
EP 3005
DI 10.1007/s10902-022-00537-y
EA MAY 2022
PG 21
WC Psychology, Multidisciplinary; Social Sciences, Interdisciplinary
WE Social Science Citation Index (SSCI)
SC Psychology; Social Sciences - Other Topics
GA 3O4HP
UT WOS:000793663300001
PM 35571581
OA Green Published, hybrid
DA 2022-11-04
ER

PT J
AU Meraya, AM
   Salami, RM
   Alqahtani, SS
   Madkhali, OA
   Hijri, AM
   Qassadi, FA
   Albarrati, AM
AF Meraya, Abdulkarim M.
   Salami, Riyadh M.
   Alqahtani, Saad S.
   Madkhali, Osama A.
   Hijri, Abdulrahman M.
   Qassadi, Fouad A.
   Albarrati, Ayman M.
TI COVID-19 Vaccines and Restrictions: Concerns and Opinions among
   Individuals in Saudi Arabia
SO HEALTHCARE
LA English
DT Article
DE COVID-19; vaccine; worry; Saudi Arabia
ID VACCINATION
AB (1) Background: Recent studies in Saudi Arabia have indicated that a small proportion of the population is hesitant to receive COVID-19 vaccines due to uncertainty about their safety. The objective of this study was therefore to examine concerns about COVID-19 vaccines in Saudi Arabia; (2) Methods: This cross-sectional study surveyed Saudi residents aged 14 years and older. The online questionnaire consisted of the following sections: (1) demographics; (2) knowledge about COVID-19 vaccines and sources of information; (3) COVID-19 vaccines worry scale; and (4) opinions about restrictions placed on unvaccinated individuals in Saudi Arabia. An adjusted regression model was computed to examine the relationships between demographic factors and worry about COVID-19 vaccines. All analyses were stratified by age, with those aged 19 years and above considered adults and those aged younger than 19 years considered as adolescents; (3) Results: A total of 1002 respondents completed the survey. Of the study sample, 870 were aged >= 19 years and 132 were aged <19 years. Of the adults in the study sample, 52% either agreed or strongly agreed with the statement, "I am worried about the potential side effects of COVID-19 vaccinations in children". Among adults, females demonstrated higher levels of worry about COVID-19 vaccines than males (beta = 1.142; p = 0.004) in the adjusted analyses. A high percentage of the participants either disagreed or strongly disagreed with allowing unvaccinated individuals to enter malls, schools, universities or to live freely without restrictions; (4) Conclusions: A high proportion of individuals in Saudi Arabia are concerned about possible side effects of COVID-19 vaccines, and many believe that unvaccinated individuals should not be restricted from participating in public life. It is therefore crucial to provide easily accessible information on the safety of COVID-19 vaccines in order to accelerate vaccination and minimize hesitancy regarding any future vaccinations that may be necessary.
C1 [Meraya, Abdulkarim M.; Alqahtani, Saad S.] Jazan Univ, Dept Pharm Practice, Coll Pharm, POB 114-45124, Jazan, Saudi Arabia.
   [Meraya, Abdulkarim M.; Salami, Riyadh M.; Alqahtani, Saad S.; Hijri, Abdulrahman M.; Qassadi, Fouad A.] Jazan Univ, Coll Pharm, Pharm Practice Res Unit, POB 114-45124, Jazan, Saudi Arabia.
   [Madkhali, Osama A.] Jazan Univ, Dept Pharmaceut, Coll Pharm, POB 114-45124, Jazan, Saudi Arabia.
   [Albarrati, Ayman M.] Jazan Univ, Coll Med, POB 114-45124, Jazan, Saudi Arabia.
RP Meraya, AM (通讯作者)，Jazan Univ, Dept Pharm Practice, Coll Pharm, POB 114-45124, Jazan, Saudi Arabia.; Meraya, AM (通讯作者)，Jazan Univ, Coll Pharm, Pharm Practice Res Unit, POB 114-45124, Jazan, Saudi Arabia.
EM ameraya@jazanu.edu.sa; riyadhs172@gmail.com; ssalqahtani@jazanu.edu.sa;
   omadkhali@jazanu.edu.sa; dhoomjzn@gmail.com; afuad0272@gmail.com;
   albratyayman@gmail.com
OI A. Madkhali, Osama/0000-0001-5139-8408; Salami, Riyadh
   M./0000-0002-3622-6007; Meraya, Abdulkarim/0000-0002-6876-7270
CR Alfageeh EI, 2021, VACCINES-BASEL, V9, DOI 10.3390/vaccines9030226
   Allotey J, 2020, BMJ-BRIT MED J, V370, DOI 10.1136/bmj.m3320
   Alzahrani SH, 2021, VACCINES-BASEL, V9, DOI 10.3390/vaccines9070798
   [Anonymous], EUROPEAN CDC COVID 1
   BinDhim NF, 2021, EUR J PSYCHOTRAUMATO, V12, DOI 10.1080/20008198.2021.1875642
   Chavan M, 2021, J OBSTET GYNAECOL CA, V43, P814, DOI 10.1016/j.jogc.2021.03.010
   Elhessewi GMS, 2021, MIDDLE EAST CURR PSY, V28, DOI 10.1186/s43045-021-00089-6
   Ayhan SG, 2021, INT J GYNECOL OBSTET, V154, P291, DOI 10.1002/ijgo.13713
   Hause AM, 2021, MMWR-MORBID MORTAL W, V70, P1053, DOI 10.15585/mmwr.mm7031e1
   Iacobucci G, 2021, BMJ-BRIT MED J, V374, DOI 10.1136/bmj.n2306
   Lee K, 2009, GLOB INST, P1
   Magadmi RM, 2021, BMC PUBLIC HEALTH, V21, DOI 10.1186/s12889-021-11501-5
   Mahmud I, 2021, VACCINES-BASEL, V9, DOI 10.3390/vaccines9080864
   Meraya AM, 2021, PLOS ONE, V16, DOI 10.1371/journal.pone.0256597
   Qattan AMN, 2021, FRONT MED-LAUSANNE, V8, DOI 10.3389/fmed.2021.644300
   Sarwal Y, 2021, INT J GYNECOL OBSTET, V155, P57, DOI 10.1002/ijgo.13816
   Saudi Ministry of Health, AL RAB LAUNCH COVID
   Scobie HM, 2021, MMWR-MORBID MORTAL W, V70, P1284, DOI 10.15585/mmwr.mm7037e1
   Shimabukuro TT, 2021, OBSTET GYNECOL SURV, V76, P729, DOI [10.1056/NEJMoa2104983, 10.1097/01.ogx.0000802676.57373.17, 10.1056/NEJMx210016]
   Skjefte M, 2021, EUR J EPIDEMIOL, V36, P197, DOI 10.1007/s10654-021-00728-6
   Zambrano LD, 2020, MMWR-MORBID MORTAL W, V69, P1641, DOI 10.15585/mmwr.mm6944e3
   Zauche L.H., 2021, CDC V SAFE COVID 19
   Zou XH, 2021, LANCET INFECT DIS, V21, P1614, DOI 10.1016/S1473-3099(21)00384-4
NR 23
TC 0
Z9 0
U1 1
U2 1
PU MDPI
PI BASEL
PA ST ALBAN-ANLAGE 66, CH-4052 BASEL, SWITZERLAND
EI 2227-9032
J9 HEALTHCARE-BASEL
JI Healthcare
PD MAY
PY 2022
VL 10
IS 5
AR 816
DI 10.3390/healthcare10050816
PG 10
WC Health Care Sciences & Services; Health Policy & Services
WE Science Citation Index Expanded (SCI-EXPANDED); Social Science Citation Index (SSCI)
SC Health Care Sciences & Services
GA 1O5CU
UT WOS:000801351000001
PM 35627953
OA Green Published, gold
DA 2022-11-04
ER

PT J
AU Hou, ZY
   Song, SH
   Du, FX
   Shi, L
   Zhang, DL
   Lin, L
   Yu, HJ
AF Hou, Zhiyuan
   Song, Suhang
   Du, Fanxing
   Shi, Lu
   Zhang, Donglan
   Lin, Leesa
   Yu, Hongjie
TI The Influence of the COVID-19 Epidemic on Prevention and Vaccination
   Behaviors Among Chinese Children and Adolescents: Cross-sectional Online
   Survey Study
SO JMIR PUBLIC HEALTH AND SURVEILLANCE
LA English
DT Article
DE COVID-19; prevention; vaccination; behavior; children; China
ID UNITED-STATES; HEALTH; OUTBREAK; MISINFORMATION
AB Background: The COVID-19 epidemic and the related containment strategies may affect parental and pediatric health behaviors.
   Objective: The goal of this study was to assess the change in children's and adolescents' prevention and vaccination behaviors amid China's COVID-19 epidemic.
   Methods: We conducted a cross-sectional online survey in mid-March 2020 using proportional quota sampling in Wuhan (the epidemic epicenter) and Shanghai (a nonepicenter). Data were collected from 1655 parents with children aged 3 to 17 years. Children's and adolescents' prevention behaviors and regular vaccination behaviors before and during the epidemic were assessed. Descriptive analyses were used to investigate respondents' characteristics, public health prevention behaviors, unproven protection behaviors, and vaccination behaviors before and during the COVID-19 epidemic. Univariate analyses were performed to compare differences in outcome measures between cities and family characteristics, using chi-square tests or Fisher exact tests (if expected frequency was <5) and analyses of variance. Multivariate logistic regressions were used to identify the factors and disparities associated with prevention and vaccination behaviors.
   Results: Parent-reported prevention behaviors increased among children and adolescents during the COVID-19 epidemic compared with those before the epidemic. During the epidemic, 82.2% (638/776) of children or adolescents always wore masks when going out compared with 31.5% (521/1655) before the epidemic; in addition, 25.0% (414/1655) and 79.8% (1321/1655) had increased their frequency and duration of handwashing, respectively, although only 46.9% (776/1655) went out during the epidemic. Meanwhile, 56.1% (928/1655) of the families took unproven remedies against COVID-19. Parent-reported vaccination behaviors showed mixed results, with 74.8% (468/626) delaying scheduled vaccinations and 80.9% (1339/1655) planning to have their children get the influenza vaccination after the epidemic. Regarding socioeconomic status, children and adolescents from larger families and whose parents had lower education levels were less likely to improve prevention behaviors but more likely to take unproven remedies. Girls were less likely than boys to always wear a mask when going out and wash their hands.
   Conclusions: Prevention behaviors and attitudes toward influenza vaccination have improved during the COVID-19 epidemic. Public health prevention measures should be continuously promoted, particularly among girls, parents with lower education levels, and larger families. Meanwhile, misinformation about COVID-19 remains a serious challenge and needs to be addressed by public health stakeholders.
C1 [Hou, Zhiyuan; Du, Fanxing; Yu, Hongjie] Fudan Univ, Sch Publ Hlth, Mailbox 250,138 Yixueyuan Rd, Shanghai 200030, Peoples R China.
   [Hou, Zhiyuan] Fudan Univ, Key Lab Hlth Technol Assessment, Natl Hlth Commiss, Shanghai, Peoples R China.
   [Song, Suhang] Columbia Univ, Taub Inst Res Alzheimers Dis & Aging Brain, New York, NY USA.
   [Shi, Lu] Clemson Univ, Dept Publ Hlth Sci, Coll Behav Social & Hlth Sci, Clemson, SC USA.
   [Zhang, Donglan] Univ Georgia, Dept Hlth Policy & Management, Coll Publ Hlth, Athens, GA USA.
   [Lin, Leesa] London Sch Hyg & Trop Med, Dept Infect Dis Epidemiol, London, England.
   [Yu, Hongjie] Fudan Univ, Key Lab Publ Hlth Safety, Minist Educ, Shanghai, Peoples R China.
RP Hou, ZY (通讯作者)，Fudan Univ, Sch Publ Hlth, Mailbox 250,138 Yixueyuan Rd, Shanghai 200030, Peoples R China.
EM zyhou@fudan.edu.cn
RI Song, Suhang/AAG-1011-2019; Lin, Leesa/ABH-7167-2020
OI Song, Suhang/0000-0003-1934-632X; Lin, Leesa/0000-0003-4123-4762; Shi,
   Lu/0000-0001-8352-2813; Zhang, Donglan/0000-0001-5225-4721; Yu,
   Hongjie/0000-0002-6335-5648
FU National Natural Science Foundation of China [71874034]; National
   Science Fund for Distinguished Young Scholars [81525023]; National
   Science and Technology Major Project of China [2017ZX10103009-005,
   2018ZX10713001-007, 2018ZX10201001-010]
FX This study was supported by the National Natural Science Foundation of
   China (grant 71874034), the National Science Fund for Distinguished
   Young Scholars (grant 81525023), and the National Science and Technology
   Major Project of China (grants 2017ZX10103009-005, 2018ZX10713001-007,
   and 2018ZX10201001-010). The funders had no role in the design and
   conduct of the study. We are thankful to Qian Lv, Qian Wang, and Hao
   Jiang from the School of Public Health, Fudan University, for helping
   with data collection. We thank the families and the children that
   participated in this study.
CR Abedi V, 2021, J RACIAL ETHN HEALTH, V8, P732, DOI [10.1101/2020.04.26.20079756, 10.1007/s40615-020-00833-4]
   [Anonymous], Annual Report of China Radio Management 2018
   [Anonymous], Positive parenting tips for young teens (12-14 years of age)
   [Anonymous], PAPER NEWS
   [Anonymous], What to do for the public to prevent COVID-19?
   [Anonymous], Wuhan resumes vaccination clinics from today
   [Anonymous], Sixth Census of China
   [Anonymous], Shanghai, Tianjin, Chongqing, and Anhui launch a primary response mechanism for major public health emergencies
   [Anonymous], Shanghai decided to adjust the primary response of major public health emergencies to the secondary response
   [Anonymous], Announcement of Wuhan COVID-19 epidemic prevention and control headquarters
   Chen Xuyu, 2020, Int J Environ Res Public Health, V17, DOI 10.3390/ijerph17082893
   Chu DK, 2020, LANCET, V395, P1973, DOI 10.1016/S0140-6736(20)31142-9
   Chung RYN, 2020, BMJ-BRIT MED J, V369, DOI 10.1136/bmj.m1329
   Djulbegovic B, 2020, J EVAL CLIN PRACT, V26, P1347, DOI 10.1111/jep.13458
   Esposito S, 2020, EUR J PEDIATR, V179, P1267, DOI 10.1007/s00431-020-03674-9
   Glabska D, 2020, SUSTAINABILITY-BASEL, V12, DOI 10.3390/su12124930
   Guzek D, 2020, INT J ENV RES PUB HE, V17, DOI 10.3390/ijerph17165770
   Haischer MH, 2020, PLOS ONE, V15, DOI 10.1371/journal.pone.0240785
   Horrell LN, 2021, J MED INTERNET RES, V23, DOI 10.2196/23795
   Hou ZY, 2020, J MED INTERNET RES, V22, DOI 10.2196/21143
   Jaklevic MC, 2020, JAMA-J AM MED ASSOC, V324, P926, DOI 10.1001/jama.2020.15444
   Lazzerini M, 2020, LANCET CHILD ADOLESC, V4, pE10, DOI 10.1016/S2352-4642(20)30108-5
   Leng Y, 2021, IEEE T BIG DATA, V7, P69, DOI 10.1109/TBDATA.2021.3055758
   Lynn RM, 2021, ARCH DIS CHILD, V106, DOI 10.1136/archdischild-2020-319848
   Lyu W, 2020, HEALTH AFFAIR, V39, P1419, DOI 10.1377/hlthaff.2020.00818
   Marmot M, 2015, LANCET, V386, P2442, DOI 10.1016/S0140-6736(15)00150-6
   Olsen SJ, 2020, MMWR-MORBID MORTAL W, V69, P1305, DOI 10.15585/mmwr.mm6937a6
   Pan A, 2020, JAMA-J AM MED ASSOC, V323, P1915, DOI 10.1001/jama.2020.6130
   Pan YH, 2020, J MED INTERNET RES, V22, DOI 10.2196/22596
   Pan YH, 2020, J MED INTERNET RES, V22, DOI 10.2196/22457
   Rome BN, 2020, NEW ENGL J MED, V382, P2282, DOI 10.1056/NEJMp2009457
   Rubin GJ, 2009, BMJ-BRIT MED J, V339, DOI 10.1136/bmj.b2651
   Santoli JM, 2020, MMWR-MORBID MORTAL W, V69, P591, DOI 10.15585/mmwr.mm6919e2
   Sedgwick P, 2012, BRIT MED J, V345, DOI 10.1136/bmj.e6336
   Sim SW, 2014, SINGAP MED J, V55, P160
   Song SH, 2019, INT J ENV RES PUB HE, V16, DOI [10.3390/ijerph16, 10.3390/ijerph16010049]
   Song SH, 2018, HEALTH POLICY PLANN, V33, P821, DOI 10.1093/heapol/czy061
   Swire-Thompson B, 2020, ANNU REV PUBL HEALTH, V41, P433, DOI 10.1146/annurev-publhealth-040119-094127
   Tasnim Samia, 2020, J Prev Med Public Health, V53, P171, DOI 10.3961/jpmph.20.094
   Tian HY, 2020, SCIENCE, V368, P638, DOI 10.1126/science.abb6105
   Tull MT, 2020, PSYCHIAT RES, V289, DOI 10.1016/j.psychres.2020.113098
   Van Bavel JJ, 2020, NAT HUM BEHAV, V4, P460, DOI 10.1038/s41562-020-0884-z
   Waheed, 2020, BIOMEDICA, V36, P253
   Wang Q, 2018, VACCINE, V36, P7262, DOI 10.1016/j.vaccine.2018.10.045
   Wang SP, 2018, INT J EQUITY HEALTH, V17, DOI 10.1186/s12939-018-0896-8
   Wang T, 2015, LANCET, V386, P1441, DOI 10.1016/S0140-6736(15)00402-X
   Wang ZC, 2020, NAT MED, V26, P458, DOI 10.1038/s41591-020-0823-6
   Wuhan Restart!, STATE COUNCIL PEOPLE
   Xu X, 2021, BMJ OPEN, V11, DOI 10.1136/bmjopen-2020-041453
   Yao H, 2020, LANCET PSYCHIAT, V7, pE21, DOI 10.1016/S2215-0366(20)30090-0
   Zhong BL, 2020, INT J BIOL SCI, V16, P1745, DOI 10.7150/ijbs.45221
NR 51
TC 9
Z9 9
U1 8
U2 21
PU JMIR PUBLICATIONS, INC
PI TORONTO
PA 130 QUEENS QUAY E, STE 1102, TORONTO, ON M5A 0P6, CANADA
SN 2369-2960
J9 JMIR PUBLIC HLTH SUR
JI JMIR Public Health Surveill.
PD MAY
PY 2021
VL 7
IS 5
AR e26372
DI 10.2196/26372
PG 13
WC Public, Environmental & Occupational Health
WE Science Citation Index Expanded (SCI-EXPANDED); Social Science Citation Index (SSCI)
SC Public, Environmental & Occupational Health
GA SP1HO
UT WOS:000659422700021
PM 33882450
OA Green Published, gold
DA 2022-11-04
ER

PT J
AU Hussong, AM
   Benner, AD
   Erdem, G
   Lansford, JE
   Makila, LM
   Petrie, RC
AF Hussong, Andrea M.
   Benner, Aprile D.
   Erdem, Gizem
   Lansford, Jennifer E.
   Makila, Leunita Makutsa
   Petrie, Rachel C.
CA SRA COVID-19 Response Team
TI Adolescence Amid a Pandemic: Short- and Long-Term Implications
SO JOURNAL OF RESEARCH ON ADOLESCENCE
LA English
DT Article
DE Adolescents; Pandemic; COVID-19; Stress; Resilience
ID COVID-19; STRESS; CHILDREN; TIME; WAR
AB Members of the Society for Research on Adolescents COVID-19 Response Team offer this commentary to accompany this special issue of the Journal of Research on Adolescence regarding the impact of the pandemic on adolescents' social, emotional, and academic functioning. In addition to outlining the critical need for scholarly collaboration to address the global impact of this crisis on adolescent development, we argue that a broad investigative lens is needed to guide research and recovery efforts targeting youth development. We then use this broad lens to consider dimensions of the pandemic impact relative to developmental implications within community and policy contexts, educational contexts, social contexts, and family contexts. Finally, we describe guideposts for setting a global, shared research agenda that can hasten research to recovery efforts surrounding the pandemic and youth development.
C1 [Hussong, Andrea M.; Petrie, Rachel C.] Univ N Carolina, Chapel Hill, NC 27599 USA.
   [Benner, Aprile D.] Univ Texas Austin, Austin, TX 78712 USA.
   [Erdem, Gizem] Koc Univ, Istanbul, Turkey.
   [Lansford, Jennifer E.] Duke Univ, Durham, NC 27706 USA.
   [Makila, Leunita Makutsa] Kibabii Univ, Bungoma, Kenya.
RP Hussong, AM (通讯作者)，Univ N Carolina, Chapel Hill, NC 27599 USA.
EM hussong@unc.edu
RI Erdem, Gizem/AAX-6398-2020
OI Erdem, Gizem/0000-0003-3507-1290; Lansford,
   Jennifer/0000-0003-1956-4917; Hussong, Andrea/0000-0001-8683-9832;
   MAKUTSA MAKILA, DR LEUNITA/0000-0003-3671-9511
CR Alt P, 2021, J RES ADOLESCENCE, V31, P678, DOI 10.1111/jora.12648
   Barendse M., 2021, PSYARXIV, DOI [10.31234/osf.io/hn7us, DOI 10.31234/OSF.IO/HN7US]
   Bell BT, 2016, HUM-COMPUT INT-SPRIN, P11, DOI 10.1007/978-3-319-33450-9_2
   Benner AD, 2021, J YOUTH ADOLESCENCE, V50, P1068, DOI 10.1007/s10964-020-01376-x
   Bernasco EL, 2021, J RES ADOLESCENCE, V31, P692, DOI 10.1111/jora.12662
   Bornstein MH, 2020, PSYCHOL INSIGHTS UND
   Bronfenbrenner U., 2006, HDB CHILD PSYCHOL, V1, P793, DOI DOI 10.1002/9780470147658.CHPSY0114
   Browne DT, 2021, J REFUG STUD, V34, P1138, DOI 10.1093/jrs/feaa113
   Buzzi C, 2020, ITAL J PEDIATR, V46, DOI [10.1186/s13052-020-00833-4, 10.1186/s13052-020-00833]
   Campione-Barr N, 2021, J RES ADOLESCENCE, V31, P608, DOI 10.1111/jora.12647
   Cauberghe V, 2021, CYBERPSYCH BEH SOC N, V24, P250, DOI 10.1089/cyber.2020.0478
   Centers for Disease Control and Prevention (CDC), NAT CTR HLTH STAT NC
   Chang L, 2021, J RES ADOLESCENCE, V31, P595, DOI 10.1111/jora.12661
   Chen FP, 2020, BRAIN BEHAV IMMUN, V88, P36, DOI 10.1016/j.bbi.2020.05.061
   Coholic D, 2020, J SOC WORK, V20, P269, DOI 10.1177/1468017319828864
   Coll CG, 1996, CHILD DEV, V67, P1891, DOI 10.2307/1131600
   CSforALL, 2020, COVID 19 COR RAC REP
   De France K, 2022, AM PSYCHOL, V77, P85, DOI 10.1037/amp0000838
   Deng W., 2021, J RES ADOLESCENCE
   Di Giunta L., 2021, J RES ADOLESCENCE
   Donker M.H., 2021, DEV PARENT ADOLESCEN, P1, DOI [10.31234/osf.io/urmt9, DOI 10.31234/OSF.IO/URMT9]
   Elder GH, 2018, CHILDREN GREAT DEPRE
   Ellis WE, 2020, CAN J BEHAV SCI, V52, P177, DOI 10.1037/cbs0000215
   Esterwood E, 2020, PSYCHIAT QUART, V91, P1121, DOI 10.1007/s11126-020-09808-4
   Ferrara P, 2021, J PEDIATR-US, V228, P324, DOI 10.1016/j.jpeds.2020.10.008
   Goldstein Joshua Robert, 2020, medRxiv, DOI 10.1101/2020.05.21.20109116
   Groarke JM, 2020, PLOS ONE, V15, DOI 10.1371/journal.pone.0239698
   Hollenstein T., 2021, J RES ADOLESCENCE
   HUSSONG AM, 2020, STAT GLOBAL HLTH EPI
   Hussong AM, 2021, RES CHILD ADOLES PSY, V49, P1113, DOI 10.1007/s10802-021-00821-0
   Hussong AM, 2013, ANNU REV CLIN PSYCHO, V9, P61, DOI 10.1146/annurev-clinpsy-050212-185522
   Hutchinson EA, 2021, J RES ADOLESCENCE, V31, P703, DOI 10.1111/jora.12652
   Janssens J., 2021, J RES ADOLESCENCE
   Joseph S, 2004, PSYCHOL PSYCHOTHER-T, V77, P101, DOI 10.1348/147608304322874281
   Kaur N, 2021, MED SCI LAW, V61, P208, DOI 10.1177/0025802421993364
   Klootwijk CLT, 2021, J RES ADOLESCENCE, V31, P780, DOI 10.1111/jora.12660
   Lee J, 2020, LANCET CHILD ADOLESC, V4, P421, DOI 10.1016/S2352-4642(20)30109-7
   Lei H, 2012, ANNU REV CLIN PSYCHO, V8, P21, DOI 10.1146/annurev-clinpsy-032511-143152
   Lerner RM, 2019, ADOLESC RES REV, V4, P1, DOI 10.1007/s40894-018-0093-4
   Liang LL, 2020, PSYCHIAT QUART, V91, P841, DOI 10.1007/s11126-020-09744-3
   MacLean A, 2005, SOCIOL EDUC, V78, P250, DOI 10.1177/003804070507800304
   Magis-Weinberg L, 2021, J RES ADOLESCENCE, V31, P717, DOI 10.1111/jora.12666
   Maheux AJ, 2021, J RES ADOLESCENCE, V31, P734, DOI 10.1111/jora.12650
   Maiya S, 2021, J RES ADOLESCENCE, V31, P808, DOI 10.1111/jora.12653
   Mbogo R.W., 2020, EUROPEAN J ED STUDIE, V7, P1, DOI [10.46827/ejes.v7i9.3250, DOI 10.46827/EJES.V7I9.3250]
   Meichenbaum, 1977, COGNITIVE BEHAV MODI, P143
   Miconi D, 2021, J RES ADOLESCENCE, V31, P576, DOI 10.1111/jora.12665
   Muzi S, 2021, FRONT PSYCHIATRY, V12, DOI 10.3389/fpsyt.2021.590543
   National Academies of Sciences Engineering and Medicine, 2020, PROM POS AD HLTH BEH
   Nitschke JP, 2021, BRIT J HEALTH PSYCH, V26, P553, DOI 10.1111/bjhp.12485
   Odgers CL, 2020, J CHILD PSYCHOL PSYC, V61, P336, DOI 10.1111/jcpp.13190
   Oosterhoff B., 2020, PSYARXIV, DOI [10.31234/osf.io/2s73n, DOI 10.31234/OSF.IO/2S73N]
   Parent N, 2021, J RES ADOLESCENCE, V31, P748, DOI 10.1111/jora.12658
   Park S, 2021, J AM COLL HEALTH, DOI 10.1080/07448481.2021.1967361
   Paschke K, 2021, SUCHT, V67, P13, DOI 10.1024/0939-5911/a000694
   Petrowski N, 2021, CHILD ABUSE NEGLECT, V116, DOI 10.1016/j.chiabu.2020.104757
   Polizzi C, 2020, CLIN NEUROPSYCHIATR, V17, P59, DOI 10.36131/CN20200204
   Rogoff B, 1995, New Dir Child Dev, P45
   Romm KF, 2021, J RES ADOLESCENCE, V31, P546, DOI 10.1111/jora.12667
   Rousseau C, 2015, CLIN CHILD PSYCHOL P, V20, P173, DOI 10.1177/1359104513503354
   Sabato H, 2021, J RES ADOLESCENCE, V31, P764, DOI 10.1111/jora.12655
   Salmela-Aro K, 2021, J RES ADOLESCENCE, V31, P796, DOI 10.1111/jora.12654
   Saurabh K, 2020, INDIAN J PEDIATR, V87, P532, DOI 10.1007/s12098-020-03347-3
   Schoon I, 2017, INT J PSYCHOL, V52, P1, DOI 10.1002/ijop.12400
   Shi ZY, 2021, J RES ADOLESCENCE, V31, P645, DOI 10.1111/jora.12649
   Shores K, 2019, AERA OPEN, V5, DOI 10.1177/2332858419877431
   Sin NL, 2021, GERONTOLOGIST, V61, P59, DOI 10.1093/geront/gnaa140
   Skinner A.T., 2021, DEV PSYCHOL
   Smyth E., 2020, ESRI SURVEY STAT REP, V94
   Spencer M.B., 2008, HDB CHILD PSYCHOL TH, P696, DOI DOI 10.1002/9780470147658.CHPSY0115
   Steinhoff A, 2021, J RES ADOLESCENCE, V31, P560, DOI 10.1111/jora.12659
   Tee M, 2021, FRONT PSYCHIATRY, V11, DOI 10.3389/fpsyt.2020.568929
   Troiano G, 2021, PUBLIC HEALTH, V194, P245, DOI 10.1016/j.puhe.2021.02.025
   Turkish Statistical Institute, 2020, LAB FORC STAT
   UNHCR, 2020, UNHCR GLOB TRENDS 20
   van Loon AWG, 2021, J RES ADOLESCENCE, V31, P531, DOI 10.1111/jora.12651
   Vanderloo LM, 2020, J DEV BEHAV PEDIATR, V41, P335, DOI 10.1097/DBP.0000000000000825
   Varma M.M., 2020, PSYARXIV, DOI [10.31234/osf.io/vdw2e, DOI 10.31234/OSF.IO/VDW2E]
   Wray-Lake L., 2020, PSYARXIV, DOI [10.31234/osf.io/7vab6, DOI 10.31234/OSF.IO/7VAB6]
   Zhong Raymond., 2020, NEW YORK TIMES
NR 80
TC 7
Z9 7
U1 6
U2 16
PU WILEY
PI HOBOKEN
PA 111 RIVER ST, HOBOKEN 07030-5774, NJ USA
SN 1050-8392
EI 1532-7795
J9 J RES ADOLESCENCE
JI J. Res. Adolesc.
PD SEP
PY 2021
VL 31
IS 3
SI SI
BP 820
EP 835
DI 10.1111/jora.12671
PG 16
WC Family Studies; Psychology, Developmental
WE Social Science Citation Index (SSCI)
SC Family Studies; Psychology
GA UI7HG
UT WOS:000690772700024
PM 34448291
OA Bronze, Green Published
DA 2022-11-04
ER

PT J
AU Alker, JC
   Kenney, GM
   Rosenbaum, S
AF Alker, Joan C.
   Kenney, Genevieve M.
   Rosenbaum, Sara
TI Children's Health Insurance Coverage: Progress, Problems, And Priorities
   For 2021 And Beyond
SO HEALTH AFFAIRS
LA English
DT Article
ID MEDICAID EXPANSION
AB Expansion of Medicaid and establishment of the Children's Health Insurance Program (CHIP) represent a significant success story in the national effort to guarantee health insurance for children. That success is reflected in the high rates of coverage and health care access achieved for children, including those in low-income families. But significant coverage gaps remain-gaps that have been increasing since 2016 and are likely to accelerate with the coronavirus disease 2019 (COVID-19) pandemic and the associated recession. Using National Health Interview Survey data, we found that the proportion of uninsured children was 5.5 percent in 2018. Children continue to face coverage interruptions, and Latino, adolescent, and noncitizen children continue to face elevated risks of being uninsured. Although we note the benefits of a universal, federally financed, single-payer approach to coverage, we also offer two possible reform pathways that can take place within the current multipayer system, aimed at ensuring coverage, access, continuity, and comprehensiveness to move the nation closer to the goal of providing the health care that children need to reach their full potential and to reduce racial and economic inequalities.
C1 [Alker, Joan C.] Georgetown Univ, McCourt Sch Publ Policy, Washington, DC 20007 USA.
   [Kenney, Genevieve M.] Urban Inst, Hlth Policy Ctr, Washington, DC 20037 USA.
   [Rosenbaum, Sara] George Washington Univ, Milken Inst Sch Publ Hlth, Dept Hlth Policy, Washington, DC USA.
RP Alker, JC (通讯作者)，Georgetown Univ, McCourt Sch Publ Policy, Washington, DC 20007 USA.
EM jca25@georgetown.edu
FU David and Lucile Packard Foundation
FX The authors gratefully acknowledge the careful analysis of National
   Health Interview Survey data by Stacey McMorrow and Tyler Thomas of the
   Urban Institute, whose time was covered by a grant from the David and
   Lucile Packard Foundation. The authors also acknowledge the research
   assistance of Nora Dell and Emma Walsh-Alker. The authors also
   appreciate the helpful comments and suggestions from reviewers of
   earlier drafts of the manuscript. The opinions and conclusions expressed
   in this article are those of the authors and do not necessarily
   represent the views of the Urban Institute, its sponsors, or its
   trustees.
CR Alker J, 2020, MED ENROLLMENT INCRE
   Alker J., 2019, NUMBER UNINSURED CHI
   Artiga S, 2017, KEY ISSUES CHILDRENS
   Artiga S, 2019, ESTIMATED IMPACTS FI
   Blewett LA., 2019, IPUMS HLTH SURVEYS N
   Brooks T, 2019, MEDICAID CHIP ENROLL
   Brooks T, 2020, MED CHIP ELIGIBILITY
   Centers for Medicare and Medicaid Services, 2020, CHILDR END STAG REN
   Centers for Medicare and Medicaid Services, 2015, CERT COMP PED COV OF
   Centers for Medicare and Medicaid Services, 2020, AFF COV
   Child Trends, 2018, HLTH CAR COV CHILDR
   Claxton G, 2018, EMPLOYER HLTH BENEFI
   Decker SL, 2012, HEALTH AFFAIR, V31, P1673, DOI 10.1377/hlthaff.2012.0294
   Garrett B., 2020, SSRN
   Gould E, 2013, INT J HEALTH SERV, V43, P603, DOI 10.2190/HS.43.4.b
   Haley JM, PROGR CHILDRENS COVE
   Henry J., 2012, MED FIN OV FED MED M
   Henry J., 2018, HLTH INS COV CHILDR
   Hudson JL, 2017, HEALTH AFFAIR, V36, P1643, DOI 10.1377/hlthaff.2017.0347
   Johnson K, 2020, MATERNAL CHILD HLTH
   MACPAC, 2020, MEDICAIDS ROLE FINAN
   McMorrow S, 2017, HEALTH AFFAIR, V36, P808, DOI 10.1377/hlthaff.2016.1650
   Medicaid and CHIP Payment and Access Commission, 2019, PHYS ACCEPTANCE NEW
   Medicare and Chip Payment and Access Commission, 2016, REP C MED CHIP
   Modell S.M., 2019, P60267RV U S CENS BU
   Musumeci M, 2019, MED ROLE CHILDREN SP
   National Conference of State Legis- latures, 2014, CHART IMM EL FED PRO
   Oberlander JB, 2009, HEALTH AFFAIR, V28, pW399, DOI 10.1377/hlthaff.28.3.w399
   Rae M., 2019, TRACKING RISE PREMIU
   Rosenbaum S, 2018, WILL EVALUATIONS MED
   Rosenbaum S., 2017, WEAKENING MED AM PRO
   Rosenbaum S, 2007, HEALTH AFFAIR, V26, P382, DOI 10.1377/hlthaff.26.2.382
   Saloner B, 2014, HEALTH AFFAIR, V33, P832, DOI 10.1377/hlthaff.2013.1363
   Starr P., 2017, SOCIAL TRANSFORMATIO, Vsecond
   Wong CA, 2017, PEDIATRICS, V139, DOI 10.1542/peds.2016-3117
NR 35
TC 7
Z9 7
U1 1
U2 7
PU PROJECT HOPE
PI BETHESDA
PA 7500 OLD GEORGETOWN RD, STE 600, BETHESDA, MD 20814-6133 USA
SN 0278-2715
J9 HEALTH AFFAIR
JI Health Aff.
PD OCT
PY 2020
VL 39
IS 10
BP 1743
EP 1751
DI 10.1377/hlthaff.2020.00785
PG 9
WC Health Care Sciences & Services; Health Policy & Services
WE Science Citation Index Expanded (SCI-EXPANDED); Social Science Citation Index (SSCI)
SC Health Care Sciences & Services
GA OC2BH
UT WOS:000578965100013
PM 33017236
DA 2022-11-04
ER

PT J
AU Yang, Y
   Liu, KQ
   Li, SQ
   Shu, M
AF Yang, Yang
   Liu, Keqiao
   Li, Siqi
   Shu, Man
TI Social Media Activities, Emotion Regulation Strategies, and Their
   Interactions on People's Mental Health in COVID-19 Pandemic
SO INTERNATIONAL JOURNAL OF ENVIRONMENTAL RESEARCH AND PUBLIC HEALTH
LA English
DT Article
DE social media activities; emotion-regulation strategies; mental health;
   COVID-19 pandemic
ID YOUNG-ADULTS; ADOLESCENTS; NETWORKING; ASSOCIATIONS; SYMPTOMS; OUTBREAK;
   FACEBOOK; SUPPORT; SITES
AB The COVID-19 pandemic has dramatically changed the general population's life worldwide. People may spend more time on social media because of policies like "work at home". Using a cross-sectional dataset collected through an online survey in February 2020, in China, we examined (1) the relationships between social media activities and people's mental health status and (2) the moderation effect of emotional-regulation strategies. The sample included people aged >= 18 years from 32 provinces and regions in China (N = 3159). The inferential analyses included a set of multiple linear regressions with interactions. Our results showed that sharing timely, accurate, and positive COVID-19 information, reducing excessive discussions on COVID-19, and promoting caring online interactions rather than being judgmental, might positively associate with the general public's psychological well-being. Additionally, the relationships between social media activities and psychological well-being varied at different emotion-regulation strategy levels. Adopting the cognitive reappraisal strategy might allay the adverse relationships between certain social media activities and mental health indicators. Our findings expanded the theory of how social media activities can be associated with a human being's mental health and how it can interact with emotion-regulation strategies during the COVID-19 pandemic.
C1 [Yang, Yang] Beijing Normal Univ Zhuhai, Inst Adv Studies Humanities & Social Sci, Zhuhai 519087, Peoples R China.
   [Yang, Yang; Li, Siqi] Beijing Normal Univ, Res Inst Sci Educ, Beijing 100875, Peoples R China.
   [Liu, Keqiao] Jiangxi Univ Finance & Econ, Sch Publ Finance & Publ Adm, Nanchang 330013, Jiangxi, Peoples R China.
   [Li, Siqi] Beijing Normal Univ Zhuhai, Coll Educ Future, Zhuhai 519087, Peoples R China.
   [Shu, Man] East China Jiaotong Univ, Inst Psychol Qual & Educ, Nanchang 330013, Jiangxi, Peoples R China.
RP Li, SQ (通讯作者)，Beijing Normal Univ, Res Inst Sci Educ, Beijing 100875, Peoples R China.; Li, SQ (通讯作者)，Beijing Normal Univ Zhuhai, Coll Educ Future, Zhuhai 519087, Peoples R China.; Shu, M (通讯作者)，East China Jiaotong Univ, Inst Psychol Qual & Educ, Nanchang 330013, Jiangxi, Peoples R China.
EM yyang37@buffalo.edu; Keqiaoliu@outlook.com; sli75@buffalo.edu;
   ManshuECJU@outlook.com
OI Liu, Keqiao/0000-0002-9874-3026; Yang, Yang/0000-0002-1026-0231
CR Ahmed OH, 2010, DISABIL REHABIL, V32, P1877, DOI 10.3109/09638281003734409
   Aldao A, 2010, CLIN PSYCHOL REV, V30, P217, DOI 10.1016/j.cpr.2009.11.004
   Aldao A, 2010, BEHAV RES THER, V48, P974, DOI 10.1016/j.brat.2010.06.002
   Berking M, 2012, CURR OPIN PSYCHIATR, V25, P128, DOI 10.1097/YCO.0b013e3283503669
   Berryman C, 2018, PSYCHIAT QUART, V89, P307, DOI 10.1007/s11126-017-9535-6
   Best P, 2014, CHILD YOUTH SERV REV, V41, P27, DOI 10.1016/j.childyouth.2014.03.001
   Boey K.W., 2002, PSYCHOL DEV ED, V2, P75
   CHAN DW, 1983, PSYCHOL MED, V13, P363, DOI 10.1017/S0033291700050996
   Cheng M., 2013, STUD PSYCHOL BEHAV, V11, P660
   Colineau N, 2010, NEW REV HYPERMEDIA M, V16, P141, DOI 10.1080/13614568.2010.496131
   Davila J, 2012, PSYCHOL POP MEDIA CU, V1, P72, DOI 10.1037/a0027512
   Dixon-Gordon KL, 2015, COGNITION EMOTION, V29, P1314, DOI 10.1080/02699931.2014.983046
   Eastabrook JM, 2014, J CHILD FAM STUD, V23, P487, DOI 10.1007/s10826-012-9705-y
   Fergie G, 2016, SOC SCI MED, V170, P46, DOI 10.1016/j.socscimed.2016.10.006
   Frison E, 2016, J YOUTH ADOLESCENCE, V45, P1755, DOI 10.1007/s10964-016-0436-z
   Gao JL, 2020, PLOS ONE, V15, DOI 10.1371/journal.pone.0231924
   Gowen K, 2012, PSYCHIATR REHABIL J, V35, P245, DOI 10.2975/35.3.2012.245.250
   Gresham D, 2012, PERS INDIV DIFFER, V52, P616, DOI 10.1016/j.paid.2011.12.016
   Grieve R, 2016, CYBERPSYCH BEH SOC N, V19, P420, DOI 10.1089/cyber.2016.0010
   Gross J.J., 2007, HDB EMOTION REGULATI, P3, DOI DOI 10.1080/00140130600971135
   Hall RCW, 2008, GEN HOSP PSYCHIAT, V30, P446, DOI 10.1016/j.genhosppsych.2008.05.003
   Heaney CA., 2008, HLTH BEHAV HLTH ED T, V4, P189
   Horton R, 2020, LANCET, V395, P400, DOI 10.1016/S0140-6736(20)30299-3
   Hu TQ, 2014, PSYCHOL REP, V114, P341, DOI 10.2466/03.20.PR0.114k22w4
   Huang YE, 2021, PSYCHOL HEALTH MED, V26, P23, DOI 10.1080/13548506.2020.1754438
   Kircaburun K., 2016, J ED PRACT, V7, P64
   Kong F, 2019, J HAPPINESS STUD, V20, P2733, DOI 10.1007/s10902-018-00069-4
   Li SJ, 2020, INT J ENV RES PUB HE, V17, DOI 10.3390/ijerph17062032
   Liu H., 2010, THESIS FUJIAN NORMAL, DOI DOI 10.7666/D.Y1806945
   Liu NQ, 2020, PSYCHIAT RES, V287, DOI 10.1016/j.psychres.2020.112921
   Liu Q., 2009, ADOLESCENT EMOTION R
   [刘文俐 Liu Wenli], 2014, [中国临床心理学杂志, Chinese Journal of Clinical Psychology], V22, P288
   Matsumoto D, 2008, J PERS SOC PSYCHOL, V94, P925, DOI 10.1037/0022-3514.94.6.925
   Miao Y., 2003, HAPPINESS PSYCHOL FI
   Miao Y., 2008, JIANGXI SOC SCI, V11, P198
   O'Dea B, 2011, STUD HEALTH TECHNOL, V168, P133, DOI 10.3233/978-1-60750-791-8-133
   Ochsner KN, 2008, CURR DIR PSYCHOL SCI, V17, P153, DOI 10.1111/j.1467-8721.2008.00566.x
   Park J, 2016, J AFFECT DISORDERS, V200, P37, DOI 10.1016/j.jad.2016.01.048
   Reinecke L, 2014, COMPUT HUM BEHAV, V30, P95, DOI 10.1016/j.chb.2013.07.030
   Rohde N, 2016, APPL RES QUAL LIFE, V11, P853, DOI 10.1007/s11482-015-9401-3
   Royal Society of Public Health, 2017, STAT MIND SOC MED YO
   Rubin GJ, 2010, HEALTH TECHNOL ASSES, V14, P183, DOI 10.3310/hta14340-03
   Smith KJ, 2019, AGEING SOC, V39, P1709, DOI 10.1017/S0144686X18000132
   Thompson R A, 1994, Monogr Soc Res Child Dev, V59, P25, DOI 10.2307/1166137
   Wang CY, 2020, INT J ENV RES PUB HE, V17, DOI 10.3390/ijerph17051729
   Wang YN, 2021, PSYCHOL HEALTH MED, V26, P13, DOI 10.1080/13548506.2020.1746817
   WHO, 2020, 72 WHO
   Yu Y., 2007, CHIN REMEDIES CLIN, V10, P751
   Zhang M., 2016, CHINA J HLTH PSYCHOL, V24, P866
   Zhang SX, 2020, PSYCHIAT RES, V288, DOI 10.1016/j.psychres.2020.112958
   Zhang WR, 2020, PSYCHOTHER PSYCHOSOM, V89, P242, DOI 10.1159/000507639
   Zhang YF, 2020, INT J ENV RES PUB HE, V17, DOI 10.3390/ijerph17072381
NR 52
TC 27
Z9 27
U1 17
U2 52
PU MDPI
PI BASEL
PA ST ALBAN-ANLAGE 66, CH-4052 BASEL, SWITZERLAND
EI 1660-4601
J9 INT J ENV RES PUB HE
JI Int. J. Environ. Res. Public Health
PD DEC
PY 2020
VL 17
IS 23
AR 8931
DI 10.3390/ijerph17238931
PG 16
WC Environmental Sciences; Public, Environmental & Occupational Health
WE Science Citation Index Expanded (SCI-EXPANDED); Social Science Citation Index (SSCI)
SC Environmental Sciences & Ecology; Public, Environmental & Occupational
   Health
GA PD7YX
UT WOS:000597896800001
PM 33271779
OA Green Published, gold
DA 2022-11-04
ER

PT J
AU Winter, R
   Lavis, A
AF Winter, Rachel
   Lavis, Anna
TI The Impact of COVID-19 on Young People's Mental Health in the UK: Key
   Insights from Social Media Using Online Ethnography
SO INTERNATIONAL JOURNAL OF ENVIRONMENTAL RESEARCH AND PUBLIC HEALTH
LA English
DT Article
DE COVID-19; young people; mental health; social media; qualitative
   research; ethnography
ID DEPRESSION; DISTRESS
AB There is increasing evidence of the psychological impact of COVID-19 on various population groups, with concern particularly focused on young people's mental health. However, few papers have engaged with the views of young people themselves. We present findings from a study into young people's discussions on social media about the impact of COVID-19 on their mental health. Real-time, multi-platform online ethnography was used to collect social media posts by young people in the United Kingdom (UK), March 2020-March 2021, 1033 original posts and 13,860 associated comments were analysed thematically. Mental health difficulties that were described as arising from, or exacerbated by, school closures, lost opportunities or fraught family environments included depression, anxiety and suicidality. Yet, some also described improvements to their mental health, away from prior stressors, such as school. Young people also recounted anxiety at the ramifications of the virus on others. The complexities of the psychological impact of COVID-19 on young people, and how this impact is situated in their pre-existing social worlds, need recognising. Forging appropriate support necessitates looking beyond an individualised conceptualisation of young people's mental health that sets this apart from broader societal concerns. Instead, both research and practice need to take a systemic approach, recognising young people's societal belonging and social contexts.
C1 [Winter, Rachel; Lavis, Anna] Univ Birmingham, Inst Appl Hlth Res, Birmingham B15 2TT, W Midlands, England.
RP Lavis, A (通讯作者)，Univ Birmingham, Inst Appl Hlth Res, Birmingham B15 2TT, W Midlands, England.
EM r.winter@bham.ac.uk; a.c.lavis@bham.ac.uk
FU Institute of Applied Health Research, University of Birmingham;
   Samaritans
FX This work was supported by a small grant from the Institute of Applied
   Health Research, University of Birmingham (Study One; PI: AL) and
   through a grant from Samaritans (Study Two; PI: AL).
CR Ghebreyesus TA, 2020, WORLD PSYCHIATRY, V19, P129, DOI 10.1002/wps.20768
   Appleby L, 2021, LANCET REG HEALTH-EU, V4, DOI 10.1016/j.lanepe.2021.100110
   Bendau A, 2021, EUR ARCH PSY CLIN N, V271, P283, DOI 10.1007/s00406-020-01171-6
   Bignardi G, 2021, ARCH DIS CHILD, V106, P791, DOI 10.1136/archdischild-2020-320372
   Branquinho C, 2020, J COMMUNITY PSYCHOL, V48, P2740, DOI 10.1002/jcop.22453
   Braun V., 2006, QUAL RES PSYCHOL, V3, P77, DOI 10.1191/1478088706qp063oa
   Brent DA, 2012, J CLIN CHILD ADOLESC, V41, P778, DOI 10.1080/15374416.2012.717871
   Creswell C, 2021, LANCET CHILD ADOLESC, V5, P535, DOI 10.1016/S2352-4642(21)00177-2
   Every-Palmer S, 2020, PLOS ONE, V15, DOI 10.1371/journal.pone.0241658
   Ford T, 2021, BMJ-BRIT MED J, V372, DOI 10.1136/bmj.n614
   Ganson KT, 2021, J ADOLESCENT HEALTH, V68, P53, DOI 10.1016/j.jadohealth.2020.10.008
   Gao JL, 2020, PLOS ONE, V15, DOI 10.1371/journal.pone.0231924
   Gray LB, 2011, J AFFECT DISORDERS, V135, P277, DOI 10.1016/j.jad.2011.08.009
   Henderson M, 2013, EDUC RES EVAL, V19, P546, DOI 10.1080/13803611.2013.805656
   Hoffman JA, 2020, WORLD MED HEALTH POL, V12, P300, DOI 10.1002/wmh3.365
   Holmes EA, 2020, LANCET PSYCHIAT, V7, P547, DOI 10.1016/S2215-0366(20)30168-1
   Kane, 2020, GENERATION COVID 19
   KOH JX, 2020, J PSYCHIATR RES
   Lavis A, 2020, COVID SUICIDE PREVEN
   Lavis A, 2020, J CHILD PSYCHOL PSYC, V61, P842, DOI 10.1111/jcpp.13245
   Lee J, 2020, LANCET CHILD ADOLESC, V4, P421, DOI 10.1016/S2352-4642(20)30109-7
   Leigh-Hunt N, 2017, PUBLIC HEALTH, V152, P157, DOI 10.1016/j.puhe.2017.07.035
   Lester RJ, 2004, CULT MED PSYCHIAT, V28, P607, DOI 10.1007/s11013-004-1071-9
   Lewis SJ, 2021, BMJ-BRIT MED J, V372, DOI 10.1136/bmj.n521
   Loades ME, 2020, J AM ACAD CHILD PSY, V59, P1218, DOI 10.1016/j.jaac.2020.05.009
   Mansfield K, 2020, OXWELL SCH SURVEY 20
   Mattes D, 2021, CULT MED PSYCHIAT, V45, P2, DOI 10.1007/s11013-020-09693-3
   Matthews T, 2016, SOC PSYCH PSYCH EPID, V51, P339, DOI 10.1007/s00127-016-1178-7
   McDaid D, 2021, EUR PSYCHIAT, V64, DOI 10.1192/j.eurpsy.2021.28
   McKinlay A.R., 2021, YOURE JUST THERE ALO, DOI [10.1101/2021.04.11.21254776, DOI 10.1101/2021.04.11.21254776]
   Meyerowitz-Katz G, 2021, BMJ GLOB HEALTH, V6, DOI 10.1136/bmjgh-2021-006653
   Naslund JA, 2016, EPIDEMIOL PSYCH SCI, V25, P113, DOI 10.1017/S2045796015001067
   Nearchou F, 2020, INT J ENV RES PUB HE, V17, DOI 10.3390/ijerph17228479
   O'Connor RC, 2021, BRIT J PSYCHIAT, V218, P326, DOI 10.1192/bjp.2020.212
   O'Shear N, 2021, COVID 19 NATIONS MEN
   O'Sullivan K, 2021, INT J ENV RES PUB HE, V18, DOI 10.3390/ijerph18031062
   Ofcom, 2021, CHILDR PAR MED US AT
   Pierce M, 2020, LANCET PSYCHIAT, V7, P883, DOI 10.1016/S2215-0366(20)30308-4
   Rens E, 2021, FRONT PSYCHIATRY, V12, DOI 10.3389/fpsyt.2021.575553
   Rimke H, 2016, STUD SOC JUSTICE, V10, P4, DOI 10.26522/ssj.v10i1.1407
   Schwartz HA, 2013, PLOS ONE, V8, DOI 10.1371/journal.pone.0073791
   Scott S, 2021, INT J ENV RES PUB HE, V18, DOI 10.3390/ijerph18073837
   Tucker IM, 2019, SOCIOL HEALTH ILL, V41, P132, DOI 10.1111/1467-9566.12943
   Tyrer P, 2020, WORLD PSYCHIATRY, V19, P307, DOI 10.1002/wps.20798
   Valdez D, 2020, J MED INTERNET RES, V22, DOI 10.2196/21418
   Viner R, 2021, IMPACTS SCH CLOSURES, V2021, DOI [10.1101/2021.02.10.21251526v1, DOI 10.1101/2021.02.10.21251526, 10.1101/2021.02.10.21251526]
   Weinstock L, 2021, FRONT PSYCHIATRY, V12, DOI 10.3389/fpsyt.2021.638940
   Whewell E, 2021, COVID GENERATION MEN
   Widnall E., 2020, YOUNG PEOPLES MENTAL
   Winter R, 2020, J EMPIR RES HUM RES, V15, DOI 10.1177/1556264619857529
   Xue J, 2020, J MED INTERNET RES, V22, DOI 10.2196/20550
NR 51
TC 3
Z9 3
U1 14
U2 17
PU MDPI
PI BASEL
PA ST ALBAN-ANLAGE 66, CH-4052 BASEL, SWITZERLAND
EI 1660-4601
J9 INT J ENV RES PUB HE
JI Int. J. Environ. Res. Public Health
PD JAN
PY 2022
VL 19
IS 1
AR 352
DI 10.3390/ijerph19010352
PG 13
WC Environmental Sciences; Public, Environmental & Occupational Health
WE Science Citation Index Expanded (SCI-EXPANDED); Social Science Citation Index (SSCI)
SC Environmental Sciences & Ecology; Public, Environmental & Occupational
   Health
GA ZE4UQ
UT WOS:000758880100001
PM 35010612
OA Green Published, gold
DA 2022-11-04
ER

PT J
AU Delahoy, MJ
   Ujamaa, D
   Whitaker, M
   O'Halloran, A
   Anglin, O
   Burns, E
   Cummings, C
   Holstein, R
   Kambhampati, AK
   Milucky, J
   Patel, K
   Pham, H
   Taylor, CA
   Chai, SJ
   Reingold, A
   Alden, NB
   Kawasaki, B
   Meek, J
   Yousey-Hindes, K
   Anderson, EJ
   Openo, KP
   Teno, K
   Weigel, A
   Kim, S
   Leegwater, L
   Bye, E
   Como-Sabetti, K
   Ropp, S
   Rudin, D
   Muse, A
   Spina, N
   Bennett, NM
   Popham, K
   Billing, LM
   Shiltz, E
   Sutton, M
   Thomas, A
   Schaffner, W
   Talbot, HK
   Crossland, MT
   McCaffre, K
   Hall, AJ
   Fry, AM
   McMorrow, M
   Reed, C
   Garg, S
   Havers, FP
AF Delahoy, Miranda J.
   Ujamaa, Dawud
   Whitaker, Michael
   O'Halloran, Alissa
   Anglin, Onika
   Burns, Erin
   Cummings, Charisse
   Holstein, Rachel
   Kambhampati, Anita K.
   Milucky, Jennifer
   Patel, Kadam
   Pham, Huong
   Taylor, Christopher A.
   Chai, Shua J.
   Reingold, Arthur
   Alden, Nisha B.
   Kawasaki, Breanna
   Meek, James
   Yousey-Hindes, Kimberly
   Anderson, Evan J.
   Openo, Kyle P.
   Teno, Kenzie
   Weigel, Andy
   Kim, Sue
   Leegwater, Lauren
   Bye, Erica
   Como-Sabetti, Kathryn
   Ropp, Susan
   Rudin, Dominic
   Muse, Alison
   Spina, Nancy
   Bennett, Nancy M.
   Popham, Kevin
   Billing, Laurie M.
   Shiltz, Eli
   Sutton, Melissa
   Thomas, Ann
   Schaffner, William
   Talbot, H. Keipp
   Crossland, Melanie T.
   McCaffre, Keegan
   Hall, Aron J.
   Fry, Alicia M.
   McMorrow, Meredith
   Reed, Carrie
   Garg, Shikha
   Havers, Fiona P.
CA COVID-NET Surveillance Team
TI Hospitalizations Associated with COVID-19 Among Children and Adolescents
   - COVID-NET, 14 States, March 1, 2020-August 14, 2021
SO MMWR-MORBIDITY AND MORTALITY WEEKLY REPORT
LA English
DT Article
C1 [Delahoy, Miranda J.; Ujamaa, Dawud; Whitaker, Michael; O'Halloran, Alissa; Anglin, Onika; Burns, Erin; Cummings, Charisse; Holstein, Rachel; Kambhampati, Anita K.; Milucky, Jennifer; Patel, Kadam; Pham, Huong; Taylor, Christopher A.; Hall, Aron J.; Fry, Alicia M.; McMorrow, Meredith; Reed, Carrie; Garg, Shikha; Havers, Fiona P.] CDC, COVID 19 Response Team, Atlanta, GA 30333 USA.
   [Delahoy, Miranda J.] CDC, Epidem Intelligence Serv, Atlanta, GA 30333 USA.
   [Ujamaa, Dawud; Anglin, Onika; Patel, Kadam] Gen Dynam Informat Technol, Atlanta, GA USA.
   [Chai, Shua J.; Reingold, Arthur] Calif Emerging Infect Program, Oakland, CA USA.
   [Chai, Shua J.] CDC, Career Epidemiol Field Officer Program, Atlanta, GA USA.
   [Reingold, Arthur] Univ Calif Berkeley, Berkeley Sch Publ Hlth, Berkeley, CA USA.
   [Alden, Nisha B.; Kawasaki, Breanna] Colorado Dept Publ Hlth & Environm, Glendale, CO USA.
   [Meek, James; Yousey-Hindes, Kimberly] Yale Sch Publ Hlth, Connecticut Emerging Infect Program, New Haven, CT USA.
   [Anderson, Evan J.; Openo, Kyle P.] Emory Univ, Sch Med, Atlanta, GA USA.
   [Anderson, Evan J.; Openo, Kyle P.] Georgia Dept Hlth, Georgia Emerging Infect Program, Atlanta, GA USA.
   [Anderson, Evan J.; Openo, Kyle P.] Atlanta Vet Affairs Med Ctr, Atlanta, GA USA.
   [Teno, Kenzie; Weigel, Andy] Iowa Dept Hlth, Des Moines, IA USA.
   [Kim, Sue; Leegwater, Lauren] Michigan Dept Hlth & Human Serv, Hart, MI USA.
   [Bye, Erica; Como-Sabetti, Kathryn] Minnesota Dept Hlth, St Paul, MN USA.
   [Ropp, Susan] New Mexico Dept Hlth, New Mexico Emerging Infect Program, Santa Fe, NM USA.
   [Rudin, Dominic] Univ New Mexico, New Mexico Emerging Infect Program, Albuquerque, NM USA.
   [Muse, Alison; Spina, Nancy] New York State Dept Hlth, New York, NY USA.
   [Bennett, Nancy M.] Univ Rochester, Sch Med & Dent, New York, NY USA.
   [Popham, Kevin] Univ Rochester, Rochester Emerging Infect Program, Med Ctr, New York, NY USA.
   [Billing, Laurie M.; Shiltz, Eli] Ohio Dept Hlth, Columbus, OH 43266 USA.
   [Sutton, Melissa; Thomas, Ann] Oregon Hlth Author, Publ Hlth Div, Portland, OR USA.
   [Schaffner, William; Talbot, H. Keipp] Vanderbilt Univ, Med Ctr, Nashville, TN USA.
   [Crossland, Melanie T.] Salt Lake Cty Hlth Dept, Salt Lake City, UT USA.
   [McCaffre, Keegan] Utah Dept Hlth, Salt Lake City, UT 84116 USA.
RP Delahoy, MJ (通讯作者)，CDC, COVID 19 Response Team, Atlanta, GA 30333 USA.; Delahoy, MJ (通讯作者)，CDC, Epidem Intelligence Serv, Atlanta, GA 30333 USA.
EM MDelahoy@cdc.gov
RI Sutton, Melissa/ABH-9659-2020
OI Sutton, Melissa/0000-0001-8817-8724; , Andy/0000-0002-8775-0466;
   McMorrow, Meredith/0000-0001-6363-4033
CR Buonsenso D, 2021, ACTA PAEDIATR, V110, P2208, DOI 10.1111/apa.15870
   Feldstein LR, 2020, NEW ENGL J MED, V383, P334, DOI 10.1056/NEJMoa2021680
   Havers FP, 2021, MMWR-MORBID MORTAL W, V70, P851, DOI 10.15585/mmwr.mm7023e1
   Kim L, 2020, MMWR-MORBID MORTAL W, V69, P1081, DOI 10.15585/mmwr.mm6932e3
   Murthy BP, 2021, MMWR-MORBID MORTAL W, V70, P1206, DOI 10.15585/mmwr.mm7035e1
   Nanduri S, 2021, MMWR-MORBID MORTAL W, V70, P1163, DOI 10.15585/mmwr.mm7034e3
   Siegel DA, 2021, MMWR-MORBID MORTAL W, V70, P1249, DOI 10.15585/mmwr.mm7036e1
   Wallace M, 2021, MMWR-MORBID MORTAL W, V70, P749, DOI 10.15585/mmwr.mm7020e1
NR 8
TC 111
Z9 112
U1 4
U2 5
PU CENTERS  DISEASE CONTROL & PREVENTION
PI ATLANTA
PA 1600 CLIFTON RD, ATLANTA, GA 30333 USA
SN 0149-2195
EI 1545-861X
J9 MMWR-MORBID MORTAL W
JI MMWR-Morb. Mortal. Wkly. Rep.
PD SEP 10
PY 2021
VL 70
IS 36
BP 1255
EP 1260
PG 6
WC Public, Environmental & Occupational Health
WE Science Citation Index Expanded (SCI-EXPANDED)
SC Public, Environmental & Occupational Health
GA UP2QU
UT WOS:000695230200005
PM 34499627
OA gold, Green Published, Green Submitted
HC Y
HP Y
DA 2022-11-04
ER

PT J
AU Ekstrom, S
   Andersson, N
   Lovquist, A
   Lauber, A
   Georgelis, A
   Kull, I
   Melen, E
   Bergstrom, A
AF Ekstrom, Sandra
   Andersson, Niklas
   Lovquist, Alexandra
   Lauber, Andre
   Georgelis, Antonios
   Kull, Inger
   Melen, Erik
   Bergstrom, Anna
TI COVID-19 among young adults in Sweden: self-reported long-term symptoms
   and associated factors
SO SCANDINAVIAN JOURNAL OF PUBLIC HEALTH
LA English
DT Article
DE COVID-19; young adult; Sweden; smoking; smokeless tobacco
AB Aims: The main aim of the study was to describe self-reported symptoms of COVID-19 and examine if long-term symptoms are associated with lifestyle factors or common chronic diseases among Swedish young adults. A secondary aim was to compare the prevalence of smoking and snuff use before and during the COVID-19 pandemic. Methods: The study population includes 1644 participants aged 23-26 years from the Swedish population-based birth cohort BAMSE. From August to November 2020, the participants answered a web questionnaire on COVID-19 symptoms, lifestyle and health. Information on tobacco use was compared against the previous study follow-up in 2016-2019. Results: The prevalence of suspected COVID-19 symptoms was 45.3% (n=742), and 80 of these (10.8%) reported long-term symptoms (> 4 weeks). There was no significant difference in sociodemographic or lifestyle factors in relation to the duration of suspected COVID-19 symptoms. Rhinitis, migraine and lower self-rated health before the pandemic was more common among participants with long-term symptoms. In addition, there was a tendency for higher prevalences of asthma, chronic bronchitis and depression in this group. The prevalence of smoking decreased from 18.9% before the pandemic to 14.7% during the pandemic, while snuff use increased from 12.7% to 22.4% (P<0.001). Conclusions: Almost half of Swedish young adults have had symptoms of suspected COVID-19 from February up to August 2020. Among these, one out of 10 have had long-term symptoms for at least 4 weeks. Long-term symptoms of suspected COVID-19 were associated with several common chronic conditions. Smoking may have decreased during the pandemic, while snuff use may have increased.
C1 [Ekstrom, Sandra; Lovquist, Alexandra; Lauber, Andre; Georgelis, Antonios; Bergstrom, Anna] Ctr Occupat & Environm Med, Stockholm, Sweden.
   [Ekstrom, Sandra; Andersson, Niklas; Lovquist, Alexandra; Lauber, Andre; Georgelis, Antonios; Melen, Erik; Bergstrom, Anna] Karolinska Inst, Inst Environm Med, Stockholm, Sweden.
   [Kull, Inger; Melen, Erik] Karolinska Inst, Dept Clin Sci & Educ, Sodersjukhuset, Stockholm, Sweden.
   [Kull, Inger; Melen, Erik] Sachs Children & Youth Hosp, Sodersjukhuset, Stockholm, Sweden.
RP Ekstrom, S (通讯作者)，Ctr Arbets & Miljomed, Solnavagen 4, S-11365 Stockholm, Sweden.
EM sandra.ekstrom@ki.se
RI Ekström, Sandra/AAZ-7214-2021
OI Ekstrom, Sandra/0000-0002-2060-8190; Melen, Erik/0000-0002-8248-0663
CR Bartelink V., 2020, 202010 CTR EP COMM M
   Burke T, 2020, J CLIN MED, V9, DOI 10.3390/jcm9113481
   Caponnetto P, 2020, HEALTH PSYCHOL RES, V8, P68, DOI 10.4081/hpr.2020.9124
   Carfi A, 2020, JAMA-J AM MED ASSOC, V324, P603, DOI 10.1001/jama.2020.12603
   Chen DTH, 2020, TOB PREV CESS, V6, DOI 10.18332/tpc/126976
   del Rio C, 2020, JAMA-J AM MED ASSOC, V324, P1723, DOI 10.1001/jama.2020.19719
   Greenhalgh T, 2020, BMJ-BRIT MED J, V370, DOI 10.1136/bmj.m3026
   Huang CL, 2021, LANCET, V397, P220, DOI 10.1016/S0140-6736(20)32656-8
   Leon ME, 2016, EUR J PUBLIC HEALTH, V26, P817, DOI 10.1093/eurpub/ckw032
   Ludvigsson JF, 2021, ACTA PAEDIATR, V110, P914, DOI 10.1111/apa.15673
   Melen E, 2020, CLIN TRANSL ALLERGY, V10, DOI 10.1186/s13601-020-00319-w
   Nalbandian A, 2021, NAT MED, V27, P601, DOI 10.1038/s41591-021-01283-z
   O'Driscoll M, 2020, NATURE, DOI 10.1038/s41586-020-2918-0
   Public Health Agency of Sweden, 2020, FOLKH NAT FOLKH NAT
   Public Health Agency of Sweden, 2021, COV 19 STAT MED DIAG
   Rando Halie M, 2021, medRxiv, DOI 10.1101/2021.03.20.21253896
   Sharma P, 2020, SAGE OPEN MED, V8, DOI 10.1177/2050312120965321
   Stanton R, 2020, INT J ENV RES PUB HE, V17, DOI 10.3390/ijerph17114065
   Statistik Austria, 2020, COV 19 PRAV STUD MAI
   Sudre CH, 2021, NAT MED, V27, DOI 10.1038/s41591-021-01292-y
   van Zyl-Smit RN, 2020, LANCET RESP MED, V8, P664, DOI 10.1016/S2213-2600(20)30239-3
   Wickman M, 2002, PEDIATR ALLERGY IMMU, V13, P11, DOI 10.1034/j.1399-3038.13.s.15.10.x
NR 22
TC 6
Z9 6
U1 1
U2 7
PU SAGE PUBLICATIONS LTD
PI LONDON
PA 1 OLIVERS YARD, 55 CITY ROAD, LONDON EC1Y 1SP, ENGLAND
SN 1403-4948
EI 1651-1905
J9 SCAND J PUBLIC HEALT
JI Scand. J. Public Health
PD FEB
PY 2022
VL 50
IS 1
SI SI
BP 85
EP 93
AR 14034948211025425
DI 10.1177/14034948211025425
EA JUN 2021
PG 9
WC Public, Environmental & Occupational Health
WE Science Citation Index Expanded (SCI-EXPANDED); Social Science Citation Index (SSCI)
SC Public, Environmental & Occupational Health
GA YR0PS
UT WOS:000667885100001
PM 34148461
OA hybrid, Green Published
DA 2022-11-04
ER

PT J
AU Ime, Y
   Ummet, D
AF Ime, Yakup
   Ummet, Durmus
TI Adaptation of Emotional Flexibility Scale: Its Association with
   Subjective Well Being and Resilience During Covid-19 Pandemic
SO CHILD INDICATORS RESEARCH
LA English
DT Article; Early Access
DE Adolescents; COVID-19; Emotional flexibility; Adaptation; Resilience;
   Subjective well-being
ID INDEXES; LIFE
AB The corona virus (COVID-19) pandemic has led to a global health crisis causing fear and negative psychological consequences. In this study, the validity and reliability of the Emotional Flexibility Scale were evaluated in a sample of adolescents in Turkey. A total of 833 high school students from 65 different cities participated in the study. Emotional flexibility, adolescent psychological resilience, and adolescents' subjective well-being Scales were used as data collection tools. For the adaptation of emotional flexibility scale, confirmatory factor analysis, convergent validity, and reliability analyses were used. Also, the mediating role of subjective well-being on the relationship between emotional flexibility and resilience was tested. Emotional flexibility was found to be associated with subjective well-being and resilience. The results of the study show that the Emotional Flexibility Scale is a valid and reliable measurement tool in the sample of adolescents in Turkey.
C1 [Ime, Yakup; Ummet, Durmus] Marmara Univ, TR-34722 Kadikoy, Turkey.
RP Ime, Y (通讯作者)，Marmara Univ, TR-34722 Kadikoy, Turkey.
EM imeyakup@gmail.com; dummet@marmara.edu.tr
RI ime, yakup/GQH-0534-2022
CR Aldao A., 2015, COGNITIVE THER RES, V39, P263, DOI [10.1007/s10608-014-9662-4, DOI 10.1007/s10608-014-9662-4]
   Beaton DE, 2000, SPINE, V25, P3186, DOI 10.1097/00007632-200012150-00014
   BENTLER PM, 1990, PSYCHOL BULL, V107, P238, DOI 10.1037/0033-2909.107.2.238
   Beshai S, 2018, MINDFULNESS, V9, P939, DOI 10.1007/s12671-017-0833-8
   Bolin JH, 2014, J EDUC MEAS, V51, P335, DOI 10.1111/jedm.12050
   Bonanno GA, 2004, PSYCHOL SCI, V15, P482, DOI 10.1111/j.0956-7976.2004.00705.x
   Bonanno GA, 2013, PERSPECT PSYCHOL SCI, V8, P591, DOI 10.1177/1745691613504116
   Bonanno George A, 2016, EMOTION AGING HLTH, P71
   Branje S, 2021, J RES ADOLESCENCE, V31, P486, DOI 10.1111/jora.12668
   BROWNE MW, 1989, MULTIVAR BEHAV RES, V24, P445, DOI 10.1207/s15327906mbr2404_4
   Bulut S., 2013, SUVREM PSIHOL, V16, P21
   Cisler JM, 2010, J PSYCHOPATHOL BEHAV, V32, P68, DOI 10.1007/s10862-009-9161-1
   Coifman K. G., 2008, THESIS COLUMBIA U NE
   Coifman KG, 2010, J ABNORM PSYCHOL, V119, P479, DOI 10.1037/a0020113
   Deng W, 2021, J RES ADOLESCENCE, V31, P500, DOI 10.1111/jora.12646
   Eryilmaz A., 2009, T RK E ITIM BILIMLER, V7, P975
   Fu F, 2018, PSYCHOL TRAUMA-US, V10, P246, DOI 10.1037/tra0000278
   Fujimura T., 2012, PSYCHOLOGY, V3, P578, DOI [DOI 10.4236/PSYCH.2012.38086, 10.4236/psych.2012.38086]
   Galatzer-Levy IR, 2012, J SOC CLIN PSYCHOL, V31, P542
   Gotlib I., 2020, EARLY LIFE STRES PRE, DOI [10.31234/osf.io/4dkaf, DOI 10.31234/OSF.IO/4DKAF]
   Gubler DA, 2021, J HAPPINESS STUD, V22, P2323, DOI 10.1007/s10902-020-00326-5
   Hu LT, 1999, STRUCT EQU MODELING, V6, P1, DOI 10.1080/10705519909540118
   Jia ZB, 2010, QUAL LIFE RES, V19, P1381, DOI 10.1007/s11136-010-9703-8
   Joreskog K. G., 1989, LISREL 8 USERS REFER
   Kline R. B., 2011, PRINCIPLES AND PRACT
   Kumar A, 2021, J MENT HEALTH, V30, P1, DOI 10.1080/09638237.2020.1757052
   Liu CH, 2020, PSYCHIAT RES, V290, DOI 10.1016/j.psychres.2020.113172
   Muthen B. O., 2017, MPLUS VERSION 8
   Nunnally, 1978, PSYCHOMETRIC THEORY, P416
   Panayiotou G, 2021, J CONTEXT BEHAV SCI, V19, P17, DOI 10.1016/j.jcbs.2020.11.002
   Restubog SLD, 2020, J VOCAT BEHAV, V119, DOI 10.1016/j.jvb.2020.103440
   Schunk F, 2022, COMPUT HUM BEHAV, V126, DOI 10.1016/j.chb.2021.107035
   Seivert N. H, 2009, THESIS COLUMBIA U NE
   STEIGER JH, 1990, MULTIVAR BEHAV RES, V25, P173, DOI 10.1207/s15327906mbr2502_4
   Tabachnick B.G., 2001, USING MULTIVARIATE S, V4th
   TUCKER LR, 1973, PSYCHOMETRIKA, V38, P1, DOI 10.1007/bf02291170
   Waugh CE, 2011, EMOTION, V11, P1059, DOI 10.1037/a0021786
   Yue ZY, 2022, COMPUT HUM BEHAV, V127, DOI 10.1016/j.chb.2021.107050
NR 38
TC 0
Z9 0
U1 1
U2 1
PU SPRINGER
PI DORDRECHT
PA VAN GODEWIJCKSTRAAT 30, 3311 GZ DORDRECHT, NETHERLANDS
SN 1874-897X
EI 1874-8988
J9 CHILD INDIC RES
JI Child Indic. Res.
DI 10.1007/s12187-022-09959-9
EA AUG 2022
PG 14
WC Social Sciences, Interdisciplinary
WE Social Science Citation Index (SSCI)
SC Social Sciences - Other Topics
GA 3M6KA
UT WOS:000835567200001
PM 35966032
OA Green Published, Bronze
DA 2022-11-04
ER

PT J
AU De Coninck, D
   Matthijs, K
   Van Lancker, W
AF De Coninck, David
   Matthijs, Koen
   Van Lancker, Wim
TI Distance Learning and School-Related Stress Among Belgian Adolescents
   During the COVID-19 Pandemic
SO FRONTIERS IN EDUCATION
LA English
DT Article
DE COVID-19; pandemic; remote teaching; adolescents; distance learning;
   stress
AB To improve our understanding of the mental health consequences of the shift to distance learning during the COVID-19 pandemic, this study examined which factors are associated with increased school-related stress in adolescents. The sample consists of 16,093 adolescents, aged 12 to 18, who were enrolled in secondary education in Flanders, Belgium in May 2020. Stepwise binomial logistic regressions were used to investigate associations between the (online) learning environment, family-, and peer-related factors and increased stress in adolescents, controlling for sociodemographic characteristics. Results show that overcrowding, financial difficulties, and domestic violence are risk factors for increased stress, while social support and no material deprivation are protective factors. These findings suggest that, in addition to distributing the necessary materials for distance learning, also social policy efforts are required to compensate for the negative effects of distance learning. Without this, distance learning may fail to deliver equal educational opportunities and outcomes.
C1 [De Coninck, David; Matthijs, Koen; Van Lancker, Wim] Katholieke Univ Leuven, Ctr Sociol Res, Leuven, Belgium.
RP De Coninck, D (通讯作者)，Katholieke Univ Leuven, Ctr Sociol Res, Leuven, Belgium.
EM david.deconinck@kuleuven.be
RI De Coninck, David/K-6010-2019
OI De Coninck, David/0000-0003-3831-266X; Van Lancker,
   Wim/0000-0003-4071-5329
CR Alexander KL, 2001, EDUC EVAL POLICY AN, V23, P171, DOI 10.3102/01623737023002171
   American Psychological Association, 2019, HELP CHILDR TEENS MA
   Ammar A, 2020, INT J ENV RES PUB HE, V17, DOI 10.3390/ijerph17176237
   Arsenio WF, 2014, J GENET PSYCHOL, V175, P76, DOI 10.1080/00221325.2013.806293
   Bayrakdar S., 2020, ECONSTOR 2020 9
   Blundell R, 2020, FISC STUD, V41, P291, DOI 10.1111/1475-5890.12232
   Bol T., 2020, 1 RESULTS LISS PANEL, DOI [10.31235/osf.io/hf32q, DOI 10.31235/OSF.IO/HF32Q]
   Borgers N., 2000, B METHODOLOGIE SOCIO, V66, P60, DOI [10.1177/075910630006600106, DOI 10.1177/075910630006600106]
   Bozkurt A., 2020, ASIAN J DISTANCE ED, V15, P1, DOI [10.5281/zenodo.3878572, DOI 10.5281/ZENODO.3878572]
   Bradbury-Jones C, 2020, J CLIN NURS, V29, P2047, DOI 10.1111/jocn.15296
   Breen R, 2004, SOCIAL MOBILITY EURO
   Brooks SK, 2020, LANCET, V395, P912, DOI [10.1016/S0140-6736(20)30460-8, 10.1016/S0140-6736(20)30460-8.]
   Brown N., 2020, LEARNING HOME COVID
   Burgess S., 2020, VOXEU ORG, V1
   Cooper H, 2005, SUMMER LEARNING LOSS
   Crabbendam J., 2020, ONDERWIJS AFSTAND ON
   Danish SM, 2020, 2020 IEEE INTERNATIONAL CONFERENCE ON BLOCKCHAIN AND CRYPTOCURRENCY (IEEE ICBC)
   Ellis WE, 2020, CAN J BEHAV SCI, V52, P177, DOI 10.1037/cbs0000215
   European Food Safety Authority, 2019, EFSA J, V17, DOI 10.2903/j.efsa.2019.5926
   Galesic M, 2009, PUBLIC OPIN QUART, V73, P349, DOI 10.1093/poq/nfp031
   Ghosh R, 2020, MINERVA PEDIATR, V72, P226, DOI 10.23736/S0026-4946.20.05887-9
   Guessoum SB, 2020, PSYCHIAT RES, V291, DOI 10.1016/j.psychres.2020.113264
   Hout M., 2006, RES SOCIAL STRATIFIC, V24, P1, DOI [10.1016/j.rssm.2005.10.001, DOI 10.1016/J.RSSM.2005.10.001]
   Kaplan D. S., 2005, SOC PSYCHOL EDUC, V8, P3, DOI [10.1007/s11218-004-3129-5, DOI 10.1007/S11218-004-3129-5]
   KinderrechtencommissariaatKenniscentrum KinderrechtenKinderrechtencoalitie, 2020, JONGERENOVERCORONA
   Kofman YB, 2020, PSYCHOL TRAUMA-US, V12, pS199, DOI 10.1037/tra0000866
   Lee J, 2020, LANCET CHILD ADOLESC, V4, P421, DOI 10.1016/S2352-4642(20)30109-7
   Maldonado JE, 2020, DISCUSSION PAPER SER
   Nash R, 2003, BRIT J SOCIOL, V54, P433, DOI 10.1111/j.1468-4446.2003.00433.x
   Pancani L, 2021, FRONT PSYCHOL, V12, DOI 10.3389/fpsyg.2021.663799
   Smit AJ, 2020, INT J ENV RES PUB HE, V17, DOI 10.3390/ijerph17165634
   Solari CD, 2012, SOC SCI RES, V41, P464, DOI 10.1016/j.ssresearch.2011.09.012
   UNESCO, 2020, COVID 19 10 CEC PLAN
   United Nations, 2020, POL BRIEF ED COVID 1
   Van Lancker W, 2020, LANCET PUBLIC HEALTH, V5, pE243, DOI 10.1016/S2468-2667(20)30084-0
   World Health Organization, 2020, KEY FACTS MALN
   Xie XY, 2020, JAMA PEDIATR, V174, P898, DOI 10.1001/jamapediatrics.2020.1619
NR 37
TC 0
Z9 0
U1 7
U2 10
PU FRONTIERS MEDIA SA
PI LAUSANNE
PA AVENUE DU TRIBUNAL FEDERAL 34, LAUSANNE, CH-1015, SWITZERLAND
EI 2504-284X
J9 FRONT EDUC
JI Front. Educ.
PD JAN 27
PY 2022
VL 7
AR 836123
DI 10.3389/feduc.2022.836123
PG 8
WC Education & Educational Research
WE Emerging Sources Citation Index (ESCI)
SC Education & Educational Research
GA YW5UG
UT WOS:000753477700001
OA gold, Green Published
DA 2022-11-04
ER

PT J
AU Moorman, LK
AF Moorman, Leslie K.
TI COVID-19 pandemic-related transition to telehealth in child and
   adolescent mental health
SO FAMILY RELATIONS
LA English
DT Article
DE Covid-19; outpatient mental health; telehealth
ID RELATIONAL DEVELOPMENTAL SYSTEMS; TELEMEDICINE; SCIENCE
AB Introduction This article explores one mental health company's urgent response to the global COVID-19 pandemic, and the multifaceted implications of quickly transitioning to telehealth services. Objectives The purpose of this article is to share information with interdisciplinary professionals about the planning, implementation, and results of transitioning to telehealth services during a pandemic. Procedures We compiled practice-related data regarding company attendance rates and customer and employee satisfaction with telehealth. Data include feedback from more than 40 clinicians and 60 families. Results The data suggest there are both benefits and limitations to engaging in telehealth services within a mental health company. Attendance rates increased dramatically, engagement improved with adolescents but proved challenging with the younger children. Telehealth helped overcome many typical barriers to mental health treatment. Concerns remain regarding confidentiality, assessment of abuse and neglect, and ability to read nonverbal social cues. Conclusion Families and practitioners experienced the convenience and benefits of telehealth but also expressed concerns over certain limitations. Finding a responsible way to incorporate telehealth into practice postpandemic is a priority for mental health practitioners, both now and in the immediate future.
C1 [Moorman, Leslie K.] Montclair State Univ, Family Sci & Human Dev, Univ Hall,Room 4144,1 Normal Ave, Montclair, NJ 07043 USA.
RP Moorman, LK (通讯作者)，Montclair State Univ, Family Sci & Human Dev, Univ Hall,Room 4144,1 Normal Ave, Montclair, NJ 07043 USA.
EM moorman11@montclair.edu
CR Barney A, 2020, J ADOLESCENT HEALTH, V67, P164, DOI 10.1016/j.jadohealth.2020.05.006
   Bronfenbrenner U., 2006, HDB CHILD PSYCHOL, V1, P793, DOI DOI 10.1002/9780470147658.CHPSY0114
   Evans YN, 2020, J ADOLESCENT HEALTH, V67, P469, DOI 10.1016/j.jadohealth.2020.07.015
   Geoffroy MC, 2016, J AM ACAD CHILD PSY, V55, P33, DOI 10.1016/j.jaac.2015.10.012
   Haine-Schlagel R, 2017, PSYCHOL SERV, V14, P373, DOI 10.1037/ser0000095
   Kids Count Data Center, 2020, CHILDR POV AG GROUP
   Kids Count Data Center, 2020, CHILDR WHO HAV EXP A
   Kids Count Data Center, 2020, CHILDR WHO AR SUBJ I
   Kids Count Data Center, 2020, CHILDR WHO HAV ON MO
   Lerner R.M., 2007, HDB CHILD PSYCHOL, V1, P1, DOI DOI 10.1002/9780470147658.CHPSY0101
   Lerner RM, 2015, J FAM THEOR REV, V7, P83, DOI 10.1111/jftr.12067
   Martin M., 2014, PREVENT PROTECT PROV
   Olin SS, 2010, J CHILD FAM STUD, V19, P462, DOI 10.1007/s10826-009-9317-3
   Overton WF, 2013, ADV CHILD DEV BEHAV, V44, P21, DOI 10.1016/B978-0-12-397947-6.00002-7
   Shonkoff JP, 2011, CHILD DEV, V82, P17, DOI 10.1111/j.1467-8624.2010.01538.x
   Syed ST, 2013, J COMMUN HEALTH, V38, P976, DOI 10.1007/s10900-013-9681-1
   Wood SM, 2020, J ADOLESCENT HEALTH, V67, P172, DOI 10.1016/j.jadohealth.2020.05.025
NR 17
TC 0
Z9 0
U1 2
U2 10
PU WILEY
PI HOBOKEN
PA 111 RIVER ST, HOBOKEN 07030-5774, NJ USA
SN 0197-6664
EI 1741-3729
J9 FAM RELAT
JI Fam. Relat.
PD FEB
PY 2022
VL 71
IS 1
BP 7
EP 17
DI 10.1111/fare.12588
EA SEP 2021
PG 11
WC Family Studies; Social Work
WE Social Science Citation Index (SSCI)
SC Family Studies; Social Work
GA XZ4BG
UT WOS:000697255300001
PM 34898779
OA Green Published
DA 2022-11-04
ER

PT J
AU Morelli, M
   Graziano, F
   Chirumbolo, A
   Baiocco, R
   Longobardi, E
   Trumello, C
   Babore, A
   Cattelino, E
AF Morelli, Mara
   Graziano, Federica
   Chirumbolo, Antonio
   Baiocco, Roberto
   Longobardi, Emiddia
   Trumello, Carmen
   Babore, Alessandra
   Cattelino, Elena
TI Parental Mediation of COVID-19 News and Children's Emotion Regulation
   during Lockdown
SO JOURNAL OF CHILD AND FAMILY STUDIES
LA English
DT Article
DE COVID-19; Parental mediation; Emotion regulation; Children; News
   exposure
ID MENTAL-HEALTH; ADOLESCENTS; RESPONSES; EXPOSURE; VIOLENCE; STYLES;
   IMPACT; SCALE; TIME
AB The COVID-19 outbreak resulted in a large amount of emotionally charged messaging that is believed to have a tremendous psychological impact, particularly on children and early adolescents. The present study examined the relationships between children's exposure to COVID-19 news, children's emotional responses to the news, parental styles of mediating COVID-19 news, and children's emotional functioning during the COVID-19 lockdown in Italy in April 2020. An online survey was completed by 277 parents (Mage = 43.36; SDage = 4.76; mothers = 89.5%) with children aged 6 to 13 years. Regression analyses showed that the parental active mediation style was associated with higher emotion regulation and lower lability/negativity, whereas the restrictive style was associated with higher lability/negativity and the social coviewing style was associated with lower emotion regulation. The results provide evidence for how adults using an active style can mediate messages to reduce children's emotional difficulties during events with high emotional involvement.
C1 [Morelli, Mara; Longobardi, Emiddia] Sapienza Univ Rome, Dept Dynam & Clin Psychol, Rome, Italy.
   [Morelli, Mara; Longobardi, Emiddia] Sapienza Univ Rome, Hlth Studies, Rome, Italy.
   [Graziano, Federica] Univ Turin, Dept Psychol, Turin, Italy.
   [Chirumbolo, Antonio] Sapienza Univ Rome, Dept Psychol, Rome, Italy.
   [Baiocco, Roberto] Sapienza Univ Rome, Dept Dev & Social Psychol, Rome, Italy.
   [Trumello, Carmen; Babore, Alessandra] Univ G dAnnunzio, Dept Psychol Hlth & Terr Sci, Chieti, Italy.
   [Cattelino, Elena] Univ Valle dAosta, Dept Human & Social Sci, Aosta, Italy.
RP Graziano, F (通讯作者)，Univ Turin, Dept Psychol, Turin, Italy.
EM federica.graziano@unito.it
OI Morelli, Mara/0000-0003-3463-3685; Longobardi,
   Emiddia/0000-0002-0997-0623; Graziano, Federica/0000-0001-9370-6050;
   Chirumbolo, Antonio/0000-0002-4274-2489
CR Akgul G, 2021, CURR PSYCHOL, V40, P4750, DOI 10.1007/s12144-020-01229-7
   Babore A, 2022, BRIT J CLIN PSYCHOL, V61, P281, DOI 10.1111/bjc.12334
   Babore A, 2021, CHILD PSYCHIAT HUM D, DOI 10.1007/s10578-021-01230-6
   Babore A, 2019, SUPPORT CARE CANCER, V27, P1271, DOI 10.1007/s00520-018-4611-5
   Babore A, 2014, EUR J DEV PSYCHOL, V11, P728, DOI 10.1080/17405629.2014.915214
   BELSKY J, 1984, CHILD DEV, V55, P83, DOI 10.1111/j.1467-8624.1984.tb00275.x
   Beyens I, 2019, HUM COMMUN RES, V45, P226, DOI 10.1093/hcr/hqy016
   Bianchi D, 2019, INT J BEHAV DEV, V43, P507, DOI 10.1177/0165025419873037
   Bonacini L, 2021, J POPUL ECON, V34, P303, DOI 10.1007/s00148-020-00800-7
   Brito R, 2017, CONTEMP FAM THER, V39, P271, DOI 10.1007/s10591-017-9431-0
   Brooks Samantha K, 2020, Lancet, V395, P912, DOI 10.1016/S0140-6736(20)30460-8
   Bruner J., 1983, CHILDS TALK LEARNING
   Buijzen M, 2007, COMMUN RES, V34, P212, DOI 10.1177/0093650206298070
   Calandri E, 2021, J EARLY ADOLESCENCE, V41, P369, DOI 10.1177/0272431620919156
   Cattelino E., 2003, VALUTARE TV BAMBINI, P273
   Cattelino E, 2021, CURR PSYCHOL, DOI 10.1007/s12144-021-01965-4
   Cattelino E, 2019, J APPL DEV PSYCHOL, V60, P127, DOI 10.1016/j.appdev.2018.09.007
   Chen VHH, 2016, COMPUT EDUC, V98, P206, DOI 10.1016/j.compedu.2016.03.012
   Clark LS, 2011, COMMUN THEOR, V21, P323, DOI 10.1111/j.1468-2885.2011.01391.x
   Collier KM, 2016, DEV PSYCHOL, V52, P798, DOI 10.1037/dev0000108
   Coyne SM, 2017, PEDIATRICS, V140, pS112, DOI 10.1542/peds.2016-1758N
   Crescentini C, 2020, FRONT PSYCHOL, V11, DOI 10.3389/fpsyg.2020.586074
   Davis CR, 2021, EDUC RESEARCHER, V50, P61, DOI 10.3102/0013189X20978806
   Di Giorgio E, 2021, EUR CHILD ADOLES PSY, V30, P1401, DOI 10.1007/s00787-020-01631-3
   DiIorio C., 2003, J HIVAIDS PREVENTION, V5, P7, DOI 10.1300/J129v05n03_02
   Drouin M, 2020, CYBERPSYCH BEH SOC N, V23, P727, DOI 10.1089/cyber.2020.0284
   Duerager A., 2012, CAN PARENTS SUPPORT
   Fikkers KM, 2017, COMPUT HUM BEHAV, V70, P407, DOI 10.1016/j.chb.2017.01.029
   Fremont WP, 2005, CHILD ADOL PSYCH CL, V14, P429, DOI 10.1016/j.chc.2005.02.001
   Fu XC, 2020, COMPUT HUM BEHAV, V107, DOI 10.1016/j.chb.2020.106280
   Gil-Rivas V, 2007, J TRAUMA STRESS, V20, P1063, DOI 10.1002/jts.20277
   Jiao WY, 2020, J PEDIATR-US, V221, P264, DOI 10.1016/j.jpeds.2020.03.013
   Jiow HJ, 2017, COMMUN THEOR, V27, P309, DOI 10.1111/comt.12109
   Livingstone S., 2015, PARENTS YOUNG CHILDR
   Marchetti D, 2020, J PEDIATR PSYCHOL, V45, P1114, DOI 10.1093/jpepsy/jsaa093
   Molina P, 2014, EUR J DEV PSYCHOL, V11, P624, DOI 10.1080/17405629.2014.898581
   MONTEIRO R, 2021, FRONT PSYCHOL, V12
   Morelli M., 2021, MALTRATTAMENTO ABUSO, V23, P69, DOI [10.3280/MAL2021-001004, DOI 10.3280/MAL2021-001004]
   Morelli M, 2020, FRONT PSYCHOL, V11, DOI 10.3389/fpsyg.2020.584645
   Nathanson AI, 2001, COMM YEARB, V25, P115, DOI 10.1207/s15567419cy2501_4
   Nikken P, 2014, LEARN MEDIA TECHNOL, V39, P250, DOI 10.1080/17439884.2013.782038
   Padilla-Walker LM, 2012, J ADOLESCENCE, V35, P1153, DOI 10.1016/j.adolescence.2012.03.005
   Pfefferbaum B, 2001, PSYCHIATRY, V64, P202, DOI 10.1521/psyc.64.3.202.18462
   Phillips D, 2004, AM J ORTHOPSYCHIAT, V74, P509, DOI 10.1037/0002-9432.74.4.509
   Prime H, 2020, AM PSYCHOL, V75, P631, DOI 10.1037/amp0000660
   Remmerswaal D, 2011, J ANXIETY DISORD, V25, P444, DOI 10.1016/j.janxdis.2010.11.008
   Rodgers R.H., 1993, SOURCEBOOK FAMILY TH, P225, DOI DOI 10.1007/978-0-387-85764-0_10
   Rodriguez-de-Dios I, 2018, COMPUT HUM BEHAV, V82, P186, DOI 10.1016/j.chb.2018.01.012
   Russell BS, 2020, CHILD PSYCHIAT HUM D, V51, P671, DOI 10.1007/s10578-020-01037-x
   Spinelli M, 2021, FAM PROCESS, V60, P639, DOI 10.1111/famp.12601
   Spinelli M, 2020, FRONT PSYCHOL, V11, DOI 10.3389/fpsyg.2020.01713
   Subrahmanyam K, 2001, J APPL DEV PSYCHOL, V22, P7, DOI 10.1016/S0193-3973(00)00063-0
   Symons K, 2017, COMPUT HUM BEHAV, V73, P423, DOI 10.1016/j.chb.2017.04.004
   Trumello C, 2022, CHILD CARE HLTH DEV, V48, P917, DOI 10.1111/cch.12912
   Trumello C, 2020, INT J ENV RES PUB HE, V17, DOI 10.3390/ijerph17228358
   Valkenburg PM, 2013, HUM COMMUN RES, V39, P445, DOI 10.1111/hcre.12010
   Valkenburg PM, 1999, J BROADCAST ELECTRON, V43, P52
   van der Molen JHW, 2008, J PEDIATR-US, V153, P420, DOI 10.1016/j.jpeds.2008.03.036
   Vygotsky L, 2012, THOUGHT AND LANGUAGE, P1
   Wilson B.J., 2008, HDB CHILDREN MEDIA D
   World Health Organization, 2021, COVID 19 DIS CHILDR, DOI DOI 10.15557/PIMR.2020.0004
   Wright MF, 2017, COMPUT HUM BEHAV, V71, P189, DOI 10.1016/j.chb.2017.01.059
   Yang HM, 2007, J NATL MED ASSOC, V99, P517
   Zhong B, 2021, COMPUT HUM BEHAV, V114, DOI 10.1016/j.chb.2020.106524
NR 64
TC 2
Z9 2
U1 10
U2 18
PU SPRINGER
PI NEW YORK
PA ONE NEW YORK PLAZA, SUITE 4600, NEW YORK, NY, UNITED STATES
SN 1062-1024
EI 1573-2843
J9 J CHILD FAM STUD
JI J. Child Fam. Stud.
PD JUN
PY 2022
VL 31
IS 6
BP 1522
EP 1534
DI 10.1007/s10826-022-02266-5
EA FEB 2022
PG 13
WC Family Studies; Psychology, Developmental; Psychiatry
WE Social Science Citation Index (SSCI)
SC Family Studies; Psychology; Psychiatry
GA 1U1NQ
UT WOS:000755477000001
PM 35194366
OA Bronze, Green Published
DA 2022-11-04
ER

PT J
AU Rusch, A
   Rodriguez-Quintana, N
   Choi, SY
   Lane, A
   Smith, M
   Koschmann, E
   Smith, SN
AF Rusch, Amy
   Rodriguez-Quintana, Natalie
   Choi, Seo Youn
   Lane, Annalise
   Smith, Maureen
   Koschmann, Elizabeth
   Smith, Shawna N.
TI School Professional Needs to Support Student Mental Health During the
   COVID-19 Pandemic
SO FRONTIERS IN EDUCATION
LA English
DT Article
DE COVID-19; public health; adolescent health; public health practice;
   mental health; school health
ID ANXIETY DISORDERS; PRIMARY-CARE; DEPRESSION; SERVICES; VALIDATION;
   GAD-2; COMORBIDITY; ADOLESCENTS; IMPAIRMENT; PEOPLE
AB School closures due to COVID-19 left students in Michigan without physical access to school mental health professionals (SMHPs) and other supports typically available in schools. This report examines the needs of SMHPs across Michigan during the early months of the COVID-19 pandemic and how those needs informed programming and resources provided by a University of Michigan school mental health training and implementation program. In April 2020, a web-based survey asking about student and SMHP mental health was sent to 263 SMHPs who had previously participated in this program. 155 SMHPs (58.9%) responded. Nearly half of SMHPs reported their students' most pressing needs were support for self-care, anxiety, depression, and traumatic stress. Some SMHPs also met screening criteria themselves for depression and/or anxiety. This survey provided an overview of SMHPs' concerns early in the COVID-19 pandemic and drove development of new COVID-19-related resources designed to support SMHPs.
C1 [Rusch, Amy; Choi, Seo Youn; Lane, Annalise; Smith, Shawna N.] Univ Michigan, Sch Publ Hlth, Dept Hlth Management & Policy, Ann Arbor, MI 48109 USA.
   [Rodriguez-Quintana, Natalie; Smith, Maureen; Koschmann, Elizabeth; Smith, Shawna N.] Michigan Med, Dept Psychiat, Ann Arbor, MI USA.
   [Smith, Shawna N.] Univ Michigan, Inst Social Res, Dept Survey Res, Ann Arbor, MI USA.
RP Rusch, A (通讯作者)，Univ Michigan, Sch Publ Hlth, Dept Hlth Management & Policy, Ann Arbor, MI 48109 USA.
EM amyrusch@umich.edu
FU National Institute of Mental Health [R01MH114203]; Centers for Medicare
   and Medicaid Services through the Michigan Department of Health and
   Human Services
FX This work is supported by the National Institute of Mental Health
   (R01MH114203) and by the Centers for Medicare and Medicaid Services
   through the Michigan Department of Health and Human Services.
CR Ahorsu DK, 2022, INT J MENT HEALTH AD, V20, P1537, DOI 10.1007/s11469-020-00270-8
   Asarnow JR, 2005, J ADOLESCENT HEALTH, V37, P477, DOI 10.1016/j.jadohealth.2004.11.123
   Bentley KH, 2021, J AFFECT DISORDERS, V282, P1021, DOI 10.1016/j.jad.2021.01.005
   Brener ND, 2001, J SCHOOL HEALTH, V71, P305, DOI 10.1111/j.1746-1561.2001.tb03507.x
   BURNS BJ, 1995, HEALTH AFFAIR, V14, P147, DOI 10.1377/hlthaff.14.3.147
   CDC, 2020, COVID 19 YOUR HLTH
   Cortez PA, 2020, ASIAN J PSYCHIATR, V53, DOI 10.1016/j.ajp.2020.102371
   Costello EJ, 2014, PSYCHIAT SERV, V65, P359, DOI 10.1176/appi.ps.201100518
   Dadfar M, 2019, MENT HEALTH RELIG CU, V22, P1048, DOI 10.1080/13674676.2019.1699042
   Duong MT, 2021, ADM POLICY MENT HLTH, V48, P420, DOI 10.1007/s10488-020-01080-9
   Evren C, 2022, DEATH STUD, V46, P1052, DOI 10.1080/07481187.2020.1774969
   Fazel M, 2014, LANCET PSYCHIAT, V1, P377, DOI 10.1016/S2215-0366(14)70312-8
   Flaherty L.T., 2003, HDB SCH MENTAL HLTH, P11, DOI [10.1007/978-0-387-73313-5_2, DOI 10.1007/978-0-387-73313-5_2]
   Flaherty LT, 1996, COMMUNITY MENT HLT J, V32, P341, DOI 10.1007/BF02249452
   Hasking P, 2021, SCHOOL PSYCHOL INT, V42, P57, DOI 10.1177/0143034320974414
   Hughes AJ, 2018, ARCH PHYS MED REHAB, V99, P2045, DOI 10.1016/j.apmr.2018.05.029
   Jones EAK, 2021, INT J ENV RES PUB HE, V18, DOI 10.3390/ijerph18052470
   Joshi G, 2020, ASIAN J PSYCHIATR, V54, DOI 10.1016/j.ajp.2020.102300
   Kroenke K, 2003, MED CARE, V41, P1284, DOI 10.1097/01.MLR.0000093487.78664.3C
   Kroenke K, 2007, ANN INTERN MED, V146, P317, DOI 10.7326/0003-4819-146-5-200703060-00004
   Lee S.J., 2020, PARENTING CONTEXT RE
   Lee SA, 2020, DEATH STUD, DOI [10.1080/07481187.2020.1748481, 10.1080/07481187.2020.1853885]
   Li TMH, 2020, PSYCHIAT CLIN NEUROS, V74, P564, DOI 10.1111/pcn.13117
   Lowe B, 2005, J PSYCHOSOM RES, V58, P163, DOI 10.1016/j.jpsychores.2004.09.006
   Muller AE, 2020, PSYCHIAT RES, V293, DOI 10.1016/j.psychres.2020.113441
   Murata S, 2021, DEPRESS ANXIETY, V38, P233, DOI 10.1002/da.23120
   Olson JR, 2021, SCH MENT HEALTH, V13, P160, DOI 10.1007/s12310-020-09401-x
   Plummer F, 2016, GEN HOSP PSYCHIAT, V39, P24, DOI 10.1016/j.genhosppsych.2015.11.005
   Richardson LP, 2010, PEDIATRICS, V125, pE1097, DOI 10.1542/peds.2009-2712
   Rodriguez-Quintana N, 2021, COGN BEHAV PRACT, V28, P642, DOI 10.1016/j.cbpra.2021.03.002
   Schlitt J., 2000, CREATING ACCESS CARE
   Seo JG, 2015, J HEADACHE PAIN, V16, DOI 10.1186/s10194-015-0583-8
   Staples LG, 2019, GEN HOSP PSYCHIAT, V56, P13, DOI 10.1016/j.genhosppsych.2018.11.003
   Stoll J, 2020, FRONT PSYCHIATRY, V10, DOI 10.3389/fpsyt.2019.00993
   Sullivan AB, 2020, J PATIENT EXPERIENCE, V7, P295, DOI 10.1177/2374373520922747
   TAYLOR S, 2020, J ANXIETY DISORD, V72, DOI [10.1016/j.janxdis.2020.102232(, DOI 10.1016/J.JANXDIS.2020.102232]
   Weir K., 2020, SAFEGUARDING STUDENT
   Weist MD, 2007, J SCHOOL HEALTH, V77, P53, DOI 10.1111/j.1746-1561.2007.00167.x
   Whiston SC, 2009, PSYCHOL SCHOOLS, V46, P267, DOI 10.1002/pits.20372
   Whitmer-Executive Order, 2020, TEMPORARY PROHIBITIO
   Wild B, 2014, AM J GERIAT PSYCHIAT, V22, P1029, DOI 10.1016/j.jagp.2013.01.076
   Yang Y, 2020, LANCET PSYCHIAT, V7, pE19, DOI 10.1016/S2215-0366(20)30079-1
   Zhang YL, 2013, ASIA-PAC PSYCHIAT, V5, P268, DOI 10.1111/appy.12103
   Zhou SJ, 2020, EUR CHILD ADOLES PSY, V29, P749, DOI 10.1007/s00787-020-01541-4
   Zhou XY, 2020, TELEMED E-HEALTH, V26, P377, DOI 10.1089/tmj.2020.0068
   Zurlo MC, 2020, FRONT PSYCHOL, V11, DOI 10.3389/fpsyg.2020.576758
NR 46
TC 3
Z9 3
U1 5
U2 13
PU FRONTIERS MEDIA SA
PI LAUSANNE
PA AVENUE DU TRIBUNAL FEDERAL 34, LAUSANNE, CH-1015, SWITZERLAND
EI 2504-284X
J9 FRONT EDUC
JI Front. Educ.
PD JUN 18
PY 2021
VL 6
AR 663871
DI 10.3389/feduc.2021.663871
PG 8
WC Education & Educational Research
WE Emerging Sources Citation Index (ESCI)
SC Education & Educational Research
GA TG9IV
UT WOS:000671710800001
OA gold
DA 2022-11-04
ER

PT J
AU Russell, MR
   Rogers, RL
   Rosenthal, SM
   Lee, JY
AF Russell, Meredith R.
   Rogers, Rebecca L.
   Rosenthal, Stephen M.
   Lee, Janet Y.
TI Increasing Access to Care for Transgender/Gender Diverse Youth Using
   Telehealth: A Quality Improvement Project
SO TELEMEDICINE AND E-HEALTH
LA English
DT Article
DE transgender; pediatrics; telehealth; telemedicine; quality improvement;
   access to care
ID TELEMEDICINE SATISFACTION; PATIENT SATISFACTION; SUBSTANCE USE; GENDER;
   HEALTH; PERSPECTIVES; ADOLESCENTS; STANDARDS; CHILDREN; MODEL
AB Purpose: We sought to expand telehealth at an academic multidisciplinary pediatric gender center to increase access to gender-affirming care without compromising communication, privacy, or patient satisfaction.
   Materials and Methods: Patient needs assessments were performed from January 2019 to March 2020. The severe acute respiratory syndrome coronavirus 2 pandemic accelerated implementation of the quality improvement project, and clinically appropriate patients were scheduled for video visits starting March 16, 2020. From September 8, 2020 to October 2, 2020, caregivers of transgender and gender diverse (TGD) minors or TGD young adults pursuing gender-affirming medications completed 9-item surveys evaluating communication quality and privacy, access to care, and quality of services for video and clinic visits. Answers were rated via Likert scales (1 = strongly agree, 5 = strongly disagree; 1 = less travel time, 4 = more travel time).
   Results: Needs assessment (n = 69) showed that 63.8% felt that video visits would improve follow-up. Survey participants (n = 91) reported statistically significant differences (p < 0.05) in several areas. Compared with clinic visits, video visits were more convenient, 1.21 +/- 0.435 versus 2.36 +/- 1.207, took less time from other activities, 4.55 +/- 0.522 versus 2.93 +/- 1.281, required less travel time, 1.03 +/- 0.180 versus 2.63 +/- 0.901, and were more acceptable, 1.35 +/- 0.545 versus 1.65 +/- 0.736. Participants were more likely to choose video visits in the future, 1.32 +/- 0.555 versus 1.57 +/- 0.732. There were no statistically significant differences in communication quality, privacy, or overall satisfaction.
   Conclusion: An integrated clinic-video visit model increases access to gender-affirming care for TGD youth while maintaining excellent communication, privacy, and patient satisfaction.
C1 [Russell, Meredith R.; Rosenthal, Stephen M.] Univ Calif San Francisco, Dept Pediat, Div Pediat Endocrinol, San Francisco, CA 94143 USA.
   [Rogers, Rebecca L.] Samuel Merritt Univ, Sch Nursing, Oakland, CA USA.
   [Lee, Janet Y.] Univ Calif San Francisco, Dept Med, Div Endocrinol & Metab, San Francisco, CA 94143 USA.
RP Lee, JY (通讯作者)，Univ Calif San Francisco, Dept Med, Div Endocrinol & Metab, San Francisco, CA 94143 USA.
EM janet.lee@ucsf.edu
OI Lee, Janet/0000-0002-3563-8843; Russell, Meredith/0000-0001-5439-033X
FU Samuel Merritt University Doctor of Nursing program; Eunice Kennedy
   Shriver National Institute of Child Health & Human Development of the
   National Institutes of Health [F32HD098763]
FX This work was supported by Samuel Merritt University Doctor of Nursing
   program (funding to M.R.R.) and Eunice Kennedy Shriver National
   Institute of Child Health & Human Development of the National Institutes
   of Health (F32HD098763 to J. Y. L.).
CR AhnAllen CG, 2020, TRANSGENDER HEALTH
   American Hospital Association, 2021, FACT SHEET TEL
   Anderson M, MOBILE TECHNOLOGY HO
   Apple DE, 2022, TRANSGENDER HEALTH, V7, P159, DOI 10.1089/trgh.2020.0166
   Bakken S, 2006, J AM MED INFORM ASSN, V13, P660, DOI 10.1197/jamia.M2146
   Becerra-Culqui TA, 2018, PEDIATRICS, V141, DOI 10.1542/peds.2017-3845
   Buckwalter KC, 2017, WORLDV EVID-BASED NU, V14, P175, DOI 10.1111/wvn.12223
   Clark H, 2017, AIDS BEHAV, V21, P2774, DOI 10.1007/s10461-016-1656-7
   Coleman E, 2012, INT J TRANSGENDERISM, V13, P165, DOI 10.1080/15532739.2011.700873
   Coles N, 2020, J TELEMED TELECARE, V26, P271, DOI 10.1177/1357633X18816254
   Craig SL, 2021, CLIN SOC WORK J, V49, P471, DOI 10.1007/s10615-021-00796-x
   Crossen S, 2020, J TELEMED TELECARE, V26, P349, DOI 10.1177/1357633X19828173
   de Vries ALC, 2014, PEDIATRICS, V134, P696, DOI 10.1542/peds.2013-2958
   de Vries ALC, 2011, J CHILD PSYCHOL PSYC, V52, P1195, DOI 10.1111/j.1469-7610.2011.02426.x
   Doyen CM, 2018, TELEMED E-HEALTH, V24, P3, DOI 10.1089/tmj.2017.0041
   Duke Danny C, 2016, J Diabetes Sci Technol, V10, P816, DOI 10.1177/1932296816642577
   Fischer A, 2020, J AM CHEM SOC, V142, P4223, DOI 10.1021/jacs.9b11847
   Fleischman A, 2016, CLIN OBES, V6, P380, DOI 10.1111/cob.12166
   Flodgren G, 2015, COCHRANE DB SYST REV, DOI 10.1002/14651858.CD002098.pub2
   Freeman Kurt A, 2013, J Diabetes Sci Technol, V7, P727
   Gava G, 2020, EVID-BASED MENT HEAL, V23, pE1, DOI 10.1136/ebmental-2020-300201
   Goldenberg T, 2020, TRANSGENDER HEALTH, V5, P173, DOI 10.1089/trgh.2019.0074
   Gridley SJ, 2016, J ADOLESCENT HEALTH, V59, P254, DOI 10.1016/j.jadohealth.2016.03.017
   Halterman JS, 2018, JAMA PEDIATR, V172, DOI 10.1001/jamapediatrics.2017.4938
   Harris PA, 2009, J BIOMED INFORM, V42, P377, DOI 10.1016/j.jbi.2008.08.010
   Hembree WC, 2017, J CLIN ENDOCR METAB, V102, P3869, DOI [10.1210/jc.2017-01658, 10.1210/jc.2017-02548]
   Johns MM, 2019, MMWR-MORBID MORTAL W, V68, P67, DOI 10.15585/mmwr.mm6803a3
   Lee JY, 2022, TRANSGENDER HEALTH, V7, P170, DOI 10.1089/trgh.2020.0151
   Marcin JP, 2016, PEDIATR RES, V79, P169, DOI 10.1038/pr.2015.192
   Myers K, 2017, TELEMED E-HEALTH, V23, P779, DOI 10.1089/tmj.2017.0177
   Perez-Brumer A, 2017, J AM ACAD CHILD PSY, V56, P739, DOI 10.1016/j.jaac.2017.06.010
   Rafferty J, 2018, PEDIATRICS, V142, DOI 10.1542/peds.2018-2162
   Redlick F, 2002, J BURN CARE REHABIL, V23, P110, DOI 10.1097/00004630-200203000-00007
   Reisner SL, 2015, J SEX RES, V52, P243, DOI 10.1080/00224499.2014.886321
   Schaffer MA, 2013, J ADV NURS, V69, P1197, DOI 10.1111/j.1365-2648.2012.06122.x
   Sequeira GM, 2020, J ADOLESCENT HEALTH, V66, pS31
   Spooner SH, 2003, J NURS CARE QUAL, V18, P162, DOI 10.1097/00001786-200307000-00002
   Stephenson R, 2020, AIDS BEHAV, V24, P1517, DOI 10.1007/s10461-019-02741-z
   Straus SE, 2013, KNOWLEDGE TRANSLATION IN HEALTH CARE: MOVING FROM EVIDENCE TO PRACTICE, 2ND EDITION, P1, DOI 10.1002/9781118413555
   T'Sjoen G, 2019, ENDOCR REV, V40, P97, DOI 10.1210/er.2018-00011
   Travers R, 2012, T PULSE, P1
   Turban JL, 2020, PEDIATRICS, V145, DOI 10.1542/peds.2019-1725
   van den Wijngaart LS, 2017, EUR RESPIR J, V50, DOI 10.1183/13993003.01413-2017
   Vance SR, 2014, PEDIATRICS, V134, P1184, DOI 10.1542/peds.2014-0772
   Wan W, 2019, DIABETES CARE, V42, P1589, DOI 10.2337/dc19-0363
   Wilson B.D.M., 2017, CHARACTERISTICS MENT
   Wood CL, 2016, DIABETES TECHNOL THE, V18, P7, DOI 10.1089/dia.2015.0123
   Yip MP, 2003, J TELEMED TELECARE, V9, P46, DOI 10.1258/135763303321159693
NR 48
TC 2
Z9 2
U1 3
U2 8
PU MARY ANN LIEBERT, INC
PI NEW ROCHELLE
PA 140 HUGUENOT STREET, 3RD FL, NEW ROCHELLE, NY 10801 USA
SN 1530-5627
EI 1556-3669
J9 TELEMED E-HEALTH
JI Telemed. e-Health
PD JUN 1
PY 2022
VL 28
IS 6
BP 847
EP 857
DI 10.1089/tmj.2021.0268
EA OCT 2021
PG 11
WC Health Care Sciences & Services
WE Science Citation Index Expanded (SCI-EXPANDED)
SC Health Care Sciences & Services
GA 1Y9PW
UT WOS:000706451800001
PM 34637658
DA 2022-11-04
ER

PT J
AU Bouter, DC
   Zarchev, M
   de Neve-Enthoven, NGM
   Ravensbergen, SJ
   Kamperman, AM
   Hoogendijk, WJG
   Grootendorst-van Mil, NH
AF Bouter, D. C.
   Zarchev, M.
   de Neve-Enthoven, N. G. M.
   Ravensbergen, S. J.
   Kamperman, A. M.
   Hoogendijk, W. J. G.
   Grootendorst-van Mil, N. H.
TI A longitudinal study of mental health in at-risk adolescents before and
   during the COVID-19 pandemic
SO EUROPEAN CHILD & ADOLESCENT PSYCHIATRY
LA English
DT Article; Early Access
DE Adolescent; Mental health; COVID-19; Population-based studies;
   Epidemiology
ID DISORDERS; SAMPLE
AB Although cross-sectional studies have shown that the COVID-19 pandemic has negatively affected the mental health of adolescents, the effect of the pandemic on adolescents with pre-pandemic symptoms is unclear. We, therefore, tested the hypothesis that adolescents had increased emotional and behavioral problems during the lockdowns imposed during the pandemic.This study included three measurements in a prospective cohort of 1022 adolescents who were oversampled based on their high risk of developing psychopathology. Before the pandemic, we assessed depressive, anxiety, stress, oppositional defiant problems, psychotic experiences and suicidality, using the Youth Self-Report; 445 and 333 of these 1,022 adolescents subsequently completed the online questionnaire in the first lockdown (in April 2020) and in the second lockdown (in January 2021), respectively. Multilevel random intercept regression models were used to determine the change in psychiatric symptoms, including an interaction term to assess whether these changes differed based on the severity of symptoms prior to the pandemic. Throughout the pandemic, the majority of the participating adolescents reported having emotional and behavioral symptoms that were within the normal range. Moreover, the mean symptom scores for all six outcomes decreased significantly among adolescents with high clinical severity prior to the pandemic.In contrast to our original hypothesis, the effects of the COVID-19 pandemic may not necessarily be detrimental, at least among a specific subgroup of adolescents with pre-existing mental health problems. Moreover, our finding that most adolescents in this at-risk sample did not report experiencing clinically relevant symptoms during the pandemic reflects their resilience during the pandemic.
C1 [Bouter, D. C.; Zarchev, M.; de Neve-Enthoven, N. G. M.; Ravensbergen, S. J.; Kamperman, A. M.; Hoogendijk, W. J. G.; Grootendorst-van Mil, N. H.] Erasmus MC, Univ Med Ctr Rotterdam, Dept Psychiat, POB 2040, NL-3000 CA Rotterdam, Netherlands.
   [Kamperman, A. M.; Grootendorst-van Mil, N. H.] Erasmus MC, Univ Med Ctr Rotterdam, Epidemiol & Social Psychiat Res Inst ESPRi, Dept Psychiat, POB 2040, NL-3000 CA Rotterdam, Netherlands.
RP Grootendorst-van Mil, NH (通讯作者)，Erasmus MC, Univ Med Ctr Rotterdam, Dept Psychiat, POB 2040, NL-3000 CA Rotterdam, Netherlands.; Grootendorst-van Mil, NH (通讯作者)，Erasmus MC, Univ Med Ctr Rotterdam, Epidemiol & Social Psychiat Res Inst ESPRi, Dept Psychiat, POB 2040, NL-3000 CA Rotterdam, Netherlands.
EM n.grootendorst@erasmusmc.nl
RI Zarchev, Milan/AAN-9667-2021
OI Zarchev, Milan/0000-0002-2043-8566
FU Erasmus University Medical Center; Parnassia Psychiatric Institute
   Antes; GGz Breburg; GGz Delfland; GGz Westelijk Noord-Brabant; Yulius;
   Epidemiological and Social Psychiatric Research Institute (ESPRi)
FX The iBerry Study is funded by the Erasmus University Medical Center and
   the following institutes of mental health care (GGz): Parnassia
   Psychiatric Institute Antes, GGz Breburg, GGz Delfland, GGz Westelijk
   Noord-Brabant and Yulius. All funding organizations participate in the
   Epidemiological and Social Psychiatric Research Institute (ESPRi), a
   consortium of academic and non-academic research groups.
CR Achterberg M, 2021, SCI REP-UK, V11, DOI 10.1038/s41598-021-81720-8
   Bates D, 2015, J STAT SOFTW, V67, P1, DOI 10.18637/jss.v067.i01
   Bendau A, 2021, J ANXIETY DISORD, V79, DOI 10.1016/j.janxdis.2021.102377
   Cardenas MC, 2020, ACTA PAEDIATR, V109, P2187, DOI 10.1111/apa.15536
   Castagnoli R, 2020, JAMA PEDIATR, V174, P882, DOI 10.1001/jamapediatrics.2020.1467
   Chen X, 2021, TRANSL PSYCHIAT, V11, DOI 10.1038/s41398-021-01271-4
   Cost KT, 2022, EUR CHILD ADOLES PSY, V31, P671, DOI 10.1007/s00787-021-01744-3
   Danese A, 2020, BRIT J PSYCHIAT, V216, P159, DOI 10.1192/bjp.2019.244
   Dvorsky MR, 2021, EUR CHILD ADOLES PSY, V30, P1829, DOI 10.1007/s00787-020-01583-8
   Esposito S, 2021, FRONT PEDIATR, V8, DOI 10.3389/fped.2020.628072
   Fancourt D, 2021, LANCET PSYCHIAT, V8, P141, DOI 10.1016/S2215-0366(20)30482-X
   Fegert JM, 2020, CHILD ADOL PSYCH MEN, V14, DOI 10.1186/s13034-020-00329-3
   Fernandez-Prados JS, 2021, EUR SOC, V23, pS111, DOI 10.1080/14616696.2020.1818113
   Francisco R, 2020, FRONT PSYCHIATRY, V11, DOI 10.3389/fpsyt.2020.570164
   Goodman R, 2003, INT REV PSYCHIATR, V15, P166, DOI 10.1080/0954026021000046128
   Grootendorst-van Mil NH, 2021, EUR J EPIDEMIOL, V36, P453, DOI 10.1007/s10654-021-00740-w
   Guessoum SB, 2020, PSYCHIAT RES, V291, DOI 10.1016/j.psychres.2020.113264
   Hale T, 2021, NAT HUM BEHAV, V5, P529, DOI 10.1038/s41562-021-01079-8
   Kwong ASF, 2021, BRIT J PSYCHIAT, V218, P334, DOI 10.1192/bjp.2020.242
   Liu Y, 2021, J AFFECT DISORDERS, V284, P98, DOI 10.1016/j.jad.2021.02.001
   Murata S, 2021, DEPRESS ANXIETY, V38, P233, DOI 10.1002/da.23120
   Nakagawa S, 2013, METHODS ECOL EVOL, V4, P133, DOI 10.1111/j.2041-210x.2012.00261.x
   Nearchou F, 2020, INT J ENV RES PUB HE, V17, DOI 10.3390/ijerph17228479
   Novins DK, 2021, J AM ACAD CHILD PSY, V60, P544, DOI 10.1016/j.jaac.2021.03.005
   Ougrin D, 2022, EUR CHILD ADOLES PSY, V31, DOI 10.1007/s00787-021-01741-6
   Pan KY, 2021, LANCET PSYCHIAT, V8, P121, DOI 10.1016/S2215-0366(20)30491-0
   Penner F, 2021, J AM ACAD CHILD PSY, V60, P513, DOI 10.1016/j.jaac.2020.12.027
   Power E, 2020, IRISH J PSYCHOL MED, V37, P301, DOI 10.1017/ipm.2020.84
   Qin ZG, 2021, JAMA NETW OPEN, V4, DOI 10.1001/jamanetworkopen.2020.35487
   Rescorla, 2001, MANUAL ASBEA SCH AGE
   Robinson E, 2022, J AFFECT DISORDERS, V296, P567, DOI 10.1016/j.jad.2021.09.098
   Thompson Elizabeth C, 2021, J Affect Disord Rep, V4, P100100, DOI 10.1016/j.jadr.2021.100100
   van Buuren S, 2011, J STAT SOFTW, V45, P1
   Verhulst F., 2013, HANDLEIDING ASEBA VR
   Viner RM, 2021, JAMA PEDIATR, V175, P143, DOI 10.1001/jamapediatrics.2020.4573
   Wolke D, 2009, BRIT J PSYCHIAT, V195, P249, DOI 10.1192/bjp.bp.108.053751
NR 36
TC 6
Z9 6
U1 10
U2 11
PU SPRINGER
PI NEW YORK
PA ONE NEW YORK PLAZA, SUITE 4600, NEW YORK, NY, UNITED STATES
SN 1018-8827
EI 1435-165X
J9 EUR CHILD ADOLES PSY
JI Eur. Child Adolesc. Psych.
DI 10.1007/s00787-021-01935-y
EA FEB 2022
PG 9
WC Psychology, Developmental; Pediatrics; Psychiatry
WE Science Citation Index Expanded (SCI-EXPANDED); Social Science Citation Index (SSCI)
SC Psychology; Pediatrics; Psychiatry
GA ZA5DG
UT WOS:000756183400001
PM 35174420
OA Bronze, Green Published
DA 2022-11-04
ER

PT J
AU Furstova, J
   Kascakova, N
   Sigmundova, D
   Zidkova, R
   Tavel, P
   Badura, P
AF Furstova, Jana
   Kascakova, Natalia
   Sigmundova, Dagmar
   Zidkova, Radka
   Tavel, Peter
   Badura, Petr
TI Perceived stress of adolescents during the COVID-19 lockdown: Bayesian
   multilevel modeling of the Czech HBSC lockdown survey
SO FRONTIERS IN PSYCHOLOGY
LA English
DT Article
DE perceived stress; COVID-19 lockdown; HBSC; adolescent; Bayesian
   multilevel regression
ID GENDER-DIFFERENCES; MENTAL-HEALTH; PHYSICAL-ACTIVITY; PSYCHOLOGICAL
   ADJUSTMENT; SUBJECTIVE HEALTH; CHILDRENS HEALTH; SEX-DIFFERENCES; SHORT
   SCALE; FAMILY; LONELINESS
AB ObjectiveLong-term isolation, including lockdowns and quarantines, may have a distressing effect on anyone experiencing it. Adolescent brain architecture is very sensitive to environmental adversities, and the mental health development of adolescents may be particularly vulnerable during the pandemic era. In order to better understand the triggers for perceived adolescent stress (PSS) during the COVID-19 lockdown, the present study aimed to assess the effects of social well-being and changes in time use during the lockdown, as well as the family COVID experience of adolescents. MethodsThe sample for this study comprised n = 3,440 adolescents (54.2% girls; mean age = 13.5 +/- 1.6 years). Bayesian correlations between PSS, health and well-being variables were assessed. PSS was then modeled as an outcome variable in a series of nested Bayesian multilevel regression models. ResultsThe negative impact of the COVID-19 lockdown was more apparent in girls. PSS was moderately correlated with adolescent health and well-being. The strongest predictor of higher level of PSS was frequent feeling of loneliness. On the contrary, lower level of PSS was most associated with having someone to talk to. ConclusionLong-term social isolation of adolescents could be harmful to their mental health. Psychological coping strategies to prevent the consequences of social isolation and development of mental health problems should be promoted on the individual, family, and even community level.
C1 [Furstova, Jana; Kascakova, Natalia; Zidkova, Radka; Tavel, Peter] Palacky Univ Olomouc, Olomouc Univ Social Hlth Inst, Olomouc, Czech Republic.
   [Kascakova, Natalia] Pro Mente Sana, Psychiat Psychotherapeut Outpatient Clin, Bratislava, Slovakia.
   [Sigmundova, Dagmar; Badura, Petr] Palacky Univ Olomouc, Fac Phys Culture, Olomouc, Czech Republic.
RP Furstova, J (通讯作者)，Palacky Univ Olomouc, Olomouc Univ Social Hlth Inst, Olomouc, Czech Republic.
EM jana.furstova@oushi.upol.cz
FU Czech Science Foundation (GACR); Palacky University Olomouc; 
   [20-25019S];  [DSGC-2021-0122]
FX Funding This study was supported by the Czech Science Foundation (GACR),
   grant number 20-25019S; and by an internal grant agency of the Palacky
   University Olomouc, grant number DSGC-2021-0122.
CR Achterberg M, 2021, SCI REP-UK, V11, DOI 10.1038/s41598-021-81720-8
   Allen CD, 2016, J ADOLESCENT HEALTH, V58, P47, DOI 10.1016/j.jadohealth.2015.09.006
   ANESHENSEL CS, 1992, ANNU REV SOCIOL, V18, P15, DOI 10.1146/annurev.so.18.080192.000311
   [Anonymous], 2022, OUR WORLD DATA
   [Anonymous], 2020, STRINGENCY INDEX
   Aseltine RH, 2000, SUBST USE MISUSE, V35, P643, DOI 10.3109/10826080009148415
   Baath R, 2014, P US 2014 INT R US
   Bates LC, 2020, CHILDREN-BASEL, V7, DOI 10.3390/children7090138
   Becker SP, 2021, SLEEP, V44, DOI 10.1093/sleep/zsab054
   Berndt TJ, 2002, CURR DIR PSYCHOL SCI, V11, P7, DOI 10.1111/1467-8721.00157
   Blake MJ, 2020, CURR OPIN PSYCHOL, V34, P37, DOI 10.1016/j.copsyc.2019.08.027
   Branje S, 2021, J RES ADOLESCENCE, V31, P486, DOI 10.1111/jora.12668
   Brechwald WA, 2011, J RES ADOLESCENCE, V21, P166, DOI 10.1111/j.1532-7795.2010.00721.x
   Brooks SK, 2020, LANCET, V395, P912, DOI [10.1016/S0140-6736(20)30460-8, 10.1016/S0140-6736(20)30460-8.]
   Bruining H, 2021, EUR CHILD ADOLES PSY, V30, P1139, DOI 10.1007/s00787-020-01578-5
   Budescu M, 2013, J APPL DEV PSYCHOL, V34, P63, DOI 10.1016/j.appdev.2012.11.006
   Bulow A, 2021, DEV PSYCHOL, V57, P1582, DOI 10.1037/dev0001208
   Camerini AL, 2018, CHILD INDIC RES, V11, P1159, DOI 10.1007/s12187-017-9472-9
   Cassinat JR, 2021, DEV PSYCHOL, V57, P1597, DOI 10.1037/dev0001217
   Chawla N, 2021, INDIAN J PSYCHOL MED, V43, P294, DOI 10.1177/02537176211021789
   Chen FP, 2020, BRAIN BEHAV IMMUN, V88, P36, DOI 10.1016/j.bbi.2020.05.061
   Cheng C, 2014, PSYCHOL BULL, V140, P1582, DOI 10.1037/a0037913
   Cluver L, 2020, LANCET, V395, pE64, DOI 10.1016/S0140-6736(20)30736-4
   COHEN S, 1983, J HEALTH SOC BEHAV, V24, P385, DOI 10.2307/2136404
   COHEN S, 1988, CLAR SYMP, P31
   Cosma A, 2021, INT J ENV RES PUB HE, V18, DOI 10.3390/ijerph182312812
   Crowley SJ, 2014, PLOS ONE, V9, DOI 10.1371/journal.pone.0112199
   Dana A, 2021, INT J SCH HLTH
   De Vriendt T, 2009, NUTR METAB CARDIOVAS, V19, P511, DOI 10.1016/j.numecd.2009.02.009
   Donker MH, 2021, DEV PSYCHOL, V57, P1611, DOI 10.1037/dev0001212
   Due P., 2019, NORDISK VALFARDSFORS, V4, P54, DOI [10.18261/issn.2464-4161-2019-02-03, DOI 10.18261/ISSN.2464-4161-2019-02-03]
   Eiland L, 2013, NEUROSCIENCE, V249, P162, DOI 10.1016/j.neuroscience.2012.10.048
   EISER C, 1995, J ADOLESCENCE, V18, P307, DOI 10.1006/jado.1995.1021
   Ellis WE, 2020, CAN J BEHAV SCI, V52, P177, DOI 10.1037/cbs0000215
   Favara M, 2022, J DEV STUD, V58, P1063, DOI 10.1080/00220388.2022.2029421
   Figalova N, 2021, CESK PSYCHOL, V65, P46, DOI 10.51561/cspsych.65.1.46
   Forte A, 2021, INT J ENV RES PUB HE, V18, DOI 10.3390/ijerph18147638
   Francisco R, 2020, FRONT PSYCHIATRY, V11, DOI 10.3389/fpsyt.2020.570164
   Fuhrmann D, 2015, TRENDS COGN SCI, V19, P558, DOI 10.1016/j.tics.2015.07.008
   Gadin KG, 2005, EUR J PUBLIC HEALTH, V15, P380, DOI 10.1093/eurpub/cki097
   Gariepy G, 2016, CHILD INDIC RES, V9, P471, DOI 10.1007/s12187-015-9326-2
   Gavin B, 2020, IRISH J PSYCHOL MED, V37, P156, DOI 10.1017/ipm.2020.72
   Gelman A., 2013, BAYESIAN DATA ANAL, V3rd, DOI DOI 10.1201/B16018
   Gobbi E, 2020, INT J ENV RES PUB HE, V17, DOI 10.3390/ijerph17249431
   Gruber R, 2021, CHILD ADOL PSYCH MEN, V15, DOI 10.1186/s13034-021-00399-x
   Haugland S, 2001, J ADOLESCENCE, V24, P611, DOI 10.1006/jado.2000.0393
   Heinrich LA, 2006, CLIN PSYCHOL REV, V26, P695, DOI 10.1016/j.cpr.2006.04.002
   Hoare E, 2016, INT J BEHAV NUTR PHY, V13, DOI 10.1186/s12966-016-0432-4
   Hoekstra PJ, 2020, EUR CHILD ADOLES PSY, V29, P737, DOI 10.1007/s00787-020-01570-z
   Hoffart A, 2022, ANXIETY STRESS COPIN, V35, P44, DOI 10.1080/10615806.2021.1958790
   Hoffmann JA, 2021, ACAD EMERG MED, V28, P1485, DOI 10.1111/acem.14398
   Hu Y, 2021, J ADOLESCENT HEALTH, V69, P26, DOI 10.1016/j.jadohealth.2021.04.005
   Hughes ME, 2004, RES AGING, V26, P655, DOI 10.1177/0164027504268574
   Inchley J., 2018, SPOTLIGHT ADOLESCENT
   Jones EAK, 2021, INT J ENV RES PUB HE, V18, DOI 10.3390/ijerph18052470
   Jones N., 2021, SOME GOT MARRIED OTH
   KAPLAN GA, 1983, AM J EPIDEMIOL, V117, P292, DOI 10.1093/oxfordjournals.aje.a113541
   Kiss O, 2022, J ADOLESCENT HEALTH, V70, P387, DOI 10.1016/j.jadohealth.2021.11.023
   KOENIG LJ, 1994, J RES PERS, V28, P27, DOI 10.1006/jrpe.1994.1004
   Krumpal I, 2013, QUAL QUANT, V47, P2025, DOI 10.1007/s11135-011-9640-9
   Kruschke JK, 2013, J EXP PSYCHOL GEN, V142, P573, DOI 10.1037/a0029146
   Kuehner C, 2017, LANCET PSYCHIAT, V4, P146, DOI 10.1016/S2215-0366(16)30263-2
   Laursen B, 2013, J ADOLESCENCE, V36, P1261, DOI 10.1016/j.adolescence.2013.06.003
   Lee EH, 2015, SCAND J CARING SCI, V29, P183, DOI 10.1111/scs.12131
   Levin KA, 2014, SOC INDIC RES, V119, P1047, DOI 10.1007/s11205-013-0507-4
   Lindholdt L, 2022, SCAND J PUBLIC HEALT, V50, P412, DOI 10.1177/1403494821993719
   Lips A., 2021, CHILD VULNER J, V3, P61, DOI [10.1007/s41255-021-00014-3, DOI 10.1007/S41255-021-00014-3]
   Loades ME, 2020, J AM ACAD CHILD PSY, V59, P1218, DOI 10.1016/j.jaac.2020.05.009
   Lovato N, 2014, SLEEP MED REV, V18, P521, DOI 10.1016/j.smrv.2014.03.006
   Low CA, 2009, PSYCHOSOM MED, V71, P927, DOI 10.1097/PSY.0b013e3181ba18ed
   MacLean A, 2010, SOC SCI MED, V70, P597, DOI 10.1016/j.socscimed.2009.10.042
   Magis-Weinberg L, 2021, J RES ADOLESCENCE, V31, P717, DOI 10.1111/jora.12666
   Magson NR, 2021, J YOUTH ADOLESCENCE, V50, P44, DOI 10.1007/s10964-020-01332-9
   Mahase E, 2020, BMJ-BRIT MED J, V368, DOI 10.1136/bmj.m1036
   Mayne SL, 2021, PEDIATRICS, V148, DOI 10.1542/peds.2021-051507
   McElreath R., 2020, RETH PACK
   Mesch G, 2006, INFORM SOC, V22, P137, DOI 10.1080/01972240600677805
   MWAMWENDA TS, 1995, PSYCHOL REP, V76, P825, DOI 10.2466/pr0.1995.76.3.825
   Nader PR, 2008, JAMA-J AM MED ASSOC, V300, P295, DOI 10.1001/jama.300.3.295
   Nuwematsiko R, 2022, BMC PUBLIC HEALTH, V22, DOI 10.1186/s12889-021-12453-6
   O'Sullivan K, 2021, INT J ENV RES PUB HE, V18, DOI 10.3390/ijerph18031062
   Panchal U, 2021, EUR CHILD ADOLES PSY, DOI 10.1007/s00787-021-01856-w
   Park H, 2012, J DEV BEHAV PEDIATR, V33, P495, DOI 10.1097/DBP.0b013e318258bdb8
   Patra S, 2020, LANCET PSYCHIAT, V7, P1015, DOI 10.1016/S2215-0366(20)30461-2
   Paus T, 2008, NAT REV NEUROSCI, V9, P947, DOI 10.1038/nrn2513
   Penedo FJ, 2005, CURR OPIN PSYCHIATR, V18, P189, DOI 10.1097/00001504-200503000-00013
   Pervanidou P, 2012, METABOLISM, V61, P611, DOI 10.1016/j.metabol.2011.10.005
   Pfefferbaum B, 2020, NEW ENGL J MED, V383, P510, DOI 10.1056/NEJMp2008017
   Plummer M., 2003, P 3 INT WORKSH DISTR
   Porter Blaire M, 2021, Biol Psychiatry Glob Open Sci, V1, P252, DOI 10.1016/j.bpsgos.2021.08.003
   Prochaska JJ, 2001, ARCH PEDIAT ADOL MED, V155, P554, DOI 10.1001/archpedi.155.5.554
   Qualter P, 2010, EUR CHILD ADOLES PSY, V19, P493, DOI 10.1007/s00787-009-0059-y
   Racine S, 2022, ANXIETY STRESS COPIN, V35, P124, DOI 10.1080/10615806.2021.1958789
   Ravens-Sieberer U, 2022, EUR CHILD ADOLES PSY, V31, P879, DOI 10.1007/s00787-021-01726-5
   Ren HG, 2021, DEV PSYCHOL, V57, P1667, DOI 10.1037/dev0001205
   Ren HG, 2021, J ADOLESCENT HEALTH, V68, P35, DOI 10.1016/j.jadohealth.2020.09.026
   Repetti RL, 2002, PSYCHOL BULL, V128, P330, DOI 10.1037/0033-2909.128.2.330
   Roe A, 2021, FRONT SPORTS ACT LIV, V2, DOI 10.3389/fspor.2020.589227
   Romeo RD, 2013, CURR DIR PSYCHOL SCI, V22, P140, DOI 10.1177/0963721413475445
   Rose AJ, 2007, DEV PSYCHOL, V43, P1019, DOI 10.1037/0012-1649.43.4.1019
   RStan, 2021, STAN STAT MOD HIGH P, P21
   Sekulic D, 2020, SUSTAINABILITY-BASEL, V12, DOI 10.3390/su12104072
   Sinha R, 2008, ANN NY ACAD SCI, V1141, P105, DOI 10.1196/annals.1441.030
   Slater A, 2011, J ADOLESCENCE, V34, P455, DOI 10.1016/j.adolescence.2010.06.007
   Steinberg L, 2005, TRENDS COGN SCI, V9, P69, DOI 10.1016/j.tics.2004.12.005
   SWEETING H, 1995, SOC SCI MED, V40, P77, DOI 10.1016/0277-9536(94)E0059-2
   Sweeting HN, 2007, BMC PUBLIC HEALTH, V7, DOI 10.1186/1471-2458-7-298
   Telford RM, 2016, PLOS ONE, V11, DOI 10.1371/journal.pone.0150041
   Thomson KC, 2021, INT J ENV RES PUB HE, V18, DOI 10.3390/ijerph182212080
   Torsheim T, 2006, SOC SCI MED, V62, P815, DOI 10.1016/j.socscimed.2005.06.047
   Tulchin-Francis K, 2021, J SPORT HEALTH SCI, V10, P323, DOI 10.1016/j.jshs.2021.02.005
   Wade TJ, 2002, J AM ACAD CHILD PSY, V41, P190, DOI 10.1097/00004583-200202000-00013
   Wang JY, 2017, SOC PSYCH PSYCH EPID, V52, P1451, DOI 10.1007/s00127-017-1446-1
   Warttig SL, 2013, J HEALTH PSYCHOL, V18, P1617, DOI 10.1177/1359105313508346
   Weeland J, 2021, DEV PSYCHOL, V57, P1559, DOI 10.1037/dev0001252
   Wickrama KAS, 2012, FAM RELAT, V61, P297, DOI 10.1111/j.1741-3729.2011.00697.x
   Wittmann M, 2006, CHRONOBIOL INT, V23, P497, DOI 10.1080/07420520500545979
NR 117
TC 0
Z9 0
U1 1
U2 1
PU FRONTIERS MEDIA SA
PI LAUSANNE
PA AVENUE DU TRIBUNAL FEDERAL 34, LAUSANNE, CH-1015, SWITZERLAND
SN 1664-1078
J9 FRONT PSYCHOL
JI Front. Psychol.
PD SEP 29
PY 2022
VL 13
AR 964313
DI 10.3389/fpsyg.2022.964313
PG 13
WC Psychology, Multidisciplinary
WE Social Science Citation Index (SSCI)
SC Psychology
GA 5H9EG
UT WOS:000867973300001
PM 36248520
OA Green Published, gold
DA 2022-11-04
ER

PT J
AU Rawal, T
   Mishra, VK
   Sharda, SG
   Sharma, K
   Mehta, R
   Kulkarni, MM
   Goel, S
   Arora, M
AF Rawal, Tina
   Mishra, Vijay Kumar
   Sharda, Shefali Godura
   Sharma, Kiran
   Mehta, Rajesh
   Kulkarni, Muralidhar M.
   Goel, Sonu
   Arora, Monika
TI Impact of closure of educational institutions due to COVID-19 lockdown
   on overall subjective wellbeing of adolescents and youth:
   Cross-sectional survey, India
SO FRONTIERS IN PSYCHOLOGY
LA English
DT Article
DE adolescent; COVID-19; subjective wellbeing; educational institution;
   India
AB BackgroundStudents were confined to their homes due to the national closure of educational institutions during the COVID 19 pandemic, thus presenting an unprecedented risk to children's education, protection, and wellbeing. AimThis study aimed to understand the determinants of subjective wellbeing of adolescents and youth (aged 11-21 years) during the COVID-19 pandemic in India. Materials and methodsA cross-sectional web-based survey was adapted, pre-tested, and finalized to obtain the participant's responses from schools and colleges. Participants aged 11-17 years were engaged through schools. Consent procedures were followed. The survey link was disseminated through social media for the participants aged 18-21 years. The survey was made available in English and Hindi. The data was collected from March-June, 2021. ResultsOverall, 1,596 students completed the survey. Out of 1,596 students, 1252 (78%) were below 18 years and 344 (21.5%) participants were 18 years and above. Results suggest a statistically significant (p < 0.01) difference in the level of student's life satisfaction before and during the COVID-19 pandemic. Of the students who were dissatisfied with their general life during the pandemic, nearly 63.4% felt sadness followed by other feelings, i.e., boredom (around 60.5%), loneliness (63.7%), and anxiety (62.2%). ConclusionThis study highlights the need for innovative strategies for adolescents and parents to adopt and promote overall subjective wellbeing, especially during public health crises such as the COVID-19 pandemic.
C1 [Rawal, Tina; Mishra, Vijay Kumar; Sharda, Shefali Godura; Arora, Monika] Publ Hlth Fdn India, Hlth Promot Div, New Delhi, India.
   [Sharma, Kiran] World Hlth Org WHO, New Delhi, India.
   [Mehta, Rajesh] WHO Reg Off South East Asia SEARO, New Delhi, India.
   [Kulkarni, Muralidhar M.] Manipal Acad Higher Educ, Manipal, India.
   [Goel, Sonu] Post Grad Inst Med Educ & Res, Sch Publ Hlth, Chandigarh, India.
RP Rawal, T (通讯作者)，Publ Hlth Fdn India, Hlth Promot Div, New Delhi, India.
EM tina.rawal@phfi.org
FU WHO Country Office for India;  [202635171]
FX Funding Declared all sources of funding received for the research. The
   funding was received from WHO Country Office for India; PO no.
   202635171.
CR Santxo NB, 2021, FRONT PSYCHOL, V12, DOI 10.3389/fpsyg.2021.646027
   Bialek S, 2020, MMWR-MORBID MORTAL W, V69, P422, DOI 10.15585/mmwr.mm6914e4
   Brand R, 2020, FRONT PSYCHOL, V11, DOI 10.3389/fpsyg.2020.570567
   de Abreu PMJE, 2021, J ADOLESCENT HEALTH, V69, P211, DOI 10.1016/j.jadohealth.2021.04.028
   Dong YY, 2020, PEDIATRICS, V145, DOI 10.1542/peds.2020-0702
   Fegert JM, 2020, CHILD ADOL PSYCH MEN, V14, DOI 10.1186/s13034-020-00329-3
   Grover S, 2020, INDIAN J PSYCHIAT, V62, P354, DOI 10.4103/psychiatry.IndianJPsychiatry_427_20
   Guevara RM, 2021, INT J ENV RES PUB HE, V18, DOI 10.3390/ijerph18147666
   Lee J, 2020, LANCET CHILD ADOLESC, V4, P421, DOI 10.1016/S2352-4642(20)30109-7
   Zagalaz-Sanchez ML, 2021, HELIYON, V7, DOI 10.1016/j.heliyon.2021.e06392
   Magson NR, 2021, J YOUTH ADOLESCENCE, V50, P44, DOI 10.1007/s10964-020-01332-9
   Martarelli CS, 2020, HUM SOC SCI COMMUN, V7, DOI 10.1057/s41599-020-0512-6
   Nagata JM, 2020, OBESITY, V28, P1582, DOI 10.1002/oby.22917
   Nesar S, 2021, J EDUC HEALTH PROMOT, V10, DOI 10.4103/jehp.jehp_951_20
   Ray S, 2022, CURR PSYCHOL, DOI 10.1007/s12144-022-02827-3
   Shah K, 2020, CUREUS, V12, DOI 10.7759/cureus.10051
   Soest Tilmann von, 2020, Tidsskr Nor Laegeforen, V140, DOI 10.4045/tidsskr.20.0437
   Stubbe JH, 2007, PREV MED, V44, P148, DOI 10.1016/j.ypmed.2006.09.002
   Ten Velde G, 2021, PEDIATR OBES, V16, DOI 10.1111/ijpo.12779
   WHO, 2020, 204 WHO
   Zhou SJ, 2020, EUR CHILD ADOLES PSY, V29, P749, DOI 10.1007/s00787-020-01541-4
NR 21
TC 0
Z9 0
U1 0
U2 0
PU FRONTIERS MEDIA SA
PI LAUSANNE
PA AVENUE DU TRIBUNAL FEDERAL 34, LAUSANNE, CH-1015, SWITZERLAND
SN 1664-1078
J9 FRONT PSYCHOL
JI Front. Psychol.
PD AUG 12
PY 2022
VL 13
AR 903044
DI 10.3389/fpsyg.2022.903044
PG 10
WC Psychology, Multidisciplinary
WE Social Science Citation Index (SSCI)
SC Psychology
GA 4A1VP
UT WOS:000844898400001
PM 36033008
OA gold, Green Published
DA 2022-11-04
ER

PT J
AU Andresz, S
   Kabrt, F
   Saez-Munoz, M
   Nusrat, O
   Papp, C
AF Andresz, S.
   Kabrt, F.
   Saez-Munoz, M.
   Nusrat, O.
   Papp, C.
TI Impacts of the Covid-19 on the IRPA young generation activities in
   radiation protection: testimonies and experience feedback
SO RADIOPROTECTION
LA English
DT Article
DE Young Generation Network; testimonies; IRPA; Covid-19
AB The measures implemented to limit the spread of Covid-19 have brought many challenges on the work organization, the radiation protection being no exception. The IRPA Young Generation Network has investigated through a collection of testimonies the impacts of these measures and how the continuity and consistency of radiation protection was ensured. This article presents the results of the analysis of the testimonies. The impacts of the Covid-19 for each of the radiation protection related sectors covered by the survey are presented from a young generation perspective. The impacts are never negligible and even more important in some sectors and for some type of work. The adaptations made to the radiation protection and how they were implemented are shown, as well as the lessons-learned from these unprecedented circumstances.
C1 [Andresz, S.] Nucl Protect Evaluat Ctr, F-92260 Fontenay Aux Roses, France.
   [Kabrt, F.] Austrian Agcy Hlth & Food Safety, AGES, A-1220 Vienna, Austria.
   [Saez-Munoz, M.] Univ Politecn Valencia, Lab Radiactividad Ambiental, Valencia 46022, Spain.
   [Nusrat, O.] Ontario Tech Univ, Oshawa, ON L1G 0C5, Canada.
   [Papp, C.] Natl Atom Energy Commiss, RA-8250 Buenos Aires, DF, Argentina.
RP Andresz, S (通讯作者)，Nucl Protect Evaluat Ctr, F-92260 Fontenay Aux Roses, France.
EM sylvain.andresz@cepn.asso.fr
OI Saez Munoz, Marina/0000-0003-0180-7167
CR Andresz S, 2019, RADIOPROTECTION, V54, P35, DOI 10.1051/radiopro/2018037
   Garcia-Baonza R., 2021, P EUR NUCL YOUNG GEN P EUR NUCL YOUNG GEN
   Hori A, 2021, RADIOPROTECTION, V55, P283, DOI 10.1051/radiopro/2020088
   Kawashima M, 2021, RADIOPROTECTION, V55, P271, DOI 10.1051/radiopro/2020082
   Sawano Toyoaki, 2020, Radioprotection, V55, P277, DOI 10.1051/radiopro/2020080
NR 5
TC 2
Z9 2
U1 0
U2 0
PU EDP SCIENCES S A
PI LES ULIS CEDEX A
PA 17, AVE DU HOGGAR, PA COURTABOEUF, BP 112, F-91944 LES ULIS CEDEX A,
   FRANCE
SN 0033-8451
EI 1769-700X
J9 RADIOPROTECTION
JI Radioprotection
PD AUG 13
PY 2021
VL 56
IS 3
BP 193
EP 197
DI 10.1051/radiopro/2021018
PG 5
WC Environmental Sciences; Public, Environmental & Occupational Health;
   Nuclear Science & Technology; Radiology, Nuclear Medicine & Medical
   Imaging
WE Science Citation Index Expanded (SCI-EXPANDED)
SC Environmental Sciences & Ecology; Public, Environmental & Occupational
   Health; Nuclear Science & Technology; Radiology, Nuclear Medicine &
   Medical Imaging
GA TZ7IQ
UT WOS:000684646700003
OA Bronze, Green Published, Green Submitted
DA 2022-11-04
ER

PT J
AU Monroy-Fraustro, D
   Maldonado-Castellanos, I
   Aboites-Molina, M
   Rodriguez, S
   Sueiras, P
   Altamirano-Bustamante, NF
   de Hoyos-Bermea, A
   Altamirano-Bustamante, MM
AF Monroy-Fraustro, Daniela
   Maldonado-Castellanos, Isaac
   Aboites-Molina, Monica
   Rodriguez, Susana
   Sueiras, Perla
   Altamirano-Bustamante, Nelly F.
   de Hoyos-Bermea, Adalberto
   Altamirano-Bustamante, Myriam M.
TI Bibliotherapy as a Non-pharmaceutical Intervention to Enhance Mental
   Health in Response to the COVID-19 Pandemic: A Mixed-Methods Systematic
   Review and Bioethical Meta-Analysis
SO FRONTIERS IN PUBLIC HEALTH
LA English
DT Review
DE bibliotherapy; litherapy; mental health; coronavirus disease 2019;
   pandemic; values; bioethics; systematic review
ID RANDOMIZED CONTROLLED-TRIAL; RELAPSE PREVENTION; SELF-HELP; DEPRESSION;
   REHABILITATION; BURNOUT; STRESS; PEOPLE
AB Background: A non-pharmaceutical treatment offered as psychological support is bibliotherapy, which can be described as the process of reading, reflecting, and discussing literature to further a cognitive shift. The coronavirus disease 2019 (COVID-19) pandemic demands a response to prevent a peak in the prevalence of mental health problems and to avoid the collapse of mental health services, which are scarce and inaccessible due to the pandemic. Thus, this study aimed to review articles on the effectiveness of bibliotherapy on different mental health problems.
   Methods: A systematic review was conducted to examine relevant studies that assess the effectiveness of bibliotherapy in different clinical settings as a treatment capable of enhancing a sense of purpose and its surrounding values. To achieve this, a systematic review, including a bioethical meta-analysis, was performed. A variant of the PICO (Participants, Intervention, Comparison, and Outcome) model was used for the search strategy, and the systematic review was conducted in three databases: PubMed, Bireme, and OVID. Inclusion criteria were relevant studies that included the keywords, excluding documents with irrelevant topics, studies on subjects 15 years or younger, and in languages besides Spanish or English. Starting with 707 studies, after three rounds of different quality criteria, 13 articles were selected for analysis, including a hermeneutic analysis, which was followed by a fourth and final recovery round assessing bibliotherapy articles concerning healthcare workers.
   Results: Our findings showed that through bibliotherapy, patients developed several capacities, including the re-signification of their own activities through a new outlook of their moral horizon. There are no research road maps serving as guides to conduct research on the use of bibliotherapy to enhance mental health. Additionally, values such as autonomy and justice were closely linked with positive results in bibliotherapy. This implies that bibliotherapy has the potential to have a positive impact in different settings.
   Conclusions: Our contribution is to offer a road map that presents state-of-the-art bibliotherapy research, which will assist institutions and healthcare professionals to plan clinical and specific interventions with positive outcomes.
C1 [Monroy-Fraustro, Daniela; de Hoyos-Bermea, Adalberto] Inst Politecn Nacl, Ctr Invest Econ Adm & Sociales, Mexico City, DF, Mexico.
   [Monroy-Fraustro, Daniela; Maldonado-Castellanos, Isaac; Aboites-Molina, Monica; Rodriguez, Susana; Sueiras, Perla; Altamirano-Bustamante, Nelly F.; Altamirano-Bustamante, Myriam M.] XXI Century Natl Med Ctr, Mexican Social Secur Inst, Cross Funct Grp Clin Eth, Mexico City, DF, Mexico.
   [Maldonado-Castellanos, Isaac] Univ Nacl Autonoma Mexico, Fac Med, Mexico City, DF, Mexico.
   [Sueiras, Perla] Pompeu Fabra Univ, Dept Traducc & Ciencias Lenguaje, Barcelona, Spain.
   [Altamirano-Bustamante, Nelly F.] Natl Inst Pediat, Serv Endocrinol, Mexico City, DF, Mexico.
   [Altamirano-Bustamante, Myriam M.] XXI Century Natl Med Ctr, Mexican Social Secur Inst, Metab Dis Res Unit, Mexico City, DF, Mexico.
RP de Hoyos-Bermea, A (通讯作者)，Inst Politecn Nacl, Ctr Invest Econ Adm & Sociales, Mexico City, DF, Mexico.; Altamirano-Bustamante, MM (通讯作者)，XXI Century Natl Med Ctr, Mexican Social Secur Inst, Cross Funct Grp Clin Eth, Mexico City, DF, Mexico.; Altamirano-Bustamante, MM (通讯作者)，XXI Century Natl Med Ctr, Mexican Social Secur Inst, Metab Dis Res Unit, Mexico City, DF, Mexico.
EM adehoyos@ipn.mx; myriamab@unam.mx
RI Altamirano, Myriam/GPW-5376-2022
OI Maldonado-Castellanos, Isaac/0000-0003-2529-2161; de Hoyos,
   Adalberto/0000-0001-7509-7714
FU Instituto Politecnico Nacional SIP-IPN [20200228, 20210515]; COFAA-IPN
FX The authors declare that this study received funding from the Instituto
   Politecnico Nacional SIP-IPN 20200228 and 20210515, as well as from
   COFAA-IPN. The funder was not involved in the study design, collection,
   analysis, interpretation of data, the writing of this article, or the
   decision to submit it for publication.
CR Amar Angela Frederick, 2008, J Forensic Nurs, V4, P12, DOI 10.1111/j.1939-3938.2008.00002.x
   Anderson PF, 2016, J AM COLL RADIOL, V13, P1595, DOI 10.1016/j.jacr.2016.09.015
   Bilich LL, 2008, CLIN PSYCHOL PSYCHOT, V15, P61, DOI 10.1002/cpp.562
   Buwalda FM, 2009, BEHAV COGN PSYCHOTH, V37, P335, DOI 10.1017/S1352465809005293
   Santana AC, 2018, INVESTIG BIBLIOTECOL, V32, P171, DOI 10.22201/iibi.24488321xe.2018.74.57918
   Chien WT, 2016, SCHIZOPHRENIA BULL, V42, P1457, DOI 10.1093/schbul/sbw054
   Civantos AM, 2020, HEAD NECK-J SCI SPEC, V42, P1597, DOI 10.1002/hed.26292
   Cohen L J, 1994, West J Nurs Res, V16, P426, DOI 10.1177/019394599401600407
   COHEN LJ, 1992, J NURSE-MIDWIFERY, V37, P91, DOI 10.1016/0091-2182(92)90143-Q
   Santos CMD, 2007, REV LAT-AM ENFERM, V15, P508, DOI 10.1590/S0104-11692007000300023
   de Lima CVC, 2020, J AFFECT DISORDERS, V275, P253, DOI 10.1016/j.jad.2020.06.063
   Dissanaike S, 2016, AM J SURG, V212, P1251, DOI 10.1016/j.amjsurg.2016.08.022
   Evans K, 1999, PSYCHOL MED, V29, P19, DOI 10.1017/S003329179800765X
   Harrison E, 2001, ADV NURS SCI, V24, P65, DOI 10.1097/00012272-200112000-00007
   Higgins J. P. T., 2011, COCHRANE HDB SYSTEMA
   Hodgins DC, 2007, J GAMBL STUD, V23, P41, DOI 10.1007/s10899-006-9045-1
   JALONGO MR, 1983, READ TEACH, V36, P796
   Joling KJ, 2011, AM J GERIAT PSYCHIAT, V19, P256, DOI 10.1097/JGP.0b013e3181ec8859
   Kaldo V, 2015, J CONSULT CLIN PSYCH, V83, P1136, DOI 10.1037/ccp0000039
   KOHUTEK KJ, 1983, J CLIN PSYCHOL, V39, P920, DOI 10.1002/1097-4679(198311)39:6<920::AID-JCLP2270390616>3.0.CO;2-N
   Lanza M L, 1991, Arch Psychiatr Nurs, V5, P313, DOI 10.1016/0883-9417(91)90030-9
   MacDonald J, 2013, J PSYCHIATR MENT HLT, V20, P857, DOI 10.1111/j.1365-2850.2012.01962.x
   de Lima DVM, 2010, ACTA PAUL ENFERM, V23, P278, DOI 10.1590/S0103-21002010000200020
   Mlenzana NB, 2013, AFR J DISABIL, V2, DOI 10.4102/ajod.v2i1.22
   NUSSBAUM MC, 1983, NEW LITERARY HIST, V15, P25, DOI 10.2307/468992
   Palgi Y, 2020, J AFFECT DISORDERS, V275, P109, DOI 10.1016/j.jad.2020.06.036
   Pellegrino ED, 2002, MT SINAI J MED, V69, P378
   Peng M, 2020, J AFFECT DISORDERS, V275, P119, DOI 10.1016/j.jad.2020.06.035
   Reeves T, 2010, J PSYCHIATR MENT HLT, V17, P184, DOI 10.1111/j.1365-2850.2009.01544.x
   Rodriguez RM, 2020, ACAD EMERG MED, V27, P700, DOI 10.1111/acem.14065
   Roman P, 2018, BENEF MICROBES, V9, P603, DOI [10.3920/bm2017.0125, 10.3920/BM2017.0125]
   Shrodes C, 1950, BIBLIOTHERAPY THEORE
   Suyi Y, 2017, EXPLORE-NY, V13, P319, DOI 10.1016/j.explore.2017.06.001
   van Lankveld JJDM, 1999, J SEX MARITAL THER, V25, P197, DOI 10.1080/00926239908403994
   Volpe U, 2015, CLIN PSYCHOL PSYCHOT, V22, P15, DOI 10.1002/cpp.1867
   Wright J, 2000, J ANXIETY DISORD, V14, P483, DOI 10.1016/S0887-6185(00)00035-9
   Zerbini Giulia, 2020, Ger Med Sci, V18, pDoc05, DOI 10.3205/000281
NR 37
TC 5
Z9 5
U1 4
U2 34
PU FRONTIERS MEDIA SA
PI LAUSANNE
PA AVENUE DU TRIBUNAL FEDERAL 34, LAUSANNE, CH-1015, SWITZERLAND
EI 2296-2565
J9 FRONT PUBLIC HEALTH
JI Front. Public Health
PD MAR 15
PY 2021
VL 9
AR 629872
DI 10.3389/fpubh.2021.629872
PG 15
WC Public, Environmental & Occupational Health
WE Science Citation Index Expanded (SCI-EXPANDED); Social Science Citation Index (SSCI)
SC Public, Environmental & Occupational Health
GA RF0BJ
UT WOS:000634513200001
PM 33796496
OA Green Published, gold
DA 2022-11-04
ER

PT J
AU Cowie, H
   Myers, CA
AF Cowie, Helen
   Myers, Carrie-Anne
TI The impact of the COVID-19 pandemic on the mental health and well-being
   of children and young people
SO CHILDREN & SOCIETY
LA English
DT Article
DE children and young people; connectedness; COVID-19; emotional
   well-being; mental health
AB The COVID-19 pandemic has had an enormous impact across the world. In this discussion paper, we examine the effect that lockdown has had on the mental health and well-being of children and young people. We write from a UK perspective in the light of the international evidence. Many of the discussion points raised resonate globally. We discuss how these issues can be dealt with and set out potential solutions as we emerge from this global crisis.
C1 [Cowie, Helen] Univ Surrey, Fac Hlth & Med Sci, 75 Acacia Grove, Surrey KT3 3BU, England.
   [Myers, Carrie-Anne] City Univ London, Dept Sociol, London, England.
RP Cowie, H (通讯作者)，Univ Surrey, Fac Hlth & Med Sci, 75 Acacia Grove, Surrey KT3 3BU, England.
EM h.cowie@surrey.ac.uk
RI ; Myers, Carrie-Anne/B-7836-2016
OI Cowie, Helen/0000-0001-9504-4812; Myers, Carrie-Anne/0000-0001-8216-2844
CR Al-Ghabban A, 2018, PASTOR CARE EDUC, V36, P176, DOI 10.1080/02643944.2018.1479221
   Aveyard B., 2018, PSYCHOL ED REV, V42, P17
   Barnardo's, 2020, BRIEF MPS PEERS CHIL
   Brooks SK, 2020, LANCET, V395, P912, DOI [10.1016/S0140-6736(20)30460-8, 10.1016/S0140-6736(20)30460-8.]
   Cefai C., 2018, STRENGTHENING SOCIAL
   Centre for Disease Control, 2020, HELP CHILDR COP EM
   Children's Commissioner, 2020, TEEN FALL THROUGH GA
   Children's Commissioner, 2020, CHILDH TIM COV
   Co-SPACE, 2020, CHILDREN YOUNG PEOPL
   Cowie H., 2020, PEER SUPPORT SCH
   Cowie H., 2018, SCH BULLYING MENTAL
   Dalton L, 2020, LANCET CHILD ADOLESC, V4, P346, DOI 10.1016/S2352-4642(20)30097-3
   Fancourt D., 2020, COVID 19 PRELIMINARY
   Farrington DP, 2016, J CRIM JUST, V45, P63, DOI 10.1016/j.jcrimjus.2016.02.014
   Francis G., 2020, GUARDIAN
   Girlguiding, 2020, EARL FIND IMP COVID
   Home Office, 2020, DOM AB RISKS HARM HO
   Humphrey N., 2018, PSYCHOL ED REV, V42, P4
   Humphreys KL, 2020, PEDIATRICS, V146, DOI 10.1542/peds.2020-0982
   Imran N, 2020, PAK J MED SCI, V36, pS67, DOI 10.12669/pjms.36.COVID19-S4.2759
   Jiao WY, 2020, J PEDIATR-US, V221, P264, DOI 10.1016/j.jpeds.2020.03.013
   Lee J, 2020, LANCET CHILD ADOLESC, V4, P421, DOI 10.1016/S2352-4642(20)30109-7
   Long R., 2020, SUPPORTING CHILDREN
   McBeath M, 2018, EDUC TRAIN, V60, P39, DOI 10.1108/ET-05-2017-0070
   McLoughlin L, 2018, INT J EMOT EDUC, V10, P5
   Orbach S., 2020, GUARDIAN
   Relief Web International, 2020, COVID 19 GLOB
   Scottish Youth Parliament YouthLink Scotland and Young Scot, 2020, LOCKD WHAT YOUNG PEO
   Simpson F., 2020, CORONAVIRUS TEACH CH
   UNESCO, 2021, ADV CONS SCH CLOS
   Ungar M, 2019, CHANGE YOUR WORLD SC
   YoungMinds, 2020, COR IMP YOUNG PEOPL
   YoungMinds, 2020, IMP COVID 19 CHILDR
NR 33
TC 33
Z9 34
U1 3
U2 35
PU WILEY
PI HOBOKEN
PA 111 RIVER ST, HOBOKEN 07030-5774, NJ USA
SN 0951-0605
EI 1099-0860
J9 CHILD SOC
JI Child. Soc.
PD JAN
PY 2021
VL 35
IS 1
BP 62
EP 74
DI 10.1111/chso.12430
EA NOV 2020
PG 13
WC Social Work
WE Social Science Citation Index (SSCI)
SC Social Work
GA PP7CW
UT WOS:000593086400001
PM 33362362
OA Green Accepted, Green Published
DA 2022-11-04
ER

PT J
AU Lew-Koralewicz, A
AF Lew-Koralewicz, Aneta
TI Psychosocial Functioning and the Educational Experiences of Students
   with ASD during the COVID-19 Pandemic in Poland
SO INTERNATIONAL JOURNAL OF ENVIRONMENTAL RESEARCH AND PUBLIC HEALTH
LA English
DT Article
DE pandemic COVID-19; autism spectrum disorder; emotional well-being;
   social functioning; online education
ID ADOLESCENTS; CHILDREN; AUTISM; STRESS; HEALTH
AB Due to their individual developmental and learning needs, adolescents with autism spectrum disorder (ASD) benefit from a variety of educational, medical, and therapeutic services. During the COVID-19 pandemic, these services were discontinued or significantly reduced, which may have resulted in increased difficulties in coping with various areas of life. The purpose of this study was to explore how the pandemic affected the psychosocial and educational functioning of students with ASD. A qualitative, problem-focused interview method was used. The obtained material was subjected to interpretive phenomenological analysis. The study involved 10 secondary school students diagnosed with ASD. The assessment of the effects of the pandemic on the functioning of people with ASD is inconclusive. The respondents noted both negative and positive effects of lockdown. On the positive side, they were able to spend time with their family, isolate themselves from difficult social relationships and feel better. Among the negative effects, adolescents point to difficulties in emotional functioning-increased levels of stress and anxiety, as well as increased feelings of loneliness and difficulties with online education. The study showed the varied experiences of young people with autism during the pandemic, highlighting the significant need to support some of them in terms of their emotional, social and educational functioning.
C1 [Lew-Koralewicz, Aneta] Univ Rzeszow, Inst Pedag, PL-35010 Rzeszow, Poland.
RP Lew-Koralewicz, A (通讯作者)，Univ Rzeszow, Inst Pedag, PL-35010 Rzeszow, Poland.
EM alew@ur.edu.pl
CR Afifi TO, 2022, EDUC SCI, V12, DOI 10.3390/educsci12070500
   Albarado KVP, 2022, INT J ENV RES PUB HE, V19, DOI 10.3390/ijerph19127148
   Alonso-Esteban Y, 2021, BRAIN SCI, V11, DOI 10.3390/brainsci11111389
   [Anonymous], IMPACT COVID 19 PAND
   APA, 2013, DIAGNOSTIC STAT MANU, DOI 10.1176/appi.books.9780890425596
   Aranki J, 2022, TELEMED E-HEALTH, V28, P1342, DOI 10.1089/tmj.2021.0397
   Asbury K, 2021, J AUTISM DEV DISORD, V51, P1772, DOI 10.1007/s10803-020-04577-2
   Berchtold A, 2022, INT J ENV RES PUB HE, V19, DOI 10.3390/ijerph19116789
   Bhat A, 2021, AUTISM RES, V14, P2454, DOI 10.1002/aur.2618
   Bleszynski J, 2022, PLOS ONE, V17, DOI 10.1371/journal.pone.0267123
   Bobik B., 2021, KULTURA PRZEMIANY ED, V9, P130, DOI [10.15584/kpe.2021.9.6, DOI 10.15584/KPE.2021.9.6]
   Bozkus-Genc G, 2022, RES DEV DISABIL, V124, DOI 10.1016/j.ridd.2022.104200
   Braksiek M, 2022, INT J ENV RES PUB HE, V19, DOI 10.3390/ijerph19148274
   Bruni O, 2021, BRAIN SCI, V11, DOI 10.3390/brainsci11091139
   Bryson H, 2021, PLOS ONE, V16, DOI 10.1371/journal.pone.0257357
   Buchnat M., 2021, NIEPE NOSPRAWNO DYSK, V43, P65
   Buchnat M., 2021, SP C SCH, VLXXXII, P334, DOI [10.5604/01.3001.0015.6294, DOI 10.5604/01.3001.0015.6294]
   Charalampopoulou M, 2022, PAED CHILD HEALT-CAN, V27, pS59, DOI 10.1093/pch/pxab111
   Charmaz K, 2017, TEORIA UGRUNTOWANA
   Christensen DL, 2019, MMWR SURVEILL SUMM, V68, P1, DOI 10.15585/mmwr.ss6802a1
   Ciotti M, 2020, CRIT REV CL LAB SCI, V57, P365, DOI 10.1080/10408363.2020.1783198
   Dabrowska I, 2021, HORYZONTY WYCH, V20, P43, DOI [10.35765/hw.2036, DOI 10.35765/HW.2036]
   de Abreu PMJE, 2021, J ADOLESCENT HEALTH, V69, P211, DOI 10.1016/j.jadohealth.2021.04.028
   Deb P, 2022, OPEN ECON REV, V33, P1, DOI 10.1007/s11079-021-09638-2
   Dlugosz P, 2021, BRAIN SCI, V11, DOI 10.3390/brainsci11050544
   Eshraghi AA, 2020, LANCET PSYCHIAT, V7, P481, DOI 10.1016/S2215-0366(20)30197-8
   Ferguson EF, 2022, J AUTISM DEV DISORD, V52, P3686, DOI 10.1007/s10803-021-05232-0
   Fong HX, 2021, FRONT PSYCHIATRY, V12, DOI 10.3389/fpsyt.2021.733905
   Fridell A, 2022, INT J ENV RES PUB HE, V19, DOI 10.3390/ijerph19031268
   Fumagalli L, 2021, SCI REP-UK, V11, DOI 10.1038/s41598-021-01907-x
   Gacek M, 2021, FRONT PSYCHIATRY, V12, DOI 10.3389/fpsyt.2021.576867
   Gawrych M, 2021, PSYCHOL HEALTH MED, V26, P107, DOI 10.1080/13548506.2020.1861314
   Hedley D, 2021, AUTISM RES, V14, P2663, DOI 10.1002/aur.2614
   Jaskulska S., 2022, EDUK MI DZYKULTUROWA, V1, P151, DOI [10.15804/em.2022.01.10, DOI 10.15804/EM.2022.01.10]
   Jaskulska S, 2022, INT J ENV RES PUB HE, V19, DOI 10.3390/ijerph19148358
   Kaku SM, 2021, LANCET PSYCHIAT, V8, pE5, DOI 10.1016/S2215-0366(20)30524-1
   Kaur R, 2022, RES DEV DISABIL, V125, DOI 10.1016/j.ridd.2022.104230
   Kaye AD, 2021, BEST PRAC RES-CL ANA, V35, P293, DOI 10.1016/j.bpa.2020.11.009
   Khusaifan SJ, 2021, J PEDIATR NURS, V58, DOI 10.1016/j.pedn.2020.11.014
   Kochan I., 2020, STUD EDUKAC, V59, P119, DOI [10.14746/se.2020.59.9, DOI 10.14746/SE.2020.59.9]
   Kolodziejczyk A, 2021, FRONT PSYCHIATRY, V12, DOI 10.3389/fpsyt.2021.625355
   Korzycka M, 2021, ANN AGR ENV MED, V28, P149, DOI 10.26444/aaem/133100
   Kreysa H, 2022, HEALTHCARE-BASEL, V10, DOI 10.3390/healthcare10040714
   Larkin M, 2019, QUAL RES PSYCHOL, V16, P182, DOI 10.1080/14780887.2018.1540655
   Levante A, 2021, BRAIN SCI, V11, DOI 10.3390/brainsci11060808
   Logrieco MG, 2022, RES DEV DISABIL, V120, DOI 10.1016/j.ridd.2021.104130
   Lukianow M., 2021, KULT SPO ECZE STWO, V65, P47, DOI [10.35757/KiS.2021.65.3.3, DOI 10.35757/KIS.2021.65.3.3]
   Maenner MJ, 2020, MMWR SURVEILL SUMM, V69, P1, DOI 10.15585/mmwr.ss6904a1
   Magson NR, 2021, J YOUTH ADOLESCENCE, V50, P44, DOI 10.1007/s10964-020-01332-9
   Malesza M, 2021, PERS INDIV DIFFER, V170, DOI 10.1016/j.paid.2020.110419
   Maljaars J, 2022, J AUTISM DEV DISORD, DOI 10.1007/s10803-022-05437-x
   Nistico V, 2022, HEALTHCARE-BASEL, V10, DOI 10.3390/healthcare10050782
   Nistico V, 2022, J CLIN NEUROSCI, V95, P27, DOI 10.1016/j.jocn.2021.11.026
   O'Sullivan K, 2021, INT J ENV RES PUB HE, V18, DOI 10.3390/ijerph18031062
   Oomen D, 2021, MOL AUTISM, V12, DOI 10.1186/s13229-021-00424-y
   Panda PK, 2021, J TROP PEDIATRICS, V67, DOI 10.1093/tropej/fmaa122
   Panjwani AA, 2021, RES DEV DISABIL, V115, DOI 10.1016/j.ridd.2021.104002
   Pecor KW, 2021, INT J ENV RES PUB HE, V18, DOI 10.3390/ijerph18073667
   Pellicano E, 2022, AUTISM, V26, P914, DOI 10.1177/13623613211035936
   Pezzimenti F, 2019, CHILD ADOL PSYCH CL, V28, P397, DOI 10.1016/j.chc.2019.02.009
   Pfefferbaum B, 2020, NEW ENGL J MED, V383, P510, DOI 10.1056/NEJMp2008017
   Pisula E., 2021, **DATA OBJECT**, DOI 10.17605/OSF.IO/C5AGD
   Rabbani M, 2021, SCI REP-UK, V11, DOI 10.1038/s41598-021-00793-7
   Rains LS, 2021, SOC PSYCH PSYCH EPID, V56, P13, DOI 10.1007/s00127-020-01924-7
   Sakamoto S, 2021, MEDICINE, V100, DOI 10.1097/MD.0000000000026233
   Saliverou M, 2021, EDUC SCI, V11, DOI 10.3390/educsci11120783
   Santomauro DF, 2021, LANCET, V398, P1700, DOI 10.1016/S0140-6736(21)02143-7
   Schwartz D., 2022, COVID, V2, P964, DOI [10.3390/covid2070072, DOI 10.3390/COVID2070072]
   Smith J. A., 2012, QUALITATIVE PSYCHOL, P53, DOI DOI 10.4135/9781848607927.N11
   Smith J.A., 2009, QUAL RES PSYCHOL, DOI [DOI 10.1037/13620-005, DOI 10.1080/14780880903340091]
   Taylor SC, 2022, J PSYCHIATR RES, V148, P250, DOI 10.1016/j.jpsychires.2022.01.046
   Temesgen ZM, 2020, MAYO CLIN PROC, V95, pS66, DOI 10.1016/j.mayocp.2020.06.052
   Vasa RA, 2021, AUTISM RES, V14, P2113, DOI 10.1002/aur.2574
   Vigo D, 2020, CAN J PSYCHIAT, V65, P681, DOI 10.1177/0706743720926676
   Widnall E, 2022, INT J ENV RES PUB HE, V19, DOI 10.3390/ijerph19127163
NR 75
TC 1
Z9 1
U1 3
U2 3
PU MDPI
PI BASEL
PA ST ALBAN-ANLAGE 66, CH-4052 BASEL, SWITZERLAND
EI 1660-4601
J9 INT J ENV RES PUB HE
JI Int. J. Environ. Res. Public Health
PD AUG
PY 2022
VL 19
IS 15
AR 9468
DI 10.3390/ijerph19159468
PG 15
WC Environmental Sciences; Public, Environmental & Occupational Health
WE Science Citation Index Expanded (SCI-EXPANDED); Social Science Citation Index (SSCI)
SC Environmental Sciences & Ecology; Public, Environmental & Occupational
   Health
GA 3S1WN
UT WOS:000839393500001
PM 35954828
OA gold, Green Published
DA 2022-11-04
ER

PT J
AU Jun, JM
   Fitzpatrick, MA
   Zain, A
   Zhang, NL
AF Jun, Jungmi
   Fitzpatrick, Mary Anne
   Zain, Ali
   Zhang, Nanlan
TI Have E-cigarette Risk Perception and Cessation Intent of Young Adult
   Users Changed During the Pandemic?
SO AMERICAN JOURNAL OF HEALTH BEHAVIOR
LA English
DT Article
DE e-cigarettes; health belief model; COVID-19; cessation; risk perception
ID HEALTH BELIEF MODEL; SMOKING-CESSATION; MESSAGES
AB Objectives: Emerging evidence indicates that young adults who use e-cigarettes can withhold greater exposure to COVID-19 risk. We examine how young e-cigarette users perceive COVID-19 related threat of e-cigarette use and benefit of cessation as compared to traditional ones, applying the health belief model. We investigate changes of such perceptions during the pandemic and their associations with past attempt and future intent to quit e-cigarette use. Methods: We collected responses from US young adults (aged 18-25) who have used e-cigarettes in the past month by conducting 2 waves of online surveys in 2020 (wave 1, N=165) and 2021 (wave 2, N=347). Results: Young e-cigarette users in wave 2 reported greater estimates of COVID-19 and traditional threat as well as COVID-19 and traditional benefit of quitting than wave 1. However, we also found significant increases of e-cig dependence, perceived barriers of quitting, and the percentage of young e-cigarette users (33%) who had never attempted to quit in the past month. Importantly, a COVID-19 benefit of cessation and efficacy of quitting were significantly associated with cessation intent. Conclusions: Ongoing efforts are required to track post-pandemic e-cigarette risk perceptions and behaviors, as well as to identify strategies to mitigate increased dependence and usage of e-cigarettes.
C1 [Jun, Jungmi; Fitzpatrick, Mary Anne; Zain, Ali] Univ South Carolina, Coll Informat & Commun, Sch Journalism & Mass Commun, Columbia, SC 29208 USA.
   [Zhang, Nanlan] Chongqing Univ, Sch Journalism & Commun, Chongqing, Peoples R China.
RP Jun, JM (通讯作者)，Univ South Carolina, Coll Informat & Commun, Sch Journalism & Mass Commun, Columbia, SC 29208 USA.
EM junj@mailbox.sc.edu
CR Battle RS, 2015, SUBST ABUSE TREAT PR, V10, DOI 10.1186/s13011-015-0012-7
   Berlin I, 2020, NICOTINE TOB RES, V22, P1650, DOI 10.1093/ntr/ntaa059
   Berry KM, 2019, JAMA NETW OPEN, V2, DOI 10.1001/jamanetworkopen.2018.7794
   Carpenter CJ, 2010, HEALTH COMMUN, V25, P661, DOI 10.1080/10410236.2010.521906
   Chaffee BW, 2015, AM J HEALTH BEHAV, V39, P421, DOI 10.5993/AJHB.39.3.14
   Champion VL, 2008, J HEALTH PSYCHOL, V13, P827, DOI 10.1177/1359105308093867
   Cohen EL, 2007, HEALTH COMMUN, V22, P91, DOI 10.1080/10410230701453884
   Cooper M, 2017, J AM COLL HEALTH, V65, P103, DOI 10.1080/07448481.2016.1254638
   Copeland AL, 2017, ADDICT BEHAV, V71, P31, DOI 10.1016/j.addbeh.2017.02.005
   Dillard AJ, 2010, SOC SCI MED, V71, P45, DOI 10.1016/j.socscimed.2010.02.038
   Dumas TM, 2020, J ADOLESCENT HEALTH, V67, P354, DOI 10.1016/j.jadohealth.2020.06.018
   Duong HT, 2021, PLOS ONE, V16, DOI 10.1371/journal.pone.0260478
   Gaiha SM, 2020, J ADOLESCENT HEALTH, V67, P519, DOI 10.1016/j.jadohealth.2020.07.002
   Gold AK, 2021, COGN BEHAV THERAPY, V50, P295, DOI 10.1080/16506073.2021.1877340
   Grover S, 2020, TOB USE INSIGHTS, V13, DOI 10.1177/1179173X20960447
   Grummon AH, 2022, TOB CONTROL, V31, P402, DOI 10.1136/tobaccocontrol-2020-055956
   Gwaltney CJ, 2009, PSYCHOL ADDICT BEHAV, V23, P56, DOI 10.1037/a0013529
   Hummel K, 2018, NICOTINE TOB RES, V20, P1101, DOI 10.1093/ntr/ntx092
   Kale D, 2021, DRUG ALCOHOL DEPEN, V221, DOI 10.1016/j.drugalcdep.2021.108590
   Kaminski M, 2020, CYBERPSYCH BEH SOC N, V23, P811, DOI 10.1089/cyber.2020.0384
   Morean ME, 2019, NICOTINE TOB RES, V21, P1556, DOI 10.1093/ntr/ntx271
   Pettigrew S, 2021, NICOTINE TOB RES, V23, P1254, DOI 10.1093/ntr/ntab023
   ROSENSTOCK IM, 1974, HEALTH EDUC QUART, V2, P354, DOI 10.1177/109019817400200405
   Sharma P, 2020, AM J RESP CRIT CARE, V202, P1055, DOI 10.1164/rccm.202005-2103LE
   Smith SL, 2017, JNP-J NURSE PRACT, V13, P693, DOI 10.1016/j.nurpra.2017.09.003
   Soule EK, 2020, INT J ENV RES PUB HE, V17, DOI 10.3390/ijerph17186762
   Tattan-Birch H, 2021, ADDICTION, V116, P1186, DOI 10.1111/add.15251
   US Surgeon General, 2020, KNOW RISKS E CIGARET
   van Zyl-Smit RN, 2020, LANCET RESP MED, V8, P664, DOI 10.1016/S2213-2600(20)30239-3
   White AM, 2021, NICOTINE TOB RES, V23, P1617, DOI 10.1093/ntr/ntab053
   WHO, 2022, COR DIS COVID 19 TOB
NR 31
TC 0
Z9 0
U1 2
U2 2
PU PNG PUBLICATIONS
PI OAK RIDGE
PA 2205-K OAK RIDGE RD, #115, OAK RIDGE, NC 27310 USA
SN 1945-7359
J9 AM J HEALTH BEHAV
JI Am. J. Health Behav.
PD JUN
PY 2022
VL 46
IS 3
BP 304
EP 314
DI 10.5993/AJHB.46.3.9
PG 11
WC Public, Environmental & Occupational Health
WE Social Science Citation Index (SSCI)
SC Public, Environmental & Occupational Health
GA 3C4NJ
UT WOS:000828601100009
PM 35794763
DA 2022-11-04
ER

PT J
AU Kreslake, JM
   Simard, BJ
   O'Connor, KM
   Patel, M
   Vallone, DM
   Hair, EC
AF Kreslake, Jennifer M.
   Simard, Bethany J.
   O'Connor, Katie M.
   Patel, Minal
   Vallone, Donna M.
   Hair, Elizabeth C.
TI E-Cigarette Use Among Youths and Young Adults During the COVID-19
   Pandemic: United States, 2020
SO AMERICAN JOURNAL OF PUBLIC HEALTH
LA English
DT Article
ID HIGH-SCHOOL-STUDENTS; TOBACCO PRODUCT; MIDDLE
AB Objectives. To determine whether the COVID-19 pandemic affected e-cigarette use among young people in the United States.
   Methods. Data came from a weekly cross-sectional online survey of youths and young adults (aged 15-24 years). Logistic regression analyses measured odds of past-30-day e-cigarette use (n = 5752) following widespread stay-at-home directives (March 14-June 29, 2020), compared with the pre.COVID-19 period (January 1-March 13, 2020). Logistic regression among a subsample of current e-cigarette users (n = 779) examined factors associated with reduced use following stay-at-home orders.
   Results. Odds of current e-cigarette use were significantly lower during the COVID-19 pandemic compared with the pre.COVID-19 period among youths aged 15 to 17 years (odds ratio [OR] = 0.72; 95% confidence interval [CI] = 0.54, 0.96) and young adults aged 18 to 20 years (OR = 0.65; 95% CI = 0.52, 0.81). E-cigarette users with reduced access to retail environments had higher odds of reporting reduced e-cigarette use (OR = 1.51; 95% CI = 1.07, 2.14).
   Conclusions. COVID-19 stay-at-home directives present barriers to e-cigarette access and are associated with a decline in e-cigarette use among young people.
   Public Health Implications. Findings support the urgent implementation of interventions that reduce underage access to e-cigarettes to accelerate a downward trajectory of youth and young adult e-cigarette use.
C1 [Kreslake, Jennifer M.; Simard, Bethany J.; O'Connor, Katie M.; Patel, Minal; Vallone, Donna M.; Hair, Elizabeth C.] Schroeder Inst Truth Initiat, 900 G St NW, Washington, DC 20001 USA.
RP Kreslake, JM (通讯作者)，Schroeder Inst Truth Initiat, 900 G St NW, Washington, DC 20001 USA.
EM jkreslake@truthinitiative.org
FU Truth Initiative
FX This study was funded by Truth Initiative.
CR [Anonymous], 2020, ED WEEK
   Baer CM, 2021, HEALTH EDUC J, V80, P16, DOI 10.1177/0017896920950344
   Campaign for Tobacco Free Kids, 2019, DO YOUTH GET THEIR E
   Chen CC, 2020, NAT REV CHEM, V4, P114, DOI [10.1038/s41570-020-0163-6, 10.1038/s41562-020-0909-7]
   Cullen KA, 2018, MMWR-MORBID MORTAL W, V67, P1276, DOI 10.15585/mmwr.mm6745a5
   Cwalina SN, 2021, NICOTINE TOB RES, V23, P829, DOI 10.1093/ntr/ntaa232
   Food and Drug Administration, 2020, TOB 21
   Gaiha SM, 2020, JAMA NETW OPEN, V3, DOI 10.1001/jamanetworkopen.2020.27572
   Gentzke AS, 2020, MMWR-MORBID MORTAL W, V69, P1881, DOI 10.15585/mmwr.mm6950a1
   Johns Hopkins Coronavirus Resource Center, 2020, COVID 19 MAP
   Kelder SH, 2020, PUBLIC HEALTH REP, V135, P220, DOI 10.1177/0033354919900887
   Liu ST, 2019, TOB REGUL SCI, V5, P491, DOI 10.18001/TRS.5.6.2
   Miech R, 2019, NEW ENGL J MED, V380, P192, DOI 10.1056/NEJMc1814130
   O'Connell M, 2022, HEALTH PROMOT PRACT, V23, P51, DOI 10.1177/1524839920963691
   O'Grady NP, 2002, CLIN INFECT DIS, V35, P1281, DOI 10.1086/344188
   Patel M, 2020, AM J PUBLIC HEALTH, V110, P1380, DOI 10.2105/AJPH.2020.305771
   Pepper JK, 2019, AM J HEALTH PROMOT, V33, P420, DOI 10.1177/0890117118790366
   Schillo BA, 2020, HEALTH PROMOT PRACT, V21, P20, DOI 10.1177/1524839919868222
   US Food and Drug Administration, 2019, ENFORCEMENT PRIORITI
   Vallone DM, 2020, JAMA PEDIATR, V174, P277, DOI 10.1001/jamapediatrics.2019.5436
   Williams VF, 2017, J PUBLIC HEALTH MAN, V23, P487, DOI 10.1097/PHH.0000000000000468
   Woolf SH, 2020, JAMA-J AM MED ASSOC, V324, P510, DOI 10.1001/jama.2020.11787
   World Health Organization, 2020, DIR GEN OP REM MED B, DOI DOI 10.1016/S0140-6736(20)31022-9
   Yu J, 2005, PLOS BIOL, V3, P266, DOI 10.1371/journal.pbio.0030038
NR 24
TC 25
Z9 25
U1 0
U2 4
PU AMER PUBLIC HEALTH ASSOC INC
PI WASHINGTON
PA 800 I STREET, NW, WASHINGTON, DC 20001-3710 USA
SN 0090-0036
EI 1541-0048
J9 AM J PUBLIC HEALTH
JI Am. J. Public Health
PD JUN
PY 2021
VL 111
IS 6
BP 1132
EP 1140
DI 10.2105/AJPH.2021.306210
PG 9
WC Public, Environmental & Occupational Health
WE Science Citation Index Expanded (SCI-EXPANDED); Social Science Citation Index (SSCI)
SC Public, Environmental & Occupational Health
GA RY0PH
UT WOS:000647616800037
PM 33856888
DA 2022-11-04
ER

PT J
AU Gatti, A
   Pugliese, L
   Pellino, VC
   Del Bianco, M
   Vandoni, M
   Lovecchio, N
AF Gatti, Alessandro
   Pugliese, Lorenzo
   Pellino, Vittoria Carnevale
   Del Bianco, Marco
   Vandoni, Matteo
   Lovecchio, Nicola
TI Self-Declared Physical Activity Levels and Self-Reported Physical
   Fitness in a Sample of Italian Adolescents during the COVID-19 Pandemic
SO EUROPEAN JOURNAL OF INVESTIGATION IN HEALTH PSYCHOLOGY AND EDUCATION
LA English
DT Article
DE COVID-19; self-perception; physical fitness; physical activity level;
   self-reported physical fitness
ID CARDIORESPIRATORY FITNESS; PERCEPTIONS; COMPETENCE; VALIDATION;
   ENJOYMENT; MORTALITY; SCALE; RISK; MEN
AB Only 20% of children worldwide reach the suggested physical activity (PA) levels, and the COVID-19 restrictions seemed to have worsened this situation. In addition, physical fitness (PF) is a crucial marker of health and combined with PA could predict future health status. The aim of this study was to compare reported PA and PF levels in a sample of Italian adolescents. We administered the International PA Questionnaire and International Fitness Enjoyment Scale to 208 adolescents aged 16.0 +/- 1.5 (N = 166 females, 16 +/- 2.0 years) recruited from a high school in the province of Milan (Italy). The majority of the subjects were "Minimally active" but reported adequate PF levels. In particular, subjects who reported a "Very good" PF perception, had a lower PA level. The misperception of reported PA and PF from our sample could reduce the future PA level in adolescents and lead to a negative spiral of disengagement in PA. These findings should lead to more attention on and improvements to PA promotion in the adolescent population after the restrictions caused by the COVID-19 pandemic.
C1 [Gatti, Alessandro; Pellino, Vittoria Carnevale; Vandoni, Matteo] Univ Pavia, Lab Adapted Motor Act LAMA, Dept Publ Hlth Expt Med & Forens Sci, I-27100 Pavia, Italy.
   [Pugliese, Lorenzo; Del Bianco, Marco] Univ Pavia, Dept Publ Hlth Expt Med & Forens Sci, I-27100 Pavia, Italy.
   [Pellino, Vittoria Carnevale] Univ Roma Tor Vergata, Dept Ind Engn, I-00133 Rome, Italy.
   [Lovecchio, Nicola] Univ Bergamo, Dept Human & Social Sci, I-24127 Bergamo, Italy.
RP Vandoni, M (通讯作者)，Univ Pavia, Lab Adapted Motor Act LAMA, Dept Publ Hlth Expt Med & Forens Sci, I-27100 Pavia, Italy.
EM alessandro.gatti08@universitadipavia.it; lorenzo.pugliese@unipv.it;
   vittoria.carnevalepellino@unipv.it; marco.delbianco@unipv.it;
   matteo.vandoni@unipv.it; nicola.lovecchio@unibg.it
RI Lovecchio, Nicola/GSM-6629-2022; GATTI, ALESSANDRO/GSE-4056-2022
OI GATTI, ALESSANDRO/0000-0001-6628-7938; vandoni,
   matteo/0000-0002-3405-9364; Carnevale Pellino,
   Vittoria/0000-0003-2299-6366; lovecchio, nicola/0000-0003-4115-0833
CR Ainsworth BE, 2000, MED SCI SPORT EXER, V32, pS498, DOI 10.1097/00005768-200009001-00009
   Altintas A, 2008, PEDIATR EXERC SCI, V20, P142, DOI 10.1123/pes.20.2.142
   Ammar A, 2020, NUTRIENTS, V12, DOI 10.3390/nu12061583
   [Anonymous], 2001, B WORLD HEALTH ORGAN, V79, P373
   [Anonymous], 2004, INT PHYS ACTIVITY QU
   Bakker EA, 2018, CURR OPIN CARDIOL, V33, P394, DOI 10.1097/HCO.0000000000000526
   Bronikowska M, 2021, INT J ENV RES PUB HE, V18, DOI 10.3390/ijerph18105139
   Calcaterra V, 2021, NUTRIENTS, V13, DOI 10.3390/nu13113689
   Pellino VC, 2020, APPL SCI-BASEL, V10, DOI 10.3390/app10186430
   Carraro A, 2008, SOC BEHAV PERSONAL, V36, P911, DOI 10.2224/sbp.2008.36.7.911
   Cohen J., 1988, STAT POWER ANAL BEHA, DOI DOI 10.1234/12345678
   Crocker PRE, 2000, J SPORT SCI, V18, P383, DOI 10.1080/02640410050074313
   Dallolio L, 2022, BMC PUBLIC HEALTH, V22, DOI 10.1186/s12889-021-12483-0
   Eime R, 2022, BMC PUBLIC HEALTH, V22, DOI 10.1186/s12889-022-13195-9
   Fernandez-Alvarez LE, 2020, J SPORT HEALTH RES, V12, P259
   Galle F, 2020, INT J ENV RES PUB HE, V17, DOI 10.3390/ijerph17176171
   Giuriato M, 2021, ANN HUM BIOL, V48, P271, DOI 10.1080/03014460.2021.1928285
   Giuriato M, 2020, J SPORT MED PHYS FIT, V60, P417, DOI 10.23736/S0022-4707.19.10282-4
   Gupta S, 2011, CIRCULATION, V123, P1377, DOI 10.1161/CIRCULATIONAHA.110.003236
   Hallal PC, 2012, LANCET, V380, P247, DOI 10.1016/S0140-6736(12)60646-1
   Hammami A, 2022, MANAG SPORT LEIS, V27, P20, DOI 10.1080/23750472.2020.1757494
   Inchley J, 2011, PEDIATR EXERC SCI, V23, P237, DOI 10.1123/pes.23.2.237
   Jones EAK, 2021, INT J ENV RES PUB HE, V18, DOI 10.3390/ijerph18052470
   Kodama S, 2009, JAMA-J AM MED ASSOC, V301, P2024, DOI 10.1001/jama.2009.681
   Kokkinos P, 2010, CIRCULATION, V122, P790, DOI 10.1161/CIRCULATIONAHA.110.938852
   Lovecchio N, 2019, J SPORT MED PHYS FIT, V59, P1389, DOI 10.23736/S0022-4707.18.08926-0
   Lovecchio N, 2019, J SPORT MED PHYS FIT, V59, P298, DOI 10.23736/S0022-4707.18.08271-3
   Maekelae MJ, 2020, ROY SOC OPEN SCI, V7, DOI 10.1098/rsos.200644
   Makizako H, 2021, GERIATR GERONTOL INT, V21, P364, DOI 10.1111/ggi.14140
   Malete L, 2008, INT J SPORT EXERC PS, V6, P39, DOI 10.1080/1612197X.2008.9671853
   Mannocci A, 2010, EPIDEMIOL BIOSTAT PU, V7, P369
   Meherali S, 2021, INT J ENV RES PUB HE, V18, DOI 10.3390/ijerph18073432
   Ortega FB, 2008, INT J OBESITY, V32, P1, DOI 10.1038/sj.ijo.0803774
   Ortega FB, 2011, INT J EPIDEMIOL, V40, P701, DOI 10.1093/ije/dyr039
   Palacios-Cartagena RP, 2022, INT J ENV RES PUB HE, V19, DOI 10.3390/ijerph19031182
   Pellino VC, 2022, SPORT SCI HLTH, V18, P1187, DOI 10.1007/s11332-022-00964-7
   Pietrobelli A, 2020, OBESITY, V28, P1382, DOI 10.1002/oby.22861
   Robinson E, 2021, APPETITE, V156, DOI 10.1016/j.appet.2020.104853
   Rodriguez-Larrad A, 2021, INT J ENV RES PUB HE, V18, DOI 10.3390/ijerph18020369
   Ruegsegger GN, 2018, CSH PERSPECT MED, V8, DOI 10.1101/cshperspect.a029694
   Ruiz-Roso MB, 2020, NUTRIENTS, V12, DOI 10.3390/nu12082289
   Stodden DF, 2008, QUEST, V60, P290, DOI 10.1080/00336297.2008.10483582
   Tarp J, 2019, DIABETOLOGIA, V62, P1129, DOI 10.1007/s00125-019-4867-4
   Timo J, 2016, J SCI MED SPORT, V19, P750, DOI 10.1016/j.jsams.2015.11.003
   Tornaghi M, 2021, J SPORT MED PHYS FIT, V61, P971, DOI 10.23736/S0022-4707.20.11600-1
   Vandoni M, 2022, CHILDREN-BASEL, V9, DOI 10.3390/children9040521
   Vandoni M, 2021, NUTRIENTS, V13, DOI 10.3390/nu13124459
   Violant-Holz V, 2020, INT J ENV RES PUB HE, V17, DOI 10.3390/ijerph17249419
   Wahid A, 2016, J AM HEART ASSOC, V5, DOI 10.1161/JAHA.115.002495
NR 49
TC 5
Z9 5
U1 2
U2 2
PU MDPI
PI BASEL
PA ST ALBAN-ANLAGE 66, CH-4052 BASEL, SWITZERLAND
EI 2254-9625
J9 EUR J INVEST HEALTH
JI Eur. J. Invest. Health Psychol. Educ.
PD JUN
PY 2022
VL 12
IS 6
BP 655
EP 665
DI 10.3390/ejihpe12060049
PG 11
WC Psychology, Clinical
WE Emerging Sources Citation Index (ESCI)
SC Psychology
GA 2M2AE
UT WOS:000817508300001
PM 35735470
OA gold, Green Published
DA 2022-11-04
ER

PT J
AU Craig, SG
   Robillard, CL
   Turner, BJ
   Ames, ME
AF Craig, Stephanie G.
   Robillard, Christina L.
   Turner, Brianna J.
   Ames, Megan E.
TI Roles of Family Stress, Maltreatment, and Affect Regulation Difficulties
   on Adolescent Mental Health During COVID-19
SO JOURNAL OF FAMILY VIOLENCE
LA English
DT Article
DE Maltreatment; Affect dysregulation; Suppression; Mental health; Family
   stress
ID EMOTION REGULATION; CHILDHOOD MALTREATMENT; RISK; DYSREGULATION;
   SUPPRESSION; THERAPY; PARENT; YOUTH; PERSONALITY; STRATEGIES
AB This study examines the indirect effects of affect dysregulation and suppression on the associations between family stress from confinement, maltreatment, and adolescent mental health during COVID-19. We examined both adolescent and caregiver perspectives to yield a more well-rounded understanding of these associations than afforded in previous research. Using both adolescent (N = 809, M-age = 15.66) and caregiver (N = 578) samples, family stress from confinement, exposure to physical and psychological maltreatment, affect dysregulation and suppression, and youth internalizing and externalizing symptoms were measured in the summer of 2020, following three months of stay-at-home orders due to COVID-19. Affect dysregulation partially accounted for the associations between family stress from confinement and psychological maltreatment on both internalizing and externalizing symptoms for youth and caregiver report. Suppression partially accounted for the associations between family stress and maltreatment on internalizing and externalizing symptoms in the youth sample, but only for internalizing symptoms in the caregiver sample. Understanding family predictors of adolescents' mental health concerns and their underlying mechanisms, affect dysregulation and suppression, can inform mental health interventions during and following the COVID-19 pandemic.
C1 [Craig, Stephanie G.] York Univ, Dept Psychol, 5021 Dahdaleh Bldg,4700 Keele St, Toronto, ON M3J 1P3, Canada.
   [Robillard, Christina L.; Turner, Brianna J.; Ames, Megan E.] Univ Victoria, Dept Psychol, Victoria, BC, Canada.
RP Craig, SG (通讯作者)，York Univ, Dept Psychol, 5021 Dahdaleh Bldg,4700 Keele St, Toronto, ON M3J 1P3, Canada.
EM sgcraig@yorku.ca
RI ; Turner, Brianna/M-9285-2015
OI Craig, Stephanie/0000-0002-5951-8424; Turner,
   Brianna/0000-0001-6143-0619; Robillard, Christina/0000-0003-2275-7891
CR Abaied JL, 2011, DEV PSYCHOL, V47, P1776, DOI 10.1037/a0025439
   Armitage R, 2020, LANCET PUBLIC HEALTH, V5, pE256, DOI 10.1016/S2468-2667(20)30061-X
   Bending GD, 2000, BIOL FERT SOILS, V31, P78, DOI 10.1007/s003740050627
   Bowlby J., 1973, SEPARATION, V2
   Brooks SK, 2020, LANCET, V395, P912, DOI [10.1016/S0140-6736(20)30460-8, 10.1016/S0140-6736(20)30460-8.]
   Cabrera-Hernandez F, 2020, LAT AM ECON REV, V29, DOI 10.47872/laer-2020-29-4s
   Cassidy J, 1994, Monogr Soc Res Child Dev, V59, P228, DOI 10.2307/1166148
   Cicchetti D, 2016, ANNU REV PSYCHOL, V67, P187, DOI 10.1146/annurev-psych-122414-033259
   Coller RJ, 2020, PEDIATRICS, V146, DOI 10.1542/peds.2020-022079
   Collins WA, 2004, J EARLY ADOLESCENCE, V24, P55, DOI 10.1177/0272431603260882
   Compier-de Block LHCG, 2017, J FAM VIOLENCE, V32, P207, DOI 10.1007/s10896-016-9902-3
   Cuartas J, 2020, PSYCHOL TRAUMA-US, V12, pS195, DOI 10.1037/tra0000597
   Diamond G, 2016, FAM PROCESS, V55, P595, DOI 10.1111/famp.12241
   Duncan L, 2019, CAN J PSYCHIAT, V64, P423, DOI 10.1177/0706743718808250
   Dvir Y, 2014, HARVARD REV PSYCHIAT, V22, P149, DOI 10.1097/HRP.0000000000000014
   Dvorsky MR, 2021, EUR CHILD ADOLES PSY, V30, P1829, DOI 10.1007/s00787-020-01583-8
   Ellis WE, 2020, CAN J BEHAV SCI, V52, P177, DOI 10.1037/cbs0000215
   Fallon B, 2021, CHILD ABUSE NEGLECT, V111, DOI 10.1016/j.chiabu.2020.104778
   Findlay LC, 2020, HEALTH REP, V31, P22, DOI 10.25318/82-003-x202000400003-eng
   Gadermann AC, 2021, BMJ OPEN, V11, DOI 10.1136/bmjopen-2020-042871
   Galea S, 2020, JAMA INTERN MED, V180, P817, DOI 10.1001/jamainternmed.2020.1562
   George D., 2010, SPSS WINDOWS STEP BY, V10a ed.
   Goulter N., 2021, PSYCHOMETRIC EVALUAT
   Gross J.J., 1998, REV GEN PSYCHOL, V2, P271, DOI [10.1037/1089-2680.2.3.271, DOI 10.1037/1089-2680.2.3.271]
   Gross JT, 2019, DEV PSYCHOL, V55, P1938, DOI 10.1037/dev0000722
   Gross JJ, 2003, J PERS SOC PSYCHOL, V85, P348, DOI 10.1037/0022-3514.85.2.348
   Gruhn MA, 2020, CHILD ABUSE NEGLECT, V103, DOI 10.1016/j.chiabu.2020.104446
   Hawley KM, 2003, J CONSULT CLIN PSYCH, V71, P62, DOI 10.1037/0022-006X.71.1.62
   Hofmann SG, 2009, BEHAV RES THER, V47, P389, DOI 10.1016/j.brat.2009.02.010
   Hong F, 2018, CHILD ABUSE NEGLECT, V86, P136, DOI 10.1016/j.chiabu.2018.09.014
   Hu LT, 1999, STRUCT EQU MODELING, V6, P1, DOI 10.1080/10705519909540118
   IBM Corp, 2015, IBM SPSS STAT MAC VE
   Kaplow JB, 2007, J ABNORM PSYCHOL, V116, P176, DOI 10.1037/0021-843X.116.1.176
   Kim J, 2010, J CHILD PSYCHOL PSYC, V51, P706, DOI 10.1111/j.1469-7610.2009.02202.x
   Kokkinos CM, 2017, COMPUT HUM BEHAV, V68, P528, DOI 10.1016/j.chb.2016.11.046
   Lebow JL, 2020, FAM PROCESS, V59, P309, DOI 10.1111/famp.12543
   LEVITT MJ, 1993, DEV PSYCHOL, V29, P811, DOI 10.1037/0012-1649.29.5.811
   Moretti M. M., 2003, AFFECT REGULATION CH
   Moretti MM, 2015, ATTACH HUM DEV, V17, P119, DOI 10.1080/14616734.2015.1006383
   Moretti MM, 2014, J RES ADOLESCENCE, V24, P80, DOI 10.1111/jora.12065
   Moretti MM, 2013, CHILD ABUSE NEGLECT, V37, P4, DOI 10.1016/j.chiabu.2012.09.015
   Muthen L., 2019, MPLUS COMPREHENSIVE, V5
   Pereda N, 2020, CHILD ADOL PSYCH MEN, V14, DOI 10.1186/s13034-020-00347-1
   Rescorla LA, 2013, J CLIN CHILD ADOLESC, V42, P262, DOI 10.1080/15374416.2012.717870
   Roach A, 2018, ISSUES MENT HEALTH N, V39, P723, DOI 10.1080/01612840.2018.1496498
   Rodriguez CM, 2021, CHILD MALTREATMENT, V26, P139, DOI 10.1177/1077559520982066
   Rousseau C, 2020, J AM ACAD CHILD PSY, V59, P1203, DOI 10.1016/j.jaac.2020.08.007
   Saier MH, 2007, WATER AIR SOIL POLL, V181, P1, DOI 10.1007/s11270-007-9372-6
   Salbach-Andrae H, 2009, EUR CHILD ADOLES PSY, V18, P136, DOI 10.1007/s00787-008-0710-z
   Schafer L, 2017, INT J EAT DISORDER, V50, P1172, DOI 10.1002/eat.22760
   Schneider W, 2017, CHILD YOUTH SERV REV, V72, P71, DOI 10.1016/j.childyouth.2016.10.016
   Schwarz SW., 2009, ADOLESCENT MENTAL HL
   Sedlak A. J., 2010, 4 NATL INCIDENCE STU, V9
   Morris AS, 2007, SOC DEV, V16, P361, DOI 10.1111/j.1467-9507.2007.00389.x
   Sistad RE, 2021, CHILD ABUSE NEGLECT, V114, DOI 10.1016/j.chiabu.2021.104939
   Spinelli M, 2020, FRONT PSYCHOL, V11, DOI 10.3389/fpsyg.2020.01713
   Statistics Canada, 2018, PORTR CAN YOUTH
   Stevens F.L., 2014, INDIVID DIFFER RES, V12, P123
   Stith SM, 2009, AGGRESS VIOLENT BEH, V14, P13, DOI 10.1016/j.avb.2006.03.006
   STRAUS MA, 1979, J MARRIAGE FAM, V41, P75, DOI 10.2307/351733
   Suveg C, 2009, J CLIN CHILD ADOLESC, V38, P390, DOI 10.1080/15374410902851721
   Thompson RA, 2019, DEV PSYCHOPATHOL, V31, P805, DOI 10.1017/S0954579419000282
   Trocme N., 2010, CANADIAN INCIDENCE S
   Troy A.S., 2011, RESILIENCE MENTAL HL, P30, DOI [DOI 10.1017/CBO9780511994791.004, 10.1017/CBO9780511994791.004]
   van der Asdonk S, 2020, INFANT MENT HEALTH J, V41, P821, DOI 10.1002/imhj.21874
   Watson B., 2020, CBC NEWS
   Westrupp EM, 2021, EUR CHILD ADOLES PSY, DOI 10.1007/s00787-021-01861-z
   Wu Q., 2020, DEV CHILD WELFARE, V2, P180, DOI [10.1177/2516103220967937., DOI 10.1177/2516103220967937, 10.1177/2516103220967937]
NR 68
TC 2
Z9 2
U1 2
U2 6
PU SPRINGER/PLENUM PUBLISHERS
PI NEW YORK
PA 233 SPRING ST, NEW YORK, NY 10013 USA
SN 0885-7482
EI 1573-2851
J9 J FAM VIOLENCE
JI J. Fam. Violence
PD JUL
PY 2022
VL 37
IS 5
SI SI
BP 787
EP 799
DI 10.1007/s10896-021-00320-2
EA SEP 2021
PG 13
WC Psychology, Clinical; Family Studies
WE Social Science Citation Index (SSCI)
SC Psychology; Family Studies
GA 1O2GE
UT WOS:000695802600001
PM 34539061
OA Green Submitted, Bronze, Green Published
DA 2022-11-04
ER

PT J
AU Shen, LY
   Wu, XY
   Zhen, R
   Zhou, X
AF Shen, Lingyan
   Wu, Xinyue
   Zhen, Rui
   Zhou, Xiao
TI Post-Traumatic Stress Disorder, Mobile Phone Dependence, and Academic
   Boredom in Adolescents During the COVID-19 Pandemic
SO FRONTIERS IN PSYCHOLOGY
LA English
DT Article
DE PTSD; mobile phone dependence; academic boredom; adolescent; COVID-19
ID CHINESE ADOLESCENTS; BURNOUT; SCHOOL; SLEEP; PERFORMANCE; ENGAGEMENT;
   ADDICTION; PTSD; SYMPTOMS; MEDIATOR
AB Background: The coronavirus disease (COVID-19) pandemic has threatened adolescents' mental health and even elicited their academic problems. Post-traumatic stress disorder (PTSD) is one of the most common negative psychological reactions, and academic boredom is a typical academic problem to the pandemic. PTSD might be related to academic boredom, but the underlying mechanism of this potential relation in the context of the COVID-19 pandemic remains unclear.Aims: Under the framework of the job demands-resources model and the model of compensatory internet use, this study aims to examine the mediating role of mobile phone dependency in the relation between PTSD and academic boredom.Methods: Six hundred and thirty-one middle school students in Hubei Province were investigated using self-report questionnaires. SPSS19.0 and Mplus7.0 were used for data analysis.Results: PTSD symptoms were associated positively with academic boredom, and mobile phone dependence played a mediating role in the relation between PTSD and academic boredom. Specifically, adolescents with severe PTSD symptoms tended to report greater dependency on mobile phones, and hence show higher levels of boredom in learning.Conclusion: PTSD symptoms of adolescents directly aggravated their academic boredom, and indirectly affected academic boredom by increasing their dependence on mobile phones.
C1 [Shen, Lingyan; Wu, Xinyue; Zhen, Rui] Hangzhou Normal Univ, Jing Hengyi Sch Educ, Hangzhou, Peoples R China.
   [Zhou, Xiao] Zhejiang Univ, Dept Psychol & Behav Sci, Hangzhou, Peoples R China.
RP Zhen, R (通讯作者)，Hangzhou Normal Univ, Jing Hengyi Sch Educ, Hangzhou, Peoples R China.
EM zhenrui1206@126.com
FU National Youth Project for National Social Sciences Fund of China
   (Education) [CHA200259]
FX Funding This study was supported by National Youth Project for National
   Social Sciences Fund of China (Education; CHA200259) to RZ.
CR Adams C., 2020, REV CONT PHILOS, V19, P71, DOI [10.22381/RCP1920207, DOI 10.22381/RCP1920207]
   Ahmad S, 2017, ASIAN J PSYCHIATR, V28, P34, DOI 10.1016/j.ajp.2017.03.020
   Billieux J, 2015, COMPUT HUM BEHAV, V43, P242, DOI 10.1016/j.chb.2014.10.055
   Cadime I, 2016, J ADOLESCENCE, V53, P169, DOI 10.1016/j.adolescence.2016.10.003
   Contractor AA, 2019, SOC SCI COMPUT REV, V37, P385, DOI 10.1177/0894439318770745
   Contractor AA, 2017, COMPUT HUM BEHAV, V75, P177, DOI 10.1016/j.chb.2017.05.018
   Cyberspace Administration of China, 2020, 46 CHIN STAT REP INT
   Dekel S, 2013, PSYCHIATRY, V76, P241, DOI 10.1521/psyc.2013.76.3.241
   [董妍 Dong Yan], 2007, [心理学报, Acta Psychologica Sinica], V39, P852
   Elhai JD, 2020, J AFFECT DISORDERS, V274, P576, DOI 10.1016/j.jad.2020.05.080
   Elmelid A, 2015, J ADOLESCENCE, V45, P174, DOI 10.1016/j.adolescence.2015.08.003
   [高文斌 Gao Wenbin], 2006, [心理科学进展, ADVANCES IN PSYCHOLOGICAL SCIENCE], V14, P596
   Hong W, 2020, ADDICT BEHAV, V107, DOI 10.1016/j.addbeh.2020.106383
   Hu T, 2021, CHILD YOUTH SERV REV, V126, DOI 10.1016/j.childyouth.2021.106012
   Imran N, 2020, PAK J MED SCI, V36, P1106, DOI 10.12669/pjms.36.5.3088
   Jiang J, 2016, ART PSYCHOTHER, V48, P62, DOI 10.1016/j.aip.2016.02.002
   Kardefelt-Winther D, 2014, COMPUT HUM BEHAV, V31, P351, DOI 10.1016/j.chb.2013.10.059
   Kliestik T., 2020, ANAL METAPHYS, V19, P45, DOI [10.22381/AM1920204, DOI 10.22381/AM1920204]
   Lee J, 2013, PSYCHOL SCHOOLS, V50, P1015, DOI 10.1002/pits.21723
   Lewis J., 2020, ANAL METAPHYS, V19, P66, DOI [10.22381/AM1920207, DOI 10.22381/AM1920207]
   Lin C.D., 2013, PSYCHOL DEV ED, V29, P631, DOI [10.16187/j.cnki.issn1001-4918.2013.06.005, DOI 10.16187/J.CNKI.ISSN1001-4918.2013.06.005]
   Lin SH, 2014, ACT LEARN HIGH EDUC, V15, P77, DOI 10.1177/1469787413514651
   Liu QQ, 2020, CHILD YOUTH SERV REV, V111, DOI 10.1016/j.childyouth.2020.104827
   Liu QQ, 2017, COMPUT HUM BEHAV, V72, P108, DOI 10.1016/j.chb.2017.02.042
   Lzroiu G., 2020, REV CONT PHILOS, V19, P50, DOI [10.22381/RCP1920204, DOI 10.22381/RCP1920204]
   Maguire DG, 2020, NAT SCI SLEEP, V12, P545, DOI 10.2147/NSS.S260734
   Marchini S, 2021, J COMMUNITY PSYCHOL, V49, P468, DOI 10.1002/jcop.22473
   Maskevich S, 2020, SLEEP MED, V66, P130, DOI 10.1016/j.sleep.2019.10.006
   May RW, 2015, LEARN INDIVID DIFFER, V42, P126, DOI 10.1016/j.lindif.2015.07.015
   Palos R, 2019, STUD EDUC EVAL, V60, P199, DOI 10.1016/j.stueduc.2019.01.005
   Pekrun R, 2017, CHILD DEV, V88, P1653, DOI 10.1111/cdev.12704
   Perry JC, 2010, COUNS PSYCHOL, V38, P269, DOI 10.1177/0011000009349272
   Preacher KJ, 2008, BEHAV RES METHODS, V40, P879, DOI 10.3758/BRM.40.3.879
   Quin D, 2017, REV EDUC RES, V87, P345, DOI 10.3102/0034654316669434
   Rojas-Flores L., 2015, INT PERSPECTIVEPSY, V4, P98, DOI DOI 10.1037/IPP0000029
   Samaha M, 2016, COMPUT HUM BEHAV, V57, P321, DOI 10.1016/j.chb.2015.12.045
   Schaufeli WB, 2004, J ORGAN BEHAV, V25, P293, DOI 10.1002/job.248
   Seo DG, 2016, COMPUT HUM BEHAV, V63, P282, DOI 10.1016/j.chb.2016.05.026
   Slanbekova GK, 2019, PSYCHIAT QUART, V90, P249, DOI 10.1007/s11126-018-9612-5
   Supervia PU, 2020, INT J ENV RES PUB HE, V17, DOI 10.3390/ijerph17218160
   Taylor AB, 2008, ORGAN RES METHODS, V11, P241, DOI 10.1177/1094428107300344
   Thornton B, 2014, SOC PSYCHOL-GERMANY, V45, P479, DOI 10.1027/1864-9335/a000216
   Weathers F.W., 2013, PTSD CHECKLIST DSM 5
   Wentworth DK, 2014, COMPUT EDUC, V78, P306, DOI 10.1016/j.compedu.2014.06.012
   Wiguna T, 2020, FRONT PSYCHIATRY, V11, DOI 10.3389/fpsyt.2020.598756
   Wu, 2018, J BEIJING NORMAL U S, V270, P30
   Xu W, 2017, PERS INDIV DIFFER, V116, P405, DOI 10.1016/j.paid.2017.05.029
   Ying LH, 2016, PERS INDIV DIFFER, V90, P108, DOI 10.1016/j.paid.2015.10.048
   Yu G.L., 2020, J SOC SCI, V5, P58
   Yue JM, 2022, CURR PSYCHOL, V41, P5723, DOI 10.1007/s12144-020-01191-4
   Zhang CY, 2020, J ADOLESCENT HEALTH, V67, P747, DOI 10.1016/j.jadohealth.2020.08.026
   Zhen R, 2022, J TRAUMA STRESS, V35, P197, DOI 10.1002/jts.22720
   Zhen R, 2020, CHILD YOUTH SERV REV, V116, DOI 10.1016/j.childyouth.2020.105169
   Zhen R, 2019, INT J ENV RES PUB HE, V16, DOI 10.3390/ijerph16132286
   Zhou X, 2019, SCHOOL PSYCHOL INT, V40, P183, DOI 10.1177/0143034318810318
   Zhou X, 2017, EUR J PSYCHOTRAUMATO, V8, DOI 10.1080/20008198.2017.1412227
   Zhou X, 2017, PSYCHIAT RES, V254, P33, DOI 10.1016/j.psychres.2017.04.029
   Zhou X, 2014, PLOS ONE, V9, DOI 10.1371/journal.pone.0104470
NR 58
TC 2
Z9 2
U1 26
U2 46
PU FRONTIERS MEDIA SA
PI LAUSANNE
PA AVENUE DU TRIBUNAL FEDERAL 34, LAUSANNE, CH-1015, SWITZERLAND
SN 1664-1078
J9 FRONT PSYCHOL
JI Front. Psychol.
PD NOV 1
PY 2021
VL 12
AR 724732
DI 10.3389/fpsyg.2021.724732
PG 7
WC Psychology, Multidisciplinary
WE Social Science Citation Index (SSCI)
SC Psychology
GA WY8EZ
UT WOS:000719511900001
PM 34790148
OA gold, Green Published
DA 2022-11-04
ER

PT J
AU Sundaram, N
   Bonell, C
   Ladhani, S
   Langan, SM
   Baawuah, F
   Okike, I
   Ahmad, S
   Beckmann, J
   Garstang, J
   Brent, BE
   Brent, AJ
   Amin-Chowdhury, Z
   Aiano, F
   Hargreaves, J
AF Sundaram, Neisha
   Bonell, Chris
   Ladhani, Shamez
   Langan, Sinead M.
   Baawuah, Frances
   Okike, Ifeanychukwu
   Ahmad, Shazaad
   Beckmann, Joanne
   Garstang, Joanna
   Brent, Bernadette E.
   Brent, Andrew J.
   Amin-Chowdhury, Zahin
   Aiano, Felicity
   Hargreaves, James
TI Implementation of preventive measures to prevent COVID-19: a national
   study of English primary schools in summer 2020
SO HEALTH EDUCATION RESEARCH
LA English
DT Article
ID TRANSMISSION; OUTBREAKS; CHILDREN
AB We examined the feasibility of implementing preventive measures to prevent SARS-CoV-2 transmission across 105 English primary schools in summer 2020 via a survey and interviews with headteachers. High rates of implementation of most recommended measures were noted with the exception of requiring 2 m distance for students, fitting hand sanitizers in classrooms and introducing one-way systems in school corridors. Measures such as regular handwashing and stopping assemblies were considered easy to implement. Majorly challenging measures included distancing between individuals (for students: 51%, N=99; for staff: 34%; N=98; for parents: 26%, N=100), spacing out desks (34%, N=99), keeping same staff assigned to each student group (33%, N=97) and staggering break times (25%, N=99). Rapid implementation was facilitated by staff commitment and communication among stakeholders, but hampered by limitations with guidance received, physical environments, resources, parental adherence and balancing preventive measures with learning. Difficulties with distancing for younger children suggest that smaller bubbles with fewer distancing requirements within these may be a policy option. Schools require further financial, human resource and other support for effective implementation of preventive measures.
C1 [Sundaram, Neisha] London Sch Hyg & Trop Med, Dept Global Hlth & Dev, London WC1H 9SH, England.
   [Bonell, Chris; Hargreaves, James] London Sch Hyg & Trop Med, Dept Publ Hlth Environm & Soc, London WC1H 9SH, England.
   [Ladhani, Shamez; Baawuah, Frances; Amin-Chowdhury, Zahin; Aiano, Felicity] Publ Hlth England Colindale, Immunisat & Countermeasures Div, London NW9 5EQ, England.
   [Langan, Sinead M.] London Sch Hyg & Trop Med, Dept Noncommunicable Dis Epidemiol, London WC1E 7HT, England.
   [Okike, Ifeanychukwu] Univ Hosp Derby & Burton NHS Fdn Trust, Derbyshire Childrens Hosp, Derby DE22 3NE, England.
   [Ahmad, Shazaad] Manchester Fdn Trust, Manchester Acad Hlth Sci Ctr, Dept Virol, Manchester Med Microbiol Partnership, Manchester M13 9WL, Lancs, England.
   [Beckmann, Joanne] East London NHS Fdn Trust, Specialist Children & Young Peoples Serv, West Ham Lane Hlth Ctr, London E15 4PT, England.
   [Garstang, Joanna] Birmingham Community Healthcare NHS Trust, Birmingham B14 6RP, W Midlands, England.
   [Garstang, Joanna] Univ Birmingham, Aliens Croft Childrens Ctr, Birmingham B14 6RP, W Midlands, England.
   [Brent, Bernadette E.; Brent, Andrew J.] Oxford Univ Hosp NHS Fdn Trust, John Radcliffe Hosp, Oxford OX3 9DU, England.
   [Brent, Andrew J.] Univ Oxford, Nuffield Dept Med, Oxford OX3 7BN, England.
RP Sundaram, N (通讯作者)，London Sch Hyg & Trop Med, Dept Global Hlth & Dev, London WC1H 9SH, England.
EM neisha.sundaram@lshtm.ac.uk
RI Garstang, Joanna/ABC-8624-2021
OI Garstang, Joanna/0000-0001-9268-0581; Sundaram,
   Neisha/0000-0003-4159-9518; Langan, Sinead/0000-0002-7022-7441
FU Department of Health and Social Care, United Kingdom
FX This work was supported by the Department of Health and Social Care,
   United Kingdom. The funder had no role in the study design, data
   collection, data analysis and interpretation, writing or the decision to
   submit this article for publication.
CR Blum S, 2021, EUR SOC, V23, pS545, DOI 10.1080/14616696.2020.1831572
   Bonell C, 2020, HEALTH PLACE, V64, DOI 10.1016/j.healthplace.2020.102398
   Braun V., 2006, QUAL RES PSYCHOL, V3, P77, DOI 10.1191/1478088706qp063oa
   Braunack-Mayer A, 2013, BMC PUBLIC HEALTH, V13, DOI 10.1186/1471-2458-13-344
   Cullinane C., 2020, COVID 19 SOCIAL MOBI
   Dayal HC, 2020, AUST J EARLY CHILD, V45, P336, DOI 10.1177/1836939120966085
   Department for Education, 2020, GUID ACT ED CHILDC S
   Education Support, 2020, IMP ED PROF MENT HLT
   Esposito S, 2020, JAMA PEDIATR, V174, P921, DOI 10.1001/jamapediatrics.2020.1892
   Gotzinger F, 2020, LANCET CHILD ADOLESC, V4, P653, DOI 10.1016/S2352-4642(20)30177-2
   Goldman E, 2020, LANCET INFECT DIS, V20, P892, DOI 10.1016/S1473-3099(20)30561-2
   Harris A, 2020, SCH LEADERSH MANAG, V40, P243, DOI 10.1080/13632434.2020.1811479
   Herlitz L, 2020, IMPLEMENT SCI, V15, DOI 10.1186/s13012-019-0961-8
   Hoffman JA, 2020, WORLD MED HEALTH POL, V12, P300, DOI 10.1002/wmh3.365
   Ismail SA, 2021, LANCET INFECT DIS, V21, P344, DOI 10.1016/S1473-3099(20)30882-3
   Johansen TB, 2020, EUROSURVEILLANCE, V25, P8, DOI 10.2807/1560-7917.ES.2020.25.22.2000921
   Ladhani S., 2020, PROSPECTIVE ACTIVE N
   Ladhani SN, 2020, ARCH DIS CHILD, V105, P1180, DOI 10.1136/archdischild-2020-320042
   Lorenc A, 2020, REDUCING COVID 19 RI, DOI [10.1101/2020.10.25. 20216937, DOI 10.1101/2020.10.25.20216937]
   Lundie D., 2020, TEACHERS RESPONSES E
   May C, 2013, IMPLEMENT SCI, V8, DOI 10.1186/1748-5908-8-18
   Melnick H, 2020, HLTH SAFETY GUIDELIN
   Meyerowitz EA, 2021, ANN INTERN MED, V174, P69, DOI 10.7326/M20-5008
   Office PMs, 2020, PRIM MIN STAT COR CO
   Pearson M, 2015, IMPLEMENT SCI, V10, DOI 10.1186/s13012-015-0338-6
   Sevilla A., 2020, FAMILY TIME USE HOME
   Swann OV, 2020, BMJ-BRIT MED J, V370, DOI 10.1136/bmj.m3249
   Tancred T, 2018, SYST REV-LONDON, V7, DOI 10.1186/s13643-018-0886-3
   Thompson A.K., 2006, BMC MED ETHICS, V7, DOI [DOI 10.1186/1472-6939-7-12, 10.1186/1472-6939-7-12]
   Tomasik MJ, 2021, INT J PSYCHOL, V56, P566, DOI 10.1002/ijop.12728
   UNESCO, 2020, GLOB MON SCH CLOS CA
   Viner RM, 2021, JAMA PEDIATR, V175, P143, DOI 10.1001/jamapediatrics.2020.4573
   Viner RM, 2020, LANCET CHILD ADOLESC, V4, P397, DOI 10.1016/S2352-4642(20)30095-X
   Zimmermann P, 2020, PEDIATR INFECT DIS J, V39, P469, DOI 10.1097/INF.0000000000002700
NR 34
TC 10
Z9 10
U1 0
U2 4
PU OXFORD UNIV PRESS
PI OXFORD
PA GREAT CLARENDON ST, OXFORD OX2 6DP, ENGLAND
SN 0268-1153
EI 1465-3648
J9 HEALTH EDUC RES
JI Health Educ. Res.
PD JUN
PY 2021
VL 36
IS 3
BP 272
EP 285
DI 10.1093/her/cyab016
EA APR 2021
PG 14
WC Education & Educational Research; Public, Environmental & Occupational
   Health
WE Social Science Citation Index (SSCI)
SC Education & Educational Research; Public, Environmental & Occupational
   Health
GA TY9UL
UT WOS:000684123000002
PM 33860299
OA Green Accepted, Green Published, hybrid
DA 2022-11-04
ER

PT J
AU Scott, RA
   Stuart, J
   Barber, BL
   O'Donnell, KJ
   O'Donnell, AW
AF Scott, Riley A.
   Stuart, Jaimee
   Barber, Bonnie L.
   O'Donnell, Karlee J.
   O'Donnell, Alexander W.
TI Social Connections During Physical Isolation: How a Shift to Online
   Interaction Explains Friendship Satisfaction and Social Well-Being
SO CYBERPSYCHOLOGY-JOURNAL OF PSYCHOSOCIAL RESEARCH ON CYBERSPACE
LA English
DT Article
DE COVID-19; online interaction; friendship satisfaction; loneliness;
   social connectedness
ID ADOLESCENTS ONLINE; LONELINESS
AB Measures implemented to combat the spread of COVID-19 have included stay-at-home orders, social distancing, and self-isolation, all of which have limited in-person interactions. Given the key role of technology in maintaining social connections during this period, the current study examined the experiences of young adults who shifted from predominantly offline to online interaction with friends during COVID-19. Specifically, we investigated whether changing from interacting predominantly with friends in-person to interacting predominantly with friends online (conceptualized as a major change in context of interaction) was associated with lower social well-being (i.e., greater loneliness and lower social connectedness), and examined whether perceived changes in friendship satisfaction as a result of the pandemic mediated these effects. Participants (N = 329; 68.1% female) were Australian young adults, aged between 17 and 25 years (M-age = 20.05 years, SD = 1.97). Data were collected between April 15th and May 24th, 2020, during the nationwide lockdown in Australia. Results indicated that for young adults who primarily interacted offline with friends prior to COVID-19 (as compared to those who interacted predominantly online or equally online and offline before the pandemic), the shift away from face-to-face interactions was associated with a greater perceived reduction in satisfaction with friendships, which, in turn, was associated with greater loneliness and lower social connectedness. Our results highlight the need to consider how young adults adjust to changes in contexts for engaging with friends and how they maintain meaningful social interactions with others during times of extended physical isolation.
C1 [Scott, Riley A.; Stuart, Jaimee; Barber, Bonnie L.; O'Donnell, Karlee J.] Griffith Univ, Sch Appl Psychol, Level 7 Hlth Bldg G40,Parklands Dr, Southport, Qld 4215, Australia.
   [O'Donnell, Alexander W.] Univ Tasmania, Hobart, Tas, Australia.
RP Scott, RA (通讯作者)，Griffith Univ, Sch Appl Psychol, Level 7 Hlth Bldg G40,Parklands Dr, Southport, Qld 4215, Australia.
EM riley.scott@griffithuni.edu.au
RI O'Donnell, Alexander/AFN-0250-2022; Stuart, Jaimee/B-5844-2018
OI O'Donnell, Alexander/0000-0001-8120-3536; Stuart,
   Jaimee/0000-0002-4376-1913; Scott, Riley/0000-0002-8578-4144
FU Australian Government Research Training Program (RTP) Scholarship
FX The authors would like to thank the participants involved in the study.
   This research was funded by an Australian Government Research Training
   Program (RTP) Scholarship, granted to the first author.
CR Banerjee D, 2020, INT J SOC PSYCHIATR, V66, P525, DOI 10.1177/0020764020922269
   Biddle N., 2020, TRACKING WELLBEING O
   Bu FF, 2020, SOC SCI MED, V265, DOI 10.1016/j.socscimed.2020.113521
   Buote VM, 2007, J ADOLESCENT RES, V22, P665, DOI 10.1177/0743558407306344
   Clark JL, 2018, CURR DIR PSYCHOL SCI, V27, P32, DOI 10.1177/0963721417730833
   Ellis WE, 2020, CAN J BEHAV SCI, V52, P177, DOI 10.1037/cbs0000215
   Elmer T, 2020, PLOS ONE, V15, DOI 10.1371/journal.pone.0236337
   Fancourt D., 2020, COVID 19 SOCIAL STUD
   Fergusson DM, 2007, BRIT J PSYCHIAT, V191, P335, DOI 10.1192/bjp.bp.107.036079
   Furman W., 2008, NETWORK RELATI UNPUB
   Galea S, 2020, JAMA INTERN MED, V180, P817, DOI 10.1001/jamainternmed.2020.1562
   Gibb SJ, 2010, BRIT J PSYCHIAT, V197, P122, DOI 10.1192/bjp.bp.109.076570
   Hartup WW, 1997, PSYCHOL BULL, V121, P355, DOI 10.1037/0033-2909.121.3.355
   Hayes AF, 2009, COMMUN MONOGR, V76, P408, DOI 10.1080/03637750903310360
   HAYS RD, 1987, J PERS ASSESS, V51, P69, DOI 10.1207/s15327752jpa5101_6
   Iacobucci D., 2010, JOURNAL
   Jiang Z, 2013, INFORM SYST RES, V24, P579, DOI 10.1287/isre.1120.0441
   JONES DC, 1991, J SOC PERS RELAT, V8, P167, DOI 10.1177/0265407591082002
   JONES WH, 1985, J PERS SOC PSYCHOL, V48, P1503, DOI 10.1037/0022-3514.48.6.1503
   Keyes CLM, 1998, SOC PSYCHOL QUART, V61, P121, DOI 10.2307/2787065
   Killgore WDS, 2020, PSYCHIAT RES, V290, DOI 10.1016/j.psychres.2020.113117
   Krendl AC, 2021, J GERONTOL B-PSYCHOL, V76, pE53, DOI 10.1093/geronb/gbaa110
   LARSON JS, 1993, SOC INDIC RES, V28, P285, DOI 10.1007/BF01079022
   Lee CM, 2020, J ADOLESCENT HEALTH, V67, P714, DOI 10.1016/j.jadohealth.2020.08.009
   Lee RM, 2001, J COUNS PSYCHOL, V48, P310
   Lenhart A., 2015, TEENS TECHNOLOGY FRI
   Lewinsohn PM, 1999, J AM ACAD CHILD PSY, V38, P56, DOI 10.1097/00004583-199901000-00020
   Lim M. H, 2020, INPSYCH, V42
   Luchetti M, 2020, AM PSYCHOL, V75, P897, DOI 10.1037/amp0000690
   Moore K. A., 2020, SOCIALLY CONNECTED C
   Muthn L. K., 1998, MPLUS USERS GUIDE ST, V8th
   Nesi J, 2018, CLIN CHILD FAM PSYCH, V21, P267, DOI 10.1007/s10567-018-0261-x
   Nowland R, 2018, PERSPECT PSYCHOL SCI, V13, P70, DOI 10.1177/1745691617713052
   Palgi Y, 2020, J AFFECT DISORDERS, V275, P109, DOI 10.1016/j.jad.2020.06.036
   Papacharissi Z, 2000, J BROADCAST ELECTRON, V44, P175, DOI 10.1207/s15506878jobem4402_2
   PARKER JG, 1993, DEV PSYCHOL, V29, P611, DOI 10.1037/0012-1649.29.4.611
   Perlman D., 1981, PERS RELATIONSHIP, V3, P31, DOI [DOI 10.1037/0003-066X.41.2.229, 10.1037/0003-066X.41.2.229]
   Reich SM, 2012, DEV PSYCHOL, V48, P356, DOI 10.1037/a0026980
   Richardson T., 2017, RELATIONSHIP LONELIN
   RUSSELL D, 1980, J PERS SOC PSYCHOL, V39, P472, DOI 10.1037/0022-3514.39.3.472
   Saltzman LY, 2020, PSYCHOL TRAUMA-US, V12, pS55, DOI 10.1037/tra0000703
   Scales PC, 2016, APPL DEV SCI, V20, P150, DOI 10.1080/10888691.2015.1082429
   Scott RA, 2021, J SOC PERS RELAT, V38, P3451, DOI 10.1177/02654075211029384
   Sherman L.E., 2013, CYBERPSYCHOLOGY, V7, DOI [10.5817/CP2013-2-3, DOI 10.5817/CP2013-2-3]
   Stuart J, 2021, CYBERPSYCH BEH SOC N, V24, P521, DOI 10.1089/cyber.2020.0645
   Teppers E, 2014, J ADOLESCENCE, V37, P691, DOI 10.1016/j.adolescence.2013.11.003
   Valkenburg PM, 2007, DEV PSYCHOL, V43, P267, DOI 10.1037/0012-1649.43.2.267
   Van Bel DT, 2009, AMB INTELL SMART ENV, V2, P67, DOI 10.3233/978-1-60750-034-6-67
   van Breen J. A., 2020, PSYARXIV, DOI [10.31234/osf.io/hx5kt, DOI 10.31234/OSF.IO/HX5KT]
   Walther J. B., 1992, INTERPERSONAL EFFECT
   Weston R, 2006, COUNS PSYCHOL, V34, P719, DOI 10.1177/0011000006286345
   Wiederhold B. K., 2020, CONNECTING TECHNOLOG
   Williams KL, 2006, J SOC CLIN PSYCHOL, V25, P855, DOI 10.1521/jscp.2006.25.8.855
   World Health Organisation, 2021, COR DIS COVID 19 ADV
   Wray-Lake L., 2020, PSYARXIV, DOI [10.31234/osf.io/7vab6, DOI 10.31234/OSF.IO/7VAB6]
   Yau J. C., 2020, ONLINE PEER ENGAGEME, P18
   Yau JC, 2018, ADOLESC RES REV, V3, P339, DOI 10.1007/s40894-017-0059-y
NR 57
TC 0
Z9 0
U1 4
U2 4
PU MASARYKOVA UNIV, FAC SOCIAL STUDIES
PI BRNO
PA JOSTOVA 10, BRNO, 602 00, CZECH REPUBLIC
SN 1802-7962
J9 CYBERPSYCHOLOGY
JI Cyberpsychology
PY 2022
VL 16
IS 2
AR 10
DI 10.5817/CP2022-2-10
PG 19
WC Communication; Psychology, Multidisciplinary
WE Social Science Citation Index (SSCI)
SC Communication; Psychology
GA 0X1UI
UT WOS:000789499500009
OA gold, Green Submitted
DA 2022-11-04
ER

PT J
AU Valdez, CR
   Walsdorf, AA
   Wagner, KM
   de Snyder, VNS
   Garcia, D
   Villatoro, AP
AF Valdez, Carmen R.
   Walsdorf, Ashley A.
   Wagner, Kevin M.
   de Snyder, V. Nelly Salgado
   Garcia, Deliana
   Villatoro, Alice P.
TI The intersection of immigration policy impacts and COVID-19 for Latinx
   young adults
SO AMERICAN JOURNAL OF COMMUNITY PSYCHOLOGY
LA English
DT Article; Early Access
DE COVID-19; economic hardship; immigration policy; Latinx; young adults
ID MENTAL-HEALTH; FAMILIES; RISK
AB For many Latinx young adults, COVID-19 has exposed exclusionary policies that heighten risk for contracting the virus and that leave them and their parents unprotected. This study has a dual purpose; first, to quantitatively examine immigration policy impacts of discrimination, isolation, threats to family, and vulnerability, and their association to economic consequences experienced by Latinx young adults in Central Texas during the initial months of the COVID-19 pandemic. Second, to qualitatively explore how policy impacts affected Latinx young adults during the pandemic, and the coping mechanisms they utilized to minimize these impacts. Quantitative results show that on average, Latinx young adults (N = 83) reported low discrimination and isolation but moderate threats to family and vulnerability, with rates of isolation and vulnerability higher for foreign-born than U.S.-born Latinx young adults. Perceived discrimination due to one's own or family immigration status was associated with economic hardship. Qualitative findings show that Latinx young adults (n = 21) experienced (a) precarious conditions that pose a threat of COVID-19 infection for Latinxs, (b) parental job loss due to vulnerable employment leads to deprivation, and (c) policies that disproportionally discriminate against the Latinx community and exclude them from vital services. Despite these challenges, participants also drew on resilience and expressed hope for the future. The article concludes with implications for policymakers and practitioners to provide protections and services to Latinx young adults and their family members.
C1 [Valdez, Carmen R.; Walsdorf, Ashley A.; Wagner, Kevin M.] Univ Texas Austin, Steve Hicks Sch Social Work, Dept Populat Hlth, Austin, TX 78712 USA.
   [de Snyder, V. Nelly Salgado] Univ Texas Austin, Latino Res Inst, Austin, TX 78712 USA.
   [de Snyder, V. Nelly Salgado] Inst Nacl Salud Publ Mexico, Cuernavaca, Morelos, Mexico.
   [Garcia, Deliana] Migrant Clinicians Network, Austin, TX USA.
   [Villatoro, Alice P.] Santa Clara Univ, Publ Hlth Program, Santa Clara, CA 95053 USA.
RP Valdez, CR (通讯作者)，Steve Hicks Sch Social Work, Dell Med Sch, Dept Populat Hlth, 1701 Trinity St,HDB 4-802, Austin, TX 78711 USA.
EM crvaldez@utexas.edu
RI Walsdorf, Ashley/GXF-0473-2022
FU Center for Youth Mental Health; Latino Research Institute at The
   University of Texas at Austin; Migrant Clinicians Network; Mexican
   Consulate General of Austin; Ventanilla de Salud
FX The study was supported by the Center for Youth Mental Health and the
   Latino Research Institute at The University of Texas at Austin. The
   authors thank the Migrant Clinicians Network, the Mexican Consulate
   General of Austin, and the Ventanilla de Salud for their support of this
   community-partnered collaboration.
CR Amuedo-Dorantes C, 2016, ECON LETT, V147, P1, DOI 10.1016/j.econlet.2016.08.001
   Araujo BY, 2006, HISPANIC J BEHAV SCI, V28, P245, DOI 10.1177/0739986305285825
   Artiga S., 2021, ASIAN IMMIGRANT EXPE
   Ayon C, 2017, HISPANIC J BEHAV SCI, V39, P19, DOI 10.1177/0739986316681102
   Barajas-Gonzalez RG, 2021, SOC SCI MED, V282, DOI 10.1016/j.socscimed.2021.114126
   Boehmer TK, 2020, MMWR-MORBID MORTAL W, V69, P1404, DOI 10.15585/mmwr.mm6939e1
   Braun V., 2006, QUAL RES PSYCHOL, V3, P77, DOI 10.1191/1478088706qp063oa
   Cabral J, 2020, J RACIAL ETHN HEALTH, V7, P874, DOI 10.1007/s40615-020-00710-0
   Camacho S, 2020, J MIX METHOD RES, V14, P305, DOI 10.1177/1558689819872614
   Caplan Susan, 2007, Policy Polit Nurs Pract, V8, P93, DOI 10.1177/1527154407301751
   Cardoso JB, 2010, FAM SOC, V91, P257, DOI 10.1606/1044-3894.4003
   Cholera R, 2020, PEDIATRICS, V146, DOI 10.1542/peds.2020-1094
   Cresswell JW., 2011, DESIGNING CONDUCTING
   Darling J., 2020, UAS 230 MARCH 2020 M
   Fortuna LR, 2020, PSYCHOL TRAUMA-US, V12, P443, DOI 10.1037/tra0000889
   Galea S, 2020, JAMA-J AM MED ASSOC, V324, P227, DOI 10.1001/jama.2020.11132
   Garcini LM, 2017, J CONSULT CLIN PSYCH, V85, P927, DOI 10.1037/ccp0000237
   Haq C, 2020, ANN FAM MED, V18, P458, DOI 10.1370/afm.2572
   Harkness A, 2020, ANN BEHAV MED, V54, P544, DOI 10.1093/abm/kaaa054
   Hispanic Impact Fund, 2021, BUILD THRIV CENTR TE
   Kessler RC, 2003, ARCH GEN PSYCHIAT, V60, P184, DOI 10.1001/archpsyc.60.2.184
   Kessler RC, 2002, PSYCHOL MED, V32, P959, DOI 10.1017/S0033291702006074
   Kimhi S, 2020, SOC SCI MED, V265, DOI 10.1016/j.socscimed.2020.113389
   L?pez G., 2017, PEW RES CTR
   Liu CH, 2020, PSYCHIAT RES, V290, DOI 10.1016/j.psychres.2020.113172
   Maani N, 2020, MILBANK Q, V98, P239, DOI 10.1111/1468-0009.12462
   McConnell ED, 2015, SOC PROBL, V62, P141, DOI 10.1093/socpro/spu007
   McLaughlin KA, 2016, CURR DIR PSYCHOL SCI, V25, P239, DOI 10.1177/0963721416655883
   Meyer IH, 2003, PSYCHOL BULL, V129, P674, DOI 10.1037/0033-2909.129.5.674
   Page KR, 2021, NEW ENGL J MED, V384, P5, DOI 10.1056/NEJMp2024897
   Parke R.D., 2013, GENDER ROLES IMMIGRA, P191, DOI [10.1007/978-1-4614-6735-9_12, DOI 10.1007/978-1-4614-6735-9_12]
   Pinedo M, 2021, J IMMIGR MINOR HEALT, V23, P1053, DOI 10.1007/s10903-021-01207-6
   Pinedo M, 2020, AM J COMMUN PSYCHOL, V66, P119, DOI 10.1002/ajcp.12464
   Pope NG, 2016, J PUBLIC ECON, V143, P98, DOI 10.1016/j.jpubeco.2016.08.014
   Roche KM, 2012, J YOUTH ADOLESCENCE, V41, P920, DOI 10.1007/s10964-011-9725-8
   Rodriguez-Diaz CE, 2020, ANN EPIDEMIOL, V52, P46, DOI 10.1016/j.annepidem.2020.07.007
   Shanahan L, 2022, PSYCHOL MED, V52, P824, DOI 10.1017/S003329172000241X
   Valdez CR, 2018, FAM PROCESS, V57, P539, DOI 10.1111/famp.12310
   Valentin-Cortes M, 2020, AM J COMMUN PSYCHOL, V66, P325, DOI 10.1002/ajcp.12455
   Villatoro AP, 2022, J LATINX PSYCHOL, V10, P25, DOI 10.1037/lat0000195
   Webb Hooper M, 2020, JAMA-J AM MED ASSOC, V323, P2466, DOI 10.1001/jama.2020.8598
   Weinstein DF, 2017, NEW ENGL J MED, V377, P1913, DOI 10.1056/NEJMp1713102
   Wilson F.A., 2020, JAMA-HEALTH FORUM, V1
   Xu H., 2020, 27246 NBER
NR 44
TC 0
Z9 0
U1 2
U2 2
PU WILEY
PI HOBOKEN
PA 111 RIVER ST, HOBOKEN 07030-5774, NJ USA
SN 0091-0562
EI 1573-2770
J9 AM J COMMUN PSYCHOL
JI Am. J. Community Psychol.
DI 10.1002/ajcp.12617
EA JUL 2022
PG 13
WC Public, Environmental & Occupational Health; Psychology,
   Multidisciplinary; Social Work
WE Social Science Citation Index (SSCI)
SC Public, Environmental & Occupational Health; Psychology; Social Work
GA 3G4QI
UT WOS:000831339900001
PM 35901500
OA Green Published, Bronze
DA 2022-11-04
ER

PT J
AU Merlo, A
   Severeijns, NR
   Benson, S
   Scholey, A
   Garssen, J
   Bruce, G
   Verster, JC
AF Merlo, Agnese
   Severeijns, Noortje R.
   Benson, Sarah
   Scholey, Andrew
   Garssen, Johan
   Bruce, Gillian
   Verster, Joris C.
TI Mood and Changes in Alcohol Consumption in Young Adults during COVID-19
   Lockdown: A Model Explaining Associations with Perceived Immune Fitness
   and Experiencing COVID-19 Symptoms
SO INTERNATIONAL JOURNAL OF ENVIRONMENTAL RESEARCH AND PUBLIC HEALTH
LA English
DT Article
DE COVID-19; alcohol consumption; immune fitness; stress; mood; social
   isolation
ID STRESS
AB The aim of this study was to explore the effects of the 2019 Coronavirus (COVID-19) lockdown on mood states, stress, alcohol consumption and perceived immune fitness in a Dutch sample. Analysis included a subsample from the "Corona Lockdown: how fit are you? " (CLOFIT) study, comprising N = 761 participants who reported consuming alcohol in 2020. Results show that, compared to pre-lockdown, the first COVID-19 lockdown (March 2020) was associated with experiencing poorer mood (e.g., anxiety, depression, loneliness, fatigue) and increased stress levels. Among younger participants (18 to 35 years old), a significant decrease in weekly alcohol consumption was found during COVID-19 lockdown, which was not significant in older individuals. For the younger age cohort (18 to 35 years old), increased stress significantly correlated to increased weekly alcohol consumption (r = 0.163, p = 0.003), which in turn, correlated significantly to reporting a poorer perceived immune fitness (r = -0.165, p = 0.002). Poorer perceived immune fitness correlated significantly with increases in the presence and severity of COVID-19 symptoms (r = -0.313, p < 0.001, and r = -0.325, p < 0.001, respectively). The data provides evidence for significant relationships between changes in mood, stress and alcohol consumption during COVID-19 lockdown, and supports a model that links these changes to perceived immune fitness and susceptibility to experiencing COVID-19 symptoms.
C1 [Merlo, Agnese; Severeijns, Noortje R.; Garssen, Johan; Verster, Joris C.] Univ Utrecht, Utrecht Inst Pharmaceut Sci, Div Pharmacol, NL-3584 CG Utrecht, Netherlands.
   [Benson, Sarah; Scholey, Andrew; Verster, Joris C.] Swinburne Univ, Ctr Human Psychopharmacol, Melbourne, Vic 3122, Australia.
   [Bruce, Gillian] Univ West Scotland, Sch Educ & Social Sci, Div Psychol & Social Work, Paisley PA1 2BE, Renfrew, Scotland.
RP Verster, JC (通讯作者)，Univ Utrecht, Utrecht Inst Pharmaceut Sci, Div Pharmacol, NL-3584 CG Utrecht, Netherlands.; Verster, JC (通讯作者)，Swinburne Univ, Ctr Human Psychopharmacol, Melbourne, Vic 3122, Australia.
EM a.merlo@uu.nl; n.r.severeijns@students.uu.nl; sarahbenson@swin.edu.au;
   andrew@scholeylab.com; j.garssen@uu.nl; gillian.bruce@uws.ac.uk;
   j.c.verster@uu.nl
RI Scholey, Andrew/GWV-0066-2022; bruce, gillian/A-2309-2009; Scholey,
   Andrew/C-5940-2015
OI garssen, johan/0000-0002-8678-9182; Benson, Sarah/0000-0001-8626-0521;
   bruce, gillian/0000-0003-2593-1488; Scholey, Andrew/0000-0003-4484-5462;
   , Agnese/0000-0002-5119-332X; Verster, Joris/0000-0002-6455-2096
CR Alpers SE, 2021, INT J ENV RES PUB HE, V18, DOI 10.3390/ijerph18031220
   Althobaiti YS, 2021, HEALTHCARE-BASEL, V9, DOI 10.3390/healthcare9010002
   Biddle N., 2020, TRACKING OUTCOMES CO
   Blendon RJ, 2004, CLIN INFECT DIS, V38, P925, DOI 10.1086/382355
   Brooks SK, 2020, LANCET, V395, P912, DOI [10.1016/S0140-6736(20)30460-8, 10.1016/S0140-6736(20)30460-8.]
   Clay JM, 2020, LANCET PUBLIC HEALTH, V5, pE259, DOI 10.1016/S2468-2667(20)30088-8
   Clay JM, 2018, PSYCHOPHARMACOLOGY, V235, P3243, DOI 10.1007/s00213-018-5027-0
   Clay JM, 2018, DRUG ALCOHOL DEPEN, V185, P192, DOI 10.1016/j.drugalcdep.2017.12.021
   de Goeij MCM, 2015, SOC SCI MED, V131, P131, DOI 10.1016/j.socscimed.2015.02.025
   de Wit H, 2003, ALCOHOL CLIN EXP RES, V27, P1270, DOI 10.1097/01.ALC.0000081617.37539.D6
   Di Renzo L, 2020, NUTRIENTS, V12, DOI 10.3390/nu12072152
   Evans S, 2021, PSYCHIAT RES, V298, DOI 10.1016/j.psychres.2021.113819
   Fernie G, 2010, DRUG ALCOHOL DEPEN, V112, P54, DOI 10.1016/j.drugalcdep.2010.05.011
   Finlay I, 2020, BMJ-BRIT MED J, V369, DOI 10.1136/bmj.m1987
   Gornicka M, 2020, NUTRIENTS, V12, DOI 10.3390/nu12082324
   Grasselli G, 2020, LANCET RESP MED, V8, P1201, DOI 10.1016/S2213-2600(20)30370-2
   Hogarth L, 2018, EXP CLIN PSYCHOPHARM, V26, P138, DOI 10.1037/pha0000177
   Ingram J, 2020, FRONT PSYCHOL, V11, DOI 10.3389/fpsyg.2020.588604
   Kiani P, 2021, EUR J INVEST HEALTH, V11, P199, DOI 10.3390/ejihpe11010016
   Kisely S, 2020, BMJ-BRIT MED J, V369, DOI 10.1136/bmj.m1642
   Koob GF, 2001, NEUROPSYCHOPHARMACOL, V24, P97, DOI 10.1016/S0893-133X(00)00195-0
   Lantman MV, 2017, J MULTIDISCIP HEALTH, V10, P107, DOI 10.2147/JMDH.S130432
   Lechner WV, 2020, ADDICT BEHAV, V110, DOI 10.1016/j.addbeh.2020.106527
   Liang Y, 2012, SCI WORLD J, DOI 10.1100/2012/740308
   Mehta AJ, 2017, ALCOHOL RES-CURR REV, V38, P243
   Merlo A, 2021, HEALTHCARE-BASEL, V9, DOI 10.3390/healthcare9081039
   National Institute for Public Health and the Environment (RIVM), COVID 19
   Oldham M, 2021, DRUG ALCOHOL REV, V40, P890, DOI 10.1111/dar.13256
   Pabst A, 2021, PROG NEURO-PSYCHOPH, V110, DOI 10.1016/j.pnpbp.2021.110282
   Ramalho R, 2020, AUSTRALAS PSYCHIATRY, V28, P524, DOI 10.1177/1039856220943024
   Rodriguez LM, 2020, ADDICT BEHAV, V110, DOI 10.1016/j.addbeh.2020.106532
   Salerno JP, 2021, DRUG ALCOHOL DEPEN, V221, DOI 10.1016/j.drugalcdep.2021.108594
   Schmits E, 2022, INT J MENT HEALTH AD, V20, P1147, DOI 10.1007/s11469-020-00432-8
   SHARRATT JK, 1984, CAN FAM PHYSICIAN, V30, P1869
   Shi YF, 2020, CELL DEATH DIFFER, V27, P1451, DOI 10.1038/s41418-020-0530-3
   Simou E, 2018, CHEST, V154, P58, DOI 10.1016/j.chest.2017.11.041
   Tay MZ, 2020, NAT REV IMMUNOL, V20, P363, DOI 10.1038/s41577-020-0311-8
   te Velde AA, 2016, FRONT IMMUNOL, V7, DOI 10.3389/fimmu.2016.00587
   The National Institute on Alcohol Abuse and Alcoholism, ALC AC LIF 50 YEARS
   Versprille LJFW, 2019, INT J ENV RES PUB HE, V16, DOI 10.3390/ijerph16234743
   Verster JC, 2021, EUR J INVEST HEALTH, V11, P183, DOI 10.3390/ejihpe11010015
   Weerakoon SM, 2021, AM J DRUG ALCOHOL AB, V47, P98, DOI 10.1080/00952990.2020.1832508
   White HR, 2020, J STUD ALCOHOL DRUGS, V81, P725, DOI 10.15288/jsad.2020.81.725
   WILSON DMC, 1984, CAN FAM PHYSICIAN, V30, P1863
   World Health Organization, 2020, VIRT PRESS C COVID 1
   Wu P, 2008, ALCOHOL ALCOHOLISM, V43, P706, DOI 10.1093/alcalc/agn073
NR 46
TC 5
Z9 5
U1 4
U2 12
PU MDPI
PI BASEL
PA ST ALBAN-ANLAGE 66, CH-4052 BASEL, SWITZERLAND
EI 1660-4601
J9 INT J ENV RES PUB HE
JI Int. J. Environ. Res. Public Health
PD OCT
PY 2021
VL 18
IS 19
AR 10028
DI 10.3390/ijerph181910028
PG 13
WC Environmental Sciences; Public, Environmental & Occupational Health
WE Science Citation Index Expanded (SCI-EXPANDED); Social Science Citation Index (SSCI)
SC Environmental Sciences & Ecology; Public, Environmental & Occupational
   Health
GA WK6CX
UT WOS:000709813500001
PM 34639330
OA Green Published, gold
DA 2022-11-04
ER

PT J
AU Kubo, T
   Masuyama, A
   Shinkawa, H
   Sugawara, D
AF Kubo, Takahiro
   Masuyama, Akihiro
   Shinkawa, Hiroki
   Sugawara, Daichi
TI Impact of a single school-based intervention for COVID-19 on improving
   mental health among Japanese children
SO CLINICAL CHILD PSYCHOLOGY AND PSYCHIATRY
LA English
DT Article
DE School; intervention; education; mental health; COVID-19
ID PREVENTION; DISORDERS; CHILDHOOD; ANXIETY; VERSION
AB An underlying concern about the COVID-19 pandemic is the decline of children's mental health. The present study is aimed to investigate whether a single school-based intervention, including self-monitoring and psychoeducation for COVID-19, effectively achieved its aim to promote children's mental health. The study was conducted in a junior high school. We assigned the third grade as the intervention group, the second grade as the announcement group, and the first grade as the control group. We hypothesized that the intervention group would experience improved mental health and reduced fear of COVID-19 compared to the announcement and control groups. Interaction effects were observed only for depression, indicating a significant effect in the intervention group. These findings suggest that a single school-based intervention that includes self-monitoring and psychoeducation for COVID-19 can help improve children's mental health. It is suggested that school-based interventions that intend to raise children's awareness of COVID-19 promote their healthy development and adaptation to crises within the school.
C1 [Kubo, Takahiro; Sugawara, Daichi] Univ Tsukuba, Fac Human Sci, Tokyo, Japan.
   [Masuyama, Akihiro] Iryo Sosei Univ, Fac Psychol, Iwaki, Fukushima, Japan.
   [Shinkawa, Hiroki] Hirosaki Univ, Fac Educ, Hirosaki, Aomori, Japan.
RP Kubo, T (通讯作者)，Univ Tsukuba, Fac Human Sci, Bunkyo Ku, 3-29-1 Otsuka, Tokyo 1120012, Japan.
EM songyou312@gmail.com
OI Shinkawa, Hiroki/0000-0002-4757-308X
CR Ahorsu DK, 2022, INT J MENT HEALTH AD, V20, P1537, DOI 10.1007/s11469-020-00270-8
   BIRLESON P, 1981, J CHILD PSYCHOL PSYC, V22, P73, DOI 10.1111/j.1469-7610.1981.tb00533.x
   Brooks Samantha K, 2020, Lancet, V395, P912, DOI 10.1016/S0140-6736(20)30460-8
   Capurso M., 2020, CONTINUITY ED, V1, P64, DOI DOI 10.5334/CIE.17
   Cardamone-Breen MC, 2018, J MED INTERNET RES, V20, DOI 10.2196/jmir.9499
   Caulkins J. P., 2002, SCH BASED DRUG PREVE
   Flaspohler PD, 2012, AM J COMMUN PSYCHOL, V50, P428, DOI 10.1007/s10464-012-9520-z
   Griffin KW, 2010, CHILD ADOL PSYCH CL, V19, P505, DOI 10.1016/j.chc.2010.03.005
   Jimeno FG, 2011, EUR J PAEDIATR DENT, V12, P239
   Halder S., 2020, EC PSYCHOL PSYCHIAT, V9, P32
   Marques L, 2020, DEPRESS ANXIETY, V37, P405, DOI 10.1002/da.23031
   Masuyama A, 2022, INT J MENT HEALTH AD, V20, P387, DOI 10.1007/s11469-020-00368-z
   Murata T Shimizu A Mori Y Oshima S (1996), JAPANESE J PSYCHIAT, V1, P131
   Muris P, 2002, J BEHAV THER EXP PSY, V33, P143, DOI 10.1016/S0005-7916(02)00025-3
   Muris P, 2001, BRIT J CLIN PSYCHOL, V40, P323, DOI 10.1348/014466501163724
   Nikopoulou VA, 2022, INT J MENT HEALTH AD, V20, P907, DOI 10.1007/s11469-020-00414-w
   PEDROCARROLL JL, 1985, J CONSULT CLIN PSYCH, V53, P603, DOI 10.1037/0022-006X.53.5.603
   Peek, 2008, CHILDREN YOUTH ENV, V18, P1, DOI DOI 10.7721/CHILYOUTENVI.18.1.0001
   Pfefferbaum B, 2020, NEW ENGL J MED, V383, P510, DOI 10.1056/NEJMp2008017
   Prime Minister's Office of Japan Ministry of Health Labour and Welfare, 2020, AVOID 3 CS
   Ranney ML, 2017, GEN HOSP PSYCHIAT, V46, P44, DOI 10.1016/j.genhosppsych.2017.01.008
   Roccella M., 2020, OPEN PEDIAT MED J, V10, DOI [10.2174/1874309902010010001, DOI 10.2174/1874309902010010001]
   Roussos A, 2005, AM J PSYCHIAT, V162, P530, DOI 10.1176/appi.ajp.162.3.530
   Shigemura J, 2020, PSYCHIAT CLIN NEUROS, V74, P281, DOI 10.1111/pcn.12988
   Shimizu H., 2016, J MEDIA INF COMMUN, V1, P59
   SOGA S, 1983, JPN J PSYCHOL, V54, P215, DOI 10.4992/jjpsy.54.215
   Spielberger C. D, 1989, MANUAL STATE TRAIT A, V2nd
   Tennant R, 2007, J PUBLIC MENT HEALTH, V6, P25, DOI 10.1108/17465729200700005
   Throuvala MA, 2019, CURR NEUROPHARMACOL, V17, P507, DOI 10.2174/1570159X16666180813153806
   Wachyuni S.S., 2020, J ED SOC BEHAVIOURAL, V33, P67, DOI [10.9734/JESBS/2020/v33i430219, DOI 10.9734/JESBS/2020/V33I430219]
   Weare K, 2011, HEALTH PROMOT INT, V26, pI29, DOI 10.1093/heapro/dar075
   WHO, 2020, NOV COR 2019 NCOV SI
NR 32
TC 0
Z9 0
U1 3
U2 3
PU SAGE PUBLICATIONS INC
PI THOUSAND OAKS
PA 2455 TELLER RD, THOUSAND OAKS, CA 91320 USA
SN 1359-1045
EI 1461-7021
J9 CLIN CHILD PSYCHOL P
JI Clin. Child Psychol. Psychiatry
PD JUL
PY 2022
VL 27
IS 3
BP 813
EP 823
AR 13591045221094392
DI 10.1177/13591045221094392
EA MAY 2022
PG 11
WC Psychology, Clinical; Psychology, Developmental; Psychiatry; Psychology
WE Science Citation Index Expanded (SCI-EXPANDED); Social Science Citation Index (SSCI)
SC Psychology; Psychiatry
GA 2J2WF
UT WOS:000805405000001
PM 35593189
OA Green Published
DA 2022-11-04
ER

PT J
AU Baruah, R
   Gupta, R
AF Baruah, Rakhee
   Gupta, Reshu
TI Case Report on a Young Patient with Multisystem Inflammatory Syndrome in
   Adult (MIS-A)
SO ANNALS OF MEDICAL AND HEALTH SCIENCES RESEARCH
LA English
DT Article
DE Multisystem Inflammatory Syndrome in Adult (MIS-A); COVID19; Hyper
   inflammatory; Extra pulmonary organ dysfunction; SARS COV-2 Antibody;
   IVIG; Methylprednisolone; MIS-C; Kawasaki disease; Shock; Anti
   coagulation
AB Background: A healthy 22 year old man presented with clinical and laboratory characteristics of multisystem inflammatory syndrome resembling MIS-C with cardiac dysfunction requiring intensive care support that included mechanical ventilation and vasopressor support. Aim: To present a rare case of Multisystem Inflammatory Syndrome in Adult (MIS-A). Case Report: The patient presented with 5 days of fever, profuse sweating, vomiting and loose stools. Patient was otherwise healthy with no prior medical illness and was never a diagnosed case of COVID 19. At the time of admission, patient was found to be in shock with leukocytosis, conjunctivitis, acute kidney injury, cardiac dysfunction, acute hepatitis with both COVID antigen and RTPCR negative. The patient required ICU admission with ventilatory and vasopressor support. MIS-A secondary to COVID19 was suspected on the basis of his clinical presentation and a positive COVID Antibody report. Patient improved clinically with IV steroids, IVIG, heparin, and Critical Care management and support. Conclusion: A small portion of patients present with late onset complications following asymptomatic COVID 19 infection. This Stage includes Multiorgan dysfunction in the setting of severe inflammation. MIS-C has become a recognized syndrome whereas a parallel syndrome in adults has not been well defined. So MIS-A should be considered in adults presenting with features compatible with MIS-C like illness, including shock and cardiac dysfunction.Y
C1 [Baruah, Rakhee; Gupta, Reshu] Hlth City Hosp, Dept Crit Care Med, Gauhati, Assam, India.
RP Baruah, R (通讯作者)，Hlth City Hosp, Dept Crit Care Med, Gauhati, Assam, India.
EM rakhee.baruah@rediffmail.com
CR Chau VQ, 2020, CIRC-HEART FAIL, V13, DOI 10.1161/CIRCHEARTFAILURE.120.007485
   Dallaire F, 2017, PEDIATRICS, V139, DOI 10.1542/peds.2017-0098
   Gupta A, 2020, NAT MED, V26, P1017, DOI 10.1038/s41591-020-0968-3
   Hanson KE, 2021, CLIN INFECT DIS, DOI [10.1093/cid/ciaa760, 10.1093/cid/ciab557]
   Hennon TR, 2020, PROG PEDIATR CARDIOL, V57, DOI 10.1016/j.ppedcard.2020.101232
   Magro C, 2020, TRANSL RES, V220, P1, DOI 10.1016/j.trsl.2020.04.007
   Morris SB, 2020, MMWR-MORBID MORTAL W, V69, P1450, DOI 10.15585/mmwr.mm6940e1
   Platt B, 2020, JAMA NETW OPEN, V3, DOI 10.1001/jamanetworkopen.2019.18565
   Riphagen S, 2020, LANCET, V395, P1607, DOI [10.1016/S0140-6736(20)31094-1, 10.1016/50140-6736(20)31094-1]
   Tenforde MW, 2021, CHEST, V159, P471, DOI 10.1016/j.chest.2020.09.097
NR 10
TC 2
Z9 2
U1 0
U2 0
PU NIGERIAN MEDICAL ASSOC, ENUGU STATE
PI ABUJA
PA 8 BENGHAZI ST, OFF ADDIS ABABA CRES, ABUJA, NIGERIA
SN 2141-9248
EI 2277-9205
J9 ANN MED HEALTH SCI R
JI Ann. Med. Health Sci. Res.
PD APR-MAY
PY 2021
VL 11
IS 4
BP 1385
EP 1387
PG 3
WC Health Care Sciences & Services
WE Emerging Sources Citation Index (ESCI)
SC Health Care Sciences & Services
GA SN6AE
UT WOS:000658369200004
DA 2022-11-04
ER

PT J
AU Vallejo-Slocker, L
   Sanz, J
   Garcia-Vera, MP
   Fresneda, J
   Vallejo, MA
AF Vallejo-Slocker, Laura
   Sanz, Jesus
   Paz Garcia-Vera, Maria
   Fresneda, Javier
   Vallejo, Miguel A.
TI Mental Health, Quality of Life and Coping Strategies in Vulnerable
   Children During the COVID-19 Pandemic
SO PSICOTHEMA
LA English
DT Article
DE Mental health; quality of life; coping behaviours; children and
   adolescents at risk; COVID-19
ID ADOLESCENTS; STRESSORS; STRENGTHS; CANCER; SAMPLE; FAMILY
AB Background: The coronavirus pandemic has led to a situation without precedent in modern history. The aim of this study is to analyse the consequences after one year of the pandemic on a group of children and adolescents assessed at the beginning of the pandemic in 2020 and to determine the most effective ways of psychologically coping with this pandemic. Method: Two different, but equivalent, groups with a total of 604 (study I, 2020) and 743 (study II, 2021) children and adolescents in residential care, foster families, kinship families or family strengthening programs in Spain were evaluated using the SDQ (mental health measure), KIDSCREEN-10 index (quality of life measure) and Kidcope (coping behaviour measure). An independent sample t-test and a decision tree analysis were used. Results: The mental health of children and adolescents decreased by 9.7%, and Self-Perceived quality of life did not change after one year of the COVID-19 pandemic. Nonactive coping strategies predicted worse mental health and worse quality of life. Problem solving served as a protective factor. Conclusion: One year after, the COVID-19 pandemic has an effect on the psychological wellbeing of children and adolescents, and the consequences can be reduced if proper coping strategies are used.
C1 [Vallejo-Slocker, Laura; Fresneda, Javier] Aldeas Infantiles SOS Espana, Angelita Cavero 9, Madrid 28027, Spain.
   [Sanz, Jesus; Paz Garcia-Vera, Maria] Univ Complutense Madrid, Madrid, Spain.
   [Vallejo, Miguel A.] Univ Nacl Educ Distancia, Madrid, Spain.
RP Vallejo-Slocker, L (通讯作者)，Aldeas Infantiles SOS Espana, Angelita Cavero 9, Madrid 28027, Spain.
EM lvallejo@aldeasinfantiles.es
CR Barriuso-Lapresa L, 2012, PEDIATRICS, V130, pE528, DOI 10.1542/peds.2011-3594
   Bignardi G, 2021, ARCH DIS CHILD, V106, P791, DOI 10.1136/archdischild-2020-320372
   Bronsard G, 2016, MEDICINE, V95, DOI 10.1097/MD.0000000000002622
   Buheji M., 2020, INT J APPL PSYCHOL, V10, P8, DOI 10.5923/j.ijap.20201001.02
   Cicognani E, 2011, J APPL SOC PSYCHOL, V41, P559, DOI 10.1111/j.1559-1816.2011.00726.x
   Cohen J., 1988, STAT POWER ANAL BEHA, DOI DOI 10.1234/12345678
   Connor-Smith JK, 2000, J CONSULT CLIN PSYCH, V68, P976
   Davis E, 2009, DEV MED CHILD NEUROL, V51, P111, DOI 10.1111/j.1469-8749.2008.03245.x
   Dominguez-Alvarez B, 2020, FRONT PSYCHOL, V11, DOI 10.3389/fpsyg.2020.577763
   Espanol-Martin G, 2021, ASSESSMENT, V28, P1445, DOI 10.1177/1073191120918929
   Everitt B.S., 2004, MODERN MED STAT PRAC
   Ezpeleta L, 2020, INT J ENV RES PUB HE, V17, DOI 10.3390/ijerph17197327
   Faccio F, 2018, EUR J CANCER CARE, V27, DOI 10.1111/ecc.12895
   Garcia P, 2000, REV PSIQUIATR A INFA, V1, P12
   Wilke NG, 2020, CHILD ABUSE NEGLECT, V110, DOI 10.1016/j.chiabu.2020.104712
   Goodman R, 1997, J CHILD PSYCHOL PSYC, V38, P581, DOI 10.1111/j.1469-7610.1997.tb01545.x
   Haffejee S, 2020, CHILD ABUSE NEGLECT, V110, DOI 10.1016/j.chiabu.2020.104715
   Holen S, 2012, J SCHOOL PSYCHOL, V50, P167, DOI 10.1016/j.jsp.2011.10.006
   Idoiaga N, 2020, FRONT PSYCHOL, V11, DOI 10.3389/fpsyg.2020.01952
   Jiao WY, 2020, J PEDIATR-US, V221, P264, DOI 10.1016/j.jpeds.2020.03.013
   Jimenez-Morago JM, 2015, SPAN J PSYCHOL, V18, DOI 10.1017/sjp.2015.49
   Krattenmacher T, 2013, J PSYCHOSOM RES, V74, P252, DOI 10.1016/j.jpsychores.2012.10.003
   Kuhne F, 2012, BMC PALLIAT CARE, V11, DOI 10.1186/1472-684X-11-21
   Loades ME, 2020, J AM ACAD CHILD PSY, V59, P1218, DOI 10.1016/j.jaac.2020.05.009
   Loh WY, 2014, INT STAT REV, V82, P329, DOI 10.1111/insr.12016
   Marquis RA, 2009, VULNERABLE CHILD YOU, V4, P114, DOI 10.1080/17450120902887392
   McFayden T.C., 2021, J RURAL MENT HLTH, V45, P72, DOI [10.1037/rmh0000171, DOI 10.1037/RMH0000171]
   Montserrat C, 2021, CHILD ABUSE NEGLECT, V120, DOI 10.1016/j.chiabu.2021.105182
   Nearchou F, 2020, INT J ENV RES PUB HE, V17, DOI 10.3390/ijerph17228479
   Onwuegbuzie AJ, 2010, RES STRESS COPING ED, P287
   Ortuno-Sierra J, 2015, INT J CLIN HLTH PSYC, V15, P265, DOI 10.1016/j.ijchp.2015.05.005
   Pizarro-Ruiz JP, 2021, SCI REP-UK, V11, DOI 10.1038/s41598-021-91299-9
   Palacio-Vieira JA, 2008, QUAL LIFE RES, V17, P1207, DOI 10.1007/s11136-008-9405-7
   Pereda N, 2009, CHILD CARE HLTH DEV, V35, P841, DOI 10.1111/j.1365-2214.2009.00991.x
   Phillips F, 2014, PSYCHO-ONCOLOGY, V23, P1323, DOI 10.1002/pon.3570
   Rajmil L, 2014, PLOS ONE, V9, DOI 10.1371/journal.pone.0114527
   Ravens-Sieberer U, 2022, EUR CHILD ADOLES PSY, V31, P879, DOI 10.1007/s00787-021-01726-5
   Ravens-Sieberer U, 2014, QUAL LIFE RES, V23, P791, DOI 10.1007/s11136-013-0428-3
   Ravens-Sieberer U, 2010, QUAL LIFE RES, V19, P1487, DOI 10.1007/s11136-010-9706-5
   Reinoso M, 2010, CHILD YOUTH SERV REV, V32, P1807, DOI 10.1016/j.childyouth.2010.08.001
   Richardson CE, 2021, J YOUTH ADOLESCENCE, V50, P1189, DOI 10.1007/s10964-020-01330-x
   Sharratt K., 2014, ROMANIAN J APPL PSYC, V16, P33
   SPIRITO A, 1988, J PEDIATR PSYCHOL, V13, P555, DOI 10.1093/jpepsy/13.4.555
   Stewart RW, 2016, PSYCHOL SERV, V13, P1, DOI 10.1037/ser0000069
   Szabo TG, 2020, BEHAV ANAL PRACT, V13, P568, DOI 10.1007/s40617-020-00431-0
   Vallejo-Slocker L, 2020, PSICOTHEMA, V32, P501, DOI 10.7334/psicothema2020.218
   Vigna JF, 2010, J BLACK PSYCHOL, V36, P98, DOI 10.1177/0095798408329948
NR 47
TC 1
Z9 1
U1 3
U2 3
PU COLEGIO OFICIAL DE PSICOLOGOS DE ASTURIAS
PI OVIEDO
PA ILDEFONSO S. DEL RIO, 4-1 B, 33001 OVIEDO, SPAIN
SN 0214-9915
EI 1886-144X
J9 PSICOTHEMA
JI Psicothema
PY 2022
VL 34
IS 2
BP 249
EP 258
DI 10.7334/psicothema2021.467
PG 10
WC Psychology, Multidisciplinary
WE Social Science Citation Index (SSCI)
SC Psychology
GA 0Z9YO
UT WOS:000791424900010
PM 35485538
DA 2022-11-04
ER

PT J
AU Pietrabissa, G
   Volpi, C
   Bottacchi, M
   Bertuzzi, V
   Usubini, AG
   Loffler-Stastka, H
   Prevendar, T
   Rapelli, G
   Cattivelli, R
   Castelnuovo, G
   Molinari, E
   Sartorio, A
AF Pietrabissa, Giada
   Volpi, Clarissa
   Bottacchi, Michela
   Bertuzzi, Vanessa
   Usubini, Anna Guerrini
   Loeffler-Stastka, Henriette
   Prevendar, Tamara
   Rapelli, Giada
   Cattivelli, Roberto
   Castelnuovo, Gianluca
   Molinari, Enrico
   Sartorio, Alessandro
TI The Impact of Social Isolation during the COVID-19 Pandemic on Physical
   and Mental Health: The Lived Experience of Adolescents with Obesity and
   Their Caregivers
SO INTERNATIONAL JOURNAL OF ENVIRONMENTAL RESEARCH AND PUBLIC HEALTH
LA English
DT Article
DE obesity; adolescent; caregiver; lived experience; coronavirus disease;
   social isolation; self-management; interpretive phenomenology; content
   analysis; clinical psychology
ID QUALITY-OF-LIFE; PARENTING STYLES; WEIGHT; CHILDREN; FAMILY; OVERWEIGHT;
   CHILDHOOD; BEHAVIORS; SHAME; ASSOCIATIONS
AB Adolescence is a complex developmental phase, made more complex by obesity and the social isolation imposed by the COVID-19 pandemic. The literature related to the impact of social isolation on obesity self-management in adolescents is scant and inconsistent. This paper describes the phenomenon from the perspectives of a sample of adolescents with obesity enrolled in an inpatients' multidisciplinary rehabilitation program for weight-loss and their caregivers, and its impact on different life domains. Individual semi-structured ad hoc interviews were conducted with 10 adolescent-caregiver dyads, and narratives were qualitatively investigated using an interpretative phenomenology approach to data. Twenty participants took part in the study. The major themes that emerged from this study fall into five basic categories: (1) COVID-19 as an opportunity to reconsider what makes a good life; (2) Persistence in life; (3) Empowering relationship; (4) Daily routine in quarantine; (5) Lives on hold. Understandings drawn from this study may assist health care professionals in providing holistic support, and guidance to adolescents with weight-related issues and their caregivers who experience social isolation during the COVID-19 pandemic.
C1 [Pietrabissa, Giada; Volpi, Clarissa; Bottacchi, Michela; Usubini, Anna Guerrini; Rapelli, Giada; Cattivelli, Roberto; Castelnuovo, Gianluca; Molinari, Enrico] Ist Auxol Italiano IRCCS, Psychol Res Lab, I-20145 Milan, Italy.
   [Pietrabissa, Giada; Bertuzzi, Vanessa; Usubini, Anna Guerrini; Rapelli, Giada; Cattivelli, Roberto; Castelnuovo, Gianluca; Molinari, Enrico] Catholic Univ Milan, Dept Psychol, I-20123 Milan, Italy.
   [Loeffler-Stastka, Henriette] Med Univ Vienna, Dept Psychoanal & Psychotherapy, A-1090 Vienna, Austria.
   [Prevendar, Tamara] Sigmund Freud Univ Vienna, Psychol Study Programme, Ljubljana Branch, Ljubljana 1000, Slovenia.
   [Sartorio, Alessandro] Ist Auxol Italiano IRCCS, Expt Lab Auxoendocrinol Res, I-28824 Oggebbio, VB, Italy.
   [Sartorio, Alessandro] Ist Auxol Italiano IRCCS, Div Auxol, I-28824 Oggebbio, VB, Italy.
RP Loffler-Stastka, H (通讯作者)，Med Univ Vienna, Dept Psychoanal & Psychotherapy, A-1090 Vienna, Austria.
EM giada.pietrabissa@unicatt.it; c.volpi@auxologico.it;
   m.bottacchi@auxologico.it; vanessa.bertuzzi@unicatt.it;
   anna.guerriniusubini@unicatt.it;
   henriette.loeffler-stastka@meduniwien.ac.at; tamara.prevendar@gmail.com;
   giada.rapelli@unicatt.it; r.cattivelli@auxologico.it;
   gianluca.castelnuovo@unicatt.it; enrico.molinari@unicatt.it;
   sartorio@auxologico.it
RI Henriette, Löffler-Stastka/P-1229-2016; Sartorio,
   Alessandro/AAA-3581-2020
OI Henriette, Löffler-Stastka/0000-0001-8785-0435; Sartorio,
   Alessandro/0000-0002-9620-4133; Pietrabissa, Giada/0000-0002-5911-5748;
   Guerrini Usubini, Anna/0000-0002-1862-401X; Bertuzzi,
   Vanessa/0000-0002-8541-5357; Castelnuovo, Gianluca/0000-0003-2633-9822
FU TREATme, a European Network on Individualized Psychotherapy Treatment of
   Young People with Mental Health Disorders under the European Cooperation
   in Science and Technology (COST) - EU Framework Programme Horizon 2020
   [CA16102]
FX This publication was supported by TREATme, a European Network on
   Individualized Psychotherapy Treatment of Young People with Mental
   Health Disorders under the European Cooperation in Science and
   Technology (COST) which is supported by the EU Framework Programme
   Horizon 2020 action CA16102.
CR Abawi O, 2020, CLIN OBES, V10, DOI 10.1111/cob.12412
   Abbas Ahmed M, 2020, Obes Med, V19, P100250, DOI 10.1016/j.obmed.2020.100250
   Adolfsson B, 2005, PATIENT EDUC COUNS, V56, P55, DOI 10.1016/j.pec.2003.12.005
   An RP, 2020, J SPORT HEALTH SCI, V9, P302, DOI 10.1016/j.jshs.2020.05.006
   Arredondo EM, 2006, HEALTH EDUC RES, V21, P862, DOI 10.1093/her/cyl110
   Baker CW, 2003, HEALTH PSYCHOL, V22, P189, DOI 10.1037/0278-6133.22.2.189
   Baloran ET, 2020, J LOSS TRAUMA, V25, P635, DOI 10.1080/15325024.2020.1769300
   Banks J, 2014, J CHILD HEALTH CARE, V18, P101, DOI 10.1177/1367493512473854
   Berge JM, 2016, J ADOLESCENT HEALTH, V59, P530, DOI 10.1016/j.jadohealth.2016.06.007
   Berge JM, 2010, OBESITY, V18, P818, DOI 10.1038/oby.2009.324
   Borrello M, 2015, FRONT PSYCHOL, V6, DOI 10.3389/fpsyg.2015.01732
   Brazendale K, 2017, INT J BEHAV NUTR PHY, V14, DOI 10.1186/s12966-017-0555-2
   Brocki JM, 2006, PSYCHOL HEALTH, V21, P87, DOI 10.1080/14768320500230185
   Cacciari E, 2006, J ENDOCRINOL INVEST, V29, P581, DOI 10.1007/BF03344156
   Chen JL, 2004, J FAM NURS, V10, P262, DOI DOI 10.1177/1074840704264021
   Conradt M, 2008, J CLIN PSYCHOL, V64, P1129, DOI 10.1002/jclp.20501
   Creswell J.W., 2012, QUAL INQ
   Crossman A, 2006, SOC SCI MED, V63, P2255, DOI 10.1016/j.socscimed.2006.05.027
   Davidson L, 2008, CAN J PSYCHIAT, V53, P137, DOI 10.1177/070674370805300303
   De Los Reyes A, 2015, PSYCHOL BULL, V141, P858, DOI 10.1037/a0038498
   Duarte C, 2017, CLIN PSYCHOL PSYCHOT, V24, P195, DOI 10.1002/cpp.1996
   Duarte C, 2015, CLIN PSYCHOL PSYCHOT, V22, P656, DOI 10.1002/cpp.1925
   Dunkley DM, 2007, BEHAV RES THER, V45, P139, DOI 10.1016/j.brat.2006.01.017
   Fegert JM, 2020, CHILD ADOL PSYCH MEN, V14, DOI 10.1186/s13034-020-00329-3
   Frederick C. M., 1993, Journal of Sport Behavior, V16, P124
   Fulkerson JA, 2014, J NUTR EDUC BEHAV, V46, P2, DOI 10.1016/j.jneb.2013.07.012
   Gable S, 2000, FAM RELAT, V49, P293, DOI 10.1111/j.1741-3729.2000.00293.x
   Gale CR, 2008, PSYCHOSOM MED, V70, P397, DOI 10.1097/PSY.0b013e31816a719e
   Gee A, 2003, Eat Weight Disord, V8, P72
   Giusti EM, 2020, FRONT PSYCHOL, V11, DOI 10.3389/fpsyg.2020.01684
   Grabhorn M, 2006, CLIN PSYCHOL PSYCHOT, V13, P12, DOI 10.1002/cpp.463
   Hammons AJ, 2011, PEDIATRICS, V127, pE1565, DOI 10.1542/peds.2010-1440
   Harrington DW, 2017, INT J ENV RES PUB HE, V14, DOI 10.3390/ijerph14101272
   Holland S, 2012, CLIN CHILD PSYCHOL P, V17, P538, DOI [10.1177/1359104511426411, 10.1177/1359104510387391]
   Holt CL, 2001, ADDICT BEHAV, V26, P329, DOI 10.1016/S0306-4603(00)00108-8
   Jang M, 2019, OBES REV, V20, P1740, DOI 10.1111/obr.12930
   Kelly AC, 2013, BRIT J CLIN PSYCHOL, V52, P148, DOI 10.1111/bjc.12006
   Kelly N.R, 2010, HDB DIS BURDENS QUAL, P3137
   Khan Moien Ab, 2020, Obes Med, V19, P100282, DOI 10.1016/j.obmed.2020.100282
   KUZEL AJ, 1992, RES METH PR, V3, P31
   Lachal J, 2013, OBES REV, V14, P351, DOI 10.1111/obr.12010
   Langford BE, 2002, QUAL MARKET RES, V5, P58, DOI DOI 10.1108/13522750210414517
   Lazzer S, 2020, FRONT PHYSIOL, V11, DOI 10.3389/fphys.2020.00548
   Lee SM, 2021, INT J ENV RES PUB HE, V18, DOI 10.3390/ijerph18031280
   Leonard Barbara J, 2005, J Pediatr Nurs, V20, P405, DOI 10.1016/j.pedn.2005.03.010
   Lindseth A, 2004, SCAND J CARING SCI, V18, P145, DOI 10.1111/j.1471-6712.2004.00258.x
   Manzoni GM, 2018, OBESITY FACTS, V11, P25, DOI 10.1159/000484565
   Mellin AE, 2004, J PEDIATR PSYCHOL, V29, P221, DOI 10.1093/jpepsy/jsh023
   Mellin AE, 2002, J ADOLESCENT HEALTH, V31, P145, DOI 10.1016/S1054-139X(01)00396-2
   Miller AL, 2019, APPETITE, V136, P184, DOI 10.1016/j.appet.2019.02.005
   Mishra Lokanath, 2020, Int J Educ Res Open, V1, P100012, DOI 10.1016/j.ijedro.2020.100012
   Mokhtari Suzanne, 2017, BMC Obes, V4, P36, DOI 10.1186/s40608-017-0172-2
   Morgan D., 1997, FOCUS GROUPS QUALITA, V2nd, DOI [10.4135/9781412984287, DOI 10.4135/9781412984287]
   Morse J., 1994, HDB QUALITATIVE RES, P220, DOI DOI 10.1109/HICSS.2013.531
   Neymotin F, 2014, FRONT ENDOCRINOL, V5, DOI 10.3389/fendo.2014.00159
   Nogueira-de-Almeida CA, 2020, J PEDIAT-BRAZIL, V96, P546, DOI 10.1016/j.jped.2020.07.001
   Perrin EM, 2010, INT J EAT DISORDER, V43, P447, DOI 10.1002/eat.20710
   Pietrabissa G, 2020, FRONT PSYCHOL, V11, DOI 10.3389/fpsyg.2020.02201
   Pietrabissa G, 2020, FRONT PSYCHOL, V11, DOI 10.3389/fpsyg.2020.01299
   Pietrabissa G, 2018, FRONT PSYCHOL, V9, DOI 10.3389/fpsyg.2018.01104
   Pietrabissa G, 2017, FRONT PSYCHOL, V8, DOI 10.3389/fpsyg.2017.00083
   Pietrabissa G, 2012, FRONT PSYCHOL, V3, DOI 10.3389/fpsyg.2012.00317
   Pietrobelli A, 2020, OBESITY, V28, P1382, DOI 10.1002/oby.22861
   Power TG, 2018, APPETITE, V130, P174, DOI 10.1016/j.appet.2018.08.010
   Puhl RM, 2009, OBESITY, V17, P941, DOI 10.1038/oby.2008.636
   Ravens-Sieberer U, 2020, DTSCH ARZTEBL INT, V117, P828, DOI 10.3238/arztebl.2020.0828
   Rhee KE, 2006, PEDIATRICS, V117, P2047, DOI 10.1542/peds.2005-2259
   Rigamonti AE, 2020, NUTRIENTS, V12, DOI 10.3390/nu12010208
   Roland D, 2020, LANCET CHILD ADOLESC, V4, pE32, DOI 10.1016/S2352-4642(20)30206-6
   ROSS MW, 1983, BRIT J MED PSYCHOL, V56, P49, DOI 10.1111/j.2044-8341.1983.tb01531.x
   Rossi A, 2020, FRONT PSYCHOL, V11, DOI 10.3389/fpsyg.2020.02177
   Schafer MH, 2011, SOC PSYCHOL QUART, V74, P76, DOI 10.1177/0190272511398197
   Shannon C., 2016, Leisure/Loisir, V40, P253, DOI 10.1080/14927713.2016.1252937
   Smith J.A., 2009, INTERPRETATIVE PHENO
   Sokol RL, 2017, OBES REV, V18, P281, DOI 10.1111/obr.12497
   Swan S, 2003, BRIT J CLIN PSYCHOL, V42, P367, DOI 10.1348/014466503322528919
   Thaker VV, 2020, BMC PEDIATR, V20, DOI 10.1186/s12887-020-02145-2
   Ummel D, 2016, QUAL HEALTH RES, V26, P807, DOI 10.1177/1049732315627427
   Van Lancker W, 2020, LANCET PUBLIC HEALTH, V5, pE243, DOI 10.1016/S2468-2667(20)30084-0
   Wang GH, 2020, LANCET, V395, P945, DOI 10.1016/S0140-6736(20)30547-X
   Williams GC, 1996, J PERS SOC PSYCHOL, V70, P115, DOI 10.1037/0022-3514.70.1.115
   Williams LR, 2015, J CHILD FAM STUD, V24, P658, DOI 10.1007/s10826-013-9876-1
   Wilson PM, 2008, CAN PSYCHOL, V49, P250, DOI 10.1037/a0012762
   World Health Organization (WHO), OB OV
NR 84
TC 10
Z9 10
U1 3
U2 14
PU MDPI
PI BASEL
PA ST ALBAN-ANLAGE 66, CH-4052 BASEL, SWITZERLAND
EI 1660-4601
J9 INT J ENV RES PUB HE
JI Int. J. Environ. Res. Public Health
PD MAR
PY 2021
VL 18
IS 6
AR 3026
DI 10.3390/ijerph18063026
PG 18
WC Environmental Sciences; Public, Environmental & Occupational Health
WE Science Citation Index Expanded (SCI-EXPANDED); Social Science Citation Index (SSCI)
SC Environmental Sciences & Ecology; Public, Environmental & Occupational
   Health
GA RL8MZ
UT WOS:000639221300001
PM 33804231
OA Green Published, gold
DA 2022-11-04
ER

PT J
AU Sequeira, SL
   Silk, JS
   Hutchinson, E
   Jones, NP
   Ladouceur, CD
AF Sequeira, Stefanie L.
   Silk, Jennifer S.
   Hutchinson, Emily
   Jones, Neil P.
   Ladouceur, Cecile D.
TI Neural Responses to Social Reward Predict Depressive Symptoms in
   Adolescent Girls During the COVID-19 Pandemic
SO JOURNAL OF PEDIATRIC PSYCHOLOGY
LA English
DT Article
DE adolescents; COVID-19; depression; neural processes
ID MAJOR DEPRESSION; POSITIVE AFFECT; PEER REJECTION; HIGH-RISK;
   ACTIVATION; CHILDHOOD; METAANALYSIS; CHILDREN; YOUTH; ANTICIPATION
AB Objective Adolescent depression is increasing during the COVID-19 pandemic, possibly related to dramatic social changes. Individual-level factors that contribute to social functioning, such as temperament and neural reactivity to social feedback, may confer risk for or resilience against de- pressive symptoms during the pandemic. Methods Ninety-three girls (12-17 years) over- sampled for high shy/fearful temperament were recruited from a longitudinal study for a follow-up COVID-19 study. During the parent study (2016-2018), participants completed a functional magnetic resonance imaging task eliciting neural activity to performance-related social feedback. Depressive symptoms were assessed during the parent study and COVID-19 follow-up (April-May 2020). In 65 participants with complete data, we examined how interactions between temperament and neural activation to social reward or punishment in a socio-affective brain network predict depressive symptoms during COVID-19. Results Depressive symptoms increased during COVID-19. Significant interactions between temperament and caudate, putamen, and insula activation to social reward were found. Girls high in shy/fearful temperament showed negative associations between neural activation to social reward and COVID-19 depressive symptoms, whereas girls lower in shy/fearful temperament showed positive associations. Conclusions Girls high in shy/fearful temperament with reduced neural activation to social reward may be less likely to engage socially, which could be detrimental during the pandemic when social interactions are limited. In contrast, girls lower in shy/fearful temperament with heightened neural reactivity to social reward may be highly motivated to engage socially, which could also be detrimental with limited social opportunities. In both cases, improving social connection during the pandemic may attenuate or prevent depressive symptoms.
C1 [Sequeira, Stefanie L.; Silk, Jennifer S.; Hutchinson, Emily] Univ Pittsburgh, Dept Psychol, 210 South Bouquet St,Room 4423, Pittsburgh, PA 15260 USA.
   [Jones, Neil P.; Ladouceur, Cecile D.] Univ Pittsburgh, Dept Psychiat, Pittsburgh, PA 15260 USA.
RP Sequeira, SL (通讯作者)，Univ Pittsburgh, Dept Psychol, 210 South Bouquet St,Room 4423, Pittsburgh, PA 15260 USA.
EM sls234@pitt.edu
CR Angold A, 1987, MOOD FEELINGS QUESTI
   Baranger DAA, 2021, NEUROIMAGE, V232, DOI 10.1016/j.neuroimage.2021.117872
   Bartra O, 2013, NEUROIMAGE, V76, P412, DOI 10.1016/j.neuroimage.2013.02.063
   BENJAMINI Y, 1995, J R STAT SOC B, V57, P289, DOI 10.1111/j.2517-6161.1995.tb02031.x
   Bolling DZ, 2011, DEVELOPMENTAL SCI, V14, P1431, DOI 10.1111/j.1467-7687.2011.01087.x
   Brechwald WA, 2011, J RES ADOLESCENCE, V21, P166, DOI 10.1111/j.1532-7795.2010.00721.x
   Bress JN, 2013, PSYCHOPHYSIOLOGY, V50, P74, DOI 10.1111/j.1469-8986.2012.01485.x
   Brett M., 2002, NEUROIMAGE, V16, pS497, DOI DOI 10.1016/S1053-8119(02)90010-8
   Bylsma LM, 2008, CLIN PSYCHOL REV, V28, P676, DOI 10.1016/j.cpr.2007.10.001
   Caouette JD, 2014, DEV COGN NEUROS-NETH, V8, P65, DOI 10.1016/j.dcn.2013.10.003
   Chase HW, 2015, COGN AFFECT BEHAV NE, V15, P435, DOI 10.3758/s13415-015-0338-7
   Cyranowski JM, 2000, ARCH GEN PSYCHIAT, V57, P21, DOI 10.1001/archpsyc.57.1.21
   Dichter GS, 2012, J AFFECT DISORDERS, V136, P1126, DOI 10.1016/j.jad.2011.09.048
   Ellis L., 2001, BIENNIAL M SOC RES, DOI [10.1037/t07624-000, DOI 10.1037/T07624-000]
   Ellis WE, 2020, CAN J BEHAV SCI, V52, P177, DOI 10.1037/cbs0000215
   Forbes EE, 2006, J CHILD PSYCHOL PSYC, V47, P1031, DOI 10.1111/j.1469-7610.2006.01673.x
   Forbes EE, 2010, J AM ACAD CHILD PSY, V49, P162, DOI 10.1016/j.jaac.2009.11.006
   Forbes EE, 2009, AM J PSYCHIAT, V166, P64, DOI 10.1176/appi.ajp.2008.07081336
   Gladstone GL, 2006, J AFFECT DISORDERS, V95, P85, DOI 10.1016/j.jad.2006.04.015
   Guyer AE, 2006, J NEUROSCI, V26, P6399, DOI 10.1523/JNEUROSCI.0666-06.2006
   Guyer AE, 2016, NEUROSCI BIOBEHAV R, V70, P74, DOI 10.1016/j.neubiorev.2016.07.037
   Guyer AE, 2014, DEV PSYCHOPATHOL, V26, P229, DOI 10.1017/S0954579413000941
   Haarasilta LM, 2004, EUR J PUBLIC HEALTH, V14, P280, DOI 10.1093/eurpub/14.3.280
   Hayes AF, 2018, COMMUN MONOGR, V85, P4, DOI 10.1080/03637751.2017.1352100
   He ZH, 2019, SOC COGN AFFECT NEUR, V14, P815, DOI 10.1093/scan/nsz061
   Helfinstein SM, 2011, NEUROPSYCHOLOGIA, V49, P479, DOI 10.1016/j.neuropsychologia.2010.12.015
   Hinkelman L, 2020, RULING OUR EXPERIENC
   Jarcho JM, 2016, PSYCHOL SCI, V27, P821, DOI 10.1177/0956797616638319
   Kaufman J, 1997, J AM ACAD CHILD PSY, V36, P980, DOI 10.1097/00004583-199707000-00021
   Kaurin A., J ABNORM PSYCHOL
   Keedwell PA, 2005, BIOL PSYCHIAT, V58, P843, DOI 10.1016/j.biopsych.2005.05.019
   Keenan-Miller D, 2007, J ADOLESCENT HEALTH, V41, P256, DOI 10.1016/j.jadohealth.2007.03.015
   Keren H, 2018, AM J PSYCHIAT, V175, P1111, DOI 10.1176/appi.ajp.2018.17101124
   Kingery JN, 2010, CLIN CHILD FAM PSYCH, V13, P91, DOI 10.1007/s10567-009-0063-2
   Knutson B, 2000, NEUROIMAGE, V12, P20, DOI 10.1006/nimg.2000.0593
   Loades ME, 2020, J AM ACAD CHILD PSY, V59, P1218, DOI 10.1016/j.jaac.2020.05.009
   Long Jacob A, 2021, CRAN
   Masten CL, 2011, DEV PSYCHOPATHOL, V23, P283, DOI 10.1017/S0954579410000799
   Masten CL, 2009, SOC COGN AFFECT NEUR, V4, P143, DOI 10.1093/scan/nsp007
   Monk CS, 2008, AM J PSYCHIAT, V165, P90, DOI 10.1176/appi.ajp.2007.06111917
   Morris BH, 2015, DEPRESS ANXIETY, V32, P373, DOI 10.1002/da.22358
   Nelson BD, 2016, AM J PSYCHIAT, V173, P1223, DOI 10.1176/appi.ajp.2016.15121524
   Nolen-Hoeksema S, 2002, HANDBOOK OF DEPRESSION, P492
   Olino TM, 2015, J CHILD ADOL PSYCHOP, V25, P711, DOI 10.1089/cap.2014.0165
   Olino TM, 2014, DEV COGN NEUROS-NETH, V8, P55, DOI 10.1016/j.dcn.2013.11.005
   Perez-Edgar K, 2007, NEUROIMAGE, V35, P1538, DOI 10.1016/j.neuroimage.2007.02.006
   R Development Core Team, 2020, R LANG ENV STAT COMP
   Racine N, 2020, PSYCHIAT RES, V292, DOI 10.1016/j.psychres.2020.113307
   Rudolph KD, 2005, J PERS, V73, P115, DOI 10.1111/j.1467-6494.2004.00306.x
   Schwartz CE, 2003, SCIENCE, V300, P1952, DOI 10.1126/science.1083703
   Silk JS, 2012, PSYCHOL MED, V42, P2095, DOI 10.1017/S0033291712000207
   Silk JS, 2014, SOC COGN AFFECT NEUR, V9, P1798, DOI 10.1093/scan/nst175
   Silverman MH, 2015, NEUROIMAGE, V122, P427, DOI 10.1016/j.neuroimage.2015.07.083
   Singh S, 2020, PSYCHIAT RES, V293, DOI 10.1016/j.psychres.2020.113429
   Tai DBG, 2021, CLIN INFECT DIS, V72, P703, DOI 10.1093/cid/ciaa815
   Yarkoni T, 2011, NAT METHODS, V8, P665, DOI [10.1038/NMETH.1635, 10.1038/nmeth.1635]
NR 56
TC 1
Z9 1
U1 1
U2 4
PU OXFORD UNIV PRESS INC
PI CARY
PA JOURNALS DEPT, 2001 EVANS RD, CARY, NC 27513 USA
SN 0146-8693
EI 1465-735X
J9 J PEDIATR PSYCHOL
JI J. Pediatr. Psychol.
PD SEP
PY 2021
VL 46
IS 8
BP 915
EP 926
DI 10.1093/jpepsy/jsab037
EA JUL 2021
PG 12
WC Psychology, Developmental
WE Social Science Citation Index (SSCI)
SC Psychology
GA UM3WW
UT WOS:000693265100003
PM 34270756
OA Bronze, Green Published
DA 2022-11-04
ER

PT J
AU Raw, JAL
   Waite, P
   Pearcey, S
   Shum, A
   Patalay, P
   Creswell, C
AF Raw, Jasmine A. L.
   Waite, Polly
   Pearcey, Samantha
   Shum, Adrienne
   Patalay, Praveetha
   Creswell, Cathy
TI Examining changes in parent-reported child and adolescent mental health
   throughout the UK's first COVID-19 national lockdown
SO JOURNAL OF CHILD PSYCHOLOGY AND PSYCHIATRY
LA English
DT Article
DE COVID-19; United Kingdom; mental health; children; adolescent
ID QUESTIONNAIRE; DEPRESSION; STRENGTHS; ANXIETY
AB Background The COVID-19 pandemic has significantly changed the lives of children and adolescents, forcing them into periods of prolonged social isolation and time away from school. Understanding the psychological consequences of the UK's lockdown for children and adolescents, the associated risk factors, and how trajectories may vary for children and adolescents in different circumstances is essential so that the most vulnerable children and adolescents can be identified, and appropriate support can be implemented. Methods Participants were a convenience sample of parents and carers (n = 2,988) in the UK with children and adolescents aged between 4 and 16 years who completed an online survey about their child's mental health. Growth curve analysis was used to examine the changes in conduct problems, hyperactivity/inattention, and emotional symptoms between the end of March/beginning of April and July using data from monthly assessments over four months. Additionally, growth mixture modelling identified mental health trajectories for conduct problems, hyperactivity/inattention, and emotional symptoms separately, and subsequent regression models were used to estimate predictors of mental health trajectory membership. Results Overall levels of hyperactivity and conduct problems increased over time, whereas emotional symptoms remained relatively stable, though declined somewhat between June and July. Change over time varied according to child age, the presence of siblings, and with Special Educational Needs (SEN)/Neurodevelopmental Disorders (ND). Subsequent growth mixture modelling identified three, four, and five trajectories for hyperactivity/inattention, conduct problems, and emotional symptoms, respectively. Though many children maintained 'stable low' symptoms, others experienced elevated symptoms by July. These children were more likely to have a parent/carer with higher levels of psychological distress, to have SEN/ND, or to be younger in age. Conclusions The findings support previous literature and highlight that certain risk factors were associated with poorer mental health trajectories for children and adolescents during the pandemic.
C1 [Raw, Jasmine A. L.; Waite, Polly; Pearcey, Samantha; Creswell, Cathy] Univ Oxford, Dept Psychiat, Oxford, England.
   [Raw, Jasmine A. L.; Waite, Polly] Univ Reading, Sch Psychol & Clin Language Sci, Reading, Berks, England.
   [Waite, Polly; Pearcey, Samantha; Shum, Adrienne; Creswell, Cathy] Univ Oxford, Dept Expt Psychol, Oxford, England.
   [Patalay, Praveetha] UCL, Ctr Longitudinal Studies, London, England.
   [Patalay, Praveetha] UCL, MRC Unit Lifelong Hlth & Ageing, London, England.
RP Waite, P (通讯作者)，Univ Oxford, Radcliffe Observ, Dept Expt Psychol, Anna Watts Bldg,Woodstock Rd, Oxford OX2 6GG, England.
EM polly.waite@psych.ox.ac.uk
RI Creswell, Cathy/L-9306-2013; Waite, Polly/H-4415-2014
OI Creswell, Cathy/0000-0003-1889-0956; Raw, Jasmine/0000-0002-2739-6215;
   Waite, Polly/0000-0002-1967-8028
FU UKRI; Westminster Foundation; NIHR Postdoctoral Research Fellowship
   [PDF-2016-09092]; Oxford and Thames Valley NIHR Applied Research
   Collaboration
FX The authors would like to thank all the parents/carers and young people
   for taking part in the Co-SPACE study. The authors would also like to
   thank Kaja Wawrzak, Emily Davey, Alice Barnes, and the UKRI Emerging
   Minds network team for their help in setting up the survey. This
   research was funded by the UKRI and the Westminster Foundation. P.W. is
   funded by an NIHR Postdoctoral Research Fellowship (PDF-2016-09092).
   C.C. is supported by the Oxford and Thames Valley NIHR Applied Research
   Collaboration. The views expressed in this publication are those of the
   authors and not necessarily those of the NIHR or the Department of
   Health and Social Care. The study data can be accessed via
   https://ifbicc4d03a3792e54b20sxb6oo5q69pxw6ccffiac.eds.tju.edu.cn/8zx2y/and https://ifbicc4d03a3792e54b20sxb6oo5q69pxw6ccffiac.eds.tju.edu.cn/c2v4d/.The remaining authors
   have declared that they have no competing or potential conflicts of
   interest.
CR Asbury K, 2021, J AUTISM DEV DISORD, V51, P1772, DOI 10.1007/s10803-020-04577-2
   Browne M. W., 1993, SOCIOL METHOD RES, P136
   Butler A, 2018, BMJ OPEN, V8, DOI 10.1136/bmjopen-2017-019011
   Children's Commissioner, 2020, STRESS CHILDR ENGL C
   Children's Parliament, 2020, AR YOU DOING REP FIN
   Croissant Y, 2020, J STAT SOFTW, V95, DOI 10.18637/jss.v095.i11
   Dalton L, 2020, LANCET CHILD ADOLESC, V4, P346, DOI 10.1016/S2352-4642(20)30097-3
   Fritz J, 2018, FRONT PSYCHIATRY, V9, DOI 10.3389/fpsyt.2018.00230
   Gass K, 2007, J CHILD PSYCHOL PSYC, V48, P167, DOI 10.1111/j.1469-7610.2006.01699.x
   Goodman R, 1997, J CHILD PSYCHOL PSYC, V38, P581, DOI 10.1111/j.1469-7610.1997.tb01545.x
   Goodman R, 2001, J AM ACAD CHILD PSY, V40, P1337, DOI 10.1097/00004583-200111000-00015
   Hoekstra PJ, 2020, EUR CHILD ADOLES PSY, V29, P737, DOI 10.1007/s00787-020-01570-z
   ImpactEd, 2021, LOCKD LESS PUP LEARN
   ImpactEd, 2020, LOCKD LESS PUP LEARN
   Jefsen OH, 2021, J CHILD PSYCHOL PSYC, V62, P798, DOI 10.1111/jcpp.13292
   Klasen F, 2015, EUR CHILD ADOLES PSY, V24, P695, DOI 10.1007/s00787-014-0637-5
   Kline R.B., 2010, PRINCIPLES PRACTICE, DOI DOI 10.1038/156278A0
   Lawrence PJ, 2019, J AM ACAD CHILD PSY, V58, P46, DOI 10.1016/j.jaac.2018.07.898
   Lo YT, 2001, BIOMETRIKA, V88, P767, DOI 10.1093/biomet/88.3.767
   Loades ME, 2020, J AM ACAD CHILD PSY, V59, P1218, DOI 10.1016/j.jaac.2020.05.009
   LOVIBOND PF, 1995, BEHAV RES THER, V33, P335, DOI 10.1016/0005-7967(94)00075-U
   Mandall NA, 2005, BRIT DENT J, V199, P659, DOI 10.1038/sj.bdj.4812930
   McElroy E, 2020, BRIT J HEALTH PSYCH, V25, P934, DOI 10.1111/bjhp.12470
   Muthen B, 2000, ALCOHOL CLIN EXP RES, V24, P882, DOI 10.1097/00000374-200006000-00020
   Newlove-Delgado T, 2021, LANCET PSYCHIAT, V8, P353, DOI 10.1016/S2215-0366(20)30570-8
   NHS Digital, 2020, BUS CULT
   Nonweiler J, 2020, CHILDREN-BASEL, V7, DOI 10.3390/children7090128
   Pierce M, 2020, LANCET PSYCHIAT, V7, P567, DOI 10.1016/S2215-0366(20)30237-6
   Potter, 2020, BRIT FAMILIES LOCKDO
   R Core Team, 2018, LANG ENV STAT COMP V
   Racine N, 2020, PSYCHIAT RES, V292, DOI 10.1016/j.psychres.2020.113307
   Rosen Z., 2020, ANXIETY DISTRESS 1 C, DOI [10.31234/osf.io/7eq8c[RGT2], DOI 10.31234/OSF.IO/7EQ8C]
   Schoon I., 2015, MENTAL HLTH FINDINGS
   Selwyn VR, 2020, BMJ-BRIT MED J, V370, DOI 10.1136/bmj.m2888
   Shahar G, 2016, J FAM PSYCHOL, V30, P163, DOI 10.1037/fam0000179
   van der Meer M, 2008, EUR CHILD ADOLES PSY, V17, P491, DOI 10.1007/s00787-008-0691-y
   Van Roy B, 2010, BMC PSYCHIATRY, V10, DOI 10.1186/1471-244X-10-56
   Wang GH, 2020, LANCET, V395, P945, DOI 10.1016/S0140-6736(20)30547-X
   Widnall E., 2020, YOUNG PEOPLES MENTAL
NR 39
TC 17
Z9 17
U1 5
U2 26
PU WILEY
PI HOBOKEN
PA 111 RIVER ST, HOBOKEN 07030-5774, NJ USA
SN 0021-9630
EI 1469-7610
J9 J CHILD PSYCHOL PSYC
JI J. Child Psychol. Psychiatry
PD DEC
PY 2021
VL 62
IS 12
BP 1391
EP 1401
DI 10.1111/jcpp.13490
EA JUL 2021
PG 11
WC Psychology, Developmental; Psychiatry; Psychology
WE Science Citation Index Expanded (SCI-EXPANDED); Social Science Citation Index (SSCI)
SC Psychology; Psychiatry
GA XA8VC
UT WOS:000679132600001
PM 34327726
OA Green Submitted, Green Published, Green Accepted
DA 2022-11-04
ER

PT J
AU Haerana, BT
   Ansyar, DI
   Sadarang, RAI
   Karini, TA
   Adnan, Y
   Arranury, Z
AF Haerana, Bs Titi
   Ansyar, Dian Ihwana
   Sadarang, Rimawati Aulia Insani
   Karini, Tri Addya
   Adnan, Yudi
   Arranury, Zilfadhilah
TI Compliance of the COVID-19 prevention protocols on daily activities
   among adolescents in the period of early adapting new habits, South
   Sulawesi Province, Indonesia
SO GACETA SANITARIA
LA English
DT Article; Proceedings Paper
CT 3rd International Nursing and Health Sciences Students and Health Care
   Professionals Conference (INHSP)
CY NOV 06-07, 2019
CL Hasanuddin Univ, Fac Nursing, Makassar, INDONESIA
HO Hasanuddin Univ, Fac Nursing
DE Adolescents; Compliance; COVID-19; Prevention
AB Objective: This research was exploring the activities undertaken and compliance of the COVID-19 prevention protocols among adolescents in the period of adapting new habits.
   Methods: This research was a study of prevalence through online surveys among adolescents (12-25 years). There were 190 participants, used probabilistic sampling. Data was collected between 20th -24th June 2020.
   Result: We found it very small that did the domestic and general activities with not comply (0-8%), except family gatherings (14%). The transportation activities were not carried out by most participants who did contact with others, they perform by riding with their own motorbikes alone (80%) did comply. One-third of participants did dine outside, those who did not comply were those who buy/receive food or goods without leaving home (4-7%). Sport, health, and entertainment activities mostly (75%-93%) were not carried out, unless the sport was mostly performed well (82%).
   Conclusion: Adolescents in the COVID-19 pandemic at the beginning of the new habit adaptation largely restrict/did not perform outdoor activities. Those who were conducting their activities implemented prevention protocols. (C) 2021 SESPAS. Published by Elsevier Espana, S.L.U.
C1 [Haerana, Bs Titi; Ansyar, Dian Ihwana; Sadarang, Rimawati Aulia Insani; Karini, Tri Addya; Adnan, Yudi; Arranury, Zilfadhilah] Univ Islam Negeri Alariddin, Fac Med & Hlth Sci, Dept Publ Hlth, Sulawesi Selatan, Indonesia.
RP Haerana, BT (通讯作者)，Univ Islam Negeri Alariddin, Fac Med & Hlth Sci, Dept Publ Hlth, Sulawesi Selatan, Indonesia.
EM bs.titihaerana@gmail.com
OI Adnan, Yudi/0000-0001-6082-5918
CR [Anonymous], MEDIA KC
   Badan Nasional Penanggulangan Bencana, COVID 19 GTPP PETA R
   Buzzi C, 2020, ITAL J PEDIATR, V46, DOI [10.1186/s13052-020-00833-4, 10.1186/s13052-020-00833]
   Halim DA, 2020, ASIA-PAC J PUBLIC HE, V32, P363, DOI 10.1177/1010539520940933
   Harper CA, 2021, INT J MENT HEALTH AD, V19, P1875, DOI 10.1007/s11469-020-00281-5
   Health of Ministry Indonesia, WEBM MEN AD KEB BAR
   Health of Ministry Indonesia, HOM INF INF EM KEM R
   Miguel FK, 2021, PERS INDIV DIFFER, V168, DOI 10.1016/j.paid.2020.110346
NR 8
TC 0
Z9 0
U1 0
U2 0
PU ELSEVIER
PI BRIDGEWATER
PA 685 ROUTE 202-206, BRIDGEWATER, NJ 08807 USA
SN 0213-9111
EI 1578-1283
J9 GAC SANIT
JI Gac. Sanit.
PY 2021
VL 35
SU 2
BP S463
EP S467
DI 10.1016/j.gaceta.2021.07.025
PG 5
WC Health Care Sciences & Services; Health Policy & Services; Public,
   Environmental & Occupational Health
WE Science Citation Index Expanded (SCI-EXPANDED); Social Science Citation Index (SSCI); Conference Proceedings Citation Index - Social Science &amp; Humanities (CPCI-SSH); Conference Proceedings Citation Index - Science (CPCI-S)
SC Health Care Sciences & Services; Public, Environmental & Occupational
   Health
GA XS3QZ
UT WOS:000732829000089
PM 34929876
OA gold, Green Published
DA 2022-11-04
ER

PT J
AU Islamoska, S
   Petersen, JH
   Benfield, T
   Norredam, M
AF Islamoska, Sabrina
   Petersen, Jorgen Holm
   Benfield, Thomas
   Norredam, Marie
TI Socioeconomic and demographic risk factors in COVID-19 hospitalization
   among immigrants and ethnic minorities
SO EUROPEAN JOURNAL OF PUBLIC HEALTH
LA English
DT Article
ID PREVALENCE; MORTALITY; MIGRATION; MORBIDITY; REGISTER; DENMARK
AB Background Immigrants and ethnic minorities have been shown to be at increased risk of hospitalization from COVID-19. Our aim was to analyse the contribution of socioeconomic and demographic risk factors on hospital admissions for COVID-19 among immigrants and ethnic minorities compared to the majority population. Methods We used nationwide register data on all hospitalized COVID-19 cases between February and June 2020 (N = 2232) and random controls from the general population (N = 498 117). We performed logistic regression analyses and adjusted for age, sex, comorbidity, and socioeconomic and demographic factors. The main outcome measure was hospitalization with COVID-19 and was estimated using odds ratios (OR) and 95% confidence intervals (95% CI). Results Among 2232 COVID-19 cases, the OR of hospitalization with COVID-19 among immigrants and descendants of non-Western origin was 2.5 times higher (95% CI: 2.23-2.89) compared with individuals of Danish origin with most pronounced results among individuals from Iraq, Morocco, Pakistan and Somalia. The OR was largely attributed to comorbidity and socioeconomic factors, especially household size, occupation, and population density. Conclusion There is a significantly higher OR of hospitalization with COVID-19 among non-Western immigrants and ethnic minorities compared with ethnic Danes. This knowledge is crucial for health policymakers and practitioners in both the current and future pandemics to identify more vulnerable groups and target prevention initiatives.
C1 [Islamoska, Sabrina; Petersen, Jorgen Holm; Norredam, Marie] Univ Copenhagen, Danish Res Ctr Migrat Ethnic & Hlth, Dept Publ Hlth, Sect Hlth Serv Res, Copenhagen, Denmark.
   [Benfield, Thomas; Norredam, Marie] Copenhagen Univ Hosp Amager & Hvidovre, Dept Infect Dis, Hvidovre, Denmark.
   [Benfield, Thomas] Univ Copenhagen, Fac Hlth & Med Sci, Inst Clin Med, Copenhagen, Denmark.
RP Islamoska, S (通讯作者)，Univ Copenhagen, Dept Publ Hlth, Oster Farimagsgade 5, DK-1014 Copenhagen, Denmark.
EM saim@sund.ku.dk
OI Petersen, Jorgen Holm/0000-0003-3979-7443; Benfield,
   Thomas/0000-0003-0698-9385; Islamoska, Sabrina/0000-0002-7693-6142
FU University Hospital Hvidovre, University of Copenhagen and Statens Serum
   Institut
FX This study was funded by University Hospital Hvidovre, University of
   Copenhagen and Statens Serum Institut.
CR Abuelgasim E, 2020, CURR PROB CARDIOLOGY, V45, DOI 10.1016/j.cpcardiol.2020.100621
   Andersen GS, 2016, DIABETES RES CLIN PR, V122, P9, DOI 10.1016/j.diabres.2016.09.020
   Carlsson AC, 2013, DIABETES RES CLIN PR, V100, P404, DOI 10.1016/j.diabres.2013.03.014
   CHARLSON ME, 1987, J CHRON DIS, V40, P373, DOI 10.1016/0021-9681(87)90171-8
   Christensen DM, 2020, J GEN INTERN MED, V35, P2801, DOI 10.1007/s11606-020-05991-z
   Drefahl S, 2020, NAT COMMUN, V11, DOI 10.1038/s41467-020-18926-3
   El-Khatib Z, 2020, ECLINICALMEDICINE, V23, DOI 10.1016/j.eclinm.2020.100430
   Hamer M, 2020, ETHNIC DISPARITIES H
   Indseth T, 2021, SCAND J PUBLIC HEALT, V49, P48, DOI 10.1177/1403494820984026
   Institut for Menneskerettigheder,, 2020, COR RAMM SKAEVT ETN
   Jervelund SS, 2017, J IMMIGR MINOR HEALT, V19, P448, DOI 10.1007/s10903-016-0347-9
   Koochek A, 2008, EUR J CARDIOV PREV R, V15, P78, DOI 10.1097/HJR.0b013e3282f21968
   Krasnik A, 2020, LANCET POLICY BRIEFS
   Krishnan L, 2020, ANN INTERN MED, V173, P474, DOI 10.7326/M20-2223
   Kuhlmann E, 2020, EUR J PUBLIC HEALTH, V30, P22, DOI 10.1093/eurpub/ckaa126
   Loweree J., 2020, IMPACT COVID 19 NONC
   Lynge E, 2011, SCAND J PUBLIC HEALT, V39, P30, DOI 10.1177/1403494811401482
   Mertz D, 2013, BMJ-BRIT MED J, V347, DOI 10.1136/bmj.f5061
   Mikolai J, 2020, SSM-POPUL HLTH, V12, DOI 10.1016/j.ssmph.2020.100628
   National Center for Health Statistics, 2019, NATL HLTH STAT REP, P1
   Norredam M, 2015, DAN MED J, V62
   Pan D, 2020, ECLINICALMEDICINE, V23, DOI 10.1016/j.eclinm.2020.100404
   Raisi-Estabragh Z, 2020, J PUBLIC HEALTH-UK, V42, P451, DOI 10.1093/pubmed/fdaa095
   Rossi PG, 2020, PLOS ONE, V15, DOI 10.1371/journal.pone.0238281
   Rostila M, 2021, AM J EPIDEMIOL, V190, P1510, DOI 10.1093/aje/kwab057
   Singh I, 2020, BRIT J HOSP MED, V81, DOI 10.12968/hmed.2020.0241
   Statens Serum Institut,, 2020, COVID 19 DANM EP TRE
   Statens Serum Institut, 2020, COVID 19 HERK OPD FO
   Statistics Denmark, 2020, DOC STAT POP 2020
   Statistics Denmark, 2020, 9788750123705 STAT D
   Statistics Denmark, 2019, INDV DANM 2019
   Sundararajan V, 2004, J CLIN EPIDEMIOL, V57, P1288, DOI 10.1016/j.jclinepi.2004.03.012
   Svendsen MT, 2020, BMC PUBLIC HEALTH, V20, DOI 10.1186/s12889-020-08498-8
   Sze S, 2020, ECLINICALMEDICINE, V29-30, DOI 10.1016/j.eclinm.2020.100630
NR 34
TC 3
Z9 3
U1 0
U2 0
PU OXFORD UNIV PRESS
PI OXFORD
PA GREAT CLARENDON ST, OXFORD OX2 6DP, ENGLAND
SN 1101-1262
EI 1464-360X
J9 EUR J PUBLIC HEALTH
JI Eur. J. Public Health
PD APR 1
PY 2022
VL 32
IS 2
BP 302
EP 310
DI 10.1093/eurpub/ckab186
EA FEB 2022
PG 9
WC Public, Environmental & Occupational Health
WE Science Citation Index Expanded (SCI-EXPANDED); Social Science Citation Index (SSCI)
SC Public, Environmental & Occupational Health
GA 0F3JP
UT WOS:000777259700022
PM 34718522
OA Green Published, hybrid
DA 2022-11-04
ER

PT J
AU Du, M
   Tao, LY
   Liu, J
AF Du, Min
   Tao, Liyuan
   Liu, Jue
TI Association between risk perception and influenza vaccine hesitancy for
   children among reproductive women in China during the COVID-19 pandemic:
   a national online survey
SO BMC PUBLIC HEALTH
LA English
DT Article
DE Vaccine hesitancy; Influenza; China; Reproductive women; COVID-19
ID PARENTS; CARE
AB Background In China, the national prevalence of parental influenza vaccine hesitancy (IVH) during the pandemic of coronavirus disease 2019 (COVID-19), and the association between risk perception and parental IVH are still unclear. We aimed to explore the association between risk perception and IVH for children among reproductive women in China, a poorly studied area. Methods From December 14, 2020, to January 31, 2021, we conducted a national anonymous online survey on IVH for children among reproductive women in China. We assessed risk perception including perceived susceptibility, severity, barriers, and benefits using the Health Belief Model and then classified each variable into three groups based on tertiles. Logistic regression models were used to calculate the adjusted odds ratio (aOR) of risk perception related to vaccine hesitancy after controlling for sociodemographic characteristics, health status, and knowledge of influenza, among other factors. Additionally, subgroup analysis was performed. Results Among 3,011 reproductive women, 9.13% reported IVH. In multivariable models, vaccine hesitancy was associated with low perceived susceptibility (aOR = 2.55, 95% CI: 1.79-3.65), higher perceived barriers (moderate: aOR = 1.47, 95% CI: 1.04-2.08; high: aOR = 2.20, 95% CI: 1.47-3.30), and low perceived benefit (moderate: aOR = 1.40, 95% CI: 1.03-1.92; low: aOR = 2.10, 95% CI: 1.43-3.07). Subgroup analysis showed that vaccine hesitancy was more likely to occur among women with high perceived barriers aged < 30 years compared with those older than 30 years (P for difference = 0.041) and among women with moderate perceived benefit who had never conceived compared with those had a history of pregnancy (P for difference = 0.048). Conclusions Nearly one in 10 reproductive women was hesitant about influenza vaccination for their children during the COVID-19 pandemic. To mitigate vaccine hesitancy, our findings highlight a need for tailored public health measures to increase perceived disease susceptibility and vaccine benefit and decrease perceived barriers. Furthermore, the effect of high perceived barriers and moderate perceived benefit on vaccine hesitancy was higher among younger women and women who had never conceived.
C1 [Du, Min; Liu, Jue] Peking Univ, Sch Publ Hlth, Dept Epidemiol & Biostat, 38 Xueyuan Rd, Beijing 100191, Peoples R China.
   [Tao, Liyuan] Peking Univ Third Hosp, Res Ctr Clin Epidemiol, 49 Huayuan North Rd, Beijing 100083, Peoples R China.
   [Liu, Jue] Peking Univ, Inst Global Hlth & Dev, 5 Yiheyuan Rd, Beijing 100871, Peoples R China.
   [Liu, Jue] Peking Univ, Natl Hlth Commiss Key Lab Reprod Hlth, 38 Xueyuan Rd, Beijing 100191, Peoples R China.
RP Liu, J (通讯作者)，Peking Univ, Sch Publ Hlth, Dept Epidemiol & Biostat, 38 Xueyuan Rd, Beijing 100191, Peoples R China.
EM jueliu@bjmu.edu.cn
RI Liu, Jue/AAF-7581-2021; tao, liyuan/L-2642-2018
OI Liu, Jue/0000-0002-1938-9365; tao, liyuan/0000-0003-3497-1326
FU National Natural Science Foundation of China [72122001, 71934002];
   National Key Research and Development Project of China [2021ZD0114101,
   2021ZD0114104, 2021ZD0114105]; National Statistical Science Research
   Project [2021LY038]
FX This study was supported by the National Natural Science Foundation of
   China (grant numbers 72122001, 71934002), the National Key Research and
   Development Project of China (grant number 2021ZD0114101, 2021ZD0114104,
   2021ZD0114105) and National Statistical Science Research Project (grant
   numbers 2021LY038).
CR Dosanjh A, 2021, J ASTHMA ALLERGY, V14, P427, DOI 10.2147/JAA.S303309
   Duan JJ., 2019, CHIN J WOMEN CHILD H, V3, P44, DOI [10.19757/j.cnki.issn1674-7763.2019.03.01, DOI 10.19757/J.CNKI.ISSN1674-7763.2019.03.01]
   Feng ZJ, 2020, CHINA CDC WEEKLY, V2, P113, DOI 10.46234/ccdcw2020.032
   Flood EM, 2010, CLIN THER, V32, P1448, DOI 10.1016/j.clinthera.2010.06.020
   FOLKMAN S, 1986, J PERS SOC PSYCHOL, V50, P992, DOI 10.1037/0022-3514.50.5.992
   Goldman RD, 2021, J PEDIATR-US, V228, P87, DOI 10.1016/j.jpeds.2020.08.005
   Goss MD, 2020, VACCINE, V38, P1565, DOI 10.1016/j.vaccine.2019.11.040
   Hamadah RE, 2021, J FAM MED PRIM CARE, V10, P904, DOI 10.4103/jfmpc.jfmpc_1602_20
   Hu Y, 2019, HUM VACC IMMUNOTHER, V15, P1092, DOI 10.1080/21645515.2019.1572409
   Hu Y, 2017, INT J ENV RES PUB HE, V14, DOI 10.3390/ijerph14121551
   Kraigsley AM, 2021, VACCINE, V39, P3419, DOI 10.1016/j.vaccine.2021.04.043
   Larson HJ, 2014, VACCINE, V32, P2150, DOI 10.1016/j.vaccine.2014.01.081
   Lin YL, 2020, PLOS NEGLECT TROP D, V14, DOI 10.1371/journal.pntd.0008961
   Liu CB, 2021, RISK MANAG HEALTHC P, V14, DOI 10.2147/RMHP.S302521
   Liu J, 2020, BMJ SEX REPROD HEAL, V46, P59, DOI 10.1136/bmjsrh-2018-200197
   Ma WJ., 2000, J CHIN HLTH STAT, V6, P364, DOI 10.3969/j.issn.1002-3674.2000.06.017
   MacDonald NE, 2015, VACCINE, V33, P4161, DOI 10.1016/j.vaccine.2015.04.036
   Madewell ZJ, 2021, PLOS ONE, V16, DOI 10.1371/journal.pone.0246385
   Mills Kale, 2020, Kans J Med, V13, P248, DOI 10.17161/kjm.vol13.14761
   National Bureau of Statistics, 2020, CHIN STAT YB
   National Immunization Advisory Committee (NIAC) Technical Working Group (TWG), 2021, ZHONGHUA LIU XING BI, V42, P1722, DOI 10.3760/cma.j.cn112338-20210913-00732
   Nayak J, 2021, CSH PERSPECT MED, V11, DOI 10.1101/cshperspect.a038430
   Olusanya OA, 2021, FRONT IMMUNOL, V12, DOI 10.3389/fimmu.2021.663074
   Paules C, 2017, LANCET, V390, P697, DOI 10.1016/S0140-6736(17)30129-0
   Santibanez TA, 2020, PEDIATRICS, V146, DOI 10.1542/peds.2020-007609
   Schellenberg N, 2020, CAN J PUBLIC HEALTH, V111, P562, DOI 10.17269/s41997-020-00390-7
   Smith LE, 2017, VACCINE, V35, P6059, DOI 10.1016/j.vaccine.2017.09.046
   Srinivasan Mythili, 2020, Hosp Pediatr, V10, P76, DOI 10.1542/hpeds.2019-0076
   Szilagyi PG, 2020, J PEDIATR-US, V221, P123, DOI 10.1016/j.jpeds.2020.02.020
   Tan Jasmine, 2021, medRxiv, DOI 10.1101/2021.04.14.21255448
   Tao LY, 2021, FRONT MED-LAUSANNE, V8, DOI 10.3389/fmed.2021.679520
   Tuckerman J, 2020, PLOS ONE, V15, DOI 10.1371/journal.pone.0230425
   Wang JH, 2020, VACCINES-BASEL, V8, DOI 10.3390/vaccines8030482
   Wang Q, 2021, VACCINES-BASEL, V9, DOI 10.3390/vaccines9040342
   Wang Q, 2018, VACCINE, V36, P7262, DOI 10.1016/j.vaccine.2018.10.045
   Wei Z, 2021, EXPERT REV VACCINES, V20, P601, DOI 10.1080/14760584.2021.1908134
   Williams JTB, 2021, ACAD PEDIATR, V21, P1126, DOI 10.1016/j.acap.2021.05.017
   World health organization, VACC EUR COMM WHO JO
   World Health Organization, INFL SEAS
   Wu MJ, 2021, VACCINE, V39, P1788, DOI 10.1016/j.vaccine.2021.01.065
   Yan SJ, 2021, HUM VACC IMMUNOTHER, V17, P1403, DOI 10.1080/21645515.2020.1826250
   Zhou YH, 2021, HUM VACC IMMUNOTHER, V17, P2289, DOI 10.1080/21645515.2020.1871571
   Zhu H, 2010, OSTEOPOROSIS INT, V21, P765, DOI 10.1007/s00198-009-1010-2
NR 43
TC 1
Z9 1
U1 3
U2 4
PU BMC
PI LONDON
PA CAMPUS, 4 CRINAN ST, LONDON N1 9XW, ENGLAND
EI 1471-2458
J9 BMC PUBLIC HEALTH
JI BMC Public Health
PD FEB 23
PY 2022
VL 22
IS 1
AR 385
DI 10.1186/s12889-022-12782-0
PG 10
WC Public, Environmental & Occupational Health
WE Science Citation Index Expanded (SCI-EXPANDED)
SC Public, Environmental & Occupational Health
GA ZG4MJ
UT WOS:000760233300006
PM 35197035
OA Green Published, gold
DA 2022-11-04
ER

PT J
AU Li, JY
   Zhan, DN
   Zhou, YH
   Gao, XM
AF Li, Jiayu
   Zhan, Danni
   Zhou, Yuhong
   Gao, Xuemei
TI Loneliness and problematic mobile phone use among adolescents during the
   COVID-19 pandemic: The roles of escape motivation and self-control
SO ADDICTIVE BEHAVIORS
LA English
DT Article
DE COVID-19; Loneliness; Adolescent problematic mobile phone use; Escape
   motivation; Self-control
ID INTERNET-USE; SMARTPHONE USE; MODERATING ROLE; ADDICTION; MODEL;
   PREDICTORS; STRESS
AB In this cross-sectional study, we explored the relationship between loneliness and problematic mobile phone use among Chinese adolescents during the COVID-19 pandemic, considering the effects of escape motivation and self-control. We recruited 1034 adolescents (mean age 15.76 ? 1.20 years) from China. The results showed that loneliness was positively associated with escape motivation and adolescent problematic mobile phone use. Furthermore, when controlling for gender, escape motivation mediated the relationship between loneliness and problematic mobile phone use, and self-control moderated the relationship between escape motivation and problematic mobile phone use. Specifically, as self-control increased, escape motivation was less likely to induce problematic mobile phone use. Thus, loneliness and escape motivation may be factors that increase the risk of problematic mobile phone use, and self-control should be considered in prevention and intervention strategies aimed at attenuating adolescent problematic mobile phone use.
C1 [Li, Jiayu; Zhou, Yuhong; Gao, Xuemei] Southwest Univ, Fac Psychol, 2 Tiansheng St, Chongqing 400715, Peoples R China.
   [Li, Jiayu; Zhou, Yuhong; Gao, Xuemei] Southwest Univ, Key Lab Cognit & Personal, Minist Educ, Chongqing, Peoples R China.
   [Zhan, Danni] Mian Zhong Expt Sch, Chengdu, Sichuan, Peoples R China.
RP Gao, XM (通讯作者)，Southwest Univ, Fac Psychol, 2 Tiansheng St, Chongqing 400715, Peoples R China.
EM zhenggao@swu.edu.cn
RI Gui, Yuliang/AAP-5071-2021
OI Li, Jiayu/0000-0001-8693-5525
FU National social Science Foundation of China [19BSH112]; Chongqing
   Research Program of Basic Research and Frontier Technology
   [cstc2018jcyjAX0480]; Fundamental Research Funds for the Central
   Universities [SWU1909226]
FX This research was funded by the National social Science Foundation of
   China (Grant No. 19BSH112), Chongqing Research Program of Basic Research
   and Frontier Technology (cstc2018jcyjAX0480), the Fundamental Research
   Funds for the Central Universities (Grant No. SWU1909226).
CR [Anonymous], 2020, 46 CHINA INTERNET DE
   [Anonymous], 2020, MOBILE MARKET REPORT
   Arpaci I, 2020, PSYCHIAT QUART, V91, P577, DOI 10.1007/s11126-020-09718-5
   Bian MW, 2015, SOC SCI COMPUT REV, V33, P61, DOI 10.1177/0894439314528779
   Billieux J, 2012, CURR PSYCHIATRY REV, V8, P299, DOI 10.2174/157340012803520522
   Bolin JH, 2014, J EDUC MEAS, V51, P335, DOI 10.1111/jedm.12050
   Brand M, 2019, NEUROSCI BIOBEHAV R, V104, P1, DOI 10.1016/j.neubiorev.2019.06.032
   Brand M, 2016, NEUROSCI BIOBEHAV R, V71, P252, DOI 10.1016/j.neubiorev.2016.08.033
   Bu F, 2020, PUBLIC HEALTH, V186, P31, DOI 10.1016/j.puhe.2020.06.036
   Burglass E, 1985, J STUD ALCOHOL, V49, P107
   Busch PA, 2021, COMPUT HUM BEHAV, V114, DOI 10.1016/j.chb.2020.106414
   Chen CY, 2019, J BEHAV ADDICT, V8, P564, DOI 10.1556/2006.8.2019.34
   Duckworth AL, 2011, P NATL ACAD SCI USA, V108, P2639, DOI 10.1073/pnas.1019725108
   Dvorak RD, 2009, PERS SOC PSYCHOL B, V35, P572, DOI 10.1177/0146167208330855
   Fu XC, 2020, INT J ENV RES PUB HE, V17, DOI 10.3390/ijerph17051487
   Gao X.Q., 2020, CHINESE J HLTH PSYCH, V28, P1548
   Griffiths M.D., 2015, CURRENT ADDICTION RE, V2, P156, DOI [10.1007/s40429-015-0054-y, DOI 10.1007/S40429-015-0054-Y]
   Hofmann W, 2009, PERSPECT PSYCHOL SCI, V4, P162, DOI 10.1111/j.1745-6924.2009.01116.x
   Huang M. X., 2015, CHINA J HLTH PSYCHOL, V23, P1193, DOI DOI 10.13342/J.CNKI.CJHP.2015.08.022
   Kagan J, 2009, AM J PSYCHIAT, V166, P375, DOI 10.1176/appi.ajp.2008.08091320
   Kardefelt-Winther D, 2014, COMPUT HUM BEHAV, V31, P351, DOI 10.1016/j.chb.2013.10.059
   Kerkhof P, 2011, HUM COMMUN RES, V37, P147, DOI 10.1111/j.1468-2958.2010.01397.x
   Khang H, 2012, INT J MOB COMMUN, V10, P65, DOI 10.1504/IJMC.2012.044523
   Killgore WDS, 2020, PSYCHIAT RES, V294, DOI 10.1016/j.psychres.2020.113551
   Kim HJ, 2018, PLOS ONE, V13, DOI 10.1371/journal.pone.0190896
   Kim JH, 2019, J MEDIA PSYCHOL-GER, V31, P117, DOI 10.1027/1864-1105/a000234
   Kim JH, 2017, COMPUT HUM BEHAV, V67, P282, DOI 10.1016/j.chb.2016.11.004
   Kim J, 2009, CYBERPSYCHOL BEHAV, V12, P451, DOI 10.1089/cpb.2008.0327
   Kircaburun K, 2020, INT J MENT HEALTH AD, V18, P1446, DOI 10.1007/s11469-019-00179-x
   Leung L, 2000, JOURNALISM MASS COMM, V77, P308, DOI 10.1177/107769900007700206
   Leung L, 2008, J CHILD MEDIA, V2, P93, DOI 10.1080/17482790802078565
   Li DP, 2016, COMPUT HUM BEHAV, V60, P54, DOI 10.1016/j.chb.2016.02.015
   Li LZ, 2020, PSYCHIAT RES, V291, DOI 10.1016/j.psychres.2020.113267
   Li Q., 2012, J SW U SOCIAL SCI ED, V38, P41, DOI [10.13718/j.cnki.xdsk.2012.02.022, DOI 10.13718/J.CNKI.XDSK.2012.02.022]
   [刘红 Liu Hong], 2012, [中国心理卫生杂志, Chinese Mental Health Journal], V26, P66
   [刘红 Liu Hong], 2011, [心理科学, Psychological Science], V34, P1453
   Liu QQ, 2021, CURR PSYCHOL, V40, P5134, DOI 10.1007/s12144-019-00464-x
   Liu QQ, 2018, COMPUT HUM BEHAV, V87, P247, DOI 10.1016/j.chb.2018.06.006
   Ma ST, 2020, FRONT PSYCHOL, V11, DOI 10.3389/fpsyg.2020.00813
   Markowitz DM, 2019, PLOS ONE, V14, DOI 10.1371/journal.pone.0224464
   Morahan-Martin J, 2000, COMPUT HUM BEHAV, V16, P13, DOI 10.1016/S0747-5632(99)00049-7
   Niu GF, 2020, CHILD YOUTH SERV REV, V116, DOI 10.1016/j.childyouth.2020.105247
   Oaten M, 2006, BASIC APPL SOC PSYCH, V28, P1, DOI 10.1207/s15324834basp2801_1
   Park N, 2012, CYBERPSYCH BEH SOC N, V15, P491, DOI 10.1089/cyber.2011.0580
   Park S, 2014, COMPUT HUM BEHAV, V38, P349, DOI 10.1016/j.chb.2014.06.005
   Park W. K, 2003, KOREAN J JOURNALISM, V47, P10
   Ran G. M, 2018, PSYCHOL RES-PSYCH FO, V11, P570
   Russell DW, 1996, J PERS ASSESS, V66, P20, DOI 10.1207/s15327752jpa6601_2
   Shen X, 2019, COMPUT HUM BEHAV, V95, P31, DOI 10.1016/j.chb.2019.01.012
   Tangney JP, 2004, J PERS, V72, P271, DOI 10.1111/j.0022-3506.2004.00263.x
   Tokunaga RS, 2010, HUM COMMUN RES, V36, P512, DOI 10.1111/j.1468-2958.2010.01386.x
   Tull MT, 2020, PSYCHIAT RES, V289, DOI 10.1016/j.psychres.2020.113098
   Wang JL, 2015, COMPUT HUM BEHAV, V53, P181, DOI 10.1016/j.chb.2015.07.005
   Wang JL, 2015, PERS INDIV DIFFER, V80, P119, DOI 10.1016/j.paid.2015.02.016
   Wilson K, 2010, CYBERPSYCH BEH SOC N, V13, P173, DOI 10.1089/cyber.2009.0094
   [谢东杰 Xie Dongjie], 2014, [中国心理卫生杂志, Chinese Mental Health Journal], V28, P386
   Yang XJ, 2020, ADDICT BEHAV, V108, DOI 10.1016/j.addbeh.2020.106426
   Yang XJ, 2019, J CHILD FAM STUD, V28, P822, DOI 10.1007/s10826-018-01323-2
   Yayan EH, 2019, PERSPECT PSYCHIATR C, V55, P194, DOI 10.1111/ppc.12318
   Young NL, 2017, COMPUT HUM BEHAV, V71, P24, DOI 10.1016/j.chb.2017.01.039
   Zhen R, 2019, INT J ENV RES PUB HE, V16, DOI 10.3390/ijerph16132286
NR 61
TC 32
Z9 33
U1 27
U2 126
PU PERGAMON-ELSEVIER SCIENCE LTD
PI OXFORD
PA THE BOULEVARD, LANGFORD LANE, KIDLINGTON, OXFORD OX5 1GB, ENGLAND
SN 0306-4603
EI 1873-6327
J9 ADDICT BEHAV
JI Addict. Behav.
PD JUL
PY 2021
VL 118
AR 106857
DI 10.1016/j.addbeh.2021.106857
EA MAR 2021
PG 7
WC Psychology, Clinical; Substance Abuse
WE Science Citation Index Expanded (SCI-EXPANDED); Social Science Citation Index (SSCI)
SC Psychology; Substance Abuse
GA RH7CJ
UT WOS:000636371600026
PM 33676160
OA Bronze, Green Published
DA 2022-11-04
ER

PT J
AU Baker, V
   Arnold, G
   Piot, S
   Thwala, L
   Glynn, J
   Hargreaves, J
   Birdthistle, I
AF Baker, Venetia
   Arnold, Georgia
   Piot, Sara
   Thwala, Lesedi
   Glynn, Judith
   Hargreaves, James
   Birdthistle, Isolde
TI Young Adults' Responses to an African and US-Based COVID-19 Edutainment
   Miniseries: Real-Time Qualitative Analysis of Online Social Media
   Engagement
SO JMIR FORMATIVE RESEARCH
LA English
DT Article
DE COVID-19; adolescents; young people; social media; edutainment
AB Background: In April 2020, as cases of the novel COVID-19 spread across the globe, MTV Staying Alive Foundation created the educational entertainment miniseries MTV Shuga: Alone Together. In 70 short episodes released daily on YouTube, Alone Together aimed to disseminate timely and accurate information to increase young people's knowledge, motivation, and actions to prevent COVID-19.
   Objective: We sought to identify Alone Together viewer's perspectives on the global COVID-19 pandemic and national lockdowns by examining the words, conversations, experiences, and emotions expressed on social media in response to the Alone Together episodes. We also assessed how viewers used the series and its online community as a source of support during the global pandemic.
   Methods: A total of 3982 comments and 70 live chat conversations were extracted from YouTube between April and October 2020 and analyzed through a data-led inductive thematic approach. Aggregated demographic and geographical data were collected using YouTube Analytics.
   Results: The miniseries had a global reach across 5 continents, with a total of 7.7 million views across MTV Shuga platforms. The series had over 1 million views over 70 episodes on YouTube and an average of 5683 unique viewers per episode on YouTube. The dominant audience was adults under the age of 35 years and women. Across diverse countries such as Nigeria, Ghana, the United States, and the UK, viewers believed that COVID-19 was serious and expressed that it was socially responsible to follow public health measures. Storylines of the series about the impact of self-isolation on mental health, exposure to violence in lockdowns, and restricted employment opportunities due to the pandemic resonated with young viewers. Tuning in to the miniseries provided viewers with reliable information, entertainment, and an online community during an isolating, confusing, and worrying time.
   Conclusions: During the first wave of COVID-19, viewers from at least 53 countries connected on social media via the MTV miniseries. The analysis showed how digitally connected people under the age of 35 years, predominantly women, felt compelled to follow COVID-19 safety measures despite the pandemic's impact on their social, educational, and financial needs. Viewers used social media to reach out to fellow viewers for advice, solace, support, and resources. Organizations, governments, and individuals have been forced to innovate during the pandemic to ensure people can access services safely and remotely. This analysis showed that women under 35 years of age were especially receptive to receiving support from online communities and media services. Peer influence and support online can be a powerful public health tool as people have a great capacity to influence each other and shape norms around public health. However, online services are not accessible to everyone, and COVID-19 has increased disparities between digitally connected and unconnected younger adults.
C1 [Baker, Venetia; Glynn, Judith; Birdthistle, Isolde] London Sch Hyg & Trop Med, Fac Epidemiol & Populat Hlth, Dept Populat Hlth, Keppel St, London WC1E 7HT, England.
   [Arnold, Georgia; Piot, Sara; Thwala, Lesedi] MTV Staying Alive Fdn, London, England.
   [Hargreaves, James] London Sch Hyg & Trop Med, Fac Publ Hlth & Policy, London, England.
RP Baker, V (通讯作者)，London Sch Hyg & Trop Med, Fac Epidemiol & Populat Hlth, Dept Populat Hlth, Keppel St, London WC1E 7HT, England.
EM venetia.baker@lshtm.ac.uk
OI Glynn, Judith/0000-0001-9325-4576; Birdthistle,
   Isolde/0000-0001-5742-6588; Piot, Sara/0000-0001-7323-0577; Thwala,
   Lesedi/0000-0001-7450-3936; Baker, Venetia/0000-0002-0938-5109; Arnold,
   Georgia/0000-0002-9807-9997
FU Unitaid
FX We thank Alistair Chase for comments on an early draft of this
   manuscript. We also thank Tinashe Venge for his contributions to
   discussions and analytic summaries of the social media data. Finally, we
   are grateful to Laetitia Kouassi Pessek and Bolade Ogunfuye who assisted
   us with YouTube Analytics data extraction. This research was funded by
   Unitaid. Unitaid is a hosted partnership of the World Health
   Organization.
CR Andrews JL, 2020, TRENDS COGN SCI, V24, P585, DOI 10.1016/j.tics.2020.05.001
   [Anonymous], 2020, UN SECR GEN POL BRIE
   [Anonymous], 2021, COVID 19 COST WOM GL
   Banerjee A., 2019, Working Paper Series - National Bureau of Economic Research (Massachusetts), DOI 10.3386/w26096
   Braun V., 2006, QUAL RES PSYCHOL, V3, P77, DOI 10.1191/1478088706qp063oa
   Bu F, 2020, PUBLIC HEALTH, V186, P31, DOI 10.1016/j.puhe.2020.06.036
   Cassidy J, 2008, BRIT MED J, V336, P1102, DOI 10.1136/bmj.39570.422778.3A
   Chu L, 2021, GERONTOLOGIST, V61, P187, DOI 10.1093/geront/gnaa222
   Duraisamy B., 2020, ALOCHANA CHAKRA J, V09, P585, DOI [10.2139/ssrn.3596058, DOI 10.2139/SSRN.3596058]
   Humphreys KL, 2020, PEDIATRICS, V146, DOI 10.1542/peds.2020-0982
   Jones R, 2018, RES NURS HEALTH, V41, P535, DOI 10.1002/nur.21912
   Kottasova I, 2020, CNN WORLD
   Lee J, 2020, LANCET CHILD ADOLESC, V4, P421, DOI 10.1016/S2352-4642(20)30109-7
   Mislove A, P 5 INT AAAI C WEBLO
   Power K., 2020, Sustainability: Science, Practice & Policy, V17, P67, DOI 10.1080/15487733.2020.1776561
   Shahmanesh M, 2019, SEXUALLY TRANSMITTED
   Spandana S, 2020, NEW AMERICA
   Stuart J, 2021, CYBERPSYCH BEH SOC N, V24, P521, DOI 10.1089/cyber.2020.0645
   Vidal-Alaball J, 2005, COCHRANE DB SYST REV, DOI [10.1002/14651858.CD004655.pub2, 10.1002/14651858.CD004775.pub2]
   Young SD, 2013, CYBERPSYCH BEH SOC N, V16, P243, DOI 10.1089/cyber.2012.0080
NR 20
TC 0
Z9 0
U1 1
U2 1
PU JMIR PUBLICATIONS, INC
PI TORONTO
PA 130 QUEENS QUAY East, Unit 1100, TORONTO, ON M5A 0P6, CANADA
EI 2561-326X
J9 JMIR FORM RES
JI JMIR Form. Res.
PD OCT
PY 2021
VL 5
IS 10
AR e30449
DI 10.2196/30449
PG 12
WC Health Care Sciences & Services; Medical Informatics
WE Emerging Sources Citation Index (ESCI)
SC Health Care Sciences & Services; Medical Informatics
GA 4M9YM
UT WOS:000853674500031
PM 34596568
OA gold, Green Published, Green Accepted
DA 2022-11-04
ER

PT J
AU Gallegos, MI
   Zaring-Hinkle, B
   Bray, JH
AF Gallegos, Martin I.
   Zaring-Hinkle, Brittany
   Bray, James H.
TI COVID-19 pandemic stresses and relationships in college students
SO FAMILY RELATIONS
LA English
DT Article
DE COVID-19; intergenerational individuation; intimacy; relationship
   qualities; stress
ID SUBSTANCE USE; PERSONAL AUTHORITY; YOUNG-ADULTS; ALCOHOL; LIFE;
   SATISFACTION; HAPPINESS; ANXIETY; ATTACHMENT; SEPARATION
AB Objective The goal of this study was to understand how intergenerational intimacy and individuation associate with COVID-19 pandemic-related stresses and changes to relationship qualities, and consequentially, with substance use indicators, happiness, and life satisfaction. Background Intergenerational family systems theory suggests that dysfunctional relationship patterns in one's family of origin contribute to greater stress, and consequentially, to poorer health outcomes. We examined how these patterns emerge for young adults during a pandemic. Method A sample (N = 501) of young adults at a large university in Texas completed an online questionnaire about health and happiness. Results More intergenerational intimacy was associated with more positive COVID-19 pandemic-related changes in relationship quality with family and friends, and with more happiness and life satisfaction. More intergenerational individuation was associated with less COVID-19 pandemic-related stress, fewer coping motives for alcohol use, and with more happiness and life satisfaction. Less COVID-19 pandemic-related stress and more positive COVID-19 pandemic-related changes in relationship qualities with family and friends were associated with more positive outcomes. Conclusion More positive intergenerational relationships are associated with more positive outcomes in regards to COVID-19 pandemic-related stress and relationship changes. Implications Promoting positive intergenerational relational qualities between young adults and their parents can buffer against pandemic-related consequences in health and happiness. Family health practitioners should promote these intergenerational qualities in families, which in turn should increase positive psychosocial and health outcomes in the context of a pandemic.
C1 [Gallegos, Martin I.; Zaring-Hinkle, Brittany; Bray, James H.] Univ Texas San Antonio, Dept Psychol, 1 UTSA Circle, San Antonio, TX 78249 USA.
RP Gallegos, MI (通讯作者)，Univ Texas San Antonio, Dept Psychol, 1 UTSA Circle, San Antonio, TX 78249 USA.
EM migallegos7@gmail.com
RI Bray, James Houston/AAE-9353-2021
OI Bray, James Houston/0000-0003-3101-677X; Gallegos,
   Martin/0000-0003-1954-6727
CR ALLEN SF, 1995, J COUNS DEV, V73, P542, DOI 10.1002/j.1556-6676.1995.tb01791.x
   Aspinwall LG, 1998, MOTIV EMOTION, V22, P1, DOI 10.1023/A:1023080224401
   Bierhoff J, 2019, SUBST USE MISUSE, V54, P1365, DOI 10.1080/10826084.2019.1581220
   Borsari B, 2006, DRUG ALCOHOL REV, V25, P361, DOI 10.1080/09595230600741339
   Bowen M., 1978, FAMILY THERAPY CLIN
   Bray J.H., 1987, PSYCHOTHERAPY, V24, P516, DOI [10.1037/h0085749, DOI 10.1037/H0085749]
   BRAY JH, 1984, J MARITAL FAM THER, V10, P167, DOI 10.1111/j.1752-0606.1984.tb00007.x
   BRAY JH, 1992, J FAMILY PSYCHOL, V6, P152, DOI DOI 10.1037/0893-3200.6.2.152
   Brooks SK, 2020, LANCET, V395, P912, DOI [10.1016/S0140-6736(20)30460-8, 10.1016/S0140-6736(20)30460-8.]
   Burger K, 2017, J YOUTH ADOLESCENCE, V46, P78, DOI 10.1007/s10964-016-0608-x
   Collins LM, 2001, PSYCHOL METHODS, V6, P330, DOI 10.1037//1082-989X.6.4.330
[truncated: 2,994,553 more chars]
