# Supplementary material for: How has the COVID-19 pandemic affected young people?—Mapping knowledge structure and research framework by scientometric analysis
Source: Front Public Health. 2022 Dec 2;10:1052727. doi: 10.3389/fpubh.2022.1052727 (PMC9755507; doi:10.3389/fpubh.2022.1052727)
Supplement: Supplementary file 1 [file Data_Sheet_1.ZIP › Raw data available for replication/download_1_500.txt]

FN Clarivate Analytics Web of Science
VR 1.0
PT J
AU Mao, YF
   Ye, B
   Fan, C
   Wu, JC
   Wang, BL
   Shen, YL
   Shi, ZH
   Xiang, ML
AF Mao, Yufeng
   Ye, Bin
   Fan, Cui
   Wu, Jichang
   Wang, Beilei
   Shen, Yilin
   Shi, Zhihong
   Xiang, Mingliang
TI Correlation Between Coronavirus Disease 2019 and Olfactory Dysfunction
SO FRONTIERS IN PUBLIC HEALTH
LA English
DT Review
DE COVID-19; etiology; olfactory dysfunction; pathogenic mechanism; viral
   upper respiratory tract infection
ID INFECTIONS; DISORDERS; SMELL; ACID
AB A great number of patients with Coronavirus Disease 2019 (COVID-19) experience olfactory dysfunction, typically of a short duration and with a high incidence rate, during the early stages of infection with severe acute respiratory syndrome coronavirus 2 (SARS-CoV-2). This kind of olfactory dysfunction appears more likely in young people and women. This study presents a review of the clinical features and pathogenic mechanism of the olfactory dysfunction related to SARS-CoV-2 infection, aiming to provide a clinical reference for the diagnosis, differential diagnosis, treatment, and prevention of olfactory dysfunction in COVID-19 patients.
C1 [Mao, Yufeng; Ye, Bin; Fan, Cui; Wu, Jichang; Wang, Beilei; Shen, Yilin; Shi, Zhihong; Xiang, Mingliang] Shanghai Jiao Tong Univ, Ruijin Hosp, Sch Med, Dept Otolaryngol & Head & Neck Surg, Shanghai, Peoples R China.
RP Shi, ZH; Xiang, ML (通讯作者)，Shanghai Jiao Tong Univ, Ruijin Hosp, Sch Med, Dept Otolaryngol & Head & Neck Surg, Shanghai, Peoples R China.
EM szh11384@rjh.com.cn; mingliangxiang@163.com
FU Cultivation Project of the Major Research Plan of the National Natural
   Science Foundation of China [91949119]; National Natural Science
   Foundation of China [81800902, 82101209, 82101212]; Science and
   Technology Commission of Shanghai Municipality [21ZR1440200]; Shanghai
   Sailing Program [20YF1426400, 19YF1430300]; Ruijin Youth NSFC
   Cultivation Fund
FX Funding This study was supported by grants from the Cultivation Project
   of the Major Research Plan of the National Natural Science Foundation of
   China (Grant No. 91949119), the National Natural Science Foundation of
   China (Grant Nos. 81800902, 82101209, and 82101212), the Science and
   Technology Commission of Shanghai Municipality (Grant No. 21ZR1440200),
   the Shanghai Sailing Program (Grant Nos. 20YF1426400 and 19YF1430300),
   and Ruijin Youth NSFC Cultivation Fund.
CR Abdelmaksoud AA, 2021, BIOL TRACE ELEM RES, V199, P4101, DOI 10.1007/s12011-020-02546-5
   Altundag A, 2015, LARYNGOSCOPE, V125, P1763, DOI 10.1002/lary.25245
   Amer MA, 2020, AM J OTOLARYNG, V41, DOI 10.1016/j.amjoto.2020.102725
   Brandal LT, 2021, EUROSURVEILLANCE, V26, DOI 10.2807/1560-7917.ES.2021.26.50.2101147
   CAIN WS, 1988, LARYNGOSCOPE, V98, P83
   Chen Z., 2004, EXPT STUDY EFFECTS E
   Cruz-Topete D, 2015, NEUROIMMUNOMODULAT, V22, P20, DOI 10.1159/000362724
   Damm M, 2014, LARYNGOSCOPE, V124, P826, DOI 10.1002/lary.24340
   DEEMS DA, 1991, ARCH OTOLARYNGOL, V117, P519
   Di Giacomo S, 2021, J MED VIROL, V93, P5638, DOI 10.1002/jmv.27062
   DOUEK E, 1975, P ROY SOC MED, V68, P467, DOI 10.1177/003591577506800801
   Elibol E, 2021, EUR ARCH OTO-RHINO-L, V278, P1233, DOI 10.1007/s00405-020-06319-7
   Freni F, 2020, AM J OTOLARYNG, V41, DOI 10.1016/j.amjoto.2020.102612
   Haehner A, 2020, ORL J OTO-RHINO-LARY, V82, P175, DOI 10.1159/000509143
   Hoffmann M, 2020, MOL CELL, V78, P779, DOI 10.1016/j.molcel.2020.04.022
   Hummel T, 2000, ARCH OTOLARYNGOL, V126, P802, DOI 10.1001/archotol.126.6.802
   Hummel T, 2002, LARYNGOSCOPE, V112, P2076, DOI 10.1097/00005537-200211000-00031
   Hummel T, 2009, LARYNGOSCOPE, V119, P496, DOI 10.1002/lary.20101
   Ibekwe Titus Sunday, 2020, OTO Open, V4, p2473974X20957975, DOI 10.1177/2473974X20957975
   Kaur Nirmaljot, 2020, SN Compr Clin Med, V2, P1048, DOI 10.1007/s42399-020-00393-y
   Korkmaz MO, 2021, EUR ARCH OTO-RHINO-L, V278, P1675, DOI 10.1007/s00405-020-06396-8
   Koyuncu OO, 2013, CELL HOST MICROBE, V13, P379, DOI 10.1016/j.chom.2013.03.010
   Lechien JR, 2021, EUR ARCH OTO-RHINO-L, V278, P2851, DOI 10.1007/s00405-020-06548-w
   Lechien JR, 2020, J INTERN MED, V288, P335, DOI 10.1111/joim.13089
   Lechien JR, 2020, EUR ARCH OTO-RHINO-L, V277, P2251, DOI 10.1007/s00405-020-05965-1
   Liang YJ, 2020, INT J INFECT DIS, V98, P347, DOI 10.1016/j.ijid.2020.06.086
   Meini S, 2020, EUR ARCH OTO-RHINO-L, V277, P3519, DOI 10.1007/s00405-020-06102-8
   Netland J, 2008, J VIROL, V82, P7264, DOI 10.1128/JVI.00737-08
   Pang KW, 2020, CURR ALLERGY ASTHM R, V20, DOI 10.1007/s11882-020-00972-y
   Quint C, 2001, WIEN KLIN WOCHENSCHR, V113, P52
   Quint C, 2002, ACTA OTO-LARYNGOL, V122, P877, DOI 10.1080/003655402/000028054
   Rawson NE, 2007, EXP GERONTOL, V42, P46, DOI 10.1016/j.exger.2006.05.021
   Reden J, 2006, ARCH OTOLARYNGOL, V132, P265, DOI 10.1001/archotol.132.3.265
   Seiden AM, 2001, LARYNGOSCOPE, V111, P9, DOI 10.1097/00005537-200101000-00002
   Solomon IH, 2020, NEW ENGL J MED, V383, P989, DOI 10.1056/NEJMc2019373
   Speth MM, 2020, OTOLARYNG HEAD NECK, V163, P114, DOI 10.1177/0194599820929185
   Sungnak W, 2020, NAT MED, V26, P681, DOI 10.1038/s41591-020-0868-6
   Suzuki M, 2007, LARYNGOSCOPE, V117, P272, DOI 10.1097/01.mlg.0000249922.37381.1e
   Tong JY, 2020, OTOLARYNG HEAD NECK, V163, P3, DOI 10.1177/0194599820926473
   Vaira LA, 2020, J LARYNGOL OTOL, V134, P703, DOI 10.1017/S0022215120001826
   von Bartheld CS, 2021, ACS CHEM NEUROSCI, V12, P3535, DOI 10.1021/acschemneuro.1c00542
   Whitcroft KL, 2017, CLIN OTOLARYNGOL, V42, P557, DOI 10.1111/coa.12789
   Yamagishi Masuo, 1994, Rhinology (Utrecht), V32, P113
   Zhang HB, 2020, INTENS CARE MED, V46, P586, DOI 10.1007/s00134-020-05985-9
   Zhou XL, 2021, FRONT IMMUNOL, V12, DOI 10.3389/fimmu.2021.701295
NR 45
TC 2
Z9 2
U1 3
U2 3
PU FRONTIERS MEDIA SA
PI LAUSANNE
PA AVENUE DU TRIBUNAL FEDERAL 34, LAUSANNE, CH-1015, SWITZERLAND
EI 2296-2565
J9 FRONT PUBLIC HEALTH
JI Front. Public Health
PD MAR 22
PY 2022
VL 10
AR 843850
DI 10.3389/fpubh.2022.843850
PG 8
WC Public, Environmental & Occupational Health
WE Science Citation Index Expanded (SCI-EXPANDED); Social Science Citation Index (SSCI)
SC Public, Environmental & Occupational Health
GA 1T5ZN
UT WOS:000804806900001
PM 35392472
OA Green Published, gold
DA 2022-11-04
ER

PT J
AU Ferraro, VA
   Zanconato, S
   Carraro, S
AF Ferraro, Valentina Agnese
   Zanconato, Stefania
   Carraro, Silvia
TI Impact of COVID-19 in Children with Chronic Lung Diseases
SO INTERNATIONAL JOURNAL OF ENVIRONMENTAL RESEARCH AND PUBLIC HEALTH
LA English
DT Review
DE COVID-19; SARS-CoV-2; chronic lung disease; children
ID PEOPLE; ASTHMA; RISK
AB Background: since December 2019, the world has become victim of the coronavirus disease 2019 (COVID-19) pandemic caused by severe acute respiratory syndrome coronavirus-2 (SARS-CoV-2). The aim of our narrative review is to analyze the impact of COVID-19 in children suffering from chronic lung disease (CLD). Methods: we searched the MEDLINE/Pubmed database using the terms "SARS-CoV-2" or "COVID-19" or "Coronavirus Diseases 2019"; AND "chronic lung diseases" or "chronic respiratory diseases" or "asthma" or "cystic fibrosis" or "primary ciliary dyskinesia" or "bronchopulmonary dysplasia"; and limiting the search to the age range 0-18 years. Results and Conclusions: although COVID-19 rarely presents with a severe course in children, CLD may represent a risk factor; especially when already severe or poorly controlled before SARS-CoV-2 infection. On the other hand, typical features of children with CLD (e.g., the accurate adoption of prevention measures, and, in asthmatic patients, the regular use of inhaled corticosteroids and T2 inflammation) might have a role in preventing SARS-CoV-2 infection. Moreover, from a psychological standpoint, the restrictions associated with the pandemic had a profound impact on children and adolescents with CLD.
C1 [Ferraro, Valentina Agnese; Zanconato, Stefania; Carraro, Silvia] Univ Padua, Womens & Childrens Hlth Dept, Unit Pediat Allergy & Resp Med, I-35128 Padua, Italy.
RP Ferraro, VA (通讯作者)，Univ Padua, Womens & Childrens Hlth Dept, Unit Pediat Allergy & Resp Med, I-35128 Padua, Italy.
EM valentinaagnese.ferraro@unipd.it
OI Ferraro, Valentina Agnese/0000-0002-9840-8519
CR Abrams EM, 2020, LANCET RESP MED, V8, P847, DOI 10.1016/S2213-2600(20)30353-2
   Bain R, 2021, J CYST FIBROS, V20, P25, DOI 10.1016/j.jcf.2020.11.021
   Bellino S, 2020, PEDIATRICS, V146, DOI 10.1542/peds.2020-009399
   Bignamini E, 2020, ITAL J PEDIATR, V46, DOI 10.1186/s13052-020-00829-0
   Buyuksahin HN, 2021, PEDIATR PULM, V56, P2811, DOI 10.1002/ppul.25557
   Colkesen F, 2021, ASTIM ALLERJI IMMUNO, V19, P84, DOI 10.21911/aai.651
   Colombo C, 2020, LANCET RESP MED, V8, pE35, DOI 10.1016/S2213-2600(20)30177-6
   Corvol H, 2020, J CLIN MED, V9, DOI 10.3390/jcm9113624
   Dasenbrook Elliot, 2020, Cleve Clin J Med, DOI 10.3949/ccjm.87a.ccc005
   Davies JM, 2011, PLOS ONE, V6, DOI 10.1371/journal.pone.0027898
   Di Riso D, 2021, SCI REP-UK, V11, DOI 10.1038/s41598-021-88152-4
   Dong HX, 2020, FRONT PSYCHIATRY, V11, DOI 10.3389/fpsyt.2020.00751
   Du H, 2021, ALLERGY, V76, P510, DOI 10.1111/all.14452
   Esposito S, 2020, J CLIN VIROL, V129, DOI 10.1016/j.jcv.2020.104522
   Eyuboglu TS, 2021, J PAEDIATR CHILD H, V57, P1605, DOI 10.1111/jpc.15553
   Gifford AH, 2021, J CYST FIBROS, V20, pS9, DOI 10.1016/j.jcf.2021.08.034
   Gilbert AW, 2020, BMJ OPEN QUAL, V9, DOI 10.1136/bmjoq-2020-000985
   Girona-Alarcon M, 2021, BMC INFECT DIS, V21, DOI 10.1186/s12879-021-05786-5
   Gotzinger F, 2020, LANCET CHILD ADOLESC, V4, P653, DOI 10.1016/S2352-4642(20)30177-2
   Graziano S, 2022, PEDIATR PULM, V57, P2707, DOI 10.1002/ppul.26087
   Halpin DMG, 2020, EUR RESPIR J, V55, DOI 10.1183/13993003.01009-2020
   Hatziagorou E, 2021, PEDIATR PULM, V56, P3065, DOI 10.1002/ppul.25560
   Jackson DJ, 2020, J ALLERGY CLIN IMMUN, V146, P203, DOI 10.1016/j.jaci.2020.04.009
   Kompaniyets L, 2021, JAMA NETW OPEN, V4, DOI 10.1001/jamanetworkopen.2021.11182
   Lazzerini M, 2020, LANCET CHILD ADOLESC, V4, pE10, DOI 10.1016/S2352-4642(20)30108-5
   Liu S, 2020, LANCET PSYCHIAT, V7, pE17, DOI 10.1016/S2215-0366(20)30077-8
   Lu XX, 2020, NEW ENGL J MED, V382, P1663, DOI 10.1056/NEJMc2005073
   Lubrano R, 2020, ITAL J PEDIATR, V46, DOI 10.1186/s13052-020-00907-3
   Marciano L, 2022, FRONT PUBLIC HEALTH, V9, DOI 10.3389/fpubh.2021.793868
   Moeller A, 2020, ERJ OPEN RES, V6, DOI 10.1183/23120541.00409-2020
   Panaro S, 2021, FRONT MED-LAUSANNE, V8, DOI 10.3389/fmed.2021.747190
   Papadopoulos NG, 2021, ALLERGY, V76, P1765, DOI 10.1111/all.14787
   Papadopoulos NG, 2020, J ALLER CL IMM-PRACT, V8, P2592, DOI 10.1016/j.jaip.2020.06.001
   Parri N, 2020, NEW ENGL J MED, V383, P187, DOI 10.1056/NEJMc2007617
   Pedersen ESL, 2021, EUR RESPIR J, V58, DOI 10.1183/13993003.04548-2020
   Peters MC, 2020, AM J RESP CRIT CARE, V202, P83, DOI 10.1164/rccm.202003-0821OC
   Ramakrishnan S, 2021, LANCET RESP MED, V9, P763, DOI 10.1016/S2213-2600(21)00160-0
   Rao Saahithi, 2022, Pediatrics, V149, DOI 10.1542/peds.2021-056164
   Riccio MP, 2020, INT J ENV RES PUB HE, V17, DOI 10.3390/ijerph17218099
   Sajuthi S.P., 2020, BIORXIV, DOI [10.1101/2020.04.09.034454, DOI 10.1101/2020.04.09.034454]
   Schultze A, 2020, LANCET RESP MED, V8, P1106, DOI 10.1016/S2213-2600(20)30415-X
   Shen KL, 2020, WORLD J PEDIATR, V16, P232, DOI 10.1007/s12519-020-00362-4
   Shi T, 2022, LANCET RESP MED, V10, P191, DOI 10.1016/S2213-2600(21)00491-4
   Spinelli M, 2020, FRONT PSYCHOL, V11, DOI 10.3389/fpsyg.2020.01713
   Torres-Castro R, 2021, J PHYS ACT HEALTH, V18, P219, DOI 10.1123/jpah.2020-0641
   Wang YN, 2021, PSYCHOL HEALTH MED, V26, P13, DOI 10.1080/13548506.2020.1746817
   Yamaya M, 2020, RESPIR INVESTIG, V58, P155, DOI 10.1016/j.resinv.2019.12.005
   Yu LM, 2021, LANCET, V398, P843, DOI 10.1016/S0140-6736(21)01744-X
   Zorcec Tatjana, 2020, Pril (Makedon Akad Nauk Umet Odd Med Nauki), V41, P95, DOI 10.2478/prilozi-2020-0038
NR 49
TC 0
Z9 0
U1 6
U2 6
PU MDPI
PI BASEL
PA ST ALBAN-ANLAGE 66, CH-4052 BASEL, SWITZERLAND
EI 1660-4601
J9 INT J ENV RES PUB HE
JI Int. J. Environ. Res. Public Health
PD SEP
PY 2022
VL 19
IS 18
AR 11483
DI 10.3390/ijerph191811483
PG 8
WC Environmental Sciences; Public, Environmental & Occupational Health
WE Science Citation Index Expanded (SCI-EXPANDED); Social Science Citation Index (SSCI)
SC Environmental Sciences & Ecology; Public, Environmental & Occupational
   Health
GA 4Q9JX
UT WOS:000856391900001
PM 36141755
OA Green Published, gold
DA 2022-11-04
ER

PT J
AU La Torre, G
   Lia, L
   Dorelli, B
   Marte, M
   Chiappetta, M
   Faticoni, A
   Paoli, LL
   Grassucci, D
   Gelardini, M
   Ardizzone, C
AF La Torre, Giuseppe
   Lia, Lorenza
   Dorelli, Barbara
   Marte, Mattia
   Chiappetta, Marta
   Faticoni, Augusto
   Lucaccini Paoli, Lorenzo
   Grassucci, Daniele
   Gelardini, Marcello
   Ardizzone, Carla
TI How Much Do Young Italians Know About COVID-19 and What Are Their
   Attitudes Toward SARS-CoV-2? Results of a Cross-Sectional Study
SO DISASTER MEDICINE AND PUBLIC HEALTH PREPAREDNESS
LA English
DT Article
DE attitudes; COVID-19; knowledge; SARS-CoV-2; young Italians
ID RESPIRATORY SYNDROME CORONAVIRUS; MEDICAL-STUDENTS; MERS-COV;
   DISCRIMINATION
AB Objectives: At the end of 2019, an outbreak of novel coronavirus pneumonia, called severe acute respiratory syndrome coronavirus 1 (SARS-CoV-2), was first identified in Wuhan, Hubei Province, China. It subsequently spread throughout China and elsewhere, becoming a global health emergency. In February 2020, the World Health Organization (WHO) designated the disease coronavirus disease 2019 (COVID-19). The objective of this study was to investigate the degree of knowledge of young Italians about COVID-19 and their current attitudes toward the SARS-CoV-2 and to determine if there were prejudices emerging toward Chinese.
   Methods: An online survey was conducted on February 3, 4, 5, 2020, with the collaboration of Italian website "Skuola.net". Young people had the opportunity to participate by answering an ad hoc questionnaire created to investigate knowledge and attitudes about the new coronavirus, using a link published on the homepage.
   Results: A total of 5234 responses were received, of which 3262 were females and 1972 were males. Most of the participants showed generally moderate knowledge about COVID-19. Male students, middle school students, and those who do not attend school, should increase awareness of the disease; less than half of responders say that their attitudes toward the Chinese population has worsened in the last period.
   Conclusions: Global awareness of this emerging infection should be increased, due to its virulence, the significant risk of mortality, and the ability of the virus to spread very quickly within the community.
C1 [La Torre, Giuseppe; Lia, Lorenza; Dorelli, Barbara; Marte, Mattia; Chiappetta, Marta; Faticoni, Augusto; Lucaccini Paoli, Lorenzo; Ardizzone, Carla] Sapienza Univ Rome, Dept Publ Hlth & Infect Dis, Rome, Italy.
   [Grassucci, Daniele; Gelardini, Marcello; Ardizzone, Carla] Skuola Network Srl, Turin, Italy.
RP La Torre, G (通讯作者)，Sapienza Univ Rome, Dept Publ Hlth & Infect Dis, Rome, Italy.
EM giuseppe.latorre@uniroma1.it
CR Abbag HF, 2018, J INFECT PUBLIC HEAL, V11, P720, DOI 10.1016/j.jiph.2018.02.001
   Al-Mohrej A, 2017, J INFECT PUBLIC HEAL, V10, P388, DOI 10.1016/j.jiph.2016.06.013
   Al-Rabiaah A, 2020, J INFECT PUBLIC HEAL, V13, P687, DOI 10.1016/j.jiph.2020.01.005
   [Anonymous], 2007, STROBE STATEMENT CHE
   [Anonymous], 2020, SYMPTOMS DIAGNOSIS C
   Bawazir A, 2018, J INFECT PUBLIC HEAL, V11, P89, DOI 10.1016/j.jiph.2017.05.003
   Chung RYN, 2020, LANCET, V395, P686, DOI 10.1016/S0140-6736(20)30358-5
   Cui J, 2019, NAT REV MICROBIOL, V17, P181, DOI 10.1038/s41579-018-0118-9
   de Michaela L., 2020, CORONAVIRUS PAURA VI
   Devakumar D, 2020, LANCET, V395, P1194, DOI 10.1016/S0140-6736(20)30792-3
   Elrggal ME, 2018, J PUBLIC HEALTH-HEID, V26, P607, DOI 10.1007/s10389-018-0917-5
   He J, 2020, INT J ENV RES PUB HE, V17, DOI 10.3390/ijerph17082933
   Huang CL, 2020, LANCET, V395, P497, DOI 10.1016/S0140-6736(20)30183-5
   Nooh HZ, 2021, J PUBLIC HEALTH-HEID, V29, P1107, DOI 10.1007/s10389-020-01209-y
   Rzymski P, 2020, J INFECT PUBLIC HEAL, V13, P873, DOI 10.1016/j.jiph.2020.04.013
   Su S, 2016, TRENDS MICROBIOL, V24, P490, DOI 10.1016/j.tim.2016.03.003
   Weiss SR, 2011, ADV VIRUS RES, V81, P85, DOI 10.1016/B978-0-12-385885-6.00009-2
   Zhu N, 2020, NEW ENGL J MED, V382, P727, DOI 10.1056/NEJMoa2001017
NR 18
TC 3
Z9 3
U1 0
U2 1
PU CAMBRIDGE UNIV PRESS
PI NEW YORK
PA 32 AVENUE OF THE AMERICAS, NEW YORK, NY 10013-2473 USA
SN 1935-7893
EI 1938-744X
J9 DISASTER MED PUBLIC
JI Dis. Med. Public Health Prep.
PD FEB
PY 2021
VL 15
IS 1
BP E15
EP E21
DI 10.1017/dmp.2020.205
PG 7
WC Public, Environmental & Occupational Health
WE Science Citation Index Expanded (SCI-EXPANDED); Social Science Citation Index (SSCI)
SC Public, Environmental & Occupational Health
GA RO5FO
UT WOS:000641069100009
PM 32576335
OA Green Published, hybrid
DA 2022-11-04
ER

PT J
AU Hernandez-Diaz, S
   Smith, LH
   Dollinger, C
   Rasmussen, SA
   Schisterman, EF
   Bellocco, R
   Wyszynski, DF
AF Hernandez-Diaz, Sonia
   Smith, Louisa H.
   Dollinger, Camille
   Rasmussen, Sonja A.
   Schisterman, Enrique F.
   Bellocco, Rino
   Wyszynski, Diego F.
TI International Registry of Coronavirus Exposure in Pregnancy (IRCEP):
   Cohort Description and Methodological Considerations
SO AMERICAN JOURNAL OF EPIDEMIOLOGY
LA English
DT Article
DE cohort; COVID-19; methods; pregnancy; registry
ID SARS-COV-2 INFECTION; DRUG EXPOSURE; WOMEN; OUTCOMES; STATES; AGE
AB Limited data are available about the potential health effects of infection with severe acute respiratory syndrome coronavirus 2 (SARS-CoV-2) on pregnant women and their developing offspring. We established the International Registry of Coronavirus Exposure in Pregnancy (IRCEP) to provide data on the risk of major adverse obstetric and neonatal outcomes among women with varying degrees of severity and timing of coronavirus disease 2019 (COVID-19) during pregnancy. We describe here the cohort and share the lessons learned. The IRCEP enrolls women tested for SARS-CoV-2 or with a clinical diagnosis of COVID-19 during pregnancy and obtains information using an online data collection system. By March 2021, 17,532 participants from 77 countries had enrolled; 54% enrolled during pregnancy and 46% afterward. Among women with symptomatic COVID-19 with a positive SARS-CoV-2 test (n = 4,934), symptoms were mild in 41%, moderate in 52%, and severe in 7%; 7.7% were hospitalized for COVID-19 and 1.7% were admitted to an intensive care unit. The biggest challenges were retention of participants enrolled during pregnancy and the potential bias introduced when participants enroll after pregnancy outcomes are known. Multiple biases need to be considered and addressed when estimating and interpreting the effects of COVID-19 in pregnancy in these types of cohorts.
C1 [Hernandez-Diaz, Sonia; Smith, Louisa H.; Dollinger, Camille] Harvard TH Chan Sch Publ Hlth, Dept Epidemiol, 677 Huntington Ave, Boston, MA 02115 USA.
   [Rasmussen, Sonja A.] Univ Florida, Coll Med, Dept Pediat, Gainesville, FL USA.
   [Rasmussen, Sonja A.] Univ Florida, Coll Med, Dept Obstet & Gynecol, Gainesville, FL 32610 USA.
   [Rasmussen, Sonja A.] Univ Florida, Dept Epidemiol, Coll Publ Hlth & Hlth Profess, Gainesville, FL USA.
   [Schisterman, Enrique F.] Univ Penn, Perelman Sch Med, Dept Biostat & Epidemiol, Philadelphia, PA USA.
   [Bellocco, Rino] Univ Milano Bicocca, Dept Stat & Quantitat Methods, Milan, Italy.
   [Bellocco, Rino] Karolinska Inst, Dept Med Epidemiol & Biostat, Stockholm, Sweden.
   [Wyszynski, Diego F.] Pregistry, Los Angeles, CA USA.
RP Hernandez-Diaz, S (通讯作者)，Harvard TH Chan Sch Publ Hlth, Dept Epidemiol, 677 Huntington Ave, Boston, MA 02115 USA.
EM shernan@hsph.harvard.edu
FU Regeneron Pharmaceuticals, Inc.; Johnson & Johnson Services, Inc.
FX The International Registry of Coronavirus Exposure in Pregnancy received
   financial support from Regeneron Pharmaceuticals, Inc., and Johnson &
   Johnson Services, Inc. The authors did not receive funding for this
   work.
CR Breslin N, 2020, AM J OBSTET GYNECOL, DOI [10.1016/j.ajogmf.2020.100118, DOI 10.1016/J.AJOGMF.2020.100118]
   Chen HJ, 2020, LANCET, V395, P809, DOI 10.1016/S0140-6736(20)30360-3
   Chen L, 2020, NEW ENGL J MED, V382, DOI 10.1056/NEJMc2009226
   Collin J, 2020, ACTA OBSTET GYN SCAN, V99, P819, DOI 10.1111/aogs.13901
   Cosma S, 2021, AM J OBSTET GYNECOL, V224, DOI [10.1016/j.ajog.2020.10.OO5, 10.1016/j.ajog.2020.10.005]
   Delahoy MJ, 2020, MMWR-MORBID MORTAL W, V69, P1347, DOI 10.15585/mmwr.mm6938e1
   Dong L, 2020, JAMA-J AM MED ASSOC, V323, P1846, DOI 10.1001/jama.2020.4621
   Ellington S, 2020, MMWR-MORBID MORTAL W, V69, P769, DOI 10.15585/mmwr.mm6925a1externalicon
   FAN C, 2020, CLIN INFECT DIS, DOI [DOI 10.1093/CID/CIAA226, 10.1093/cid/ciaa226]
   Hernan MA, 2002, AM J EPIDEMIOL, V155, P176, DOI 10.1093/aje/155.2.176
   Hernandez-Diaz S, 2006, AM J EPIDEMIOL, V164, P1115, DOI 10.1093/aje/kwj275
   Khoury R, 2020, OBSTET GYNECOL, V136, P273, DOI 10.1097/AOG.0000000000004025
   Knight M, 2020, BMJ-BRIT MED J, V369, DOI 10.1136/bmj.m2107
   Koumoutsea EV, 2020, J THROMB HAEMOST, V18, P1648, DOI 10.1111/jth.14856
   Levi M, 2020, LANCET HAEMATOL, V7, pE438, DOI 10.1016/S2352-3026(20)30145-9
   Li N, 2020, CLIN INFECT DIS, V71, P2035, DOI 10.1093/cid/ciaa352
   Liu DH, 2020, AM J ROENTGENOL, V215, P127, DOI 10.2214/AJR.20.23072
   MacDonald SC, 2018, PAEDIATR PERINAT EP, V32, P281, DOI 10.1111/ppe.12459
   Margulis AV, 2015, PHARMACOEPIDEM DR S, V24, P343, DOI 10.1002/pds.3731
   Messinger CJ, 2020, JAMA PEDIATR, V174, P1159, DOI 10.1001/jamapediatrics.2020.3009
   MITCHELL AA, 1986, AM J EPIDEMIOL, V123, P670, DOI 10.1093/oxfordjournals.aje.a114286
   Panagiotakopoulos L, 2020, MMWR-MORBID MORTAL W, V69, P1355, DOI [10.15585/mmwr.mm6938e1, 10.15585/mmwr.mm6938e2externalicon, 10.15585/mmwr.mm6938e2]
   Qiao J, 2020, LANCET, V395, P760, DOI 10.1016/S0140-6736(20)30365-2
   Rasmussen SA, 2011, AM J OBSTET GYNECOL, V204, pS13, DOI 10.1016/j.ajog.2011.01.048
   Reiff-Eldridge R, 2000, AM J OBSTET GYNECOL, V182, P159, DOI 10.1016/S0002-9378(00)70506-0
   Sinaci S, 2020, EUR J OBSTET GYN R B, V255, P190, DOI 10.1016/j.ejogrb.2020.10.055
   United Nations Children's Fund, 2020, PREGN MOTH BAB BORN
   World Health Organization, 2020, PNEUM UNKN CAUSECHIN
   Wu YT, 2020, EUR J OBSTET GYN R B, V251, P271, DOI 10.1016/j.ejogrb.2020.05.037
   Zambrano LD, 2020, MMWR-MORBID MORTAL W, V69, P1641, DOI 10.15585/mmwr.mm6944e3
   Zeng H, 2020, JAMA-J AM MED ASSOC, V323, P1848, DOI 10.1001/jama.2020.4861
   Zhu Huaping, 2020, Transl Pediatr, V9, P51, DOI 10.21037/tp.2020.02.06
NR 32
TC 3
Z9 3
U1 1
U2 1
PU OXFORD UNIV PRESS INC
PI CARY
PA JOURNALS DEPT, 2001 EVANS RD, CARY, NC 27513 USA
SN 0002-9262
EI 1476-6256
J9 AM J EPIDEMIOL
JI Am. J. Epidemiol.
PD MAY 20
PY 2022
VL 191
IS 6
BP 967
EP 979
DI 10.1093/aje/kwac046
EA MAR 2022
PG 13
WC Public, Environmental & Occupational Health
WE Science Citation Index Expanded (SCI-EXPANDED)
SC Public, Environmental & Occupational Health
GA 1V9PV
UT WOS:000791037900001
PM 35259213
OA Green Published, Bronze
DA 2022-11-04
ER

PT J
AU Chen, YG
   Li, TH
   Ye, YY
   Chen, YJ
   Pan, J
AF Chen, Yiguang
   Li, Tianhua
   Ye, Yongyi
   Chen, Yongjian
   Pan, Jun
TI Impact of Fundamental Diseases on Patients With COVID-19
SO DISASTER MEDICINE AND PUBLIC HEALTH PREPAREDNESS
LA English
DT Article
DE COVID-19; SARS-CoV-2; The elderly
ID ACUTE RESPIRATORY SYNDROME; CORONAVIRUS; OUTBREAK; EPIDEMIOLOGY;
   OUTCOMES
AB Objectives:
   In December 2019, a new type of coronavirus, called severe acute respiratory syndrome coronavirus 2 (SARS-CoV-2), appeared in Wuhan, China. Serious outbreaks of coronavirus disease 2019 (COVID-19), related to the SARS-CoV-2 virus, have occurred throughout China and the world. Therefore, we intend to shed light on its potential clinical and epidemiological characteristics.
   Methods:
   In this retrospective study, we included 50 confirmed fatal cases of SARS-CoV-2 reported on Chinese official media networks from January 16, 2020, to February 5, 2020. All the cases were confirmed by local qualified medical and health institutions. Specific information has been released through official channels. According to the contents of the reports, we recorded in detail the gender, age, first symptom date, death date, primary symptoms, chronic fundamental diseases, and other data of the patients, and carried out analyses and discussion.
   Results:
   In total, 50 fatal cases were reported: median age was 70 y old, and males were 2.33 times more likely to die than females. The median number of days from the first symptom to death was 13, and that length of time tended to be shorter among people aged 65 and older compared with those younger than 65 (12 days vs 17 days; P = 0.046). Therefore, the older patients had fewer number of days from the first symptom to death (r = -0.40; P = 0.012).
   Conclusions:
   In our study, we found that most of the deaths were elderly men with chronic fundamental diseases, and their COVID-19 progression to death time was shorter. At the same time, we demonstrated that older men are more likely to become infected with COVID-19, and the risk of death is positively correlated with age.
C1 [Chen, Yiguang; Li, Tianhua; Pan, Jun] Southern Med Univ, Nanfang Hosp, Dept Neurosurg, Guangzhou 510515, Guangdong, Peoples R China.
   [Chen, Yongjian] Sun Yat Sen Univ, Dept Med Oncol, Affiliated Hosp 3, Guangzhou 510000, Guangdong, Peoples R China.
   [Chen, Yongjian] Sun Yat Sen Univ, Guangdong Key Lab Liver Dis, Affiliated Hosp 3, Guangzhou 510000, Guangdong, Peoples R China.
   [Ye, Yongyi] Guangdong Med Univ, Zhanjiang, Guangdong, Peoples R China.
RP Pan, J (通讯作者)，Southern Med Univ, Nanfang Hosp, Dept Neurosurg, Guangzhou 510515, Guangdong, Peoples R China.; Chen, YJ (通讯作者)，Sun Yat Sen Univ, Dept Med Oncol, Affiliated Hosp 3, Guangzhou 510000, Guangdong, Peoples R China.; Chen, YJ (通讯作者)，Sun Yat Sen Univ, Guangdong Key Lab Liver Dis, Affiliated Hosp 3, Guangzhou 510000, Guangdong, Peoples R China.
EM chenyj326@mail2.sysu.edu.cn; sjwkpj@126.com
CR Alraddadi BM, 2016, EMERG INFECT DIS, V22, P49, DOI 10.3201/eid2201.151340
   Assiri A, 2013, LANCET INFECT DIS, V13, P752, DOI 10.1016/S1473-3099(13)70204-4
   Booth CM, 2003, JAMA-J AM MED ASSOC, V289, P2801, DOI 10.1001/jama.289.21.JOC30885
   Chang D, 2020, JAMA-J AM MED ASSOC, V323, P1092, DOI 10.1001/jama.2020.1623
   Chen N, 2020, LANCET, V395, P507, DOI [DOI 10.1158/2159-8290.CD-20-0422, DOI 10.1016/S0140-6736(20)30211-7]
   Donnelly CA, 2003, LANCET, V361, P1761, DOI 10.1016/S0140-6736(03)13410-1
   Gorbalenya AE, 2020, NAT MICROBIOL, V5, P536, DOI 10.1038/s41564-020-0695-z
   Habib AMG, 2019, BMC INFECT DIS, V19, DOI 10.1186/s12879-019-4555-5
   Hui DS, 2020, INT J INFECT DIS, V91, P264, DOI 10.1016/j.ijid.2020.01.009
   Jaillon S, 2019, CLIN REV ALLERG IMMU, V56, P308, DOI 10.1007/s12016-017-8648-x
   Lee PI, 2020, J MICROBIOL IMMUNOL, V53, P365, DOI 10.1016/j.jmii.2020.02.001
   Leung GM, 2004, ANN INTERN MED, V141, P662, DOI 10.7326/0003-4819-141-9-200411020-00006
   Majumder MS, 2015, EMERG INFECT DIS, V21, P2088, DOI 10.3201/eid2111.151231
   Nassar MS, 2018, EUR REV MED PHARMACO, V22, P4956, DOI 10.26355/eurrev_201808_15635
   Wang D, 2020, J AEROSPACE ENG, V33, DOI 10.1061/(ASCE)AS.1943-5525.0001149
   Wang WE, 2020, J MED VIROL, V92, P441, DOI 10.1002/jmv.25689
   World Health Organization, 2020, NOV COR 2019 NCOV SS
   World Health Organization, SUMM PROB SARS CAS O
   Xinhuanet, 2020, NEW TYP COR CAUS PNE
   Zhou P, 2020, NATURE, V579, P270, DOI 10.1038/s41586-020-2012-7
NR 20
TC 13
Z9 15
U1 2
U2 2
PU CAMBRIDGE UNIV PRESS
PI NEW YORK
PA 32 AVENUE OF THE AMERICAS, NEW YORK, NY 10013-2473 USA
SN 1935-7893
EI 1938-744X
J9 DISASTER MED PUBLIC
JI Dis. Med. Public Health Prep.
PD DEC
PY 2020
VL 14
IS 6
BP 776
EP 781
AR PII S1935789320001391
DI 10.1017/dmp.2020.139
PG 6
WC Public, Environmental & Occupational Health
WE Science Citation Index Expanded (SCI-EXPANDED); Social Science Citation Index (SSCI)
SC Public, Environmental & Occupational Health
GA RK4JU
UT WOS:000638264500029
PM 32375909
OA hybrid, Green Published
DA 2022-11-04
ER

PT J
AU Jang, J
   Hwang, MJ
   Kim, YY
   Park, SY
   Yoo, M
   Kim, SS
   Lee, S
   Kwon, D
AF Jang, Jinhwa
   Hwang, Myung-Jae
   Kim, Yoo-Yeon
   Park, Shin Young
   Yoo, Myeongsu
   Kim, Seong-Sun
   Lee, Sangwon
   Kwon, Donghyok
TI Epidemiological Characteristics and Transmission Patterns of COVID-19
   Cases Among Children and Adolescents Aged 0-18 Years in South Korea
SO RISK MANAGEMENT AND HEALTHCARE POLICY
LA English
DT Article
DE coronavirus disease-2019; severe acute respiratory syndrome
   coronavirus-2; incidence rate; mortality
ID TRENDS
AB Background: In South Korea, the epidemiological characteristics of children and adolescents infected with severe acute respiratory syndrome coronavirus-2 (SARS-CoV-2) have not been reported to date. The purpose of this study was to identify major epidemiological characteristics and transmission patterns of coronavirus disease 2019 (COVID-19) in children and adolescents. Methods: This study was conducted through a system integrated in an epidemiological investigation by the Korea Disease Control and Prevention Agency from January 20, 2020, to June 5, 2021. We analyzed the epidemiological characteristics of 14,967 children and adolescents with COVID-19 according to the age groups and transmission age patterns of 3721 infector-infectee pairs in South Results: Among the total confirmed COVID-19 cases, 14,967 patients were aged 0-18 years. The most affected age group among children and adolescents were those aged 16-18 years (3589, 24.0%). For all age groups, the infection route through friends and family members (31.9%) was the highest. For the contact age pattern analysis, infection from infectors aged 30-49 years to infectees aged 0- 12 years showed a statistically significant relation (p <0.001) compared to that in other age groups. On the other hand, among the infectees aged 13-15 years and 16-18 years were significantly related with adolescents aged 10-19 years (p <0.05). Conclusion: These results suggest that adolescents aged 13-18 years were more infected with COVID-19 than those aged 0-12 years. Furthermore, they are particularly more likely to be infected by friends and family members. Besides, in patients aged 13-18 years, transmission of SARS-CoV-2 was more common from adolescents to adolescents than from adults to adolescents. This research will provide scientific evidence for school policies and vaccine strategies for COVID-19 prevention in children and adolescents.
C1 [Jang, Jinhwa; Hwang, Myung-Jae; Kim, Yoo-Yeon; Park, Shin Young; Yoo, Myeongsu; Kim, Seong-Sun; Kwon, Donghyok] Korea Dis Control & Prevent Agcy, Div Publ Hlth Emergency Response Res, 187,OsongSaengmyeong 2 Ro, Cheongju 28159, Chungcheongbuk, South Korea.
   [Lee, Sangwon] Korea Dis Control & Prevent Agcy, Publ Hlth Emergency Preparedness, Cheongju, Chungcheongbuk, South Korea.
RP Kwon, D (通讯作者)，Korea Dis Control & Prevent Agcy, Div Publ Hlth Emergency Response Res, 187,OsongSaengmyeong 2 Ro, Cheongju 28159, Chungcheongbuk, South Korea.
EM vethyok@korea.kr
OI Kwon, Donghyok/0000-0003-4756-6477; Hwang, Myung-Jae/0000-0001-6524-1858
CR Adam DC, 2020, NAT MED, V26, P1714, DOI 10.1038/s41591-020-1092-0
   American Academy of Pediatrics, CHILDR COVID 19 STAT
   [Anonymous], 2021, COVID 19 WEEKLY EPID
   Bhopal SS, 2021, LANCET CHILD ADOLESC, V5, pE12, DOI 10.1016/S2352-4642(21)00066-3
   Davies NG, 2020, NAT MED, V26, P1205, DOI 10.1038/s41591-020-0962-9
   Guo CX, 2020, BMC MED, V18, DOI 10.1186/s12916-020-01719-2
   Havers FP, 2021, MMWR-MORBID MORTAL W, V70, P851, DOI 10.15585/mmwr.mm7023e1
   Ismail SA, 2021, LANCET INFECT DIS, V21, P344, DOI 10.1016/S1473-3099(20)30882-3
   Jeon M, 2021, J KOREAN MED SCI, V36, DOI 10.3346/jkms.2021.36.e114
   Kim Eun Young, 2020, Pediatric Infection and Vaccine, V27, P180, DOI 10.14776/piv.2020.27.e23
   Korean Soc Infect Dis, 2020, J KOREAN MED SCI, V35, DOI 10.3346/jkms.2020.35.e112
   Leidman E, 2021, MMWR-MORBID MORTAL W, V70, P88, DOI [10.15585/mmwr.mm7003e1, 10.15585/mmwr.mm7003e1externalicon]
   Ludvigsson JF, 2020, ACTA PAEDIATR, V109, P1088, DOI 10.1111/apa.15270
   Park Y, 2020, J KOREAN MED SCI, V35, DOI 10.3346/jkms.2020.35.e396
   Rankin DA, 2021, CURR OPIN PEDIATR, V33, P114, DOI 10.1097/MOP.0000000000000971
   Smith C, 2022, NAT MED, V28, P185, DOI 10.1038/s41591-021-01578-1
   Yi S, 2021, J KOREAN MED SCI, V36, DOI 10.3346/jkms.2021.36.e63
NR 17
TC 2
Z9 2
U1 0
U2 3
PU DOVE MEDICAL PRESS LTD
PI ALBANY
PA PO BOX 300-008, ALBANY, AUCKLAND 0752, NEW ZEALAND
EI 1179-1594
J9 RISK MANAG HEALTHC P
JI RISK MANAG. HEALTHC. POLICY
PY 2022
VL 15
BP 219
EP 227
DI 10.2147/RMHP.S338121
PG 9
WC Health Care Sciences & Services; Health Policy & Services
WE Science Citation Index Expanded (SCI-EXPANDED); Social Science Citation Index (SSCI)
SC Health Care Sciences & Services
GA ZD7JT
UT WOS:000758373500003
PM 35173498
OA gold, Green Published
DA 2022-11-04
ER

PT J
AU Li, LH
   Tu, HW
   Liang, D
   Wen, CY
   Li, AA
   Lin, WY
   Hu, KQ
   Hong, WS
   Li, YP
   Su, J
   Zhao, ST
   Li, W
   Yuan, RY
   Zhou, PP
   Hu, FY
   Tang, XP
   Ke, CW
   Ke, BX
   Cai, WP
AF Li Ling Hua
   Tu Hong Wei
   Liang Dan
   Wen Chun Yan
   Li An An
   Lin Wei Yin
   Hu Ke Qi
   Hong Wen Shan
   Li Yue Ping
   Su Juan
   Zhao San Tao
   Li Wei
   Yuan Run Yu
   Zhou Ping Ping
   Hu Feng Yu
   Tang Xiao Ping
   Ke Chang Wen
   Ke Bi Xia
   Cai Wei Ping
TI Kinetic Characteristics of Neutralizing Antibody Responses Vary among
   Patients with COVID-19*
SO BIOMEDICAL AND ENVIRONMENTAL SCIENCES
LA English
DT Article
DE Sex; Kinetics; Neutralizing antibody; SARS-CoV-2
ID RESPIRATORY SYNDROME CORONAVIRUS; PASSIVE TRANSFER; INFECTION
AB Objective The coronavirus disease 2019 (COVID-19) pandemic continues to present a major challenge to public health. Vaccine development requires an understanding of the kinetics of neutralizing antibody (NAb) responses to severe acute respiratory syndrome coronavirus 2 (SARS-CoV-2). Methods In total, 605 serum samples from 125 COVID-19 patients (from January 1 to March 14, 2020) varying in age, sex, severity of symptoms, and presence of underlying diseases were collected, and antibody titers were measured using a micro-neutralization assay with wild-type SARS-CoV-2. Results NAbs were detectable approximately 10 days post-onset (dpo) of symptoms and peaked at approximately 20 dpo. The NAb levels were slightly higher in young males and severe cases, while no significant difference was observed for the other classifications. In follow-up cases, the NAb titer had increased or stabilized in 18 cases, whereas it had decreased in 26 cases, and in one case NAbs were undetectable at the end of our observation. Although a decreasing trend in NAb titer was observed in many cases, the NAb level was generally still protective. Conclusion We demonstrated that NAb levels vary among all categories of COVID-19 patients. Longterm studies are needed to determine the longevity and protective efficiency of NAbs induced by SARSCoV-2.
C1 [Li Ling Hua; Wen Chun Yan; Lin Wei Yin; Li Yue Ping; Zhao San Tao; Hu Feng Yu; Tang Xiao Ping; Cai Wei Ping] Guangzhou Med Univ, Guangzhou Peoples Hosp 8, Guangzhou 510060, Guangdong, Peoples R China.
   [Tu Hong Wei; Liang Dan; Su Juan; Li Wei; Yuan Run Yu; Zhou Ping Ping; Ke Chang Wen; Ke Bi Xia] Guangdong Prov Ctr Dis Control & Prevent, Guangzhou 511430, Guangdong, Peoples R China.
   [Li An An; Hu Ke Qi] Southern Med Univ, Sch Publ Hlth, Guangzhou 510515, Guangdong, Peoples R China.
   [Hong Wen Shan] Shantou Univ, Med Coll, Shantou 515063, Guangdong, Peoples R China.
RP Cai, WP (通讯作者)，Guangzhou Med Univ, Guangzhou Peoples Hosp 8, Guangzhou 510060, Guangdong, Peoples R China.; Ke, BX (通讯作者)，Guangdong Prov Ctr Dis Control & Prevent, Guangzhou 511430, Guangdong, Peoples R China.
EM kebixiagdcdc@163.com; gz8hcwp@126.com
FU Guangdong Provincial Novel Coronavirus Scientific and Technological
   Project [2020111107001, 202008040004]; National Key Research and
   Development Program of China [2020YFC0846900]; Guangzhou Basic Research
   Program on People's Livelihood Science and Technology [202002020005];
   National Natural Science Foundation of China [82003487, 82072265]
FX This study from the Guangdong Provincial Novel Coronavirus Scientific
   and Technological Project [2020111107001 and 202008040004]; the National
   Key Research and Development Program of China [2020YFC0846900]; the
   Guangzhou Basic Research Program on People's Livelihood Science and
   Technology [202002020005]; and the National Natural Science Foundation
   of China [82003487 and 82072265]
CR Bates TA, 2021, NAT COMMUN, V12, DOI 10.1038/s41467-021-25479-6
   Cao C, 2021, BIOMED ENVIRON SCI, V34, P739, DOI 10.3967/bes2021.066
   Chan JFW, 2015, CLIN MICROBIOL REV, V28, P465, DOI 10.1128/CMR.00102-14
   Goh GKM, 2020, BIOMOLECULES, V10, DOI 10.3390/biom10020331
   Haveri A, PERSISTENCE NEUTRALI, P2021
   KENNY MT, 1970, APPL MICROBIOL, V20, P371, DOI 10.1128/AEM.20.3.371-373.1970
   Lieberman NAP, 2020, PLOS BIOL, V18, DOI 10.1371/journal.pbio.3000849
   Lopez OJ, 2007, CLIN VACCINE IMMUNOL, V14, P269, DOI 10.1128/CVI.00304-06
   Robbiani DF, 2020, NATURE, V584, P437, DOI 10.1038/s41586-020-2456-9
   Sakiani S, 2013, NAT REV ENDOCRINOL, V9, P56, DOI 10.1038/nrendo.2012.206
   Scully EP, 2020, NAT REV IMMUNOL, V20, P442, DOI 10.1038/s41577-020-0348-8
   Seow J, 2020, NAT MICROBIOL, V5, P1598, DOI 10.1038/s41564-020-00813-8
   Sordillo, 2021, REDUCED NEUTRALIZING, DOI [10.1101/2021.07.21.21260961, DOI 10.1101/2021.07.21.21260961]
   Standl F, 2021, LANCET INFECT DIS, V21, pE77, DOI [10.1016/S1473-3099(20)30484-9, 10.1016/S1473-3099(20)30648-4]
   Subbarao K, 2004, J VIROL, V78, P3572, DOI 10.1128/JVI.78.7.3572-3577.2004
   Takahashi T, 2020, NATURE, V588, DOI 10.1038/s41586-020-2700-3
   Wajnberg A, 2020, SCIENCE, V370, P1227, DOI 10.1126/science.abd7728
   Wang YQ, 2020, J CLIN INVEST, V130, P5235, DOI [10.1172/JCI138759, 10.1172/JCI138759.]
   Yang YS, 2020, J AUTOIMMUN, V109, DOI 10.1016/j.jaut.2020.102434
   Yu FT, 2020, CLIN INFECT DIS, V71, P793, DOI 10.1093/cid/ciaa345
NR 20
TC 1
Z9 1
U1 0
U2 3
PU CHINESE CENTER DISEASE CONTROL & PREVENTION
PI BEIJING
PA 155 CHANGBAI RD, CHANGPING DISTRICT, BEIJING, 102206, PEOPLES R CHINA
SN 0895-3988
EI 2214-0190
J9 BIOMED ENVIRON SCI
JI Biomed. Environ. Sci.
PD DEC
PY 2021
VL 34
IS 12
BP 976
EP 983
DI 10.3967/bes2021.133
PG 8
WC Environmental Sciences; Public, Environmental & Occupational Health
WE Science Citation Index Expanded (SCI-EXPANDED)
SC Environmental Sciences & Ecology; Public, Environmental & Occupational
   Health
GA YD8HE
UT WOS:000740675700004
PM 34981720
DA 2022-11-04
ER

PT J
AU Esposito, S
   Marchetti, F
   Lanari, M
   Caramelli, F
   De Fanti, A
   Vergine, G
   Iughetti, L
   Fornaro, M
   Suppiej, A
   Zona, S
   Pession, A
   Biasucci, G
AF Esposito, Susanna
   Marchetti, Federico
   Lanari, Marcello
   Caramelli, Fabio
   De Fanti, Alessandro
   Vergine, Gianluca
   Iughetti, Lorenzo
   Fornaro, Martina
   Suppiej, Agnese
   Zona, Stefano
   Pession, Andrea
   Biasucci, Giacomo
CA Emilia-Romagna Region RE-CO-Ped
TI COVID-19 Management in the Pediatric Age: Consensus Document of the
   COVID-19 Working Group in Paediatrics of the Emilia-Romagna Region
   (RE-CO-Ped), Italy
SO INTERNATIONAL JOURNAL OF ENVIRONMENTAL RESEARCH AND PUBLIC HEALTH
LA English
DT Review
DE children; COVID-19; MIS-C; pediatrics; SARS-CoV-2
ID MULTISYSTEM INFLAMMATORY SYNDROME; KAWASAKI-DISEASE; ADRENAL
   INSUFFICIENCY; CARE MEDICINE; MENTAL-HEALTH; CHILDREN; SARS-COV-2;
   DIAGNOSIS; RECOMMENDATIONS; TRANSMISSION
AB Since December 2019, coronavirus disease (COVID-19) caused by severe acute respiratory syndrome coronavirus 2 (SARS-CoV-2) has rapidly spread, becoming the first pandemic of the 21st century by number of deaths (over 2,000,000 worldwide). Many aspects of SARS-CoV-2 infection in children and adolescents remain unclear, and optimal treatment has not yet been defined. Therefore, our goal was to develop a consensus document, practically synthesizing the accumulated data and clinical experience of our expert group. Literature research was carried out using the keywords "COVID-19" or "SARS-CoV-2" and "children" or "pediatrics" and "prevention" or "diagnosis" or "MIS-C" or "treatment" in electronic databases (MEDLINE, PUBMED), existing guidelines and gray literature. The fact that the majority of the problems posed by SARS-CoV-2 infection in pediatric age do not need hospital care and that, therefore, infected children and adolescents can be managed at home highlights the need for a strengthening of territorial pediatric structures. The sharing of hospitalization and therapeutic management criteria for severe cases between professionals is essential to ensure a fair approach based on the best available knowledge. Moreover, the activity of social and health professionals must also include the description, management and limitation of psychophysical-relational damage resulting from the SARS-CoV-2 pandemic on the health of children and adolescents, whether or not affected by COVID-19. Due to the characteristics of COVID-19 pathology in pediatric age, the importance of strengthening the network between hospital and territorial pediatrics, school, educational, social and family personnel both for strictly clinical management and for the reduction in discomfort, with priority in children of more frail families, represents a priority.
C1 [Esposito, Susanna] Univ Hosp, Dept Med & Surg, Paediat Clin, I-43126 Parma, Italy.
   [Marchetti, Federico] AUSL Romagna, Ravenna Hosp, Paediat & Neonatol Unit, I-48121 Ravenna, Italy.
   [Lanari, Marcello] Azienda Osped Univ Bologna, Sci Inst Res & Healthcare IRCCS, Paediat Emergency Unit, I-40138 Bologna, Italy.
   [Lanari, Marcello] Azienda Osped Univ Bologna, Sci Inst Res & Healthcare IRCCS, Paediat Intens Care Unit, I-40138 Bologna, Italy.
   [De Fanti, Alessandro] AUSL IRCCS Reggio Emilia, Santa Maria Nuova Hosp, Paediat Unit, Reggio Emilia, Italy.
   [Vergine, Gianluca] AUSL Romagna, Paediat Unit, I-47921 Rimini, Italy.
   [Iughetti, Lorenzo] Univ Modena & Reggio Emilia, Dept Med & Surg Sci Mothers Children & Adults, Paediat Unit, I-41125 Modena, Italy.
   [Fornaro, Martina] AUSL Romagna, GB Morgagni L Pierantoni, Paediat Unit, I-47121 Forli, Italy.
   [Suppiej, Agnese] Univ Ferrara, Paediat Clin, I-44124 Ferrara, Italy.
   [Zona, Stefano] AUSL Modena, I-41121 Modena, Italy.
   [Pession, Andrea] Azienda Osped Univ Bologna, Sci Inst Res & Healthcare IRCCS, Paediat Unit, I-40138 Bologna, Italy.
   [Biasucci, Giacomo] Guglielmo da Saliceto Hosp, Paediat & Neonatol Unit, I-29121 Piacenza, Italy.
RP Esposito, S (通讯作者)，Univ Hosp, Dept Med & Surg, Paediat Clin, I-43126 Parma, Italy.
EM susannamariaroberta.esposito@unipr.it;
   federico.marchetti@auslromagna.it; marcello.lanari@unibo.it;
   fabio.caramelli@aosp.bo.it; Alessandro.DeFanti@ausl.re.it;
   gianluca.vergine@auslromagna.it; lorenzo.iughetti@unimore.it;
   martina.fornaro@auslromagna.it; agnese.suppiej@unife.it;
   s.zona@ausl.mo.it; andrea.pession@unibo.it; G.Biasucci@ausl.pc.it
RI Esposito, Susanna/AAA-8275-2022; Biasucci, Giacomo/X-9186-2018;
   Iughetti, Lorenzo/I-4602-2014; Pession, Andrea/O-3200-2013
OI Biasucci, Giacomo/0000-0002-7441-9248; Iughetti,
   Lorenzo/0000-0003-0370-7872; Cannalire, Giuseppe/0000-0003-0308-2825;
   Zona, Stefano/0000-0003-3451-2744; Marchetti,
   Federico/0000-0002-1257-7312; Pession, Andrea/0000-0002-0379-9562
FU Department of Medicine and Surgery, University of Parma, Parma, Italy
FX This manuscript was supported by the Department of Medicine and Surgery,
   University of Parma, Parma, Italy.
CR AAP, COVID 19 TESTING GUI
   Abrams EM, 2020, J PEDIATR-US, V222, P221, DOI 10.1016/j.jpeds.2020.04.049
   Ahmed M, 2020, ECLINICALMEDICINE, V26, DOI 10.1016/j.eclinm.2020.100527
   Al-Ghafry M, 2020, PEDIATR BLOOD CANCER, V67, DOI 10.1002/pbc.28737
   [Anonymous], 2020, REMD
   [Anonymous], 1986, OFF J EUR COMMUN, V1, P37
   Arrigo S, 2021, DIGEST LIVER DIS, V53, P183, DOI 10.1016/j.dld.2020.10.024
   Aski BH, 2021, IJC HEART VASC, V33, DOI 10.1016/j.ijcha.2021.100764
   Balduzzi A, 2020, BONE MARROW TRANSPL, V55, P1900, DOI 10.1038/s41409-020-0895-4
   Barnes GD, 2020, J THROMB THROMBOLYS, V50, P72, DOI 10.1007/s11239-020-02138-z
   Barron E, 2020, LANCET DIABETES ENDO, V8, P813, DOI 10.1016/S2213-8587(20)30272-2
   Belhadjer Z, 2020, CIRCULATION, V142, P429, DOI 10.1161/CIRCULATIONAHA.120.048360
   Bellino S, 2021, PEDIATRICS, V147, DOI 10.1542/peds.2020-035238
   Bezzerri V, 2020, ITAL J PEDIATR, V46, DOI 10.1186/s13052-020-00909-1
   Bhattacharyya R, 2020, PULM THER, V6, P215, DOI 10.1007/s41030-020-00126-5
   Bialek S, 2020, MMWR-MORBID MORTAL W, V69, P422, DOI 10.15585/mmwr.mm6914e4
   Bignardi G, 2021, ARCH DIS CHILD, V106, P791, DOI 10.1136/archdischild-2020-320372
   Bornstein SR, 2020, LANCET DIABETES ENDO, V8, P546, DOI 10.1016/S2213-8587(20)30152-2
   Bornstein SR, 2016, J CLIN ENDOCR METAB, V101, P364, DOI 10.1210/jc.2015-1710
   Boulware DR, 2020, NEW ENGL J MED, V383, P517, DOI 10.1056/NEJMoa2016638
   Capecchi E, 2020, PEDIATR INFECT DIS J, V39, pE288, DOI 10.1097/INF.0000000000002824
   Capone CA, 2020, J PEDIATR-US, V224, P141, DOI [10.1018/j.jpeds.2020.08.044, 10.1016/j.jpeds.2020.06.044]
   Castagnoli R, 2020, JAMA PEDIATR, V174, P882, DOI 10.1001/jamapediatrics.2020.1467
   Centers for Disease Control and Prevention, MULTISYSTEM INFLAMMA
   Centers for Disease Control and Prevention, INFORM PEDIAT HEATH
   Centers for Disease Control and Prevention, INTERIM GUIDELINES C
   Centers for Disease Control and Prevention, CORONAVIRUS DIS 2019
   Centers for Disease Control and Prevention (CDC), 2020, OVERVIEW TESTING SAR
   Chan JFW, 2020, LANCET, V395, P514, DOI 10.1016/S0140-6736(20)30154-9
   Chen P, 2021, NEW ENGL J MED, V384, P229, DOI 10.1056/NEJMoa2029849
   Chen SJ, 2016, JAMA PEDIATR, V170, P1156, DOI 10.1001/jamapediatrics.2016.2055
   Cheng KK, 2022, LANCET, V399, pE39, DOI 10.1016/S0140-6736(20)30918-1
   Cheung EW, 2020, JAMA-J AM MED ASSOC, V324, P294, DOI 10.1001/jama.2020.10374
   Chiang MH, 2021, ARCH DIS CHILD, V106, P662, DOI 10.1136/archdischild-2019-318245
   Chiotos K, 2020, J PEDIAT INF DIS SOC, V9, P393, DOI 10.1093/jpids/piaa069
   Chiotos K, 2020, J PEDIAT INF DIS SOC, V9, P701, DOI 10.1093/jpids/piaa045
   Cusenza F, 2021, MICROORGANISMS, V9, DOI 10.3390/microorganisms9020330
   Davies P, 2020, LANCET CHILD ADOLESC, V4, P669, DOI 10.1016/S2352-4642(20)30215-7
   Davis AL, 2017, PEDIATR CRIT CARE ME, V18, P884, DOI 10.1097/PCC.0000000000001259
   de Graeff N, 2019, RHEUMATOLOGY, V58, P672, DOI 10.1093/rheumatology/key344
   De Lange S, 2002, INTENS CARE MED, V28, P1505, DOI 10.1007/s00134-002-1504-2
   de Miranda DM, 2020, INT J DISAST RISK RE, V51, DOI 10.1016/j.ijdrr.2020.101845
   Dinnes J, 2020, COCHRANE DB SYST REV, DOI [10.1002/14651858.CD013705, 10.1002/14651858.CD013705.pub2]
   Dona D, 2020, PEDIATR INFECT DIS J, V39, pE133, DOI 10.1097/INF.0000000000002704
   Dong LY, 2020, DRUG DISCOV THER, V14, P58, DOI 10.5582/ddt.2020.01012
   Dong YY, 2020, PEDIATRICS, V145, DOI 10.1542/peds.2020-0702
   Dufort EM, 2020, NEW ENGL J MED, V383, P347, DOI 10.1056/NEJMoa2021756
   Eghbali ASS, 2020, J CELLULAR AMP MOL A, V5, P3
   Esposito S, 2021, FRONT PEDIATR, V8, DOI 10.3389/fped.2020.628072
   Esposito S, 2021, PEDIATR DRUGS, V23, P119, DOI 10.1007/s40272-020-00435-x
   Esposito S, 2020, J CLIN VIROL, V129, DOI 10.1016/j.jcv.2020.104522
   Esposito S, 2020, EUR RESPIR J, V55, DOI 10.1183/13993003.01260-2020
   European Center of Disease Prevention and Control, 2020, COVID 19 CHILDREN RO
   European Centre for Disease Prevention and Control, 2020, GUIDANCE DISCHARGE E
   European Centre for Disease Prevention and Control, 2020, PAEDIAT INFLAMMATORY
   European Medicines Agency, COVID 19 REMINDER RI
   European Medicines Agency, EMA GIVES ADVICE USE
   Feldstein LR, 2020, NEW ENGL J MED, V383, P334, DOI 10.1056/NEJMoa2021680
   Ferrara G, 2020, PEDIATR DRUGS, V22, P645, DOI 10.1007/s40272-020-00421-3
   Filocamo G, 2021, J RHEUMATOL, V48, P1343, DOI 10.3899/jrheum.200483
   Fiolet T, 2021, CLIN MICROBIOL INFEC, V27, P19, DOI 10.1016/j.cmi.2020.08.022
   Furtado RHM, 2020, LANCET, V396, P959, DOI 10.1016/S0140-6736(20)31862-6
   Gao JJ, 2020, BIOSCI TRENDS, V14, P72, DOI 10.5582/bst.2020.01047
   Garazzino S, 2021, FRONT PEDIATR, V9, DOI 10.3389/fped.2021.649358
   Garazzino S, 2020, EUROSURVEILLANCE, V25, P2, DOI 10.2807/1560-7917.ES.2020.25.18.2000600
   Godfred-Cato S, 2020, MMWR-MORBID MORTAL W, V69, P1074, DOI 10.15585/mmwr.mm6932e2
   Gotzinger F, 2020, LANCET CHILD ADOLESC, V4, P653, DOI 10.1016/S2352-4642(20)30177-2
   Goldenberg NA, 2020, J THROMB HAEMOST, V18, P3099, DOI 10.1111/jth.15073
   Greene AG, 2020, AM J EMERG MED, V38, DOI 10.1016/j.ajem.2020.05.117
   Grimaud M, 2020, ANN INTENSIVE CARE, V10, DOI 10.1186/s13613-020-00690-8
   Guerin C, 2013, NEW ENGL J MED, V368, P2159, DOI 10.1056/NEJMoa1214103
   Gupta ML, 2021, INDIAN PEDIATR, V58, P123, DOI 10.1007/s13312-021-2125-6
   Hageman JR, 2020, PEDIATR ANN, V49, pE448, DOI 10.3928/19382359-20201014-01
   Hahner S, 2015, J CLIN ENDOCR METAB, V100, P407, DOI 10.1210/jc.2014-3191
   Hall D, 2020, ANAESTHESIA, V75, P822, DOI 10.1111/anae.15047
   Harwood R, 2021, LANCET CHILD ADOLESC, V5, P133, DOI 10.1016/S2352-4642(20)30304-7
   Health Advisory CDC, 2020, MULTISYSTEM INFLAMMA
   Henderson LA, 2020, ARTHRITIS RHEUMATOL, V72, P1791, DOI 10.1002/art.41454
   Hermine O, 2021, JAMA INTERN MED, V181, P32, DOI 10.1001/jamainternmed.2020.6820
   Hoang A, 2020, ECLINICALMEDICINE, V24, DOI 10.1016/j.eclinm.2020.100433
   Horby P, 2021, NEW ENGL J MED, V384, P693, DOI [10.1056/NEJMoa2021436, 10.1056/NEJMoa2022926]
   Huff HV, 2020, CLIN INFECT DIS, V71, P2752, DOI 10.1093/cid/ciaa654
   Imai Natsuko, 2020, Wellcome Open Res, V5, P59, DOI 10.12688/wellcomeopenres.15808.1
   Jaimovich DG, 1999, CRIT CARE MED, V27, P843
   Jouvet P, 2015, PEDIATR CRIT CARE ME, V16, P428, DOI 10.1097/PCC.0000000000000350
   Kache S, 2020, PEDIATR RES, V88, P705, DOI 10.1038/s41390-020-1053-9
   Kamrath C, 2020, JAMA-J AM MED ASSOC, V324, P801, DOI 10.1001/jama.2020.13445
   Kaushik S, 2020, J PEDIATR-US, V224, P24, DOI 10.1016/j.jpeds.2020.06.045
   Khemani RG, 2015, PEDIATR CRIT CARE ME, V16, pS23, DOI 10.1097/PCC.0000000000000432
   Kneyber M.C.J., PRACTICE RECOMMENDAT
   Kobayashi T, 2012, LANCET, V379, P1613, DOI 10.1016/S0140-6736(11)61930-2
   Koker O, 2020, RHEUMATOL INT, V40, P1613, DOI 10.1007/s00296-020-04663-9
   Kone-Paut I, 2018, AUTOIMMUN REV, V17, P768, DOI 10.1016/j.autrev.2018.01.024
   Kuttiatt VS, 2020, INDIAN J MED RES, V152, P21, DOI 10.4103/ijmr.IJMR_977_20
   Lamontagne F, 2020, BMJ-BRIT MED J, V370, DOI 10.1136/bmj.m3379
   Langford BJ, 2020, CLIN MICROBIOL INFEC, V26, P1622, DOI 10.1016/j.cmi.2020.07.016
   Larremore Daniel B, 2021, Sci Adv, V7, DOI [10.1101/2020.06.22.20136309, 10.1126/sciadv.abd5393]
   Laventhal NT, 2020, NEUROLOGY, V95, P260, DOI 10.1212/WNL.0000000000009936
   Lee PY, 2020, J CLIN INVEST, V130, P5942, DOI 10.1172/JCI141113
   Leis JA, 2020, BMJ-BRIT MED J, V371, DOI 10.1136/bmj.m4125
   Leon MPD, 2020, J PEDIAT INF DIS SOC, V9, P407, DOI 10.1093/jpids/piaa061
   Lin EE, 2020, JAMA SURG, V155, P775, DOI 10.1001/jamasurg.2020.2588
   Loades ME, 2020, J AM ACAD CHILD PSY, V59, P1218, DOI 10.1016/j.jaac.2020.05.009
   Loi M, 2020, PEDIATR BLOOD CANCER, V67, DOI 10.1002/pbc.28485
   Lu XX, 2020, NEW ENGL J MED, V382, P1663, DOI 10.1056/NEJMc2005073
   Ludvigsson JF, 2020, ACTA PAEDIATR, V109, P1088, DOI 10.1111/apa.15270
   Mahajan R, 2020, J NEPHROL, V33, P1373, DOI 10.1007/s40620-020-00858-2
   Marchesi A, 2018, ITAL J PEDIATR, V44, DOI 10.1186/s13052-018-0529-2
   Marlais M, 2020, LANCET CHILD ADOLESC, V4, pE17, DOI 10.1016/S2352-4642(20)30145-0
   Martins PR, 2020, INT J CLIN PRACT, V74, DOI 10.1111/ijcp.13576
   Matava CT, 2020, ANESTH ANALG, V131, P61, DOI 10.1213/ANE.0000000000004872
   Ministero della Salute, COVID 19 INDICATIONS
   Mishra GP, 2021, LANCET RESP MED, V9, pE8, DOI 10.1016/S2213-2600(20)30530-0
   Mitja O, 2021, NEW ENGL J MED, V384, P417, DOI 10.1056/NEJMoa2021801
   Munro APS, 2020, ARCH DIS CHILD, V105, P618, DOI 10.1136/archdischild-2020-319474
   Nakra NA, 2020, CHILDREN-BASEL, V7, DOI 10.3390/children7070069
   Nates JL, 2016, CRIT CARE MED, V44, P1553, DOI 10.1097/CCM.0000000000001856
   Nicastro E, 2020, LIVER TRANSPLANT, V26, P1359, DOI 10.1002/lt.25840
   NIH, CORONAVIRUS DIS 2019
   Oldenburg CE, 2020, LANCET, V396, P936, DOI 10.1016/S0140-6736(20)31863-8
   Paediatric Section of the European Union of Medical Specialists (UEMS), 2015, EUROPEAN SYLLABUS PE
   Paget J, 2020, VACCINE, V38, P6485, DOI 10.1016/j.vaccine.2020.08.024
   Pain CE, 2020, LANCET RHEUMATOL, V2, pE376, DOI 10.1016/S2665-9913(20)30137-5
   Palmas Giordano, 2020, Pediatr Infect Dis J, V39, pe267, DOI 10.1097/INF.0000000000002812
   Paltiel AD, 2020, JAMA NETW OPEN, V3, DOI 10.1001/jamanetworkopen.2020.16818
   Park YJ, 2020, EMERG INFECT DIS, V26, P2465, DOI 10.3201/eid2610.201315
   Parr JB, 2021, JAMA INTERN MED, V181, P12, DOI 10.1001/jamainternmed.2020.6557
   Patel KP, 2020, EUR J CLIN MICROBIOL, V39, P2005, DOI 10.1007/s10096-020-03961-1
   Pouletty M, 2020, ANN RHEUM DIS, V79, P999, DOI 10.1136/annrheumdis-2020-217960
   Predieri B, 2020, FRONT ENDOCRINOL, V11, DOI 10.3389/fendo.2020.595735
   Primari di Pediatria dell'Emilia-Romagna, 5 RACCOMANDAZIONI SO
   Radia T, 2021, PAEDIATR RESPIR REV, V38, P51, DOI 10.1016/j.prrv.2020.08.001
   Ramcharan T, 2020, PEDIATR CARDIOL, V41, P1391, DOI 10.1007/s00246-020-02391-2
   Rauf A, 2020, INDIAN J PEDIATR, V87, P745, DOI 10.1007/s12098-020-03357-1
   Ravelli A, 2016, ARTHRITIS RHEUMATOL, V68, P566, DOI 10.1002/art.39332
   Rimensberger PC, 2015, PEDIATR CRIT CARE ME, V16, pS51, DOI 10.1097/PCC.0000000000000433
   Riphagen S, 2020, LANCET, V395, P1607, DOI [10.1016/S0140-6736(20)31094-1, 10.1016/50140-6736(20)31094-1]
   Rosenberg DI, 2004, CRIT CARE MED, V32, P2117, DOI 10.1097/01.CCM.0000142704.36378.E9
   Royal College of Pediatrics and Child Health, GUIDANCE PAEDIAT MUL
   Russo A, 2020, INFECT DRUG RESIST, V13, P2657, DOI 10.2147/IDR.S264020
   Selvin E, 2020, DIABETES CARE, V43, P1690, DOI 10.2337/dc20-1295
   Simonovich VA, 2021, NEW ENGL J MED, V384, P619, DOI 10.1056/NEJMoa2031304
   Singh S, 2020, PSYCHIAT RES, V293, DOI 10.1016/j.psychres.2020.113429
   Sodhi M, 2020, CHEST, V158, P55, DOI 10.1016/j.chest.2020.03.040
   Sterne JAC, 2020, JAMA-J AM MED ASSOC, V324, P1330, DOI 10.1001/jama.2020.17023
   Struyf T, 2020, COCHRANE DB SYST REV, DOI 10.1002/14651858.CD013665
   Toubiana J, 2020, BMJ-BRIT MED J, V369, DOI 10.1136/bmj.m2094
   Tresoldi AS, 2020, J CLIN ENDOCR METAB, V105, P418, DOI 10.1210/clinem/dgz006
   Van Elslande J, 2020, CLIN MICROBIOL INFEC, V26, DOI 10.1016/j.cmi.2020.07.038
   Vasudevan A, 2020, INDIAN PEDIATR, V57, P641, DOI 10.1007/s13312-020-1893-8
   Venturini E, 2020, ITAL J PEDIATR, V46, DOI 10.1186/s13052-020-00900-w
   Verdoni L, 2020, LANCET, V395, P1771, DOI 10.1016/S0140-6736(20)31103-X
   Vergine G, 2020, FRONT PEDIATR, V8, DOI 10.3389/fped.2020.575290
   Viner RM, 2020, LANCET CHILD ADOLESC, V4, P397, DOI 10.1016/S2352-4642(20)30095-X
   Wade M, 2020, PSYCHIAT RES, V290, DOI 10.1016/j.psychres.2020.113143
   Walker David M, 2020, Pediatr Emerg Med Pract, V17, P1
   Walsh KA, 2020, J INFECTION, V81, P847, DOI 10.1016/j.jinf.2020.10.009
   Waltuch T, 2020, AM J EMERG MED, V38, DOI 10.1016/j.ajem.2020.05.058
   Wang H, 2020, FRONT MED-LAUSANNE, V7, DOI 10.3389/fmed.2020.00334
   Wang M., 2020, CELL RES, V30, P271, DOI [10.1038/s41422-020-0282-0, DOI 10.1038/S41422-020-0282-0]
   Wang X, 2020, INT J INFECT DIS, V94, P107, DOI 10.1016/j.ijid.2020.04.023
   Watson J, 2020, BMJ-BRIT MED J, V369, DOI 10.1136/bmj.m1808
   Weiss SL, 2020, PEDIATR CRIT CARE ME, V21, pE52, DOI [10.1097/PCC.0000000000002198, 10.1007/s00134-019-05878-6]
   Whittaker E, 2020, JAMA-J AM MED ASSOC, V324, P259, DOI 10.1001/jama.2020.10369
   WHO, 2013, POCKET BOOK HOSP CAR, VSecond
   WHO, 2020, CORT COVID 19 LIV GU
   WHO, MULTISYSTEM INFLAMMA
   WHO, USE NONSTEROIDAL ANT
   WHO Solidarity Trial Consortium, 2021, NEW ENGL J MED, V384, P497, DOI 10.1056/NEJMoa2023184
   Wolfel R, 2020, NATURE, V581, P465, DOI 10.1038/s41586-020-2196-x
   Workman JK, 2016, PEDIATR CRIT CARE ME, V17, pE451, DOI 10.1097/PCC.0000000000000906
   World Health Organization, 2020, CRITERIA RELEASING C
   World Health Organization, DIAGNOSTIC TESTING S
   Xiao S, 2018, INDOOR AIR, V28, P51, DOI 10.1111/ina.12430
   Xu CLH, 2020, PEDIATR INFECT DIS J, V39, pE249, DOI [10.1097/1NE0000000000002814, 10.1097/INF.0000000000002814]
   Yamamoto L, 2020, REV INST MED TROP SP, V62, DOI [10.1590/S1678-9946202062065, 10.1590/s1678-9946202062065]
   Yao XT, 2020, CLIN INFECT DIS, V71, P732, DOI 10.1093/cid/ciaa237
   Yonker LM, 2020, J PEDIATR-US, V227, P45, DOI 10.1016/j.jpeds.2020.08.037
   Zhang Q, 2020, SCIENCE, V370, DOI 10.1126/science.abd4570
   Zhu N, 2020, NEW ENGL J MED, V382, P727, DOI 10.1056/NEJMoa2001017
NR 180
TC 15
Z9 16
U1 0
U2 5
PU MDPI
PI BASEL
PA ST ALBAN-ANLAGE 66, CH-4052 BASEL, SWITZERLAND
EI 1660-4601
J9 INT J ENV RES PUB HE
JI Int. J. Environ. Res. Public Health
PD APR
PY 2021
VL 18
IS 8
AR 3919
DI 10.3390/ijerph18083919
PG 29
WC Environmental Sciences; Public, Environmental & Occupational Health
WE Science Citation Index Expanded (SCI-EXPANDED); Social Science Citation Index (SSCI)
SC Environmental Sciences & Ecology; Public, Environmental & Occupational
   Health
GA RT0PM
UT WOS:000644170500001
PM 33917940
OA Green Published, gold
DA 2022-11-04
ER

PT J
AU Ravert, RD
   Fu, LY
   Zimet, GD
AF Ravert, Russell D.
   Fu, Linda Y.
   Zimet, Gregory D.
TI Young Adults' COVID-19 Testing Intentions: The Role of Health Beliefs
   and Anticipated Regret
SO JOURNAL OF ADOLESCENT HEALTH
LA English
DT Article
AB Purpose: Young adults are at high risk for severe acute respiratory syndrome coronavirus 2 (SARS-CoV-2) infection and transmission due to their social behaviors. The purpose of this study was to determine their attitudes toward coronavirus disease 2019 (COVID-19) testing, an important approach for minimizing infection and transmission.
   Methods: One hundred seventy eight US individuals aged 19-25 years completed an online survey measuring COVID-19 health beliefs and testing intentions. Multivariable logistic regression evaluated the association of heath belief measures (perceived COVID-19 susceptibility, COVID-19 severity, barriers and benefits to testing, and social concerns) with testing intentions.
   Results: Most respondents (86.0%) intended to accept a COVID-19 test if recommended by a health professional. High social concern and low perceived obstacles were associated with intent to get tested.
   Conclusions: In this sample, most young adults intended to accept COVID-19 testing. Health beliefs predicted testing intention and point to possible intervention approaches to increase willingness to accept COVID-19 testing. (C) 2020 Society for Adolescent Health and Medicine. All rights reserved.
C1 [Ravert, Russell D.] Univ Missouri, Human Dev & Family Sci, 314 Gentry, Columbia, MO 65211 USA.
   [Fu, Linda Y.] Childrens Natl Hosp, Gen & Community Pediat, Washington, DC USA.
   [Zimet, Gregory D.] Indiana Univ Sch Med, Dept Pediat, Indianapolis, IN 46202 USA.
RP Ravert, RD (通讯作者)，Univ Missouri, Human Dev & Family Sci, 314 Gentry, Columbia, MO 65211 USA.
EM ravertr@missouri.edu
CR BECKER MH, 1975, MED CARE, V13, P10, DOI 10.1097/00005650-197501000-00002
   Bednarczyk RA, 2015, VACCINE, V33, P1659, DOI 10.1016/j.vaccine.2015.02.033
   Brewer NT, 2016, HEALTH PSYCHOL, V35, P1264, DOI 10.1037/hea0000294
   Everett JA, 2020, EFFECTIVENESS MORAL, DOI [10.31234/osf.io/9yqs8, DOI 10.31234/OSF.IO/9YQS8]
   Hashmi S, 2016, J PUBLIC HEALTH-UK, V38, P739, DOI 10.1093/pubmed/fdv189
   Lunn PD, 2020, SOC SCI MED, V265, DOI 10.1016/j.socscimed.2020.113478
   Mortensen K, 2018, J GEN INTERN MED, V33, P533, DOI 10.1007/s11606-017-4246-0
   Nivette A, 2021, SOC SCI MED, V268, DOI 10.1016/j.socscimed.2020.113370
   Penta MA, 2020, VACCINE, V38, P1572, DOI 10.1016/j.vaccine.2019.11.042
   Pfattheicher S., 2020, EMOTIONAL PATH ACTIO
   Pogue K, 2020, VACCINES-BASEL, V8, DOI 10.3390/vaccines8040582
   Rand D., DONT GET IT DONT SPR
   Ravert RD, 2012, ADV PREV MED, DOI [10.1155/2012/242518, DOI 10.1155/2012/242518]
   U.S. Department of Education. Institute of Education Sciences National Center for Education Statistics website, EST RES POP RAC ETHN
   Walters K, 2018, PLOS ONE, V13, DOI 10.1371/journal.pone.0198835
   Zajac IT, 2017, BIOMED RES INT, V11, P1
NR 16
TC 7
Z9 7
U1 0
U2 5
PU ELSEVIER SCIENCE INC
PI NEW YORK
PA STE 800, 230 PARK AVE, NEW YORK, NY 10169 USA
SN 1054-139X
EI 1879-1972
J9 J ADOLESCENT HEALTH
JI J. Adolesc. Health
PD MAR
PY 2021
VL 68
IS 3
BP 460
EP 463
DI 10.1016/j.jadohealth.2020.12.001
EA FEB 2021
PG 4
WC Psychology, Developmental; Public, Environmental & Occupational Health;
   Pediatrics
WE Science Citation Index Expanded (SCI-EXPANDED); Social Science Citation Index (SSCI)
SC Psychology; Public, Environmental & Occupational Health; Pediatrics
GA QL0AO
UT WOS:000620742500010
PM 33610234
OA Green Published, Bronze
DA 2022-11-04
ER

PT J
AU Dinc, B
   Kirca, F
   Aydogan, S
   Toyran, A
   Basyigit, T
   Omay, I
   Gun, P
   Caglayan, M
   Surel, AA
AF Dinc, B.
   Kirca, F.
   Aydogan, S.
   Toyran, A.
   Basyigit, T.
   Omay, I
   Gun, P.
   Caglayan, M.
   Surel, A. A.
TI Evaluation of SARS-CoV-2 RT-PCR test results from a pandemic hospital
   according to demographic data
SO PUBLIC HEALTH
LA English
DT Article
DE SARS-CoV-2; Real-time reverse transcriptase polymerase chain reaction;
   RTPCR; Gender; Age
ID COVID-19
AB Objectives: The emergence of severe acute respiratory syndrome coronavirus 2 (SARS-CoV-2) leading to coronavirus disease 2019 (COVID-19) in China at the end of 2019 has resulted in a global pandemic. On 11 March 2020, the first case of COVID-19 was reported in Turkey. The aim of this study was to evaluate SARS-CoV-2 Real-Time Reverse Transcriptase Polymerase Chain Reaction (RT-PCR) test results from the Medical Microbiology Laboratory of a pandemic hospital according to demographic data.
   Study design: Retrospective cohort study.
   Methods: SARS-CoV-2 RT-PCR test results of 413,013 samples from 194,062 patients were retrospectively analysed. Tests were carried out between 27 March and 31 December 2020 using two commercial kits. The patient's age and gender were recorded, in addition to the percentage of positive test results per month (i.e. monthly positivity). Pearson's Chi-squared test was used to analyse statistical significance.
   Results: Overall SARS-CoV-2 positivity in the pandemic hospital was 19.9%. Female gender and younger age (0-18 years) had a statistically significant higher positivity (P < 0.05). There was a statistically significant higher positivity in August and September.
   Conclusions: Higher positivity among the younger population and females may be the leading cause of low COVID-19 mortality rates in Turkey as these population groups are less likely to die from the disease. Governments should disaggregate COVID-19 data by age and gender, and vaccine studies focussing on younger populations should be accelerated because this population group represents an important source of infection. (C) 2021 The Royal Society for Public Health. Published by Elsevier Ltd. All rights reserved.
C1 [Dinc, B.; Kirca, F.; Aydogan, S.; Toyran, A.; Basyigit, T.; Omay, I; Gun, P.] Minist Hlth, Ankara City Hosp, Dept Med Microbiol, Ankara, Turkey.
   [Dinc, B.] Minist Hlth, Ankara Training & Res Hosp, Dept Med Microbiol, Ankara, Turkey.
   [Caglayan, M.] Minist Hlth, Dept Healthcare, Ankara, Turkey.
   [Surel, A. A.] Minist Hlth, Ankara City Hosp, Ankara, Turkey.
RP Dinc, B (通讯作者)，Ankara City Hosp, Dept Med Microbiol, Ankara, Turkey.
EM bediadinc@gmail.com
RI Dinc, Bedia/ABD-6461-2021
OI dinc, bedia/0000-0001-8318-2556
CR Dhillon P, 2020, FEBS J, V287, P3612, DOI 10.1111/febs.15442
   Guo GQ, 2020, FRONT CELL DEV BIOL, V8, DOI 10.3389/fcell.2020.00410
   Lu XX, 2020, NEW ENGL J MED, V382, P1663, DOI 10.1056/NEJMc2005073
   Mardani R, 2020, ARCH ACAD EMERG MED, V8, DOI 10.22037/aaem.v8i1.632
   Stang A, 2020, J INFECTION, V81, P797, DOI 10.1016/j.jinf.2020.09.012
   Xia XY, 2020, J CLIN VIROL, V127, DOI 10.1016/j.jcv.2020.104360
   Yu XH, 2020, INT J INFECT DIS, V98, P200, DOI 10.1016/j.ijid.2020.06.101
NR 7
TC 1
Z9 1
U1 0
U2 0
PU W B SAUNDERS CO LTD
PI LONDON
PA 32 JAMESTOWN RD, LONDON NW1 7BY, ENGLAND
SN 0033-3506
EI 1476-5616
J9 PUBLIC HEALTH
JI Public Health
PD SEP
PY 2021
VL 198
BP 208
EP 210
DI 10.1016/j.puhe.2021.07.041
EA SEP 2021
PG 3
WC Public, Environmental & Occupational Health
WE Science Citation Index Expanded (SCI-EXPANDED); Social Science Citation Index (SSCI)
SC Public, Environmental & Occupational Health
GA UX4BQ
UT WOS:000700787100055
PM 34481276
OA Green Published, Bronze
DA 2022-11-04
ER

PT J
AU Reyes-Lagos, JJ
   Abarca-Castro, EA
   Echeverria, JC
   Mendieta-Zeron, H
   Vargas-Caraveo, A
   Pacheco-Lopez, G
AF Reyes-Lagos, Jose Javier
   Abarca-Castro, Eric Alonso
   Echeverria, Juan Carlos
   Mendieta-Zeron, Hugo
   Vargas-Caraveo, Alejandra
   Pacheco-Lopez, Gustavo
TI A Translational Perspective of Maternal Immune Activation by SARS-CoV-2
   on the Potential Prenatal Origin of Neurodevelopmental Disorders: The
   Role of the Cholinergic Anti-inflammatory Pathway
SO FRONTIERS IN PSYCHOLOGY
LA English
DT Article
DE cholinergic anti-inflammatory pathway; quality of life; COVID-19;
   neurodevelopmental disorders; human development; heart rate variability;
   SARS-CoV-2; maternal immune activation
ID FETAL
AB The emergent Coronavirus Disease 2019 (COVID-19) caused by the Severe Acute Respiratory Syndrome Coronavirus 2 (SARS-CoV-2) could produce a maternal immune activation (MIA) via the inflammatory response during gestation that may impair fetal neurodevelopment and lead to postnatal and adulthood mental illness and behavioral dysfunctions. However, so far, limited evidence exists regarding long-term physiological, immunological, and neurodevelopmental modifications produced by the SARS-CoV-2 in the human maternal-fetal binomial and, particularly, in the offspring. Relevant findings derived from epidemiological and preclinical models show that a MIA is indeed linked to an increased risk of neurodevelopmental disorders in the offspring. We hypothesize that a gestational infection triggered by SARS-CoV-2 increases the risks leading to neurodevelopmental disorders of the newborn, which can affect childhood and the long-term quality of life. In particular, disruption of either the maternal or the fetal cholinergic anti-inflammatory pathway (CAP) could cause or exacerbate the severity of COVID-19 in the maternal-fetal binomial. From a translational perspective, in this paper, we discuss the possible manifestation of a MIA by SARS-CoV-2 and the subsequent neurodevelopmental disorders considering the role of the fetal-maternal cytokine cross-talk and the CAP. Specifically, we highlight the urgent need of preclinical studies as well as multicenter and international databanks of maternal-fetal psychophysiological data obtained pre-, during, and post-infection by SARS-CoV-2 from pregnant women and their offspring.
C1 [Reyes-Lagos, Jose Javier; Mendieta-Zeron, Hugo] Autonomous Univ State Mexico UAEMex, Fac Med, Toluca, Mexico.
   [Abarca-Castro, Eric Alonso] Autonomous Univ State Mexico UAEMex, Multidisciplinary Res Ctr Educ CIME, Toluca, Mexico.
   [Echeverria, Juan Carlos] Metropolitan Autonomous Univ UAM, Basic Sci & Engn Div, Campus Iztapalapa, Mexico City, DF, Mexico.
   [Mendieta-Zeron, Hugo] Monica Pretelini Saenz Maternal Perinatal Hosp, Hlth Inst State Mexico ISEM, Toluca, Mexico.
   [Vargas-Caraveo, Alejandra; Pacheco-Lopez, Gustavo] Metropolitan Autonomous Univ UAM, Biol & Hlth Sci Div, Campus Lerma, Lerma, Mexico.
RP Pacheco-Lopez, G (通讯作者)，Metropolitan Autonomous Univ UAM, Biol & Hlth Sci Div, Campus Lerma, Lerma, Mexico.
EM g.pacheco@correo.ler.uam.mx
RI Echeverria, JC/AAZ-1573-2020
OI Abarca-Castro, Eric Alonso/0000-0002-2029-3790; Reyes-Lagos, Jose
   Javier/0000-0001-5361-5007
CR al-Haddad BJS, 2019, JAMA PSYCHIAT, V76, P594, DOI 10.1001/jamapsychiatry.2019.0029
   Alexopoulou L, 2001, NATURE, V413, P732, DOI 10.1038/35099560
   Allotey J, 2020, BMJ-BRIT MED J, V370, DOI 10.1136/bmj.m3320
   [Anonymous], 2000, NEURONS NEIGHBORHOOD
   Anoop UR, 2020, ACS CHEM NEUROSCI, V11, P1868, DOI 10.1021/acschemneuro.0c00346
   Baines KJ, 2020, FRONT IMMUNOL, V11, DOI 10.3389/fimmu.2020.01145
   Barinov SV, 2022, J MATERN-FETAL NEO M, V35, P2122, DOI 10.1080/14767058.2020.1781810
   Barker DJP, 2001, MONATSSCHR KINDERH, V149, pS2, DOI 10.1007/s001120170002
   Bermejo-Sanchez F. R., 2020, Acta Medica Peruana, V37, P88, DOI 10.35663/amp.2020.371.913
   Bonaz Bruno, 2020, Bioelectron Med, V6, P15, DOI 10.1186/s42234-020-00051-7
   Cortes M, 2017, SCI REP-UK, V7, DOI 10.1038/s41598-017-09439-z
   De Meersman RE, 2007, BIOL PSYCHOL, V74, P165, DOI 10.1016/j.biopsycho.2006.04.008
   do Amaral WN, 2020, HEALTHCARE-BASEL, V8, DOI 10.3390/healthcare8040511
   dos Santos CC, 2011, AM J RESP CRIT CARE, V183, P471, DOI 10.1164/rccm.201002-0314OC
   Easterlin MC, 2021, J DEV ORIG HLTH DIS, V12, P683, DOI 10.1017/S204017442000104X
   Farsalinos K, 2020, EUR RESPIR J, V56, DOI [10.1183/13993003.01589-2020, 10.1183/13223003.01589-2020]
   Frasch MG, 2016, J NEUROINFLAMM, V13, DOI 10.1186/s12974-016-0567-x
   Frasch M.G., 2019, AUTISM SPECTRUM DISO, V1909, P1
   Frasch MG, 2018, METHODS MOL BIOL, V1781, P341, DOI 10.1007/978-1-4939-7828-1_18
   Fudim M, 2020, J CARDIOVASC TRANSL, V13, P894, DOI 10.1007/s12265-020-10031-6
   Gallowitsch-Puerta M, 2007, LIFE SCI, V80, P2325, DOI 10.1016/j.lfs.2007.01.002
   Harapan H, 2020, J INFECT PUBLIC HEAL, V13, P667, DOI 10.1016/j.jiph.2020.03.019
   Hashimoto K, 2021, EUR ARCH PSY CLIN N, V271, P387, DOI 10.1007/s00406-020-01148-5
   HEGDE UC, 1991, MED HYPOTHESES, V35, P159, DOI 10.1016/0306-9877(91)90042-W
   Huston JM, 2011, J INTERN MED, V269, P45, DOI 10.1111/j.1365-2796.2010.02321.x
   Knight M, 2020, BMJ-BRIT MED J, V369, DOI 10.1136/bmj.m2107
   Kreis NN, 2020, CELLS-BASEL, V9, DOI 10.3390/cells9081777
   Leitzke M, 2020, Bioelectron Med, V6, P22, DOI 10.1186/s42234-020-00058-0
   Liu H, 2020, J REPROD IMMUNOL, V139, DOI 10.1016/j.jri.2020.103122
   Liu WK, 2021, HELL J CARDIOL, V62, P265, DOI 10.1016/j.hjc.2020.12.004
   Lopez-Soler C., 2008, REV PSICOPATOLOGIA P, V13, P159, DOI [10.5944/rppc.vol.13.num.3.2008.4057, DOI 10.5944/RPPC.VOL.13.NUM.3.2008.4057]
   Lorenzo Ruiz A., 2020, REV CARIBENA PSICOL, V2, P153, DOI [10.37226/rcp.v4i2.4815, DOI 10.37226/RCP.V4I2.4815]
   Mazloom R, 2020, J NEUROIMMUNE PHARM, V15, P165, DOI 10.1007/s11481-020-09919-6
   Meyer U, 2014, BIOL PSYCHIAT, V75, P307, DOI 10.1016/j.biopsych.2013.07.011
   Nayak AH, 2020, J OBSTET GYN INDIA, V70, P256, DOI 10.1007/s13224-020-01335-3
   Ordonez-Camblor N, 2016, PAPEL PSICOL, V37, P36
   Osman A.H., 2020, INT J CLIN VIROL, V4, DOI [10.29328/journal.ijcv.1001014, DOI 10.29328/JOURNAL.IJCV.1001014]
   Pacheco-Lopez G, 2013, SCHIZOPHRENIA BULL, V39, P319, DOI 10.1093/schbul/sbr178
   Pavlov VA, 2003, MOL MED, V9, P125, DOI 10.1007/BF03402177
   Pedersen SF, 2020, J CLIN INVEST, V130, P2202, DOI 10.1172/JCI137647
   Phoswa WN, 2020, EUR J OBSTET GYN R B, V252, P605, DOI 10.1016/j.ejogrb.2020.06.058
   Rodriguez-Morales AJ, 2020, TRAVEL MED INFECT DI, V34, DOI 10.1016/j.tmaid.2020.101623
   Saunders JM, 2020, SCI REP-UK, V10, DOI 10.1038/s41598-020-61635-6
   Schwartz DA, 2020, VIRUSES-BASEL, V12, DOI 10.3390/v12111308
   Silasi M, 2015, AM J REPROD IMMUNOL, V73, P199, DOI 10.1111/aji.12355
   Smith SEP, 2007, J NEUROSCI, V27, P10695, DOI 10.1523/JNEUROSCI.2178-07.2007
   Staats P, 2020, NEUROMODULATION, V23, P784, DOI 10.1111/ner.13172
   Thabrew H, 2012, ADV PSYCHOSOM MED, V32, P35, DOI 10.1159/000330002
   Tochigi M, 2004, NEUROSCI RES, V48, P1, DOI 10.1016/j.neures.2003.09.002
   Totura AL, 2015, MBIO, V6, DOI 10.1128/mBio.00638-15
   United Nations Development Programme, 2014, SUST HUM PROGR RED V
   Vargas G., 2012, HORIZ MED-LIMA, V12, P43
   Vivanti AJ, 2020, NAT COMMUN, V11, DOI 10.1038/s41467-020-17436-6
   Vogel G., 2020, SCIENCE, DOI [10.1126/science.abb9197, DOI 10.1126/SCIENCE.ABB9197]
   Williams DP, 2019, BRAIN BEHAV IMMUN, V80, P219, DOI 10.1016/j.bbi.2019.03.009
   Wu DD, 2020, J MICROBIOL IMMUNOL, V53, P368, DOI 10.1016/j.jmii.2020.03.005
   Wu YT, 2020, PLOS MED, V17, DOI 10.1371/journal.pmed.1003195
   Ye Q, 2020, J INFECTION, V80, P607, DOI 10.1016/j.jinf.2020.03.037
NR 58
TC 5
Z9 5
U1 0
U2 6
PU FRONTIERS MEDIA SA
PI LAUSANNE
PA AVENUE DU TRIBUNAL FEDERAL 34, LAUSANNE, CH-1015, SWITZERLAND
SN 1664-1078
J9 FRONT PSYCHOL
JI Front. Psychol.
PD MAR 31
PY 2021
VL 12
AR 614451
DI 10.3389/fpsyg.2021.614451
PG 6
WC Psychology, Multidisciplinary
WE Social Science Citation Index (SSCI)
SC Psychology
GA RM6WU
UT WOS:000639802100001
PM 33868085
OA gold, Green Published
DA 2022-11-04
ER

PT J
AU Fadliyah, H
   Muhtar, M
   Munih, M
   Risgiantini, S
   Wulandary, W
   Pratomo, H
AF Fadliyah, Hilyatul
   Muhtar, Manendra
   Munih, Munih
   Risgiantini, Sylviasari
   Wulandary, Weny
   Pratomo, Hadi
TI Pre-testing of the WHO's Educational Video: "How to Protect Yourself
   against COVID-19"
SO KESMAS-NATIONAL PUBLIC HEALTH JOURNAL
LA English
DT Article
DE COVID-19; educational video; teenagers; World Health Organization
ID COMMUNICATION
AB The coronavirus disease 2019 (COVID-19) pandemic, caused by the severe acute respiratory syndrome coronavirus 2 (SARS-CoV-2) was declared a public health emergency in many countries, including Indonesia. The World Health Organization (WHO) released an educational video, entitled "How to Protect Yourself Against COVID-19", which explained how to prevent the spread of COVID-19. This study is a qualitative study that aims to pre-test this video, based on the Information, Education, Communication (IEC) theory, by analyzing teenagers' perceptions of the video. The design used was a Rapid Assessment Procedure (RAP), and the data were collected by conducting in-depth interviews with participants, through virtual meetings. The data were analyzed using a qualitative data matrix and thematic analysis. The results showed that all participants found the video regarding the prevention of COVID-19 spread to be attractive and comprehensible. In addition, the participants felt that the contents of the video were not contradictory to their personal values and that the message was targeted to everyone, including themselves. The video was also perceived to be persuasive. Overall, the participants held a generally positive perception of the video.
C1 [Fadliyah, Hilyatul; Muhtar, Manendra; Munih, Munih; Risgiantini, Sylviasari; Wulandary, Weny] Univ Indonesia, Fac Publ Hlth, Publ Hlth, Depok, Indonesia.
   [Pratomo, Hadi] Univ Indonesia, Fac Publ Hlth, Dept Hlth Educ & Behav Sci, Depok, Indonesia.
RP Pratomo, H (通讯作者)，Univ Indonesia, Fac Publ Hlth, Dept Hlth Educ & Hlth Promot, Depok, West Java, Indonesia.
EM hadi.pratomo@ui.ac.id
RI Pratomo, Hadi/ACT-3994-2022
OI Pratomo, Hadi/0000-0003-3468-5274
FU Indonesia's Ministry of Health
FX We would like to acknowledge all our informants for their willingness to
   take part in this study. In addition, we would like to extend our
   appreciation to the Director of the Health Promotion and Community
   Empowerment, Indonesia's Ministry of Health and WHO representatives for
   their support of this study.
CR [Anonymous], 2020, CORONAVIRUS DIS COVI
   Arguin PM, 2004, EMERG INFECT DIS, V10, P377, DOI 10.3201/eid1002.030812
   Baruah T. D., 2012, INT J SCI RES PUBLIC, V2, P1, DOI DOI 10.1145/3173574.3173860
   Bertrand J.T., 1978, COMMUNICATIONS PRETE
   Cofie P, 2013, GLOBAL HEALTH ACTION, V6, P1, DOI 10.3402/gha.v6i0.20791
   Collinson S, 2015, PLOS ONE, V10, DOI 10.1371/journal.pone.0141423
   Escalada M.M., 2007, PRETESTING EVALUATIO, P2008
   Fatmah, 2014, THEORY APPL INFORM E
   Glisczinski D, 2018, J TRANSFORM EDUC, V16, P175, DOI 10.1177/1541344618777367
   Hafied Cangara, 2015, INTRO COMMUNICATION
   Holdsworth LM, 2020, IMPLEMENT SCI, V15, DOI 10.1186/s13012-020-0972-5
   Jayaseelan R D, SOCIAL SCI HUMANITIE
   Johari A, 2014, J MECH ENG ED, V1, P8
   Karnik K., 2000, INFORM ED COMMUNICAT, P1
   Lewnard JA, 2020, LANCET INFECT DIS, V20, P631, DOI 10.1016/S1473-3099(20)30190-0
   Li H, 2020, INT J ANTIMICROB AG, V55, DOI 10.1016/j.ijantimicag.2020.105951
   Murti B., 2006, DESIGN SAMPLE SIZE B
   Scrimshaw Nevin S., 1992, RAP RAPID ASSESSMENT
   Susilo A., 2020, JURNAL PENYAKIT DALA, V7, P45, DOI DOI 10.7454/JPDI.V7I1.415
   Tsai A. G., 2019, ANN INTERN MED, V170
   Tubbs S.L., 2005, HUMAN COMMUNICATION
   World Medical Association Declaration of Helsinki, 2013, JAMA, V310, P2191, DOI [DOI 10.1001/JAMA.2013.281053, 10.1001/jama.2013.281053]
   Zambia Ministry of Health, 2015, GUID PRET EV COMM MA
NR 23
TC 0
Z9 0
U1 0
U2 1
PU UNIV INDONESIA
PI DEPOK
PA DIRECTORATE RESEARCH & PUBLIC SERV, UI CAMPUS, KAMOUS UNIV INDONESIA,
   DEPOK, 16424, INDONESIA
SN 1907-7505
EI 2460-0601
J9 KESMAS
JI Kesmas
PY 2020
VL 15
IS 2
SI SI
BP 84
EP 91
DI 10.21109/kesmas.v15i2.3950
PG 8
WC Public, Environmental & Occupational Health
WE Emerging Sources Citation Index (ESCI)
SC Public, Environmental & Occupational Health
GA MW4QT
UT WOS:000557024200016
OA gold
DA 2022-11-04
ER

PT J
AU Basta, NE
   Sohel, N
   Sulis, G
   Wolfson, C
   Maimon, G
   Griffith, LE
   Kirkland, S
   McMillan, JM
   Thompson, M
   Raina, P
AF Basta, Nicole E.
   Sohel, Nazmul
   Sulis, Giorgia
   Wolfson, Christina
   Maimon, Geva
   Griffith, Lauren E.
   Kirkland, Susan
   McMillan, Jacqueline M.
   Thompson, Mary
   Raina, Parminder
CA Canadian Longitudinal Study Aging
TI Factors Associated With Willingness to Receive a COVID-19 Vaccine Among
   23,819 Adults Aged 50 Years or Older: An Analysis of the Canadian
   Longitudinal Study on Aging
SO AMERICAN JOURNAL OF EPIDEMIOLOGY
LA English
DT Article
DE adults; Canada; Canadian Longitudinal Study on Aging; coronavirus
   disease 2019; COVID-19; SARS-CoV-2; vaccination; vaccines
AB Identifying persons who are least willing to receive a coronavirus disease 2019 (COVID-19) vaccine is critical for increasing uptake via targeted outreach. We conducted a survey of 23,819 Canadian Longitudinal Study on Aging participants from September 29 to December 29, 2020, to assess factors associated with COVID-19 vaccination willingness and reasons for willingness or lack thereof. Among adults aged 50-96 years, 84.1% (95% confidence interval (CI): 83.7, 84.6) were very or somewhat willing to receive a COVID-19 vaccine; 15.9% (95% CI: 15.4, 16.3) were uncertain or very or somewhat unwilling. Based on logistic regression, those who were younger, female, had lower education and income, were non-White, and lived in a rural area were less willing to receive a COVID-19 vaccine. After controlling for these factors, recent receipt of influenza vaccine (adjusted odds ratio = 14.3, 95% CI: 12.5, 16.2) or planning to receive influenza vaccine (adjusted odds ratio = 10.5, 95% CI: 9.5, 11.6), as compared with no receipt or planning, was most strongly associated with COVID-19 vaccination willingness. Willingness was also associated with believing one had never been infected with severe acute respiratory syndrome coronavirus 2 (SARS-Cov-2) and experiencing negative pandemic consequences. Safety concerns were most common among those unwilling. Our comprehensive assessment of COVID-19 vaccination willingness among older adults in Canada, a prioritized group for vaccination due to their risk of severe COVID-19 outcomes, provides a road map for conducting outreach to increase uptake, which is urgently needed.
C1 [Basta, Nicole E.; Sulis, Giorgia; Wolfson, Christina] McGill Univ, Fac Med & Hlth Sci, Dept Epidemiol Biostat & Occupat Hlth, Montreal, PQ, Canada.
   [Sohel, Nazmul; Griffith, Lauren E.; Raina, Parminder] McMaster Univ, Fac Hlth Sci, Dept Hlth Res Methods Evidence & Impact, 309A McMaster Innovat Pk,1280 Main St West, Hamilton, ON L8S 4K1, Canada.
   [Wolfson, Christina] McGill Univ, Dept Med, Fac Med & Hlth Sci, Montreal, PQ, Canada.
   [Wolfson, Christina; Maimon, Geva] McGill Univ, CLSA Data Curat Ctr, Res Inst, Hlth Ctr, Montreal, PQ, Canada.
   [Griffith, Lauren E.; Raina, Parminder] McMaster Univ, Labarge Ctr Mobil Aging, Hamilton, ON, Canada.
   [Griffith, Lauren E.; Raina, Parminder] McMaster Univ, McMaster Inst Res Aging, Hamilton, ON, Canada.
   [Kirkland, Susan] Dalhousie Univ, Dept Community Hlth & Epidemiol, Fac Med, Halifax, NS, Canada.
   [Kirkland, Susan] Dalhousie Univ, Fac Med, Dept Med, Div Geriatr Med, Halifax, NS, Canada.
   [McMillan, Jacqueline M.] Univ Calgary, Fac Med, Dept Med, Calgary, AB, Canada.
   [Thompson, Mary] Univ Waterloo, Dept Stat & Actuarial Sci, Fac Math, Waterloo, ON, Canada.
   [Raina, Parminder] McMaster Univ, Dept Psychiat & Behav Neurosci, Fac Hlth Sci, Hamilton, ON, Canada.
RP Raina, P (通讯作者)，McMaster Univ, Fac Hlth Sci, Dept Hlth Res Methods Evidence & Impact, 309A McMaster Innovat Pk,1280 Main St West, Hamilton, ON L8S 4K1, Canada.
EM praina@mcmaster.ca
RI Sulis, Giorgia/AAA-3613-2019
OI Sulis, Giorgia/0000-0001-6641-0094
FU Juravinski Research Institute; Faculty of Health Sciences of McMaster
   University; Provost Fund of McMaster University; McMaster Institute for
   Research on Aging; Public Health Agency of Canada; Nova Scotia COVID-19
   Health Research Coalition; government of Canada through the Canadian
   Institutes of Health Research [LSA 94473]; Canada Foundation for
   Innovation; McLaughlin Foundation Professorship in Population and Public
   Health
FX Funding for the CLSA COVID-19 Questionnaire Study was provided by the
   Juravinski Research Institute, the Faculty of Health Sciences of
   McMaster University, the Provost Fund of McMaster University, the
   McMaster Institute for Research on Aging, the Public Health Agency of
   Canada, and the Nova Scotia COVID-19 Health Research Coalition. Funding
   for the CLSA is provided by the government of Canada through the
   Canadian Institutes of Health Research (grant LSA 94473) and the Canada
   Foundation for Innovation. N.E.B. holds a Tier 2 Canada Research Chair
   in Infectious Disease Prevention. L.E.G. is supported by the McLaughlin
   Foundation Professorship in Population and Public Health. P.R. holds the
   Raymond and Margaret Labarge Chair in Optimal Aging and Knowledge
   Application for Optimal Aging, is the Director of the McMaster Institute
   for Research on Aging and the Labarge Centre for Mobility in Aging, and
   holds a Tier 1 Canada Research Chair in Geroscience.
CR Basta, COVID19 VACCINE TRAC
   Canadian Longitudinal Study on Aging, 2020, COVID 19 QUEST BAS
   Canadian Longitudinal Study on Aging, DATA COLLECTION
   Castro MC, 2021, P NATL ACAD SCI USA, V118, DOI 10.1073/pnas.2103700118
   Dube E, 2016, Can Commun Dis Rep, V42, P246
   Frank K., 2020, CANADIANS WILLINGNES
   Goldstein JR, 2021, P NATL ACAD SCI USA, V118, DOI 10.1073/pnas.2026322118
   Kelly BJ, 2021, BMC INFECT DIS, V21, DOI 10.1186/s12879-021-06023-9
   Kirkland SA, 2015, CAN J AGING, V34, P366, DOI 10.1017/S071498081500029X
   Lazarus JV, 2021, NAT MED, V27, P225, DOI 10.1038/s41591-020-1124-9
   Levin AT, 2020, EUR J EPIDEMIOL, V35, P1123, DOI 10.1007/s10654-020-00698-1
   Logan J, 2018, VACCINE, V36, P4118, DOI 10.1016/j.vaccine.2018.05.037
   Malani Preeti N, 2020, JAMA Health Forum, V1, pe201539, DOI 10.1001/jamahealthforum.2020.1539
   Malosh R, 2014, VACCINE, V32, P1841, DOI 10.1016/j.vaccine.2014.01.075
   National Advisory Committee on Immunization Public Health Agency of Canada, GUID PRIOR KEY POP C
   National Advisory Committee on Immunization Public Health Agency of Canada, COVID 19 VACC CAN
   Nikolovski J, 2021, PLOS ONE, V16, DOI 10.1371/journal.pone.0251963
   Organisation for Economic Cooperation and Development, INFL VACC RAT
   Public Health Agency of Canada, 2020, SEASONAL INFLUENZA V
   Raina P, 2019, INT J EPIDEMIOL, V48, P1752, DOI 10.1093/ije/dyz173
   Ritchie H., COVID 19 VACCINATION
   Ritchie H., CORONAVIRUS COVID 19
   Sakib MN, 2019, BMC PUBLIC HEALTH, V19, DOI 10.1186/s12889-019-6567-x
   Statistics Canada, COVID 19 VACC WILL C
   Tuokko H, 2017, CLIN NEUROPSYCHOL, V31, P233, DOI 10.1080/13854046.2016.1254279
   WHO, 10 THREATS GLOB HLTH
   Wouters OJ, 2021, LANCET, V397, P1023, DOI 10.1016/S0140-6736(21)00306-8
NR 27
TC 5
Z9 5
U1 2
U2 2
PU OXFORD UNIV PRESS INC
PI CARY
PA JOURNALS DEPT, 2001 EVANS RD, CARY, NC 27513 USA
SN 0002-9262
EI 1476-6256
J9 AM J EPIDEMIOL
JI Am. J. Epidemiol.
PD MAY 20
PY 2022
VL 191
IS 6
BP 987
EP 998
DI 10.1093/aje/kwac029
EA FEB 2022
PG 12
WC Public, Environmental & Occupational Health
WE Science Citation Index Expanded (SCI-EXPANDED)
SC Public, Environmental & Occupational Health
GA 1V9PV
UT WOS:000791038000001
PM 35166332
OA hybrid, Green Published
DA 2022-11-04
ER

PT J
AU Chen, Y
   Li, P
   Ding, YB
   Liu, M
   Liu, LJ
   Yi, B
   Wu, T
   Dong, HJ
   Lao, XY
   Ding, KQ
   Wang, HB
   Zhang, DL
   Tan, XJ
   Wang, ZF
   Xu, GZ
   Cao, GW
AF Chen, Yi
   Li, Ping
   Ding, Yibo
   Liu, Miao
   Liu, Leijie
   Yi, Bo
   Wu, Ting
   Dong, Hongjun
   Lao, Xuying
   Ding, Keqing
   Wang, Haibo
   Zhang, Dongliang
   Tan, Xiaojie
   Wang, Zhongfa
   Xu, Guozhang
   Cao, Guangwen
TI Epidemiological feature, viral shedding, and antibody seroconversion
   among asymptomatic SARS-CoV-2 carriers and symptomatic/presymptomatic
   COVID-19 patients
SO JOURNAL OF INFECTION AND PUBLIC HEALTH
LA English
DT Article
DE Asymptomatic carriers; Intra-familial transmission; SARS-CoV-2; COVID-19
AB Background: Novel coronavirus disease 2019 (COVID-19) caused by severe acute respiratory syndrome coronavirus 2 (SARS-CoV-2) is pandemic. However, data concerning the epidemiological features, viral shedding, and antibody dynamics between asymptomatic SARS-CoV-2 carriers and COVID-19 patients remain controversial. Methods: We enrolled 193 SARS-CoV-2 infected subjects in Ningbo and Zhoushan, Zhejiang, China, from January 21 to March 6, 2020. All subjects were followed up to monitor the dynamics of serum antibody immunoglobulin M (IgM) and IgG against SARS-CoV-2 using colloidal gold-labeled and enzyme-linked immunosorbent assays. Results: Of those, 31 were asymptomatic SARS-CoV-2 carriers, 148 symptomatic COVID-19 patients, and 14 presymptomatic COVID-19 patients. Compared to symptomatic COVID-19 patients, asymptomatic carriers were younger and had higher levels of white blood cell and lymphocyte, lower level of C-reactive protein, and shorter viral shedding duration. Conversion of IgM from positive to negative was shorter in asymptomatic carriers than in COVID-19 patients (7.5 vs. 25.5 days, P = 0.030). The proportion of those persistently seropositive for IgG against SARS-CoV-2 was higher in COVID-19 patients than in asymptomatic carriers (66.1% vs. 33.3%, P = 0.037). Viral load was higher in symptomatic patients than presymptomatic patients (P = 0.003) and asymptomatic carriers (P = 0.004). Viral shedding duration was longer in presymptomatic COVID-19 patients than in asymptomatic carriers (48.0 vs. 24.0 days, P = 0.002). Asymptomatic carriers acquired infection more from intra-familial transmission than did COVID19 patients (89.0% vs. 61.0%, P = 0.028). In 4 familial clusters of SARS-CoV-2 infection, asymptomatic carriers were mainly children and young adults while severe COVID-19 was mainly found in family members older than 60 years with comorbidities. Conclusion: Asymptomatic carriers might have a higher antiviral immunity to clear SARS-CoV-2 than symptomatic COVID-19 patients and this antiviral immunity should be contributable to innate and adaptive cellular immunity rather than humoral immunity. The severity of COVID-19 is associated with older age and comorbidities in familial clustering cases. (c) 2021 The Authors. Published by Elsevier Ltd on behalf of King Saud Bin Abdulaziz University for Health Sciences. This is an open access article under the CC BY-NC-ND license (http://creativecommons. org/licenses/by-nc-nd/4.0/).
C1 [Chen, Yi; Yi, Bo; Dong, Hongjun; Lao, Xuying; Ding, Keqing; Wang, Haibo; Zhang, Dongliang; Xu, Guozhang] Ningbo Municipal Ctr Dis Control & Prevent, Ningbo 315010, Zhejiang, Peoples R China.
   [Li, Ping; Ding, Yibo; Wu, Ting; Tan, Xiaojie; Cao, Guangwen] Second Mil Med Univ, Dept Epidemiol, Shanghai 200433, Peoples R China.
   [Liu, Miao; Liu, Leijie; Wang, Zhongfa] Ctr Dis Control & Prevent Putuo Dist, Zhoushan 316100, Peoples R China.
RP Xu, GZ (通讯作者)，Ningbo Municipal Ctr Dis Control & Prevent, Ningbo 315010, Zhejiang, Peoples R China.; Cao, GW (通讯作者)，Second Mil Med Univ, Dept Epidemiol, Shanghai 200433, Peoples R China.
EM xugz@nbcdc.org.cn; gcao@smmu.edu.cn
OI Cao, Guangwen/0000-0002-8094-1278
FU National NaturalScience Foundation of China [82041022]; Science and
   Technology Commission Shanghai Municipality [20JC1410200, 20431900404];
   Science and Technology Bureau of Putuo district, Zhoushan Municipality
   [2020GY306]; Ningbo Science andTechnology Major Project [2020C50001]
FX This study was supported by grants from National NaturalScience
   Foundation of China (82041022), Science and Technology Commission
   Shanghai Municipality (No. 20JC1410200; 20431900404), Science and
   Technology Bureau of Putuo district, Zhoushan Municipality (No.
   2020GY306), and Ningbo Science andTechnology Major Project (2020C50001).
CR Anna F, 2021, EUR J IMMUNOL, V51, P180, DOI 10.1002/eji.202049058
   Arons MM, 2020, NEW ENGL J MED, V382, P2081, DOI 10.1056/NEJMoa2008457
   Bao YJ, 2021, INT J INFECT DIS, V103, P540, DOI 10.1016/j.ijid.2020.12.014
   Boum Y, LANCET INFECT DIS, V2021, DOI [10.1016/S1473-3099(21)00132-8.S1473-3099, DOI 10.1016/S1473-3099(21)00132-8.S1473-3099]
   Carsetti R, 2020, FRONT IMMUNOL, V11, DOI 10.3389/fimmu.2020.610300
   Castagnoli R, 2020, JAMA PEDIATR, V174, P882, DOI 10.1001/jamapediatrics.2020.1467
   Cevik M, 2021, LANCET MICROBE, V2, pE13, DOI 10.1016/S2666-5247(20)30172-5
   Chen Y, 2020, Zhonghua Liu Xing Bing Xue Za Zhi, V41, P667, DOI 10.3760/cma.j.cn112338-20200304-00251
   Chen YZ, 2020, CELL, V183, P1496, DOI 10.1016/j.cell.2020.10.051
   Gorzalski AJ, 2020, J BIOMED RES, V34, P431, DOI 10.7555/JBR.34.20200110
   Grasselli G, 2020, JAMA-J AM MED ASSOC, V323, P1574, DOI 10.1001/jama.2020.5394
   He X, 2020, NAT MED, V26, DOI 10.1038/s41591-020-0869-5
   Huff HV, 2020, CLIN INFECT DIS, V71, P2752, DOI 10.1093/cid/ciaa654
   Kim SE, 2020, INT J INFECT DIS, V95, P441, DOI 10.1016/j.ijid.2020.04.083
   Kluytmans-van Den Bergh MFQ, 2020, JAMA NETW OPEN, V3, DOI 10.1001/jamanetworkopen.2020.9673
   Li HB, 2020, EMERG MICROBES INFEC, V9, P2707, DOI 10.1080/22221751.2020.1858700
   Li MY, 2020, FRONT IMMUNOL, V11, DOI 10.3389/fimmu.2020.580237
   Li P, 2020, INT J INFECT DIS, V96, P452, DOI 10.1016/j.ijid.2020.03.027
   Liu K, 2020, J INFECTION, V80, pE14, DOI 10.1016/j.jinf.2020.03.005
   Long QX, 2020, NAT MED, V26, P845, DOI 10.1038/s41591-020-0897-1
   Merad M, 2020, NAT REV IMMUNOL, V20, P355, DOI 10.1038/s41577-020-0331-4
   National Health Commission of the People's Republic of China, DIAGNOSIS ANDTREATME
   Ng OT, 2020, LANCET INFECT DIS, DOI [10.1016/S1473-3099(20)30833-1.S1473-3099(20)30833-1, DOI 10.1016/S1473-3099(20)30833-1.S1473-3099(20)30833-1]
   Ni L, 2020, IMMUNITY, V52, P971, DOI 10.1016/j.immuni.2020.04.023
   Ortiz-Prado E, 2021, SCI TOTAL ENVIRON, V770, DOI 10.1016/j.scitotenv.2021.145225
   Qu JX, 2020, CLIN INFECT DIS, V71, P2255, DOI 10.1093/cid/ciaa489
   Sekine T, 2020, CELL, V183, P158, DOI 10.1016/j.cell.2020.08.017
   Self WH, 2020, MMWR-MORBID MORTAL W, V69, P1762, DOI 10.15585/mmwr.mm6947a2
   Shen CG, 2020, JAMA-J AM MED ASSOC, V323, P1582, DOI 10.1001/jama.2020.4783
   Tan YP, 2020, J CLIN VIROL, V127, DOI 10.1016/j.jcv.2020.104353
   Teng JL, 2020, LANCET RHEUMATOL, V2, pE384, DOI 10.1016/S2665-9913(20)30128-4
   Vetter P, 2020, MSPHERE, V5, DOI 10.1128/mSphere.00827-20
   Wang MM, 2021, J CLIN LAB ANAL, V35, DOI 10.1002/jcla.23643
   World Health Organization, WHO COR DIS COVID 19
   Xia XY, 2020, J CLIN VIROL, V127, DOI 10.1016/j.jcv.2020.104360
   Yang PH, 2020, INFECT DIS POVERTY, V9, DOI 10.1186/s40249-020-00780-6
   Zhang JY, 2020, NAT IMMUNOL, V21, P1107, DOI 10.1038/s41590-020-0762-x
   Zhu N, 2020, NEW ENGL J MED, V382, P727, DOI 10.1056/NEJMoa2001017
NR 38
TC 7
Z9 7
U1 3
U2 15
PU ELSEVIER SCIENCE LONDON
PI LONDON
PA 84 THEOBALDS RD, LONDON WC1X 8RR, ENGLAND
SN 1876-0341
EI 1876-035X
J9 J INFECT PUBLIC HEAL
JI J. Infect. Public Health
PD JUL
PY 2021
VL 14
IS 7
BP 845
EP 851
DI 10.1016/j.jiph.2021.05.003
EA JUN 2021
PG 7
WC Public, Environmental & Occupational Health; Infectious Diseases
WE Science Citation Index Expanded (SCI-EXPANDED)
SC Public, Environmental & Occupational Health; Infectious Diseases
GA TE2VJ
UT WOS:000669873300005
PM 34118734
OA Green Submitted, Green Published, gold
DA 2022-11-04
ER

PT J
AU Frie, M
   Havinga, LM
   Wiersema-Buist, J
   Veldman, CG
   de Vries, MJT
   Rurenga-Gard, L
   Friedrich, AW
   Knoester, M
AF Frie, Melvin
   Havinga, Lisa M.
   Wiersema-Buist, Janneke
   Veldman, Charlotte G.
   de Vries, Marjan J. T.
   Rurenga-Gard, Lilli
   Friedrich, Alex W.
   Knoester, Marjolein
TI Effect of school reopening on SARS-CoV-2 incidence in a low-prevalence
   region: Prospective SARS-CoV-2 testing in healthcare workers with
   primary school-attending children versus without children living at home
SO JOURNAL OF INFECTION PREVENTION
LA English
DT Article
DE Infection control; infection prevention; respiratory tract infection
AB Coronavirus disease 2019 (COVID-19) often presents asymptomatically or milder in children compared to adults. The role of young children in the transmission of severe acute respiratory syndrome coronavirus-2 (SARS-CoV-2) remains largely unknown. In the Netherlands, the first action of loosening the partial lockdown that had been implemented to reduce SARS-CoV-2 transmission was the reopening of primary schools on 1 May 2020. We subsequently conducted a prospective cohort study among healthcare workers (HCWs) with primary school-attending children versus HCWs without children living at home. We tested each HCW three times for SARS-CoV-2 from May 20 to June 15 2020 at 1-week intervals. In total, 832 nasopharyngeal swabs were taken from 283 HCWs with primary school-attending children living at home and 864 nasopharyngeal swabs from 285 HCWs without children living at home. All nasopharyngeal swabs tested negative for SARS-CoV-2. In our region with a low population density and low SARS-CoV-2 prevalence, reopening of primary schools did not lead to an increase in infections. The results of this study may serve as an example for the implementation of regional strategies to reduce SARS-CoV-2 transmission in countries with large variations in both population density and SARS-CoV-2 prevalence.
C1 [Frie, Melvin; Havinga, Lisa M.; Rurenga-Gard, Lilli; Friedrich, Alex W.; Knoester, Marjolein] Univ Groningen, Univ Med Ctr Groningen, Dept Med Microbiol & Infect Control, Groningen, Netherlands.
   [Wiersema-Buist, Janneke] Univ Groningen, Univ Med Ctr Groningen, Dept Surg, Groningen, Netherlands.
   [Veldman, Charlotte G.] Univ Groningen, Univ Med Ctr Groningen, Dept Med Sci, Groningen, Netherlands.
   [de Vries, Marjan J. T.] Univ Groningen, Univ Med Ctr Groningen, Dept Occupat Hlth Serv, Groningen, Netherlands.
RP Knoester, M (通讯作者)，Univ Med Ctr Groningen, Dept Med Microbiol & Infect Control, POB 30-001, NL-9700 RB Groningen, Netherlands.
EM m.knoester@umcg.nl
FU EU/Interreg VA Eurhealth-1 Health
FX The author(s) disclosed receipt of the following financial support for
   the research, authorship, and/or publication of this article: Partial
   funding of EU/Interreg VA Eurhealth-1 Health. This research received no
   other specific grant from any funding agency in the public, commercial,
   or not-for-profit sectors.
CR Dong YY, 2020, PEDIATRICS, V145, DOI 10.1542/peds.2020-0702
   Government of the Netherlands, 2020, CHANG COR CONTR MEAS
   Guan W, 2020, NEW ENGL J MED, V382, P1708, DOI 10.1056/NEJMoa2002032
   Jones T.C., 2020, MEDRXIV, DOI 10.1101/2020.06.08.20125484
   Kelvin AA, 2020, LANCET INFECT DIS, V20, P633, DOI 10.1016/S1473-3099(20)30236-X
   Kluytmans-van Den Bergh MFQ, 2020, JAMA NETW OPEN, V3, DOI 10.1001/jamanetworkopen.2020.9673
   Mehta NS, 2020, CLIN INFECT DIS, V71, P2469, DOI 10.1093/cid/ciaa556
   National Institute for Public Health and the Environment, 2020, CURR INF COVID 19 CO
   Slot E, 2020, RES SQ, DOI [10.21203/rs.3.rs-25862/v1, DOI 10.21203/RS.3.RS-25862/V1]
   Viner RM, 2021, JAMA PEDIATR, V175, P143, DOI 10.1001/jamapediatrics.2020.4573
NR 10
TC 0
Z9 0
U1 1
U2 1
PU SAGE PUBLICATIONS LTD
PI LONDON
PA 1 OLIVERS YARD, 55 CITY ROAD, LONDON EC1Y 1SP, ENGLAND
SN 1757-1774
EI 1757-1782
J9 J INFECT PREVENT
JI J. Infect. Prevent.
PD NOV
PY 2021
VL 22
IS 6
BP 269
EP 274
DI 10.1177/17571774211012469
PG 6
WC Public, Environmental & Occupational Health; Infectious Diseases
WE Emerging Sources Citation Index (ESCI)
SC Public, Environmental & Occupational Health; Infectious Diseases
GA 0C7FX
UT WOS:000775476000005
PM 34880949
OA Green Published, hybrid
DA 2022-11-04
ER

PT J
AU Weinert, S
   Thronicke, A
   Hinse, M
   Schad, F
   Matthes, H
AF Weinert, Stefanie
   Thronicke, Anja
   Hinse, Maximilian
   Schad, Friedemann
   Matthes, Harald
TI School Teachers' Self-Reported Fear and Risk Perception during the
   COVID-19 Pandemic-A Nationwide Survey in Germany
SO INTERNATIONAL JOURNAL OF ENVIRONMENTAL RESEARCH AND PUBLIC HEALTH
LA English
DT Article
DE COVID-19; vaccination intention; fear of infection; teacher; schools;
   survey
ID GENDER-DIFFERENCES; SARS-COV-2 TRANSMISSION; CHILDREN; PREVALENCE; TIME
AB With the coronavirus disease 2019 (COVID-19) cases peaking and health systems reaching their limits in winter 2020/21, schools remained closed in many countries. To better understand teachers' risk perception, we conducted a survey in Germany. Participants were recruited through various associations and invited to take part in a cross-sectional COVID-19-specific online survey. Descriptive statistical analysis was performed. Factors associated with teachers' fears of contracting the severe acute respiratory syndrome coronavirus type 2 (SARS-CoV-2) were evaluated with an adjusted multivariable regression analysis. The median age of the 6753 participating teachers was 43 years, and 77% were female. Most teachers worked in high schools (29%) and elementary schools (26%). The majority of participants (73%) feared contracting SARS-CoV-2 at school, while 77% intended to receive their COVID-19 vaccination. Ninety-eight percent considered students to pose the greatest risk. Female and younger teachers were significantly more anxious to get infected and teachers who opposed the re-opening of schools had significantly higher odds of being more anxious (p < 0.001). To the authors' knowledge, this is the first study to describe teachers' risk perception of COVID-19 and their attitudes towards vaccinations in a nationwide survey. The anxiety correlates with the COVID-19 protection measures demanded and appears to be a driving factor rather than rational logic.
C1 [Weinert, Stefanie; Thronicke, Anja; Hinse, Maximilian; Matthes, Harald] Charite Univ Med Berlin, Inst Social Med Epidemiol & Hlth Econ, Berlin, Germany.
   [Weinert, Stefanie; Thronicke, Anja; Hinse, Maximilian; Matthes, Harald] Free Univ Berlin, Berlin, Germany.
   [Weinert, Stefanie; Thronicke, Anja; Hinse, Maximilian; Matthes, Harald] Humboldt Univ, Berlin, Germany.
   [Thronicke, Anja; Schad, Friedemann; Matthes, Harald] Res Inst Havelhohe FIH, Dept Network Oncol, Kladower Damm 221, Berlin, Germany.
   [Schad, Friedemann] Hosp Gemeinschaftskrankenhaus Havelhohe, Interdisciplinary Oncol & Palliat Care, Berlin, Germany.
   [Matthes, Harald] Charite Univ Med Berlin, Med Clin Gastroenterol Infectiol & Rheumatol CBF, Berlin, Germany.
RP Weinert, S (通讯作者)，Charite Univ Med Berlin, Inst Social Med Epidemiol & Hlth Econ, Berlin, Germany.; Weinert, S (通讯作者)，Free Univ Berlin, Berlin, Germany.; Weinert, S (通讯作者)，Humboldt Univ, Berlin, Germany.
EM Stefanie.weinert@charite.de; Anja.thronicke@havelhoehe.de;
   Maximilian.hinse@charite.de; Friedemann.schad@havelhoehe.de;
   harald.matthes@charite.de
RI Weinert, Stefanie/AAR-1481-2021; Matthes, Harald/AAR-2256-2021;
   Thronicke, Anja/AAZ-3508-2020
OI Matthes, Harald/0000-0002-4053-4379; Weinert,
   Stefanie/0000-0003-3036-1440; Hinse, Maximilian/0000-0001-9245-7582;
   Thronicke, Anja/0000-0002-6421-8290
FU Software AG Foundation
FX This study was funded by the Software AG Foundation, which finances
   H.M.'s professorship at the Charite-Universitatsmedizin Berlin.
CR [Anonymous], 2021, Nature, V595, P631, DOI 10.1038/d41586-021-02038-z
   [Anonymous], 2021, COVID 19 WIE GEF I I
   Bertakis KD, 2000, J FAM PRACTICE, V49, P147
   Brophy S., 2020, PRIMARY SCH STAFFREF, DOI [10.1101/2020.11.06.20227108, DOI 10.1101/2020.11.06.20227108]
   Davies NG, 2020, NAT MED, V26, P1205, DOI 10.1038/s41591-020-0962-9
   Dong YY, 2020, PEDIATRICS, V145, DOI 10.1542/peds.2020-0702
   Ehrhardt J, 2020, Euro Surveill, V25, DOI 10.2807/1560-7917.ES.2020.25.36.2001587
   Golberstein E, 2020, JAMA PEDIATR, V174, P819, DOI 10.1001/jamapediatrics.2020.1456
   Goldstein E, 2021, J INFECT DIS, V223, P362, DOI [10.1101/2020.07.19.20157362, 10.1093/infdis/jiaa691]
   Harris PA, 2009, J BIOMED INFORM, V42, P377, DOI 10.1016/j.jbi.2008.08.010
   Haug N, 2020, NAT HUM BEHAV, V4, DOI 10.1038/s41562-020-01009-0
   Heavey L, 2020, EUROSURVEILLANCE, V25, P2, DOI 10.2807/1560-7917.ES.2020.25.21.2000903
   Hippich M, 2021, MED-CAMBRIDGE, V2, P149, DOI 10.1016/j.medj.2020.10.003
   Hommes F, 2021, INT J ENV RES PUB HE, V18, DOI 10.3390/ijerph18052739
   Isphording IE, 2021, J PUBLIC ECON, V198, DOI 10.1016/j.jpubeco.2021.104426
   Jones TC, 2021, SCIENCE, V373, P180, DOI 10.1126/science.abi5273
   Kampe EOI, 2020, EUROSURVEILLANCE, V25, P2, DOI 10.2807/1560-7917.ES.2020.25.38.2001645
   Kriemler S, 2021, FRONT PEDIATR, V9, DOI 10.3389/fped.2021.645577
   Lachassinne E, 2021, LANCET CHILD ADOLESC, V5, P256, DOI 10.1016/S2352-4642(21)00024-9
   Larosa E, 2020, EUROSURVEILLANCE, V25, DOI 10.2807/1560-7917.ES.2020.25.49.2001911
   Liu K, 2020, J INFECTION, V80, pE14, DOI 10.1016/j.jinf.2020.03.005
   Ludvigsson JF, 2020, ACTA PAEDIATR, V109, P1088, DOI 10.1111/apa.15270
   McLean CP, 2011, J PSYCHIATR RES, V45, P1027, DOI 10.1016/j.jpsychires.2011.03.006
   Merckx J, 2020, DTSCH ARZTEBL INT, V117, P553, DOI 10.3238/arztebl.2020.0553
   Missal A., 2021, COVID 19 TRANSMISSIO, DOI [10.1101/2021.02.04.21250670, DOI 10.1101/2021.02.04.21250670]
   Novelli G, 2021, HUM GENOMICS, V15, DOI 10.1186/s40246-021-00326-3
   Ozamiz-Etxebarria N, 2021, REV ESP SALUD PUBLIC, V95
   Schlichting D., 2021, CODAG BERICHT
   Spielberger BD, 2021, FRONT PEDIATR, V9, DOI 10.3389/fped.2021.613292
   Tabenkin H, 2004, J WOMENS HEALTH, V13, P341, DOI 10.1089/154099904323016509
   uorzteblatt, 2021, ARZTEBLATT
   Viner RM, 2021, JAMA PEDIATR, V175, P143, DOI 10.1001/jamapediatrics.2020.4573
   Viner RM, 2019, LANCET CHILD ADOLESC, V3, P685, DOI 10.1016/S2352-4642(19)30186-5
   Wiesmann C., 2021, SARS COV 2 SCREENING
   Xu W, 2020, J GLOB HEALTH, V10, DOI 10.7189/jogh.10.021104
   Zhu LQ, 2020, PEDIATR RES, V88, P342, DOI 10.1038/s41390-020-0892-8
NR 36
TC 8
Z9 8
U1 5
U2 20
PU MDPI
PI BASEL
PA ST ALBAN-ANLAGE 66, CH-4052 BASEL, SWITZERLAND
EI 1660-4601
J9 INT J ENV RES PUB HE
JI Int. J. Environ. Res. Public Health
PD SEP
PY 2021
VL 18
IS 17
AR 9218
DI 10.3390/ijerph18179218
PG 14
WC Environmental Sciences; Public, Environmental & Occupational Health
WE Science Citation Index Expanded (SCI-EXPANDED); Social Science Citation Index (SSCI)
SC Environmental Sciences & Ecology; Public, Environmental & Occupational
   Health
GA UN6MK
UT WOS:000694128000001
PM 34501807
OA Green Published, gold, Green Submitted
DA 2022-11-04
ER

PT J
AU Rafferty, MS
   Burrows, H
   Joseph, JP
   Leveille, J
   Nihtianova, S
   Amirian, ES
AF Rafferty, Megan S.
   Burrows, Hannah
   Joseph, Jake P.
   Leveille, Jennifer
   Nihtianova, Snejana
   Amirian, E. Susan
TI Multisystem inflammatory syndrome in children (MIS-C) and the
   coronavirus pandemic: Current knowledge and implications for public
   health
SO JOURNAL OF INFECTION AND PUBLIC HEALTH
LA English
DT Article
DE Multisystem inflammatory disorder in; children; Pediatric inflammatory
   multisystem; syndrome; Coronavirus; MIS-C; PIMS; COVID-19
ID DISEASE
AB The coronavirus disease 2019 (COVID-19) pandemic has caused widespread mortality and morbidity. Though children are largely spared from severe illness, a novel childhood hyperinflammatory syndrome presumed to be associated with and subsequent to severe acute respiratory syndrome coronavirus 2 (SARS-CoV-2) infection has emerged with potentially severe outcomes. Multisystem inflammatory dis-order in children (MIS-C) most commonly affects young, school-aged children and is characterized by persistent fever, systemic hyperinflammation, and multisystem organ dysfunction. While uncommon and generally treatable, MIS-C presents potentially life-altering medical sequelae, complicated by a dearth of information regarding its etiology, pathophysiology, and long-term outcomes. The severity of MIS-C may warrant the need for increased awareness and continued COVID-19 mitigation efforts, particularly until potential factors conferring a predisposition to MIS-C can be clarified through additional research. Well-informed guidelines will be critical as the school year progresses. In this article, current knowledge on MIS-C is reviewed and the potential implications of this novel syndrome are discussed from a public health perspective.
   (c) 2021 The Authors. Published by Elsevier Ltd on behalf of King Saud Bin Abdulaziz University for Health Sciences. This is an open access article under the CC BY-NC-ND license (http://creativecommons. org/licenses/by-nc-nd/4.0/).
C1 [Rafferty, Megan S.; Burrows, Hannah; Joseph, Jake P.; Leveille, Jennifer; Nihtianova, Snejana; Amirian, E. Susan] Rice Univ, Sch Social Sci, Texas Policy Lab, Publ Hlth & Healthcare Program, 6100 Main St, Houston, TX 77005 USA.
   [Burrows, Hannah] Univ Texas Hlth Sci Ctr Houston, Sch Publ Hlth, Dept Epidemiol Human Genet & Environm Sci, Houston, TX 77030 USA.
RP Amirian, ES (通讯作者)，Rice Univ, Sch Social Sci, Texas Policy Lab, Publ Hlth & Healthcare Program, 6100 Main St, Houston, TX 77005 USA.
EM ea25@rice.edu
OI Burrows, Hannah/0000-0001-8280-8975; Joseph, Jake/0000-0001-5014-4561;
   Leveille, Jennifer/0000-0001-9134-1465
CR Adegunsoye A, 2020, ANN AM THORAC SOC, V17, P1336, DOI 10.1513/AnnalsATS.202006-583RL
   American Academy of Pediatrics, 2020, MULT INFL SYNDR CHIL
   [Anonymous], NEW YORK TIMES
   Auger KA, 2020, JAMA-J AM MED ASSOC, V324, P859, DOI 10.1001/jama.2020.14348
   Belhadjer Z, 2020, CIRCULATION, V142, P429, DOI 10.1161/CIRCULATIONAHA.120.048360
   Belot A, 2020, EUROSURVEILLANCE, V25, P2, DOI 10.2807/1560-7917.ES.2020.25.22.2001010
   Bialek S, 2020, MMWR-MORBID MORTAL W, V69, P422, DOI 10.15585/mmwr.mm6914e4
   Bixler D, 2020, MMWR-MORBID MORTAL W, V69, P1324, DOI 10.15585/mmwr.mm6937e4
   Centers for Disease Control and Prevention, 2020, IMMUNOLOGIYA
   Cheung EW, 2020, JAMA-J AM MED ASSOC, V324, P294, DOI 10.1001/jama.2020.10374
   Clark E, 2020, PLOS NEGLECT TROP D, V14, DOI 10.1371/journal.pntd.0008484
   Das LT, 2020, JAMA HLTH FORUM, P1, DOI [10.1001/jamahealthforum.2020.0789%JJAMAHealthForum, DOI 10.1001/JAMAHEALTHFORUM.2020.0789%JJAMAHEALTHFORUM]
   Dufort EM, 2020, NEW ENGL J MED, V383, P347, DOI 10.1056/NEJMoa2021756
   Feldstein LR, 2020, NEW ENGL J MED, V383, P334, DOI 10.1056/NEJMoa2021680
   Godfred-Cato S, 2020, MMWR-MORBID MORTAL W, V69, P1074, DOI 10.15585/mmwr.mm6932e2
   Grimaud M, 2020, ANN INTENSIVE CARE, V10, DOI 10.1186/s13613-020-00690-8
   Han MS, 2021, JAMA PEDIATR, V175, P73, DOI 10.1001/jamapediatrics.2020.3988
   Henderson LA, 2020, ARTHRITIS RHEUMATOL, V72, P1791, DOI 10.1002/art.41454
   Kaushik S, 2020, J PEDIATR-US, V224, P24, DOI 10.1016/j.jpeds.2020.06.045
   Levin M, 2020, NEW ENGL J MED, V383, P393, DOI 10.1056/NEJMe2023158
   Martinez OM, 2020, NAT MED, V26, P1819, DOI 10.1038/s41591-020-1140-9
   McCrindle BW, 2020, JAMA-J AM MED ASSOC, V324, P246, DOI 10.1001/jama.2020.10370
   Miller J, 2020, GASTROENTEROLOGY, V159, P1571, DOI 10.1053/j.gastro.2020.05.079
   Moraleda C, 2020, CLIN INFECT DIS, DOI [10.1093/cid/ciaa1042, DOI 10.1093/cid/ciaa1042]
   Pouletty M, 2020, ANN RHEUM DIS, V79, P999, DOI 10.1136/annrheumdis-2020-217960
   Ramcharan T, 2020, PEDIATR CARDIOL, V41, P1391, DOI 10.1007/s00246-020-02391-2
   Riphagen S, 2020, LANCET, V395, P1607, DOI [10.1016/S0140-6736(20)31094-1, 10.1016/50140-6736(20)31094-1]
   Rowley AH, 2020, NAT REV IMMUNOL, V20, P453, DOI 10.1038/s41577-020-0367-5
   Royal College of Paediatrics and Child Health, GUID PAED MULT SYNDR
   Toubiana J, 2020, BMJ-BRIT MED J, V369, DOI 10.1136/bmj.m2094
   Uehara R, 2012, J EPIDEMIOL, V22, P79, DOI 10.2188/jea.JE20110131
   Verdoni L, 2020, LANCET, V395, P1771, DOI 10.1016/S0140-6736(20)31103-X
   Whittaker E, 2020, JAMA-J AM MED ASSOC, V324, P259, DOI 10.1001/jama.2020.10369
   World Health Organization, 2020, NEW ENGL J MED
   Yaya S, 2020, BMJ GLOB HEALTH, V5, DOI 10.1136/bmjgh-2020-002913
   Zhao JJ, 2020, CLIN INFECT DIS, V71, P2027, DOI 10.1093/cid/ciaa344
NR 36
TC 31
Z9 32
U1 0
U2 7
PU ELSEVIER SCIENCE LONDON
PI LONDON
PA 84 THEOBALDS RD, LONDON WC1X 8RR, ENGLAND
SN 1876-0341
EI 1876-035X
J9 J INFECT PUBLIC HEAL
JI J. Infect. Public Health
PD APR
PY 2021
VL 14
IS 4
BP 484
EP 494
DI 10.1016/j.jiph.2021.01.008
EA MAR 2021
PG 11
WC Public, Environmental & Occupational Health; Infectious Diseases
WE Science Citation Index Expanded (SCI-EXPANDED)
SC Public, Environmental & Occupational Health; Infectious Diseases
GA RJ0XH
UT WOS:000637326500009
PM 33743370
OA Green Published, gold
DA 2022-11-04
ER

PT S
AU Toptan, T
   Ciesek, S
   Hoehl, S
AF Toptan, Tuna
   Ciesek, Sandra
   Hoehl, Sebastian
BE Rezaei, N
TI Pediatrics and COVID-19
SO CORONAVIRUS DISEASE - COVID-19
SE Advances in Experimental Medicine and Biology
LA English
DT Article; Book Chapter
DE ACE2; Adolescents; Children; COVID-19; Immunity; Pediatrics; SARS-CoV-2
ID ACUTE RESPIRATORY SYNDROME; HUMAN CORONAVIRUS NL63; FUNCTIONAL RECEPTOR;
   SARS CORONAVIRUS; YOUNG-CHILDREN; INNATE; MEMORY; ACE2; INFECTIONS;
   INFLUENZA
AB Viral respiratory tract infections are prevalent in children. They have substantial effects on childhood morbidity throughout the world, especially in developing countries. In this chapter, we describe the preliminary characteristics of pediatric COVID-19 and discover that severe and critical disease in children is rare. Many children remain asymptomatic. The reason why severity increases with progressing age and largely spares children is not yet known. In the search for possible explanations, we explore key differences between the pediatric and adult immune responses to new pathogens, and in host factors, such as ACE2 abundance.
C1 [Toptan, Tuna; Ciesek, Sandra; Hoehl, Sebastian] Goethe Univ, Univ Hosp Frankfurt, Inst Med Virol, Frankfurt, Germany.
RP Hoehl, S (通讯作者)，Goethe Univ, Univ Hosp Frankfurt, Inst Med Virol, Frankfurt, Germany.
EM Sebastian.hoehl@kgu.de
OI Hoehl, Sebastian/0000-0002-5100-9385
CR Benn CS, 2013, TRENDS IMMUNOL, V34, P431, DOI 10.1016/j.it.2013.04.004
   Bi QF, 2020, LANCET INFECT DIS, V20, P911, DOI 10.1016/S1473-3099(20)30287-5
   Bojkova D, 2020, NATURE, V583, P469, DOI 10.1038/s41586-020-2332-7
   Bunyavanich S, 2020, JAMA-J AM MED ASSOC, V323, P2427, DOI 10.1001/jama.2020.8707
   CARSETTI R, 2020, LANCET CHILD ADOLESC
   Castagnoli R, 2020, JAMA PEDIATR, V174, P882, DOI 10.1001/jamapediatrics.2020.1467
   Centers for Disease Control and Prevention, 2020, MULT INFL SYNDR CHIL
   Channappanavar R, 2017, SEMIN IMMUNOPATHOL, V39, P529, DOI 10.1007/s00281-017-0629-x
   Chen G, 2020, J CLIN INVEST, V130, P2620, DOI 10.1172/JCI137244
   Dallan C, 2020, LANCET CHILD ADOLESC, V4, pE21, DOI 10.1016/S2352-4642(20)30164-4
   Diao B, 2020, FRONT IMMUNOL, V11, DOI 10.3389/fimmu.2020.00827
   Dong YY, 2020, PEDIATRICS, V145, DOI 10.1542/peds.2020-0702
   Drosten C, 2014, NEW ENGL J MED, V371, P828, DOI 10.1056/NEJMoa1405858
   Feng ZJ, 2020, CHINA CDC WEEKLY, V2, P113, DOI 10.46234/ccdcw2020.032
   Fink SL, 2005, INFECT IMMUN, V73, P1907, DOI 10.1128/IAI.73.4.1907-1916.2005
   Goodridge HS, 2016, NAT REV IMMUNOL, V16, P392, DOI 10.1038/nri.2016.43
   Grigg J, 1999, EUR RESPIR J, V14, P1198, DOI 10.1183/09031936.99.14511989
   Grigg J, 2000, AM J RESP CRIT CARE, V162, pS52, DOI 10.1164/ajrccm.162.supplement_1.maic-14
   Grimsholm O, 2020, CELL REP, V30, P2963, DOI 10.1016/j.celrep.2020.02.022
   Gudbjartsson DF, 2020, NEW ENGL J MED, V382, P2302, DOI 10.1056/NEJMoa2006100
   Hackbart M, 2020, P NATL ACAD SCI USA, V117, P8094, DOI 10.1073/pnas.1921485117
   Hadjadj J, 2020, SCIENCE, V369, P718, DOI 10.1126/science.abc6027
   Hamming I, 2004, J PATHOL, V203, P631, DOI 10.1002/path.1570
   Han JJ, INDIVIDUAL VARIATION
   Harmer D, 2002, FEBS LETT, V532, P107, DOI 10.1016/S0014-5793(02)03640-2
   He X, 2020, NAT MED, V26, DOI 10.1038/s41591-020-0869-5
   Heimdal I, 2019, J INFECT DIS, V219, P1198, DOI 10.1093/infdis/jiy646
   Hikono H, 2006, IMMUNOL REV, V211, P119, DOI 10.1111/j.0105-2896.2006.00385.x
   Hoffmann M, 2020, CELL, V181, P271, DOI 10.1016/j.cell.2020.02.052
   Hofmann H, 2005, P NATL ACAD SCI USA, V102, P7988, DOI 10.1073/pnas.0409465102
   Hu, 20042655 MEDRXIV
   Iwasaki A, 2017, NAT REV IMMUNOL, V17, P7, DOI 10.1038/nri.2016.117
   Jones Veena G, 2020, Hosp Pediatr, V10, P537, DOI 10.1542/hpeds.2020-0123
   Kato H, 2006, NATURE, V441, P101, DOI 10.1038/nature04734
   Kliegman RM., 2019, NELSON TXB PEDIAT
   Kondrich J, 2017, CURR OPIN PEDIATR, V29, P297, DOI 10.1097/MOP.0000000000000495
   Kuba K, 2005, NAT MED, V11, P875, DOI 10.1038/nm1267
   Li WH, 2003, NATURE, V426, P450, DOI 10.1038/nature02145
   Liu WY, 2020, NEW ENGL J MED, V382, P1370, DOI 10.1056/NEJMc2003717
   Lowery EM, 2013, CLIN INTERV AGING, V8, P1489, DOI 10.2147/CIA.S51152
   Lu XX, 2020, NEW ENGL J MED, V382, P1663, DOI 10.1056/NEJMc2005073
   Ludvigsson JF, 2020, ACTA PAEDIATR, V109, P1088, DOI 10.1111/apa.15270
   McCarthy, 2020, COVID 19 CHILDREN UN
   Memish ZA, 2014, PEDIATR INFECT DIS J, V33, P904, DOI 10.1097/INF.0000000000000325
   Merad M, 2020, NAT REV IMMUNOL, V20, P355, DOI 10.1038/s41577-020-0331-4
   Muhlemann B, 2020, ANAL SARS COV 2 VIRA
   Nair H, 2011, LANCET, V378, P1917, DOI 10.1016/S0140-6736(11)61051-9
   Netea MG, 2020, CELL, V181, P969, DOI 10.1016/j.cell.2020.04.042
   Netea MG, 2019, CELL HOST MICROBE, V25, P13, DOI 10.1016/j.chom.2018.12.006
   Netea MG, 2016, SEMIN IMMUNOL, V28, P317, DOI 10.1016/j.smim.2016.07.002
   Ng PC, 2004, PEDIATRICS, V113, pE7, DOI 10.1542/peds.113.1.e7
   Ogimi C, 2019, J PEDIAT INF DIS SOC, V8, P21, DOI 10.1093/jpids/pix093
   Onder G, 2020, JAMA-J AM MED ASSOC, V323, P1775, DOI 10.1001/jama.2020.4683
   Perry RT, 2004, J INFECT DIS, V189, pS4, DOI 10.1086/377712
   RATJEN F, 1995, AM J RESP CRIT CARE, V152, P174, DOI 10.1164/ajrccm.152.1.7599820
   Schneider WM, 2014, ANNU REV IMMUNOL, V32, P513, DOI 10.1146/annurev-immunol-032713-120231
   Schouten LR, 2019, ANN INTENSIVE CARE, V9, DOI 10.1186/s13613-019-0529-4
   Shaw AC, 2013, NAT REV IMMUNOL, V13, P875, DOI 10.1038/nri3547
   Shekerdemian LS, 2020, JAMA PEDIATR, V174, P868, DOI 10.1001/jamapediatrics.2020.1948
   Simon AK, 2015, P ROY SOC B-BIOL SCI, V282, DOI 10.1098/rspb.2014.3085
   Stockman LJ, 2007, PEDIATR INFECT DIS J, V26, P68, DOI 10.1097/01.inf.0000247136.28950.41
   Stockman LJ, 2012, PEDIATR INFECT DIS J, V31, P5, DOI 10.1097/INF.0b013e31822e68e6
   Sun L, 2012, PLOS ONE, V7, DOI 10.1371/journal.pone.0030802
   Sung JY, 2010, PEDIATR INFECT DIS J, V29, P822, DOI [10.1097/INF.0b013e3181de9c2e, 10.1097/INF.0b013e3181e7c18d]
   Tay MZ, 2020, NAT REV IMMUNOL, V20, P363, DOI 10.1038/s41577-020-0311-8
   tenOever BR, 2020, 004655 BIORXIV
   Tikellis Chris, 2012, Int J Pept, V2012, P256294, DOI 10.1155/2012/256294
   Verdoni L, 2020, LANCET, V395, P1771, DOI 10.1016/S0140-6736(20)31103-X
   Viner RM, 2020, LANCET CHILD ADOLESC, V4, P397, DOI 10.1016/S2352-4642(20)30095-X
   Walls AC, 2020, CELL, V181, P281, DOI [10.1016/j.cell.2020.02.058, 10.1016/j.cell.2020.11.032]
   Wen W, 2020, CELL DISCOV, V6, DOI 10.1038/s41421-020-0168-9
   Wolfel R, 2020, NATURE, V588, pE35, DOI 10.1038/s41586-020-2984-3
   Wu ZY, 2020, JAMA-J AM MED ASSOC, V323, P1239, DOI 10.1001/jama.2020.2648
   Xie XY, 2020, JAMA PEDIATR, V174, P898, DOI 10.1001/jamapediatrics.2020.1619
   Xu Z, 2020, LANCET RESP MED, V8, P420, DOI 10.1016/S2213-2600(20)30076-X
   Zhang JJ, 2020, LANCET INFECT DIS, V20, P793, DOI 10.1016/S1473-3099(20)30230-9
   Zust R, 2011, NAT IMMUNOL, V12, P137, DOI 10.1038/ni.1979
NR 77
TC 0
Z9 1
U1 2
U2 4
PU SPRINGER INTERNATIONAL PUBLISHING AG
PI CHAM
PA GEWERBESTRASSE 11, CHAM, CH-6330, SWITZERLAND
SN 0065-2598
EI 2214-8019
BN 978-3-030-63761-3; 978-3-030-63760-6
J9 ADV EXP MED BIOL
JI Adv.Exp.Med.Biol.
PY 2021
VL 1318
BP 197
EP 208
DI 10.1007/978-3-030-63761-3_12
D2 10.1007/978-3-030-63761-3
PG 12
WC Public, Environmental & Occupational Health; Infectious Diseases;
   Medicine, Research & Experimental; Virology
WE Book Citation Index– Science (BKCI-S); Science Citation Index Expanded (SCI-EXPANDED)
SC Public, Environmental & Occupational Health; Infectious Diseases;
   Research & Experimental Medicine; Virology
GA BS2LY
UT WOS:000703684500013
PM 33973180
DA 2022-11-04
ER

PT J
AU Witte, AK
   Grosch, J
   Conrady, B
   Schomakers, L
   Grohmann, M
AF Witte, Anna Kristina
   Grosch, Janina
   Conrady, Beate
   Schomakers, Lena
   Grohmann, Marcus
TI Free PoC Testing for SARS-CoV-2 in Germany: Factors Expanding Access to
   Various Communities in a Medium-Sized City
SO INTERNATIONAL JOURNAL OF ENVIRONMENTAL RESEARCH AND PUBLIC HEALTH
LA English
DT Article
DE SARS-CoV-2 point-of-care antigen tests; COVID-19 pandemic; testing
   strategy; testing behavior; Burgertest; German citizen testing
AB During the third wave of the COVID-19 (coronavirus disease 2019) pandemic in Germany, free SARS-CoV-2 (severe acute respiratory syndrome coronavirus 2) point-of-care (PoC) antigen tests were offered to citizens at least once a week to prevent spreading by asymptomatic infected individuals. This study investigated user groups, timing, frequency, and test center locations in a typical medium-sized European city. We analyzed 27,369 pseudonymized datasets from eight centers over 12 weeks. Those were evaluated according to age, residence, appointment, and potential repeated test occurrence. The centers were visited by different groups; some centers were preferred by a predominantly younger demographic, whereas a mobile option attracted an older age group by reaching districts with few other testing possibilities. Elderly individuals were tested more spontaneously than younger individuals, and a test center at a 'park and ride' had more spontaneous visitors from outside of the city compared to other test locations. Only a small proportion of less than 4% came for testing more than five times. To preferably address many people for voluntary antigen testing, it is crucial to offer different test opportunities accounting for individual behavioral patterns, despite this requiring more complex and costly design than conventional forms.
C1 [Witte, Anna Kristina; Grosch, Janina; Schomakers, Lena; Grohmann, Marcus] HTK Hyg Technol Kompetenzzentrum GmbH, Heinrichstr 6, D-96047 Bamberg, Germany.
   [Conrady, Beate] Univ Copenhagen, Fac Hlth & Med Sci, Dept Vet & Anim Sci, DK-1870 Frederiksberg, Denmark.
   [Conrady, Beate] Complex Sci Hub Vienna, A-1080 Vienna, Austria.
RP Witte, AK (通讯作者)，HTK Hyg Technol Kompetenzzentrum GmbH, Heinrichstr 6, D-96047 Bamberg, Germany.
EM anna.witte@hygiene-tk.de; janina.grosch@hygiene-tk.de; bcon@sund.ku.dk;
   lena.schomakers@hygiene-tk.de; marcus.grohmann@hygiene-tk.de
RI ; Conrady, Beate/O-8547-2017
OI Grosch, Janina/0000-0003-1833-5266; Witte, Anna
   Kristina/0000-0001-6471-0763; Conrady, Beate/0000-0001-8554-5963
FU Bavarian Ministry of Economic Affairs, Regional Development, and Energy
FX This work was financially supported by the Bavarian Ministry of Economic
   Affairs, Regional Development, and Energy.
CR Adam DC, 2020, NAT MED, V26, P1714, DOI 10.1038/s41591-020-1092-0
   Ayouni I, 2021, BMC PUBLIC HEALTH, V21, DOI 10.1186/s12889-021-11111-1
   Broach JP, 2021, FRONT PUBLIC HEALTH, V9, DOI 10.3389/fpubh.2021.695442
   Cleevely M, 2020, OXFORD REV ECON POL, V36, pS14, DOI 10.1093/oxrep/graa029
   Gao ZR, 2021, J MICROBIOL IMMUNOL, V54, P12, DOI 10.1016/j.jmii.2020.05.001
   Grassly NC, 2020, LANCET INFECT DIS, V20, P1381, DOI 10.1016/S1473-3099(20)30630-7
   Green MA, 2021, LANCET REG HEALTH-EU, V6, DOI 10.1016/j.lanepe.2021.100107
   Gries T, 2021, INT ECON ECON POL, V18, P1, DOI 10.1007/s10368-021-00495-5
   Grosch J., 2022, EPIDEMIOL B, V15, P3, DOI [10.25646/9798, DOI 10.25646/9798]
   Haug N, 2020, NAT HUM BEHAV, V4, DOI 10.1038/s41562-020-01009-0
   Heineberg H., 2016, STADTGEOGRAPHIE
   Hernandez JH, 2021, BMC PUBLIC HEALTH, V21, DOI 10.1186/s12889-021-10717-9
   Pavelka M, 2021, SCIENCE, V372, P635, DOI 10.1126/science.abf9648
   Peto J, 2020, ROY SOC OPEN SCI, V7, DOI 10.1098/rsos.200915
   Peto J, 2020, LANCET, V395, P1420, DOI 10.1016/S0140-6736(20)30936-3
   Pettengill MA, 2020, J CLIN MICROBIOL, V58, DOI 10.1128/JCM.02225-20
   Raabe T., 2016, ARXIV210611129, DOI [10.2139/ssrn.3879357, DOI 10.2139/SSRN.3879357]
   Rivest Ronald L., 1992, MD5 MESSAGE DIGEST A, V1321, P1, DOI 10.17487/RFC1321
   Robert Koch Institut, COR DIS 2019 COVID 1
   Sharma M, 2021, NAT COMMUN, V12, DOI 10.1038/s41467-021-26013-4
   Wise J, 2021, BMJ-BRIT MED J, V374, DOI 10.1136/bmj.n1741
   World Health Organization, COR DIS 2019 COVID 1
   World Health Organization, COR COVID 19 DASHB
NR 23
TC 0
Z9 0
U1 2
U2 2
PU MDPI
PI BASEL
PA ST ALBAN-ANLAGE 66, CH-4052 BASEL, SWITZERLAND
EI 1660-4601
J9 INT J ENV RES PUB HE
JI Int. J. Environ. Res. Public Health
PD APR
PY 2022
VL 19
IS 8
AR 4721
DI 10.3390/ijerph19084721
PG 16
WC Environmental Sciences; Public, Environmental & Occupational Health
WE Science Citation Index Expanded (SCI-EXPANDED); Social Science Citation Index (SSCI)
SC Environmental Sciences & Ecology; Public, Environmental & Occupational
   Health
GA 0U2DR
UT WOS:000787466000001
PM 35457587
OA Green Published, gold
DA 2022-11-04
ER

PT J
AU Pathak, EB
   Salemi, JL
   Sobers, N
   Menard, J
   Hambleton, IR
AF Pathak, Elizabeth Barnett
   Salemi, Jason L.
   Sobers, Natasha
   Menard, Janelle
   Hambleton, Ian R.
TI COVID-19 in Children in the United States: Intensive Care Admissions,
   Estimated Total Infected, and Projected Numbers of Severe Pediatric
   Cases in 2020
SO JOURNAL OF PUBLIC HEALTH MANAGEMENT AND PRACTICE
LA English
DT Article
DE children; COVID-19 pandemic; hospital outcomes; pediatric intensive
   care; public health preparedness; SARS-CoV-2
AB Importance: A surge in severe cases of COVID-19 (coronavirus disease 2019) in children would present unique challenges for hospitals and public health preparedness efforts in the United States. Objective: To provide evidence-based estimates of children infected with SARS-CoV-2 (severe acute respiratory syndrome coronavirus 2) and projected cumulative numbers of severely ill pediatric COVID-19 cases requiring hospitalization during the US 2020 pandemic. Design: Empirical case projection study. Main Outcomes and Measures: Adjusted pediatric severity proportions and adjusted pediatric criticality proportions were derived from clinical and spatiotemporal modeling studies of the COVID-19 epidemic in China for the period January-February 2020. Estimates of total children infected with SARS-CoV-2 in the United States through April 6, 2020, were calculated using US pediatric intensive care unit (PICU) cases and the adjusted pediatric criticality proportion. Projected numbers of severely and critically ill children with COVID-19 were derived by applying the adjusted severity and criticality proportions to US population data, under several scenarios of cumulative pediatric infection proportion (CPIP). Results: By April 6, 2020, there were 74 children who had been reported admitted to PICUs in 19 states, reflecting an estimated 176 190 children nationwide infected with SARS-CoV-2 (52 381 infants and toddlers younger than 2 years, 42 857 children aged 2-11 years, and 80 952 children aged 12-17 years). Under a CPIP scenario of 5%, there would be 3.7 million children infected with SARS-CoV-2, 9907 severely ill children requiring hospitalization, and 1086 critically ill children requiring PICU admission. Under a CPIP scenario of 50%, 10 865 children would require PICU admission, 99 073 would require hospitalization for severe pneumonia, and 37.0 million would be infected with SARS-CoV-2. Conclusions and Relevance: Because there are 74.0 million children 0 to 17 years old in the United States, the projected numbers of severe cases could overextend available pediatric hospital care resources under several moderate CPIP scenarios for 2020 despite lower severity of COVID-19 in children than in adults.
C1 [Pathak, Elizabeth Barnett; Menard, Janelle] Womens Inst Independent Social Enquiry WiiSE, Olney, MD USA.
   [Salemi, Jason L.] Univ S Florida, Coll Publ Hlth, Tampa, FL 33620 USA.
   [Sobers, Natasha; Hambleton, Ian R.] Univ West Indies, George Alleyne Chron Dis Res Ctr, Bridgtown, Barbados.
RP Pathak, EB (通讯作者)，Womens Inst Independent Social Enquiry, 3470 Olney Laytonsville Rd,Ste 234, Olney, MD 20832 USA.
EM beth.pathak@wiise-usa.org
RI ; Pathak, Elizabeth/H-2683-2013
OI Hambleton, Ian/0000-0002-5638-9794; Sobers, Natasha/0000-0002-9444-0706;
   Pathak, Elizabeth/0000-0002-9702-0782
CR [Anonymous], 2020, SCIENCE
   Barnett E, 2001, AM J PUBLIC HEALTH, V91, P465, DOI 10.2105/AJPH.91.3.465a
   Bialek S, 2020, MMWR-MORBID MORTAL W, V69, P422, DOI 10.15585/mmwr.mm6914e4
   Bradley JS, 2011, CLIN INFECT DIS, V53, pE25, DOI [10.1093/cid/cir531, 10.1093/cid/cir625]
   CDC COVID-19 Response Team, 2020, MMWR-MORBID MORTAL W, V69, P343, DOI [10.15585/mmwr.mm6912e2, 10.15585/mmwr.mm6915e4]
   Dong YY, 2020, PEDIATRICS, V145, DOI 10.1542/peds.2020-0702
   Eubank S, 2020, B MATH BIOL, V82, DOI 10.1007/s11538-020-00726-x
   Florida Department of Health, 2020, FLOR COVID 19 DAT SU
   Halpern NA, 2020, UN ICU RES AV COVID
   Hein A, 2020, IS CORONAVIRUS THREA
   Horak RV, 2019, CRIT CARE MED, V47, P1135, DOI 10.1097/CCM.0000000000003863
   Korean Soc Infect Dis, 2020, J KOREAN MED SCI, V35, DOI 10.3346/jkms.2020.35.e112
   Lai SJ, 2020, NATURE, V585, P410, DOI 10.1038/s41586-020-2293-x
   Li RY, 2020, SCIENCE, V368, P489, DOI [10.1126/science.abb3221, 10.1101/2020.02.14.20023127]
   Lipsitch M, 2020, NEW ENGL J MED, V382, P1194, DOI 10.1056/NEJMp2002125
   Liu WY, 2020, NEW ENGL J MED, V382, P1370, DOI 10.1056/NEJMc2003717
   Lu XX, 2020, NEW ENGL J MED, V382, P1663, DOI 10.1056/NEJMc2005073
   Newkirk V, 2020, ATLANTIC
   Onder G, 2020, JAMA-J AM MED ASSOC, V323, P1775, DOI 10.1001/jama.2020.4683
   Qian GQ, 2020, CLIN INFECT DIS, V71, P861, DOI 10.1093/cid/ciaa316
   Qin Amy, 2020, NEW YORK TIMES
   Qiu HY, 2020, LANCET INFECT DIS, V20, P689, DOI 10.1016/S1473-3099(20)30198-5
   Richter Elihu D, 2004, Int J Occup Med Environ Health, V17, P9
   Ruan SG, 2020, LANCET INFECT DIS, V20, P630, DOI 10.1016/S1473-3099(20)30257-7
   Santarpia JL, 2020, TRANSMISSION POTENTI
   US Census Bureau, 2019, AM FAM LIV ARR TABL
   US Census Bureau, 2019, AM FAM LIV ARR TABL
   US Census Bureau, 2020, MID 5 YEAR AG GROUPS
   US Department of Housing and Urban Development, 2020, RES CHAR REP PUBL HO
   Wan W., 2020, WASHINGTON POST
   Wu YJ, 2020, LANCET GASTROENTEROL, V5, P434, DOI 10.1016/S2468-1253(20)30083-2
   Wu ZY, 2020, JAMA-J AM MED ASSOC, V323, P1239, DOI 10.1001/jama.2020.2648
NR 32
TC 59
Z9 63
U1 1
U2 11
PU LIPPINCOTT WILLIAMS & WILKINS
PI PHILADELPHIA
PA TWO COMMERCE SQ, 2001 MARKET ST, PHILADELPHIA, PA 19103 USA
SN 1078-4659
EI 1550-5022
J9 J PUBLIC HEALTH MAN
JI J. Public Health Manag. Pract.
PD JUL-AUG
PY 2020
VL 26
IS 4
SI SI
BP 325
EP 333
DI 10.1097/PHH.0000000000001190
PG 9
WC Public, Environmental & Occupational Health
WE Social Science Citation Index (SSCI)
SC Public, Environmental & Occupational Health
GA MP8BG
UT WOS:000552424400015
PM 32282440
OA Green Published
HC Y
HP N
DA 2022-11-04
ER

PT J
AU Riedel, C
   Rivera, JC
   Canedo-Marroquin, G
   Kalergis, AM
   Opazo, MC
AF Riedel, Claudia
   Rivera, Juan Carlos
   Canedo-Marroquin, Gisela
   Kalergis, Alexis M.
   Opazo, Ma Cecilia
TI Respiratory viral infections during pregnancy: effects of SARS-CoV-2 and
   other related viruses over the offspring
SO JOURNAL OF DEVELOPMENTAL ORIGINS OF HEALTH AND DISEASE
LA English
DT Review
DE SARS-CoV-2; pregnancy; offspring immune response
ID A H5N1 INFECTION; BIRTH; MECHANISMS; OUTCOMES; WOMEN; WOMAN; ACE2
AB Little is known about the consequences of viral infection for pregnant woman or for the fetus. This issue became important with the appearance of the severe acute respiratory syndrome-coronavirus-2 (SARS-CoV-2). The infection with SARS-CoV-2 causes a respiratory syndrome known as COVID-19. The fast spreading around the world and the fact that without a treatment or vaccine humans are completely exposed, converts emerging viral diseases in a significant risk for pregnant women and their infants. At this time, during SARS-CoV-2 pandemics pregnant women are not considered as a risk population and little is known about the effects of viral infections over the offspring although the amount of emerging evidence showing detrimental effects for the mother and the fetus. This issue highlights the importance to understand the effects of viral infections during pregnancy. In this work, we analyze the effects of viral infections, like SARS-CoV-2 and other related viruses during pregnancy over the mother and the consequences for the offspring.
C1 [Riedel, Claudia; Rivera, Juan Carlos; Opazo, Ma Cecilia] Univ Andres Bello, Fac Ciencias Vida, Dept Ciencias Biol, Republ 330,2do Piso, Santiago, Chile.
   [Riedel, Claudia; Rivera, Juan Carlos; Opazo, Ma Cecilia] Univ Andres Bello, Millennium Inst Immunol & Immunotherapy, Fac Ciencias Vida, Dept Ciencias Biol, Santiago, Chile.
   [Canedo-Marroquin, Gisela; Kalergis, Alexis M.] Pontificia Univ Catolica Chile, Millennium Inst Immunol & Immunotherapy, Fac Ciencias Biol, Dept Genet Mol Microbiol, Santiago, Chile.
   [Kalergis, Alexis M.] Pontificia Univ Catolica Chile, Millennium Inst Immunol & Immunotherapy, Fac Med, Dept Endocrinol, Santiago, Chile.
RP Opazo, MC (通讯作者)，Univ Andres Bello, Fac Ciencias Vida, Dept Ciencias Biol, Republ 330,2do Piso, Santiago, Chile.
EM maria.opazo@unab.cl
OI Opazo, Maria Cecilia/0000-0003-4263-9294; Canedo-Marroquin,
   Gisela/0000-0001-8629-5847
FU FONDECYT [11180739, 1191300]; Millennium Institute on Immunology and
   Immuno-302 therapy [P09/016-F, ICN09_016]; Nucleus project [DI-03-19/N]
FX This work was supported by FONDECYT 11180739 (MCO), 1191300 (CR),
   Millennium Institute on Immunology and Immuno-302 therapy (P09/016-F and
   ICN09_016) (MCO, CR and AMK), Nucleus project DI-03-19/N (CR and MCO).
CR Ackermann M, 2020, NEW ENGL J MED, V383, P120, DOI 10.1056/NEJMoa2015432
   Alfaraj SH, 2019, J MICROBIOL IMMUNOL, V52, P501, DOI 10.1016/j.jmii.2018.04.005
   Alserehi H, 2016, BMC INFECT DIS, V16, DOI 10.1186/s12879-016-1437-y
   Ander SE, 2019, SCI IMMUNOL, V4, DOI 10.1126/sciimmunol.aat6114
   Bar-On YM, 2020, ELIFE, V9, DOI 10.7554/eLife.57309
   Bayram RO, 2019, TURK J MED SCI, V49, P497, DOI 10.3906/sag-1807-282
   Canedo-Marroquin G, 2020, FRONT IMMUNOL, V11, DOI 10.3389/fimmu.2020.569760
   Chen L, 2020, NEW ENGL J MED, V382, DOI 10.1056/NEJMc2009226
   Chen Y, 2020, FRONT PEDIATR, V8, DOI 10.3389/fped.2020.00104
   Chu HY, 2016, PLOS ONE, V11, DOI 10.1371/journal.pone.0152015
   Colmenero I, 2020, BRIT J DERMATOL, V183, P729, DOI 10.1111/bjd.19327
   Covian C, 2020, FRONT IMMUNOL, V11, DOI 10.3389/fimmu.2020.00970
   Silva GAD, 2020, J GYNECOL OBSTET HUM, V49, DOI 10.1016/j.jogoh.2020.101846
   Delahoy MJ, 2020, MMWR-MORBID MORTAL W, V69, P1347, DOI 10.15585/mmwr.mm6938e1
   Delanghe JR, 2015, CLIN CHIM ACTA, V451, P46, DOI 10.1016/j.cca.2015.01.031
   Dong L, 2020, JAMA-J AM MED ASSOC, V323, P1846, DOI 10.1001/jama.2020.4621
   Erlebacher A, 2013, ANNU REV IMMUNOL, V31, P387, DOI 10.1146/annurev-immunol-032712-100003
   Fenizia C, 2020, NAT COMMUN, V11, DOI 10.1038/s41467-020-18933-4
   Fonceca AM, 2017, PLOS ONE, V12, DOI 10.1371/journal.pone.0173738
   GOFF E, 1987, AM J OBSTET GYNECOL, V156, P1265, DOI 10.1016/0002-9378(87)90159-1
   Gu J, 2007, LANCET, V370, P1137, DOI 10.1016/S0140-6736(07)61515-3
   Guan WJ, 2020, EUR RESPIR J, V55, DOI 10.1183/13993003.00597-2020
   Hazan AD, 2010, AM J PATHOL, V177, P1017, DOI 10.2353/ajpath.2010.091105
   Hoffmann M, 2020, CELL, V181, P271, DOI 10.1016/j.cell.2020.02.052
   Jeong SY, 2017, J KOREAN MED SCI, V32, P1717, DOI 10.3346/jkms.2017.32.10.1717
   Karimi-Zarchi M, 2020, FETAL PEDIATR PATHOL, V39, P246, DOI 10.1080/15513815.2020.1747120
   Koi H, 2001, ANN NY ACAD SCI, V943, P148, DOI 10.1111/j.1749-6632.2001.tb03798.x
   Korteweg C, 2008, AM J PATHOL, V172, P1155, DOI 10.2353/ajpath.2008.070791
   Lamouroux A, 2020, AM J OBSTET GYNECOL, V223, P91, DOI 10.1016/j.ajog.2020.04.039
   Lee YC, 2013, CLIN DEV IMMUNOL, DOI 10.1155/2013/427696
   Lenahan JL, 2017, EMERG INFECT DIS, V23, P1341, DOI 10.3201/eid2308.161358
   Leon-Juarez Moises, 2017, Pathog Dis, V75, DOI 10.1093/femspd/ftx093
   Li AM., 2005, ARCH DIS CHILD-FETAL, V90
   Li MM, 2020, PLOS ONE, V15, DOI 10.1371/journal.pone.0230295
   Li N, 2020, CLIN INFECT DIS, DOI 10.1093/cid/ciaa352
   Li N, 2020, CLIN INFECT DIS, V71, P2035, DOI 10.1093/cid/ciaa352
   Li Y, 2020, EMERG INFECT DIS, V26, P1335, DOI 10.3201/eid2606.200287
   Liu H, 2020, J REPROD IMMUNOL, V139, DOI 10.1016/j.jri.2020.103122
   Liu P, 2020, J ALLERGY CLIN IMMUN, V146, P101, DOI 10.1016/j.jaci.2020.04.038
   Liu SL, 2013, REV MED VIROL, V23, P3, DOI 10.1002/rmv.1712
   Liu SL, 2016, REV MED VIROL, V26, P268, DOI 10.1002/rmv.1884
   Lohman-Payne B, 2018, CLIN TRANSL MED, V7, DOI 10.1186/s40169-018-0206-5
   Macri C, 2018, SEMIN CELL DEV BIOL, V84, P11, DOI 10.1016/j.semcdb.2017.12.009
   Manti S, 2017, PEDIATR PULM, V52, pE81, DOI 10.1002/ppul.23775
   Mor G, 2017, NAT REV IMMUNOL, V17, P469, DOI 10.1038/nri.2017.64
   Mor G, 2010, AM J REPROD IMMUNOL, V63, P425, DOI 10.1111/j.1600-0897.2010.00836.x
   Ng PC, 2004, BIOL NEONATE, V85, P293, DOI 10.1159/000078174
   Palmeira P, 2012, CLIN DEV IMMUNOL, DOI 10.1155/2012/985646
   Payne DC., STILLBIRTH INFECT MI, DOI [10.1093/infdis/jiu068, DOI 10.1093/INFDIS/JIU068]
   Perez-Munoz ME, 2017, MICROBIOME, V5, DOI 10.1186/s40168-017-0268-4
   Piedimonte G, 2020, PEDIATR RES, V87, P420, DOI 10.1038/s41390-019-0657-4
   Piedimonte G, 2013, PLOS ONE, V8, DOI 10.1371/journal.pone.0061309
   Racicot K, 2017, J CLIN INVEST, V127, P1591, DOI 10.1172/JCI87490
   Regan AK, 2018, CLIN INFECT DIS, V67, P1915, DOI 10.1093/cid/ciy439
   Sasaki Y, 2007, CLIN EXP IMMUNOL, V149, P139, DOI 10.1111/j.1365-2249.2007.03397.x
   Schwartz DA, 2020, ARCH PATHOL LAB MED, V144, P799, DOI 10.5858/arpa.2020-0901-SA
   Schwartz DA, 2020, VIRUSES-BASEL, V12, DOI 10.3390/v12020194
   Segars J, 2020, FERTIL STERIL, V113, P1140, DOI 10.1016/j.fertnstert.2020.04.025
   Shivhare SB., 2015, MUCOSAL IMMUNOL, P2231
   Shu YL, 2006, NEW ENGL J MED, V354, P1421, DOI 10.1056/NEJMc053524
   Silasi M, 2015, AM J REPROD IMMUNOL, V73, P199, DOI 10.1111/aji.12355
   Singhal T, 2020, INDIAN J PEDIATR, V87, P281, DOI 10.1007/s12098-020-03263-6
   Smith Christiana, 2017, Front Immunol, V8, P470, DOI 10.3389/fimmu.2017.00470
   Solano ME, 2019, BEST PRACT RES CL OB, V60, P3, DOI 10.1016/j.bpobgyn.2019.05.009
   Tagliani E, 2011, EXPERT REV CLIN IMMU, V7, P593, DOI [10.1586/ECI.11.52, 10.1586/eci.11.52]
   Takahashi N, 2011, EMERG INFECT DIS, V17, P1763, DOI 10.3201/eid1709.101803
   Trippella G, 2020, PATHOGENS, V9, DOI 10.3390/pathogens9060485
   Valdes G, 2006, PLACENTA, V27, P200, DOI 10.1016/j.placenta.2005.02.015
   Varga Z, 2020, LANCET, V395, P1417, DOI 10.1016/S0140-6736(20)30937-5
   Vásquez Rubén D., 2010, Rev. perú. med. exp. salud publica, V27, P466, DOI 10.1590/s1726-46342010000300022
   Vishnyakova P, 2019, INT J MOL SCI, V20, DOI 10.3390/ijms20153695
   Voelkel NF, 2007, CHEST, V131, P874, DOI 10.1378/chest.06-2453
   Wang C, 2020, ULTRASOUND OBST GYN, V55, P724, DOI 10.1002/uog.22045
   Wong SF, 2004, AM J OBSTET GYNECOL, V191, P292, DOI 10.1016/j.ajog.2003.11.019
   Yang H, 2020, ARCH PATHOL LAB MED, V144, P1217, DOI 10.5858/arpa.2020-0232-SA
   Yockey LJ, 2018, IMMUNITY, V49, P397, DOI 10.1016/j.immuni.2018.07.017
   Yu N, 2020, LANCET INFECT DIS, V20, P559, DOI 10.1016/S1473-3099(20)30176-6
   Yu YQ, 2020, FRONT PEDIATR, V8, DOI 10.3389/fped.2020.00287
   Zeng H, 2020, JAMA-J AM MED ASSOC, V323, P1848, DOI 10.1001/jama.2020.4861
   Zhu HP, 2020, TRANSL PEDIATR, V9, P51, DOI 10.21037/tp.2020.02.06
NR 80
TC 1
Z9 1
U1 2
U2 3
PU CAMBRIDGE UNIV PRESS
PI CAMBRIDGE
PA EDINBURGH BLDG, SHAFTESBURY RD, CB2 8RU CAMBRIDGE, ENGLAND
SN 2040-1744
EI 2040-1752
J9 J DEV ORIG HLTH DIS
JI J. Dev. Orig. Health Dis.
PD FEB
PY 2022
VL 13
IS 1
BP 3
EP 8
AR PII S2040174420001373
DI 10.1017/S2040174420001373
PG 6
WC Public, Environmental & Occupational Health
WE Science Citation Index Expanded (SCI-EXPANDED)
SC Public, Environmental & Occupational Health
GA ZG6DB
UT WOS:000760346200002
PM 33526164
DA 2022-11-04
ER

PT J
AU Fitzpatrick, V
   Rivelli, A
   Blair, C
   Copeland, K
   Richards, J
AF Fitzpatrick, Veronica
   Rivelli, Anne
   Blair, Christopher
   Copeland, Kenneth
   Richards, Jon
TI Disparities in Seroprevalence of SARS-CoV-2 Immunoglobulin Antibodies in
   a Large Midwestern Health Care System
SO PUBLIC HEALTH REPORTS
LA English
DT Article
DE public health; disparity; communicable diseases; SARS-CoV-2; antibodies;
   viral
AB Objectives
   Increased exposure to severe acute respiratory syndrome coronavirus 2 (SARS-CoV-2) as a result of having an essential job is compounded by factors such as age, race, and ethnicity. We used a cross-sectional study design to describe disparities in the seroprevalence of SARS-CoV-2 immunoglobulin G (IgG) test results by demographic characteristics and clinical roles among a cohort of health care workers employed by the largest Midwestern health care system in the United States.
   Methods
   We collected 16 233 SARS-CoV-2 IgG serum samples from June 8 through July 10, 2020, from a convenience sample of Illinois- and Wisconsin-based adult health care workers. The research team, in collaboration with ACL Laboratories, used a SARS-CoV-2 IgG assay to detect the presence of SARS-CoV-2 IgG antibodies. Study data included SARS-CoV-2 IgG assay results and demographic characteristics of workers (age, sex, race, ethnicity, clinical role, zip code). We generated crude and adjusted odds ratios (ORs) to describe disparities in seroprevalence distribution among demographic and social factors.
   Results
   Of 16 233 IgG serum samples tested, 622 (3.8%) test results were positive for SARS-CoV-2. We found significant disparities in SARS-CoV-2 positivity by age, race, ethnicity, and clinical role. Participants aged 32-82 had lower adjusted ORs (aORs) of positive IgG than participants aged 18-31 (aOR range, 0.54-0.66). Odds of positivity were higher among Black (aOR = 3.86), Asian (aOR = 1.42), and mixed-race (aOR = 1.99) workers than among White workers; among Hispanic workers (aOR = 1.80) than among non-Hispanic workers; and among coronavirus disease 2019 (COVID-19) clinical workers (aOR = 1.86) than among nonclinical workers.
   Conclusions
   Public health efforts should focus on increasing COVID-19 safety messaging, testing, vaccination, and other prevention efforts for people who are young, non-White, Hispanic, and working in COVID-19-clinical units.
C1 [Fitzpatrick, Veronica; Rivelli, Anne; Blair, Christopher; Copeland, Kenneth; Richards, Jon] Advocate Aurora Hlth, Downers Grove, IL USA.
   [Fitzpatrick, Veronica; Rivelli, Anne; Blair, Christopher] Advocate Aurora Res Inst, 3075 Highland Pkwy, Downers Grove, IL 60515 USA.
   [Copeland, Kenneth] ACL Lab Illinois & Wisconsin, Rosemont, IL USA.
   [Copeland, Kenneth] ACL Lab Illinois & Wisconsin, W Allis, WI USA.
RP Fitzpatrick, V (通讯作者)，Advocate Aurora Res Inst, 3075 Highland Pkwy, Downers Grove, IL 60515 USA.
EM veronica.fitzpatrick@aah.org
FU Advocate Aurora Health
FX The authors thank the many people at Advocate Aurora Health who
   supported this study, especially the executive team who financially
   supported staff testing, without which this study would not be possible:
   Public Affairs and Marketing, Andy Marek and Chris Blumberg in
   Analytics, ACL leadership and staff, the Health Informatics Technology
   team, Advocate Aurora Research Institute, Institutional Review Board,
   and Maureen Shields for early work on this project.
CR Brown IM, 2020, AM J PUBLIC HEALTH, V110, P1350, DOI 10.2105/AJPH.2020.305804
   Bryan A, 2020, J CLIN MICROBIOL, V58, DOI 10.1128/JCM.00941-20
   Centers for Disease Control and Prevention, 2020, COVID 19 HLTH EQ CON
   Centers for Disease Control and Prevention, 2020, ASSESSING RISK FACTO
   Coronavirus Resource Center , 2020, COVID 19 US CAS
   FDA, 2020, EUA AUTH SER TEST PE
   Figueroa JF, 2020, HEALTH AFFAIR, V39, P1984, DOI 10.1377/hlthaff.2020.01040
   Havers FP, 2020, JAMA INTERN MED, V180, P1576, DOI 10.1001/jamainternmed.2020.4130
   Holmes L, 2020, INT J ENV RES PUB HE, V17, DOI 10.3390/ijerph17124322
   Leung GM, 2006, EPIDEMIOL INFECT, V134, P211, DOI 10.1017/S0950268805004826
   Lieberman JA, 2020, J CLIN MICROBIOL, V58, DOI 10.1128/JCM.00821-20
   Oran DP, 2020, ANN INTERN MED, V173, P362, DOI 10.7326/M20-3012
   Pollan M, 2020, LANCET, V396, P535, DOI 10.1016/S0140-6736(20)31483-5
   Robbiani DF, 2020, NATURE, V584, P437, DOI 10.1038/s41586-020-2456-9
   Selden TM, 2020, HEALTH AFFAIR, V39, P1624, DOI 10.1377/hlthaff.2020.00897
   Stringhini S, 2020, LANCET, V396, P313, DOI 10.1016/S0140-6736(20)31304-0
   Suthar MS, 2020, CELL REP MED, V1, DOI [10.1016/j.xcrm.2020.100040, 10.1101/2020.05.03.20084442]
   US Food and Drug Administration, 2020, SARS COV 2 IGG US AR
NR 18
TC 7
Z9 7
U1 0
U2 3
PU SAGE PUBLICATIONS INC
PI THOUSAND OAKS
PA 2455 TELLER RD, THOUSAND OAKS, CA 91320 USA
SN 0033-3549
EI 1468-2877
J9 PUBLIC HEALTH REP
JI Public Health Rep.
PD MAY
PY 2021
VL 136
IS 3
BP 361
EP 367
AR 0033354921999168
DI 10.1177/0033354921999168
EA MAR 2021
PG 7
WC Public, Environmental & Occupational Health
WE Science Citation Index Expanded (SCI-EXPANDED); Social Science Citation Index (SSCI)
SC Public, Environmental & Occupational Health
GA RZ6DK
UT WOS:000626253900001
PM 33673779
OA Green Published
DA 2022-11-04
ER

PT J
AU Ahmed, SM
   Shah, RU
   Fernandez, V
   Grineski, S
   Brintz, B
   Samore, MH
   Ferrari, MJ
   Leung, DT
   Keegan, LT
AF Ahmed, Sharia M.
   Shah, Rashmee U.
   Fernandez, Valerie
   Grineski, Sara
   Brintz, Benjamin
   Samore, Matthew H.
   Ferrari, Matthew J.
   Leung, Daniel T.
   Keegan, Lindsay T.
TI Robust Testing in Outpatient Settings to Explore COVID-19 Epidemiology:
   Disparities in Race/Ethnicity and Age, Salt Lake County, Utah, 2020
SO PUBLIC HEALTH REPORTS
LA English
DT Article
DE SARS-CoV-2; COVID-19; health disparities; outpatient; comprehensive
   testing
ID DISTRUST; TRUST; RACE
AB Objective
   US-based descriptions of severe acute respiratory syndrome coronavirus 2 (SARS-CoV-2) infection have focused on patients with severe disease. Our objective was to describe characteristics of a predominantly outpatient population tested for SARS-CoV-2 in an area receiving comprehensive testing.
   Methods
   We extracted data on demographic characteristics and clinical data for all patients (91% outpatient) tested for SARS-CoV-2 at University of Utah Health clinics in Salt Lake County, Utah, from March 10 through April 24, 2020. We manually extracted data on symptoms and exposures from a subset of patients, and we calculated the adjusted odds of receiving a positive test result by demographic characteristics and clinical risk factors.
   Results
   Of 17 662 people tested, 1006 (5.7%) received a positive test result for SARS-CoV-2. Hispanic/Latinx people were twice as likely as non-Hispanic White people to receive a positive test result (adjusted odds ratio [aOR] = 2.0; 95% CI, 1.3-3.1), although the severity at presentation did not explain this discrepancy. Young people aged 0-19 years had the lowest rates of receiving a positive test result for SARS-CoV-2 (<4 cases per 10 000 population), and adults aged 70-79 and 40-49 had the highest rates of hospitalization per 100 000 population among people who received a positive test result (16 and 11, respectively).
   Conclusions
   We found disparities by race/ethnicity and age in access to testing and in receiving a positive test result among outpatients tested for SARS-CoV-2. Further research and public health outreach on addressing racial/ethnic and age disparities will be needed to effectively combat the coronavirus disease 2019 pandemic in the United States.
C1 [Ahmed, Sharia M.; Brintz, Benjamin; Leung, Daniel T.] Univ Utah, Sch Med, Dept Internal Med, Div Infect Dis, Salt Lake City, UT 84108 USA.
   [Shah, Rashmee U.] Univ Utah, Sch Med, Dept Internal Med, Div Cardiovasc Med, Salt Lake City, UT 84108 USA.
   [Fernandez, Valerie] Univ Utah, Coll Social & Behav Sci, Salt Lake City, UT 84108 USA.
   [Grineski, Sara] Univ Utah, Ctr Nat & Technol Hazards, Salt Lake City, UT 84108 USA.
   [Grineski, Sara] Univ Utah, Dept Sociol, Salt Lake City, UT 84108 USA.
   [Brintz, Benjamin; Samore, Matthew H.; Keegan, Lindsay T.] Univ Utah, Sch Med, Dept Internal Med, Div Epidemiol, 295 Chipeta Way, Salt Lake City, UT 84108 USA.
   [Samore, Matthew H.; Keegan, Lindsay T.] Salt Lake City Hlth Care Syst, Dept Vet Affairs, Salt Lake City, UT USA.
   [Ferrari, Matthew J.] Penn State Univ, Dept Biol, State Coll, PA USA.
RP Keegan, LT (通讯作者)，Univ Utah, Sch Med, Dept Internal Med, Div Epidemiol, 295 Chipeta Way, Salt Lake City, UT 84108 USA.
EM lindsay.keegan@utah.edu
OI Ahmed, Sharia M/0000-0002-4060-5712; Leung, Daniel/0000-0001-8401-0801
FU National Institute of Allergy and Infectious Diseases [R01 AI135114];
   National Heart, Lung, and Blood Institute of the National Institutes of
   Health [K08 HL13650]; Centers for Disease Control and Prevention
   [5U01CK000555-02, 5U01CK000538-03]
FX The authors disclosed receipt of the following financial support for the
   research, authorship, and/or publication of this article: This work was
   supported by the National Institute of Allergy and Infectious Diseases
   (R01 AI135114 to D.T.L.) and the National Heart, Lung, and Blood
   Institute (K08 HL13650 to R.U.S.) of the National Institutes of Health;
   and the Centers for Disease Control and Prevention (5U01CK000555-02 to
   M.H.S. and 5U01CK000538-03 to M.H.S. and L.T.K.).
CR [Anonymous], 2002, Bull World Health Organ, V80, P983
   [Anonymous], ATLANTIC
   Arentz M, 2020, JAMA-J AM MED ASSOC, V323, P1612, DOI 10.1001/jama.2020.4326
   Armstrong K, 2007, AM J PUBLIC HEALTH, V97, P1283, DOI 10.2105/AJPH.2005.080762
   Azzi L, 2020, J INFECTION, V81, pE45, DOI 10.1016/j.jinf.2020.04.005
   Baggett TP, 2020, JAMA-J AM MED ASSOC, V323, P2191, DOI 10.1001/jama.2020.6887
   Bhatraju PK, 2020, NEW ENGL J MED, V382, P2012, DOI 10.1056/NEJMoa2004500
   Bialek S, 2020, MMWR-MORBID MORTAL W, V69, P422, DOI 10.15585/mmwr.mm6914e4
   Buchanan Larry, 2020, NEW YORK TIMES
   Burr JA, 2010, J GERONTOL B-PSYCHOL, V65, P772, DOI 10.1093/geronb/gbq069
   CDC COVID-19 Response Team, 2020, MMWR-MORBID MORTAL W, V69, P343, DOI [10.15585/mmwr.mm6912e2, 10.15585/mmwr.mm6915e4]
   Centers for Disease Control and Prevention, 2020, CORONAVIRUS DIS 2019
   Chow EJ, 2020, JAMA-J AM MED ASSOC, V323, P2087, DOI 10.1001/jama.2020.6637
   Dong ES, 2020, LANCET INFECT DIS, V20, P533, DOI 10.1016/S1473-3099(20)30120-1
   Epidemiology Working Group for NCIP Epidemic Response Chinese Center for Disease Control and Prevention, 2020, Zhonghua Liu Xing Bing Xue Za Zhi, V41, P145, DOI 10.3760/cma.j.issn.0254-6450.2020.02.003
   Garg S, 2020, MMWR-MORBID MORTAL W, V69, P458, DOI 10.15585/mmwr.mm6915e3
   Gold JAW, 2020, MMWR-MORBID MORTAL W, V69, P545, DOI 10.15585/mmwr.mm6918e1
   Guan W, 2020, NEW ENGL J MED, V382, P1708, DOI 10.1056/NEJMoa2002032
   Li RY, 2020, SCIENCE, V368, P489, DOI [10.1126/science.abb3221, 10.1101/2020.02.14.20023127]
   Munier N, 2015, HISPANIC J BEHAV SCI, V37, P420, DOI 10.1177/0739986315586564
   Myers LC, 2020, JAMA-J AM MED ASSOC, V323, P2195, DOI 10.1001/jama.2020.7202
   National Hispanic Council on Aging, 2020, HOUSING
   Padula WV, 2020, APPL HEALTH ECON HEA, V18, P333, DOI 10.1007/s40258-020-00579-4
   Salt Lake County Health Department, COVID 19 DATA DASHBO
   Salt Lake County Health Department, 2020, 2020 DEMOGRAPHICS SU
   Sharfstein JM, 2020, JAMA-J AM MED ASSOC, V323, P1437, DOI 10.1001/jama.2020.3864
   Shoff C, 2012, SOC SCI MED, V74, P1342, DOI 10.1016/j.socscimed.2012.01.012
   Stepanikova I, 2006, J HEALTH SOC BEHAV, V47, P390, DOI 10.1177/002214650604700406
   Thiede M, 2005, SOC SCI MED, V61, P1452, DOI 10.1016/j.socscimed.2004.11.076
   US Bureau of Labor Statistics, 2019, LABOR FORCE CHARACTE
   US Bureau of Labor Statistics, HOUSEHOLD DATA ANN A
   US Census Bureau, QUICKFACTS SALT LAKE
   US Census Bureau, 2018 AM COMMUNITY SU
   Utah Department of Health, COVID 19 SURVEILLANC
   Vahidy FS, 2020, BMJ OPEN, V10, DOI 10.1136/bmjopen-2020-039849
   Wu ZY, 2020, JAMA-J AM MED ASSOC, V323, P1239, DOI 10.1001/jama.2020.2648
   Young BE, 2020, JAMA-J AM MED ASSOC, V323, P1488, DOI 10.1001/jama.2020.3204
NR 37
TC 3
Z9 3
U1 0
U2 1
PU SAGE PUBLICATIONS INC
PI THOUSAND OAKS
PA 2455 TELLER RD, THOUSAND OAKS, CA 91320 USA
SN 0033-3549
EI 1468-2877
J9 PUBLIC HEALTH REP
JI Public Health Rep.
PD MAY
PY 2021
VL 136
IS 3
BP 345
EP 353
AR 0033354920988612
DI 10.1177/0033354920988612
EA FEB 2021
PG 9
WC Public, Environmental & Occupational Health
WE Science Citation Index Expanded (SCI-EXPANDED); Social Science Citation Index (SSCI)
SC Public, Environmental & Occupational Health
GA RZ6DK
UT WOS:000620725400001
PM 33541222
OA Green Published
DA 2022-11-04
ER

PT J
AU Ebinger, JE
   Lan, R
   Sun, N
   Wu, M
   Joung, S
   Botwin, GJ
   Botting, P
   Al-Amili, D
   Aronow, H
   Beekley, J
   Coleman, B
   Contreras, S
   Cozen, W
   Davis, J
   Debbas, P
   Diaz, J
   Driver, M
   Fert-Bober, J
   Gu, QQ
   Heath, M
   Herrera, E
   Hoang, A
   Hussain, SK
   Huynh, C
   Kim, L
   Kittleson, M
   Liu, YX
   Lloyd, J
   Luong, E
   Malladi, B
   Merchant, A
   Merin, N
   Mujukian, A
   Nguyen, N
   Nguyen, TT
   Pozdnyakova, V
   Rashid, M
   Raedschelders, K
   Reckamp, KL
   Rhoades, K
   Sternbach, S
   Vallejo, R
   White, S
   Tompkins, R
   Wong, M
   Arditi, M
   Figueiredo, JC
   Van Eyk, JE
   Miles, PB
   Chavira, C
   Shane, R
   Sobhani, K
   Melmed, GY
   McGovern, DPB
   Braun, JG
   Cheng, SS
   Minissian, MB
AF Ebinger, Joseph E.
   Lan, Roy
   Sun, Nancy
   Wu, Min
   Joung, Sandy
   Botwin, Gregory J.
   Botting, Patrick
   Al-Amili, Daniah
   Aronow, Harriet
   Beekley, James
   Coleman, Bernice
   Contreras, Sandra
   Cozen, Wendy
   Davis, Jennifer
   Debbas, Philip
   Diaz, Jacqueline
   Driver, Matthew
   Fert-Bober, Justyna
   Gu, Quanquan
   Heath, Mallory
   Herrera, Ergueen
   Hoang, Amy
   Hussain, Shehnaz K.
   Huynh, Carissa
   Kim, Linda
   Kittleson, Michelle
   Liu, Yunxian
   Lloyd, John
   Luong, Eric
   Malladi, Bhavya
   Merchant, Akil
   Merin, Noah
   Mujukian, Angela
   Nguyen, Nathalie
   Nguyen, Trevor-Trung
   Pozdnyakova, Valeriya
   Rashid, Mohamad
   Raedschelders, Koen
   Reckamp, Karen L.
   Rhoades, Kylie
   Sternbach, Sarah
   Vallejo, Rocio
   White, Shane
   Tompkins, Rose
   Wong, Melissa
   Arditi, Moshe
   Figueiredo, Jane C.
   Van Eyk, Jennifer E.
   Miles, Peggy B.
   Chavira, Cynthia
   Shane, Rita
   Sobhani, Kimia
   Melmed, Gil Y.
   McGovern, Dermot P. B.
   Braun, Jonathan G.
   Cheng, Susan
   Minissian, Margo B.
TI Symptomology following mRNA vaccination against SARS-CoV-2
SO PREVENTIVE MEDICINE
LA English
DT Article
DE SARS-CoV-2; Vaccination; Vaccine-associated symptoms
ID PRACTICES INTERIM RECOMMENDATION; UNITED-STATES; ADVISORY-COMMITTEE;
   COVID-19 VACCINE
AB Despite demonstrated efficacy of vaccines against severe acute respiratory syndrome coronavirus-2 (SARS-CoV2), the causative agent of coronavirus disease-2019 (COVID-19), widespread hesitancy to vaccination persists. Improved knowledge regarding frequency, severity, and duration of vaccine-associated symptoms may help reduce hesitancy. In this prospective observational study, we studied 1032 healthcare workers who received both doses of the Pfizer-BioNTech SARS-CoV-2 mRNA vaccine and completed post-vaccine symptom surveys both after dose 1 and after dose 2. We defined appreciable post-vaccine symptoms as those of at least moderate severity and lasting at least 2 days. We found that symptoms were more frequent following the second vaccine dose than the first (74% vs. 60%, P 0.001), with 80% of all symptoms resolving within 2 days. The most common symptom was injection site pain, followed by fatigue and malaise. Overall, 20% of participants experienced appreciable symptoms after dose 1 and 30% after dose 2. In multivariable analyses, female sex was associated with greater odds of appreciable symptoms after both dose 1 (OR, 95% CI 1.73, 1.19-2.51) and dose 2 (1.76, 1.28-2.42). Prior COVID-19 was also associated with appreciable symptoms following dose 1, while younger age and history of hypertension were associated with appreciable symptoms after dose 2. We conclude that most post-vaccine symptoms are reportedly mild and last <2 days. Appreciable post-vaccine symptoms are associated with female sex, prior COVID-19, younger age, and hypertension. This information can aid clinicians in advising patients on the safety and expected symptomatology associated with vaccination.
C1 [Ebinger, Joseph E.; Sun, Nancy; Wu, Min; Joung, Sandy; Botting, Patrick; Diaz, Jacqueline; Driver, Matthew; Fert-Bober, Justyna; Heath, Mallory; Hoang, Amy; Kittleson, Michelle; Liu, Yunxian; Lloyd, John; Luong, Eric; Malladi, Bhavya; Nguyen, Trevor-Trung; Rashid, Mohamad; Rhoades, Kylie; Sternbach, Sarah; Vallejo, Rocio; Tompkins, Rose; Van Eyk, Jennifer E.; Cheng, Susan; Minissian, Margo B.] Cedars Sinai Med Ctr, Dept Cardiol, Los Angeles, CA 90048 USA.
   [Ebinger, Joseph E.; Sun, Nancy; Wu, Min; Joung, Sandy; Botting, Patrick; Diaz, Jacqueline; Driver, Matthew; Fert-Bober, Justyna; Heath, Mallory; Hoang, Amy; Kittleson, Michelle; Liu, Yunxian; Lloyd, John; Luong, Eric; Malladi, Bhavya; Nguyen, Trevor-Trung; Rashid, Mohamad; Rhoades, Kylie; Sternbach, Sarah; Vallejo, Rocio; Tompkins, Rose; Arditi, Moshe; Van Eyk, Jennifer E.; Cheng, Susan] Cedars Sinai Med Ctr, Smidt Heart Inst, Los Angeles, CA 90048 USA.
   [Lan, Roy] Univ Tennessee, Ctr Hlth Sci, Coll Med, Memphis, TN 38163 USA.
   [Botwin, Gregory J.; Davis, Jennifer; Debbas, Philip; Mujukian, Angela; Pozdnyakova, Valeriya; White, Shane; Melmed, Gil Y.; McGovern, Dermot P. B.; Braun, Jonathan G.] Cedars Sinai, F Widjaja Fdn Inflammatory Bowel & Immunobiol Res, Los Angeles, CA USA.
   [Al-Amili, Daniah] Cedars Sinai Med Ctr, Biomed Imaging Res Inst, Los Angeles, CA 90048 USA.
   [Aronow, Harriet; Coleman, Bernice; Kim, Linda; Minissian, Margo B.] Cedars Sinai Med Ctr, Brawerman Nursing Inst, Los Angeles, CA 90048 USA.
   [Beekley, James; Contreras, Sandra; Herrera, Ergueen; Hussain, Shehnaz K.; Nguyen, Nathalie; Reckamp, Karen L.; Figueiredo, Jane C.] Cedars Sinai Med Ctr, Dept Med, Samuel Oschin Comprehens Canc Inst, Los Angeles, CA 90048 USA.
   [Cozen, Wendy] UCI, Dept Med, Div Hematol Oncol, Sch Med, Irvine, CA USA.
   [Cozen, Wendy] UCI, Dept Pathol, Sch Med, Irvine, CA USA.
   [Cozen, Wendy] Univ Calif Irvine, Chao Family Comprehens Canc Ctr, Irvine, CA USA.
   [Fert-Bober, Justyna; Raedschelders, Koen; Van Eyk, Jennifer E.] Cedars Sinai Med Ctr, Adv Clin Biosyst Inst, Dept Biomed Sci, Los Angeles, CA 90048 USA.
   [Gu, Quanquan] Univ Calif Los Angeles, Dept Comp Sci, Los Angeles, CA 90024 USA.
   [Huynh, Carissa] Cedars Sinai Med Ctr, Samuel Oschin Comprehens Canc Inst, Biobank & Translat Res Core Lab, Los Angeles, CA 90048 USA.
   [Merchant, Akil; Chavira, Cynthia] Cedars Sinai Med Ctr, Dept Med, Los Angeles, CA 90048 USA.
   [Merin, Noah] Cedars Sinai Med Ctr, Dept Internal Med, Div Hematol, Los Angeles, CA 90048 USA.
   [Wong, Melissa] Cedars Sinai Med Ctr, Dept Obstet & Gynecol, Maternal Fetal Med, Los Angeles, CA 90048 USA.
   [Arditi, Moshe] Dept Pediat, Div Infect Dis, Los Angeles, CA USA.
   [Arditi, Moshe] Immunol & Infect Immunol Dis Res Ctr IIDRC, Los Angeles, CA USA.
   [Miles, Peggy B.] Cedars Sinai Med Ctr, Dept Med, Employee Hlth Serv, Los Angeles, CA 90048 USA.
   [Shane, Rita] Cedar Sinai Med Ctr, Dept Pharm, Los Angeles, CA USA.
   [Sobhani, Kimia; Braun, Jonathan G.] Cedars Sinai Med Ctr, Dept Pathol & Lab Med, Los Angeles, CA 90048 USA.
   [Arditi, Moshe] Cedars Sinai Med Ctr, Dept Biomed Sci, Los Angeles, CA 90048 USA.
RP Braun, JG (通讯作者)，Cedars Sinai Med Ctr, F Widjaja Fdn Inflammatory Bowel & Immunobiol Res, Los Angeles, CA 90048 USA.; Cheng, SS (通讯作者)，Cedars Sinai Med Ctr, Inst Res Hlth Aging, Smidt Heart Inst, Dept Cardiol, Los Angeles, CA 90048 USA.; Minissian, MB (通讯作者)，Cedars Sinai Med Ctr, Geri & Richard Brawerman Nursing Inst, Los Angeles, CA 90048 USA.
EM jonathan.braun2@cshs.org; biodatacore@cshs.org; minissianm@cshs.org
OI Melmed, Gil/0000-0002-2591-5165; Kim, Linda/0000-0002-5370-4816; Joung,
   Sandy/0000-0002-7582-3218; Aronow, Harriet/0000-0001-9765-872X; Cheng,
   Susan/0000-0002-4977-036X
FU Cedars-Sinai Medical Center; Erika J Glazer Family Foundation; F.
   Widjaja Family Foundation; Helmsley Charitable Trust; NIH [U54-CA260591,
   R01-AI072726, K23-HL153888]
FX This work was supported in part by the Cedars-Sinai Medical Center (no
   award number), the Erika J Glazer Family Foundation (no award number),
   the F. Widjaja Family Foundation (no award number), the Helmsley
   Charitable Trust (no award number), and NIH grants U54-CA260591,
   R01-AI072726, and K23-HL153888.
CR [Anonymous], Center for Disease Control and Prevention COVID Data Tracker, 2021
   Baden LR, 2021, NEW ENGL J MED, V384, P403, DOI 10.1056/NEJMoa2035389
   Chapin-Bardales J, 2021, JAMA-J AM MED ASSOC, V325, P2201, DOI 10.1001/jama.2021.5374
   Cummings MJ, 2020, LANCET, V395, P1763, DOI 10.1016/S0140-6736(20)31189-2
   Dooling K, 2021, MMWR-MORBID MORTAL W, V69, P1657, DOI 10.15585/mmwr.mm695152e2
   Dooling K, 2020, MMWR-MORBID MORTAL W, V69, P1857, DOI [10.15585/mmwr.mm6949e1, 10.15585/mmwr.mm695152e2]
   Drager LF, 2020, CURR HYPERTENS REP, V22, DOI 10.1007/s11906-020-01057-x
   Dror AA, 2020, EUR J EPIDEMIOL, V35, P775, DOI 10.1007/s10654-020-00671-y
   Ebinger JE, 2021, NAT MED, V27, P981, DOI 10.1038/s41591-021-01325-6
   Fisher KA, 2020, ANN INTERN MED, V173, P964, DOI 10.7326/M20-3569
   Harris PA, 2019, J BIOMED INFORM, V95, DOI 10.1016/j.jbi.2019.103208
   Kluck K., 2021, WJHL TRI CITIES NEWS, V11
   Kreps S, 2020, JAMA NETW OPEN, V3, DOI 10.1001/jamanetworkopen.2020.25594
   Lennon R.P., 2021, AM J HEALTH PROMOT
   Liang WH, 2020, EUR RESPIR J, V55, DOI 10.1183/13993003.00562-2020
   Lin C, 2021, VACCINES-BASEL, V9, DOI 10.3390/vaccines9010016
   Lin-Fisher B., 2021, AKRON BEACON J
   Liu PP, 2020, CIRCULATION, V142, P68, DOI 10.1161/CIRCULATIONAHA.120.047549
   Mathioudakis AG, 2021, LIFE-BASEL, V11, DOI 10.3390/life11030249
   Nguyen KH, 2021, MMWR-MORBID MORTAL W, V70, P217, DOI 10.15585/mmwr.mm7006e3
   Oliver SE, 2020, MMWR-MORBID MORTAL W, V69, P1922, DOI 10.15585/mmwr.mm6950e2
   Ou MT, 2021, TRANSPLANTATION, V105, P2170, DOI 10.1097/TP.0000000000003780
   Polack FP, 2020, NEW ENGL J MED, V383, P2603, DOI 10.1056/NEJMoa2034577
   Rothwell PM, 2010, LANCET, V375, P895, DOI 10.1016/S0140-6736(10)60308-X
   Sallam M, 2021, VACCINES-BASEL, V9, DOI 10.3390/vaccines9020160
   Schwarzinger M, 2021, LANCET PUBLIC HEALTH, V6, pE210, DOI 10.1016/S2468-2667(21)00012-8
   Sherman SM, 2021, HUM VACC IMMUNOTHER, V17, P1612, DOI 10.1080/21645515.2020.1846397
   Tadic M, 2020, J CLIN HYPERTENS, V22, P1120, DOI 10.1111/jch.13925
   Taylor E., 2021, WREG NEWS MEMPH 0408
   Thaker J, 2021, J HEALTH COMMUN, V26, P104, DOI 10.1080/10810730.2021.1899346
   Tre-Hardy M, 2021, J INFECTION, V83, P277, DOI 10.1016/j.jinf.2021.03.025
   Trump S, 2021, NAT BIOTECHNOL, V39, P705, DOI 10.1038/s41587-020-00796-1
   Watanabe M, 2022, DIABETES-METAB RES, V38, DOI 10.1002/dmrr.3465
   Won JH, 2020, INT J MOL SCI, V21, DOI 10.3390/ijms21249775
   Wu CM, 2020, JAMA INTERN MED, V180, P934, DOI 10.1001/jamainternmed.2020.0994
   Zhu N, 2020, NEW ENGL J MED, V382, P727, DOI 10.1056/NEJMoa2001017
NR 36
TC 2
Z9 2
U1 0
U2 4
PU ACADEMIC PRESS INC ELSEVIER SCIENCE
PI SAN DIEGO
PA 525 B ST, STE 1900, SAN DIEGO, CA 92101-4495 USA
SN 0091-7435
EI 1096-0260
J9 PREV MED
JI Prev. Med.
PD DEC
PY 2021
VL 153
AR 106860
DI 10.1016/j.ypmed.2021.106860
EA OCT 2021
PG 8
WC Public, Environmental & Occupational Health; Medicine, General &
   Internal
WE Science Citation Index Expanded (SCI-EXPANDED)
SC Public, Environmental & Occupational Health; General & Internal Medicine
GA WL9SQ
UT WOS:000710737800006
PM 34687733
OA Green Published, hybrid
DA 2022-11-04
ER

PT J
AU Reale, SC
   Lumbreras-Marquez, MI
   King, CH
   Burns, SL
   Fields, KG
   Diouf, K
   Goldfarb, IT
   Ciaranello, AL
   Robinson, JN
   Gregory, KE
   Huybrechts, KF
   Bateman, BT
AF Reale, Sharon C.
   Lumbreras-Marquez, Mario I.
   King, Chih H.
   Burns, Stacey L.
   Fields, Kara G.
   Diouf, Khady
   Goldfarb, Ilona T.
   Ciaranello, Andrea L.
   Robinson, Julian N.
   Gregory, Katherine E.
   Huybrechts, Krista F.
   Bateman, Brian T.
TI Patient characteristics associated with SARS-CoV-2 infection in
   parturients admitted for labour and delivery in Massachusetts during the
   spring 2020 surge: A prospective cohort study
SO PAEDIATRIC AND PERINATAL EPIDEMIOLOGY
LA English
DT Article
DE COVID-19; health disparities; pandemic; racial disparities; universal
   testing
AB Background While studies from large cities affected by coronavirus disease 2019 (COVID-19) have reported on the prevalence of SARS-CoV-2 in the context of universal testing during admission for delivery, the patient demographic, social and clinical factors associated with SARS-CoV-2 infection in pregnant women are not fully understood.
   Objective To evaluate the epidemiological factors associated with severe acute respiratory syndrome coronavirus 2 (SARS-CoV-2) infection in women admitted for labour and delivery, in the context of universal screening at four Boston-area hospitals.
   Methods In this prospective cohort study, we reviewed the health records of all women admitted for labour and delivery at four hospitals from the largest health system in Massachusetts between 19 April 2020 and 27 June 2020. We calculated the risk of SARS-CoV-2 infection, including asymptomatic infection. We calculated associations between SARS-CoV-2 infection and demographic and clinical characteristics.
   Results A total of 93 patients (3.2%, 95% confidence interval 2.5, 3.8) tested positive for SARS-CoV-2 infection on admission for labour and delivery out of 2945 patients included in the analysis; 80 (86.0%) of the patients who tested positive were asymptomatic at the time of testing. Factors associated with SARS-CoV-2 infection included the following: younger age, obesity, African American or Hispanic race/ethnicity, residence in heavily affected communities (as measured in cases reported per capita), presence of a household member with known SARS-CoV-2 infection, non-health care essential worker occupation and MassHealth or Medicaid insurance compared to commercial insurance. 93.8% of patients testing positive for SARS-CoV-2 on admission had one or more identifiable factors associated with disease acquisition.
   Conclusions In this large sample of deliveries during the height of the surge in infections during the spring of 2020, SARS-CoV-2 infection was largely concentrated in patients with distinct demographic characteristics, those largely from disadvantaged communities. Racial disparities seen in pregnancy persist with respect to SARS-CoV-2 infection.
C1 [Reale, Sharon C.; Lumbreras-Marquez, Mario I.; King, Chih H.; Burns, Stacey L.; Fields, Kara G.; Bateman, Brian T.] Harvard Med Sch, Brigham & Womens Hosp, Dept Anesthesiol Perioperat & Pain Med, Boston, MA 02115 USA.
   [Diouf, Khady; Robinson, Julian N.] Harvard Med Sch, Brigham & Womens Hosp, Dept Obstet & Gynecol, Boston, MA 02115 USA.
   [Goldfarb, Ilona T.] Harvard Med Sch, Massachusetts Gen Hosp, Dept Obstet & Gynecol, Boston, MA 02115 USA.
   [Ciaranello, Andrea L.] Harvard Med Sch, Massachusetts Gen Hosp, Div Infect Dis, Boston, MA 02115 USA.
   [Ciaranello, Andrea L.] Harvard Med Sch, Massachusetts Gen Hosp, Med Practice Evaluat Ctr, Boston, MA 02115 USA.
   [Gregory, Katherine E.] Harvard Med Sch, Brigham & Womens Hosp, Dept Newborn Med, Boston, MA 02115 USA.
   [Huybrechts, Krista F.] Harvard Med Sch, Brigham & Womens Hosp, Dept Med, Div Pharmacoepidemiol, Boston, MA 02115 USA.
RP Reale, SC (通讯作者)，Brigham & Womens Hosp, Dept Anesthesiol Perioperat & Pain Med, 75 Francis St, Boston, MA 02115 USA.
EM screale@bwh.harvard.edu
RI , Andrea/ABB-3330-2021; Lumbreras-Marquez, Mario I/AAZ-5337-2021
OI , Andrea/0000-0002-4268-3263; Gregory, Katherine/0000-0002-0610-5386;
   Lumbreras-Marquez, Mario Isaac/0000-0002-5378-5724; Reale,
   Sharon/0000-0002-9909-7038
CR Allotey J, 2020, BMJ-BRIT MED J, V370, DOI 10.1136/bmj.m3320
   Andrikopoulou M, 2020, OBSTET GYNECOL, V136, P291, DOI 10.1097/AOG.0000000000003996
   [Anonymous], 2020, USAFACTS
   [Anonymous], 2018, STANDARD OCCUPATIONA
   [Anonymous], MASSGIS DATA ZIP COD
   [Anonymous], 2020, NEW DATA STATE S COR
   Bianco A, 2020, OBSTET GYNECOL, V136, P283, DOI 10.1097/AOG.0000000000003985
   Brandt JS., 2020, AM J OBSTET GYNECOL, VS0002, P31134
   Bryant AS, 2010, AM J OBSTET GYNECOL, V202, P335, DOI 10.1016/j.ajog.2009.10.864
   CDC COVID-19 Response Team, 2020, MMWR-MORBID MORTAL W, V69, P465, DOI 10.15585/mmwr.mm6915e4
   COVID-19 Essential Services FAQs, 2020, COMMONWEALTH MASSACH
   Davison A.C., 1997, BOOTSTRAP METHODS TH, DOI 10.1017/CBO9780511802843
   Emeruwa UN, 2020, OBSTET GYNECOL, V136, P1040, DOI 10.1097/AOG.0000000000004088
   Emeruwa UN, 2020, JAMA-J AM MED ASSOC, V324, P390, DOI 10.1001/jama.2020.11370
   Gagliardi L, 2020, AM J OBSTET GYNECOL, V223, P291, DOI 10.1016/j.ajog.2020.05.017
   Goldfarb IT, 2020, OBSTET GYNECOL, V136, P300, DOI 10.1097/AOG.0000000000004005
   Goldfarb IT, 2020, INFECT CONT HOSP EP, V41, P1095, DOI 10.1017/ice.2020.255
   Greenland S, 2016, BMJ-BRIT MED J, V353, DOI 10.1136/bmj.i1981
   Ioannou GN, 2020, JAMA NETW OPEN, V3, DOI 10.1001/jamanetworkopen.2020.22310
   Kissler SM., 2020, REDUCTIONS COMMUTING, DOI 10.1101/2020.10.21.20217042
   Knight M, 2020, BMJ-BRIT MED J, V369, DOI 10.1136/bmj.m2107
   Massachusetts Department of Public Health, 2020, INF OUTBR COR DIS 20
   Miller ES., 2020, AM J OBSTET GYNECOL, V2, P100198
   Pavlou M, 2015, BMJ-BRIT MED J, V351, DOI 10.1136/bmj.h3868
   Peduzzi P, 1996, J CLIN EPIDEMIOL, V49, P1373, DOI 10.1016/S0895-4356(96)00236-3
   Price-Haywood EG, 2020, NEW ENGL J MED, V382, P2534, DOI 10.1056/NEJMsa2011686
   Reale SC, 2021, PAEDIATR PERINAT EP, V35, P24, DOI 10.1111/ppe.12743
   Rubin DB., 1987, MULTIPLE IMPUTATION, DOI 10.1002/9780470316696
   Schomaker M, 2018, STAT MED, V37, P2252, DOI 10.1002/sim.7654
   Sutton D, 2020, NEW ENGL J MED, V382, P2163, DOI 10.1056/NEJMc2009316
   Takemoto MLS, 2020, BJOG-INT J OBSTET GY, V127, P1618, DOI 10.1111/1471-0528.16470
   Tenforde MW, 2020, MMWR-MORBID MORTAL W, V69, P841, DOI 10.15585/mmwr.mm6926e3
   Tibshirani R, 1996, J ROY STAT SOC B MET, V58, P267, DOI 10.1111/j.2517-6161.1996.tb02080.x
   Vahidy FS, 2020, BMJ OPEN, V10, DOI 10.1136/bmjopen-2020-039849
   van Buuren S, 2007, STAT METHODS MED RES, V16, P219, DOI 10.1177/0962280206074463
   Webb Hooper M, 2020, JAMA-J AM MED ASSOC, V323, P2466, DOI 10.1001/jama.2020.8598
   Yancy CW, 2020, JAMA-J AM MED ASSOC, V323, P1891, DOI 10.1001/jama.2020.6548
NR 37
TC 12
Z9 13
U1 0
U2 1
PU WILEY
PI HOBOKEN
PA 111 RIVER ST, HOBOKEN 07030-5774, NJ USA
SN 0269-5022
EI 1365-3016
J9 PAEDIATR PERINAT EP
JI Paediatr. Perinat. Epidemiol.
PD JAN
PY 2021
VL 35
IS 1
BP 24
EP 33
DI 10.1111/ppe.12743
PG 10
WC Public, Environmental & Occupational Health; Obstetrics & Gynecology;
   Pediatrics
WE Science Citation Index Expanded (SCI-EXPANDED)
SC Public, Environmental & Occupational Health; Obstetrics & Gynecology;
   Pediatrics
GA PX9PX
UT WOS:000611685000003
PM 33496995
OA Green Published
DA 2022-11-04
ER

PT J
AU Lei, ZY
   Cao, HJ
   Jie, YS
   Huang, ZL
   Guo, XY
   Chen, JF
   Peng, L
   Cao, H
   Dai, XL
   Liu, J
   Li, XJ
   Zhu, JY
   Xu, WX
   Chen, DB
   Gao, ZL
   He, JR
   Lin, BL
AF Lei, Ziying
   Cao, Huijuan
   Jie, Yusheng
   Huang, Zhanlian
   Guo, Xiaoyan
   Chen, Junfeng
   Peng, Liang
   Cao, Hong
   Dai, Xiaoling
   Liu, Jing
   Li, Xuejun
   Zhu, Jianyun
   Xu, Wenxiong
   Chen, Dabiao
   Gao, Zhiliang
   He, Jian-Rong
   Lin, Bing-Liang
TI A cross-sectional comparison of epidemiological and clinical features of
   patients with coronavirus disease (COVID-19) in Wuhan and outside Wuhan,
   China
SO TRAVEL MEDICINE AND INFECTIOUS DISEASE
LA English
DT Article
DE Coronavirus disease 2019; Severe acute respiratory syndrome-related
   coronavirus 2; Epidemiology; Clinical features; Virulence; Transmission
ID PNEUMONIA; OUTBREAK
AB Background: Coronavirus disease 2019 (COVID-19) has spread outside the initial epicenter of Wuhan. We compared cases in Guangzhou and Wuhan to illustrate potential changes in pathogenicity and epidemiological characteristics as the epidemic has progressed.
   Methods: We studied 20 patients admitted to the Third Affiliated Hospital of Sun Yat-Sen University in Guangzhou, China from January 22 to February 12, 2020. Data were extracted from medical records. These cases were compared with the 99 cases, previously published in Lancet, from Wuhan Jinyintan Hospital from January 1 to January 20, 2020.
   Results: Guangzhou patients were younger and had better prognosis than Wuhan patients. The Wuhan patients were more likely to be admitted to the ICU (23% vs 5%) and had a higher mortality rate (11% vs 0%). Cases in Guangzhou tended to be more community clustered. Diarrhea and vomiting were more common among Guangzhou patients and SARS-CoV-2 RNA was found in feces. Fecal SARA-CoV-2 RNA remained positive when nasopharyngeal swabs turned negative in some patients.
   Conclusions: This study indicates possible diminishing virulence of the virus in the process of transmission. Yet persistent positive RNA in feces after negative nasopharyngeal swabs suggests a possible prolonged transmission period that challenges current quarantine practices.
C1 [Lei, Ziying; Cao, Huijuan; Jie, Yusheng; Huang, Zhanlian; Guo, Xiaoyan; Chen, Junfeng; Peng, Liang; Cao, Hong; Dai, Xiaoling; Liu, Jing; Li, Xuejun; Zhu, Jianyun; Xu, Wenxiong; Chen, Dabiao; Gao, Zhiliang; Lin, Bing-Liang] Sun Yat Sen Univ, Affiliated Hosp 3, Dept Infect Dis, 600 Tianhe Rd, Guangzhou, Peoples R China.
   [Lei, Ziying; Cao, Huijuan; Jie, Yusheng; Huang, Zhanlian; Guo, Xiaoyan; Chen, Junfeng; Peng, Liang; Cao, Hong; Dai, Xiaoling; Liu, Jing; Li, Xuejun; Zhu, Jianyun; Xu, Wenxiong; Chen, Dabiao; Gao, Zhiliang; Lin, Bing-Liang] Sun Yat Sen Univ, Affiliated Hosp 3, GuangDong Prov Key Lab Liver Dis, Guangzhou, Peoples R China.
   [He, Jian-Rong] Univ Oxford, Nuffield Dept Womens & Reprod Hlth, Oxford, England.
RP Lin, BL (通讯作者)，Sun Yat Sen Univ, Affiliated Hosp 3, Dept Infect Dis, 600 Tianhe Rd, Guangzhou, Peoples R China.; He, JR (通讯作者)，Univ Oxford, Nuffield Dept Womens & Reprod Hlth, Oxford, England.
EM jianrong.he@gtc.ox.ac.uk; linbingl@mail.sysu.edu.cn
RI Xu, Wenxiong/S-1439-2018
OI Xu, Wenxiong/0000-0002-0671-697X; He, Jianrong/0000-0003-3837-5126
FU National Science and Technology Major Project, China [2018ZX10302204,
   2017ZX10203201003]; Emergency special program for 2019-nCoV of Guangdong
   province science and technology project, China (GDSTP-ESP)
   [2020B111105001]; Tackling of key scientific and emergency special
   program of Sun Yat-sen University, China [SYSU-TKSESP]
FX This work was supported by the National Science and Technology Major
   Project, China [Bing-Liang Lin, 2018ZX10302204, Bing-Liang Lin,
   2017ZX10203201003], Emergency special program for 2019-nCoV of Guangdong
   province science and technology project, China (GDSTP-ESP) [Zhiliang
   Gao, 2020B111105001] and Tackling of key scientific and emergency
   special program of Sun Yat-sen University, China [SYSU-TKSESP,
   Bing-Liang Lin].
CR [Anonymous], 2020, PEDIATR MED RODZ, V16, P9, DOI 10.15557/PiMR.2020.0003
   Bai Y, 2020, JAMA-J AM MED ASSOC, V323, P1406, DOI [10.1056/NEJMoa2001316, 10.1001/jama.2020.2565]
   Benvenuto D, 2020, PATHOG GLOB HEALTH, V114, P64, DOI 10.1080/20477724.2020.1725339
   Chang D, 2020, JAMA-J AM MED ASSOC, V323, P1092, DOI 10.1001/jama.2020.1623
   Chen NS, 2020, LANCET, V395, P507, DOI 10.1016/S0140-6736(20)30211-7
   Epidemiology Working Group for NCIP Epidemic Response Chinese Center for Disease Control and Prevention, 2020, Zhonghua Liu Xing Bing Xue Za Zhi, V41, P145, DOI 10.3760/cma.j.issn.0254-6450.2020.02.003
   Fan E, 2018, JAMA-J AM MED ASSOC, V319, P698, DOI 10.1001/jama.2017.21907
   Gao JJ, 2020, BIOSCI TRENDS, V14, P72, DOI 10.5582/bst.2020.01047
   Giovanetti M, 2020, J MED VIROL, V92, P518, DOI 10.1002/jmv.25699
   Guan W, 2020, NEW ENGL J MED, V382, P1708, DOI 10.1056/NEJMoa2002032
   Holshue ML, 2020, N Engl J Med, DOI 10.1056/NEJMoa2001191
   Hui DS, 2015, LANCET RESP MED, V3, P509, DOI 10.1016/S2213-2600(15)00238-6
   Kim J, 2020, J KOREAN MED SCI, V35, DOI 10.3346/jkms.2020.35.e3
   Kim KH, 2017, J HOSP INFECT, V95, P207, DOI 10.1016/j.jhin.2016.10.008
   Kuiken T, 2003, LANCET, V362, P263, DOI 10.1016/S0140-6736(03)13967-0
   Li XG, 2020, J MED VIROL, V92, P448, DOI 10.1002/jmv.25693
   Munster VJ, 2020, NEW ENGL J MED, V382, P692, DOI 10.1056/NEJMp2000929
   Rothe C, 2020, NEW ENGL J MED, V382, P970, DOI 10.1056/NEJMc2001468
   Shao E, 2019, PR IEEE COMP DESIGN, P138, DOI 10.1109/ICCD46524.2019.00025
   Stoecklin SB, 2020, EUROSURVEILLANCE, V25, P20, DOI 10.2807/1560-7917.ES.2020.25.6.2000094
   Tang XL, 2020, NATL SCI REV, V7, P1012, DOI 10.1093/nsr/nwaa036
   Wang XF, 2020, CHINESE J PEDIAT, V58, pE008, DOI [DOI 10.3760/CMA.J.ISSN.0578-1310.2020.0008, 10.3760/cma.j.issn.0578-1310.2020.0008]
   WHO, 2003, SUMM PROB SARS CAS
   World Health Organization (WHO), 2019, MIDDL E RESP SYNDR C
   Xiao Fei, 2020, GASTROENTEROLOGY, DOI [10.1101/2020.02.17., DOI 10.1101/2020.02.17]
   Xu XW, 2020, BMJ-BRIT MED J, V368, DOI [10.1136/bmj.m606, 10.1136/bmj.m792]
   Yao XT, 2020, CLIN INFECT DIS, V71, P732, DOI 10.1093/cid/ciaa237
   Zaki AM, 2012, NEW ENGL J MED, V367, P1814, DOI 10.1056/NEJMoa1211721
   Zhou P, 2020, NATURE, V588, pE6, DOI [10.1038/s41586-020-2012-7, 10.1038/s41586-020-2951-z]
   Zhu N, 2020, NEW ENGL J MED, V382, P727, DOI 10.1056/NEJMoa2001017
NR 30
TC 49
Z9 50
U1 2
U2 16
PU ELSEVIER SCI LTD
PI OXFORD
PA THE BOULEVARD, LANGFORD LANE, KIDLINGTON, OXFORD OX5 1GB, OXON, ENGLAND
SN 1477-8939
EI 1873-0442
J9 TRAVEL MED INFECT DI
JI Travel Med. Infect. Dis.
PD MAY-JUN
PY 2020
VL 35
AR 101664
DI 10.1016/j.tmaid.2020.101664
PG 6
WC Public, Environmental & Occupational Health; Infectious Diseases
WE Science Citation Index Expanded (SCI-EXPANDED)
SC Public, Environmental & Occupational Health; Infectious Diseases
GA MJ1HN
UT WOS:000547845300033
PM 32278758
OA Bronze, Green Published
HC Y
HP N
DA 2022-11-04
ER

PT J
AU Varona, JF
   Madurga, R
   Penalver, F
   Abarca, E
   Almirall, C
   Cruz, M
   Ramos, E
   Vazquez, JMC
AF Varona, Jose F.
   Madurga, Rodrigo
   Penalver, Francisco
   Abarca, Elena
   Almirall, Cristina
   Cruz, Marta
   Ramos, Enrique
   Castellano Vazquez, Jose Maria
TI Seroprevalence of SARS-CoV-2 antibodies in over 6000 healthcare workers
   in Spain
SO INTERNATIONAL JOURNAL OF EPIDEMIOLOGY
LA English
DT Article
DE SARS-CoV-2; COVID-19; seroprevalence; healthcare workers
ID COVID-19
AB Background: Spain has one of the highest incidences of coronavirus disease 2019 (COVID-19) worldwide, so Spanish health care workers (HCW) are at high risk of exposure. Our objective was to determine severe acute respiratory syndrome coronavirus 2 (SARS-CoV-2) antibody seroprevalence amongst HCW and factors associated with seropositivity.
   Methods: A cross-sectional study evaluating 6190 workers (97.8% of the total workforce of a healthcare-system of 17 hospitals across four regions in Spain) was carried out between April and June 2020, by measuring immunoglobulin G (IgG)-SARS-CoV-2 antibody titres and related clinical data. Exposure risk was categorized as high (clinical environment; prolonged/direct contact with patients), moderate (clinical environment; nonintense/no patient contact) and low (non-clinical environment).
   Results: A total of 6038 employees (mean age 43.8 years; 71% female) were included in the final analysis. A total of 662 (11.0%) were seropositive for IgG against SARS-CoV-2 (39.4% asymptomatic). Adding available PCR-testing, 713 (11.8%) employees showed evidence of previous SARS-CoV-2 infection. However, before antibody testing, 482 of them (67%) had no previous diagnosis of SARS-CoV-2-infection. Seroprevalence was higher in high- and moderate-risk exposure (12.1 and 11.4%, respectively) compared with lowgrade risk subjects (7.2%), and in Madrid (13.8%) compared with Barcelona (7.6%) and Coruna (2.0%). High-risk [odds ratio (OR): 2.06; 95% confidence interval (CI): 1.63-2.62] and moderate-risk (OR: 1.77; 95% CI: 1.32-2.37) exposures were associated with positive IgG-SARS-CoV-2 antibodies after adjusting for region, age and sex. Higher antibody titres were observed in moderate-severe disease (median antibody-titre: 13.7 AU/mL) compared with mild (6.4AU/mL) and asymptomatic (5.1 AU/mL) infection, and also in older (>60 years: 11.8 AU/mL) compared with younger (<30 years: 4.2 AU/mL) people.
   Conclusions: Seroprevalence of IgG-SARS-CoV-2 antibodies in HCW is a little higher than in the general population and varies depending on regional COVID-19 incidence. The high rates of subclinical and previously undiagnosed infection observed in this study reinforce the utility of antibody screening. An occupational risk for SARS-CoV-2 infection related to working in a clinical environment was demonstrated in this HCW cohort.
C1 [Varona, Jose F.] HM Hosp, Hosp Univ HM Monteprincipe, Dept Med Interna, Madrid 28660, Spain.
   [Varona, Jose F.; Castellano Vazquez, Jose Maria] Univ San Pablo CEU, CEU Univ, Fac Med, Madrid, Spain.
   [Madurga, Rodrigo; Castellano Vazquez, Jose Maria] HM Hosp, Fdn Invest HM Hosp, Madrid, Spain.
   [Madurga, Rodrigo] Univ Francisco de Vitoria, Fac Ciencias Expt, Madrid, Spain.
   [Penalver, Francisco] HM Hosp, Dept Seguridad Salud & Bienestar, Madrid, Spain.
   [Abarca, Elena; Almirall, Cristina; Cruz, Marta; Ramos, Enrique] HM Hosp, Dept Lab, Madrid, Spain.
RP Varona, JF (通讯作者)，HM Hosp, Hosp Univ HM Monteprincipe, Dept Med Interna, Madrid 28660, Spain.
EM jfvarona@hmhospitales.com
RI VARONA ARCHE, JOSE FELIPE/GQZ-4169-2022; Madurga, Rodrigo/ABG-3485-2021
OI VARONA ARCHE, JOSE FELIPE/0000-0003-4764-9440; Madurga,
   Rodrigo/0000-0002-1381-2599
CR academic medical centers, 2020, MMWR MORB MORTAL WKL, V69, P1221
   [Anonymous], AN CAS COVID 19 PERS
   Charlton CL, 2020, J CLIN MICROBIOL, V58, DOI 10.1128/JCM.01361-20
   Chou R, 2020, ANN INTERN MED, V173, P120, DOI 10.7326/M20-1632
   Deeks JJ, 2020, COCHRANE DB SYST REV, DOI 10.1002/14651858.CD013652
   Dimcheff DE, 2021, INFECT CONT HOSP EP, V42, P392, DOI 10.1017/ice.2020.1220
   Folgueira MD, 2020, SARS COV 2 INFECTION
   Garcia-Basteiro AL, 2020, NAT COMMUN, V11, DOI 10.1038/s41467-020-17318-x
   Grant JJ, 2021, INFECT CONT HOSP EP, V42, P212, DOI 10.1017/ice.2020.402
   Guan W, 2020, NEW ENGL J MED, V382, P1708, DOI 10.1056/NEJMoa2002032
   Hunter BR, 2020, INFECT CONT HOSP EP, V41, P1441, DOI 10.1017/ice.2020.390
   Hunter E, 2020, LANCET, V395, pE77, DOI 10.1016/S0140-6736(20)30970-3
   Iversen K, 2020, LANCET INFECT DIS, V20, P1401, DOI 10.1016/S1473-3099(20)30589-2
   Kang SJ, 2020, INFECT CHEMOTHER, V52, P154, DOI 10.3947/ic.2020.52.2.154
   Kluytmans-van Den Bergh MFQ, 2020, JAMA NETW OPEN, V3, DOI 10.1001/jamanetworkopen.2020.9673
   Lahner E, 2020, INT J ENV RES PUB HE, V17, DOI 10.3390/ijerph17124417
   Lai XQ, 2020, JAMA NETW OPEN, V3, DOI 10.1001/jamanetworkopen.2020.9666
   Long QX, 2020, NAT MED, V26, P1200, DOI 10.1038/s41591-020-0965-6
   Moscola J, 2020, JAMA-J AM MED ASSOC, V324, P893, DOI 10.1001/jama.2020.14765
   Pollan M, 2020, LANCET, V396, P535, DOI 10.1016/S0140-6736(20)31483-5
   Ran L, 2020, CLIN INFECT DIS, V71, P2218, DOI 10.1093/cid/ciaa287
   Self WH, SEROPREVALENCE SARS
   Sood N, 2020, JAMA-J AM MED ASSOC, V323, P2425, DOI 10.1001/jama.2020.8279
   Stringhini S, 2020, LANCET, V396, P313, DOI 10.1016/S0140-6736(20)31304-0
   World Health Organization, 2020, COR DIS COVID 19
   Xiao J, 2020, J INFECT PUBLIC HEAL, V13, P843, DOI 10.1016/j.jiph.2020.05.019
   Xu X, 2020, NAT MED, V26, P1193, DOI 10.1038/s41591-020-0949-6
NR 27
TC 36
Z9 37
U1 0
U2 6
PU OXFORD UNIV PRESS
PI OXFORD
PA GREAT CLARENDON ST, OXFORD OX2 6DP, ENGLAND
SN 0300-5771
EI 1464-3685
J9 INT J EPIDEMIOL
JI Int. J. Epidemiol.
PD APR
PY 2021
VL 50
IS 2
BP 400
EP 409
DI 10.1093/ije/dyaa277
EA JAN 2021
PG 10
WC Public, Environmental & Occupational Health
WE Science Citation Index Expanded (SCI-EXPANDED)
SC Public, Environmental & Occupational Health
GA TU1YB
UT WOS:000680835200012
PM 33434269
OA Bronze, Green Published, Green Submitted
HC Y
HP N
DA 2022-11-04
ER

PT J
AU Alfraij, A
   Bin Alamir, AA
   Al-Otaibi, AM
   Alsharrah, D
   Aldaithan, A
   Kamel, AM
   Almutairi, M
   Alshammari, S
   Almazyad, M
   Macarambon, JM
   Alghounaim, M
AF Alfraij, Abdulla
   Bin Alamir, Abdulrahman A.
   Al-Otaibi, Abdulnasir M.
   Alsharrah, Danah
   Aldaithan, Abdulrahman
   Kamel, Ahmed M.
   Almutairi, Muna
   Alshammari, Salman
   Almazyad, Mohammed
   Macarambon, Jara Mia
   Alghounaim, Mohammad
TI Characteristics and outcomes of coronavirus disease 2019 (COVID-19) in
   critically ill pediatric patients admitted to the intensive care unit: A
   multicenter retrospective cohort study
SO JOURNAL OF INFECTION AND PUBLIC HEALTH
LA English
DT Article
DE Children; Intensive care; SARS-CoV-2; Mortality
AB Background: Characteristics of critical Severe Acute Respiratory Syndrome-related Coronavirus 2 (SARS-CoV-2) infection in children is not well understood. This study described the clinical characteristics of children admitted to intensive care units (ICU) and explored factors associated with the need for invasive ventilation or mortality.
   Methods: A multicenter, retrospective, cohort study was conducted over eight medical centers, including all patients younger than 18 years of age and admitted to the ICU due to a direct consequence of coronavirus disease 2019 (COVID-19). Patients who were admitted to the ICU for any alternate reason and tested positive for SARS-CoV-2 by screening test, and patients who were admitted due to multi-inflammatory syndrome in children, were excluded. Demographic, laboratory, imaging, and clinical data were collected. Descriptive statistics were used to compare survivors and non-survivors. Fine and Gray's hazard model was used to estimate the association between clinical variables and ICU death.
   Results: During the study period, 25 pediatric COVID-19 patients received care in the ICUs. The median age was 2.78 years (IQR 0.21-8.51), and 60% were male. Only three patients were reported to be previously healthy at admission. Nine (36%) patients required invasive mechanical ventilation, including two were on extracorporeal membrane oxygenation. Four (16%) patients died during ICU care. In univariate analysis, the presence of comorbidity (HR 0.0001; 95%CI 0.00001-0.00016), platelets count (HR 0.99; 95% CI 0.98-0.99), elevated procalcitonin (HR 1.05; 95%CI 1.016-1.09), and circulatory compromise (HR 16.34; 95%CI 1.99-134.35), all at the time of ICU admission, were associated with in-ICU mortality.
   Conclusion: Our findings suggest that children admitted to the ICU with SARS-CoV-2 infection, generally, have a favorable outcome. Low platelets count, elevated procalcitonin, presence of comorbidity, and shock at the time of ICU admission were associated with death. This study may shed more light on the disease dynamics of critical pediatric COVID-19. (C) 2020 The Author(s). Published by Elsevier Ltd on behalf of King Saud Bin Abdulaziz University for Health Sciences.
C1 [Alfraij, Abdulla; Alsharrah, Danah; Aldaithan, Abdulrahman] Farwaniya Hosp, Dept Pediat, Pediat Intens Care Unit, Kuwait, Kuwait.
   [Bin Alamir, Abdulrahman A.; Al-Otaibi, Abdulnasir M.] Prince Sultan Mil Med City, Dept Pediat, Riyadh, Saudi Arabia.
   [Kamel, Ahmed M.] Cairo Univ, Fac Pharm, Clin Pharm Dept, Cairo, Egypt.
   [Almutairi, Muna; Alshammari, Salman] Adan Hosp, Dept Pediat, Hadiyah, Kuwait.
   [Almazyad, Mohammed; Macarambon, Jara Mia] King Saud Univ, Coll Med, Dept Pediat, Riyadh, Saudi Arabia.
   [Alghounaim, Mohammad] Amiri Hosp, Dept Pediat, 900005 Ibn Misbah St Sharq Block 3, Kuwait, Kuwait.
RP Alghounaim, M (通讯作者)，Amiri Hosp, Dept Pediat, 900005 Ibn Misbah St Sharq Block 3, Kuwait, Kuwait.
EM alfraji.abdulla@gmail.com; dr.alamir93@gmail.com; amotaibi2@gmail.com;
   danahalsharrah@gmail.com; Dr.A.AlDaithan@gmail.com;
   ahmedmedm.kamel@pharma.cu.edu.eg; Dr.monakw@hotmail.com;
   salq8man@hotmail.com; mohalmazyad@ksu.edu.sa; jmacarambon@ksu.edu.sa;
   malghounaim@moh.gov.kw
RI Alghounaim, Mohammad/ABE-7663-2021
OI Alghounaim, Mohammad/0000-0002-0665-3761; M. Kamel,
   Ahmed/0000-0002-3791-5998; Almazyad, Mohammed/0000-0002-7956-9552
CR Abate SM, 2020, PLOS ONE, V15, DOI 10.1371/journal.pone.0235653
   Almazeedi S, 2020, ECLINICALMEDICINE, V24, DOI 10.1016/j.eclinm.2020.100448
   [Anonymous], 2020, CLIN MAN COVID 19 IN
   [Anonymous], 2020, MULT INFL SYNDR CHIL
   Bialek S, 2020, MMWR-MORBID MORTAL W, V69, P422, DOI 10.15585/mmwr.mm6914e4
   Camet CN, 2011, PEDIATR REV, V32, P31, DOI 10.1542/pir.32-1-31
   Cao B, 2009, NEW ENGL J MED, V361, P2507, DOI 10.1056/NEJMoa0906612
   de Souza TH, 2020, PEDIATR PULM, V55, P1892, DOI 10.1002/ppul.24885
   Dong YY, 2020, PEDIATRICS, V145, DOI 10.1542/peds.2020-0702
   Gotzinger F, 2020, LANCET CHILD ADOLESC, V4, P653, DOI 10.1016/S2352-4642(20)30177-2
   Goldstein Brahm, 2005, Pediatr Crit Care Med, V6, P2
   Guervilly C, 2010, J INFECTION, V61, P355, DOI 10.1016/j.jinf.2010.07.013
   Guzik TJ, 2020, CARDIOVASC RES, V116, P1666, DOI 10.1093/cvr/cvaa106
   Huang I, 2020, THER ADV RESPIR DIS, V14, DOI 10.1177/1753466620937175
   Jesenak M, 2020, FRONT CELL INFECT MI, V10, DOI 10.3389/fcimb.2020.00364
   Jiang SQ, 2020, BRIT J HAEMATOL, V190, pE29, DOI 10.1111/bjh.16817
   Kim L, 2019, CORONAVIRUS DIS
   Lippi G, 2020, CLIN CHIM ACTA, V506, P145, DOI 10.1016/j.cca.2020.03.022
   Lu XX, 2020, NEW ENGL J MED, V382, P1663, DOI 10.1056/NEJMc2005073
   Lu YY, 2020, PEDIATR INFECT DIS J, V39, pE95, DOI 10.1097/INF.0000000000002729
   Pathak EB, 2020, J PUBLIC HEALTH MAN, V26, P325, DOI 10.1097/PHH.0000000000001190
   Pollack MM, 1996, CRIT CARE MED, V24, P743, DOI 10.1097/00003246-199605000-00004
   Pollack MM, 2016, PEDIATR CRIT CARE ME, V17, P2, DOI 10.1097/PCC.0000000000000558
   Shekerdemian LS, 2020, JAMA PEDIAT
   Sun D, 2020, WORLD J PEDIATR, V16, P251, DOI 10.1007/s12519-020-00354-4
   Tanner T, 2020, PAEDIATR RESPIR REV, V35, P81, DOI 10.1016/j.prrv.2020.07.003
   Terpos E, 2020, AM J HEMATOL, V95, P834, DOI 10.1002/ajh.25829
   Weiss SL, 2020, PEDIATR CRIT CARE ME, V21, pE52, DOI [10.1097/PCC.0000000000002198, 10.1007/s00134-019-05878-6]
   Xu H, 2020, INT J ORAL SCI, V12, DOI [10.1038/s41368-020-0074-x, 10.1038/s41368-020-0074-X]
   Zhou F, 2020, LANCET, V395, P1054, DOI 10.1016/S0140-6736(20)30566-3
NR 30
TC 14
Z9 14
U1 1
U2 1
PU ELSEVIER SCIENCE LONDON
PI LONDON
PA 84 THEOBALDS RD, LONDON WC1X 8RR, ENGLAND
SN 1876-0341
EI 1876-035X
J9 J INFECT PUBLIC HEAL
JI J. Infect. Public Health
PD FEB
PY 2021
VL 14
IS 2
BP 193
EP 200
DI 10.1016/j.jiph.2020.12.010
EA JAN 2021
PG 8
WC Public, Environmental & Occupational Health; Infectious Diseases
WE Science Citation Index Expanded (SCI-EXPANDED)
SC Public, Environmental & Occupational Health; Infectious Diseases
GA QM0IM
UT WOS:000621462300004
PM 33486375
OA Green Published, gold
DA 2022-11-04
ER

PT J
AU Luo, W
   Cai, Q
   Zhou, Y
   Cai, YP
   Song, HZ
   Zhang, YR
   Chen, YY
   Liao, YX
AF Luo, Wen
   Cai, Qian
   Zhou, You
   Cai, Yepeng
   Song, Huizi
   Zhang, Yiran
   Chen, Yuying
   Liao, Yuexia
TI Variation of parental feeding practices during the COVID-2019 pandemic:
   a systematic review
SO BMC PUBLIC HEALTH
LA English
DT Review
DE Feeding practices; Feeding behavior; COVID-19
ID MENTAL-HEALTH; CHILDREN; QUESTIONNAIRE; ADOLESCENTS; WEIGHT; OBESITY;
   STRESS; STYLES; IMPACT
AB Coronavirus disease 2019 (COVID-19) is an infectious disease caused by severe acute respiratory syndrome coronavirus 2 (SARS-CoV-2), which is highly contagious and has resulted in a protracted pandemic. Infections caused by new coronavirus strains, primarily Delta and Omicron and currently highly prevalent globally. In response to the epidemic, countries, and cities implemented isolation and quarantine guidance, such as limiting social contact, which have affected the lifestyles and quality of life of the population. Parental feeding behaviors may vary as a result of factors such as prolonged home isolation of parents and children, lack of supplies during isolation, and stress. This study was designed to assess the available evidence and its implications for parental feeding practices in the context of COVID-19. We screened and reviewed research published in five electronic databases between 2020 and 2022, and eight studies met the selection criteria. Parents were observed to use a variety of feeding practices, including high levels of coercive control and reduction of rules and limits according to Vaughn's food parenting constructs. The findings suggest that parental feeding practices are changing as a result of the pandemic and that more research is needed to further explore how to provide supportive feeding guidance to parents during emergencies in order to jointly promote child health.
C1 [Luo, Wen; Cai, Qian; Zhou, You; Cai, Yepeng; Song, Huizi; Zhang, Yiran; Liao, Yuexia] Yangzhou Univ, Sch Publ Hlth, Sch Nursing, Yangzhou, Jiangsu, Peoples R China.
   [Chen, Yuying] Yangzhou Univ, Affiliated Hosp, Nursing Dept, Yangzhou, Jiangsu, Peoples R China.
RP Liao, YX (通讯作者)，Yangzhou Univ, Sch Publ Hlth, Sch Nursing, Yangzhou, Jiangsu, Peoples R China.
EM yxliao@yzu.edu.cn
OI Zhou, You/0000-0002-1352-0211
FU Postgraduate Research & Practice Innovation Program of Jiangsu Province
   [KYCXX21_3297]
FX This research was supported by Postgraduate Research & Practice
   Innovation Program of Jiangsu Province (project No. KYCXX21_3297).
CR Adams EL, 2022, NUTRIENTS, V14, DOI 10.3390/nu14050976
   Adams EL, 2021, OBES SCI PRACT, V7, P415, DOI 10.1002/osp4.499
   Adams EL, 2020, OBESITY, V28, P2056, DOI 10.1002/oby.22996
   American Psychological Association, 2020, STRESS AM T 2020 NAT
   Arlinghaus KR, 2021, INT J ENV RES PUB HE, V18, DOI 10.3390/ijerph18020366
   Baranowski T, 2013, CHILD OBES, V9, pS1, DOI 10.1089/chi.2013.0040
   Bauer KW, 2015, J ACAD NUTR DIET, V115, P1408, DOI 10.1016/j.jand.2015.01.011
   Beckers D, 2021, APPETITE, V158, DOI 10.1016/j.appet.2020.105010
   Beltran A., 2022, APPETITE, V170, DOI [10.1016/j.appet.2021.105883, DOI 10.1016/J.APPET.2021.105883]
   Berge JM, 2020, PREV MED REP, V19, DOI 10.1016/j.pmedr.2020.101146
   Berge JM, 2017, PEDIATRICS, V140, DOI 10.1542/peds.2017-2295
   Birch LL, 2001, APPETITE, V36, P201, DOI 10.1006/appe.2001.0398
   Blaine RE, 2015, NUTRIENTS, V7, P5982, DOI 10.3390/nu7075265
   Braet C, 2008, J HEALTH PSYCHOL, V13, P733, DOI 10.1177/1359105308093850
   Calloway EE, 2020, TRANSL BEHAV MED, V10, P1249, DOI 10.1093/tbm/ibaa119
   Crawford PB, 2007, CALIF AGR, V61, P106, DOI 10.3733/ca.v061n03p106
   Dondi A, 2021, NUTRIENTS, V13, DOI 10.3390/nu13010121
   Farello G, 2022, NUTRIENTS, V14, DOI 10.3390/nu14102135
   Fleming MA, 2021, CHILD OBES, V17, P110, DOI 10.1089/chi.2020.0158
   Flesia L, 2020, STABLE PSYCHOL TRAIT, DOI [10.31234/osf.io/yb2h8, 10.31234/osf. io/yb2h8., DOI 10.3390/JCM9103350]
   Foster JS, 2019, J HUNGER ENVIRON NUT, V14, P698, DOI 10.1080/19320248.2018.1491363
   Frankel LA, 2021, CURR PSYCHOL, DOI 10.1007/s12144-021-02333-y
   Fulkerson JA, 2019, APPETITE, V142, DOI 10.1016/j.appet.2019.104391
   Gouveia MJ, 2019, APPETITE, V138, P102, DOI 10.1016/j.appet.2019.03.021
   Gregory JE, 2010, INT J BEHAV NUTR PHY, V7, DOI 10.1186/1479-5868-7-55
   Gross RS, 2018, APPETITE, V130, P20, DOI 10.1016/j.appet.2018.07.016
   Herzog R, 2013, BMC PUBLIC HEALTH, V13, DOI 10.1186/1471-2458-13-154
   Hurley KM, 2008, J NUTR, V138, P799, DOI 10.1093/jn/138.4.799
   Jansen E, 2021, APPETITE, V161, DOI 10.1016/j.appet.2021.105119
   Jansen E, 2021, INT J BEHAV NUTR PHY, V18, DOI 10.1186/s12966-021-01079-x
   Jansen E, 2018, INT J BEHAV NUTR PHY, V15, DOI 10.1186/s12966-018-0644-x
   Jansen E, 2016, APPETITE, V100, P172, DOI 10.1016/j.appet.2016.02.031
   Jansen E, 2014, INT J BEHAV NUTR PHY, V11, DOI 10.1186/1479-5868-11-72
   Landry MJ, 2019, NUTRIENTS, V11, DOI 10.3390/nu11071574
   Larsen J. K., 2020, Food Science, Technology and Nutrition for Babies and Children, P211, DOI 10.1007/978-3-030-35997-3_10
   Lee K, 2009, GLOB INST, P1
   Loth KA, 2022, APPETITE, V168, DOI 10.1016/j.appet.2021.105714
   Loth KA, 2018, APPETITE, V130, P35, DOI 10.1016/j.appet.2018.07.027
   Mayo Foundation for Medical Education and Research (MFMER), US
   Moher David, 2009, Ann Intern Med, V151, P264, DOI 10.1136/bmj.b2535
   Musa S, 2022, PLOS ONE, V17, DOI 10.1371/journal.pone.0265560
   Musher-Eizenman D, 2007, J PEDIATR PSYCHOL, V32, P960, DOI 10.1093/jpepsy/jsm037
   Nguyen HT, 2020, J NUTR, V150, P1590, DOI 10.1093/jn/nxaa073
   Peterson J., NEWCASTLE OTTAWA SCA
   Philippe K, 2021, APPETITE, V161, DOI 10.1016/j.appet.2021.105132
   Pietrobelli A, 2020, OBESITY, V28, P1382, DOI 10.1002/oby.22861
   Quattlebaum M, 2021, NUTRIENTS, V13, DOI 10.3390/nu13061920
   Rodgers RF, 2013, INT J BEHAV NUTR PHY, V10, DOI 10.1186/1479-5868-10-24
   Romero E, 2020, INT J ENV RES PUB HE, V17, DOI 10.3390/ijerph17196975
   Rosemond TN, 2019, J ACAD NUTR DIET, V119, P1644, DOI 10.1016/j.jand.2019.05.005
   Runacres A, 2021, INT J ENV RES PUB HE, V18, DOI 10.3390/ijerph182111286
   Shiffman S, 2008, ANNU REV CLIN PSYCHO, V4, P1, DOI 10.1146/annurev.clinpsy.3.022806.091415
   Sleddens EFC, 2010, APPETITE, V54, P30, DOI 10.1016/j.appet.2009.09.002
   Solmi M, 2022, J AFFECT DISORDERS, V299, P367, DOI 10.1016/j.jad.2021.09.090
   Swyden K, 2017, MATERN CHILD HLTH J, V21, P1349, DOI 10.1007/s10995-016-2239-y
   Trofholz A, 2022, APPETITE, V169, DOI 10.1016/j.appet.2021.105806
   Vaughn AE, 2017, J ACAD NUTR DIET, V117, P214, DOI 10.1016/j.jand.2016.07.021
   Vaughn AE, 2016, NUTR REV, V74, P98, DOI 10.1093/nutrit/nuv061
   Wang SD, 2021, APPETITE, V163, DOI 10.1016/j.appet.2021.105209
   West CE, 2022, CHILD HEALTH CARE, V51, P79, DOI 10.1080/02739615.2021.1967754
   Xiong JQ, 2020, J AFFECT DISORDERS, V277, P55, DOI 10.1016/j.jad.2020.08.001
   Yee AZH, 2017, INT J BEHAV NUTR PHY, V14, DOI 10.1186/s12966-017-0501-3
NR 62
TC 0
Z9 0
U1 1
U2 1
PU BMC
PI LONDON
PA CAMPUS, 4 CRINAN ST, LONDON N1 9XW, ENGLAND
EI 1471-2458
J9 BMC PUBLIC HEALTH
JI BMC Public Health
PD AUG 23
PY 2022
VL 22
IS 1
AR 1600
DI 10.1186/s12889-022-14027-6
PG 10
WC Public, Environmental & Occupational Health
WE Science Citation Index Expanded (SCI-EXPANDED)
SC Public, Environmental & Occupational Health
GA 3Y1QN
UT WOS:000843504400007
PM 35999552
OA Green Published, gold
DA 2022-11-04
ER

PT J
AU Miller, MJ
   Dasgupta, S
   Ruffin, J
   Colton, K
   King, D
   Tate, JE
   Kirking, HL
   Bryant, B
   Hennesy, N
   Plata, Z
   Nakayama, JY
   Tanner, MR
   Koyuncu, A
   Rabold, E
AF Miller, Maureen J.
   Dasgupta, Sharoda
   Ruffin, Jasmine
   Colton, Kevin
   King, David
   Tate, Jacqueline E.
   Kirking, Hannah L.
   Bryant, Bobbi
   Hennesy, Nora
   Plata, Zuwena
   Nakayama, Jasmine Y.
   Tanner, Mary R.
   Koyuncu, Aybuke
   Rabold, Elizabeth
TI Severe Acute Respiratory Syndrome Coronavirus 2 Testing Trends Among
   Persons Aged <18 Years in an Outpatient Pediatric Practice-Metropolitan
   Atlanta, Georgia, May-December 2020
SO JOURNAL OF ADOLESCENT HEALTH
LA English
DT Article
DE Coronavirus; COVID-19; Adolescents; Children
AB Purpose: The purpose of this study was to analyze trends in severe acute respiratory syndrome coronavirus 2 (SARS-CoV-2) testing and test positivity among persons aged <18 years in a three-site outpatient pediatric practice in Atlanta, Georgia, serving approximately 35,000 pediatric patients Methods: Using electronic medical records, weekly trends in SARS-CoV-2 tests performed and the 14-day moving average of test positivity were examined, overall and by age group, during May 24 -December 5, 2020. Results: Among 4,995 patients who received at least 1 SARS-CoV-2 test, 6,813 total tests were completed. Overall test positivity was 5.4% and was higher among older pediatric patients (<5 years: 3.3%; 5-11 years: 4.1%; 12-17 years: 8.6%). The number of tests and test positivity increased after holidays and school breaks. Conclusions: Families might benefit from communication focused on reducing SARS-CoV-2 transmission during holidays. In addition, given higher test positivity in children aged 12 -17 years, tailoring public health messaging to older adolescents could help limit SARS-CoV-2 transmission risk in this population. Published by Elsevier Inc. on behalf of Society for Adolescent Health and Medicine. This is an open access article under the CC BY-NC-ND license (https://ifbic2b72e0689ad14138hxb6oo5q69pxw6ccffiac.eds.tju.edu.cn/licenses/by-nc-nd/4.0/).
C1 [Miller, Maureen J.; Nakayama, Jasmine Y.] Ctr Dis Control & Prevent, Epidem Intelligence Serv, Atlanta, GA USA.
   [Miller, Maureen J.; Dasgupta, Sharoda; Ruffin, Jasmine; Tate, Jacqueline E.; Kirking, Hannah L.; Bryant, Bobbi; Hennesy, Nora; Plata, Zuwena; Nakayama, Jasmine Y.; Tanner, Mary R.; Koyuncu, Aybuke; Rabold, Elizabeth] Ctr Dis Control & Prevent, CDC COVID 19 Response Team, Atlanta, GA USA.
   [Ruffin, Jasmine] Abt Associates Inc, Atlanta, GA USA.
   [Colton, Kevin; King, David] Childrens Med Grp, Atlanta, GA USA.
   [Bryant, Bobbi] Gen Dynam Informat Technol, Atlanta, GA USA.
RP Miller, MJ (通讯作者)，Ctr Dis Control & Prevent, 1600 Clifton Rd NE,Mailstop US1-1, Atlanta, GA 30329 USA.
EM yax6@cdc.gov
OI Rabold, Elizabeth/0000-0003-3551-5728; Plata,
   Zuwena/0000-0001-5447-0583; Miller, Maureen/0000-0002-5284-9052; King,
   David/0000-0002-8171-1626; Ruffin, Jasmine/0000-0001-9090-2937
FU U.S. Centers for Disease Control and Prevention
FX This research was supported by the U.S. Centers for Disease Control and
   Prevention.
CR American Academy of Pediatrics, CHILDR COVID 19 STAT
   American Academy of Pediatrics, COVID 19 TEST GUID
   American Academy of Pediatrics, COVID 19 GUID SAF SC
   Bailey LC, 2021, JAMA PEDIATR, V175, P176, DOI 10.1001/jamapediatrics.2020.5052
   Davis AL, 2020, J PEDIAT INF DIS SOC, DOI [10.1093/jpids/piaa164.piaa164, DOI 10.1093/JPIDS/PIAA164.PIAA164]
   Georgia Department of Health, SCH AG COVID 19 SURV
   Grijalva CG, 2020, MMWR-MORBID MORTAL W, V69, P1631, DOI [10.15585/mmwr. mm6944e1, 10.15585/mmwr.mm6944e1]
   Hobbs CV, 2020, MMWR-MORBID MORTAL W, V69, P1925, DOI 10.15585/mmwr.mm6950e3
   King JA, 2021, CAN MED ASSOC J, V193, pE1, DOI 10.1503/cmaj.202065
   Leidman E, 2021, MMWR-MORBID MORTAL W, V70, P88, DOI [10.15585/mmwr.mm7003e1, 10.15585/mmwr.mm7003e1externalicon]
   Oosterhoff B, 2020, J ADOLESCENT HEALTH, V67, P179, DOI 10.1016/j.jadohealth.2020.05.004
   Pray IW, 2021, MMWR-MORBID MORTAL W, V69, P1642, DOI 10.15585/mmwr.mm695152a3
   Szablewski CM, 2020, MMWR-MORBID MORTAL W, V69, P1023, DOI 10.15585/mmwr.mm6931e1
   Tanner MR, 2020, MMWR RECOMM REP, V69, P1, DOI 10.15585/mmwr.rr6903a1
   U.S. Census Bureau, 2019, AM COMMUNITY SURVEY
   U.S. Centers for Disease Control and Prevention, COVID 19 CHILDR TEEN
   U.S. Centers for Disease Control and Prevention, CDC GUID PED HLTH CA
   U.S. Centers for Disease Control and Prevention, CDC GUID EXP SCREEN
   Waselewski E, 2021, ANN FAM MED, V19, P141, DOI 10.1370/afm.2642
   Waselewski EA, 2020, J ADOLESCENT HEALTH, V67, P649, DOI 10.1016/j.jadohealth.2020.07.043
NR 20
TC 0
Z9 0
U1 0
U2 0
PU ELSEVIER SCIENCE INC
PI NEW YORK
PA STE 800, 230 PARK AVE, NEW YORK, NY 10169 USA
SN 1054-139X
EI 1879-1972
J9 J ADOLESCENT HEALTH
JI J. Adolesc. Health
PD JUL
PY 2021
VL 69
IS 1
BP 144
EP 148
DI 10.1016/j.jadohealth.2021.04.010
EA JUN 2021
PG 5
WC Psychology, Developmental; Public, Environmental & Occupational Health;
   Pediatrics
WE Science Citation Index Expanded (SCI-EXPANDED); Social Science Citation Index (SSCI)
SC Psychology; Public, Environmental & Occupational Health; Pediatrics
GA TB8QQ
UT WOS:000668211200024
PM 34172138
OA Green Published, hybrid
DA 2022-11-04
ER

PT J
AU Chen, ZH
   Xie, W
   Ge, ZR
   Wang, YJ
   Zhao, H
   Wang, JJ
   Xu, YL
   Zhang, W
   Song, MH
   Cui, SP
   Wang, XK
   Pan, CQ
AF Chen, Zhihai
   Xie, Wen
   Ge, Ziruo
   Wang, Yajie
   Zhao, Hong
   Wang, Jingjing
   Xu, Yanli
   Zhang, Wei
   Song, Meihua
   Cui, Shuping
   Wang, Xiankun
   Pan, Calvin Q.
TI Reactivation of SARS-CoV-2 infection following recovery from COVID-19
SO JOURNAL OF INFECTION AND PUBLIC HEALTH
LA English
DT Article
DE Coronavirus reactivation; COVID-19 relapse; Persistent coronavirus
   infection; Real-Time reverse; transcription-polymerase chain reaction;
   Recurrent SARS-CoV-2 infection
AB Introduction: Many individuals test positive for severe acute respiratory syndrome coronavirus 2 (SARS-CoV-2) RNA after recovering from the coronavirus disease (COVID-19), but the incidence of reactivation is unknown. We, therefore, estimated the incidence of reactivation among individuals who had recovered from COVID-19 and determined its predictors.
   Methods: In this retrospective cohort study, patients with COVID-19 were followed up for at least 14 days after two consecutive negative SARS-CoV-2 polymerase chain reaction test results obtained >= 24 h apart, and the frequency of SARS-CoV-2 reactivation was assessed.
   Results: Of the 109 patients, 29 (27%) experienced reactivation, and seven (24%) of these were symp-tomatic. The mean period for the real-time PCR tests for SARS-CoV-2 from negative to positive results was 17 days. Compared with patients without reactivation, those with reactivation were significantly younger and more likely to have a lymphocyte count of <1500/mu L (odds ratio [OR]: 0.34, 95% confidence interval [CI]: 0.12-0.94) and two or fewer symptoms (OR: 0.20, 95% CI: 0.07-0.55) during the initial episode.
   Conclusion: Risk-stratified surveillance should be conducted among patients who have recovered from COVID-19.
   (c) 2021 The Authors. Published by Elsevier Ltd on behalf of King Saud Bin Abdulaziz University for Health Sciences. This is an open access article under the CC BY-NC-ND license (http://creativecommons. org/licenses/by-nc-nd/4.0/).
C1 [Chen, Zhihai; Ge, Ziruo; Xu, Yanli; Zhang, Wei; Song, Meihua; Cui, Shuping; Wang, Xiankun] Capital Med Univ, Beijing Ditan Hosp, Ctr Infect Dis, Beijing, Peoples R China.
   [Xie, Wen; Zhao, Hong; Wang, Jingjing; Pan, Calvin Q.] Capital Med Univ, Beijing Ditan Hosp, Ctr Liver Dis, 8 Jingshun East St, Beijing 100015, Peoples R China.
   [Ge, Ziruo; Wang, Xiankun] Capital Med Univ, Grad Sch, Beijing, Peoples R China.
   [Wang, Yajie] Capital Med Univ, Beijing Ditan Hosp, Dept Clin Lab, Beijing, Peoples R China.
   [Cui, Shuping] Peking Univ, Ditan Teaching Hosp, Beijing, Peoples R China.
RP Pan, CQ (通讯作者)，Capital Med Univ, Beijing Ditan Hosp, Ctr Liver Dis, 8 Jingshun East St, Beijing 100015, Peoples R China.
EM cpan11355@yahoo.com
OI Wang, Xiankun/0000-0002-0777-3300
FU National Key Research and Development Program [2020YFC0846200]; Research
   ProjectGrant of Beijing Ditan Hospital [DTZZLX-202023]
FX The study was funded by the National Key Research and Development
   Program (grant no. 2020YFC0846200) and Research ProjectGrant of Beijing
   Ditan Hospital (grant no. DTZZLX-202023).
CR Acikgoz O, 2020, TURK J MED SCI, V50, P520, DOI 10.3906/sag-2004-6
   Chen DB, 2020, INT J INFECT DIS, V93, P297, DOI 10.1016/j.ijid.2020.03.003
   Forster P, 2020, P NATL ACAD SCI USA, V117, P9241, DOI 10.1073/pnas.2004999117
   He F, 2020, CLIN RHEUMATOL, V39, P2803, DOI 10.1007/s10067-020-05230-0
   Huang CL, 2020, LANCET, V395, P497, DOI 10.1016/S0140-6736(20)30183-5
   Lafaie L, 2020, J AM GERIATR SOC, V68, P2179, DOI 10.1111/jgs.16728
   Lu RJ, 2020, LANCET, V395, P565, DOI 10.1016/S0140-6736(20)30251-8
   Morais IJ, 2020, SCI REP-UK, V10, DOI 10.1038/s41598-020-74050-8
   US Centers for Disease Control and Prevention (CDC), 2020, INTERIM GUIDANCE
   Xiao AT, 2020, J MED VIROL, V92, P1755, DOI 10.1002/jmv.25855
   Ye GM, 2020, J INFECTION, V80, pE14, DOI 10.1016/j.jinf.2020.03.001
NR 11
TC 6
Z9 6
U1 1
U2 3
PU ELSEVIER SCIENCE LONDON
PI LONDON
PA 84 THEOBALDS RD, LONDON WC1X 8RR, ENGLAND
SN 1876-0341
EI 1876-035X
J9 J INFECT PUBLIC HEAL
JI J. Infect. Public Health
PD MAY
PY 2021
VL 14
IS 5
BP 620
EP 627
DI 10.1016/j.jiph.2021.02.002
EA APR 2021
PG 8
WC Public, Environmental & Occupational Health; Infectious Diseases
WE Science Citation Index Expanded (SCI-EXPANDED)
SC Public, Environmental & Occupational Health; Infectious Diseases
GA RW8NH
UT WOS:000646776000009
PM 33848891
OA gold, Green Published
DA 2022-11-04
ER

PT J
AU Czeisler, ME
   Howard, ME
   Robbins, R
   Barger, LK
   Facer-Childs, ER
   Rajaratnam, SMW
   Czeisler, CA
AF Czeisler, Mark E.
   Howard, Mark E.
   Robbins, Rebecca
   Barger, Laura K.
   Facer-Childs, Elise R.
   Rajaratnam, Shantha M. W.
   Czeisler, Charles A.
TI Early public adherence with and support for stay-at-home COVID-19
   mitigation strategies despite adverse life impact: a transnational
   cross-sectional survey study in the United States and Australia
SO BMC PUBLIC HEALTH
LA English
DT Article
DE COVID-19; Coronavirus; SARS-CoV-2; Pandemic; Stay-at-home orders;
   Mitigation strategies; Mental health; Insomnia; Public health policy;
   Qualtrics
ID MENTAL-HEALTH; SINGLE-ITEM
AB BackgroundGovernments worldwide recommended unprecedented measures to contain the coronavirus disease 2019 (COVID-19) pandemic, caused by severe acute respiratory syndrome coronavirus 2 (SARS-CoV-2). As pressure mounted to scale back measures, understanding public priorities was critical. We assessed initial public adherence with and support for stay-at-home orders in nations and cities with different SARS-CoV-2 infection and COVID-19 death rates.MethodsCross-sectional surveys were administered to representative samples of adults aged >= 18years from regions with different SARS-CoV-2 prevalences from April 2-8, 2020. Regions included two nations [the United States (US-high prevalence) and Australia (AU-low prevalence)] and two US cities [New York City (NY-high prevalence) and Los Angeles (LA-low prevalence)]. Regional SARS-CoV-2 and COVID-19 prevalence (cumulative SARS-CoV-2 infections, COVID-19 deaths) as of April 8, 2020: US (363,321, 10,845), AU (5956, 45), NY (81,803, 4571), LA (7530, 198). Of 8718 eligible potential respondents, 5573 (response rate, 63.9%) completed surveys. Median age was 47years (range, 18-89); 3039 (54.5%) were female.ResultsOf 5573 total respondents, 4560 (81.8%) reported adherence with recommended quarantine or stay-at-home policies (range of samples, 75.5-88.2%). Additionally, 29.1% of respondents screened positive for anxiety or depression symptoms (range of samples, 28.6-32.0%), with higher prevalences among those of younger age, female gender, and those in quarantine or staying at home most of the time versus those who did not report these behaviours. Despite elevated prevalences of adverse mental health symptoms and significant life disruptions, 5022 respondents (90.1%) supported government-imposed stay-at-home orders (range of samples, 88.9-93.1%). Of these, 90.8% believed orders should last at least three more weeks or until public health or government officials recommended, with support spanning the political spectrum.ConclusionsPublic adherence with COVID-19 mitigation policies was highly prevalent, in both highly-affected (US, NY) and minimally-affected regions (AU, LA). Despite disruption of respondents' lives, the vast majority supported continuation of extended stay-at-home orders. Despite common support, these two countries diverged in stringent mitigation implementation, which may have contributed to subsequent outcomes. These results reveal the importance of surveillance of public support for and adherence with such policies during the COVID-19 pandemic and for future infectious disease outbreaks.
C1 [Czeisler, Mark E.; Howard, Mark E.; Barger, Laura K.; Facer-Childs, Elise R.; Rajaratnam, Shantha M. W.; Czeisler, Charles A.] Monash Univ, Turner Inst Brain & Mental Hlth, Melbourne, Vic 3800, Australia.
   [Czeisler, Mark E.; Howard, Mark E.; Rajaratnam, Shantha M. W.] Austin Hlth, Inst Breathing & Sleep, Melbourne, Vic 3084, Australia.
   [Czeisler, Mark E.] Brigham & Womens Hosp, Dept Psychiat, Boston, MA 02115 USA.
   [Howard, Mark E.] Univ Melbourne, Dept Med, Melbourne, Vic 3010, Australia.
   [Robbins, Rebecca; Barger, Laura K.; Rajaratnam, Shantha M. W.; Czeisler, Charles A.] Brigham & Womens Hosp, Div Sleep & Circadian Disorders, Dept Med, Boston, MA 02115 USA.
   [Robbins, Rebecca; Barger, Laura K.; Rajaratnam, Shantha M. W.; Czeisler, Charles A.] Brigham & Womens Hosp, Div Sleep & Circadian Disorders, Dept Neurol, Boston, MA 02115 USA.
   [Robbins, Rebecca; Barger, Laura K.; Rajaratnam, Shantha M. W.; Czeisler, Charles A.] Harvard Med Sch, Div Sleep Med, Boston, MA 02115 USA.
RP Czeisler, ME (通讯作者)，Monash Univ, Turner Inst Brain & Mental Hlth, Melbourne, Vic 3800, Australia.; Czeisler, ME (通讯作者)，Austin Hlth, Inst Breathing & Sleep, Melbourne, Vic 3084, Australia.; Czeisler, ME (通讯作者)，Brigham & Womens Hosp, Dept Psychiat, Boston, MA 02115 USA.
EM mark.czeisler@fulbrightmail.org
RI Czeisler, Mark É/AAV-3774-2021; Czeisler, Mark/AAB-9107-2021
OI Czeisler, Mark É/0000-0003-3100-7347; Rajaratnam,
   Shantha/0000-0001-7527-8558; Robbins, Rebecca/0000-0003-0288-2505;
   Facer-Childs, Elise R./0000-0003-4549-9266; Czeisler, Charles
   Andrew/0000-0002-7408-1849; Howard, Mark/0000-0001-7772-1496
FU Institute for Breathing and Sleep, Austin Health; Turner Institute for
   Brain and Mental Health, Monash University; The Kinghorn Foundation
   through the Australian-American Fulbright Commission; Commonwealth
   Scientific and Industrial Research Organisation STEM+ Business
   Fellowship through the Science and Industry Endowment Fund; National
   Institute of Occupational Safety and Health [R01-OH-010300]; National
   Institue on Aging [P01-AG09975]
FX This study was supported in part by the Institute for Breathing and
   Sleep, Austin Health; the Turner Institute for Brain and Mental Health,
   Monash University; and by a gift to the Harvard Medical School from
   Philips Respironics. MEC was supported by a 2020 Fulbright Scholarship
   funded by The Kinghorn Foundation through the Australian-American
   Fulbright Commission. ERF-C was supported by a Commonwealth Scientific
   and Industrial Research Organisation STEM+ Business Fellowship funded
   through the Science and Industry Endowment Fund. LKB and CAC were
   supported in part by the National Institute of Occupational Safety and
   Health R01-OH-010300. CAC was supported in part by the National Institue
   on Aging P01-AG09975 and serves as the incumbent of an endowed
   professorship provided to Harvard Medical School by Cephalon, Inc. The
   funders were not involved in the design and conduct of the study, the
   collection, preparation, or interpretation of the data, or the
   preparation or approval of the manuscript.
CR [Anonymous], 2009, WORLD NOW START 2009
   [Anonymous], 2020, CORONAVIRUS DIS 2019
   [Anonymous], 2019, ANN ESTIMATES RESIDE
   [Anonymous], 2020, 31010 AUSTR BUR STAT
   [Anonymous], NEW YORK TIMES
   Brooks SK, 2020, LANCET, V395, P912, DOI [10.1016/S0140-6736(20)30460-8, 10.1016/S0140-6736(20)30460-8.]
   CDC National Center for Health Statistics, 2020, EARLY RELEASE SELECT
   Centers for Disease Control (CDC) National Center for Health Statistics, 2020, IND ANX DEPR BAS REP
   Chai-Coetzer CL, 2011, THORAX, V66, P213, DOI 10.1136/thx.2010.152801
   Czeisler ME, 2021, JAMA NETW OPEN, V4, DOI 10.1001/jamanetworkopen.2020.37665
   Czeisler ME, 2021, AM J HEALTH PROMOT, V35, P301, DOI 10.1177/0890117120983982b
   Czeisler ME, 2020, MMWR-MORBID MORTAL W, V69, P1049, DOI [10.1101/2020.04.22.20076141v1, 10.15585/mmwr.mm6932a1]
   Czeisler ME, 2020, MMWR-MORBID MORTAL W, V69, P751, DOI 10.15585/mmwr.mm6924e1
   Dolan ED, 2015, J GEN INTERN MED, V30, P582, DOI 10.1007/s11606-014-3112-6
   Dong ES, 2020, LANCET INFECT DIS, V20, P533, DOI 10.1016/S1473-3099(20)30120-1
   Ebrahim S, 2020, J MED INTERNET RES, V22, DOI 10.2196/24614
   Espie CA, 2014, BMJ OPEN, V4, DOI 10.1136/bmjopen-2013-004183
   Ettman CK, 2020, JAMA NETW OPEN, V3, DOI 10.1001/jamanetworkopen.2020.19686
   Ghotbi N, 2020, J BIOL RHYTHM, V35, P98, DOI 10.1177/0748730419886986
   Hawryluck L, 2004, EMERG INFECT DIS, V10, P1206, DOI 10.3201/eid1007.030703
   Hills S, 2021, BMC PUBLIC HEALTH, V21, DOI 10.1186/s12889-021-10379-7
   HORNE J A, 1976, International Journal of Chronobiology, V4, P97
   Jhummon-Mahadnac Namrata Devi, 2012, BMC Res Notes, V5, P377, DOI 10.1186/1756-0500-5-377
   Kavanagh AM, 2011, BMC INFECT DIS, V11, DOI 10.1186/1471-2334-11-2
   Kissler SM, 2020, SCIENCE, V368, P860, DOI 10.1126/science.abb5793
   Lasry A, 2020, MMWR-MORBID MORTAL W, V69, P451, DOI 10.15585/mmwr.mm6915e2
   Lee EH, 2012, ASIAN NURS RES, V6, P121, DOI 10.1016/j.anr.2012.08.004
   Li SJ, 2020, INT J ENV RES PUB HE, V17, DOI 10.3390/ijerph17062032
   Lowe B, 2010, J AFFECT DISORDERS, V122, P86, DOI 10.1016/j.jad.2009.06.019
   Miller CA, 2020, CANCER EPIDEM BIOMAR, V29, P731, DOI 10.1158/1055-9965.EPI-19-0846
   Milton K, 2011, BRIT J SPORT MED, V45, P203, DOI 10.1136/bjsm.2009.068395
   Moreland A, 2020, MMWR-MORBID MORTAL W, V69, P1198, DOI 10.15585/mmwr.mm6935a2
   Nelson LM, 2020, JAMA INTERN MED, V180, P1020, DOI 10.1001/jamainternmed.2020.1369
   Parmet WE, 2020, NEW ENGL J MED, V382, DOI 10.1056/NEJMp2004211
   Shakil A, 2005, FAM MED, V37, P193
   Sherin K M, 1998, Fam Med, V30, P508
   Shevlin M, 2020, BJPSYCH OPEN, V6, DOI 10.1192/bjo.2020.109
   Van Bortel T, 2016, B WORLD HEALTH ORGAN, V94, P210, DOI 10.2471/BLT.15.158543
   Wang C, 2020, INT J ENV RES PUB HE, P17, DOI [10.3390/ijerph17051729, DOI 10.3390/IJERPH17051729]
   Woolhandler S, 2021, LANCET, V397, P705, DOI 10.1016/S0140-6736(20)32545-9
NR 40
TC 14
Z9 14
U1 1
U2 2
PU BMC
PI LONDON
PA CAMPUS, 4 CRINAN ST, LONDON N1 9XW, ENGLAND
EI 1471-2458
J9 BMC PUBLIC HEALTH
JI BMC Public Health
PD MAR 15
PY 2021
VL 21
IS 1
AR 503
DI 10.1186/s12889-021-10410-x
PG 16
WC Public, Environmental & Occupational Health
WE Science Citation Index Expanded (SCI-EXPANDED)
SC Public, Environmental & Occupational Health
GA QX8BZ
UT WOS:000629569300002
PM 33722226
OA gold, Green Published, Green Submitted
DA 2022-11-04
ER

PT J
AU Kamenidou, I
   Stavrianea, A
   Mamalis, S
   Mylona, I
AF Kamenidou, Irene (Eirini)
   Stavrianea, Aikaterini
   Mamalis, Spyridon
   Mylona, Ifigeneia
TI Knowledge Assessment of COVID-19 Symptoms: Gender Differences and
   Communication Routes for the Generation Z Cohort
SO INTERNATIONAL JOURNAL OF ENVIRONMENTAL RESEARCH AND PUBLIC HEALTH
LA English
DT Article
DE generation Z cohort; COVID-19 symptoms; knowledge assessment; gender
   differences; marketing communication
ID YOUNG-ADULTS; RISK-TAKING; AGE; TRANSMISSION; CORONAVIRUS; OUTBREAK;
   CONSUMERS; PATTERNS; DRINKING; STUDENTS
AB This paper explores the generation Z (Gen Z) cohort's self-assessed knowledge regarding the coronavirus disease 2019 (COVID-19) symptoms as well as their interest in acquiring information and learning more about the transmission and spread of the severe acute respiratory syndrome coronavirus 2 (SARS-COV-2 virus) and the COVID-19 symptoms. Additionally, it investigates gender differences in self-assessed knowledge of COVID-19 symptoms. Field research employing a nonprobability sampling method with an online questionnaire resulted in collecting 762 valid questionnaires. Data analysis included descriptive statistics, factor and reliability analysis, and the independent sample t-test. Results reveal that overall symptom knowledge was assessed higher than the self-assessed knowledge of the 13 specific symptoms. No gender differences were detected regarding self-assessed knowledge of the following COVID-19 symptoms: cough, dyspnea, anorexia, productive cough with expectoration (phlegm), headache, and diarrhea. On the other hand, for self-assessed overall knowledge of COVID-19 symptoms, as well as self-assessed knowledge of COVID-19 symptoms related to fever and fatigue, myalgia (muscle pain), pharyngodynia, nausea-vomitus, hemoptysis, and abdominal pain, the t-tests conducted showed that there are statistical differences in knowledge assessment between male and female subjects. Based on the outcomes, the paper provides marketing communication practices targeting this young generation cohort to raise awareness so that Gen Z'ers may react effectively if these symptoms are observed and, thus, request medical assistance.
C1 [Kamenidou, Irene (Eirini); Mamalis, Spyridon; Mylona, Ifigeneia] Int Hellen Univ, Dept Management Sci & Technol, Kavala Campus, Agios Loukas Kavala 65404, Greece.
   [Stavrianea, Aikaterini] Natl & Kapodistrian Univ Athens, Dept Commun & Media Studies, Athens 10562, Greece.
RP Kamenidou, I (通讯作者)，Int Hellen Univ, Dept Management Sci & Technol, Kavala Campus, Agios Loukas Kavala 65404, Greece.
EM rkam@mst.ihu.gr; aikstavria@media.uoa.gr; mamalis@mst.ihu.gr;
   imylona@mst.ihu.gr
RI Kamenidou, Irene/AAA-5210-2021; MuAlphaMuAlphaLambdaEtaSigma,
   SigmaPiUpsilonRhoIotaDeltaOmegaNu/AAO-2274-2021
OI KAMENIDOU, IRENE (EIRINI)/0000-0002-8213-5843
CR Akan H, 2010, BMC PUBLIC HEALTH, V10, DOI 10.1186/1471-2458-10-413
   Alzoubi H, 2020, J PURE APPL MICROBIO, V14, P17, DOI 10.22207/JPAM.14.1.04
   [Anonymous], 2020, NEW ENGL J MED
   [Anonymous], 2020, COVID 19 DASHB CTR S
   Bai Y, 2020, JAMA-J AM MED ASSOC, V323, P1406, DOI [10.1056/NEJMoa2001316, 10.1001/jama.2020.2565]
   Basch CH, 2020, JMIR PUBLIC HLTH SUR, V6, P147, DOI 10.2196/18807
   Belzunegui-Eraso A, 2020, SUSTAINABILITY-BASEL, V12, DOI 10.3390/su12093662
   Broadbent E., 2017, WHAT WORLDS YOUNG PE, V4, P26
   Cao WJ, 2020, PSYCHIAT RES, V287, DOI 10.1016/j.psychres.2020.112934
   Chen NS, 2020, LANCET, V395, P507, DOI 10.1016/S0140-6736(20)30211-7
   Cutler D.M., 2020, KNOWL BEHAV, DOI [10.1101/2020.05.15.20095927, DOI 10.1101/2020.05.15.20095927]
   Cvetkovic VM, 2020, INT J ENV RES PUB HE, V17, DOI 10.3390/ijerph17114124
   De Coninck D, 2020, PERS INDIV DIFFER, V166, DOI 10.1016/j.paid.2020.110220
   Debevec K, 2013, J CONSUM BEHAV, V12, P20, DOI 10.1002/cb.1400
   Duell N, 2018, J YOUTH ADOLESCENCE, V47, P1052, DOI 10.1007/s10964-017-0752-y
   Eastman J.K., 2013, MARK MANAG, V23, P57
   Eastman JK, 2012, J CONSUM MARK, V29, P93, DOI 10.1108/07363761211206348
   Eisner M, 2002, ANN AM ACAD POLIT SS, V580, P201, DOI 10.1177/0002716202580001009
   FORNELL C, 1981, J MARKETING RES, V18, P39, DOI 10.2307/3151312
   Gandhi RT, 2020, NEW ENGL J MED, V383, P1757, DOI 10.1056/NEJMcp2009249
   Glik DC, 2007, ANNU REV PUBL HEALTH, V28, P33, DOI 10.1146/annurev.publhealth.28.021406.144123
   Goyal P, 2020, NEW ENGL J MED, V382, P2372, DOI 10.1056/NEJMc2010419
   Gu JY, 2020, GASTROENTEROLOGY, V158, P1518, DOI 10.1053/j.gastro.2020.02.054
   Guan W, 2020, NEW ENGL J MED, V382, P1708, DOI 10.1056/NEJMoa2002032
   Hawley PH, 2011, J RES ADOLESCENCE, V21, P307, DOI 10.1111/j.1532-7795.2010.00732.x
   Hindson J, 2020, NAT REV GASTRO HEPAT, V17, P259, DOI 10.1038/s41575-020-0295-7
   Johnson CA, 2006, PUBLIC HEALTH, V120, P1156, DOI 10.1016/j.puhe.2006.07.023
   Kamenidou I., 2018, HIGH ED, V10, P39
   Kamenidou IC, 2019, SUSTAINABILITY-BASEL, V11, DOI 10.3390/su11030837
   Kamenidou I, 2020, INT J ENV RES PUB HE, V17, DOI 10.3390/ijerph17134633
   Kamenidou I, 2020, SUSTAINABILITY-BASEL, V12, DOI 10.3390/su12062299
   Kaplan AM, 2012, BUS HORIZONS, V55, P129, DOI 10.1016/j.bushor.2011.10.009
   Karijo E., 2020, BMC PUBLIC HEALTH, DOI [10.21203/rs.3.rs-34861/v1, DOI 10.21203/RS.3.RS-34861/V1]
   Kawashima T, 2021, PUBLIC HEALTH, V192, P12, DOI 10.1016/j.puhe.2020.05.018
   Kent R., 1993, MARKETING RES ACTION
   Korn L, 2018, SUBST USE MISUSE, V53, P59, DOI 10.1080/10826084.2017.1323924
   Lambert-Pandraud R, 2005, J MARKETING, V69, P97, DOI 10.1509/jmkg.69.2.97.60757
   Lehmann D.R., 1998, MARK RES
   Lescure FX, 2020, LANCET INFECT DIS, V20, P697, DOI 10.1016/S1473-3099(20)30200-0
   Lester SW, 2012, J LEADERSH ORG STUD, V19, P341, DOI 10.1177/1548051812442747
   Li HOY, 2020, BMJ GLOB HEALTH, V5, DOI 10.1136/bmjgh-2020-002604
   Lokuge K., 2020, EXIT STRATEGIES OPTI, DOI [10.1101/2020.04.19.20071217, DOI 10.1101/2020.04.19.20071217]
   Machida M, 2020, INT J INFECT DIS, V94, P139, DOI 10.1016/j.ijid.2020.04.014
   McCrindle M., 2011, ABC XYZ UNDERSTANDIN
   Mclntosh K., 2019, CORONAVIRUS DIS 2019
   McMichael TM, 2020, NEW ENGL J MED, V382, P2005, DOI 10.1056/NEJMoa2005412
   Ong SWX, 2020, JAMA-J AM MED ASSOC, V323, P1610, DOI 10.1001/jama.2020.3227
   Escalera-Antezana JP, 2020, TRAVEL MED INFECT DI, V37, DOI 10.1016/j.tmaid.2020.101702
   Plant MA, 2009, J ADDICT DIS, V28, P294, DOI 10.1080/10550880903182978
   Priporas CV, 2020, J BUS RES, V119, P453, DOI 10.1016/j.jbusres.2019.05.019
   Rowlands I, 2008, ASLIB PROC, V60, P290, DOI 10.1108/00012530810887953
   RYDER NB, 1965, AM SOCIOL REV, V30, P843, DOI 10.2307/2090964
   Saroj A, 2020, INT J DISAST RISK RE, V48, DOI 10.1016/j.ijdrr.2020.101584
   Shulman EP, 2016, DEV COGN NEUROS-NETH, V17, P103, DOI 10.1016/j.dcn.2015.12.010
   Singh Lisa, 2020, ArXiv
   Spear LP, 2013, J ADOLESCENT HEALTH, V52, pS7, DOI 10.1016/j.jadohealth.2012.05.006
   Spector P., 1992, SAGE U PAPERS QUANTI
   Strauss W., 2020, GENERATION Z
   Pham TH, 2019, J STRATEG MARK, V27, P540, DOI 10.1080/0965254X.2018.1447984
   Torales J, 2020, INT J SOC PSYCHIATR, V66, P317, DOI 10.1177/0020764020915212
   Torcsik M., 2014, COMMUNICATIO, V1, P23
   Tremblay D.-G., 2006, CAN J COMMUN, V31, P715, DOI [10.22230/cjc.2006v31n3a1721, DOI 10.22230/CJC.2006V31N3A1721]
   Veen W., 2006, HOMOZAPPIENS GROWING
   Wang C, 2020, INT J ENV RES PUB HE, P17, DOI [10.3390/ijerph17051729, DOI 10.3390/IJERPH17051729]
   Wang DW, 2020, JAMA-J AM MED ASSOC, V323, P1061, DOI 10.1001/jama.2020.1585
   WEISS MJ, 2003, AM DEMOGR, V25, P28
   Williams K.C., 2011, J BEHAV STUDIES BUSI, V3, P37
   Willoughby T, 2013, BRAIN COGNITION, V83, P315, DOI 10.1016/j.bandc.2013.09.008
   World Health Organization, 2020, COR DIS COVID 19 OUT, P2022
   Xie XR, 2020, INT J ENV RES PUB HE, V17, DOI 10.3390/ijerph17093148
   Xu XW, 2020, BMJ-BRIT MED J, V368, DOI [10.1136/bmj.m606, 10.1136/bmj.m792]
   Yang K, 2008, J CONSUM MARK, V25, P272, DOI 10.1108/07363760810890507
   Yeo C, 2020, LANCET GASTROENTEROL, V5, P335, DOI 10.1016/S2468-1253(20)30048-0
   Yoon C, 1997, J CONSUM RES, V24, P329, DOI 10.1086/209514
   Young BE, 2020, JAMA-J AM MED ASSOC, V323, P1488, DOI 10.1001/jama.2020.3204
   Zhao Y., 2020, CHINESE PUBLIC ATTEN, DOI [10.1101/2020.03.18.20038026, DOI 10.1101/2020.03.18.20038026]
   Zhong BL, 2020, INT J BIOL SCI, V16, P1745, DOI 10.7150/ijbs.45221
NR 77
TC 6
Z9 7
U1 2
U2 7
PU MDPI
PI BASEL
PA ST ALBAN-ANLAGE 66, CH-4052 BASEL, SWITZERLAND
EI 1660-4601
J9 INT J ENV RES PUB HE
JI Int. J. Environ. Res. Public Health
PD OCT
PY 2020
VL 17
IS 19
AR 6964
DI 10.3390/ijerph17196964
PG 16
WC Environmental Sciences; Public, Environmental & Occupational Health
WE Science Citation Index Expanded (SCI-EXPANDED); Social Science Citation Index (SSCI)
SC Environmental Sciences & Ecology; Public, Environmental & Occupational
   Health
GA OO2LG
UT WOS:000587215100001
PM 32977632
OA gold, Green Published
DA 2022-11-04
ER

PT J
AU Jia, R
   Ayling, K
   Chalder, T
   Massey, A
   Broadbent, E
   Morling, JR
   Coupland, C
   Vedhara, K
AF Jia, Ru
   Ayling, Kieran
   Chalder, Trudie
   Massey, Adam
   Broadbent, Elizabeth
   Morling, Joanne R.
   Coupland, Carol
   Vedhara, Kavita
TI Young people, mental health and COVID-19 infection: the canaries we put
   in the coal mine
SO PUBLIC HEALTH
LA English
DT Article
DE COVID-19; Behaviour; Young people; Mental health
ID GENERALIZED ANXIETY DISORDER; STANDARDIZATION
AB Objectives: The number of people testing positive for Severe acute respiratory syndrome coronavirus 2 (SARS-COV-2) in the UK, particularly among young adults, is increasing. We report here on the mental health of young adults and related psychological and behavioural responses to the pandemic and consider the role of these factors in fuelling the increase in coronavirus disease 2019 (COVID-19) in this group.
   Methods: An online survey was completed during the first six weeks of the first UK-wide lockdown by 3097 respondents, including data for 364 respondents aged 18-24 years. The survey included measures of mental health and indices capturing related psychological and behavioural responses to the pandemic.
   Results: The mental health of 18- to 24-years-olds in the first 6 weeks of lockdown was significantly poorer than that of older respondents and previously published norms: with 84% reporting symptoms of depression and 72% reporting symptoms of anxiety. Young adults also reported significantly greater loneliness and reduced positive mood, both of which were also associated with greater mental health difficulties.
   Conclusions: We contend that the combination of mental health, social and economic considerations may have contributed to the rise of COVID-19 infections in young adults, and ascribing blame to this group will not aid our efforts to regain control of the disease. (C) 2020 The Royal Society for Public Health. Published by Elsevier Ltd. All rights reserved.
C1 [Jia, Ru; Ayling, Kieran; Massey, Adam; Coupland, Carol; Vedhara, Kavita] Univ Nottingham, Div Primary Care, Univ Pk, Nottingham NG7 2RD, England.
   [Chalder, Trudie] Kings Coll London, Inst Psychiat Psychol & Neurosci, Dept Psychol Med, 16 De Crespigny Pk, London SE5 8AF, England.
   [Broadbent, Elizabeth] Univ Auckland, Dept Psychol Med, Private Bag 92019, Auckland, New Zealand.
   [Morling, Joanne R.] Univ Nottingham, Div Epidemiol & Publ Hlth, B116,Clin Sci Bldg,City Hosp Campus, Nottingham NG5 1PB, England.
RP Vedhara, K (通讯作者)，Univ Nottingham, Div Primary Care, Univ Pk, Nottingham NG7 2RD, England.
EM Kavita.vedhara@nottingham.ac.uk
RI Morling, Jo/AAH-7385-2020
OI Morling, Jo/0000-0003-0772-2893; Jia, Ru/0000-0001-6843-8250
FU National Institute for Health Research School for Primary Care Research,
   United Kingdom (NIHR SPCR); Department of Health via the National
   Institute for Health Research, United Kingdom (NIHR) Specialist
   Biomedical Research Centre for Mental Health; Institute of Psychiatry at
   King's College London; Medical Research Council Clinician Scientist
   Fellowship [MR/P008348/1]; MRC [MR/P008348/1] Funding Source: UKRI
FX K.A. is supported by funding from the National Institute for Health
   Research School for Primary Care Research, United Kingdom (NIHR SPCR).
   T.C. acknowledges the financial support of the Department of Health via
   the National Institute for Health Research, United Kingdom (NIHR)
   Specialist Biomedical Research Centre for Mental Health award to the
   South London and Maudsley NHS Foundation Trust (SLaM) and the Institute
   of Psychiatry at King's College London. J.R.M. is funded by a Medical
   Research Council Clinician Scientist Fellowship [grant number
   MR/P008348/1]. J.R.M. is an editor of the Public Health and has been in
   no way involved in the editorial decision-making in the consideration of
   this manuscript. The views expressed are those of the authors and not
   necessarily those of the NHS, the NIHR or the Department of Health and
   Social Care. No other funding supported the work described in this
   manuscript.
CR Abraham T, 2009, B WORLD HEALTH ORGAN, V87, P604, DOI 10.2471/BLT.08.058149
   [Anonymous], GUARDIAN
   Diener E, 2010, SOC INDIC RES, V97, P143, DOI 10.1007/s11205-009-9493-y
   Jia R, 2020, BMJ OPEN, DOI 10.1136/bmjopen-2020-040620.0
   Kocalevent RD, 2013, GEN HOSP PSYCHIAT, V35, P551, DOI 10.1016/j.genhosppsych.2013.04.006
   Kroenke K, 2010, GEN HOSP PSYCHIAT, V32, P345, DOI 10.1016/j.genhosppsych.2010.03.006
   Lowe B, 2008, MED CARE, V46, P266, DOI 10.1097/MLR.0b013e318160d093
   O'Connor DB, 2021, ANNU REV PSYCHOL, V72, P663, DOI 10.1146/annurev-psych-062520-122331
   Spitzer RL, 2006, ARCH INTERN MED, V166, P1092, DOI 10.1001/archinte.166.10.1092
   Warttig SL, 2013, J HEALTH PSYCHOL, V18, P1617, DOI 10.1177/1359105313508346
NR 10
TC 12
Z9 12
U1 5
U2 29
PU W B SAUNDERS CO LTD
PI LONDON
PA 32 JAMESTOWN RD, LONDON NW1 7BY, ENGLAND
SN 0033-3506
EI 1476-5616
J9 PUBLIC HEALTH
JI Public Health
PD DEC
PY 2020
VL 189
BP 158
EP 161
DI 10.1016/j.puhe.2020.10.018
PG 4
WC Public, Environmental & Occupational Health
WE Science Citation Index Expanded (SCI-EXPANDED); Social Science Citation Index (SSCI)
SC Public, Environmental & Occupational Health
GA PG0ME
UT WOS:000599438200031
PM 33249392
OA Green Accepted, Bronze, Green Published
DA 2022-11-04
ER

PT J
AU Khanal, P
   Duttaroy, AK
AF Khanal, Prabhat
   Duttaroy, Asim K. K.
TI Prospect of potential intrauterine programming impacts associated with
   COVID-19
SO FRONTIERS IN PUBLIC HEALTH
LA English
DT Review
DE COVID-19; fetal progamming; metabolic disease; nutrition; placenta
ID MATERNAL STRESS; GLUCOSE-TOLERANCE; PRENATAL EXPOSURE; LATE-GESTATION;
   DUTCH FAMINE; GROWTH; FETAL; HEALTH; RESTRICTION; RISK
AB The severe acute respiratory syndrome coronavirus 2 (SARS-CoV-2) - 2019 (COVID-19) has led to a worldwide public health concern. In addition to immediate impacts on human health and well-being, COVID-19 can result in unfortunate and long-term health consequences for future generations. In particular, pregnant women and developing fetuses in low-income settings could be prone to a higher risk of undernutrition, often due to an inadequate supply of food and nutrition during a pandemic outbreak like COVID-19. Such situations can subsequently lead to an increased risk of undesirable health consequences, such as non-communicable diseases, including obesity, metabolic syndrome, hypertension, and type 2 diabetes, in individuals born to exposed mothers via fetal programming. Moreover, COVID-19 infection or related stress during pregnancy can induce long-term programming outcomes on neuroendocrinological systems in offspring after birth. However, the long-lasting consequences of the transplacental transmission of COVID-19 in offspring are currently unknown. Here we hypothesize that a COVID-19 pandemic triggers intrauterine programming outcomes in offspring due to multiple maternal factors (e.g., nutrition deficiency, stress, infection, inflammation) during pregnancy. Thus, it is crucial to establish an integrated lifetime health information system for individuals born in or around the COVID-19 pandemic to identify those at risk of adverse pre-and postnatal nutritional programming. This approach will assist in designing specific dietary or other nutritional interventions to minimize the potential undesirable outcomes in those nutritionally programmed individuals.
C1 [Khanal, Prabhat] Nord Univ, Fac Biosci & Aquaculture, Bodo, Norway.
   [Duttaroy, Asim K. K.] Univ Oslo, Inst Basic Med Sci, Fac Med, Dept Nutr, Oslo, Norway.
RP Khanal, P (通讯作者)，Nord Univ, Fac Biosci & Aquaculture, Bodo, Norway.
EM prabhat.khanal@nord.no
CR Alimohamadi Yousef, 2020, J Prev Med Hyg, V61, pE304, DOI 10.15167/2421-4248/jpmh2020.61.3.1530
   Anderson RM, 2020, LANCET, V395, P931, DOI 10.1016/S0140-6736(20)30567-5
   BARKER DJP, 1989, LANCET, V2, P577
   BARKER DJP, 1990, BRIT MED J, V301, P259, DOI 10.1136/bmj.301.6746.259
   Basak S, 2022, REPROD SCI, DOI 10.1007/s43032-022-00989-w
   Basak S, 2021, NUTRIENTS, V13, DOI 10.3390/nu13062061
   Basak S, 2020, NUTRIENTS, V12, DOI 10.3390/nu12123615
   Bauer R, 2002, ACTA PHYSIOL SCAND, V176, P83, DOI 10.1046/j.1365-201X.2002.01027.x
   Beluska-Turkan K, 2019, NUTRIENTS, V11, DOI 10.3390/nu11122891
   Blaya JA, 2010, HEALTH AFFAIR, V29, P244, DOI 10.1377/hlthaff.2009.0894
   Braa J, 2007, MIS QUART, V31, P381
   Cao M, 2014, NUTRITION, V30, P1442, DOI 10.1016/j.nut.2014.04.016
   CLARKE AS, 1994, DEV PSYCHOBIOL, V27, P257, DOI 10.1002/dev.420270502
   Clemmensen C, 2020, NAT REV ENDOCRINOL, V16, P469, DOI 10.1038/s41574-020-0387-z
   Dunn CG, 2020, NEW ENGL J MED, V382, DOI 10.1056/NEJMp2005638
   Effati-Daryani F, 2020, BMC PSYCHOL, V8, DOI 10.1186/s40359-020-00464-8
   Emack J, 2008, HORM BEHAV, V54, P514, DOI 10.1016/j.yhbeh.2008.02.025
   FORSDAHL A, 1977, BRIT J PREV SOC MED, V31, P91
   Galbadage T, 2020, FRONT PUBLIC HEALTH, V8, DOI 10.3389/fpubh.2020.00163
   Gluckman P, 2006, DEVELOPMENTAL ORIGINS OF HEALTH AND DISEASE, P1, DOI 10.2277/ 0521847435
   Gluckman PD, 2005, TRENDS ECOL EVOL, V20, P527, DOI 10.1016/j.tree.2005.08.001
   HALES CN, 1992, DIABETOLOGIA, V35, P595, DOI 10.1007/BF00400248
   HALES CN, 1991, BMJ-BRIT MED J, V303, P1019, DOI 10.1136/bmj.303.6809.1019
   He ZX, 2013, ANIM REPROD SCI, V137, P177, DOI 10.1016/j.anireprosci.2013.01.005
   Hinde K, 2010, AM J PRIMATOL, V72, P522, DOI 10.1002/ajp.20806
   Hobbs JE, 2020, CAN J AGR ECON, V68, P171, DOI 10.1111/cjag.12237
   Jayaweera M, 2020, ENVIRON RES, V188, DOI 10.1016/j.envres.2020.109819
   John Hopkins University, MAP
   Khanal P, 2014, ACTA PHYSIOL, V210, P110, DOI 10.1111/apha.12129
   Khanal P, 2020, PHYSIOL REP, V8, DOI 10.14814/phy2.14359
   Khanal Prabhat, 2019, Prev Nutr Food Sci, V24, P235, DOI 10.3746/pnf.2019.24.3.235
   Kozak LP, 2010, PLOS ONE, V5, DOI 10.1371/journal.pone.0011015
   Langley-Evans SC, 2001, P NUTR SOC, V60, P505, DOI 10.1079/PNS2001111
   Lopez-Diaz A, 2021, BIOL PSYCHIAT, V89, pE29, DOI 10.1016/j.biopsych.2020.09.011
   LUCAS A, 1991, CIBA F SYMP, V156, P38
   Mazumder B, 2010, J DEV ORIG HLTH DIS, V1, P26, DOI 10.1017/S2040174409990031
   McKibbin W, 2021, ASIAN ECON PAP, V20, P1, DOI 10.1162/asep_a_00796
   Medina-Jimenez V, 2022, J MATERN-FETAL NEO M, V35, P4438, DOI 10.1080/14767058.2020.1851675
   Nicola M, 2020, INT J SURG, V78, P185, DOI 10.1016/j.ijsu.2020.04.018
   Perez-Escamilla R, 2020, MATERN CHILD NUTR, V16, DOI 10.1111/mcn.13036
   Pfefferbaum B, 2020, NEW ENGL J MED, V383, P510, DOI 10.1056/NEJMp2008017
   Preis H, 2020, SOC SCI MED, V266, DOI 10.1016/j.socscimed.2020.113348
   Ravelli ACJ, 1998, LANCET, V351, P173, DOI 10.1016/S0140-6736(97)07244-9
   Riera R, 2021, JCO GLOB ONCOL, V7, P311, DOI 10.1200/GO.20.00639
   Roseboom T, 2006, EARLY HUM DEV, V82, P485, DOI 10.1016/j.earlhumdev.2006.07.001
   Roseboom TJ, 2021, J DEV ORIG HLTH DIS, V12, P3, DOI 10.1017/S2040174420000847
   Roseboom TJ, 2000, HEART, V84, P595, DOI 10.1136/heart.84.6.595
   Shook LL, 2022, TRENDS MOL MED, V28, P319, DOI 10.1016/j.molmed.2022.02.004
   St-Pierre J, 2016, PLACENTA, V48, pS66, DOI 10.1016/j.placenta.2015.11.013
   Sumner Andy., 2020, WIDER WORKING PAPER, DOI DOI 10.35188/UNU-WIDER/2020/800-9
   Symonds ME, 2007, REPROD FERT DEVELOP, V19, P53, DOI 10.1071/RD06130
   Vivanti AJ, 2020, NAT COMMUN, V11, DOI 10.1038/s41467-020-17436-6
   Wang J, 2016, NUTRITION, V32, P1275, DOI 10.1016/j.nut.2016.03.010
   Wang RT, 2022, TRANSL PSYCHIAT, V12, DOI 10.1038/s41398-022-01985-z
   Watkins AJ, 2011, PLOS ONE, V6, DOI 10.1371/journal.pone.0028745
   Weinstock M, 2005, BRAIN BEHAV IMMUN, V19, P296, DOI 10.1016/j.bbi.2004.09.006
   Wong YP, 2021, DIAGNOSTICS, V11, DOI 10.3390/diagnostics11010094
   Yang C, 2021, PEERJ, V9, DOI 10.7717/peerj.10593
NR 58
TC 0
Z9 0
U1 0
U2 0
PU FRONTIERS MEDIA SA
PI LAUSANNE
PA AVENUE DU TRIBUNAL FEDERAL 34, LAUSANNE, CH-1015, SWITZERLAND
EI 2296-2565
J9 FRONT PUBLIC HEALTH
JI Front. Public Health
PD AUG 24
PY 2022
VL 10
AR 986162
DI 10.3389/fpubh.2022.986162
PG 6
WC Public, Environmental & Occupational Health
WE Science Citation Index Expanded (SCI-EXPANDED); Social Science Citation Index (SSCI)
SC Public, Environmental & Occupational Health
GA 5A3NC
UT WOS:000862795500001
PM 36091565
OA Green Published, gold
DA 2022-11-04
ER

PT J
AU Neuman, BW
   Brashear, WA
   Brun, M
   Chaki, SP
   Fischer, RSB
   Guidry, SJ
   Hill, JE
   Hillhouse, AE
   Johnson, CD
   Kahl-McDonagh, MM
   Metz, RP
   Rice-Ficht, AC
   Shuford, JA
   Skaggs, TA
   Stull, MA
   Threadgill, DW
   Akpalu, Y
   Zuelke, K
AF Neuman, Benjamin W.
   Brashear, Wesley A.
   Brun, Marcel
   Chaki, Sankar P.
   Fischer, Rebecca S. B.
   Guidry, Sierra J.
   Hill, Joshua E.
   Hillhouse, Andrew E.
   Johnson, Charles D.
   Kahl-McDonagh, Melissa M.
   Metz, Richard P.
   Rice-Ficht, Allison C.
   Shuford, Jennifer A.
   Skaggs, Tiffany A.
   Stull, Matthew A.
   Threadgill, David W.
   Akpalu, Yao
   Zuelke, Kurt
TI Case Report: Paucisymptomatic College-Age Population as a Reservoir for
   Potentially Neutralization-Resistant Severe Acute Respiratory Syndrome
   Coronavirus 2 Variants
SO AMERICAN JOURNAL OF TROPICAL MEDICINE AND HYGIENE
LA English
DT Article
AB To better understand the severe acute respiratory syndrome coronavirus 2 (SARS-CoV-2) variant lineage distribution in a college campus population, we carried out viral genome surveillance over a 7-week period from January to March 2021. Among the sequences were three novel viral variants: BV-1 with a B.1.1.7/20I genetic background and an additional spike mutation Q493R, associated with a mild but longer-than-usual COVID-19 case in a college-age per-son, BV-2 with a T478K mutation on a 20B genetic background, and BV-3, an apparent recombinant lineage. This work highlights the potential of an undervaccinated younger population as a reservoir for the spread and generation of novel variants. This also demonstrates the value of whole genome sequencing as a routine disease surveillance tool.
C1 [Neuman, Benjamin W.; Guidry, Sierra J.; Zuelke, Kurt] Texas A&M Univ, Div Res, Global Hlth Res Complex, College Stn, TX USA.
   [Neuman, Benjamin W.] Coll Sci, College Stn, TX USA.
   [Brashear, Wesley A.] Texas A&M Univ, Genome Sci & Soc, College Stn, TX USA.
   [Brun, Marcel; Johnson, Charles D.; Metz, Richard P.] Texas A&M AgriLife Res, College Stn, TX USA.
   [Fischer, Rebecca S. B.] Texas A&M Univ, Sch Publ Hlth, College Stn, TX USA.
   [Hillhouse, Andrew E.; Rice-Ficht, Allison C.; Threadgill, David W.] Coll Med, College Stn, TX USA.
   [Shuford, Jennifer A.] Texas Dept State Hlth Serv, College Stn, TX USA.
   [Skaggs, Tiffany A.] Texas A&M Univ, Student Hlth Serv, College Stn, TX USA.
   [Akpalu, Yao] Brazos Cty Hlth Dept Epidemiol, College Stn, TX USA.
RP Neuman, BW (通讯作者)，Texas A&M Univ, Dept Biol, 3258 TAMU, College Stn, TX 77843 USA.
EM bneuman@tamu.edu; wbrashear@tamu.edu; marcel.brun@ag.tamu.edu;
   spchaki@tamu.edu; rfischer@email.tamu.edu; sierraj@tamu.edu;
   joshua.hill@ag.tamu.edu; ahillhouse@tamu.edu; charlie@ag.tamu.edu;
   kahl-mcdonagh@tamu.edu; rmetz@tamu.edu; a-ficht@tamu.edu;
   jennifer.shuford@dshs.texas.gov; tskaggs@shs.tamu.edu;
   matthew.stull@ag.tamu.edu; dwthreadgill@tamu.edu;
   yakpalu@brazoscountytx.gov; k_zuelke_2019@tamu.edu
OI Fischer, Rebecca/0000-0002-5048-2955; Metz, Richard/0000-0002-9876-3385;
   Chaki, Sankar/0000-0002-8130-6997
FU Texas A&M University System, Texas AM University; CARES Act -
   Institutional Stimulus
FX Funding provided by the Texas A&M University System, Texas A&M
   University and CARES Act - Institutional Stimulus.
CR Davies NG, 2021, SCIENCE, V372, P149, DOI 10.1126/science.abg3055
   Frampton D, 2021, LANCET INFECT DIS, V21, P1246, DOI 10.1016/S1473-3099(21)00170-5
   Gaebler C, 2021, NATURE, V591, P639, DOI [10.1038/s41586-021-03207-w, 10.1101/2020.11.03.367391]
   Oster AM, 2020, MMWR-MORBID MORTAL W, V69, P1494, DOI 10.15585/mmwr.mm6941e1
   Starr TN, 2021, SCIENCE, V371, P850, DOI 10.1126/science.abf9302
   United States Food and Drug Administration, 2021, FACT SHEET HLTH CAR
   Weisblum Y, 2020, ELIFE, V9, DOI 10.7554/eLife.61312
NR 7
TC 2
Z9 2
U1 0
U2 2
PU AMER SOC TROP MED & HYGIENE
PI MCLEAN
PA 8000 WESTPARK DR, STE 130, MCLEAN, VA 22101 USA
SN 0002-9637
EI 1476-1645
J9 AM J TROP MED HYG
JI Am. J. Trop. Med. Hyg.
PD NOV
PY 2021
VL 105
IS 5
BP 1227
EP 1229
DI 10.4269/ajtmh.21-0542
PG 3
WC Public, Environmental & Occupational Health; Tropical Medicine
WE Science Citation Index Expanded (SCI-EXPANDED)
SC Public, Environmental & Occupational Health; Tropical Medicine
GA WW6AF
UT WOS:000717996200025
PM 34544043
OA Green Published
DA 2022-11-04
ER

PT J
AU Yamal, JM
   Appana, S
   Wang, MX
   Leon-Novelo, L
   Bakota, E
   Ye, YQ
   Sharma, S
   Morrison, AC
   Marko, D
   Linder, SH
   Rector, A
   Jetelina, KK
   Boerwinkle, E
   Otto, MD
AF Yamal, Jose-Miguel
   Appana, Savitri
   Wang, Mengxi
   Leon-Novelo, Luis
   Bakota, Eric
   Ye, Yuanqing
   Sharma, Shreela
   Morrison, Alanna C.
   Marko, Dritana
   Linder, Stephen H.
   Rector, Alison
   Jetelina, Katelyn K.
   Boerwinkle, Eric
   de Oliveira Otto, Marcia
TI Trends and Correlates of Breakthrough Infections With SARS-CoV-2
SO FRONTIERS IN PUBLIC HEALTH
LA English
DT Article
DE COVID-19; COVID-19 vaccine; breakthrough infection; delta variant
   strain; COVID-19 vaccine efficacy
AB The severe acute respiratory syndrome coronavirus 2 (SARS-CoV-2) delta variant has been hypothesized to decrease the efficacy of COVID-19 vaccines. Factors associated with infections with SARS-CoV-2 after vaccination are unknown. In this observational cohort study, we examined two groups in Harris County, Texas: (1) individuals with positive Nucleic Acid Amplification test between 12/14/2020 and 9/30/2021 and (2) the subset of individuals fully vaccinated in the same time period. Infected individuals were classified as a breakthrough if their infection occurred 14 days after their vaccination had been completed. Among fully vaccinated individuals, demographic and vaccine factors associated with breakthrough infections were assessed. Of 146,731 positive SARS-CoV-2 tests, 7.5% were breakthrough infections. Correlates of breakthrough infection included young adult age, female, White race, and receiving the Janssen vaccine, after adjustments including the amount of community spread at the time of infection. Vaccines remained effective in decreasing the probability of testing positive for SARS-CoV-2. The data indicate that increased vaccine booster uptake would help decrease new infections.
C1 [Yamal, Jose-Miguel; Appana, Savitri; Wang, Mengxi; Leon-Novelo, Luis; Rector, Alison] Univ Texas Hlth Sci Ctr Houston UTHlth Schoolof Pu, Dept Biostat & Data Sci, Houston, TX 77030 USA.
   [Bakota, Eric; Ye, Yuanqing] Harris Cty Publ Hlth, Off Sci Surveillance & Technol, Houston, TX USA.
   [Sharma, Shreela; Morrison, Alanna C.; Boerwinkle, Eric; de Oliveira Otto, Marcia] TheUnivers Texas Hlth Sci Ctr Houston UTHealth Sch, Dept Epidemiol, Human Genet & Environm Sci, Houston, TX USA.
   [Marko, Dritana] Univ Texas Hlth Sci Ctr Houston UTHlth Sch Publ Hl, Inst Hlth Policy, Dept Management Policy & Community Hlth, San Antonio, TX USA.
   [Linder, Stephen H.] Univ Texas Hlth Sci Ctr atHouston UTHealth Sch Pub, Inst Hlth Policy, Dept Management Policy & Community Hlth, Houston, TX USA.
   [Jetelina, Katelyn K.] Univ Texas HealthScience Ctr Houston UTHlth Sch Pu, Dept Epidemiol Human Genet & Environm Sci, Dallas, TX USA.
RP Yamal, JM (通讯作者)，Univ Texas Hlth Sci Ctr Houston UTHlth Schoolof Pu, Dept Biostat & Data Sci, Houston, TX 77030 USA.
EM Jose-Miguel.Yamal@uth.tmc.edu
FU Harris County Public Health; University of Texas Health Science Center
   at Houston School of Public Health
FX This work was supported by a contract between Harris County Public
   Health and University of Texas Health Science Center at Houston School
   of Public Health as part of our ongoing collaboration on the pandemic
   response.
CR Baden LR, 2021, NEW ENGL J MED, V384, P403, DOI 10.1056/NEJMoa2035389
   Bergwerk M, 2021, NEW ENGL J MED, V385, P1474, DOI 10.1056/NEJMoa2109072
   Bernal JL, 2021, NEW ENGL J MED, V385, P585, DOI 10.1056/NEJMoa2108891
   Birhane M, 2021, MMWR-MORBID MORTAL W, V70, P792, DOI 10.15585/mmwr.mm7021e3
   CDC, VAR PROP
   Elliott P, 2021, SCIENCE, V374, P1463, DOI 10.1126/science.abl9551
   Friis R., 2003, EPIDEMIOLOGY PUBLIC, V3
   Liu Y, 2021, J TRAVEL MED, V28, DOI 10.1093/jtm/taab124
   Musser JM., 2021, MEDRXIV, DOI [10.1101/2021.07.19.21260808v1, DOI 10.1101/2021.07.19.21260808V1, 10.1101/2021.07.19.21260808, DOI 10.1101/2021.07.19.21260808]
   Polack FP, 2020, NEW ENGL J MED, V383, P2603, DOI 10.1056/NEJMoa2034577
   Sadoff J, 2021, NEW ENGL J MED, V384, P2187, DOI 10.1056/NEJMoa2101544
   U.S. Census Bureau, 2020, 2014 2018 AM COMM SU
NR 12
TC 0
Z9 0
U1 7
U2 7
PU FRONTIERS MEDIA SA
PI LAUSANNE
PA AVENUE DU TRIBUNAL FEDERAL 34, LAUSANNE, CH-1015, SWITZERLAND
EI 2296-2565
J9 FRONT PUBLIC HEALTH
JI Front. Public Health
PD MAY 10
PY 2022
VL 10
AR 856532
DI 10.3389/fpubh.2022.856532
PG 9
WC Public, Environmental & Occupational Health
WE Science Citation Index Expanded (SCI-EXPANDED); Social Science Citation Index (SSCI)
SC Public, Environmental & Occupational Health
GA 1S3XJ
UT WOS:000803986900001
PM 35619825
OA Green Published, gold
DA 2022-11-04
ER

PT J
AU Kianersi, S
   Ludema, C
   Macy, JT
   Colato, EG
   Chen, C
   Luetke, M
   Lown, MH
   Rosenberg, M
AF Kianersi, Sina
   Ludema, Christina
   Macy, Jonathan T.
   Colato, Edlin Garcia
   Chen, Chen
   Luetke, Maya
   Lown, Mason H.
   Rosenberg, Molly
TI A Cross-Sectional Analysis of Demographic and Behavioral Risk Factors of
   Severe Acute Respiratory Syndrome Coronavirus 2 Seropositivity Among a
   Sample of US College Students
SO JOURNAL OF ADOLESCENT HEALTH
LA English
DT Article
DE College students; COVID-19; SARS-CoV-2; Antibody test; Risk factors;
   Alcohol drinking in college; College fraternities and sororities
ID YOUNG-ADULTS; ALCOHOL; DRINKING; EPIDEMIOLOGY; CAMPUS
AB Purpose: Colleges and universities across the United States are developing and implementing data driven prevention and containment measures against severe acute respiratory syndrome coronavirus 2 (SARS-CoV-2) infection. Identifying risk factors for SARS-CoV-2 seropositivity could help to direct these efforts. This study aimed to estimate the associations between demographic factors and social behaviors and SARS-CoV-2 seropositivity and self-reported positive SARS-CoV-2 diagnostic test. Methods: In September 2020, we randomly sampled Indiana University Bloomington undergraduate students. Participants completed a cross-sectional online survey about demographics, SARS-CoV-2 testing history, relationship status, and risk behaviors. Additionally, during a subsequent appointment, participants were tested for SARS-CoV-2 antibodies using a fingerstick procedure and SARS-CoV-2 IgM/IgG rapid assay kit. We used unadjusted modified Poisson regression models to evaluate the associations between predictors of both SARS-CoV-2 seropositivity and self reported positive SARS-CoV-2 infection history. Results: Overall, 1,076 students were included in the serological testing analysis, and 1,239 students were included in the SARS-CoV-2 infection history analysis. Current seroprevalence of SARS-CoV-2 was 4.6% (95% confidence interval: 3.3%, 5.8%). Prevalence of self-reported SARS-CoV-2 infection history was 10.3% (95% confidence interval: 8.6%, 12.0%). Greek membership, having multiple romantic partners, knowing someone in one's immediate environment with SARS-CoV-2 infection, drinking alcohol more than 1 day a week, and hanging out with more than five people when drinking alcohol increased both the likelihood of seropositivity and SARS-CoV-2 infection history. Conclusion: Our findings have implications for American colleges and universities and could be used to inform SARS-CoV-2 prevention and control strategies on such campuses. (c) 2021 Society for Adolescent Health and Medicine. All rights reserved.
C1 [Kianersi, Sina; Ludema, Christina; Chen, Chen; Luetke, Maya; Lown, Mason H.; Rosenberg, Molly] Indiana Univ, Sch Publ Hlth Bloomington, Dept Epidemiol & Biostat, 1025 E 7th St 111,Off 070 B, Bloomington, IN 47405 USA.
   [Macy, Jonathan T.; Colato, Edlin Garcia] Indiana Univ, Dept Appl Hlth Sci, Sch Publ Hlth Bloomington, Bloomington, IN 47405 USA.
RP Kianersi, S (通讯作者)，Indiana Univ, Sch Publ Hlth Bloomington, Dept Epidemiol & Biostat, 1025 E 7th St 111,Off 070 B, Bloomington, IN 47405 USA.
EM skianers@iu.edu
OI Lown, Mason/0000-0001-9566-566X; Kianersi, Sina/0000-0003-0950-2675;
   Rosenberg, Molly/0000-0001-6679-6791; Luetke, Maya/0000-0001-6793-245X;
   Garcia, Edlin/0000-0002-6927-120X; Chen, Chen/0000-0003-0959-6739
FU Indiana University Foundation
FX This study was supported by private contributions to the Indiana
   University Foundation. The United Arab Emirates provided the testing
   kits. The funding sources did not have any role in study design; the
   collection, analysis, and interpretation of data; or the writing of the
   report and the decision to submit the manuscript for publication.
CR Administration USFaD, 2021, EUA AUTH SER TEST PE EUA AUTH SER TEST PE
   Anand S, 2020, LANCET, V396, P1335, DOI 10.1016/S0140-6736(20)32009-2
   Barros Aluisio J D, 2003, BMC Med Res Methodol, V3, P21, DOI 10.1186/1471-2288-3-21
   Cantor D., 2019, REPORT AAU CAMPUS CL
   Centers for Disease Control and Prevention, 2020, TEST INF
   Centers for Disease Control and Prevention, 2020, SCI BRIEF SARS COV 2
   Conroy S, 2020, BRIT J CANCER, V123, P1351, DOI 10.1038/s41416-020-1019-z
   Dan J.M., 2020, IMMUNOLOGICAL MEMORY, DOI 10.1101/2020.11.15.383323
   Eastman-Mueller H, 2022, J AM COLL HEALTH, V70, P843, DOI 10.1080/07448481.2020.1775607
   Engagement NSoS, NSSE RESP RAT FREQ A NSSE RESP RAT FREQ A
   Field M, 2010, ALCOHOL CLIN EXP RES, V34, P1346, DOI 10.1111/j.1530-0277.2010.01218.x
   Harmon A., 2020, NEW YORK TIMES
   Kabarriti R, 2020, JAMA NETW OPEN, V3, DOI 10.1001/jamanetworkopen.2020.19795
   Long QX, 2020, NAT MED, V26, P1200, DOI 10.1038/s41591-020-0965-6
   Mandavilli A, 2020, NEW YORK TIMES
   Menachemi N, 2020, MMWR-MORBID MORTAL W, V69, P960, DOI 10.15585/mmwr.mm6929e1
   New York Times, 2021, NEW YORK TIMES
   O'Grady NP, 2002, CLIN INFECT DIS, V35, P1281, DOI 10.1086/344188
   O'Malley PM, 2002, J STUD ALCOHOL, P23, DOI 10.15288/jsas.2002.s14.23
   Parker -Pope Tara, 2020, NEW YORK TIMES
   Price-Haywood EG, 2020, NEW ENGL J MED, V382, P2534, DOI 10.1056/NEJMsa2011686
   Rosenberg M, 2020, LONGITUDINAL COVID 1
   Smalley, 2021, HIGHER ED RESPONSES
   Suffoletto B, 2020, J ADOLESCENT HEALTH, V67, P671, DOI 10.1016/j.jadohealth.2020.08.007
   Thrul J, 2015, ADDICTION, V110, P619, DOI 10.1111/add.12862
   Tilley K, 2020, J ADOLESCENT HEALTH, V67, P763, DOI 10.1016/j.jadohealth.2020.09.001
   von Elm E, 2014, INT J SURG, V12, P1495, DOI 10.1016/j.ijsu.2014.07.013
   WECHSLER H, 1995, AM J PUBLIC HEALTH, V85, P921, DOI 10.2105/AJPH.85.7.921
   Weissenborn R, 2003, PSYCHOPHARMACOLOGY, V165, P306, DOI 10.1007/s00213-002-1281-1
   Wilson E, 2020, MMWR-MORBID MORTAL W, V69, P1416, DOI 10.15585/mmwr.mm6939e3
   Zou GY, 2004, AM J EPIDEMIOL, V159, P702, DOI 10.1093/aje/kwh090
NR 31
TC 9
Z9 10
U1 1
U2 5
PU ELSEVIER SCIENCE INC
PI NEW YORK
PA STE 800, 230 PARK AVE, NEW YORK, NY 10169 USA
SN 1054-139X
EI 1879-1972
J9 J ADOLESCENT HEALTH
JI J. Adolesc. Health
PD AUG
PY 2021
VL 69
IS 2
BP 219
EP 226
DI 10.1016/j.jadohealth.2021.05.003
EA JUL 2021
PG 8
WC Psychology, Developmental; Public, Environmental & Occupational Health;
   Pediatrics
WE Science Citation Index Expanded (SCI-EXPANDED); Social Science Citation Index (SSCI)
SC Psychology; Public, Environmental & Occupational Health; Pediatrics
GA TS1NZ
UT WOS:000679426100011
PM 34112598
OA Bronze, Green Published
DA 2022-11-04
ER

PT J
AU Borud, EK
   Nakstad, ER
   Haberg, SE
   Lind, A
   Fadum, EA
   Taxt, AM
   Steens, A
   Gjein, GE
   Sunde, MW
   Iversen, P
   Svanevik, M
   Ahmad, BM
   Waldow, T
   Norheim, AJ
AF Borud, Einar Kristian
   Nakstad, Espen Rostrup
   Haberg, Siri Eldevik
   Lind, Andreas
   Fadum, Elin Anita
   Taxt, Arne Michael
   Steens, Anneke
   Gjein, Gaute Eriksen
   Sunde, Magne Wiken
   Iversen, Petter
   Svanevik, Marius
   Ahmad, Babar Mushtaq
   Waldow, Thomas
   Norheim, Arne Johan
TI Severe acute respiratory syndrome coronavirus 2 prevalence in 1170
   asymptomatic Norwegian conscripts
SO HEALTH SCIENCE REPORTS
LA English
DT Article
DE adolescents; Armed Forces; conscripts; coronavirus; COVID-19;
   prevalence; SARS-CoV-2; serological analyses; serology; youths
AB BackgroundAccurate estimates of SARS-CoV-2 infection in different population groups are important for the health authorities. In Norway, public infection control measures have successfully curbed the pandemic. However, military training and service are incompatible with these measures; therefore extended infection control measures were implemented in the Norwegian Armed Forces. We aimed to describe these measures, discuss their value, and investigate the polymerase chain reaction (PCR) prevalence and seroprevalence of SARS-CoV-2, as well as changes in antibody titer levels over the 6-week military training period in a young, asymptomatic population of conscripts.
   MethodsIn April 2020, 1170 healthy conscripts (median age 20years) enrolled in military training. Extended infection control measures included a pre-enrollment telephone interview, self-imposed quarantine, questionnaires, and serial SARS-CoV-2 testing. At enrollment, questionnaires were used to collect information on symptoms, and SARS-CoV-2 rapid antibody testing was conducted. Serial SARS-CoV-2 PCR and serology testing were used to estimate the prevalence of confirmed SARS-CoV-2 and monitor titer levels at enrollment, and 3 and 6weeks thereafter.
   ResultsAt enrollment, only 0.2% of conscripts were SARS-CoV-2 PCR-positive, and seroprevalence was 0.6%. Serological titer levels increased nearly 5-fold over the 6-week observation period. Eighteen conscripts reported mild respiratory symptoms during the 2weeks prior to enrollment (all were PCR-negative; one was serology-positive), whereas 17 conscripts reported respiratory symptoms and nine had fever at enrollment (all were PCR- and serology-negative).
   ConclusionsThe prevalence of SARS-CoV-2 was less than 1% in our sample of healthy Norwegian conscripts. Testing of asymptomatic conscripts seems of no value in times of low COVID-19 prevalence. SARS-CoV-2 antibody titer levels increased substantially over time in conscripts with mild symptoms.
C1 [Borud, Einar Kristian; Fadum, Elin Anita; Gjein, Gaute Eriksen; Sunde, Magne Wiken; Iversen, Petter; Svanevik, Marius; Ahmad, Babar Mushtaq; Waldow, Thomas; Norheim, Arne Johan] Norwegian Armed Forces Joint Med Serv, Sessvollmoen, Norway.
   [Borud, Einar Kristian; Norheim, Arne Johan] Univ Tromso Arctic Univ Norway, Dept Community Med, Tromso, Norway.
   [Nakstad, Espen Rostrup; Lind, Andreas; Taxt, Arne Michael] Oslo Univ Hosp, Oslo, Norway.
   [Haberg, Siri Eldevik; Steens, Anneke] Norwegian Inst Publ Hlth, Oslo, Norway.
RP Borud, EK (通讯作者)，Univ Tromso Arctic Univ Norway, Hansine Hansens Veg 18, N-9019 Tromso, Norway.
EM einar.borud@uit.no
RI Lind, Andreas/AAN-3730-2021
OI Lind, Andreas/0000-0002-8289-8410; Borud, Einar
   Kristian/0000-0001-7848-7662
FU Forsvaret
FX Forsvaret
CR [Anonymous], 2020, EV 17 RAP TESTS DET EV 17 RAP TESTS DET
   [Anonymous], 2020, ACR 2019 NCOC IGG IG ACR 2019 NCOC IGG IG
   [Anonymous], 2020, TESTKR KOR TESTKR KOR
   [Anonymous], 2005, FORSKR INNS BEH OPPL FORSKR INNS BEH OPPL
   [Anonymous], 2020, FORSVARETS AARSRAPPO
   [Anonymous], 2020, COVID 19 WEEKLY REPO
   Bai Y, 2020, JAMA-J AM MED ASSOC, V323, P1406, DOI [10.1056/NEJMoa2001316, 10.1001/jama.2020.2565]
   Bullard J, 2020, CLIN INFECT DIS, V71, P2663, DOI 10.1093/cid/ciaa638
   Devulapalli CS, 2020, TIDSSKR NORSKE LAEGE, V140, P544
   Gotzinger F, 2020, LANCET CHILD ADOLESC, V4, P653, DOI 10.1016/S2352-4642(20)30177-2
   Kellam P, 2020, J GEN VIROL, V101, P791, DOI 10.1099/jgv.0.001439
   Park YJ, 2020, EMERG INFECT DIS, V26, P2465, DOI 10.3201/eid2610.201315
   Pfefferle S, 2020, EUROSURVEILLANCE, V25, P18, DOI 10.2807/1560-7917.ES.2020.25.9.2000152
   Pollan M, 2020, LANCET, V396, P535, DOI 10.1016/S0140-6736(20)31483-5
   Seow J, 2020, NAT MICROBIOL, V5, P1598, DOI 10.1038/s41564-020-00813-8
   Sethuraman N, 2020, JAMA-J AM MED ASSOC, V323, P2249, DOI 10.1001/jama.2020.8259
   Wu ZY, 2020, JAMA-J AM MED ASSOC, V323, P1239, DOI 10.1001/jama.2020.2648
   Xiao AT, 2020, J INFECTION, V81, P174, DOI 10.1016/j.jinf.2020.03.012
NR 18
TC 0
Z9 0
U1 0
U2 2
PU WILEY
PI HOBOKEN
PA 111 RIVER ST, HOBOKEN 07030-5774, NJ USA
EI 2398-8835
J9 HEALTH SCI REP-US
JI Health Sci. Rep.
PD MAR
PY 2021
VL 4
IS 1
AR e233
DI 10.1002/hsr2.233
PG 7
WC Public, Environmental & Occupational Health; Medicine, General &
   Internal
WE Emerging Sources Citation Index (ESCI)
SC Public, Environmental & Occupational Health; General & Internal Medicine
GA TI0MI
UT WOS:000672475300017
PM 33490637
OA Green Published
DA 2022-11-04
ER

PT J
AU Su, WJ
   Chang, CH
   Wang, JL
   Chen, SF
   Yang, CH
AF Su, Wei-Ju
   Chang, Chia-Hsuin
   Wang, Jiun-Ling
   Chen, Shu-Fong
   Yang, Chin-Hui
TI COVID-19 Severity and Neonatal BCG Vaccination among Young Population in
   Taiwan
SO INTERNATIONAL JOURNAL OF ENVIRONMENTAL RESEARCH AND PUBLIC HEALTH
LA English
DT Article
DE BCG; Bacillus Calmette-Guerin; COVID-19; SARS-CoV-2; coronavirus disease
   2019; vaccination; severity
ID PROTECTION
AB Background: Data have not been reported to explore the relation between COVID-19 severity and BCG vaccination status at the individual patient level. Methods: Taiwan has a nationwide neonatal BCG vaccination program that was launched in 1965. The Taiwan Centers for Disease Control established a web-based National Immunization Information System (NISS) in 2003 and included all citizens' BCG vaccination records in NISS for those born after 1985. We identified COVID-19 Taiwanese patients born after 1985 between 21 January and 19 March 2021. Study participants were further classified into ages 4-24 years (birth year 1996-2016) and 25-33 years (birth year 1986-1995). We described their clinical syndrome defined by the World Health Organization and examined the relation between the COVID-19 severity and BCG vaccination status. Results: In the 4-24 age group, among 138 BCG vaccinated individuals, 80.4% were asymptomatic or had mild disease, while 17.4% had moderate disease, 1.5% had severe disease, and 0.7% had acute respiratory distress syndrome but none of them died. In contrast, all 6 BCG unvaccinated individuals in this age group experienced mild illness. In the 25-33 age group, moderate disease occurred in 14.2% and severe disease occurred in 0.9% of the 106 patients without neonatal BCG vaccination records, as compared to 19.2% had moderate disease and none had severe or critical disease of the 78 patients with neonatal BCG vaccination records. Conclusions: Our finding indicated that BCG immunization might not relate to COVID-19 severity in the young population.
C1 [Su, Wei-Ju; Chen, Shu-Fong; Yang, Chin-Hui] Ctr Dis Control, Minist Hlth & Welf, Taipei 100, Taiwan.
   [Chang, Chia-Hsuin] Natl Taiwan Univ Hosp, Dept Internal Med, Taipei 100, Taiwan.
   [Wang, Jiun-Ling] Natl Cheng Kung Univ Hosp, Dept Internal Med, Tainan 701, Taiwan.
RP Yang, CH (通讯作者)，Ctr Dis Control, Minist Hlth & Welf, Taipei 100, Taiwan.
EM wei-ju@cdc.gov.tw; chiahsuin123@yahoo.com.tw; jiunlingwang@Gmail.com;
   sfchen@cdc.gov.tw; inf@cdc.gov.tw
RI Wang, Jiun-Ling/L-9627-2015
OI Wang, Jiun-Ling/0000-0002-9465-8692
CR [Anonymous], 2021, IEEE T SYST MAN CY-S, DOI DOI 10.1109/TSMC.2021.3049597
   [Anonymous], 2020, CLIN MANAGEMENT COVI
   Arlehamn CSL, 2020, P NATL ACAD SCI USA, V117, P25203, DOI 10.1073/pnas.2016733117
   Baker MG, 2020, NEW ENGL J MED, V383, DOI 10.1056/NEJMc2025203
   Bialek S, 2020, MMWR-MORBID MORTAL W, V69, P422, DOI 10.15585/mmwr.mm6914e4
   Brooks NA, 2021, SCI REP-UK, V11, DOI 10.1038/s41598-020-80787-z
   Chan PC, 2008, J FORMOS MED ASSOC, V107, P195, DOI 10.1016/S0929-6646(08)60137-0
   Chen YY, 2017, J MICROBIOL IMMUNOL, V50, P90, DOI 10.1016/j.jmii.2014.11.019
   Chih-Ching Y., 2020, AM J INTERN MED, V8, P192, DOI [10.11648/j.ajim.20200804.18, DOI 10.11648/J.AJIM.20200804.18]
   Chimoyi L, 2020, PLOS ONE, V15, DOI 10.1371/journal.pone.0243707
   de Chaisemartin C, 2021, CLIN INFECT DIS, V72, pE501, DOI 10.1093/cid/ciaa1223
   Escobar LE, 2020, P NATL ACAD SCI USA, V117, P17720, DOI 10.1073/pnas.2008410117
   Giamarellos-Bourboulis EJ, 2020, CELL, V183, P315, DOI 10.1016/j.cell.2020.08.051
   Gursel M, 2020, ALLERGY, V75, P1815, DOI 10.1111/all.14345
   Hamiel U, 2020, JAMA-J AM MED ASSOC, V323, P2340, DOI 10.1001/jama.2020.8189
   Joy M, 2021, CLIN EPIDEMIOL GLOB, V9, P202, DOI 10.1016/j.cegh.2020.08.015
   Kleinnijenhuis J, 2014, J INNATE IMMUN, V6, P152, DOI 10.1159/000355628
   Lai CC, 2020, J MICROBIOL IMMUNOL, V53, P404, DOI 10.1016/j.jmii.2020.02.012
   Lerm M, 2020, J INTERN MED, V288, P682, DOI 10.1111/joim.13198
   Ling GHT, 2021, INT J ENV RES PUB HE, V18, DOI 10.3390/ijerph18041704
   Malik YS, 2020, HUM VACC IMMUNOTHER, V16, P2954, DOI 10.1080/21645515.2020.1818522
   Meena J, 2020, INDIAN J PEDIATR, V87, P749, DOI 10.1007/s12098-020-03371-3
   Miller A, 2020, CORRELATION UNIVERSA, P1, DOI 10.1101/2020.03.24.20042937
   Miyakawa T., 2020, ASS BCG VACCINATION, DOI [10.1101/2020.03.30.20048165, DOI 10.1101/2020.03.30.20048165]
   Miyasaka M, 2020, EMBO MOL MED, V12, DOI 10.15252/emmm.202012661
   Nguipdop-Djomo P, 2016, LANCET INFECT DIS, V16, P219, DOI 10.1016/S1473-3099(15)00400-4
   O'Neill LAJ, 2020, NAT REV IMMUNOL, V20, P335, DOI 10.1038/s41577-020-0337-y
   Ogimi Chikara, 2020, medRxiv, DOI 10.1101/2020.10.17.20214510
   Paredes J.A., 2020, MEDRXIV, DOI [10.1101/2020.05.01.20087411, DOI 10.1101/2020.05.01.20087411]
   Patella V, 2020, P NATL ACAD SCI USA, V117, P25205, DOI 10.1073/pnas.2015234117
   Pinkovskiy, 2020, FRB N STAFF REP, DOI [10.2139/ssrn.3604314, DOI 10.2139/SSRN.3604314]
   Rivas MN, 2021, J CLIN INVEST, V131, DOI 10.1172/JCI145157
   Ryan BJ, 2021, DISASTER MED PUBLIC, V15, pE1, DOI 10.1017/dmp.2020.241
   Sarinho E, 2021, VACCINE, V39, P460, DOI 10.1016/j.vaccine.2020.12.026
   Stensballe LG, 2019, J PEDIAT INF DIS SOC, V8, P213, DOI 10.1093/jpids/piy029
   Summers J, 2020, LANCET REG HEALTH-W, V4, DOI 10.1016/j.lanwpc.2020.100044
   Urashima M, 2020, INT J ENV RES PUB HE, V17, DOI 10.3390/ijerph17155589
   Yitbarek K, 2020, VACCINE, V38, P6374, DOI 10.1016/j.vaccine.2020.08.018
NR 38
TC 4
Z9 4
U1 1
U2 3
PU MDPI
PI BASEL
PA ST ALBAN-ANLAGE 66, CH-4052 BASEL, SWITZERLAND
EI 1660-4601
J9 INT J ENV RES PUB HE
JI Int. J. Environ. Res. Public Health
PD APR
PY 2021
VL 18
IS 8
AR 4303
DI 10.3390/ijerph18084303
PG 7
WC Environmental Sciences; Public, Environmental & Occupational Health
WE Science Citation Index Expanded (SCI-EXPANDED); Social Science Citation Index (SSCI)
SC Environmental Sciences & Ecology; Public, Environmental & Occupational
   Health
GA RS9LA
UT WOS:000644091100001
PM 33919644
OA gold, Green Published
DA 2022-11-04
ER

PT J
AU Zhang, JG
   Huang, X
   Tao, ZM
AF Zhang, Jianguo
   Huang, Xing
   Tao, Zhimin
TI Correlation of clinical characteristics between patients with seasonal
   influenza and patients infected by the wild type or delta variant of
   SARS-CoV-2
SO FRONTIERS IN PUBLIC HEALTH
LA English
DT Article
DE COVID-19; SARS-CoV-2; delta variant; influenza; recovery
ID CORONAVIRUS; ACE2; PNEUMONIA
AB BackgroundWe compared the clinical characteristics of the patients with COVID-19, infected by the wild type or delta variant of severe acute respiratory syndrome coronavirus 2 (SARS-CoV-2), in connection with those of patients with seasonal influenza, all in mild cases. MethodsWe retrospectively studied 245 and 115 patients with mild COVID-19 infected by the wild type and the delta variant of SARS-CoV-2, respectively, with their demographic information, medical history, and laboratory data from hospital records, individually compared to 377 patients with mild seasonal influenza, before and after individual treatment. ResultsCompared to the influenza cohort, the COVID-19 cohort or the COVID-19 delta variant cohort demonstrated younger median age, lower male ratio, and shorter duration from disease onset to hospitalization. Hypertension remained the top comorbidity among all cohorts. Based on patients' data upon hospitalization, the correlation of clinical characteristics between patients with influenza and those with the wild-type COVID-19 is greater than that between patients with influenza and those with the delta variant COVID-19. Individual treatment in each viral disease alleviated most hematological parameters, but some compromised biomarkers at the time of hospital discharge revealed persistent renal or myocardial impairment among patients with COVID-19 and influenza in recovery. ConclusionTimely and proper treatment using broad-spectrum antibiotics and antiviral drugs could moderately alleviate the acute viremia and possible bacterial co-infection in patients with mild COVID-19 and influenza, followed by compromised recovery. To prepare for the flu season amid the COVID-19 pandemic, preventive and adequate immunizations of both flu and COVID-19 vaccines, as well as specific therapeutics to effectively reverse viral impairments, are in urgent need.
C1 [Zhang, Jianguo; Tao, Zhimin] Jiangsu Univ, Affiliated Hosp, Dept Emergency Med, Zhenjiang, Peoples R China.
   [Huang, Xing] Wuhan Univ, Zhongnan Hosp, Ctr Evidence Based & Translat Med, Wuhan, Peoples R China.
   [Tao, Zhimin] Jiangsu Univ, Sch Med, Jiangsu Prov Key Lab Med Sci & Lab Med, Zhenjiang, Peoples R China.
RP Tao, ZM (通讯作者)，Jiangsu Univ, Affiliated Hosp, Dept Emergency Med, Zhenjiang, Peoples R China.; Tao, ZM (通讯作者)，Jiangsu Univ, Sch Med, Jiangsu Prov Key Lab Med Sci & Lab Med, Zhenjiang, Peoples R China.
EM jsutao@ujs.edu.cn
OI Tao, Zhimin/0000-0002-9765-2720
CR Akbar MR, 2021, FRONT MED-LAUSANNE, V8, DOI 10.3389/fmed.2021.666949
   Biggerstaff M, 2014, BMC INFECT DIS, V14, DOI 10.1186/1471-2334-14-480
   Chen D, 2020, JAMA NETW OPEN, V3, DOI 10.1001/jamanetworkopen.2020.11122
   China NHCo., 2020, GUID DIAGN TREATM NO
   di Filippo L, 2022, REV ENDOCR METAB DIS, V23, P299, DOI 10.1007/s11154-021-09655-z
   Di Filippo L, 2020, ENDOCRINE, V68, P475, DOI 10.1007/s12020-020-02383-5
   Gao C, 2020, CRIT CARE MED, V48, P451, DOI 10.1097/CCM.0000000000004207
   Groves Helen E, 2022, Lancet Reg Health Am, V7, P100132, DOI 10.1016/j.lana.2021.100132
   Guan W, 2020, NEW ENGL J MED, V382, P1708, DOI 10.1056/NEJMoa2002032
   Guo T, 2020, JAMA CARDIOL, V5, P811, DOI 10.1001/jamacardio.2020.1017
   Hamming I, 2004, J PATHOL, V203, P631, DOI 10.1002/path.1570
   Hamming I, 2007, J PATHOL, V212, P1, DOI 10.1002/path.2162
   Hoffmann M, 2020, CELL, V181, P271, DOI 10.1016/j.cell.2020.02.052
   Hosseiny M, 2020, AM J ROENTGENOL, V214, P1078, DOI 10.2214/AJR.20.22969
   Hu WH, 2021, INTERN EMERG MED, V16, P853, DOI 10.1007/s11739-020-02515-9
   Huang CL, 2020, LANCET, V395, P497, DOI 10.1016/S0140-6736(20)30183-5
   Izcovich A, 2020, PLOS ONE, V15, DOI 10.1371/journal.pone.0241955
   Jiang SB, 2020, LANCET, V395, P949, DOI 10.1016/S0140-6736(20)30419-0
   Jin X, 2020, GUT, V69, P1002, DOI 10.1136/gutjnl-2020-320926
   Karim SSA, 2021, LANCET, V398, P2126, DOI 10.1016/S0140-6736(21)02758-6
   Khan MS, 2020, BMC MED, V18, DOI 10.1186/s12916-020-01816-2
   Khateeb J, 2021, CRIT CARE, V25, DOI 10.1186/s13054-021-03662-x
   Liu Y, 2021, J TRAVEL MED, V28, DOI 10.1093/jtm/taab124
   McCauley J, 2022, INFLUENZA OTHER RESP, V16, P3, DOI 10.1111/irv.12917
   Morgan R, 2019, CURR OPIN VIROL, V35, P35, DOI 10.1016/j.coviro.2019.02.009
   Nguyen JL, 2016, JAMA CARDIOL, V1, P274, DOI 10.1001/jamacardio.2016.0433
   Ni WT, 2020, J AM COLL CARDIOL, V76, P124, DOI 10.1016/j.jacc.2020.05.007
   Pan Y, 2020, LANCET INFECT DIS, V20, P411, DOI 10.1016/S1473-3099(20)30113-4
   Peckham H, 2020, NAT COMMUN, V11, DOI 10.1038/s41467-020-19741-6
   Ren LL, 2020, CHINESE MED J-PEKING, V133, P1015, DOI 10.1097/CM9.0000000000000722
   Rubin R, 2021, JAMA-J AM MED ASSOC, V326, P899, DOI 10.1001/jama.2021.14131
   Shi SB, 2020, JAMA CARDIOL, V5, P802, DOI 10.1001/jamacardio.2020.0950
   Solomon MD, 2020, NEW ENGL J MED, V383, P691, DOI 10.1056/NEJMc2015630
   Uyeki TM, 2020, JAMA-J AM MED ASSOC, DOI 10.1001/jama.2020.21869
   Wang DW, 2020, J COASTAL RES, P1, DOI [10.1001/jama.2020.1585, 10.2112/JCR-SI109-001.1]
   Wang YP, 2021, ECLINICALMEDICINE, V40, DOI 10.1016/j.eclinm.2021.101129
   Wang ZW, 2018, CIRCULATION, V137, P2344, DOI 10.1161/CIRCULATIONAHA.117.032380
   World Health Organization (WHO), 2020, COVID 19 STRAT UPD
   Wrapp D, 2020, SCIENCE, V367, P1260, DOI [10.1126/science.abb2507, 10.1101/2020.02.11.944462]
   Wu YT, 2020, LANCET, V395, P949, DOI 10.1016/S0140-6736(20)30557-2
   Xu Youyao, 2020, Glob Health Med, V2, P66, DOI 10.35772/ghm.2020.01015
   Yoshikawa TT, 2000, CLIN INFECT DIS, V30, P931, DOI 10.1086/313792
   Zhang JG, 2021, FRONT MED-LAUSANNE, V8, DOI 10.3389/fmed.2021.666629
   Zhang JG, 2021, EXP HEMATOL ONCOL, V10, DOI 10.1186/s40164-021-00228-z
   Zhang JG, 2021, J MED VIROL, V93, P1512, DOI 10.1002/jmv.26469
   Zhou F, 2020, LANCET, V395, P1054, DOI 10.1016/S0140-6736(20)30566-3
   Zhou P, 2020, NATURE, V579, P270, DOI 10.1038/s41586-020-2012-7
   Zhu N, 2020, NEW ENGL J MED, V382, P727, DOI 10.1056/NEJMoa2001017
NR 48
TC 0
Z9 0
U1 1
U2 1
PU FRONTIERS MEDIA SA
PI LAUSANNE
PA AVENUE DU TRIBUNAL FEDERAL 34, LAUSANNE, CH-1015, SWITZERLAND
EI 2296-2565
J9 FRONT PUBLIC HEALTH
JI Front. Public Health
PD AUG 18
PY 2022
VL 10
AR 981233
DI 10.3389/fpubh.2022.981233
PG 12
WC Public, Environmental & Occupational Health
WE Science Citation Index Expanded (SCI-EXPANDED); Social Science Citation Index (SSCI)
SC Public, Environmental & Occupational Health
GA 4E8TP
UT WOS:000848092900001
PM 36062112
OA Green Published, gold
DA 2022-11-04
ER

PT J
AU Seyedmehdi, SM
   Imanparast, F
   Mohaghegh, P
   Mahmoudian, S
   Dehlaqi, MK
   Mehvari, F
   Abdullah, MP
AF Seyedmehdi, Seyed Mohammad
   Imanparast, Fatemeh
   Mohaghegh, Pegah
   Mahmoudian, Saeed
   Dehlaqi, Mona Karimi
   Mehvari, Fatemeh
   Abdullah, Mihan Pour
TI Patients with severe COVID-19 have reduced circulating levels of
   angiotensin-(1-7): A cohort study
SO HEALTH SCIENCE REPORTS
LA English
DT Article
DE angiotensin 1-7; angiotensin-converting enzyme 2; comorbidity;
   coronavirus disease 19; severe acute respiratory syndrome coronavirus 2
ID RECEPTOR AXIS
AB Background and Aims Angiotensin-converting enzyme 2 (ACE2) acts as a functional receptor for the entry of severe acute respiratory syndrome coronavirus 2 into host cells. Angiotensin (1-7) (Ang (1-7)) obtained from the function of ACE2 improves heart and lung function. We investigated the relationship between Ang (1-7) level and disease severity in patients with coronavirus disease 2019 (COVID-19). Methods This cohort study was carried out at Masih Daneshvari Hospital in Tehran, Iran from September 2020 to October 2020. To do so, the Ang (1-7) levels of 331 hospitalized COVID-19 patients with and without underlying disease were measured by ELISA kit. The need for oxygen, intubation, and mechanical ventilation were recorded for all the patients. Results Results showed a significant inverse relationship between the levels of Ang 1-7 and the severity of the disease (needed oxygen, intubation, and mechanical ventilation). According to the results, median (interquartile range) of Ang (1-7) levels was significantly lower in patients who needed oxygen versus those who needed no oxygen (44.50 (91) vs. 82.25 (68), p = 0.002), patients who needed intubation and mechanical ventilation versus those who did not (9.80 (62) vs. 68.70 (102), p < 0.000) and patients hospitalized in an intensive care unit (ICU) than people hospitalized in other wards. We also found that the older patients were more in need of ICU and mechanical ventilation than younger patients. Conclusions Higher levels of Ang (1-7) have been associated with decreased disease severity. Besides this, we perceived that synthetic Ang 1-7 peptides may be useful to treat and reduce the complications of COVID-19.
C1 [Seyedmehdi, Seyed Mohammad; Mahmoudian, Saeed; Dehlaqi, Mona Karimi; Abdullah, Mihan Pour] Shahid Beheshti Univ Med Sci, Dr Masih Daneshvari Hosp, Tehran, Iran.
   [Imanparast, Fatemeh] Arak Univ Med Sci, Infect Dis Res Ctr IDRC, Arak, Iran.
   [Imanparast, Fatemeh; Mehvari, Fatemeh] Arak Univ Med Sci, Fac Med, Dept Biochem & Genet, Arak, Iran.
   [Mohaghegh, Pegah] Arak Univ Med Sci, Fac Med, Dept Community Med, Arak, Iran.
RP Imanparast, F (通讯作者)，Arak Univ Med Sci, Infect Dis Res Ctr IDRC, Arak, Iran.
EM fimaniran64@gmail.com
RI mohaghegh, pegah/Q-4540-2017
OI mohaghegh, pegah/0000-0001-5679-9796
FU  [3691];  [153]
FX Fatemeh imanparast, Grant/Award Number: 3691; Seyed Mohammad Seyedmehdi,
   Grant/Award Number: 153
CR Chen N, 2020, LANCET, V395, P507, DOI [DOI 10.1158/2159-8290.CD-20-0422, DOI 10.1016/S0140-6736(20)30211-7]
   Dikalov SI, 2013, ANTIOXID REDOX SIGN, V19, P1085, DOI 10.1089/ars.2012.4604
   Guo T, 2020, JAMA CARDIOL, V5, P811, DOI 10.1001/jamacardio.2020.1017
   Gwathmey TM, 2010, HYPERTENSION, V55, P166, DOI 10.1161/HYPERTENSIONAHA.109.141622
   Haybar H, 2020, JUNDISHAPUR J CHRONI, V9, DOI 10.5812/jjcdc.103452
   Huang C., 2020, CHINA LANCET, V395, p497
   Karnik SS, 2017, BRIT J PHARMACOL, V174, P737, DOI 10.1111/bph.13742
   Khan A, 2017, CRIT CARE, V21, DOI 10.1186/s13054-017-1823-x
   Khodarahmi R, 2021, J IRAN CHEM SOC, V18, P495, DOI 10.1007/s13738-020-02049-z
   Li MY, 2020, INFECT DIS POVERTY, V9, DOI 10.1186/s40249-020-00662-x
   Mehta N, 2020, JAMA CARDIOL, V5, P1020, DOI 10.1001/jamacardio.2020.1855
   Meng J, 2020, EMERG MICROBES INFEC, V9, P757, DOI 10.1080/22221751.2020.1746200
   Monteil V, 2020, CELL, V181, P905, DOI 10.1016/j.cell.2020.04.004
   Ni WT, 2020, CRIT CARE, V24, DOI 10.1186/s13054-020-03120-0
   Povlsen AL, 2020, J CLIN MED, V9, DOI 10.3390/jcm9010267
   Rodgers KE, 2006, CANCER CHEMOTH PHARM, V57, P559, DOI 10.1007/s00280-005-0078-4
   Prestes TRR, 2017, CURR DRUG TARGETS, V18, P1301, DOI 10.2174/1389450117666160727142401
   Sahr A, 2016, ENDOCRINOLOGY, V157, P4677, DOI 10.1210/en.2016-1247
   Santuchi MD, 2019, MEDIAT INFLAMM, V2019, DOI 10.1155/2019/2401081
   Schouten LR, 2019, ANN INTENSIVE CARE, V9, DOI 10.1186/s13613-019-0529-4
   Shete A, 2020, INT J INFECT DIS, V96, P348, DOI 10.1016/j.ijid.2020.05.002
   Vaduganathan M, 2020, NEW ENGL J MED, V382, P1653, DOI 10.1056/NEJMsr2005760
   Martins ALV, 2021, ERJ OPEN RES, V7, DOI 10.1183/23120541.00114-2021
   Wiecek A, 2003, NEPHROL DIAL TRANSPL, V18, P16, DOI 10.1093/ndt/gfg1036
   Xu H, 2020, INT J ORAL SCI, V12, DOI [10.1038/s41368-020-0074-x, 10.1038/s41368-020-0074-X]
   Yoon HE, 2016, OXID MED CELL LONGEV, V2016, DOI 10.1155/2016/6731093
   Yu XZ, 2018, INT J MOL MED, V41, P409, DOI 10.3892/ijmm.2017.3252
NR 27
TC 0
Z9 0
U1 0
U2 0
PU WILEY
PI HOBOKEN
PA 111 RIVER ST, HOBOKEN 07030-5774, NJ USA
EI 2398-8835
J9 HEALTH SCI REP-US
JI Health Sci. Rep.
PD MAR
PY 2022
VL 5
IS 2
AR e564
DI 10.1002/hsr2.564
PG 6
WC Public, Environmental & Occupational Health; Medicine, General &
   Internal
WE Emerging Sources Citation Index (ESCI)
SC Public, Environmental & Occupational Health; General & Internal Medicine
GA ZY9RC
UT WOS:000772915400017
PM 35308416
OA Green Published
DA 2022-11-04
ER

PT J
AU Tilley, K
   Ayvazyan, V
   Martinez, L
   Nanda, N
   Kawaguchi, ES
   O'Gorman, M
   Conti, D
   Gauderman, WJ
   Van Orman, S
AF Tilley, Kimberly
   Ayvazyan, Vladimir
   Martinez, Lauren
   Nanda, Neha
   Kawaguchi, Eric S.
   O'Gorman, Maurice
   Conti, David
   Gauderman, W. James
   Van Orman, Sarah
TI A Cross-Sectional Study Examining the Seroprevalence of Severe Acute
   Respiratory Syndrome Coronavirus 2 Antibodies in a University Student
   Population
SO JOURNAL OF ADOLESCENT HEALTH
LA English
DT Article
DE SARS-CoV-2; University; Seroprevalence
AB Purpose: The aim of the study was to determine the prevalence of severe acute respiratory syndrome coronavirus 2 (SARS-CoV-2) antibodies in a university student population.
   Methods: This was a cross-sectional survey study based on the World Health Organization population-based seroepidemiological investigational protocol for SARS-CoV-2 conducted be-tween April 29, 2020, and May 8, 2020, examining SARS-CoV-2 antibody prevalence among 790 university students in Los Angeles, CA. Participants completed a questionnaire on potential risk factors before blood sampling. Samples were analyzed using the EUROIMMUN Anti-SARS-CoV-2 ELISA (IgG) for the qualitative detection of IgG class antibodies to SARS-CoV-2 in human serum or plasma.
   Results: The estimated prevalence of SARS-CoV-2 antibody was 4.0% (3.0%, 5.1%). Factors associated with having a positive test included history of anosmia and/or loss of taste (95% CI: 1.4e9.6). A history of respiratory symptoms, with or without fever, was not associated with a positive antibody test.
   Conclusions: Prevalence of SARS-CoV-2 antibodies in the undergraduate and graduate student university population was similar to community prevalence. (C) 2020 Society for Adolescent Health and Medicine. All rights reserved.
C1 [Tilley, Kimberly; Ayvazyan, Vladimir; Martinez, Lauren; Van Orman, Sarah] Univ Southern Calif, Keck Sch Med, Dept Family Med, Div Coll Hlth, Los Angeles, CA 90007 USA.
   [Nanda, Neha] Univ Southern Calif, Keck Sch Med, Div Infect Dis, Los Angeles, CA 90007 USA.
   [Kawaguchi, Eric S.; Conti, David; Gauderman, W. James] Univ Southern Calif, Div Biostat, Dept Preventat Med, Los Angeles, CA 90007 USA.
   [O'Gorman, Maurice] Childrens Hosp Los Angeles, Dept Pathol, Los Angeles, CA 90027 USA.
   [O'Gorman, Maurice] Childrens Hosp Los Angeles, Dept Lab Med, Los Angeles, CA 90027 USA.
   [O'Gorman, Maurice] Univ Southern Calif, Keck Sch Med, Dept Pathol, Los Angeles, CA 90007 USA.
   [O'Gorman, Maurice] Univ Southern Calif, Keck Sch Med, Dept Pediat, Los Angeles, CA 90007 USA.
RP Tilley, K (通讯作者)，Univ Southern Calif, Keck Sch Med, Dept Family Med, 1031 West 34th St, Los Angeles, CA 90089 USA.
EM ktilley@med.usc.edu
OI Kawaguchi, Eric/0000-0003-2014-5023; Van Orman,
   Sarah/0000-0002-4988-9803
CR American College Health Association, 2019, AM COLL HLTH ASS NAT
   [Anonymous], 2020, HLTH MINDS NCHA COVI, p1e11
   Bendavid E, COVID 19 ANTIBODY SE, DOI 10.1101/2020.04.14.20062463
   Centers for Disease Control, LARG SCAL GEOGR SER
   Chan JFW, 2020, LANCET, V395, P514, DOI 10.1016/S0140-6736(20)30154-9
   Cohen AK, 2020, J ADOLESCENT HEALTH, V67, P369, DOI 10.1016/j.jadohealth.2020.06.009
   County of Los Angeles Public Health, COVID 19 DAT DASHB
   Federal Drug Administration, 2020, ANT SARS COV 2 ELISA
   Gorbalenya AE, 2020, NAT MICROBIOL, V5, P536, DOI 10.1038/s41564-020-0695-z
   Gudbjartsson DF, 2020, NEW ENGL J MED, V382, P2302, DOI 10.1056/NEJMoa2006100
   Lewis FI, 2012, EMERG THEMES EPIDEMI, V9, DOI 10.1186/1742-7622-9-9
   Menni C, 2020, NAT MED, V26, P1037, DOI 10.1038/s41591-020-0916-2
   National Center for Education Statistics, DIG ED STAT
   Okba NMA, 2020, EGU GEN ASSEMBLY, V26, P1478, DOI [10.1093/cid/ciaa344, DOI 10.5194/EGUSPHERE-EGU21-12014, 10.3201/ eid2607.200841]
   Sood N, 2020, JAMA-J AM MED ASSOC, V323, P2425, DOI 10.1001/jama.2020.8279
   United States Census Bureau, US WORLD POP CLOCK
   Vasold KL, 2019, RECREAT SPORTS J, V43, P55, DOI 10.1177/1558866119840085
   Weeden KA, 2020, SOCIOL SCI, V7, P222, DOI 10.15195/v7.a9
   Zhu N, 2020, NEW ENGL J MED, V382, P727, DOI 10.1056/NEJMoa2001017
NR 19
TC 19
Z9 20
U1 0
U2 3
PU ELSEVIER SCIENCE INC
PI NEW YORK
PA STE 800, 230 PARK AVE, NEW YORK, NY 10169 USA
SN 1054-139X
EI 1879-1972
J9 J ADOLESCENT HEALTH
JI J. Adolesc. Health
PD DEC
PY 2020
VL 67
IS 6
BP 763
EP 768
DI 10.1016/j.jadohealth.2020.09.001
PG 6
WC Psychology, Developmental; Public, Environmental & Occupational Health;
   Pediatrics
WE Science Citation Index Expanded (SCI-EXPANDED); Social Science Citation Index (SSCI)
SC Psychology; Public, Environmental & Occupational Health; Pediatrics
GA OT9YO
UT WOS:000591194300010
PM 33071164
OA Green Published, Bronze
DA 2022-11-04
ER

PT J
AU Perea, S
   Tretina, K
   O'Donnell, KN
   Love, R
   Bethlendy, G
   Wirtz, M
   Hidalgo, M
AF Perea, Sofia
   Tretina, Kyle
   O'Donnell, Kirk N.
   Love, Rebecca
   Bethlendy, Gabor
   Wirtz, Michael
   Hidalgo, Manuel
TI Saliva-Based, COVID-19 RT-PCR Pooled Screening Strategy to Keep Schools
   Open
SO DISASTER MEDICINE AND PUBLIC HEALTH PREPAREDNESS
LA English
DT Article; Early Access
DE COVID-19; RT-PCR; Public Health Surveillance; SALIVA; Pooled testing
ID TRANSMISSION
AB Background: As of March 2020, governments throughout the world implemented business closures, work from home policies, and school closures due to exponential increase of coronavirus disease 2019 (COVID-19) cases, leaving only essential workers being able to work on site. For most of the children and adolescent school closures during the first lockdown had significant physical and psychosocial consequences. Here, we describe a comprehensive Return to School program based on a behavior safety protocol combined with the use of saliva-based reverse transcriptase-polymerase chain reaction (RT-PCR) pooled screening technique to keep schools opened. Methods: The program had 2 phases: before school (safety and preparation protocols) and once at school (disease control program: saliva-based RT-PCR pooled screening protocol and contact tracing). Pooling: Aliquots of saliva from 24 individuals were pooled and 1 RT-PCR test was performed. If positive, the initial 24-pool was then retested (12 pools of 2). Individual RT-PCR tests from saliva samples from positive pools of 2 were performed to get an individual diagnosis. Results: From August 31 until December 20, 2020 (16-wk period) a total of 3 pools, and subsequent 3 individual diagnosis of severe acute respiratory syndrome coronavirus 2 (SARS-CoV-2) disease were reported (2 teachers and 1 staff). Conclusion: Until COVID-19 vaccine can be administered broadly to all-age children, saliva-based RT-PCR pooling testing is the missing piece we were searching for to keep schools opened.
C1 [Perea, Sofia] Harvard Med Sch, Boston, MA 02115 USA.
   [Tretina, Kyle; O'Donnell, Kirk N.; Bethlendy, Gabor] Meenta Inc, Boston, MA USA.
   [Love, Rebecca] OPTIMIZERx Corp, Rochester, MI USA.
   [Wirtz, Michael] Hackley Sch, Tarrytown, NY USA.
   [Hidalgo, Manuel] Weill Cornell Med, New York, NY USA.
RP Perea, S (通讯作者)，Harvard Med Sch, Boston, MA 02115 USA.
EM pipelinebiomedicalresources@hotmail.com
CR [Anonymous], THE EDMONTON J
   [Anonymous], ATLANTIC
   Arons MM, 2020, NEW ENGL J MED, V382, P2081, DOI 10.1056/NEJMoa2008457
   Azzi L, 2020, J INFECTION, V81, pE45, DOI 10.1016/j.jinf.2020.04.005
   CDC, OP SCH COVID 19 CDCS
   CDC, TOOLK K 12 SCH
   CDC, TEST CURR INF
   CDC, KEY THINGS KNOW COVI
   CDC, IND DYN SCH DEC MAK
   CDC, WHAT YOU ARE SICK
   Centers for Disease Control and Prevention Division of Viral Diseases National Center for Immunization and Respiratory Diseases, SCI BRIEF SARS COV 2
   Chen JHK, 2020, EMERG MICROBES INFEC, V9, P1356, DOI 10.1080/22221751.2020.1775133
   Czumbel LM., SALIVA CANDIDATE COV, DOI [10.1101/2020.05.26.20112565v1.full.pdf, DOI 10.1101/2020.05.26.20112565V1.FULL.PDF]
   Ghosh R, 2020, MINERVA PEDIATR, V72, P226, DOI 10.23736/S0026-4946.20.05887-9
   Hogan CA, 2020, JAMA-J AM MED ASSOC, V323, P1967, DOI 10.1001/jama.2020.5445
   Kojima NTF., 2020, MEDRXIV, DOI DOI 10.1101/2020.04.11.20062372
   Larochelle MR, 2020, NEW ENGL J MED, V383, DOI 10.1056/NEJMp2013413
   Lee J, 2020, LANCET CHILD ADOLESC, V4, P421, DOI 10.1016/S2352-4642(20)30109-7
   Lerner AM, 2020, JAMA-J AM MED ASSOC, V324, P1935, DOI 10.1001/jama.2020.21946
   Levinson M, 2020, NEW ENGL J MED, V383, P981, DOI 10.1056/NEJMms2024920
   Meenta, ANY TEST ANY TIME ON
   Mirimus, BACK SCH
   Moghadas SM, 2020, P NATL ACAD SCI USA, V117, P17513, DOI 10.1073/pnas.2008373117
   Nagura-Ikeda M, 2020, J CLIN MICROBIOL, V58, DOI 10.1128/JCM.01438-20
   Oran DP, 2020, ANN INTERN MED, V173, P362, DOI 10.7326/M20-3012
   Ott IM., 2020, SIMPLY SALIVA STABIL, DOI [10.3389/fmed.2020.00465, DOI 10.3389/FMED.2020.00465]
   Pasomsub E, 2021, CLIN MICROBIOL INFEC, V27, DOI 10.1016/j.cmi.2020.05.001
   Rafiei Y, 2020, NEW ENGL J MED, V383, DOI 10.1056/NEJMp2028209
   Sheikh A, 2020, J GLOB HEALTH, V10, DOI 10.7189/jogh.10.010376
   Somsen GA, 2020, LANCET RESP MED, V8, P658, DOI 10.1016/S2213-2600(20)30245-9
   Stadnytskyi V, 2020, P NATL ACAD SCI USA, V117, P11875, DOI 10.1073/pnas.2006874117
   To KKW, 2020, LANCET INFECT DIS, V20, P565, DOI 10.1016/S1473-3099(20)30196-1
   To KKW, 2020, CLIN INFECT DIS, V71, P841, DOI 10.1093/cid/ciaa149
   USA Facts, US COR VACC TRACK
   Van Lancker W, 2020, LANCET PUBLIC HEALTH, V5, pE243, DOI 10.1016/S2468-2667(20)30084-0
   Vogels CBF., SALIVADIRECT SIMPLE, DOI [10.1101/2020.08.03.20167791v1, DOI 10.1101/2020.08.03.20167791V1]
   Watkins Anne E, 2020, medRxiv, DOI 10.1101/2020.09.02.20183830
   Williams E, 2020, J CLIN MICROBIOL, V58, DOI 10.1128/JCM.00776-20
   Wong SCY, 2020, CLIN INFECT DIS, V71, P2939, DOI 10.1093/cid/ciaa797
   Zhang RY, 2020, P NATL ACAD SCI USA, V117, P14857, DOI 10.1073/pnas.2009637117
NR 40
TC 0
Z9 0
U1 1
U2 1
PU CAMBRIDGE UNIV PRESS
PI NEW YORK
PA 32 AVENUE OF THE AMERICAS, NEW YORK, NY 10013-2473 USA
SN 1935-7893
EI 1938-744X
J9 DISASTER MED PUBLIC
JI Dis. Med. Public Health Prep.
AR PII S1935789321003372
DI 10.1017/dmp.2021.337
EA JAN 2022
PG 6
WC Public, Environmental & Occupational Health
WE Science Citation Index Expanded (SCI-EXPANDED); Social Science Citation Index (SSCI)
SC Public, Environmental & Occupational Health
GA YG5OY
UT WOS:000742538900001
PM 35027100
DA 2022-11-04
ER

PT J
AU Layan, M
   Gilboa, M
   Gonen, T
   Goldenfeld, M
   Meltzer, L
   Andronico, A
   Hoze, N
   Cauchemez, S
   Regev-Yochay, G
AF Layan, Maylis
   Gilboa, Mayan
   Gonen, Tal
   Goldenfeld, Miki
   Meltzer, Lilac
   Andronico, Alessio
   Hoze, Nathanael
   Cauchemez, Simon
   Regev-Yochay, Gili
TI Impact of BNT162b2 Vaccination and Isolation on SARS-CoV-2 Transmission
   in Israeli Households: An Observational Study
SO AMERICAN JOURNAL OF EPIDEMIOLOGY
LA English
DT Article; Early Access
DE COVID-19; household; infectious disease transmission; physical
   distancing; SARS-CoV-2; vaccination; vaccine effectiveness
ID COVID-19; DEATHS
AB Several studies have characterized the effectiveness of vaccines against severe acute respiratory syndrome coronavirus 2 (SARS-CoV-2) infections. However, estimates of their impact on transmissibility remain limited. Here, we evaluated the impact of isolation and vaccination (7 days after the second dose) on SARS-CoV-2 transmission within Israeli households. From December 2020 to April 2021, confirmed cases were identified among health-care workers of the Sheba Medical Centre and their family members. Recruited households were followed up with repeated PCR for at least 10 days after case confirmation. Data were analyzed using a data augmentation Bayesian framework. A total of 210 households with 215 index cases were enrolled; 269 out of 667 (40%) susceptible household contacts developed a SARS-CoV-2 infection. Of those, 170 (63%) developed symptoms. Compared with unvaccinated and unisolated adult/teenager (aged >12 years) contacts, vaccination reduced the risk of infection among unisolated adult/teenager contacts (relative risk (RR) = 0.21, 95% credible interval (CrI): 0.08, 0.44), and isolation reduced the risk of infection among unvaccinated adult/teenager (RR = 0.12, 95% CrI: 0.06, 0.21) and child contacts (RR = 0.17, 95% CrI: 0.08, 0.32). Infectivity was reduced in vaccinated cases (RR = 0.25, 95% CrI: 0.06, 0.77). Within households, vaccination reduces both the risk of infection and of transmission if infected. When contacts were unvaccinated, isolation also led to important reductions in the risk of transmission.
C1 [Layan, Maylis; Andronico, Alessio; Hoze, Nathanael; Cauchemez, Simon] Univ Paris Cite, Inst Pasteur, Math Modelling Infect Dis Unit, CNRS,UMR2000, Paris, France.
   [Layan, Maylis] Sorbonne Univ, Coll Doctoral, Paris, France.
   [Gilboa, Mayan] Sheba Med Ctr, Infect Dis Unit, Ramat Gan, Israel.
   [Gilboa, Mayan; Gonen, Tal; Goldenfeld, Miki; Meltzer, Lilac; Regev-Yochay, Gili] Tel Aviv Univ, Sackler Sch Med, Tel Aviv, Israel.
   [Gonen, Tal; Goldenfeld, Miki; Meltzer, Lilac; Regev-Yochay, Gili] Sheba Med Ctr, Infect Prevent & Control Unit, Derech Sheba 2, Ramat Gan, Israel.
RP Regev-Yochay, G (通讯作者)，Sheba Med Ctr, Infect Prevent & Control Unit, Derech Sheba 2, Ramat Gan, Israel.; Cauchemez, S (通讯作者)，Inst Pasteur, Math Modelling Infect Dis Unit, 25-28 Rue Du Docteur Roux, F-75014 Paris, France.
EM simon.cauchemez@pasteur.fr; gili.regev@sheba.health.gov.il
FU Sheba Medical Center, Ramat-Gan, Israel; Investissement d'Avenir
   program; Laboratoire d'Excellence Integrative Biology of Emerging
   Infectious Diseases program [ANR-10-LABX-62-IBEID]; National Research
   Agency (ANR) [ANR-20-COVI-0018]; Haute Autorite de Sante (HAS);
   INCEPTION project [PIA/ANR-16-CONV-0005]; European Union's Horizon 2020
   research and innovation program [RECOVER 101003589, VEO 874735]; AXA;
   Groupama; EMERGEN project [ANRS0151]
FX This work was supported by Sheba Medical Center, Ramat-Gan, Israel. S.C.
   acknowledges financial support from the Investissement d'Avenir program,
   the Laboratoire d'Excellence Integrative Biology of Emerging Infectious
   Diseases program (grant ANR-10-LABX-62-IBEID), the National Research
   Agency (ANR) through the ANR-Flash call for COVID-19 (grant
   ANR-20-COVI-0018), the EMERGEN project (ANRS0151), Haute Autorite de
   Sante (HAS), the INCEPTION project (grant PIA/ANR-16-CONV-0005), the
   European Union's Horizon 2020 research and innovation program (grants
   RECOVER 101003589 and VEO 874735), AXA, and Groupama.
CR [Anonymous], 2012, Wkly Epidemiol Rec, V87, P461
   Ashcroft P, 2021, ELIFE, V10, DOI 10.7554/eLife.63704
   Bi QF, 2020, LANCET INFECT DIS, V20, P911, DOI 10.1016/S1473-3099(20)30287-5
   BioNTech SE, 2021, REAL WORLD EV CONF H
   Byambasuren O., 2020, MEDRXIV, V5, P223, DOI [10.3138/jammi-2020-0030, DOI 10.3138/JAMMI-2020-0030]
   Cauchemez S, 2004, STAT MED, V23, P3469, DOI 10.1002/sim.1912
   Cevik M, 2021, LANCET MICROBE, V2, pE13, DOI 10.1016/S2666-5247(20)30172-5
   Dagan N, 2021, NEW ENGL J MED, V384, P1412, DOI 10.1056/NEJMoa2101765
   Davies NG, 2020, LANCET PUBLIC HEALTH, V5, pE375, DOI 10.1016/S2468-2667(20)30133-X
   de Gier B, 2021, EUROSURVEILLANCE, V26, DOI 10.2807/1560-7917.ES.2021.26.31.2100640
   Eyre D.W., 2021, MEDRXIV, DOI [10.1101/2021.09.28.21264260, DOI 10.1101/2021.09.28.21264260]
   Goldberg Y., 2021, MEDRXIV, DOI [10.1101/2021.04.20.21255670, DOI 10.1101/2021.04.20.21255670V1]
   Haas EJ, 2021, LANCET, V397, P1819, DOI 10.1016/S0140-6736(21)00947-8
   Harris RJ, 2021, NEW ENGL J MED, V385, P759, DOI 10.1056/NEJMc2107717
   Izda V., 2021, CLIN IMMUNOL, V222
   Jing QL, 2020, LANCET INFECT DIS, V20, P1141, DOI 10.1016/S1473-3099(20)30471-0
   Kissler S.M., 2021, DENSELY SAMPLED VIRA, DOI [10.1101/2021.02.16.21251535, DOI 10.1101/2021.02.16.21251535]
   Lei H, 2020, J INFECTION, V81, P993, DOI 10.1016/j.jinf.2020.08.033
   Li F, 2021, LANCET INFECT DIS, V21, P617, DOI [10.1016/S1473-3099(20)30981-6, 10.1016/S1473-3099(20)30981-6Hubei430030]
   Liu Y, 2020, LANCET, V395, pE47, DOI 10.1016/S0140-6736(20)30462-1
   Lu RJ, 2020, LANCET, V395, P565, DOI 10.1016/S0140-6736(20)30251-8
   Madewell Zachary J, 2020, medRxiv, DOI 10.1101/2020.07.29.20164590
   Martinez-Baz I, 2021, EUROSURVEILLANCE, V26, DOI 10.2807/1560-7917.ES.2021.26.21.2100438
   Mathieu E, 2021, NAT HUM BEHAV, V5, P947, DOI 10.1038/s41562-021-01122-8
   McAloon C, 2020, BMJ OPEN, V10, DOI 10.1136/bmjopen-2020-039652
   Munitz A, 2021, CELL REP MED, V2, DOI 10.1016/j.xcrm.2021.100264
   Pawlowski C, 2021, MED-CAMBRIDGE, V2, P979, DOI 10.1016/j.medj.2021.06.007
   Pritchard E, 2021, NAT MED, V27, P1370, DOI 10.1038/s41591-021-01410-w
   Prunas O, 2022, SCIENCE, V375, P1151, DOI 10.1126/science.abl4292
   Regev-Yochay G, 2021, LANCET REG HEALTH-EU, V7, DOI 10.1016/j.lanepe.2021.100150
   Salo J., 2021, MEDRXIV, DOI [10.1101/2021.05.27.21257896, DOI 10.1101/2021.05.27.21257896V1]
   Shah ASV, 2021, NEW ENGL J MED, V385, P1718, DOI 10.1056/NEJMc2106757
   Tande AJ., 2021, CLIN INFECT DIS, P1
   Thompson HA, 2021, CLIN INFECT DIS, V73, pE754, DOI 10.1093/cid/ciab100
   Viner RM, 2021, JAMA PEDIATR, V175, P143, DOI 10.1001/jamapediatrics.2020.4573
   Volz E, 2021, NATURE, V593, P266, DOI 10.1038/s41586-021-03470-x
   World Health Organization, CROSS COUNTR AN
NR 37
TC 4
Z9 4
U1 0
U2 0
PU OXFORD UNIV PRESS INC
PI CARY
PA JOURNALS DEPT, 2001 EVANS RD, CARY, NC 27513 USA
SN 0002-9262
EI 1476-6256
J9 AM J EPIDEMIOL
JI Am. J. Epidemiol.
DI 10.1093/aje/kwac042
EA MAR 2022
PG 11
WC Public, Environmental & Occupational Health
WE Science Citation Index Expanded (SCI-EXPANDED)
SC Public, Environmental & Occupational Health
GA 1C8AU
UT WOS:000793336500001
PM 35238329
OA Green Submitted, Green Published, hybrid
DA 2022-11-04
ER

PT J
AU Alhazmi, A
   Alamer, E
   Abdelwahab, S
   Khamjan, N
   Hamami, A
   Haddad, M
   Darraj, M
   Hashem, AM
   Algaissi, A
AF Alhazmi, Abdulaziz
   Alamer, Edrous
   Abdelwahab, Siddig
   Khamjan, Nizar
   Hamami, Abdullah
   Haddad, Moayad
   Darraj, Majid
   Hashem, Anwar M.
   Algaissi, Abdullah
TI Community-Based Seroprevalence of SARS-CoV-2 Antibodies following the
   First Wave of the COVID-19 Pandemic in Jazan Province, Saudi Arabia
SO INTERNATIONAL JOURNAL OF ENVIRONMENTAL RESEARCH AND PUBLIC HEALTH
LA English
DT Article
DE COVID-19; SARS-CoV-2; seroprevalence; anti-S antibodies; ELISA
ID CLINICAL CHARACTERISTICS; IGG ANTIBODIES; BLOOD-DONORS; CLUSTER;
   TRANSMISSION; INFECTION; PNEUMONIA
AB Severe acute respiratory syndrome coronavirus 2 (SARS-CoV-2) continues to spread globally, causing unprecedented effects on global health and economies. Community-based serological data are essential for understanding the true prevalence of infections, specifically the subclinical infections, as COVID-19 asymptomatic infections are common. Such data would also be important for decision making around choosing appropriate epidemiological control measures, as well as for the true estimation of mortality rates in the population. Further, determining the seroprevalence of anti-SARS-CoV-2 antibodies in the population would provide important information on herd immunity. In this study, we conducted a population-based age-stratified serological study to understand the prevalence of SARS-CoV-2 in Jazan Province, Saudi Arabia. Out of 594 participants who were recruited from 29 August to 30 December 2020, just before the vaccination rollout program in Saudi Arabia, about 157 were seropositive for SARS-CoV-2, indicating an estimated seropositivity rate of 26%. Although no significant difference in seropositivity was seen between male and female participants, we found that lower seroprevalence was associated with the younger (below 18 years old) and older populations (older than 56 years) compared with other age groups (19-55 years). These data indicate a high prevalence of SARS-CoV-2 antibodies following the peak of COVID-19 spread in Jazan province; however, most of the population (three-quarters) remains susceptible to SARS-CoV-2 infection.
C1 [Alhazmi, Abdulaziz] Jazan Univ, Dept Microbiol & Parasitol, Fac Med, Jazan 45142, Saudi Arabia.
   [Alhazmi, Abdulaziz; Alamer, Edrous; Abdelwahab, Siddig; Algaissi, Abdullah] Jazan Univ, Emerging & Epidem Infect Dis Res Unit, Med Res Ctr, Jazan 45142, Saudi Arabia.
   [Alamer, Edrous; Khamjan, Nizar; Algaissi, Abdullah] Jazan Univ, Dept Med Labs Technol, Coll Appl Med Sci, Jazan 45142, Saudi Arabia.
   [Hamami, Abdullah] Minist Hlth, Prince Mohammed Bin Nasser Hosp, Jazan 45142, Saudi Arabia.
   [Haddad, Moayad] Minist Hlth, King Fahad Cent Hosp, Jazan 45142, Saudi Arabia.
   [Darraj, Majid] Jazan Univ, Dept Med, Fac Med, Jazan 45142, Saudi Arabia.
   [Hashem, Anwar M.] King Abdulaziz Univ, Vaccines & Immunotherapy Unit, King Fahd Med Res Ctr, Jeddah 21859, Saudi Arabia.
   [Hashem, Anwar M.] King Abdulaziz Univ, Fac Med, Dept Med Microbiol & Parasitol, Jeddah 21859, Saudi Arabia.
RP Algaissi, A (通讯作者)，Jazan Univ, Emerging & Epidem Infect Dis Res Unit, Med Res Ctr, Jazan 45142, Saudi Arabia.; Algaissi, A (通讯作者)，Jazan Univ, Dept Med Labs Technol, Coll Appl Med Sci, Jazan 45142, Saudi Arabia.
EM abalhazmi@jazanu.edu.sa; ealamer@jazanu.edu.sa; sadiqa@jazanu.edu.sa;
   nkhamjan@jazanu.edu.sa; ah7mmami@gmail.com; m.hedad@gmail.com;
   mdarraj@jazanu.edu.sa; amhashem@kau.edu.sa; aalgaissi@jazanu.edu.sa
RI Abdelwahab, Siddig I/E-8929-2010; Alhazmi, Abdulaziz/GQZ-2496-2022;
   Hashem, Anwar/B-2301-2017
OI Abdelwahab, Siddig I/0000-0002-6145-4466; ALAMER,
   EDROUS/0000-0002-9700-1610; , Abdulaziz Alhazmi/0000-0002-4260-6540;
   Algaissi, Abdullah/0000-0002-5386-406X; Hashem,
   Anwar/0000-0002-8471-7011
FU Ministry of Education in Saudi Arabia [ISP20-2]
FX This research was funded by the Deputyship for Research and Innovation,
   Ministry of Education in Saudi Arabia, project number ISP20-2.
CR Ahmed WA, 2021, J KING SAUD UNIV SCI, V33, DOI 10.1016/j.jksus.2021.101366
   Alandijany TA, 2021, HEALTHCARE-BASEL, V9, DOI 10.3390/healthcare9010051
   Algaissi A, 2020, SCI REP-UK, V10, DOI 10.1038/s41598-020-73491-5
   Algaissi AA, 2020, J INFECT PUBLIC HEAL, V13, P834, DOI 10.1016/j.jiph.2020.04.016
   Alhabbab RY, 2021, VIRUSES-BASEL, V13, DOI 10.3390/v13071413
   Alserehi HA, 2021, DIAGN MICR INFEC DIS, V99, DOI 10.1016/j.diagmicrobio.2020.115273
   Banjar A, 2021, INT J INFECT DIS, V104, P452, DOI 10.1016/j.ijid.2021.01.028
   Chiu CH, 2020, J FORMOS MED ASSOC, V119, P1560, DOI 10.1016/j.jfma.2020.05.023
   Dhama K, 2020, HUM VACC IMMUNOTHER, V16, P1232, DOI 10.1080/21645515.2020.1735227
   Dolscheid-Pommerich R, 2022, J MED VIROL, V94, P388, DOI 10.1002/jmv.27287
   Fehr AR, 2015, METHODS MOL BIOL, V1282, P1, DOI 10.1007/978-1-4939-2438-7_1
   Gundlapalli AV, 2021, OPEN FORUM INFECT DI, V8, DOI 10.1093/ofid/ofaa555
   Krammer F, 2020, NATURE, V586, P516, DOI 10.1038/s41586-020-2798-3
   Kumar N, 2021, ECLINICALMEDICINE, V32, DOI 10.1016/j.eclinm.2020.100717
   Mahallawi WH, 2021, SAUDI J BIOL SCI, V28, P1697, DOI 10.1016/j.sjbs.2020.12.009
   Masters PS, 2006, ADV VIRUS RES, V66, P193, DOI 10.1016/S0065-3527(06)66005-3
   Pan XF, 2020, LANCET INFECT DIS, V20, P410, DOI 10.1016/S1473-3099(20)30114-6
   Pollan M, 2020, LANCET, V396, P535, DOI 10.1016/S0140-6736(20)31483-5
   Sreepadmanabh M, 2020, J BIOSCIENCES, V45, DOI 10.1007/s12038-020-00114-6
   Sridhar D, 2021, SCIENCE, V371, P230, DOI 10.1126/science.abf7921
   Stringhini S, 2020, LANCET, V396, P313, DOI 10.1016/S0140-6736(20)31304-0
   Tang YW, 2020, J CLIN MICROBIOL, V58, DOI 10.1128/JCM.00512-20
   Vogl T, 2021, CELL REP MED, V2, DOI 10.1016/j.xcrm.2021.100191
   Wang DW, 2020, JAMA-J AM MED ASSOC, V323, P1061, DOI 10.1001/jama.2020.1585
   Wang LZ, 2020, CLIN EPIDEMIOL, V12, P387, DOI 10.2147/CLEP.S249903
   Wang XR, 2020, EUR RESPIR J, V55, DOI 10.1183/13993003.00544-2020
   Xu Y, 2020, EMERG MICROBES INFEC, V9, P924, DOI 10.1080/22221751.2020.1752610
   Ye F, 2020, INT J INFECT DIS, V94, P133, DOI 10.1016/j.ijid.2020.03.042
   Zhang HY, 2020, EMERG MICROBES INFEC, V9, P2509, DOI 10.1080/22221751.2020.1837015
   Zhou F, 2020, LANCET, V395, P1054, DOI 10.1016/S0140-6736(20)30566-3
NR 30
TC 3
Z9 3
U1 0
U2 3
PU MDPI
PI BASEL
PA ST ALBAN-ANLAGE 66, CH-4052 BASEL, SWITZERLAND
EI 1660-4601
J9 INT J ENV RES PUB HE
JI Int. J. Environ. Res. Public Health
PD DEC
PY 2021
VL 18
IS 23
AR 12451
DI 10.3390/ijerph182312451
PG 9
WC Environmental Sciences; Public, Environmental & Occupational Health
WE Science Citation Index Expanded (SCI-EXPANDED); Social Science Citation Index (SSCI)
SC Environmental Sciences & Ecology; Public, Environmental & Occupational
   Health
GA XW0LE
UT WOS:000735320900001
PM 34886175
OA gold, Green Published
DA 2022-11-04
ER

PT J
AU Kim, AR
   Minn, D
   Kim, S
   Do, H
   Kim, BB
   Choi, YS
   Kim, DH
   Oh, EJ
   Oh, K
   Kwon, D
   Kwon, JW
   Kim, SS
   Lee, J
AF Kim, Ah-Ra
   Minn, Dohsik
   Kim, SuHwan
   Do, HyeonNam
   Kim, Brian Byoungguk
   Choi, Young Sill
   Kim, Dong-Hyun
   Oh, Eun-Jee
   Oh, Kyungwon
   Kwon, Donghyok
   Kwon, Jun-Wook
   Kim, Sung Soon
   Lee, Junewoo
TI Seroprevalence of SARS-CoV-2 antibodies in the community based on
   participants in the 2020 Korea National Health and Nutrition Examination
   Survey
SO EPIDEMIOLOGY AND HEALTH
LA English
DT Article
DE COVID-19; SARS-CoV-2; Antibodies; Seroprevalence; South Korea
AB OBJECTIVES: The Korea National Health and Nutrition Examination Survey (KNHANES) is a nationwide cross-sectional surveillance system that assesses the health and nutritional status of the Korean population. To evaluate the occurrence of severe acute respiratory syndrome coronavirus 2 (SARS-CoV-2) infection in the community, we investigated the prevalence of anti-SARS-CoV-2 antibodies in the sera of KNHANES participants. METHODS: Subjects were recruited between April 24 and December 12, 2020. In total, 5,284 subjects aged 10-90 years from 17 regions participated. SARS-CoV-2 antibodies were screened using the Elecsys Anti-SARS-CoV-2 assay. Positive samples were verified using 4 different SARS-CoV-2 antibody assays and the plaque reduction neutralizing test. The final seropositivity criteria were a positive screening test and at least 1 positive result from the 5 additional tests. RESULTS: Almost half (49.2%; 2,600/5,284) of participants were from metropolitan areas, 48.9% were middle-aged (40-69 years), and 20.5% were in their 20s or younger. The seropositivity rate was 0.09% (5/5,284). Three of the 5 antibody-positive subjects had a history of infection, of whom 2 were infected abroad and 1 was infected in a local cluster outbreak. CONCLUSIONS: The low SARS-CoV-2 antibody seroprevalence in Korea indicates that there have been few coronavirus dis-ease 2019 (COVID-19) cases due to successful COVID-19 management measures (e.g., diagnostic tests for overseas arrivals, national social distancing, and strict quarantine measures). Moreover, asymptomatic infections were uncommon due to active polymerase chain reaction testing. However, hidden infections may exist in the community, requiring the continuation of quar-antine and vaccination measures.
C1 [Kim, Ah-Ra; Kim, SuHwan; Do, HyeonNam; Kim, Brian Byoungguk; Lee, Junewoo] Natl Inst Infect Dis, Ctr Vaccine Res, Div Vaccine Clin Res, 212 Osongsaengmyoung 2 Ro, Cheongju 28160, South Korea.
   [Minn, Dohsik] Seegene Med Fdn, Diagnost Immunol, Seoul, South Korea.
   [Choi, Young Sill] Natl Inst Infect Dis, Ctr Vaccine Res, Div Pathogen Resource Management, Cheongju, South Korea.
   [Kim, Dong-Hyun] Hallym Univ, Dept Social & Prevent Med, Coll Med, Chunchon, South Korea.
   [Oh, Eun-Jee] Catholic Univ Korea, Coll Med, Dept Lab Med, Seoul St Marys Hosp, Seoul, South Korea.
   [Oh, Kyungwon] Korea Dis Control & Prevent Agcy, Div Hlth & Nutr Survey & Anal, Bur Chron Dis Prevent & Control, Cheongju, South Korea.
   [Kwon, Donghyok] Korea Dis Control & Prevent Agcy, Div Publ Hlth Emergency Responses Res, Cheongju, South Korea.
   [Kwon, Jun-Wook] Korea Dis Control & Prevent Agcy KDCA, Natl Inst Hlth NIH, Cheongju, South Korea.
   [Kim, Sung Soon] Korea Dis Control & Prevent Agcy, Natl Inst Infect Dis, Ctr Vaccine Res, 212 Osongsaengmyoung 2-Ro, Cheongju, South Korea.
RP Lee, J (通讯作者)，Natl Inst Infect Dis, Ctr Vaccine Res, Div Vaccine Clin Res, 212 Osongsaengmyoung 2 Ro, Cheongju 28160, South Korea.; Kim, SS (通讯作者)，Korea Dis Control & Prevent Agcy, Natl Inst Infect Dis, Ctr Vaccine Res, 212 Osongsaengmyoung 2-Ro, Cheongju, South Korea.
EM sungskim63@korea.kr; junewoo1213@korea.kr
OI Oh, Eun-Jee/0000-0001-5870-915X; Kim, Dong-Hyun/0000-0002-1492-5253;
   Kim, Byoungguk/0000-0001-9084-4490; Kwon, Donghyok/0000-0003-4756-6477
FU Korea National In- stitute of Health [4861-312]
FX This study was supported by grant from the Korea National In- stitute of
   Health (No. 4861-312) .
CR Angulo FJ, 2021, JAMA NETW OPEN, V4, DOI 10.1001/jamanetworkopen.2020.33706
   [Anonymous], CORONAVIRUS COVID 19, DOI DOI 1105914/CORONAVIRUS-DEATH-RATES-WORLDWIDE
   Bendavid E, 2021, INT J EPIDEMIOL, V50, P410, DOI 10.1093/ije/dyab010
   Duan SH, 2021, PLOS NEGLECT TROP D, V15, DOI 10.1371/journal.pntd.0008975
   Duggan J, 2021, EVALUATION ROCHE ELE
   Gao ZR, 2021, J MICROBIOL IMMUNOL, V54, P12, DOI 10.1016/j.jmii.2020.05.001
   Ki M, 2020, EPIDEMIOL HEALTH, V42, DOI 10.4178/epih.e2020007
   Korea Diseases Control and Prevention Agency, COR COVID 19 REP KOR
   Kweon S, 2014, INT J EPIDEMIOL, V43, P69, DOI 10.1093/ije/dyt228
   Lee K, 2009, GLOB INST, P1
   Legros V, 2021, CELL MOL IMMUNOL, V18, P318, DOI 10.1038/s41423-020-00588-2
   Menachemi N, 2020, MMWR-MORBID MORTAL W, V69, P960, DOI 10.15585/mmwr.mm6929e1
   Nah EH, 2021, BMJ OPEN, V11, DOI 10.1136/bmjopen-2021-049837
   Nawa N, 2021, J GEN FAM MED, V22, P160, DOI 10.1002/jgf2.408
   Park Y, 2020, J KOREAN MED SCI, V35, DOI 10.3346/jkms.2020.35.e396
   Public Health England, WEEKLY CORONAVIRUS D
   Sood N, 2020, JAMA-J AM MED ASSOC, V323, P2425, DOI 10.1001/jama.2020.8279
   The Government of the Republic of Korea, 2020, TACKL COVID 19 HLTH
   U.S. Food and Drug Administration, EUA AUTHORIZED SEROL
   World Health Organization, 2020, COVID 19 CHINA
   World Health Organization, 2020, COVID 19 REP KOR EXC
   World Health Organization, 2020, 2 M INT HLTH REGULAT
NR 22
TC 1
Z9 1
U1 1
U2 1
PU KOREAN SOC EPIDEMIOLOGY
PI SUWON
PA DEPT SOCIAL & PREVENTIVE MEDICINE, SUNGKYUNKWAN UNIV SCH MEDICINE,
   SUWON, 16419, SOUTH KOREA
SN 2092-7193
J9 EPIDEMIOL HEALTH
JI Epidemiol. Health
PD FEB 21
PY 2022
VL 44
AR e2022028
DI 10.4178/epih.e2022028
PG 6
WC Public, Environmental & Occupational Health
WE Science Citation Index Expanded (SCI-EXPANDED)
SC Public, Environmental & Occupational Health
GA 2V1GW
UT WOS:000823601600001
PM 35209706
OA gold
DA 2022-11-04
ER

PT J
AU Boechat, JL
   Wandalsen, GF
   Kuschnir, FC
   Delgado, L
AF Boechat, Jose Laerte
   Wandalsen, Gustavo Falbo
   Kuschnir, Fabio Chigres
   Delgado, Luis
TI COVID-19 and Pediatric Asthma: Clinical and Management Challenges
SO INTERNATIONAL JOURNAL OF ENVIRONMENTAL RESEARCH AND PUBLIC HEALTH
LA English
DT Review
DE COVID-19; SARS-CoV-2; childhood; pediatric; asthma; atopy; obesity;
   treatment; vaccines
ID ACUTE RESPIRATORY SYNDROME; KAWASAKI-LIKE DISEASE; A H1N1 2009;
   CHILDREN; INFECTION; CORONAVIRUS; SARS-COV-2; IMPACT; EPIDEMIOLOGY;
   CIRCULATION
AB Asthma is the most frequent chronic condition in childhood and a current concern exists about asthma in the pediatric population and its risk for severe SARS-CoV-2 infection. Although all ages can be affected, SARS-CoV-2 infection has lower clinical impact on children and adolescents than on adults. Fever, cough and shortness of breath are the most common symptoms and signs in children; wheezing has not been frequently reported. Published studies suggest that children with asthma do not appear to be disproportionately more affected by COVID-19. This hypothesis raises two issues: is asthma (and/or atopy) an independent protective factor for COVID-19? If yes, why? Explanations for this could include the lower IFN-alpha production, protective role of eosinophils in the airway, and antiviral and immunomodulatory proprieties of inhaled steroids. Additionally, recent evidence supports that allergic sensitization is inversely related to ACE2 expression. Obesity is a known risk factor for COVID-19 in adults. However, in the childhood asthma-obesity phenotype, the classic atopic Th2 pattern seems to predominate, which could hypothetically be a protective factor for severe SARS-CoV-2 infection in children with both conditions. Finally, the return to school activities raises concerns, as asymptomatic children could act as vectors for the spread of the disease. Although this is still a controversial topic, the identification and management of asymptomatic children is an important approach during the SARS-CoV-2 epidemic. Focus on asthma control, risk stratification, and medication adherence will be essential to allow children with asthma to return safely to school.
C1 [Boechat, Jose Laerte] Univ Fed Fluminense, Fac Med, Internal Med Dept, Clin Immunol Serv, BR-24070035 Niteroi, RJ, Brazil.
   [Boechat, Jose Laerte; Delgado, Luis] Univ Porto, Fac Med, Dept Pathol, Basic & Clin Immunol Unit, P-4200319 Porto, Portugal.
   [Boechat, Jose Laerte; Delgado, Luis] Univ Porto, Fac Med, Ctr Hlth Technol & Serv Res CINTESIS, P-4200319 Porto, Portugal.
   [Wandalsen, Gustavo Falbo] Univ Fed Sao Paulo, Fac Med, Dept Pediat, BR-04025002 Sao Paulo, Brazil.
   [Kuschnir, Fabio Chigres] Univ Estado Rio De Janeiro, Fac Med, Dept Pediat, BR-20943000 Rio De Janeiro, Brazil.
RP Boechat, JL (通讯作者)，Univ Fed Fluminense, Fac Med, Internal Med Dept, Clin Immunol Serv, BR-24070035 Niteroi, RJ, Brazil.; Boechat, JL (通讯作者)，Univ Porto, Fac Med, Dept Pathol, Basic & Clin Immunol Unit, P-4200319 Porto, Portugal.; Boechat, JL (通讯作者)，Univ Porto, Fac Med, Ctr Hlth Technol & Serv Res CINTESIS, P-4200319 Porto, Portugal.
EM jl_boechat@id.uff.br; gfwandalsen@uol.com.br; fabkuschnir@gmail.com;
   ldelgado@med.up.pt
RI Morandi, Jose Laerte Boechat/O-4014-2017; Wandalsen, Gustavo
   F/D-8412-2013; Delgado, Luis/L-8035-2013
OI Morandi, Jose Laerte Boechat/0000-0002-9738-8210; Wandalsen, Gustavo
   F/0000-0003-2173-4380; Delgado, Luis/0000-0003-2375-9071; KUSCHNIR,
   FABIO/0000-0003-1432-2396
CR Abou Ghayda R, 2020, INT J ENV RES PUB HE, V17, DOI 10.3390/ijerph17145026
   Abrams EM, 2020, PEDIATR PULM, V55, P3573, DOI 10.1002/ppul.25117
   Abrams EM, 2020, J PEDIATR-US, V222, P221, DOI 10.1016/j.jpeds.2020.04.049
   Ahmed M, 2020, ECLINICALMEDICINE, V26, DOI 10.1016/j.eclinm.2020.100527
   Alwan NA, 2020, LANCET, V396, pE71, DOI 10.1016/S0140-6736(20)32153-X
   Andreakos E, 2019, CURR OPIN IMMUNOL, V56, P67, DOI 10.1016/j.coi.2018.10.007
   [Anonymous], 2020, NATURE, V586, P170, DOI 10.1038/d41586-020-02796-2
   Azkur AK, 2020, ALLERGY, V75, P1564, DOI 10.1111/all.14364
   Barre J, 2020, FRONT PHARMACOL, V11, DOI 10.3389/fphar.2020.01344
   Barros R, 2016, REV PORT PNEUMOL, V22, P253, DOI 10.1016/j.rppnen.2016.08.002
   Bousquet J, 2021, ALLERGY, V76, P689, DOI 10.1111/all.14471
   Brauner JM, 2021, SCIENCE, V371, P802, DOI 10.1126/science.abd9338
   Brough HA, 2020, PEDIAT ALLERG IMM-UK, V31, P442, DOI 10.1111/pai.13262
   Bunyavanich S, 2020, JAMA-J AM MED ASSOC, V323, P2427, DOI 10.1001/jama.2020.8707
   Cai JH, 2020, CLIN INFECT DIS, V71, P1547, DOI 10.1093/cid/ciaa198
   Carli G, 2021, ALLERGY, V76, P866, DOI 10.1111/all.14426
   Carsetti R, 2020, LANCET CHILD ADOLESC, V4, P414, DOI 10.1016/S2352-4642(20)30135-8
   Casalegno JS, 2010, CLIN MICROBIOL INFEC, V16, P326, DOI 10.1111/j.1469-0691.2010.03167.x
   Castro-Rodriguez JA, 2020, PEDIATR PULM, V55, P2412, DOI 10.1002/ppul.24909
   CDC Health Alert Network, MULT INFL SYNDR CHIL
   Chang LY, 2006, J INFECT DIS, V193, P283, DOI 10.1086/498875
   Chao JY, 2020, J PEDIATR-US, V223, P14, DOI 10.1016/j.jpeds.2020.05.006
   Chavasse R, 2020, ARCH BRONCONEUMOL, V56, P768, DOI 10.1016/j.arbres.2020.07.003
   Chen ZY, 2020, NAT REV IMMUNOL, V20, P529, DOI 10.1038/s41577-020-0402-6
   Chiappetta S, 2020, INT J OBESITY, V44, P1790, DOI 10.1038/s41366-020-0597-4
   Cruz AT, 2020, PEDIATRICS, V145, DOI 10.1542/peds.2020-0834
   Cui XJ, 2021, J MED VIROL, V93, P1057, DOI 10.1002/jmv.26398
   Davies NG, 2020, NAT MED, V26, P1205, DOI 10.1038/s41591-020-0962-9
   Madeira LND, 2021, REV PAUL PEDIATR, V39, DOI 10.1590/1984-0462/2021/39/2019405
   Dixon AE, 2019, CLIN CHEST MED, V40, P97, DOI 10.1016/j.ccm.2018.10.007
   Dong YY, 2020, PEDIATRICS, V145, DOI 10.1542/peds.2020-0702
   Du H, 2021, ALLERGY, V76, P510, DOI 10.1111/all.14452
   Du YZ, 2020, AM J RESP CRIT CARE, V201, P1372, DOI 10.1164/rccm.202003-0543OC
   Feldstein LR, 2020, NEW ENGL J MED, V383, P334, DOI 10.1056/NEJMoa2021680
   Global Initiative for Asthma, COVID 19 GINA ANSW F
   Gotzinger F, 2020, LANCET CHILD ADOLESC, V4, P653, DOI 10.1016/S2352-4642(20)30177-2
   Grace J, 2019, CURR OPIN PULM MED, V25, P44, DOI 10.1097/MCP.0000000000000531
   Grifoni A, 2020, CELL, V181, P1489, DOI 10.1016/j.cell.2020.05.015
   Halpin DMG, 2020, EUR RESPIR J, V55, DOI 10.1183/13993003.01009-2020
   Han MS, 2021, JAMA PEDIATR, V175, P73, DOI 10.1001/jamapediatrics.2020.3988
   Hasan SS, 2020, RESP MED, V170, DOI 10.1016/j.rmed.2020.106045
   Heimdal I, 2019, J INFECT DIS, V219, P1198, DOI 10.1093/infdis/jiy646
   Hoffmann M, 2020, CELL, V181, P271, DOI 10.1016/j.cell.2020.02.052
   Hosoki K, 2020, J ALLERGY CLIN IMMUN, V146, P285, DOI 10.1016/j.jaci.2020.05.033
   Jackson DJ, 2020, J ALLERGY CLIN IMMUN, V146, P203, DOI 10.1016/j.jaci.2020.04.009
   Clemente-Suarez VJ, 2020, VACCINES-BASEL, V8, DOI 10.3390/vaccines8020236
   Ruano FJ, 2020, J ALLER CL IMM-PRACT, V8, P3172, DOI 10.1016/j.jaip.2020.07.019
   Jeyanathan M, 2020, NAT REV IMMUNOL, V20, P615, DOI 10.1038/s41577-020-00434-6
   Johansson MA., 2021, JAMA NETW OPEN, V4, pE2035057, DOI [10.1001/jamanetworkopen.2020.35057, DOI 10.1001/JAMANETWORKOPEN.2020.35057]
   Johnston Sebastian L, 2005, Proc Am Thorac Soc, V2, P150, DOI 10.1513/pats.200502-018AW
   Jutzeler CR, 2020, TRAVEL MED INFECT DI, V37, DOI 10.1016/j.tmaid.2020.101825
   Kaye R, 2020, OTOLARYNG HEAD NECK, V163, P132, DOI 10.1177/0194599820922992
   Kellam P, 2020, J GEN VIROL, V101, P791, DOI 10.1099/jgv.0.001439
   Kimura H, 2020, J ALLERGY CLIN IMMUN, V146, P80, DOI 10.1016/j.jaci.2020.05.004
   Krammer F, 2020, NATURE, V586, P516, DOI 10.1038/s41586-020-2798-3
   Kwok KO, 2020, J INFECTION, V80, pE32, DOI 10.1016/j.jinf.2020.03.027
   Lee PY, 2020, J CLIN INVEST, V130, P5942, DOI 10.1172/JCI141113
   Leung CW, 2004, PEDIATRICS, V113, pE535, DOI 10.1542/peds.113.6.e535
   Lewis D, 2020, NATURE, V587, P17, DOI 10.1038/d41586-020-02973-3
   Li QL, 2020, ECLINICALMEDICINE, V23, DOI 10.1016/j.eclinm.2020.100375
   Licari A, 2020, ALLERGY, V75, P2402, DOI 10.1111/all.14369
   Lovinsky-Desir S, 2020, J ALLERGY CLIN IMMUN, V146, P1027, DOI 10.1016/j.jaci.2020.07.026
   Ludvigsson JF, 2020, ACTA PAEDIATR, V109, P1088, DOI 10.1111/apa.15270
   Ma L, 2020, INFECT DRUG RESIST, V13, P3045, DOI 10.2147/IDR.S267238
   Maggi E, 2020, J ALLERGY CLIN IMMUN, V146, P18, DOI 10.1016/j.jaci.2020.05.001
   Mak GC, 2012, INFLUENZA OTHER RESP, V6, pe6, DOI 10.1111/j.1750-2659.2011.00323.x
   Mak PQ, 2020, PEDIATR INFECT DIS J, V39, pE199, DOI 10.1097/INF.0000000000002718
   Matricardi PM, 2020, PEDIAT ALLERG IMM-UK, V31, P454, DOI 10.1111/pai.13271
   Matsuyama S, 2021, J VIROL, V95, DOI 10.1128/JVI.01648-20
   Nakra NA, 2020, CHILDREN-BASEL, V7, DOI 10.3390/children7070069
   Netea MG, 2020, NAT REV IMMUNOL, V20, P375, DOI 10.1038/s41577-020-0285-6
   Nickbakhsh S, 2019, P NATL ACAD SCI USA, V116, P27142, DOI 10.1073/pnas.1911083116
   Nikolai LA, 2020, INT J INFECT DIS, V100, P112, DOI 10.1016/j.ijid.2020.08.076
   Osman AA, 2020, NEW MICROB NEW INFEC, V37, DOI 10.1016/j.nmni.2020.100748
   Papadopoulos NG, 2020, J ALLER CL IMM-PRACT, V8, P2592, DOI 10.1016/j.jaip.2020.06.001
   Patel AB, 2020, JAMA-J AM MED ASSOC, V323, P2386, DOI 10.1001/jama.2020.8946
   Patel NA, 2020, AM J OTOLARYNG, V41, DOI 10.1016/j.amjoto.2020.102573
   Peng JH, 2020, INFLUENZA OTHER RESP, V14, P599, DOI 10.1111/irv.12768
   Peters MC, 2020, AM J RESP CRIT CARE, V202, P83, DOI 10.1164/rccm.202003-0821OC
   Rabha AC, 2021, REV PAUL PEDIATR, V39, DOI 10.1590/1984-0462/2021/39/2020305
   Radzikowska U, 2020, ALLERGY, V75, P2829, DOI 10.1111/all.14429
   Rahimi F, 2020, TRAVEL MED INFECT DI, V37, DOI 10.1016/j.tmaid.2020.101677
   Rajapakse N, 2021, PAEDIATR INT CHILD H, V41, P36, DOI 10.1080/20469047.2020.1781356
   Rivas MN, 2021, J ALLERGY CLIN IMMUN, V147, P57, DOI 10.1016/j.jaci.2020.10.008
   Roland D, 2021, ARCH DIS CHILD, V106, DOI 10.1136/archdischild-2020-320776
   Rowley AH, 2020, J CLIN INVEST, V130, P5619, DOI 10.1172/JCI143840
   Roy Sayak, 2020, SN Compr Clin Med, V2, P710, DOI 10.1007/s42399-020-00335-8
   Sette A, 2020, NAT REV IMMUNOL, V20, P457, DOI 10.1038/s41577-020-0389-z
   Shaker MS, 2020, J ALLER CL IMM-PRACT, V8, P1477, DOI 10.1016/j.jaip.2020.03.012
   Shelmerdine SC, 2020, PEDIATR RADIOL, V50, P1217, DOI 10.1007/s00247-020-04726-w
   Shirato K, 2014, J MED VIROL, V86, P2146, DOI 10.1002/jmv.23950
   Simon AK, 2015, P ROY SOC B-BIOL SCI, V282, DOI 10.1098/rspb.2014.3085
   Skevaki C, 2020, J ALLERGY CLIN IMMUN, V146, P1295, DOI 10.1016/j.jaci.2020.09.017
   Snape MD, 2020, SCIENCE, V370, P286, DOI 10.1126/science.abd6165
   Sokolowska M, 2020, ALLERGY, V75, P2445, DOI 10.1111/all.14462
   Sole Dirceu, 2006, J Pediatr (Rio J), V82, P341, DOI [10.1590/S0021-75572006000600006, 10.2223/JPED.1521]
   Stockman LJ, 2007, PEDIATR INFECT DIS J, V26, P68, DOI 10.1097/01.inf.0000247136.28950.41
   Suratannon N, 2020, ASIAN PAC J ALLERGY, V38, P170, DOI 10.12932/AP-210520-0853
   Thabet F, 2015, SAUDI MED J, V36, P484, DOI 10.15537/smj.2015.4.10243
   Tomaiuolo R, 2012, AGING CELL, V11, P394, DOI 10.1111/j.1474-9726.2012.00793.x
   Tomazini BM, 2020, JAMA-J AM MED ASSOC, V324, P1307, DOI 10.1001/jama.2020.17021
   Topley WWC, 1923, J HYG-CAMBRIDGE, V21, P243, DOI 10.1017/S0022172400031478
   Toubiana J, 2020, BMJ-BRIT MED J, V369, DOI 10.1136/bmj.m2094
   Tsankov BK, 2021, INT J INFECT DIS, V103, P246, DOI 10.1016/j.ijid.2020.11.163
   Vaccines J, 2020, MED INTERNA, DOI [DOI 10.24950/RSPMI/COVID19/FMUP/S/2020, 10.24950/rspmi/COVID19/FMUP/S/2020]
   Varghese L, 2018, J PEDIAT INF DIS SOC, V7, P151, DOI 10.1093/jpids/pix027
   Velavan TP, 2020, INT J INFECT DIS, V98, P14, DOI 10.1016/j.ijid.2020.06.065
   Verdoni L, 2020, LANCET, V395, P1771, DOI 10.1016/S0140-6736(20)31103-X
   Viner RM, 2021, JAMA PEDIATR, V175, P143, DOI 10.1001/jamapediatrics.2020.4573
   Viner RM, 2020, LANCET, V395, P1741, DOI 10.1016/S0140-6736(20)31129-6
   Vultaggio A, 2020, ALLERGY, V75, P2764, DOI 10.1111/all.14407
   Waltuch T, 2020, AM J EMERG MED, V38, DOI 10.1016/j.ajem.2020.05.058
   [王科雯 Wang Kewen], 2020, [测绘通报, Bulletin of Surveying and Mapping], P1
   WHO-World Health Organization, 2020, CLIN MAN SEV AC RESP
   WHO-World Health Organization, LANDSC COVID 19 CAND
   Williams N, 2021, EUR J PEDIATR, V180, P689, DOI 10.1007/s00431-020-03801-6
   World Health Organization United Nations Children's Fund World Bank, LEVELS TRENDS CHILD
   Wu AP, 2020, CELL HOST MICROBE, V27, P325, DOI 10.1016/j.chom.2020.02.001
   Wu Q, 2020, PEDIATRICS, V146, DOI 10.1542/peds.2020-0961
   Xia W, 2020, PEDIATR PULM, V55, P1169, DOI 10.1002/ppul.24718
   Xia YQ, 2020, FRONT CELL DEV BIOL, V8, DOI 10.3389/fcell.2020.547314
   Yamaya M, 2020, RESPIR INVESTIG, V58, P155, DOI 10.1016/j.resinv.2019.12.005
   Yan RH, 2020, SCIENCE, V367, P1444, DOI 10.1126/science.abb2762
   Yang JM, 2020, J ALLERGY CLIN IMMUN, V146, P790, DOI 10.1016/j.jaci.2020.08.008
   Yates T, 2020, PRIM CARE DIABETES, V14, P566, DOI 10.1016/j.pcd.2020.05.011
   Yonker LM, 2020, J PEDIATR-US, V227, P45, DOI 10.1016/j.jpeds.2020.08.037
   Yoon S, 2020, MEDICINA-LITHUANIA, V56, DOI 10.3390/medicina56090474
   Zeng ZQ, 2018, EUR J CLIN MICROBIOL, V37, P363, DOI 10.1007/s10096-017-3144-z
   Zhang LJ, 2020, PEDIATR PULM, V55, P2115, DOI 10.1002/ppul.24869
   Zhou MY, 2020, INT J INFECT DIS, V96, P710, DOI 10.1016/j.ijid.2020.04.090
   Ziegler CGK, 2020, CELL, V181, P1016, DOI 10.1016/j.cell.2020.04.035
NR 131
TC 15
Z9 15
U1 1
U2 11
PU MDPI
PI BASEL
PA ST ALBAN-ANLAGE 66, CH-4052 BASEL, SWITZERLAND
EI 1660-4601
J9 INT J ENV RES PUB HE
JI Int. J. Environ. Res. Public Health
PD FEB
PY 2021
VL 18
IS 3
AR 1093
DI 10.3390/ijerph18031093
PG 18
WC Environmental Sciences; Public, Environmental & Occupational Health
WE Science Citation Index Expanded (SCI-EXPANDED); Social Science Citation Index (SSCI)
SC Environmental Sciences & Ecology; Public, Environmental & Occupational
   Health
GA QD0EP
UT WOS:000615201700001
PM 33530624
OA Green Published, gold
DA 2022-11-04
ER

PT J
AU Sidhu, SK
   Singh, K
   Tuli, AK
   Bigdelitabara, S
   Jairath, M
AF Sidhu, Shailpreet Kaur
   Singh, Kanwardeep
   Tuli, Arpandeep Kaur
   Bigdelitabara, Samira
   Jairath, Mohan
TI Prevalence of Novel Corona Virus (Severe Acute Respiratory Syndrome
   Coronavirus 2) and its Uncertain Future in the Different Regions of
   Punjab
SO INDIAN JOURNAL OF PUBLIC HEALTH
LA English
DT Article
DE Coronavirus disease-19; severe acute respiratory syndrome coronavirus 2;
   test positivity rate; whole-genome sequencing; mutation
ID AGE
AB Background: Coronavirus disease-19 (COVID-19), produced by the severe acute respiratory syndrome coronavirus 2 (SARS-CoV-2), has become a global pandemic, giving rise to a serious health threat globally. Many countries have seen a two-wave pattern in there reported cases during the period of pandemic. Similarly, our country has reported the first peak between March and October 2020 followed by the second peak between April and June 2021. Objectives: The objective of this study was conducted to describe the spatiotemporal patterns and early epidemiological features of COVID-19 cases from November 2020 to May 2021 in the central (Majha) region of Punjab state of India which was considered as the epicenter of the infection. Methods: The multiplexed real-time reverse transcription-polymerase chain reaction (RT-PCR) method was used to detect SARS-CoV-2, with co-amplification of specific target genes using real-time PCR kits. Results: During the second wave, test positivity rate for COVID-19 in our laboratory (the central region of Punjab) was recorded as 4.8%. The study revealed that an increased sustained proportion of COVID-19 incidence is present in young adult age group (20-39 years) with 8.65% positive rate followed by the older age group and least in young ones. It was observed that during the second wave, more symptomatic individuals are positive (10.26%) alongside it was also observed that male population (5.61%) was more prone to infection in comparison to females (3.78%). Whole-genome sequencing carried out on 120 random samples selected from all the districts of Majha region of Punjab state showed two prominent strains, namely alpha variant (95 cases) and delta variant (19 cases). Conclusion: A higher positivity rate in the second wave demonstrates the rapid spread of the new emerging virus variants and warrants the implementation of strict vaccination regimes and quarantine in the affected region.
C1 [Sidhu, Shailpreet Kaur; Singh, Kanwardeep] Govt Med Coll, Dept Microbiol, Amritsar, Punjab, India.
   [Tuli, Arpandeep Kaur; Bigdelitabara, Samira; Jairath, Mohan] Viral Res Diagnost Lab, Dept Microbiol, Govt Med Coll, Amritsar, Punjab, India.
RP Jairath, M (通讯作者)，Govt Med Coll, Viral Res Diagnost Lab, Amritsar, Punjab, India.
EM jairath.mohan@gmail.com
CR [Anonymous], COVID CASES INDIA GO
   Boehmer TK, 2020, MMWR-MORBID MORTAL W, V69, P1404, DOI 10.15585/mmwr.mm6939e1
   Callaway E, 2020, NATURE, V585, P174, DOI 10.1038/d41586-020-02544-6
   Goldstein E, 2020, EUROSURVEILLANCE, V25, P2, DOI 10.2807/1560-7917.ES.2020.25.17.2000596
   Guan WJ, 2020, EUR RESPIR J, V55, DOI 10.1183/13993003.00597-2020
   Jaillon S, 2019, CLIN REV ALLERG IMMU, V56, P308, DOI 10.1007/s12016-017-8648-x
   Khan M, 2020, J MED MICROBIOL, V69, P1114, DOI 10.1099/jmm.0.001231
   O'Grady NP, 2002, CLIN INFECT DIS, V35, P1281, DOI 10.1086/344188
   Owusu M, 2020, PLOS ONE, V15, DOI 10.1371/journal.pone.0243711
   Sanjuan R, 2016, CELL MOL LIFE SCI, V73, P4433, DOI 10.1007/s00018-016-2299-6
   WHO, 2020, COR DIS COVID 19 PAN
   Yan H, 2021, NAT ECOL EVOL, V5, P600, DOI 10.1038/s41559-021-01407-1
   Yang J, 2020, INT J INFECT DIS, V94, P91, DOI 10.1016/j.ijid.2020.03.017
   Yu XH, 2020, INT J INFECT DIS, V98, P200, DOI 10.1016/j.ijid.2020.06.101
NR 14
TC 0
Z9 0
U1 0
U2 0
PU WOLTERS KLUWER MEDKNOW PUBLICATIONS
PI MUMBAI
PA WOLTERS KLUWER INDIA PVT LTD , A-202, 2ND FLR, QUBE, C T S  NO 1498A-2
   VILLAGE MAROL, ANDHERI EAST, MUMBAI, Maharashtra, INDIA
SN 0019-557X
EI 2229-7693
J9 INDIAN J PUBLIC HLTH
JI Indian J. Public Health
PD JAN-MAR
PY 2022
VL 66
IS 1
BP 45
EP 48
DI 10.4103/ijph.ijph_1793_21
PG 4
WC Public, Environmental & Occupational Health
WE Science Citation Index Expanded (SCI-EXPANDED); Social Science Citation Index (SSCI)
SC Public, Environmental & Occupational Health
GA 2R8FT
UT WOS:000821342300009
PM 35381713
DA 2022-11-04
ER

PT J
AU Michos, A
   Savvidou, P
   Syridou, G
   Eleftheriou, E
   Iosifidis, E
   Grivea, I
   Spoulou, V
   Galanakis, E
   Syrogiannopoulos, G
   Tsolia, M
   Roilides, E
   Papaevangelou, V
AF Michos, Athanasios
   Savvidou, Parthena
   Syridou, Garyfallia
   Eleftheriou, Eirini
   Iosifidis, Elias
   Grivea, Ioanna
   Spoulou, Vana
   Galanakis, Emmanouil
   Syrogiannopoulos, George
   Tsolia, Maria
   Roilides, Emmanuel
   Papaevangelou, Vassiliki
TI SARS-CoV-2 molecular testing in Greek hospital paediatric departments: a
   nationwide study
SO EPIDEMIOLOGY AND INFECTION
LA English
DT Article
DE Children; COVID-19; diagnosis; epidemiology; SARS-CoV-2; testing
ID COVID-19; CHILDREN
AB As most children infected with severe acute respiratory syndrome coronavirus 2 (SARS-CoV-2) present with mild symptoms or they are asymptomatic, the optimal strategy for molecular testing it is not well defined. The aim of the study was to determine the extent and aetiology of molecular testing for SARS-CoV-2 in Greek paediatric departments during the first phase of the pandemic and identify possible differences in incidence, depending on the age group and geographical area. We conducted a nationwide study of molecular testing for SARS-CoV-2 of children in paediatric departments between March and June 2020. A total of 65 paediatric departments participated in the study, representing 4901 children who were tested for SARS-CoV-2 and 90 (1.8%) were positive. Most paediatric cases were associated with topical outbreaks. Adolescents 11-16 years had the highest positivity rate (3.6%) followed by children 6-10 years (1.9%). However, since the testing rate significantly differed between age groups, the modified incidence of SARS-CoV-2 infection per age group was highest in infants <1 year (19.25/10(5) population). Most children tested presented with fever (70.9%), respiratory (50.1%) or gastrointestinal symptoms (28.1%). Significant differences were detected between public and private hospitals regarding the positivity rate (2.34% vs. 0.39%, P-value <0.001). Significant variation in SARS-CoV-2 molecular testing positivity rate and incidence between age groups indicate discrepancies in risk factors among different age groups that shall be considered when ordering molecular testing.
C1 [Michos, Athanasios; Spoulou, Vana] Natl & Kapodistrian Univ Athens, Sch Med, Dept Pediat 1, Athens, Greece.
   [Savvidou, Parthena; Iosifidis, Elias; Roilides, Emmanuel] Aristotle Univ Thessaloniki, Hippokrat Gen Hosp, Sch Hlth Sci, Dept Pediat 3, Thessaloniki, Greece.
   [Syridou, Garyfallia; Papaevangelou, Vassiliki] Natl & Kapodistrian Univ Athens, Sch Med, Dept Pediat 3, Athens, Greece.
   [Eleftheriou, Eirini; Tsolia, Maria] Natl & Kapodistrian Univ Athens, Sch Med, Dept Pediat 2, Athens, Greece.
   [Grivea, Ioanna; Syrogiannopoulos, George] Univ Thessaly, Sch Med, Dept Pediat, Larisa, Greece.
   [Galanakis, Emmanouil] Univ Crete, Sch Med, Dept Pediat, Iraklion, Greece.
RP Michos, A (通讯作者)，Natl & Kapodistrian Univ Athens, Sch Med, Dept Pediat 1, Athens, Greece.
EM amichos@med.uoa.gr
RI Iosifidis, Elias/AAV-1892-2021
OI Iosifidis, Elias/0000-0001-9881-451X; Michos,
   Athanasios/0000-0003-1745-1118
CR Bialek S, 2020, MMWR-MORBID MORTAL W, V69, P422, DOI 10.15585/mmwr.mm6914e4
   Brooks SK, 2020, EUROSURVEILLANCE, V25, P21, DOI 10.2807/1560-7917.ES.2020.25.13.2000188
   Dong YY, 2020, PEDIATRICS, V145, DOI 10.1542/peds.2020-0702
   Feng W, 2020, ANAL CHEM, V92, P10196, DOI 10.1021/acs.analchem.0c02060
   Garazzino S, 2020, EUROSURVEILLANCE, V25, P2, DOI 10.2807/1560-7917.ES.2020.25.18.2000600
   Gotzinger F, 2020, LANCET CHILD ADOLESC, V4, P653, DOI 10.1016/S2352-4642(20)30177-2
   Hildenwall H, 2020, ACTA PAEDIATR, V109, P2152, DOI 10.1111/apa.15432
   Lu XX, 2020, NEW ENGL J MED, V382, P1663, DOI 10.1056/NEJMc2005073
   Ludvigsson JF, 2020, ACTA PAEDIATR, V109, P1088, DOI 10.1111/apa.15270
   Maltezou HC, 2021, J MED VIROL, V93, P1414, DOI 10.1002/jmv.26394
   Manti S, 2020, ACTA BIOMED, V91
   Marzollo R, 2020, PEDIATR INFECT DIS J, V39, pE261, DOI 10.1097/INF.0000000000002816
   Poline J, 2020, CLIN INFECT DIS, DOI [10.1093/cid/ciaa1044, DOI 10.1093/CID/CIAA1044]
   Raballo A., 2020, EUROSURVEILLANCE, V25, P2000758
   Radia T, 2021, PAEDIATR RESPIR REV, V38, P51, DOI 10.1016/j.prrv.2020.08.001
   Suratannon N, 2020, ASIAN PAC J ALLERGY, V38, P170, DOI 10.12932/AP-210520-0853
   Viner RM, 2021, ARCH DIS CHILD, V106, P111, DOI 10.1136/archdischild-2020-319963
   Yoon SH, 2020, EUR REV MED PHARMACO, V24, P7804, DOI 10.26355/eurrev_202007_22285
   Zimmermann P, 2020, PEDIATR INFECT DIS J, V39, P469, DOI 10.1097/INF.0000000000002700
NR 19
TC 1
Z9 1
U1 0
U2 0
PU CAMBRIDGE UNIV PRESS
PI NEW YORK
PA 32 AVENUE OF THE AMERICAS, NEW YORK, NY 10013-2473 USA
SN 0950-2688
EI 1469-4409
J9 EPIDEMIOL INFECT
JI Epidemiol. Infect.
PD FEB 24
PY 2021
VL 149
AR e70
DI 10.1017/S0950268821000455
PG 5
WC Public, Environmental & Occupational Health; Infectious Diseases
WE Science Citation Index Expanded (SCI-EXPANDED)
SC Public, Environmental & Occupational Health; Infectious Diseases
GA QY7HD
UT WOS:000630207400001
PM 33622430
OA gold, Green Published
DA 2022-11-04
ER

PT J
AU Dambadarjaa, D
   Altankhuyag, GE
   Chandaga, U
   Khuyag, SO
   Batkhorol, B
   Khaidav, N
   Dulamsuren, O
   Gombodorj, N
   Dorjsuren, A
   Singh, P
   Nyam, G
   Otganbayar, D
   Tserennadmid, N
AF Dambadarjaa, Davaalkham
   Altankhuyag, Gan-Erdene
   Chandaga, Unurtesteg
   Khuyag, Ser-Od
   Batkhorol, Bilegt
   Khaidav, Nansalmaa
   Dulamsuren, Oyunbileg
   Gombodorj, Nadmidtseren
   Dorjsuren, Avirmed
   Singh, Pramil
   Nyam, Gunchmaa
   Otganbayar, Dashpagma
   Tserennadmid, Nyamsuren
TI Factors Associated with COVID-19 Vaccine Hesitancy in Mongolia: A
   Web-Based Cross-Sectional Survey
SO INTERNATIONAL JOURNAL OF ENVIRONMENTAL RESEARCH AND PUBLIC HEALTH
LA English
DT Article
DE coronavirus disease 2019; vaccine acceptance; vaccine hesitancy; severe
   acute respiratory syndrome coronavirus 2; Mongolia
AB Vaccine acceptance in the general public is essential in controlling the coronavirus disease 2019 (COVID-19) pandemic. The study aimed to assess the COVID-19 vaccine hesitancy in the adult population of Mongolia, and determine the associated factors. A total of 2875 individuals from urban and rural areas were recruited, and completed an online survey. Older age, urban residence, previous vaccination, high education, good knowledge of side effects, and a personal view of the importance of vaccines were associated with vaccine acceptability, whereas gender and religion were not. Receiving COVID-19 vaccine information from official government pages was related to a higher acceptance rate. Reliance on social media as a source of COVID-19 vaccine information was associated with high level of vaccine hesitancy. The side effects and the type of the COVID-19 vaccine were a major reason for hesitation. Countering false information regarding COVID-19 vaccines on social media, and promoting vaccine importance on general news websites is necessary. Moreover, providing clear and direct educational materials through official communication channels on the safety and efficacy of COVID-19 vaccines alongside information on COVID-19 symptoms, vaccine side effects, and location of vaccine administration centers among the younger populations, rural residents, and those with lower education is needed.
C1 [Dambadarjaa, Davaalkham; Altankhuyag, Gan-Erdene; Chandaga, Unurtesteg; Khuyag, Ser-Od; Batkhorol, Bilegt; Khaidav, Nansalmaa; Dulamsuren, Oyunbileg; Gombodorj, Nadmidtseren; Dorjsuren, Avirmed; Nyam, Gunchmaa] Mongolian Natl Univ Med Sci, Sch Publ Hlth, Zorig St, Ulaanbaatar 14210, Mongolia.
   [Singh, Pramil] Loma Linda Univ, Ctr Canc, Transdisciplinary Tobacco Res Program, Loma Linda, CA 92354 USA.
   [Otganbayar, Dashpagma] Minist Hlth, Immunizat Dept, Natl Ctr Communicable Dis, Ulaanbaatar 13335, Mongolia.
   [Tserennadmid, Nyamsuren] Natl Univ Mongolia, Dept Philosophy, Baga Toiruu 14200, Ulaanbaatar, Mongolia.
RP Dambadarjaa, D (通讯作者)，Mongolian Natl Univ Med Sci, Sch Publ Hlth, Zorig St, Ulaanbaatar 14210, Mongolia.
EM davaalkham@mnums.edu.mn; gan-erdene@mnums.edu.mn;
   unurtsetseg@mnums.edu.mn; serod@mnums.edu.mn; bilegt@mnums.edu.mn;
   nansalmaa.kh@mnums.edu.mn; oyunbileg.du@mnums.edu.mn;
   nadmidtseren@mnums.edu.mn; avirmed.d@mnums.edu.mn; psingh@llu.edu;
   psingh@llu.edu; dashpagam08@gmail.com; nyamsuren.ts@num.edu.mn
RI Dulamsuren, Oyunbileg/AAD-1261-2022
OI Dulamsuren, Oyunbileg/0000-0001-6191-9326; Davaalkham,
   Dambadarjaa/0000-0001-6999-9367; Nyam, Gunchmaa/0000-0001-9752-4350;
   Tserennadmid, Nyamsuren/0000-0001-5675-474X; Singh,
   Pramil/0000-0002-9820-2887
FU World Health Organization in Mongolia [2021/1099747-0]; Fogarty/NIH
   [R01TW005964-10]
FX This research was funded by the World Health Organization in Mongolia
   (2021/1099747-0). Fogarty/NIH grant R01TW005964-10 Funding.
CR Abedin M, 2021, PLOS ONE, V16, DOI 10.1371/journal.pone.0250495
   Al-Mohaithef M, 2020, J MULTIDISCIP HEALTH, V13, P1657, DOI 10.2147/JMDH.S276771
   Allen H, 2022, LANCET REG HEALTH-EU, V12, DOI 10.1016/j.lanepe.2021.100252
   Alqudeimat Y, 2021, MED PRIN PRACT, V30, P262, DOI 10.1159/000514636
   Alwi SARS, 2021, BMC PUBLIC HEALTH, V21, DOI 10.1186/s12889-021-11071-6
   Corrales-Reyes IE, 2019, MEDICC REV, V21, P3, DOI 10.37757/MR2019.V21.N1.1
   Dashdorj N.J., 2021, MOL SEROLOGICAL INVE, DOI [10.1101/2021.08.11.21261915, DOI 10.1101/2021.08.11.21261915]
   Debus M, 2021, POLICY SCI, V54, P477, DOI 10.1007/s11077-021-09428-0
   Dovchin S, 2016, DYNAM WORDPLAY, V3, P97
   Esakandari H, 2020, BIOL PROCED ONLINE, V22, DOI 10.1186/s12575-020-00128-2
   Fisman DN, 2021, CAN MED ASSOC J, V193, pE1619, DOI 10.1503/cmaj.211248
   Harapan H, 2020, FRONT PUBLIC HEALTH, V8, DOI 10.3389/fpubh.2020.00381
   Islam MS, 2021, PLOS ONE, V16, DOI 10.1371/journal.pone.0251605
   Jennings W, 2021, VACCINES-BASEL, V9, DOI 10.3390/vaccines9060593
   Khubchandani J, 2021, J COMMUN HEALTH, V46, P270, DOI 10.1007/s10900-020-00958-x
   Kreps S, 2020, JAMA NETW OPEN, V3, DOI 10.1001/jamanetworkopen.2020.25594
   Lin YL, 2020, PLOS NEGLECT TROP D, V14, DOI 10.1371/journal.pntd.0008961
   Mannan D.K.A., 2020, INT RES J BUS SOC SC, V6, P1, DOI [10.2139/ssrn.3763373, DOI 10.2139/SSRN.3763373]
   Mathieu E, 2021, NAT HUM BEHAV, V5, P947, DOI 10.1038/s41562-021-01122-8
   Metcalfe C., 1999, BIOSTATISTICS FDN AN, V7th, P165
   Ministry of Health of Mongolia, COR DIS COVID 19 SIT
   Neumann-Bohme S, 2020, EUR J HEALTH ECON, V21, P977, DOI 10.1007/s10198-020-01208-6
   Peretti-Watel P, 2020, LANCET INFECT DIS, V20, P769, DOI 10.1016/S1473-3099(20)30426-6
   Piltch-Loeb R, 2021, PLOS ONE, V16, DOI 10.1371/journal.pone.0251095
   Robertson E, 2021, BRAIN BEHAV IMMUN, V94, P41, DOI 10.1016/j.bbi.2021.03.008
   Romer D, 2020, SOC SCI MED, V263, DOI 10.1016/j.socscimed.2020.113356
   Sabahelzain MM, 2021, CURR OPIN IMMUNOL, V71, P92, DOI 10.1016/j.coi.2021.06.007
   Sallam M, 2021, VACCINES-BASEL, V9, DOI 10.3390/vaccines9020160
   Siegrist M, 2014, EUR PSYCHOL, V19, P23, DOI 10.1027/1016-9040/a000169
   Troiano G, 2021, PUBLIC HEALTH, V194, P245, DOI 10.1016/j.puhe.2021.02.025
   Verger P, 2021, EUROSURVEILLANCE, V26, DOI 10.2807/1560-7917.ES.2021.26.3.2002047
   World Health Organization, COVID 19 VACC TRACK
   Zhao JJ, 2020, CLIN INFECT DIS, V71, P2027, DOI 10.1093/cid/ciaa344
NR 33
TC 9
Z9 9
U1 5
U2 8
PU MDPI
PI BASEL
PA ST ALBAN-ANLAGE 66, CH-4052 BASEL, SWITZERLAND
EI 1660-4601
J9 INT J ENV RES PUB HE
JI Int. J. Environ. Res. Public Health
PD DEC
PY 2021
VL 18
IS 24
AR 12903
DI 10.3390/ijerph182412903
PG 13
WC Environmental Sciences; Public, Environmental & Occupational Health
WE Science Citation Index Expanded (SCI-EXPANDED); Social Science Citation Index (SSCI)
SC Environmental Sciences & Ecology; Public, Environmental & Occupational
   Health
GA YA9QS
UT WOS:000738659900001
PM 34948511
OA Green Published, gold
DA 2022-11-04
ER

PT J
AU Bestilleiro, RS
   Hernandez, JS
   Bautista, DB
   Rodriguez, MJP
   Martin, CG
   Rodriguez, MTG
   Diaz, SP
AF Seijo Bestilleiro, Rocio
   Suanzes Hernandez, Jorge
   Batalla Bautista, Diego
   Pereira Rodriguez, Maria Jose
   Gonzalez Martin, Cristina
   Garcia Rodriguez, Mara Teresa
   Pertega Diaz, Sonia
TI Incidence of COVID-19 in Children and Young People Who Play Federated
   Football
SO SPORTS HEALTH-A MULTIDISCIPLINARY APPROACH
LA English
DT Article
DE SARS-CoV-2; COVID-19; football; exercise; disease transmission;
   infectious; risk
AB Aim: To determine the incidence of SARS-CoV-2 (severe acute respiratory syndrome coronavirus 2) infection in children and young people who play federated football.
   Methods: Prospective study, from October 2020 to January 2021, in players aged 4 to 19 years from federated football clubs in Galicia, Spain (N = 23,845). Outbreaks and cases of SARS-CoV-2 infection were recorded. The cumulative incidence was compared with the incidence registered in Galicia in the same age range.
   Results: The cumulative incidence was 29.8 cases per 10,000 licenses in 4 months, lower than the incidence registered in the general population for all ages and both sexes (283.7 per 10,000 inhabitants; rate ratio = 9.5). It was higher in January (40.7 per 10,000), coinciding with the population peak. More cases were registered in futsal (42.9 vs 27.5 per 10,000) and competitions with periodic screenings (127.4 vs 9.1 per 10,000). There were 2 outbreaks in 2389 teams (0.08%).
   Conclusion: The results support the safety of football practice in children and young people with prevention protocols.
C1 [Seijo Bestilleiro, Rocio; Suanzes Hernandez, Jorge; Gonzalez Martin, Cristina; Garcia Rodriguez, Mara Teresa; Pertega Diaz, Sonia] Univ A Coruna UDC, Complexo Hosp Univ A Coruna CHUAC, Res Grp Nursing & Hlth Care, Inst Invest Biomed A Coruna INIBIC, La Coruna, Spain.
   [Batalla Bautista, Diego] Royal Galician Football Federat, La Coruna, Spain.
   [Pereira Rodriguez, Maria Jose] Complexo Hosp Univ A Coruna CHUAC, Prevent Med Dept, La Coruna, Spain.
   [Gonzalez Martin, Cristina; Pertega Diaz, Sonia] Univ Coruna UDC, Res Grp Rheumatol & Hlth, Campus Esteiro, La Coruna 15403, Spain.
RP Martin, CG (通讯作者)，Univ Coruna UDC, Res Grp Rheumatol & Hlth, Campus Esteiro, La Coruna 15403, Spain.
EM cristina.gmartin@udc.es
RI ; Pertega-Diaz, Sonia/E-4353-2013
OI Suanzes, Jorge/0000-0002-7076-4079; Pertega-Diaz,
   Sonia/0000-0003-3891-3203
CR American Academy of Pediatrics, COVID 19 INT GUID RE
   An RP, 2020, J SPORT HEALTH SCI, V9, P302, DOI 10.1016/j.jshs.2020.05.006
   [Anonymous], 1985, DIARIO OFICIAL GALIC, P1583
   Bates LC, 2020, CHILDREN-BASEL, V7, DOI 10.3390/children7090138
   Bogoch II, 2020, J TRAVEL MED, V27, DOI 10.1093/jtm/taaa008
   COVID-19 coronavirus pandemic, 2020, COVID 19 COR PAND
   Drezner JA, 2021, SPORTS HEALTH, V13, P15, DOI 10.1177/1941738120964458
   Dunton GF, 2020, BMC PUBLIC HEALTH, V20, DOI 10.1186/s12889-020-09429-3
   Organizaci?n Mundial de la Salud, CAD MOV CUENT MEJ SA
   Organizaci?n Panamericana de la Salud, 2019, PLAN ACC MUND ACT FI
   Sasser P, 2022, J ATHL TRAINING, V57, P59, DOI 10.4085/1062-6050-0185.21
   Singh S, 2020, PSYCHIAT RES, V293, DOI 10.1016/j.psychres.2020.113429
   Watson Andrew M, 2021, J Athl Train, DOI 10.4085/1062-6050-281-21
   Watson AM, 2021, J ATHL TRAINING, V56, P542, DOI 10.4085/610-20
   World Health Organization, WHO TIM COVID 19
NR 15
TC 2
Z9 2
U1 0
U2 1
PU SAGE PUBLICATIONS INC
PI THOUSAND OAKS
PA 2455 TELLER RD, THOUSAND OAKS, CA 91320 USA
SN 1941-7381
EI 1941-0921
J9 SPORTS HEALTH
JI Sports Health
PD JAN
PY 2022
VL 14
IS 1
BP 99
EP 102
AR 19417381211055682
DI 10.1177/19417381211055682
EA NOV 2021
PG 4
WC Sport Sciences
WE Science Citation Index Expanded (SCI-EXPANDED)
SC Sport Sciences
GA XL6AZ
UT WOS:000717182400001
PM 34751059
OA Green Submitted
DA 2022-11-04
ER

PT J
AU Acuna-Castillo, C
   Inostroza-Molina, A
   Castro, SA
   Molina-Cabrera, S
   Leiva-Salcedo, E
   Riquelme, D
   Luraschi, R
   Barrera-Avalos, C
   Vallejos-Vidal, E
   Mella-Torres, A
   Valdes, D
   Torres, C
   Maisey, K
   Escobar, A
   Reyes-Cerpa, S
   Toro-Ascuy, D
   Imarai, M
   Reyes-Lopez, FE
   Sandino, AM
AF Acuna-Castillo, Claudio
   Inostroza-Molina, Ailen
   Castro, Sergio A.
   Molina-Cabrera, Sonia
   Leiva-Salcedo, Elias
   Riquelme, Denise
   Luraschi, Roberto
   Barrera-Avalos, Carlos
   Vallejos-Vidal, Eva
   Mella-Torres, Andrea
   Valdes, Daniel
   Torres, Claudio
   Maisey, Kevin
   Escobar, Alejandro
   Reyes-Cerpa, Sebastian
   Toro-Ascuy, Daniela
   Imarai, Monica
   Reyes-Lopez, Felipe E.
   Sandino, Ana Maria
TI Comparison of the First and Second Wave of Infections by SARS-CoV-2: A
   Retrospective and Longitudinal Study From a Primary Health Care Center
   in Santiago of Chile
SO FRONTIERS IN PUBLIC HEALTH
LA English
DT Article
DE SARS-CoV-2; COVID-19; waves of infection; vaccination; Chile
ID COVID-19; MORTALITY
AB The current COVID-19 pandemic is caused by the severe acute respiratory syndrome coronavirus 2 (SARS-CoV-2). Many countries have reported the experience of at least two contagion waves, describing associated mortality rates and population behavior. The analysis of the effect of this pandemic in different localities can provide valuable information on the key factors to consider in the face of future massive infectious diseases. This work describes the first retrospective and comparative study about behavior during the first and second waves of the COVID-19 pandemic in Chile from a primary Healthcare Center. From 19,313 real-time quantitative PCR (RT-qPCR) tests assessed, the selected 1,694 positive diagnostics showed a decrease in mortality rate in the second wave (0.6%) compared with the first (4.6%). In addition, we observed that infections in the second wave were mainly in young patients with reduced comorbidities. The population with a complete vaccination schedule shows a decrease in the duration of symptoms related to the disease, and patients with more comorbidities tend to develop severe illness. This report provides evidence to partially understand the behavior and critical factors in the severity of the COVID-19 pandemic in the population of Santiago of Chile.
C1 [Acuna-Castillo, Claudio; Luraschi, Roberto; Barrera-Avalos, Carlos; Vallejos-Vidal, Eva; Mella-Torres, Andrea; Valdes, Daniel; Maisey, Kevin; Imarai, Monica; Reyes-Lopez, Felipe E.; Sandino, Ana Maria] Univ Santiago Chile, Fac Quim & Biol, Ctr Biotecnol Acuicola, Santiago, Chile.
   [Acuna-Castillo, Claudio; Leiva-Salcedo, Elias; Riquelme, Denise; Imarai, Monica; Sandino, Ana Maria] Univ Santiago Chile, Fac Quim & Biol, Dept Biol, Santiago, Chile.
   [Inostroza-Molina, Ailen; Molina-Cabrera, Sonia] Ctr Salud Familia San Jose Chuchunco, Santiago, Chile.
   [Castro, Sergio A.] Univ Santiago Chile, Fac Quim & Biol, Lab Ecol & Biodivers, Santiago, Chile.
   [Vallejos-Vidal, Eva] Univ Santiago Chile, Ctr Nanociencia & Nanotecnol CEDENNA, Santiago, Chile.
   [Vallejos-Vidal, Eva] Univ Americas, Fac Med Vet & Agron, Santiago, Chile.
   [Torres, Claudio] Drexel Univ, Dept Neurobiol, Philadelphia, PA USA.
   [Escobar, Alejandro] Univ Chile, Fac Odontol, Lab Biol Celular & Mol, Inst Invest Ciencias Odontol, Santiago, Chile.
   [Reyes-Cerpa, Sebastian] Univ Mayor, Fac Ciencias, Ctr Genomica & Bioinformat, Santiago, Chile.
   [Reyes-Cerpa, Sebastian] Univ Mayor, Escuela Biotecnol, Fac Ciencias, Santiago, Chile.
   [Toro-Ascuy, Daniela] Univ Autonoma Chile, Fac Ciencias Salud, Lab Virol, Inst Ciencias Biomed, Santiago, Chile.
   [Reyes-Lopez, Felipe E.] Univ Autonoma Barcelona, Dept Cell Biol Physiol & Immunol, Barcelona, Spain.
RP Reyes-Lopez, FE; Sandino, AM (通讯作者)，Univ Santiago Chile, Fac Quim & Biol, Ctr Biotecnol Acuicola, Santiago, Chile.; Sandino, AM (通讯作者)，Univ Santiago Chile, Fac Quim & Biol, Dept Biol, Santiago, Chile.; Reyes-Lopez, FE (通讯作者)，Univ Autonoma Barcelona, Dept Cell Biol Physiol & Immunol, Barcelona, Spain.
EM Felipe.Reyes@uab.cat; ana.sandino@usach.cl
RI Luraschi, Roberto/AAI-7965-2021; Reyes-López, Felipe E./S-1760-2018
OI Luraschi, Roberto/0000-0001-5611-4320; Reyes-López, Felipe
   E./0000-0002-5001-457X; Acuna-Castillo, Claudio/0000-0003-3607-6077
FU The Laboratory of Virology; Rapid Assignment of Resources for Research
   Projects on the Coronavirus (COVID-19) [COVID1038]; Fondecyt [1201664,
   1211841, 11221308]; DICYT-USACH [021943AC]; FONDEQUIP [EQM200016]; ANID,
   Government of Chile [COVID1038];  [CEDENNA AFB-180001]
FX The Laboratory of Virology had the support from the COVID-19 diagnosis
   in the University laboratories network (Ministry of Sciences, Ministry
   of Health, Government of Chile) for diagnosis tasks. The authors also
   thank the Rapid Assignment of Resources for Research Projects on the
   Coronavirus (COVID-19) (Project Number COVID1038; AMS, ANID, Government
   of Chile), Fondecyt regular project numbers 1201664 (MI) and 1211841
   (FER-L) (ANID, Government of Chile), Fondecyt iniciacion 11221308 (EV-V)
   (ANID, Government of Chile), and DICYT-USACH Project Number 021943AC
   (CA-C.) grants. EV-V was partially funded by FONDEQUIP grant project
   number EQM200016, and Basal project CEDENNA AFB-180001 (ANID, Government
   of Chile). The funders had no role in the study design, data collection
   and analysis, decision to publish, or preparation of the manuscript.
CR Blumenthal D, 2020, NEW ENGL J MED, V383, P1483, DOI 10.1056/NEJMsb2021088
   Chang R., 2022, COVID RESILIENCE RAN
   Coyer L, 2022, LANCET REG HEALTH-EU, V13, DOI 10.1016/j.lanepe.2021.100284
   Department Department of Epidemiology Ministry Ministry of Health Chile, 2021, INF EP CIRC VAR SARS
   He ZY, 2021, LANCET, V397, P1075, DOI 10.1016/S0140-6736(21)00238-5
   Hirabara SM, 2022, FRONT CELL INFECT MI, V11, DOI 10.3389/fcimb.2021.781429
   Iftimie S, 2021, PLOS ONE, V16, DOI 10.1371/journal.pone.0248029
   Jara A, 2021, NEW ENGL J MED, V385, P875, DOI 10.1056/NEJMoa2107715
   Johnson L, 2022, MEDRXIV, DOI [10.1101/2022.01.12.22269148, DOI 10.1101/2022.01.12.22269148]
   Kunno Jadsada, 2021, Adv Prev Med, V2021, P5807056, DOI 10.1155/2021/5807056
   Mason KE, 2021, FRONT PUBLIC HEALTH, V9, DOI 10.3389/fpubh.2021.584182
   Ministry Ministry of Health Government Government of Chile, 2022, SURVEY FOOD CONSUMPT
   Minnai F, 2022, SCI REP-UK, V12, DOI 10.1038/s41598-022-08573-7
   Nafilyan V, 2021, EUR J EPIDEMIOL, V36, P605, DOI 10.1007/s10654-021-00765-1
   Oladunjoye O, 2021, J COMMUNITY HOSP INT, V11, P747, DOI 10.1080/20009666.2021.1978154
   Lemos DRQ, 2020, REV SOC BRAS MED TRO, V53, DOI 10.1590/0037-8682-0354-2020
   da Silva SJR, 2021, ONE HEALTH-AMSTERDAM, V13, DOI 10.1016/j.onehlt.2021.100287
   Sarkar A, 2021, PATHOGENS, V10, DOI 10.3390/pathogens10091222
   Seong H, 2021, INT J INFECT DIS, V104, P742, DOI 10.1016/j.ijid.2021.02.004
   Thakur V, 2022, INFECTION, V50, P309, DOI 10.1007/s15010-021-01734-2
   Villani L, 2020, FRONT PUBLIC HEALTH, V8, DOI 10.3389/fpubh.2020.620416
   Vinceti M, 2021, ENVIRON RES, V197, DOI 10.1016/j.envres.2021.111097
   Zhou P, 2020, NATURE, V579, P270, DOI 10.1038/s41586-020-2012-7
NR 23
TC 0
Z9 0
U1 1
U2 1
PU FRONTIERS MEDIA SA
PI LAUSANNE
PA AVENUE DU TRIBUNAL FEDERAL 34, LAUSANNE, CH-1015, SWITZERLAND
EI 2296-2565
J9 FRONT PUBLIC HEALTH
JI Front. Public Health
PD JUN 30
PY 2022
VL 10
AR 913519
DI 10.3389/fpubh.2022.913519
PG 8
WC Public, Environmental & Occupational Health
WE Science Citation Index Expanded (SCI-EXPANDED); Social Science Citation Index (SSCI)
SC Public, Environmental & Occupational Health
GA 3A6EJ
UT WOS:000827350500001
PM 35844873
OA Green Published, gold
DA 2022-11-04
ER

PT J
AU Mousavi, SH
   Delshad, MH
   Martellucci, CA
   Bhandari, D
   Ozaki, A
   Pourhaji, F
   Pourhaji, F
   Hosseini, SMR
   Roien, R
   Ramozi, AA
   Wafaee, M
   Qaderi, S
   Delsoz, M
   Sigdel, S
   Kotera, Y
   Sawano, T
   Dhama, K
   Rodriguez-Morales, AJ
   Wang, JW
   Tanimoto, T
   Yousefi, AA
   Sah, R
AF Mousavi, Sayed Hamid
   Delshad, Mohammad Hossein
   Martellucci, Cecilia Acuti
   Bhandari, Divya
   Ozaki, Akihiko
   Pourhaji, Fatemeh
   Pourhaji, Fahimeh
   Hosseini, Sayed Mohammad Reza
   Roien, Rohullah
   Ramozi, Abass Ali
   Wafaee, Marzia
   Qaderi, Shohra
   Delsoz, Mohammad
   Sigdel, Shailendra
   Kotera, Yasuhiro
   Sawano, Toyoaki
   Dhama, Kuldeep
   Rodriguez-Morales, Alfonso J.
   Wang, Jiwei
   Tanimoto, Tetsuya
   Yousefi, Ali Ahmad
   Sah, Ranjit
TI Community Behavioral and Perceived Responses in the COVID-19 Outbreak in
   Afghanistan: A Cross-Sectional Study
SO DISASTER MEDICINE AND PUBLIC HEALTH PREPAREDNESS
LA English
DT Article; Early Access
DE perceived threat; COVID-19; perceived susceptibility; perceived
   severity; behavioral response; Afghanistan
ID SARS
AB Objective: Community responses are important for the management of early-phase outbreaks of coronavirus disease 2019 (COVID-19). Perceived susceptibility and severity are considered key elements that motivate people to adopt nonpharmaceutical interventions. This study aimed to (i) explore perceived susceptibility and severity of the COVID-19 pandemic, (ii) examine the practice of nonpharmaceutical interventions, and (iii) assess the potential association of perceived COVID-19 susceptibility and severity with the practice of nonpharmaceutical interventions among people living in Afghanistan. Methods: A cross-sectional design was used, using online surveys disseminated from April to May 2020. Convenience sampling was used to recruit the participants of this study. The previously developed scales were used to assess the participants' demographic information, perceived risk of severe acute respiratory syndrome coronavirus 2 (SARS-CoV-2) infection, and perceived severity of COVID-19. Multivariate analyses were conducted to assess the potential association of perceived COVID-19 susceptibility and severity with the practice of nonpharmaceutical interventions. Results: The Internet was the main source for obtaining COVID-19 information among participants in this study. While 45.8% of the participants believed it was "very unlikely" for them to get infected with COVID-19, 76.7% perceived COVID-19 as a severe disease. Similarly, 37.5% believed the chance of being cured if infected with COVID-19 is "unlikely/very unlikely." The majority of participants (95.6%) perceived their health to be in "good" and "very good" status. Overall, 74.2% mentioned that they stopped visiting public places, 49.7% started using gloves, and 70.4% started wearing a mask. Participants who believed they have a low probability of survival if infected with COVID-19 were more likely to wear masks and practice hand washing. Conclusions: It appears that communities' psychological and behavioral responses were affected by the early phase of the COVID-19 pandemic in Afghanistan, especially among young Internet users. The findings gained from a timely behavioral assessment of the community might be useful to develop interventions and risk communication strategies in epidemics within and beyond COVID-19.
C1 [Mousavi, Sayed Hamid; Roien, Rohullah; Ramozi, Abass Ali; Qaderi, Shohra; Delsoz, Mohammad; Yousefi, Ali Ahmad] Kateb Univ, Med Res Ctr, Kabul, Afghanistan.
   [Mousavi, Sayed Hamid] Afghanistan Natl Char Org Special Dis ANCOSD, Kabul, Afghanistan.
   [Delshad, Mohammad Hossein; Pourhaji, Fatemeh] Torbat Heydariyeh Univ Med Sci, Sch Hlth, Publ Hlth Dept, Torbat Heydariyeh, Iran.
   [Delshad, Mohammad Hossein; Pourhaji, Fatemeh] Torbat Heydariyeh Univ Med Sci, Hlth Sci Res Ctr, Torbat Heydariyeh, Iran.
   [Martellucci, Cecilia Acuti] Univ Ferrara, Dept Med Sci, Ferrara, Italy.
   [Bhandari, Divya; Ozaki, Akihiko; Tanimoto, Tetsuya] Med Governance Res Inst, Tokyo, Japan.
   [Ozaki, Akihiko] Tokiwa Fdn, Jyoban Hosp, Dept Breast Surg, Fukushima, Japan.
   [Pourhaji, Fahimeh] Mashhad Univ Med Sci, Sch Hlth, Dept Hlth Educ & Hlth Promot, Mashhad, Razavi Khorasan, Iran.
   [Hosseini, Sayed Mohammad Reza] Med Res Ctr, Razi Inst Higher Educ, Kabul, Afghanistan.
   [Wafaee, Marzia] Kabul Univ, Fac Chem, Kabul, Afghanistan.
   [Qaderi, Shohra] Shahid Beheshti Univ Med Sci, Sch Med, Tehran, Iran.
   [Delsoz, Mohammad] NOOR Eye Care Training Ctr Int Assistance Mission, Kabul, Afghanistan.
   [Sigdel, Shailendra] Tribhuvan Univ, Inst Med, Dept Cardiothorac & Vasc Anesthesiol, Maharajgunj Med Campus, Kathmandu, Nepal.
   [Kotera, Yasuhiro] Univ Derby, Human Sci Res Ctr, Derby, England.
   [Sawano, Toyoaki] Fukushima Med Univ, Sch Med, Dept Radiat Hlth Management, Fukushima, Japan.
   [Dhama, Kuldeep] ICAR Indian Vet Res Inst, Div Pathol, Bareilly, Uttar Pradesh, India.
   [Rodriguez-Morales, Alfonso J.] Fdn Univ Autonoma Amer, Fac Med, Grp Invest Biomed, Pereira, Colombia.
   [Wang, Jiwei] Fudan Univ, Sch Publ Hlth, Shanghai, Peoples R China.
   [Sah, Ranjit] Tribhuvan Univ, Teaching Hosp, Inst Med, Kathmandu, Nepal.
RP Bhandari, D (通讯作者)，Med Governance Res Inst, Tokyo, Japan.
EM rayordeal3@gmail.com
RI Martellucci, Cecilia/GQI-2453-2022; rodriguez, andrea/GRO-4054-2022;
   Sigdel, Shailendra/AAF-2603-2021; roien, rohullah/ADB-3578-2022;
   delshad, mohammad hossien/H-5571-2016; Dhama, Kuldeep/B-7852-2015;
   Martellucci, Cecilia Acuti/AAW-5903-2020; BHANDARI, DIVYA/AAF-2069-2021;
   Kotera, Yasuhiro/A-9823-2017
OI Sigdel, Shailendra/0000-0001-5357-1083; delshad, mohammad
   hossien/0000-0002-3512-9010; Dhama, Kuldeep/0000-0001-7469-4752;
   Martellucci, Cecilia Acuti/0000-0002-4308-2144; BHANDARI,
   DIVYA/0000-0001-7720-9150; Qaderi, Shohra/0000-0003-4427-5121; Kotera,
   Yasuhiro/0000-0002-0251-0085; Mousavi, Sayed Hamid/0000-0002-5300-8095
FU Afghanistan National Charity Organization for Special Diseases (ANCOSD)
FX The authors thank all the individuals who took part in the study. Our
   sincere gratitude to the Afghanistan National Charity Organization for
   Special Diseases (ANCOSD) for their financial support for this study.
CR Atchison C, 2021, BMJ OPEN, V11, DOI 10.1136/bmjopen-2020-043577
   Tran BX, 2020, INT J ENV RES PUB HE, V17, DOI 10.3390/ijerph17103577
   Barrios JM., 2020, 27008 NBER, DOI [10.3386/w27008, DOI 10.3386/W27008]
   Basch CH, 2020, INFECT DIS HEALTH, V25, P205, DOI 10.1016/j.idh.2020.05.001
   Bhandari D, 2020, PLOS ONE, V15, DOI 10.1371/journal.pone.0235275
   Carico R, 2021, RES SOC ADMIN PHARM, V17, P1984, DOI 10.1016/j.sapharm.2020.03.017
   Cinelli M, 2020, SCI REP-UK, V10, DOI 10.1038/s41598-020-73510-5
   ELGhamrawy S.M., 2020, DIAGNOSIS PREDICTION
   Goddard NL, 2006, PUBLIC HEALTH, V120, P27, DOI 10.1016/j.puhe.2005.10.003
   Gray L, 2020, J PRIM HEALTH CARE, V12, P199, DOI 10.1071/HC20089
   Index Mundi, AFGH DEM PROF
   Kerali H., 2020, WORLD BANK BLOGS STR
   Kwok KO, 2020, EMERG INFECT DIS, V26, P1575, DOI 10.3201/eid2607.200500
   Lau JTF, 2003, J EPIDEMIOL COMMUN H, V57, P864, DOI 10.1136/jech.57.11.864
   Martellucci Cecilia Acuti, 2020, Advances in Biological Regulation, V77, P100730, DOI [10.1016/j.jbior.2020.100730, 10.1016/j.jbior.2020.100736]
   Mehrdad E., 2020, AFGHANISTAN FAILED C
   Ministry of Public Health Afghanistan ICF, 2019, AFGH SERV PROV ASS 2
   Monte RL., 2020, GAVI VACCINE ALLIANC
   Mousavi SH, 2020, LANCET INFECT DIS, V20, P657, DOI 10.1016/S1473-3099(20)30231-0
   Perez-Saez J, 2021, LANCET INFECT DIS, V21, pE69, DOI 10.1016/S1473-3099(20)30584-3
   Qian M., 2020, PSYCHOL RESPONSES BE, DOI DOI 10.1101/2020.02.18.20024448
   Sardari W., 2020, INT RES J ENG TECHNO, V07, P1158
   Scarinci IC, 2021, J COMMUN HEALTH, V46, P932, DOI 10.1007/s10900-021-00976-3
   Shah J, 2020, LANCET GLOB HEALTH, V8, pE771, DOI 10.1016/S2214-109X(20)30124-8
   Wang LP, 2014, EMERG INFECT DIS, V20, P1296, DOI 10.3201/eid2008.131821
   Watkins A., 2020, COVID 19 AFGHANISTAN
   World Health Organization, 2020, WHO2019NCOVSCI BRIEF
   World Health Organization, 2009, WHO GUID HAND HYG HL
   World Health Organization,, AFGH CURR COVID 19 S
   Wu ZY, 2020, JAMA-J AM MED ASSOC, V323, P1239, DOI 10.1001/jama.2020.2648
NR 30
TC 1
Z9 1
U1 2
U2 2
PU CAMBRIDGE UNIV PRESS
PI NEW YORK
PA 32 AVENUE OF THE AMERICAS, NEW YORK, NY 10013-2473 USA
SN 1935-7893
EI 1938-744X
J9 DISASTER MED PUBLIC
JI Dis. Med. Public Health Prep.
AR PII S193578932100135X
DI 10.1017/dmp.2021.135
EA MAY 2021
PG 7
WC Public, Environmental & Occupational Health
WE Science Citation Index Expanded (SCI-EXPANDED); Social Science Citation Index (SSCI)
SC Public, Environmental & Occupational Health
GA ZB8NG
UT WOS:000757091700001
PM 33947492
OA hybrid, Green Published
DA 2022-11-04
ER

PT J
AU Lee, JY
   Eimicke, T
   Rehm, JL
   Connelly, KJ
   Roberts, SA
AF Lee, Janet Y.
   Eimicke, Toni
   Rehm, Jennifer L.
   Connelly, Kara J.
   Roberts, Stephanie A.
TI Providing Gender-Affirmative Care During the Severe Acute Respiratory
   Syndrome Coronavirus 2 Pandemic Era: Experiences and Perspectives from
   Pediatric Endocrinologists in the United States
SO TRANSGENDER HEALTH
LA English
DT Article
DE endocrinologists; gender-affirmative care; pandemic; pediatrics;
   transgender
ID PUBERTY SUPPRESSION; HEALTH; TELEHEALTH; ADOLESCENT; CHILDREN
AB Transgender and gender diverse (TGD) youth are at risk of worsened health disparities during the severe acute respiratory syndrome coronavirus 2 (SARS-CoV-2) pandemic. Health care delivery by pediatric endocrinologists, including rapid implementation of telemedicine services, during the pandemic has not been documented. The Pediatric Endocrine Society's Transgender Health Special Interest Group met virtually to survey practice patterns during the SARS-CoV-2 pandemic. The majority of pediatric endocrinologists continued to provide most aspects of medical transition; however, we also identified several barriers to care. Overall, the survey results demonstrated that telemedicine can be utilized as an effective way to provide gender-affirming medical care to TGD youth.
C1 [Lee, Janet Y.] Univ Calif San Francisco, Div Pediat Endocrinol, Dept Pediat, San Francisco, CA 94143 USA.
   [Lee, Janet Y.] Univ Calif San Francisco, Div Pediat Endocrinol, Dept Med, San Francisco, CA 94143 USA.
   [Lee, Janet Y.] Univ Calif San Francisco, Div Endocrinol & Metab, Dept Pediat, San Francisco, CA 94143 USA.
   [Lee, Janet Y.] Univ Calif San Francisco, Div Endocrinol & Metab, Dept Med, San Francisco, CA 94143 USA.
   [Eimicke, Toni] Maine Med Ctr, Div Pediat Endocrinol, Portland, ME 04102 USA.
   [Eimicke, Toni] Maine Med Ctr, Gender Clin, Portland, ME 04102 USA.
   [Rehm, Jennifer L.] Univ Wisconsin, Dept Pediat, Div Pediat Endocrinol, Madison, WI USA.
   [Connelly, Kara J.] Oregon Hlth & Sci Univ, Dept Pediat, Div Endocrinol, 3181 Sw Sam Jackson Pk Rd, Portland, OR 97201 USA.
   [Roberts, Stephanie A.] Boston Childrens Hosp, Dept Pediat, Div Endocrinol, Boston, MA USA.
RP Lee, JY (通讯作者)，Univ Calif San Francisco, Global Hlth & Clin Sci, Mission Hall,550 16th St,4th Floor,Box 0434, San Francisco, CA 94143 USA.
EM janet.lee@ucsf.edu
CR Achille C, 2020, INT J PEDIATR ENDOCR, V2020, DOI 10.1186/s13633-020-00078-2
   [Anonymous], 2020 Legislative Tracker : Anti-transgender medical care bans
   Barney A, 2020, J ADOLESCENT HEALTH, V67, P164, DOI 10.1016/j.jadohealth.2020.05.006
   Blosnich JR, 2019, JMIR MED INF, V7, DOI 10.2196/11695
   Costa R, 2015, J SEX MED, V12, P2206, DOI 10.1111/jsm.13034
   de Vries ALC, 2014, PEDIATRICS, V134, P696, DOI 10.1542/peds.2013-2958
   Goldenberg T, 2020, TRANSGENDER HEALTH, V5, P173, DOI 10.1089/trgh.2019.0074
   Gridley SJ, 2016, J ADOLESCENT HEALTH, V59, P254, DOI 10.1016/j.jadohealth.2016.03.017
   Hembree WC, 2017, J CLIN ENDOCR METAB, V102, P3869, DOI [10.1210/jc.2017-01658, 10.1210/jc.2017-02548]
   Hick John L, 2020, NAM Perspect, V2020, DOI 10.31478/202003b
   Hsieh S, 2014, PEDIATR ANN, V43, P238, DOI 10.3928/00904481-20140522-11
   Hunt QA, 2020, ARCH SUICIDE RES, V24, pS340, DOI 10.1080/13811118.2019.1610677
   Kidd KM, 2021, J ADOLESCENT HEALTH, V68, P1082, DOI 10.1016/j.jadohealth.2020.09.010
   Kuper LE, 2020, PEDIATRICS, V145, DOI 10.1542/peds.2019-3006
   Lopez X, 2017, CURR OPIN PEDIATR, V29, P475, DOI 10.1097/MOP.0000000000000516
   Montano GT, 2020, J ADOLESCENT HEALTH, V66, P761, DOI 10.1016/j.jadohealth.2020.03.016
   Myers K, 2017, TELEMED E-HEALTH, V23, P779, DOI 10.1089/tmj.2017.0177
   Rider GN, 2018, PEDIATRICS, V141, DOI 10.1542/peds.2017-1683
   Roberts SA, 2020, J ADOLESCENT HEALTH, V67, P635, DOI 10.1016/j.jadohealth.2020.08.018
   Sequeira GM, 2020, J ADOLESCENT HEALTH, V66, pS31
   Shipherd JC, 2016, TELEMED E-HEALTH, V22, P1008, DOI 10.1089/tmj.2016.0013
   Turban JL, 2020, PEDIATRICS, V145, DOI 10.1542/peds.2019-1725
   Webb Hooper M, 2020, JAMA-J AM MED ASSOC, V323, P2466, DOI 10.1001/jama.2020.8598
   Whitehead J, 2016, PLOS ONE, V11, DOI 10.1371/journal.pone.0146139
   Wood SM, 2020, J ADOLESCENT HEALTH, V67, P172, DOI 10.1016/j.jadohealth.2020.05.025
NR 25
TC 3
Z9 3
U1 2
U2 2
PU MARY ANN LIEBERT, INC
PI NEW ROCHELLE
PA 140 HUGUENOT STREET, 3RD FL, NEW ROCHELLE, NY 10801 USA
SN 2688-4887
EI 2380-193X
J9 TRANSGENDER HEALTH
JI Transgender Health
PD APR 1
PY 2022
VL 7
IS 2
BP 170
EP 174
DI 10.1089/trgh.2020.0151
PG 5
WC Psychology, Clinical; Public, Environmental & Occupational Health;
   Social Sciences, Biomedical
WE Science Citation Index Expanded (SCI-EXPANDED); Social Science Citation Index (SSCI)
SC Psychology; Public, Environmental & Occupational Health; Biomedical
   Social Sciences
GA 0V9XL
UT WOS:000788692800010
PM 35586575
DA 2022-11-04
ER

PT J
AU Farronato, M
   Dolci, C
   Boccalari, E
   Izadi, S
   Rios, LHS
   Festa, M
   Panetta, V
   De Vito, D
   Tartaglia, GM
AF Farronato, Marco
   Dolci, Carolina
   Boccalari, Elisa
   Izadi, Sara
   Salvatierra Rios, Luis Hernan
   Festa, Maurizio
   Panetta, Valentina
   De Vito, Danila
   Tartaglia, Gianluca Martino
TI Serological Profile of Children and Young Adults with at Least One
   SARS-CoV-2 Positive Cohabitant: An Observational Study
SO INTERNATIONAL JOURNAL OF ENVIRONMENTAL RESEARCH AND PUBLIC HEALTH
LA English
DT Article
DE COVID-19; SARS-CoV-2; serological test; children; young adults;
   adolescents; family cluster
AB At the end of 2019, a new disease caused by the novel coronavirus SARS-CoV-2 appeared in Wuhan Province in China. Children seemed to be infected less frequently than adults, and family clusters seemed to play an important role in the spread of the pandemic. The aim of this study is to evaluate the serological profile of children and young adults between 4 and 16 years of age in order to assess the transmission patterns of COVID-19 between cohabitants. The subjects lived with at least one cohabitant who tested positive for the disease using a nasopharyngeal swab. To avoid contact with the disease, families were interviewed by telephone. Forty-nine children and adolescents with a mean age of 11 years were then subjected to a rapid lateral flow chromatographic test. Of them, seven (14.3%) were immunoglobulin G (IgG)-positive, and four (8.2%) were immunoglobulin M (IgM)-positive. In total, 16.3% of the tested sample had antibodies against SARS-CoV-2: this may confirm the lower vulnerability of children to COVID-19, despite the small sample size. The time from the negativization of the cohabitant until the test day may have influenced the results, especially when this timeframe is wide.
C1 [Farronato, Marco; Dolci, Carolina; Boccalari, Elisa; Izadi, Sara; Salvatierra Rios, Luis Hernan; Festa, Maurizio; Tartaglia, Gianluca Martino] Univ Milan, Sch Dent, Dept Biomed Surg & Dent Sci, I-20122 Milan, Italy.
   [Farronato, Marco; Dolci, Carolina; Boccalari, Elisa; Izadi, Sara; Salvatierra Rios, Luis Hernan; Festa, Maurizio] Osped Maggiore Policlin, Fdn IRCCS Ca Granda, I-20122 Milan, Italy.
   [Panetta, Valentina] Biostat Off, Altrastatist Consultancy Training, I-00175 Rome, Italy.
   [De Vito, Danila] Univ Bari Aldo Moro, Dept Basic Med Sci Neurosci & Sense Organs, I-70124 Bari, Italy.
RP Tartaglia, GM (通讯作者)，Univ Milan, Sch Dent, Dept Biomed Surg & Dent Sci, I-20122 Milan, Italy.
EM marco.farronato@unimi.it; carolina.dolci@unimi.it;
   eli.boccalari@gmail.com; sara.izadi@unimi.it; luis.salvatierra@unimi.it;
   maurizio.festa@unimi.it; valentina.panetta@laltrastatistica.com;
   danila.devito@uniba.it; gianluca.tartaglia@unimi.it
RI Farronato, Marco/AAH-2806-2019
OI Farronato, Marco/0000-0002-6209-9873; De Vito,
   Danila/0000-0002-4816-4456
CR Bialek S, 2020, MMWR-MORBID MORTAL W, V69, P422, DOI 10.15585/mmwr.mm6914e4
   Castagnoli R, 2020, JAMA PEDIATR, V174, P882, DOI 10.1001/jamapediatrics.2020.1467
   CDC COVID-19 Response Team, 2020, MMWR-MORBID MORTAL W, V69, P343, DOI [10.15585/mmwr.mm6912e2, 10.15585/mmwr.mm6915e4]
   Chan JFW, 2020, LANCET, V395, P514, DOI 10.1016/S0140-6736(20)30154-9
   de Souza TH, 2020, PEDIATR PULM, V55, P1892, DOI 10.1002/ppul.24885
   Desai A, 2020, CUREUS, V12, DOI 10.7759/cureus.10413
   Dong YY, 2020, PEDIATRICS, V145, DOI 10.1542/peds.2020-0702
   Farronato M, 2020, INT J ENV RES PUB HE, V17, DOI 10.3390/ijerph17186704
   HOFFMANN M, 2020, CELL, V181, P271, DOI [10.1016/j.cell.2020.02.052, DOI 10.1016/J.CELL.2020.02.052]
   Ji LN, 2020, WORLD J PEDIATR, V16, P267, DOI 10.1007/s12519-020-00356-2
   Kobokovich A., SEROLOGY BASED TESTS
   Kweon OJ, 2020, PLOS ONE, V15, DOI 10.1371/journal.pone.0240395
   Laws RL, 2021, PEDIATRICS, V147, DOI 10.1542/peds.2020-027268
   Li Q, 2020, N ENGL J MED, DOI 10.1056/NEJMoa2001316
   Li ZT, 2020, J MED VIROL, V92, P1518, DOI 10.1002/jmv.25727
   Liu C, 2020, BMC PEDIATR, V20, DOI 10.1186/s12887-020-02316-1
   Livingston Edward, 2020, JAMA, V323, P1335, DOI 10.1001/jama.2020.4344
   Lu XX, 2020, NEW ENGL J MED, V382, P1663, DOI 10.1056/NEJMc2005073
   Ludvigsson JF, 2020, ACTA PAEDIATR, V109, P1088, DOI 10.1111/apa.15270
   Manigandan S, 2020, PROCESS BIOCHEM, V98, P233, DOI 10.1016/j.procbio.2020.08.016
   Meena J, 2020, INDIAN PEDIATR, V57, P820, DOI 10.1007/s13312-020-1961-0
   Pan YB, 2020, J INFECTION, V81, pE28, DOI 10.1016/j.jinf.2020.03.051
   Park Jee Young, 2020, Journal of Korean Medical Science, V35, P1, DOI 10.3346/jkms.2020.35.e124
   Parri N, 2020, NEW ENGL J MED, V383, P187, DOI 10.1056/NEJMc2007617
   Patel NA, 2020, AM J OTOLARYNG, V41, DOI 10.1016/j.amjoto.2020.102573
   Pollan M, 2020, LANCET, V396, P535, DOI 10.1016/S0140-6736(20)31483-5
   Rahimzadeh G, 2020, J PEDIAT REV, V8, P139, DOI 10.32598/jpr.8.2.139
   Romani L, 2020, ACTA PAEDIATR, V109, P2311, DOI 10.1111/apa.15465
   Saleem H, 2020, CUREUS J MED SCIENCE, V12, DOI 10.7759/cureus.8207
   Simon AK, 2015, P ROY SOC B-BIOL SCI, V282, DOI 10.1098/rspb.2014.3085
   Singhal T, 2020, INDIAN J PEDIATR, V87, P281, DOI 10.1007/s12098-020-03263-6
   StataCorp LLC, 2019, STAT REL 16 STAT SOF
   Sun D, 2020, FRONT PEDIATR, V8, DOI 10.3389/fped.2020.00386
   Verma Sourabh, 2021, Hosp Pediatr, V11, P71, DOI 10.1542/hpeds.2020-001917
   Wajnberg A, 2020, SCIENCE, V370, P1227, DOI 10.1126/science.abd7728
   Wei M, 2020, JAMA-J AM MED ASSOC, V323, P1313, DOI 10.1001/jama.2020.2131
   Zhou P, 2020, NATURE, V579, P270, DOI 10.1038/s41586-020-2012-7
   Zimmermann P, 2021, ARCH DIS CHILD, V106, P429, DOI 10.1136/archdischild-2020-320338
NR 38
TC 6
Z9 6
U1 0
U2 0
PU MDPI
PI BASEL
PA ST ALBAN-ANLAGE 66, CH-4052 BASEL, SWITZERLAND
EI 1660-4601
J9 INT J ENV RES PUB HE
JI Int. J. Environ. Res. Public Health
PD FEB
PY 2021
VL 18
IS 4
AR 1488
DI 10.3390/ijerph18041488
PG 12
WC Environmental Sciences; Public, Environmental & Occupational Health
WE Science Citation Index Expanded (SCI-EXPANDED); Social Science Citation Index (SSCI)
SC Environmental Sciences & Ecology; Public, Environmental & Occupational
   Health
GA QP1GN
UT WOS:000623585000001
PM 33557402
OA gold, Green Published
DA 2022-11-04
ER

PT J
AU Ratshikhopha, E
   Muvhali, M
   Naicker, N
   Tlotleng, N
   Jassat, W
   Singh, T
AF Ratshikhopha, Edith
   Muvhali, Munyadziwa
   Naicker, Nisha
   Tlotleng, Nonhlanhla
   Jassat, Waasila
   Singh, Tanusha
TI Disease Severity and Comorbidities among Healthcare Worker COVID-19
   Admissions in South Africa: A Retrospective Analysis
SO INTERNATIONAL JOURNAL OF ENVIRONMENTAL RESEARCH AND PUBLIC HEALTH
LA English
DT Article
DE coronavirus; risk factors; comorbidities; vulnerable; disease severity;
   health outcomes
ID SARS-COV-2 INFECTION; RISK; PREVALENCE; WAVES
AB Healthcare workers (HCWs) are among the most vulnerable in regard to contracting severe acute respiratory syndrome coronavirus 2 (SARS-CoV-2) infection. Comorbidities are reported to increase the risk for more severe COVID-19 outcomes, often requiring hospitalization. However, the evidence on disease severity and comorbidities among South African HCWs is lacking. This retrospective study analyzed the prevalence of comorbidities among HCW hospitalized with COVID-19 and its association with the severity of outcomes. Data from public and private hospitals in nine provinces of South Africa were extracted from the national hospital surveillance database for COVID-19 admissions. A total of 10,149 COVID-19 HCWs admissions were reported from 5 March 2020 to 31 December 2021. The risk of disease severity among HCWs increased with age, with those older (>= 60 years) having seven times the odds of disease severity (aOR 7.0; 95% CI 4.2-11.8) compared to HCWs in the younger age (20-29 years) group. The most commonly reported comorbidity was hypertension (36.3%), followed by diabetes (23.3%) and obesity (16.7%). Hypertension (aOR 1.3; 95% CI 1.0-1.6), diabetes (aOR 1.6; 95% CI 1.3-2.0), and HIV (aOR 1.6; 95% CI 1.2-2.1) were significantly associated with disease severity. In conclusion, age, gender, and existing comorbidities were strong predictors of the prognosis of severe COVID-19 among HCWs in South Africa. The information is important in the development of occupational health policies and vulnerability risk assessments for HCWs in light of future COVID-19 waves or similar outbreaks.
C1 [Ratshikhopha, Edith; Muvhali, Munyadziwa; Tlotleng, Nonhlanhla; Singh, Tanusha] Natl Inst Occupat Hlth, Natl Hlth Lab Serv, ZA-2000 Johannesburg, South Africa.
   [Ratshikhopha, Edith; Singh, Tanusha] Univ Witwatersrand, Sch Pathol, Dept Clin Microbiol & Infect Dis, ZA-2000 Johannesburg, South Africa.
   [Naicker, Nisha; Singh, Tanusha] Univ Johannesburg, Dept Environm Hlth, ZA-2028 Doornfontein, South Africa.
   [Jassat, Waasila] Natl Inst Communicable Dis, Natl Hlth Lab Serv, ZA-2192 Johannesburg, South Africa.
RP Singh, T (通讯作者)，Natl Inst Occupat Hlth, Natl Hlth Lab Serv, ZA-2000 Johannesburg, South Africa.; Singh, T (通讯作者)，Univ Witwatersrand, Sch Pathol, Dept Clin Microbiol & Infect Dis, ZA-2000 Johannesburg, South Africa.; Singh, T (通讯作者)，Univ Johannesburg, Dept Environm Hlth, ZA-2028 Doornfontein, South Africa.
EM edithr@nioh.ac.za; munyadziwam@nioh.ac.za; nnaicker@uj.ac.za;
   nonhlanhlat@nioh.ac.za; waasilaj@nicd.ac.za; tanushas@nioh.ac.za
OI singh, tanusha/0000-0002-9583-087X; Tlotleng,
   Nonhlanhla/0000-0003-1526-2495
FU National Health Laboratory Service
FX The labor contribution of the authors was funded by the National Health
   Laboratory Service.
CR Abdelmoniem R, 2021, J CLIN VIROL, V134, DOI 10.1016/j.jcv.2020.104710
   Bekker LG, 2021, LANCET GLOB HEALTH, V9, pE1177, DOI 10.1016/S2214-109X(21)00313-2
   Biccard BM, 2021, LANCET, V397, P1885, DOI 10.1016/S0140-6736(21)00441-4
   Buonafine CP, 2020, BMC INFECT DIS, V20, DOI 10.1186/s12879-020-05662-8
   Cheng SX, 2021, MEDICINE, V100, DOI 10.1097/MD.0000000000024971
   Chow N, 2020, MMWR-MORBID MORTAL W, V69, P382, DOI 10.15585/mmwr.mm6913e2
   Dahmm H, 2020, LOW INCOME COUNTRIES
   Dessie ZG, 2021, BMC INFECT DIS, V21, DOI 10.1186/s12879-021-06536-3
   Dyer O, 2021, BMJ-BRIT MED J, V375, DOI 10.1136/bmj.n3013
   Dzinamarira T, 2021, PLOS ONE, V16, DOI 10.1371/journal.pone.0250958
   Fretheim A., 2020, COVID 19 RELATIONSHI
   Gandhi RT, 2020, NEW ENGL J MED, V383, P1757, DOI 10.1056/NEJMcp2009249
   Gibson DM, 2020, J GEN INTERN MED, V35, P2804, DOI 10.1007/s11606-020-05992-y
   Gold MS, 2020, POSTGRAD MED, V132, P749, DOI 10.1080/00325481.2020.1786964
   Goldblatt D, 2021, J HOSP INFECT, V110, P60, DOI 10.1016/j.jhin.2020.12.019
   Guan WJ, 2020, EUR RESPIR J, V55, DOI 10.1183/13993003.00597-2020
   Huang CL, 2020, LANCET, V395, P497, DOI 10.1016/S0140-6736(20)30183-5
   Huang CG, 2020, J CLIN MICROBIOL, V58, DOI 10.1128/JCM.01068-20
   Hussen H, 2021, INT J GEN MED, V14, P1763, DOI 10.2147/IJGM.S301518
   Jain V, 2020, INT J PUBLIC HEALTH, V65, P533, DOI 10.1007/s00038-020-01390-7
   Jassat W, 2021, LANCET GLOB HEALTH, V9, pE1216, DOI 10.1016/S2214-109X(21)00289-8
   Jordan Rachel E, 2020, BMJ, V368, pm1198, DOI 10.1136/bmj.m1198
   Karlsson U, 2020, BMJ-BRIT MED J, V371, DOI 10.1136/bmj.m3944
   Leeds C, 2021, LANCET REG HEALTH-EU, V1, DOI 10.1016/j.lanepe.2020.100022
   Li J, 2021, AM J INFECT CONTROL, V49, P82, DOI 10.1016/j.ajic.2020.06.008
   Lombardi A, 2020, CLIN MICROBIOL INFEC, V26, DOI 10.1016/j.cmi.2020.06.013
   Malotle MM, 2017, PUBLIC HEALTH ACTION, V7, P258, DOI 10.5588/pha.17.0070
   Mash RJ, 2021, BMJ OPEN, V11, DOI 10.1136/bmjopen-2020-047016
   Mehta S, 2021, LANCET RESP MED, V9, P226, DOI 10.1016/S2213-2600(21)00068-0
   Mhango M, 2020, SAF HEALTH WORK-KR, V11, P262, DOI 10.1016/j.shaw.2020.06.001
   Monarrez-Espino J, 2021, HEALTHCARE-BASEL, V9, DOI 10.3390/healthcare9070895
   Nunes MC, 2021, CLIN INFECT DIS, V73, P1896, DOI 10.1093/cid/ciab398
   Ou MC, 2020, EPIDEMIOL INFECT, V148, DOI 10.1017/S095026882000179X
   Rees K, 2021, SAMJ S AFR MED J, V111, P309, DOI 10.7196/SAMJ.2021.v111i4.15434
   Regulation Gazette, 2021, GOVT GAZETTE, V672
   Shaikh FS, 2021, J MULTIDISCIP HEALTH, V14, P2169, DOI 10.2147/JMDH.S317884
   Singh T.S., 2020, OCCUP HLTH S AFR, V26, P42
   Sunjaya AP, 2022, EUR RESPIR J, V59, DOI 10.1183/13993003.01209-2021
   Thakur B, 2021, SCI REP-UK, V11, DOI 10.1038/s41598-021-88130-w
   Tian ZX, 2020, INT J CLIN PRACT, V74, DOI 10.1111/ijcp.13617
   Wang ZF, 2020, MEDICINE, V99, DOI 10.1097/MD.0000000000023327
   WHO, 2021, DIABETES
   WHO, 2021, 10 THREATS GLOB HLTH, DOI DOI 10.1016/S2213-2600(19)30418-7
   World Health Organization, COR DIS COVID 19 ADV
   Xu XW, 2020, BMJ-BRIT MED J, V368, DOI [10.1136/bmj.m606, 10.1136/bmj.m792]
   Yang J, 2020, INT J INFECT DIS, V94, P91, DOI 10.1016/j.ijid.2020.03.017
   Yang XB, 2020, LANCET RESP MED, V8, P475, DOI 10.1016/S2213-2600(20)30079-5
   Zhang JJ, 2020, ALLERGY, V75, P1730, DOI 10.1111/all.14238
   Zhou F, 2020, LANCET, V395, P1054, DOI 10.1016/S0140-6736(20)30566-3
NR 49
TC 0
Z9 0
U1 1
U2 1
PU MDPI
PI BASEL
PA ST ALBAN-ANLAGE 66, CH-4052 BASEL, SWITZERLAND
EI 1660-4601
J9 INT J ENV RES PUB HE
JI Int. J. Environ. Res. Public Health
PD MAY
PY 2022
VL 19
IS 9
AR 5519
DI 10.3390/ijerph19095519
PG 11
WC Environmental Sciences; Public, Environmental & Occupational Health
WE Science Citation Index Expanded (SCI-EXPANDED); Social Science Citation Index (SSCI)
SC Environmental Sciences & Ecology; Public, Environmental & Occupational
   Health
GA 1E6UK
UT WOS:000794620800001
PM 35564914
OA Green Published, gold
DA 2022-11-04
ER

PT J
AU Goossens, ME
   Neven, KY
   Pannus, P
   Barbezange, C
   Thomas, I
   Van Gucht, S
   Dierick, K
   Schmickler, MN
   Verbrugghe, M
   Van Loon, N
   Arien, KK
   Marchant, A
   Goriely, S
   Desombere, I
AF Goossens, Maria E.
   Neven, Kristof Y.
   Pannus, Pieter
   Barbezange, Cyril
   Thomas, Isabelle
   Van Gucht, Steven
   Dierick, Katelijne
   Schmickler, Marie-Noelle
   Verbrugghe, Mathieu
   Van Loon, Nele
   Arien, Kevin K.
   Marchant, Arnaud
   Goriely, Stanislas
   Desombere, Isabelle
TI The prior infection with SARS-CoV-2 study (PICOV) in nursing home
   residents and staff-study protocol description and presentation of
   preliminary findings on symptoms.
SO ARCHIVES OF PUBLIC HEALTH
LA English
DT Article
DE SARS-CoV-2; COVID-19; ILI; ARI; Multicentric; Cohort; Belgium; Antibody;
   Symptoms; Nursing home
ID OUTBREAK
AB Background The COVID-19 pandemic, caused by the severe acute respiratory syndrome coronavirus 2 (SARS-CoV-2), has presented itself as one of the most important health concerns of the 2020's, and hit the geriatric population the hardest. The presence of co-morbidities and immune ageing in the elderly lead to an increased susceptibility to COVID-19, as is the case for other influenza-like illnesses (ILI) or acute respiratory tract infections (ARI). However, little is known, about the impact of a previous or current infection on the other in terms of susceptibility, immune response, and clinical course. The aim of the "Prior Infection with SARS-COV-2" (PICOV) study is to compare the time to occurrence of an ILI or ARI between participants with a confirmed past SARS-CoV-2 infection (previously infected) and those without a confirmed past infection (naive) in residents and staff members of nursing homes. This paper describes the study design and population characteristics at baseline. Methods In 26 Belgian nursing homes, all eligible residents and staff members were invited to participate, resulting in 1,226 participants. They were classified as naive or previously infected based on the presence of detectable SARS-CoV-2 antibodies and/or a positive RT-qPCR result before participation in the study. Symptoms from a prior SARS-CoV-2 infection between March and August 2020 were compared between previously infected residents and staff members. Results Infection naive nursing home residents reported fewer symptoms than previously infected residents: on average 1.9 and 3.1 symptoms, respectively (p = 0.016). The same effect was observed for infection naive staff members and previously infected staff members (3.1 and 6.1 symptoms, respectively; p <0.0001). Moreover, the antibody development after a SARS-CoV-2 infection differs between residents and staff members, as previously infected residents tend to have a higher rate of asymptomatic cases compared to previously infected staff members (20.5% compared to 12.4%; p <0.0001). Conclusions We can postulate that COVID-19 disease development and symptomatology are different between a geriatric and younger population. Therefore, the occurrence and severity of a future ILI and/or ARI might vary from resident to staff.
C1 [Goossens, Maria E.; Neven, Kristof Y.; Pannus, Pieter] Sciensano, SD Epidemiol & Publ Hlth, Brussels, Belgium.
   [Barbezange, Cyril; Thomas, Isabelle; Van Gucht, Steven; Dierick, Katelijne; Desombere, Isabelle] Sciensano, SD Infect Dis Humans, Brussels, Belgium.
   [Schmickler, Marie-Noelle; Verbrugghe, Mathieu; Van Loon, Nele] Mensura Occupat Hlth Serv, Antwerp, Belgium.
   [Arien, Kevin K.] Inst Trop Med, Dept Biomed Sci, Virol Unit, Antwerp, Belgium.
   [Arien, Kevin K.] Univ Antwerp, Dept Biomed Sci, Antwerp, Belgium.
   [Marchant, Arnaud; Goriely, Stanislas] Univ Libre Bruxelles, Inst Med Immunol, Charleroi, Belgium.
RP Goossens, ME (通讯作者)，Sciensano, SD Epidemiol & Publ Hlth, Brussels, Belgium.
EM maria.goossens@sciensano.be
RI Neven, Kristof/AAI-7210-2020; Barbezange, Cyril/W-5133-2019
OI Neven, Kristof/0000-0002-1353-0292; Barbezange,
   Cyril/0000-0001-9606-2983; Goossens, Maria E./0000-0001-7128-1354
FU Belgian Federal Government
FX MEG obtained funding from The Belgian Federal Government.
CR Ayhan HO, 2004, QUAL QUANT, V38, P475
   Bai L, 2020, COINFECTION INFLUENZ, DOI [10.1101/2020.10.14.335893, DOI 10.1101/2020.10.14.335893]
   Carfi A, 2020, JAMA-J AM MED ASSOC, V324, P603, DOI 10.1001/jama.2020.12603
   Chen NS, 2020, LANCET, V395, P507, DOI 10.1016/S0140-6736(20)30211-7
   Chen YY, 2021, AGEING RES REV, V65, DOI 10.1016/j.arr.2020.101205
   Corman VM, 2020, EUROSURVEILLANCE, V25, P23, DOI 10.2807/1560-7917.ES.2020.25.3.2000045
   Cuadrado-Payan E, 2020, LANCET, V395, pE84, DOI 10.1016/S0140-6736(20)31052-7
   Decroly, 2020, CASE WALLONIA BELGIU, DOI [10.1101/2020.08.29.20183210, DOI 10.1101/2020.08.29.20183210]
   Graham NSN, 2020, J INFECTION, V81, P411, DOI 10.1016/j.jinf.2020.05.073
   Hashemi SA, 2021, J MED VIROL, V93, P1008, DOI 10.1002/jmv.26364
   Hens N, 2020, COVID 19 MORTALITY E, DOI [10.1101/2020.06.20.20136234, DOI 10.1101/2020.06.20.20136234]
   Herdman M, 2011, QUAL LIFE RES, V20, P1727, DOI 10.1007/s11136-011-9903-x
   Huang CL, 2021, LANCET, V397, P220, DOI 10.1016/S0140-6736(20)32656-8
   Jordan Rachel E, 2020, BMJ, V368, pm1198, DOI 10.1136/bmj.m1198
   KATZ S, 1970, GERONTOLOGIST, V10, P20, DOI 10.1093/geront/10.1_Part_1.20
   Koopmans, 2020, NEXT PHASE EVALUATIO, DOI [10.1101/2020.04, DOI 10.1101/2020.04]
   Lam MHB, 2009, ARCH INTERN MED, V169, P2142, DOI 10.1001/archinternmed.2009.384
   Lassauniere R., FORTHCOMING, DOI 10.1101/2020.04.09.20056325v1
   Lin DC, 2020, SCI CHINA LIFE SCI, V63, P606, DOI 10.1007/s11427-020-1668-5
   Magnavita N, 2020, INT J ENV RES PUB HE, V17, DOI 10.3390/ijerph17145218
   Mori H, 2021, J INFECT CHEMOTHER, V27, P70, DOI 10.1016/j.jiac.2020.09.003
   Neumann-Podczaska A, 2020, AGING DIS, V11, P988, DOI 10.14336/AD.2020.0620
   O'Driscoll M, 2020, NATURE, DOI 10.1038/s41586-020-2918-0
   Oran DP, 2020, ANN INTERN MED, V173, P362, DOI 10.7326/M20-3012
   Pangman VC, 2000, APPL NURS RES, V13, P209, DOI 10.1053/apnr.2000.9231
   Parente-Arias P, 2021, AM J OTOLARYNG, V42, DOI 10.1016/j.amjoto.2020.102648
   Rockwood K, 2020, CAN GERIATR J, V23, P254, DOI 10.5770/cgj.23.463
   Rudberg AS, 2020, NAT COMMUN, V11, DOI 10.1038/s41467-020-18848-0
   Schiffman SS, 1997, JAMA-J AM MED ASSOC, V278, P1357, DOI 10.1001/jama.278.16.1357
   Schmier Jordana K, 2004, Expert Rev Pharmacoecon Outcomes Res, V4, P159, DOI 10.1586/14737167.4.2.159
   Stavem K, 2021, THORAX, V76, P405, DOI 10.1136/thoraxjnl-2020-216377
   Vaira LA, 2020, HEAD NECK-J SCI SPEC, V42, P1252, DOI 10.1002/hed.26204
   Van Elslande J, 2020, CLIN MICROBIOL INFEC, V26, P1082, DOI 10.1016/j.cmi.2020.05.023
   Wang M., 2020, CLIN DIAGN 8274 SAMP, DOI [10.1101/2020.02.12.20022327, DOI 10.1101/2020.02.12.20022327]
   Watson J, 2020, BMJ-BRIT MED J, V369, DOI 10.1136/bmj.m1808
   Weiss P, 2020, LANCET, V395, P1014, DOI 10.1016/S0140-6736(20)30633-4
   White EM, 2020, JAMA INTERN MED, V180, P1709, DOI 10.1001/jamainternmed.2020.5664
   Wu D, 2020, INT J ACCOUNT INF MA, V28, P184, DOI [10.1016/j.ijid.2020.03.004, 10.1108/IJAIM-12-2018-0148]
   Zhou P, 2020, NATURE, V588, pE6, DOI [10.1038/s41586-020-2012-7, 10.1038/s41586-020-2951-z]
NR 39
TC 2
Z9 2
U1 0
U2 1
PU BMC
PI LONDON
PA CAMPUS, 4 CRINAN ST, LONDON N1 9XW, ENGLAND
SN 0778-7367
EI 2049-3258
J9 ARCH PUBLIC HEALTH
JI Arch. PUblic Health
PD NOV 11
PY 2021
VL 79
IS 1
AR 195
DI 10.1186/s13690-021-00715-z
PG 12
WC Public, Environmental & Occupational Health
WE Science Citation Index Expanded (SCI-EXPANDED); Social Science Citation Index (SSCI)
SC Public, Environmental & Occupational Health
GA WV8PH
UT WOS:000717491900001
PM 34763723
OA Green Published, gold
DA 2022-11-04
ER

PT J
AU Ulyte, A
   Radtke, T
   Abela, IA
   Haile, SR
   Braun, J
   Jung, RD
   Berger, C
   Trkola, A
   Fehr, J
   Puhan, MA
   Kriemler, S
AF Ulyte, Agne
   Radtke, Thomas
   Abela, Irene A.
   Haile, Sarah R.
   Braun, Julia
   Jung, Ruedi
   Berger, Christoph
   Trkola, Alexandra
   Fehr, Jan
   Puhan, Milo A.
   Kriemler, Susi
TI Seroprevalence and immunity of SARS-CoV-2 infection in children and
   adolescents in schools in Switzerland: design for a longitudinal,
   school-based prospective cohort study
SO INTERNATIONAL JOURNAL OF PUBLIC HEALTH
LA English
DT Article
DE SARS-CoV-2; COVID-19; Children; Adolescents; School; Protocol
ID CLOSURE
AB Objectives This longitudinal cohort study aims to assess the extent and patterns of seroprevalence of severe acute respiratory syndrome coronavirus 2 (SARS-CoV-2) antibodies in school-attending children, and their parents and school personnel. It will examine risk factors for infection, the relationship between seropositivity and symptoms, and temporal persistence of antibodies.
   Methods The study (Ciao Corona) will enroll a regionally representative, random sample of schools in the canton of Zurich, where 18% of the Swiss population live. Children aged 5-16 years, attending primary and secondary schools, and their parents and school personnel are invited. Venous blood and saliva samples are collected for serological testing in June/July 2020, in October/November 2020, and in March/April 2021. Bi-monthly questionnaires will cover SARS-CoV-2 symptoms and tests, health, preventive behavior, and lifestyle information. Hierarchical Bayesian logistic regression models will account for sensitivity and specificity of the serological tests in the analyses and complex sampling structure, i.e., clustering within classes and schools.
   Results and conclusions This unique school-based study will allow describing temporal trends of immunity, evaluate effects of preventive measures and will inform goal-oriented policy decisions during subsequent outbreaks.
C1 [Ulyte, Agne; Radtke, Thomas; Haile, Sarah R.; Braun, Julia; Jung, Ruedi; Fehr, Jan; Puhan, Milo A.; Kriemler, Susi] Univ Zurich, Epidemiol Biostat & Prevent Inst EBPI, Hirschengraben 84, CH-8001 Zurich, Switzerland.
   [Abela, Irene A.; Trkola, Alexandra] Univ Zurich, Inst Med Virol, Zurich, Switzerland.
   [Berger, Christoph] Univ Childrens Hosp Zurich, Div Infect Dis, Zurich, Switzerland.
RP Kriemler, S (通讯作者)，Univ Zurich, Epidemiol Biostat & Prevent Inst EBPI, Hirschengraben 84, CH-8001 Zurich, Switzerland.
EM agne.ulyte@uzh.ch; thomas.radtke@uzh.ch; abela.irene@virology.uzh.ch;
   sarah.haile@uzh.ch; julia.braun-gruebel@uzh.ch; ruedi.jung@uzh.ch;
   Christoph.Berger@kispi.uzh.ch; trkola.alexandra@virology.uzh.ch;
   Jan.Fehr@usz.ch; miloalan.puhan@uzh.ch; susi.kriemlerwiget@uzh.ch
RI Fehr, Jan S/V-7499-2017; Puhan, Milo/ABE-6298-2020; Haile, Sarah
   R/C-2330-2011; Trkola, Alexandra/K-2115-2012
OI Fehr, Jan S/0000-0003-1113-9895; Puhan, Milo/0000-0003-4721-1879; Haile,
   Sarah R/0000-0002-4704-6570; Trkola, Alexandra/0000-0003-1013-876X;
   Abela, Irene/0000-0002-5566-8628; Jung, Ruedi/0000-0001-9135-1495
FU University of Zurich; Swiss Federal Office of Public Health and private
   funders; Cantons (Vaud, Zurich and Basel); University of Zurich
   Foundation
FX Open access funding provided by University of Zurich. This study is part
   of Corona Immunitas research network, coordinated by the Swiss School of
   Public Health (SSPH?), and funded by fundraising of SSPH? that includes
   funds of the Swiss Federal Office of Public Health and private funders
   (ethical guidelines for funding stated by SSPH? will be respected), by
   funds of the Cantons (Vaud, Zurich and Basel) and by institutional funds
   of the Universities. Additional funding, specific to this study (Ciao
   Corona) is available from the Fondation les Murons and from the Pandemic
   Fund of the University of Zurich Foundation. The funder did not
   participate in any study related work.
CR [Anonymous], 2020, SIT REP
   [Anonymous], 2020, ED WEEK
   Cauchemez S, 2009, LANCET INFECT DIS, V9, P473, DOI 10.1016/S1473-3099(09)70176-8
   Charite, 2020, BERL TEST STRAT CHAR
   Fenwick C. etal, 2020, CHANGES SARS COV 2 A, DOI [10.1101/2020.07.14.20153536, DOI 10.1101/2020.07.14.20153536]
   Fontanet A, 2020, SARS COV 2 INFECT PR, DOI [10.1101/2020.06.25.20140178, DOI 10.1101/2020.06.25.20140178]
   Gudbjartsson DF, 2020, NEW ENGL J MED, V382, P2302, DOI 10.1056/NEJMoa2006100
   Ladhani S, 2020, COVID 19 SURVEILLANC
   Lee B, 2020, PEDIATRICS, V146, DOI 10.1542/peds.2020-004879
   Litvinova M, 2019, P NATL ACAD SCI USA, V116, P13174, DOI 10.1073/pnas.1821298116
   Masonbrink AR, 2020, PEDIATRICS, V146, DOI 10.1542/peds.2020-1440
   Mossong J, 2008, PLOS MED, V5, P381, DOI 10.1371/journal.pmed.0050074
   NCIRS, 2020, COVID 19 HEALTHC WOR
   Pollan M, 2020, LANCET, V396, P535, DOI 10.1016/S0140-6736(20)31483-5
   Silverman M, 2020, CAN J PUBLIC HEALTH, V111, P462, DOI 10.17269/s41997-020-00396-1
   Stringhini S, 2020, LANCET, V396, P313, DOI 10.1016/S0140-6736(20)31304-0
   UNESCO, 2020, SCH CLOS CAUS COR C
   Viner RM, 2020, LANCET CHILD ADOLESC, V4, P397, DOI 10.1016/S2352-4642(20)30095-X
   West EA, 2020, INT J PUBLIC HEALTH, V65, P1529, DOI 10.1007/s00038-020-01494-0
NR 19
TC 15
Z9 15
U1 0
U2 4
PU SPRINGER BASEL AG
PI BASEL
PA PICASSOPLATZ 4, BASEL, 4052, SWITZERLAND
SN 1661-8556
EI 1661-8564
J9 INT J PUBLIC HEALTH
JI Int. J. Public Health
PD DEC
PY 2020
VL 65
IS 9
BP 1549
EP 1557
DI 10.1007/s00038-020-01495-z
EA OCT 2020
PG 9
WC Public, Environmental & Occupational Health
WE Science Citation Index Expanded (SCI-EXPANDED); Social Science Citation Index (SSCI)
SC Public, Environmental & Occupational Health
GA PA3YY
UT WOS:000579640800003
PM 33063141
OA Green Published, Green Submitted, hybrid
DA 2022-11-04
ER

PT J
AU Barry, M
   AlMohaya, A
   AlHijji, A
   Akkielah, L
   AlRajhi, A
   Almajid, F
   Alsharidi, A
   Al-Shahrani, FS
   Alotaibi, NH
   Alanazi, A
   Ghonem, L
   Alhetheel, A
   Alsubaie, S
   Memish, ZA
AF Barry, Mazin
   AlMohaya, AbdulEllah
   AlHijji, Ali
   Akkielah, Layan
   AlRajhi, Abdulaziz
   Almajid, Fahad
   Alsharidi, Aynaa
   Al-Shahrani, Fatimah S.
   Alotaibi, Naif H.
   Alanazi, Awadh
   Ghonem, Leen
   Alhetheel, Abdulkarim
   Alsubaie, Sarah
   Memish, Ziad A.
TI Clinical Characteristics and Outcome of Hospitalized COVID-19 Patients
   in a MERS-CoV Endemic Area
SO JOURNAL OF EPIDEMIOLOGY AND GLOBAL HEALTH
LA English
DT Article
DE COVID-19; SARS-CoV-2; clinical; outcome; Saudi Arabia
ID NEW-YORK-CITY; RESPIRATORY SYNDROME; SARS
AB Background: The Kingdom of Saudi Arabia (KSA) reported 170,639 cases and 1430 deaths from COVID-19 since the first case emerged in the country on March 2 through June 25, 2020. The objective of this report is to describe the characteristics and outcome observed among 99 hospitalized COVID-19 patients in the largest academic hospital in KSA, and assess co-infection with the Middle East Respiratory Syndrome Coronavirus (MERS-CoV).
   Methods: This single-center case series data included select epidemiological, clinical, radiological features and laboratory findings of all confirmed hospitalized cases of COVID-19 in King Saud University Medical City (KSUMC), Riyadh, KSA, from March 22 until May 31, 2020, followed through June 6, 2020. We conducted retrospective analysis of listed data from 99 hospitalized patients and present characteristics and factors associated with severity in percentages and univariate odds ratios. Cases were confirmed using nasopharyngeal or throat swab by real-time Reverse Transcriptase Polymerase Chain Reaction (RT-PCR) for severe acute respiratory syndrome coronavirus 2 (SARS-CoV-2), and MERS-CoV by RT-PCR.
   Results: The 99 hospitalized COVID-19 patients included in this analysis constitute 16% of 632 positive SARS-CoV-2 among 6633 persons who were tested at the KSUMC (positivity rate, 9.4%). MERS-CoV PCR was negative in all 99 patients tested. The majority of these 99 hospitalized patients were males (66%), had a mean age of 44 years (range, 19-87), and a quarter (25.3%) were health care workers. Patients with comorbid conditions accounted for 52.5% of patients including the 8.1% who were asymptomatic; diabetes mellitus being the most frequent (31.3%), followed by hypertension (22.2%). The most common presenting symptoms were fever (67.7%), cough (60.6%), dyspnea (43.4%), upper respiratory symptoms (27.3%), fatigue (26.3%), diarrhea (19.2%) and loss of smell (9.1%). The clinical conditions among these 99 patients included upper respiratory tract infection (47.5%), abnormal chest X-ray, lymphopenia, high inflammatory markers a fifth (21%) of patients had moderate pneumonia, while 7% had severe pneumonia with 22.2% requiring admission to the intensive care unit and 12.1% died. Late presentation with severe disease, an abnormal chest X-ray, lymphopenia, high inflammatory markers (C-reactive protein, ferritin, and procalcitonin), and end organ damage (high creatinine or high aspartate aminotransferase) were predictors for admission to critical care unit or died.
   Conclusion: We observed no MERS-CoV co-infection in this early cohort of hospitalized COVID-19 patients who were relatively young, more than half had comorbid conditions, presented with fever and/or cough, an abnormal chest X-ray, lymphopenia, and high inflammatory markers. Given MERS-CoV endemicity in the country, co-monitoring of MERS-CoV and SARS-CoV-2 coinfection is critical. (C) 2020 The Authors. Published by Atlantis Press International B.V.
C1 [Barry, Mazin; AlMohaya, AbdulEllah; AlHijji, Ali; Akkielah, Layan; AlRajhi, Abdulaziz; Almajid, Fahad; Alsharidi, Aynaa; Al-Shahrani, Fatimah S.; Alotaibi, Naif H.; Alanazi, Awadh] King Saud Univ, Coll Med, Dept Internal Med, Div Infect Dis, Riyadh, Saudi Arabia.
   [Ghonem, Leen] King Saud Univ Med City, Dept Pharm, Riyadh, Saudi Arabia.
   [Alhetheel, Abdulkarim] King Saud Univ, Coll Med, Dept Pathol, Microbiol Unit, Riyadh, Saudi Arabia.
   [Alsubaie, Sarah] King Saud Univ, Coll Med, Dept Pediat, Pediat Infect Dis Unit, Riyadh, Saudi Arabia.
   [Memish, Ziad A.] Alfaisal Univ, Minist Hlth, Res & Innovat Ctr, King Saud Med City, Riyadh, Saudi Arabia.
   [Memish, Ziad A.] Alfaisal Univ, Coll Med, Riyadh, Saudi Arabia.
   [Memish, Ziad A.] Emory Univ, Rollins Sch Publ Hlth, Hubert Dept Global Hlth, Atlanta, GA 30322 USA.
RP Memish, ZA (通讯作者)，Alfaisal Univ, Minist Hlth, Res & Innovat Ctr, King Saud Med City, Riyadh, Saudi Arabia.; Memish, ZA (通讯作者)，Alfaisal Univ, Coll Med, Riyadh, Saudi Arabia.; Memish, ZA (通讯作者)，Emory Univ, Rollins Sch Publ Hlth, Hubert Dept Global Hlth, Atlanta, GA 30322 USA.
EM zmemish@yahoo.com
RI Almohaya, Abdulellah/AAD-2780-2020; Memish, Ziad Ahmed/AEJ-9424-2022;
   Barry, Mazin/AAJ-7615-2020; Almohaya, Abdulellah/AAZ-2279-2021
OI Almohaya, Abdulellah/0000-0003-4532-4626; Memish, Ziad
   Ahmed/0000-0002-5099-0714; Barry, Mazin/0000-0003-2274-007X; Almohaya,
   Abdulellah/0000-0003-4532-4626; Alsubaie, Sarah/0000-0002-3128-5921
CR Alsofayan YM, 2020, J INFECT PUBLIC HEAL, V13, P920, DOI 10.1016/j.jiph.2020.05.026
   [Anonymous], 2020, COVID 19 DASHBOARD, DOI DOI 10.1038/nmeth0410-248
   Barry M, 2020, J NAT SCI MED, V3, P155
   Barry M, 2020, J EPIDEMIOL GLOB HEA, V10, P1, DOI 10.2991/jegh.k.200218.003
   Bhatraju PK, 2020, NEW ENGL J MED, V382, P2012, DOI 10.1056/NEJMoa2004500
   Choi KW, 2003, ANN INTERN MED, V139, P715, DOI 10.7326/0003-4819-139-9-200311040-00005
   Coster D, 2020, INFECTION, V48, P241, DOI 10.1007/s15010-019-01383-6
   Cummings MJ, 2020, LANCET, V395, P1763, DOI 10.1016/S0140-6736(20)31189-2
   Docherty AB, 2020, BMJ-BRIT MED J, V369, DOI 10.1136/bmj.m1985
   Gao Y, 2020, J MED VIROL, V92, P791, DOI 10.1002/jmv.25770
   Hong KH, 2018, THORAX, V73, P286, DOI 10.1136/thoraxjnl-2016-209313
   Huang CL, 2020, LANCET, V395, P497, DOI 10.1016/S0140-6736(20)30183-5
   Hung IFN, 2020, LANCET, V395, P1695, DOI 10.1016/S0140-6736(20)31042-4
   John Hopkins University & Medicine, 2020, COR RES CTR COVID 19
   Lechien JR, 2020, J INTERN MED, V288, P335, DOI 10.1111/joim.13089
   Memish ZA, 2020, LANCET INFECT DIS
   MOH Publications, 2020, COVID 19 GUIDELINES
   Mortensen RF, 2001, IMMUNOL RES, V24, P163, DOI 10.1385/IR:24:2:163
   Myers LC, 2020, JAMA-J AM MED ASSOC, V323, P2195, DOI 10.1001/jama.2020.7202
   Prompetchara E, 2020, ASIAN PAC J ALLERGY, V38, P1, DOI 10.12932/AP-200220-0772
[truncated: 2,978,047 more chars]
