# Supplementary material for: How has the COVID-19 pandemic affected young people?—Mapping knowledge structure and research framework by scientometric analysis
Source: Front Public Health. 2022 Dec 2;10:1052727. doi: 10.3389/fpubh.2022.1052727 (PMC9755507; doi:10.3389/fpubh.2022.1052727)
Supplement: Supplementary file 1 [file Data_Sheet_1.ZIP › Raw data available for replication/download_2001_2500.txt]

FN Clarivate Analytics Web of Science
VR 1.0
PT J
AU Sinclair, S
   Agerstrom, J
AF Sinclair, Samantha
   Agerstrom, Jens
TI Do Social Norms Influence Young People's Willingness to Take the
   COVID-19 Vaccine?
SO HEALTH COMMUNICATION
LA English
DT Article; Early Access
ID HESITANCY; IDENTITY; BEHAVIOR; INGROUP; HEALTHY; IMPACT; POWER
AB Although young adults are not at great risk of becoming severely ill with COVID-19, their willingness to get vaccinated affects the whole community. Vaccine hesitancy has increased during recent years, and more research is needed on its situational determinants. This paper reports a preregistered experiment (N = 654) that examined whether communicating descriptive social norms - information about what most people do - is an effective way of influencing young people's intentions and reducing their hesitancy to take the COVID-19 vaccine. We found weak support for our main hypothesis that conveying strong (compared to weak) norms leads to reduced hesitancy and stronger intentions. Furthermore, norms did not produce significantly different effects compared to standard vaccine information from the authorities. Moreover, no support was found for the hypothesis that young people are more strongly influenced by norms when the norm reference group consists of other young individuals rather than people in general. These findings suggest that the practical usefulness of signaling descriptive norms is rather limited, and may not be more effective than standard appeals in the quest of encouraging young adults to trust and accept a new vaccine.
C1 [Sinclair, Samantha; Agerstrom, Jens] Linnaeus Univ, Dept Psychol, Univ Platsen 1, SE-35195 Vaxjo, Sweden.
RP Sinclair, S (通讯作者)，Linnaeus Univ, Dept Psychol, Univ Platsen 1, SE-35195 Vaxjo, Sweden.
EM Samantha.Sinclair@lnu.se
CR Agerstrom J, 2016, J ECON PSYCHOL, V52, P147, DOI 10.1016/j.joep.2015.12.007
   Allen JD, 2009, PREV MED, V48, P420, DOI 10.1016/j.ypmed.2008.12.005
   Bernhardt JM, 2005, UNDERSTANDING HLTH L, P3
   Betsch C, 2010, J HEALTH PSYCHOL, V15, P446, DOI 10.1177/1359105309353647
   Bewick BM, 2010, J MED INTERNET RES, V12, DOI 10.2196/jmir.1461
   Brinol P, 2005, HANDBOOK OF ATTITUDES, P575
   Christensen PN, 2004, PERS SOC PSYCHOL B, V30, P1295, DOI 10.1177/0146167204264480
   Chung A, 2016, REV COMMUN RES, V4, P1, DOI 10.12840/issn.2255-4165.2016.04.01.008
   CIALDINI RB, 1990, J PERS SOC PSYCHOL, V58, P1015, DOI 10.1037/0022-3514.58.6.1015
   Cislaghi B, 2018, GLOBALIZATION HEALTH, V14, DOI 10.1186/s12992-018-0398-x
   Curtis VA, 2009, HEALTH EDUC RES, V24, P655, DOI 10.1093/her/cyp002
   Dillard JP, 2011, HEALTH COMMUN, V26, P479, DOI 10.1080/10410236.2011.554170
   Dube E, 2015, EXPERT REV VACCINES, V14, P99, DOI 10.1586/14760584.2015.964212
   Fishbein M, 2010, PREDICTING CHANGING, DOI [10.4324/9780203838020, DOI 10.4324/9780203838020]
   Fridman A, 2021, PLOS ONE, V16, DOI 10.1371/journal.pone.0250123
   Goldring MR, 2020, J EXP SOC PSYCHOL, V91, DOI 10.1016/j.jesp.2020.104025
   Goldstein NJ, 2008, J CONSUM RES, V35, P472, DOI 10.1086/586910
   Hoffner C, 2005, MEDIA PSYCHOL, V7, P325, DOI 10.1207/S1532785XMEP0704_2
   Hogg MA, 2006, COMMUN THEOR, V16, P7, DOI 10.1111/j.1468-2885.2006.00003.x
   Huynh H., 2020, MOST BUT NOT ALL ANT, DOI [10.31234/osf.io/yzu9r, DOI 10.31234/OSF.IO/YZU9R]
   Lane S, 2018, VACCINE, V36, P3861, DOI 10.1016/j.vaccine.2018.03.063
   Lee TK, 2020, HEALTH COMMUN, V35, P438, DOI 10.1080/10410236.2019.1567440
   Legros S, 2020, PERSPECT PSYCHOL SCI, V15, P62, DOI 10.1177/1745691619866455
   Lewandowsky S, 2012, PSYCHOL SCI PUBL INT, V13, P106, DOI 10.1177/1529100612451018
   Louis W, 2007, J SOC PSYCHOL, V147, P57, DOI 10.3200/SOCP.147.1.57-74
   MacDonald NE, 2015, VACCINE, V33, P4161, DOI 10.1016/j.vaccine.2015.04.036
   Mollen S, 2013, APPETITE, V65, P83, DOI 10.1016/j.appet.2013.01.020
   Mollen S, 2010, PSYCHOL HEALTH, V25, P265, DOI 10.1080/08870440903262812
   Morris MW, 2015, ORGAN BEHAV HUM DEC, V129, P1, DOI 10.1016/j.obhdp.2015.03.001
   Nolan JM, 2008, PERS SOC PSYCHOL B, V34, P913, DOI 10.1177/0146167208316691
   Nyhan B, 2015, VACCINE, V33, P459, DOI 10.1016/j.vaccine.2014.11.017
   Nyhan B, 2014, PEDIATRICS, V133, pE835, DOI 10.1542/peds.2013-2365
   Okun MA, 2002, AM J HEALTH BEHAV, V26, P296, DOI 10.5993/AJHB.26.4.6
   Olive JK, 2018, PLOS MED, V15, DOI 10.1371/journal.pmed.1002578
   Opinions and Lifestyle Survey, 2021, COR SOC IMP GREAT BR
   Ratcliff CL, 2019, RISK ANAL, V39, P2640, DOI 10.1111/risa.13379
   Reid AE, 2011, HANDBOOK OF BEHAVIORAL MEDICINE: METHODS AND APPLICATIONS, P263, DOI 10.1007/978-0-387-09488-5_19
   Rideout V, 2018, DIGITAL HLTH PRACTIC
   Rimal RN, 2020, HEALTH COMMUN, V35, P1732, DOI 10.1080/10410236.2020.1838091
   Sassenberg K, 2011, EUR J SOC PSYCHOL, V41, P886, DOI 10.1002/ejsp.833
   Schultz PW, 2007, PSYCHOL SCI, V18, P429, DOI 10.1111/j.1467-9280.2007.01917.x
   Shapiro GK, 2018, VACCINE, V36, P660, DOI 10.1016/j.vaccine.2017.12.043
   Sinclair S., 2021, PERSON ASSES DECISIO, V7, DOI [10.25035/pad.2021.01.009, DOI 10.25035/PAD.2021.01.009]
   Tajfel H., 1979, SOCIAL PSYCHOL INTER, P33, DOI DOI 10.1016/S0065-2601(05)37005-5
   van Prooijen JW, 2018, EUR J SOC PSYCHOL, V48, P897, DOI 10.1002/ejsp.2530
   White KM, 2009, BRIT J SOC PSYCHOL, V48, P135, DOI 10.1348/014466608X295207
   World Health Organization, 2013, GLOB VACC ACT PLAN 2
   Xiao XZ, 2021, HEALTH COMMUN, V36, P1476, DOI 10.1080/10410236.2020.1770506
   Young HP, 2015, ANNU REV ECON, V7, P359, DOI 10.1146/annurev-economics-080614-115322
NR 49
TC 16
Z9 16
U1 6
U2 26
PU ROUTLEDGE JOURNALS, TAYLOR & FRANCIS LTD
PI ABINGDON
PA 2-4 PARK SQUARE, MILTON PARK, ABINGDON OX14 4RN, OXON, ENGLAND
SN 1041-0236
EI 1532-7027
J9 HEALTH COMMUN
JI Health Commun.
DI 10.1080/10410236.2021.1937832
EA JUN 2021
PG 8
WC Communication; Health Policy & Services
WE Social Science Citation Index (SSCI)
SC Communication; Health Care Sciences & Services
GA SR3OG
UT WOS:000660951500001
PM 34114897
OA hybrid
DA 2022-11-04
ER

PT J
AU Perry, NS
   Nelson, KM
AF Perry, Nicholas S.
   Nelson, Kimberly M.
TI Mental Health Care Use Among Adolescent Sexual Minority Males Before and
   During COVID-19
SO PSYCHOLOGY OF SEXUAL ORIENTATION AND GENDER DIVERSITY
LA English
DT Article; Early Access
DE adolescents; health care utilization; mental health
ID SERVICE UTILIZATION; SCREENING SCALE; DEPRESSION; ANXIETY; GAY;
   COMORBIDITY; DISORDERS; PARENTS; PREVALENCE; YOUTH
AB Adolescent (cisgender) sexual minority males (ASMM) face multiple mental health disparities. Yet surprisingly little is known about use of mental health care among ASMM. The current study examined mental health care use among ASMM, both lifetime use and during the COVID-19 pandemic. ASMM (N = 154, ages 14-17 years) enrolled in Spring 2020 for a pilot randomized controlled trial of an online sexual health intervention. Participants were assessed at baseline and 3-month follow-up. Participants reported lifetime (at baseline) and recent (at follow-up) mental health care use. Anxiety and depressive symptoms were assessed at both timepoints. Differences in care use by sociodemographics, health care access, and mental health symptoms were established. More than half of participants reported clinically significant anxiety and depressive symptoms at baseline and at follow-up. Of those youth, 53 percent reported lifetime mental health care use, whereas only 28% reported recent care at follow-up. Being out to an accepting guardian (aOR = 4.0, 95% CI [1.9, 8.4]), having a primary care physician (aOR = 2.6, 95% CI [1.0, 6.7]), and having clinically significant symptoms (aOR = 3.1, 95% CI [1.5, 6.5]) were each independently associated with greater odds of having received lifetime mental health care. Findings indicate that many ASMM in the sample received mental health care in their lifetimes. However, more participants endorsed clinically significant anxiety/depressive symptoms than received care at both timepoints. This disparity was even more pronounced approximately 5 months into the COVID-19 pandemic. Research and practice efforts must reduce care barriers and augment facilitators for all ASMM, with particular urgency during COVID-19 and its aftermath.
   Public Significance Statement Mental health disparities are well documented among sexual minority adolescents, although little is known about their use of mental health care. We found that many adolescent sexual minority males use mental health care, but more youth reported psychological distress than received care, and use of care declined during the COVID-19 pandemic.
C1 [Perry, Nicholas S.] Univ Denver, Dept Psychol, Frontier Hall,2155 South Race St, Denver, CO 80208 USA.
   [Nelson, Kimberly M.] Boston Univ, Sch Publ Hlth, Dept Community Hlth Sci, Boston, MA USA.
   [Nelson, Kimberly M.] Boston Univ, Sch Med, Dept Psychiat, Boston, MA USA.
RP Perry, NS (通讯作者)，Univ Denver, Dept Psychol, Frontier Hall,2155 South Race St, Denver, CO 80208 USA.
EM nicholas.perry@du.edu
OI Perry, Nicholas/0000-0003-3631-301X
FU National Institutes of Health [K23MH109346, T32MH078788]
FX We are very grateful for assistance during the study from Claire Stout.
   We also acknowledge the participants and the Youth Advisory Board for
   their time and efforts in the study. Funding for this study and support
   for Kimberly M. Nelson came from National Institutes of Health Grant
   K23MH109346. Support for Nicholas S. Perry came from National Institutes
   of Health Grant T32MH078788. The National Institutes of Health had no
   role in the design or conduct of this study. Neither Nicholas S. Perry
   nor Kimberly M. Nelson has any conflicts of interest to disclose.
CR AJMC Staff, 2021, AM J MANAG CARE
   Andersen R.M., 2007, GF CHANGING US HLTH, V3rd, P3, DOI DOI 10.1186/S12914-015-0056-9
   Andrade LH, 2014, PSYCHOL MED, V44, P1303, DOI 10.1017/S0033291713001943
   Baams L, 2018, LGBT HEALTH, V5, P421, DOI 10.1089/lgbt.2017.0225
   Babitsch Birgit, 2012, Psychosoc Med, V9, pDoc11, DOI 10.3205/psm000089
   Barney A, 2020, J ADOLESCENT HEALTH, V67, P164, DOI 10.1016/j.jadohealth.2020.05.006
   Blais M, 2019, J GAY LESBIAN MENT H, V23, P307, DOI 10.1080/19359705.2019.1611686
   BRADY EU, 1992, PSYCHOL BULL, V111, P244, DOI 10.1037/0033-2909.111.2.244
   Calzo Jerel P, 2017, MedEdPORTAL, V13, P10615, DOI 10.15766/mep_2374-8265.10615
   Cochran SD, 2003, J CONSULT CLIN PSYCH, V71, P53, DOI 10.1037/0022-006X.71.1.53
   Cohen RIS, 2020, PEDIATRICS, V146, DOI 10.1542/peds.2020-1306
   Crawford A, 2020, J MED INTERNET RES, V22, DOI 10.2196/19361
   Crenshaw Kimberle., 1991, STANFORD LAW REV, V43, P1241, DOI DOI 10.2307/1229039
   Dunbar MS, 2017, J ADOLESCENT HEALTH, V61, P294, DOI 10.1016/j.jadohealth.2017.03.008
   Filice E, 2018, J GAY LESBIAN MENT H, V22, P162, DOI 10.1080/19359705.2017.1418468
   Fish JN, 2020, J ADOLESCENT HEALTH, V67, P450, DOI 10.1016/j.jadohealth.2020.06.002
   Gardner KA, 2004, LEA COMMUN SER, P495
   Gersh E, 2018, ACAD PEDIATR, V18, P66, DOI 10.1016/j.acap.2017.08.012
   Gibb JK, 2020, AM J HUM BIOL, V32, DOI 10.1002/ajhb.23499
   Harris PA, 2009, J BIOMED INFORM, V42, P377, DOI 10.1016/j.jbi.2008.08.010
   Heinze G, 2002, STAT MED, V21, P2409, DOI 10.1002/sim.1047
   Hoffmann JA, 2021, ACAD EMERG MED, V28, P1485, DOI 10.1111/acem.14398
   Huebner DM, 2013, J PRIM PREV, V34, P359, DOI 10.1007/s10935-013-0319-y
   Inst Med, 2011, HEALTH OF LESBIAN, GAY, BISEXUAL, AND TRANSGENDER PEOPLE: BUILDING A FOUNDATION FOR BETTER UNDERSTANDING, P1
   Jadwin-Cakmak L, 2020, J ADOLESCENT HEALTH, V67, P115, DOI 10.1016/j.jadohealth.2020.01.013
   Kerwin ME, 2015, J CHILD ADOLES SUBST, V24, P166, DOI 10.1080/1067828X.2013.777380
   Khubchandani J, 2016, ARCH PSYCHIAT NURS, V30, P457, DOI 10.1016/j.apnu.2016.01.014
   Kidd Jeremy D, 2018, Curr Addict Rep, V5, P158, DOI 10.1007/s40429-018-0196-9
   Kroenke K, 2001, J GEN INTERN MED, V16, P606, DOI 10.1046/j.1525-1497.2001.016009606.x
   Kroenke K, 2007, ANN INTERN MED, V146, P317, DOI 10.7326/0003-4819-146-5-200703060-00004
   Kroenke K, 2009, PSYCHOSOMATICS, V50, P613, DOI 10.1176/appi.psy.50.6.613
   Lee SJ, 2022, J FAM VIOLENCE, V37, P813, DOI [10.5856/JKDS.2021.14.1.1, 10.1007/s10896-020-00244-3]
   Lowe B, 2005, J PSYCHOSOM RES, V58, P163, DOI 10.1016/j.jpsychores.2004.09.006
   Marshal MP, 2008, ADDICTION, V103, P546, DOI 10.1111/j.1360-0443.2008.02149.x
   Marshal MP, 2011, J ADOLESCENT HEALTH, V49, P115, DOI 10.1016/j.jadohealth.2011.02.005
   Merikangas KR, 2011, J AM ACAD CHILD PSY, V50, P32, DOI 10.1016/j.jaac.2010.10.006
   Moore KL, 2020, PSYCHIAT SERV, V71, P555, DOI 10.1176/appi.ps.201900399
   Nelson KM, 2022, AIDS BEHAV, V26, P569, DOI 10.1007/s10461-021-03412-8
   Newcomb ME, 2019, LGBT HEALTH, V6, P139, DOI 10.1089/lgbt.2018.0157
   O'Brien RP, 2021, J ADOLESCENT HEALTH, V68, P1053, DOI 10.1016/j.jadohealth.2021.03.013
   OFF. SURGEON GEN, 2021, CONFR HLTH MIS
   Phillips G, 2020, LGBT HEALTH, V7, P279, DOI 10.1089/lgbt.2020.0187
   Reisner SL, 2015, J ADOLESCENT HEALTH, V56, P274, DOI 10.1016/j.jadohealth.2014.10.264
   Richardson LP, 2010, PEDIATRICS, V125, pE1097, DOI 10.1542/peds.2009-2712
   Ruprecht MM, 2021, J URBAN HEALTH, V98, P27, DOI 10.1007/s11524-020-00497-9
   Salerno JP, 2020, PUBLIC HEALTH REP, V135, P721, DOI 10.1177/0033354920954511
   Spitzer RL, 2006, ARCH INTERN MED, V166, P1092, DOI 10.1001/archinte.166.10.1092
   StataCorp, 2015, STATACORP LP, V14th
   Terlizzi EP., 2021, MENTAL HLTH TREATMEN, DOI [10.15620/cdc:110593, DOI 10.15620/CDC:110593]
   Toomey RB, 2017, J GAY LESBIAN MENT H, V21, P3, DOI 10.1080/19359705.2016.1217499
   U.S. Census Bureau, 2017, CENS REG DIV US
   Utamsingh PD, 2017, AM J SEX EDUC, V12, P148, DOI 10.1080/15546128.2017.1298070
   Williams KA, 2015, SCH MENT HEALTH, V7, P120, DOI 10.1007/s12310-014-9132-x
NR 53
TC 0
Z9 0
U1 1
U2 1
PU AMER PSYCHOLOGICAL ASSOC
PI WASHINGTON
PA 750 FIRST ST NE, WASHINGTON, DC 20002-4242 USA
SN 2329-0382
EI 2329-0390
J9 PSYCHOL SEX ORIENTAT
JI Psychol. Sex. Orientat. Gend. Divers.
DI 10.1037/sgd0000592
EA JUN 2022
PG 9
WC Psychology; Psychology, Multidisciplinary
WE Science Citation Index Expanded (SCI-EXPANDED); Social Science Citation Index (SSCI)
SC Psychology
GA 2D0HA
UT WOS:000811236400001
DA 2022-11-04
ER

PT J
AU Fox, L
   Asbury, K
   Code, A
   Toseeb, U
AF Fox, Laura
   Asbury, Kathryn
   Code, Aimee
   Toseeb, Umar
TI Parents' perceptions of the impact of COVID-19 and school transition on
   autistic children's friendships
SO AUTISM
LA English
DT Article; Early Access
DE autism; friendships; qualitative research; reflexive thematic analysis;
   school transition; special education
ID SPECTRUM DISORDER; MAINSTREAM SECONDARY; PERSPECTIVES; STUDENTS;
   EXPERIENCES; ADOLESCENTS; CHALLENGE; CHILDHOOD; PUPILS; PEERS
AB Friendships play a key role in supporting a successful transition to a new school for autistic children and young people. However, little is known about how these relationships have been impacted by restrictions put in place during the COVID-19 pandemic. This study aimed to explore how parents perceived the impact of COVID-19 on their autistic child's friendships during transition to a new school. Semi-structured interviews were carried out with 14 parents of autistic children in the United Kingdom. Data were analysed using reflexive thematic analysis. Parents discussed a variety of experiences, which differed between and within school types and age groups. Several factors influenced children's friendships during transition including support from their new school and others' understanding of their needs. Parents described the differing expectations of what friendship was and how that affected their children's existing and new relationships. For some, COVID-19 negatively impacted on friendships by reducing contact with existing and new friends. Others experienced positive or neutral experiences due to lockdown restrictions. This study highlights the diversity of needs among autistic children and calls for a personalised approach to transition support beyond the pandemic as one way of supporting autistic children to develop positive peer relationships. Lay abstract Research shows that moving schools can be a challenging time for autistic children and young people. One factor that has been found to support successful transition is friendships. However, there is little research exploring how transition between schools affects autistic children's friendships, and even less on how children's relationships during transition have been impacted by COVID-19. Fourteen parents of autistic children and young people were interviewed about their child's move to a new school and the impact they felt this had on their friendships. Parents described how moving with existing friends helped some children to find the transition less challenging. Others had differing experiences, with their children's friendships playing a much smaller role in the move. Differences were also seen with regard to the impact of COVID-19, with some parents speaking of how hard being away from friends was for their child, while others found the social restrictions a welcome break from interacting with peers. The study highlights how different the experiences of autistic individuals, and their parents, can be and the importance of a child-centred approach to transition support.
C1 [Fox, Laura; Asbury, Kathryn; Code, Aimee; Toseeb, Umar] Univ York, York, N Yorkshire, England.
RP Fox, L (通讯作者)，Univ York, Dept Educ, York YO10 5DD, N Yorkshire, England.
EM laura.fox@york.ac.uk
OI Fox, Laura/0000-0003-0890-9334
FU Wellcome Trust [204829]; Centre for Future Health at the University of
   York
FX The author(s) disclosed receipt of the following financial support for
   the research, authorship and/or publication of this article: This work
   was partly funded by the Wellcome Trust (ref: 204829) through the Centre
   for Future Health at the University of York.
CR American Psychiatric Association, 2013, DIAGN STAT MAN MENT, Vxxvii, DOI DOI 10.1176/APPI.BOOKS.9780890425596
   Angeles J, 2018, MANAGE CHALLENGING B
   [Anonymous], 2000, INT J ED RES, DOI [10.1016/S0883-0355(00)00020-3, DOI 10.1016/S0883-0355(00)00020-3]
   Asbury K, 2021, J AUTISM DEV DISORD, V51, P1772, DOI 10.1007/s10803-020-04577-2
   Bagnall CL, 2020, BRIT J EDUC PSYCHOL, V90, P206, DOI 10.1111/bjep.12273
   Bateman A., 2008, ED CHILD PSYCHOL, V25, P19
   Bauminger N, 2004, J DEV PHYS DISABIL, V16, P193, DOI 10.1023/B:JODD.0000026616.24896.c8
   Bayrakdar S., 2020, ISER WORKING PAPER S
   Braun V., 2021, THEMATIC ANAL PRACTI
   Brendgen M, 2018, J ABNORM CHILD PSYCH, V46, P27, DOI 10.1007/s10802-017-0314-5
   Calder L, 2013, AUTISM, V17, P296, DOI 10.1177/1362361312467866
   Canavan C, 2014, SUPPORTING PUPILS AU
   Cook A, 2018, EUR J SPEC NEEDS EDU, V33, P302, DOI 10.1080/08856257.2017.1312797
   Cook A, 2016, BRIT J SPEC EDUC, V43, P250, DOI 10.1111/1467-8578.12143
   Daniel LS, 2010, FOCUS AUTISM DEV DIS, V25, P220, DOI 10.1177/1088357610378290
   Defur S. H., 2001, CAREER DEV EXCEPTION, V24, P19, DOI DOI 10.1177/088572880102400103
   Doyle A, 2017, J RES SPEC EDUC NEED, V17, P274, DOI 10.1111/1471-3802.12385
   Farley MA, 2009, AUTISM RES, V2, P109, DOI 10.1002/aur.69
   Fortuna R, 2014, SUPPORT LEARN, V29, P177, DOI 10.1111/1467-9604.12056
   Foulder-Hughes L, 2014, RES EDUC, V92, P79, DOI 10.7227/RIE.0011
   Glisczinski D, 2018, J TRANSFORM EDUC, V16, P175, DOI 10.1177/1541344618777367
   Hannah EF, 2013, INT J SPEC EDUC, V28, P145
   Hannah EF, 2012, EDUC TRAIN AUTISM DE, V47, P198
   Hoffmann L, 2021, EUR J SPEC NEEDS EDU, V36, P502, DOI 10.1080/08856257.2020.1769980
   Howard B, 2006, AUTISM, V10, P619, DOI 10.1177/1362361306068508
   Howlin P, 2000, J CHILD PSYCHOL PSYC, V41, P561, DOI 10.1111/1469-7610.00643
   Humphrey N, 2008, AUTISM, V12, P23, DOI 10.1177/1362361307085267
   Jindal-Snape D, 2008, EDUC PSYCHOL REV, V20, P217, DOI 10.1007/s10648-008-9074-7
   Kohler F. W., 1999, FOCUS AUTISM OTHER D, V14, P150, DOI [10.1177/108835769901400304, DOI 10.1177/108835769901400304]
   Kucharczyk S, 2015, EXCEPT CHILDREN, V81, P329, DOI 10.1177/0014402914563703
   Kuo MH, 2013, AUTISM, V17, P481, DOI 10.1177/1362361311416380
   LADD GW, 1990, CHILD DEV, V61, P1081, DOI 10.2307/1130877
   Lam CB, 2014, CHILD DEV, V85, P1677, DOI 10.1111/cdev.12235
   Lindsay G, 2016, INT J LANG COMM DIS, V51, P495, DOI 10.1111/1460-6984.12226
   Locke J, 2010, J RES SPEC EDUC NEED, V10, P74, DOI 10.1111/j.1471-3802.2010.01148.x
   Maiano C, 2016, AUTISM RES, V9, P601, DOI 10.1002/aur.1568
   Makin C, 2017, AUTISM DEV LANG IMP, V2, DOI 10.1177/2396941516684834
   McCoy D. L., 2014, COLL STUDENT AFFAIRS, V32, P155
   Neal S, 2016, EDUC PSYCHOL PRACT, V32, P355, DOI 10.1080/02667363.2016.1193478
   NEWCOMB AF, 1995, PSYCHOL BULL, V117, P306, DOI 10.1037/0033-2909.117.2.306
   Ng-Knight T, 2019, BRIT J EDUC PSYCHOL, V89, P585, DOI 10.1111/bjep.12246
   Oswald DL, 2003, PERS RELATIONSHIP, V10, P187, DOI 10.1111/1475-6811.00045
   Parsons S., 2009, EUROPEAN J SPECIAL N, V24, DOI [10.1080/08856250802596790, DOI 10.1080/08856250802596790]
   Patton L. D., 2016, STUDENT DEV COLL THE
   Peters S., 2003, EARLY YEARS, V23, P45, DOI DOI 10.1080/0957514032000045564
   Schlieder M., 2014, J SOCIAL CHANGE, V6, P27, DOI [10.5590/JOSC.2014.06.1.0, DOI 10.5590/JOSC.2014.06.1.0]
   Schlossberg NK, 2011, J EMPLOYMENT COUNS, V48, P159, DOI 10.1002/j.2161-1920.2011.tb01102.x
   Shattuck PT, 2011, PLOS ONE, V6, DOI 10.1371/journal.pone.0027176
   Stoner JB, 2007, J DEV PHYS DISABIL, V19, P23, DOI 10.1007/s10882-007-9034-z
   Symonds JE, 2014, REV EDUC-US, V2, P1, DOI 10.1002/rev3.3021
NR 50
TC 0
Z9 0
U1 2
U2 2
PU SAGE PUBLICATIONS LTD
PI LONDON
PA 1 OLIVERS YARD, 55 CITY ROAD, LONDON EC1Y 1SP, ENGLAND
SN 1362-3613
EI 1461-7005
J9 AUTISM
JI Autism
DI 10.1177/13623613221123734
EA SEP 2022
PG 14
WC Psychology, Developmental
WE Social Science Citation Index (SSCI)
SC Psychology
GA 4I5XN
UT WOS:000850650600001
PM 36065837
OA hybrid, Green Accepted
DA 2022-11-04
ER

PT J
AU Huang, KR
   Bernhard, RM
   Barak-Corren, N
   Bazerman, MH
   Greene, JD
AF Huang, Karen
   Bernhard, Regan M.
   Barak-Corren, Netta
   Bazerman, Max H.
   Greene, Joshua D.
TI Veil-of-ignorance reasoning mitigates self-serving bias in resource
   allocation during the COVID-19 crisis
SO JUDGMENT AND DECISION MAKING
LA English
DT Article
DE fairness; self-serving bias; procedural justice; bioethics; COVID-19
ID EGOCENTRIC INTERPRETATIONS; HEALTH; FAIRNESS; LIFE; PREFERENCES;
   JUDGMENTS; PROGRAMS; UTILITY; ETHICS; QALYS
AB The COVID-19 crisis has forced healthcare professionals to make tragic decisions concerning which patients to save. Furthermore, The COVID-19 crisis has foregrounded the influence of self-serving bias in debates on how to allocate scarce resources. A utilitarian principle favors allocating scarce resources such as ventilators toward younger patients, as this is expected to save more years of life. Some view this as ageist, instead favoring age-neutral principles, such as "first come, first served". Which approach is fairer? The "veil of ignorance" is a moral reasoning device designed to promote impartial decision-making by reducing decision-makers' use of potentially biasing information about who will benefit most or least from the available options. Veil-of-ignorance reasoning was originally applied by philosophers and economists to foundational questions concerning the overall organization of society. Here we apply veil-of-ignorance reasoning to the COVID-19 ventilator dilemma, asking participants which policy they would prefer if they did not know whether they were younger or older. Two studies (pre-registered; online samples; Study 1, N=414; Study 2 replication, N=1,276) show that veil-of-ignorance reasoning shifts preferences toward saving younger patients. The effect on older participants is dramatic, reversing their opposition toward favoring the young, thereby eliminating self-serving bias. These findings provide guidance on how to remove self-serving biases to healthcare policymakers and frontline personnel charged with allocating scarce medical resources during times of crisis.
C1 [Huang, Karen] Georgetown Univ, McCourt Sch Publ Policy, Washington, DC 20057 USA.
   [Bernhard, Regan M.] Harvard Univ, Dept Psychol, Cambridge, MA 02138 USA.
   [Barak-Corren, Netta] Hebrew Univ Jerusalem, Jerusalem, Israel.
   [Bazerman, Max H.] Harvard Sch Business, Boston, MA USA.
   [Greene, Joshua D.] Harvard Univ, Ctr Brain Sci, Dept Psychol, Cambridge, MA 02138 USA.
RP Huang, KR (通讯作者)，Georgetown Univ, McCourt Sch Publ Policy, Washington, DC 20057 USA.
EM Karen.Huang@georgetown.edu; regan.bernhard@gmail.com
CR Ahuja A., 2000, FINANCIAL TIMES
   [Anonymous], 2020, THE CNN
   ARAD S, 1994, J CONFLICT RESOLUT, V38, P423, DOI 10.1177/0022002794038003004
   Awad E, 2018, NATURE, V563, P59, DOI 10.1038/s41586-018-0637-6
   Babcock L, 1997, J ECON PERSPECT, V11, P109, DOI 10.1257/jep.11.1.109
   Babcock L, 1995, AM ECON REV, V85, P1337
   BUSSCHBACH JJV, 1993, SOC SCI MED, V37, P153, DOI 10.1016/0277-9536(93)90451-9
   Charness G., 2000, J MANAGE PSYCHOL, V15, P655, DOI [10.1108/02683940010378045, DOI 10.1108/02683940010378045]
   CROPPER ML, 1994, J RISK UNCERTAINTY, V8, P243, DOI 10.1007/BF01064044
   CUBBON J, 1991, J MED ETHICS, V17, P181, DOI 10.1136/jme.17.4.181
   Dawsey, 2020, WASH POST
   Diekmann KA, 1997, J PERS SOC PSYCHOL, V72, P1061, DOI 10.1037/0022-3514.72.5.1061
   Emanuel EJ, 2020, SCIENCE, V369, P1309, DOI 10.1126/science.abe2803
   Emanuel EJ, 2020, NEW ENGL J MED, V382, P2049, DOI 10.1056/NEJMsb2005114
   Fink S., 2020, NEW YORK TIMES
   Goodwin GP, 2014, J EXP PSYCHOL GEN, V143, P778, DOI 10.1037/a0032796
   Greene JD, 2001, SCIENCE, V293, P2105, DOI 10.1126/science.1062872
   Harsanyi J. C., 1975, AM POLIT SCI REV, V69, P690
   Harsanyi JC, 1955, J POLIT ECON, V63, P309, DOI 10.1086/257678
   Huang K, 2019, P NATL ACAD SCI USA, V116, P23989, DOI 10.1073/pnas.1910125116
   Johannesson M, 1997, J HEALTH ECON, V16, P589, DOI 10.1016/S0167-6296(96)00516-4
   Konow J, 2000, AM ECON REV, V90, P1072, DOI 10.1257/aer.90.4.1072
   Kriss PH, 2011, JUDGM DECIS MAK, V6, P602
   LEWIS PA, 1989, J MED ETHICS, V15, P28, DOI 10.1136/jme.15.1.28
   Li M, 2010, PSYCHOL SCI, V21, P163, DOI 10.1177/0956797609357707
   LOEWENSTEIN G, 1993, J LEGAL STUD, V22, P135, DOI 10.1086/468160
   Loewenstein G, 2008, J PUBLIC ECON, V92, P1795, DOI 10.1016/j.jpubeco.2007.12.011
   LORD CG, 1979, J PERS SOC PSYCHOL, V37, P2098, DOI 10.1037/0022-3514.37.11.2098
   McGinley L, 2020, WASH POST
   Messick D. M., 1983, EQUITY THEORY PSYCHO, P61
   MILLER DT, 1975, PSYCHOL BULL, V82, P213, DOI 10.1037/h0076486
   Moore DA, 2010, JUDGM DECIS MAK, V5, P37
   Mounk Y., 2020, LANTIC          0311
   Neeman Ari, 2020, NEW YORK TIMES
   Rawls J., 1971, THEORY JUSTICE
   Rodriguez E, 2000, HEALTH ECON, V9, P611, DOI 10.1002/1099-1050(200010)9:7<611::AID-HEC540>3.0.CO;2-R
   SINGER P, 1995, J MED ETHICS, V21, P144, DOI 10.1136/jme.21.3.144
   THOMPSON L, 1992, ORGAN BEHAV HUM DEC, V51, P176, DOI 10.1016/0749-5978(92)90010-5
   THOMSON JJ, 1985, YALE LAW J, V94, P1395, DOI 10.2307/796133
   Tsuchiya A, 2003, SOC SCI MED, V57, P687, DOI 10.1016/S0277-9536(02)00418-5
   Ubel PA, 2003, QUAL LIFE RES, V12, P599, DOI 10.1023/A:1025119931010
   WadeBenzoni KA, 1996, ORGAN BEHAV HUM DEC, V67, P111, DOI 10.1006/obhd.1996.0068
   Williams A, 1996, SOC SCI MED, V43, P1795, DOI 10.1016/S0277-9536(96)00082-2
NR 43
TC 7
Z9 7
U1 2
U2 9
PU SOC JUDGMENT & DECISION MAKING
PI TALLAHASSEE
PA FLORIDA STATE UNIV, TALLAHASSEE, FL 32306-1110 USA
SN 1930-2975
J9 JUDGM DECIS MAK
JI Judgm. Decis. Mak.
PD JAN
PY 2021
VL 16
IS 1
BP 1
EP 19
PG 19
WC Psychology, Multidisciplinary
WE Social Science Citation Index (SSCI)
SC Psychology
GA QC1QH
UT WOS:000614607900001
DA 2022-11-04
ER

PT J
AU Mayland, CR
   Hughes, R
   Lane, S
   McGlinchey, T
   Donnellan, W
   Bennett, K
   Hanna, J
   Rapa, E
   Dalton, L
   Mason, SR
AF Mayland, Catriona R.
   Hughes, Rosemary
   Lane, Steven
   McGlinchey, Tamsin
   Donnellan, Warren
   Bennett, Kate
   Hanna, Jeffrey
   Rapa, Elizabeth
   Dalton, Louise
   Mason, Stephen R.
TI Are public health measures and individualised care compatible in the
   face of a pandemic? A national observational study of bereaved
   relatives' experiences during the COVID-19 pandemic
SO PALLIATIVE MEDICINE
LA English
DT Article
DE COVID-19; survey; end of life; death; bereavement; family; palliative
   care
ID CROSS-SECTIONAL SURVEY; PALLIATIVE CARE; SERVICES; GRIEF
AB Background:
   COVID-19 public health restrictions have affected end-of-life care experiences for dying patients and their families.
   Aim:
   To explore bereaved relatives' experiences of quality of care and family support provided during the last days of life; to identify the impact of factors associated with perceived support.
   Design:
   A national, observational, open online survey was developed and disseminated via social media, public fora and professional networks (June-September 2020). Validated instruments and purposively designed questions assessed experiences. Analysis used descriptive statistics, logistic regression and thematic analysis of free-text responses.
   Participants:
   Individuals (> 18 years) who had experienced the death of a relative/friend (all care settings) within the United Kingdome during the COVID-19 pandemic.
   Results:
   Respondents (n = 278, mean 53.4 years) tended to be female (n = 216, 78%); over half were 'son/daughter' (174, 62.6%) to the deceased. Deceased individuals (mean 81.6 years) most frequently died in their 'usual place of care' (n = 192, 69.3%). Analysis established five conceptual themes affecting individualised care: (1) public health restrictions compounding the distress of 'not knowing'; (2) disparate views about support from doctors and nurses; (3) challenges in communication and level of preparedness for the death; (4) delivery of compassionate care; (5) emotional needs and potential impact on grief. Male respondents (OR 2.9, p = 0.03) and those able to visit (OR 2.2, p = 0.04) were independently associated with good perceptions of family support.
   Conclusion:
   Despite public health restrictions, individualised care can be enabled by proactive, informative communication; recognising dying in a timely manner and facilitating the ability to be present before death.
C1 [Mayland, Catriona R.] Univ Sheffield, Dept Oncol & Metab, Sheffield, S Yorkshire, England.
   [Mayland, Catriona R.; Hughes, Rosemary; McGlinchey, Tamsin; Mason, Stephen R.] Univ Liverpool, Palliat Care Unit, Liverpool, Merseyside, England.
   [Lane, Steven] Univ Liverpool, Dept Biostat, Liverpool, Merseyside, England.
   [Donnellan, Warren; Bennett, Kate] Univ Liverpool, Dept Psychol, Liverpool, Merseyside, England.
   [Hanna, Jeffrey; Rapa, Elizabeth; Dalton, Louise] Univ Oxford, Dept Psychiat, Oxford, England.
RP Mayland, CR (通讯作者)，Univ Sheffield, Dept Oncol & Metab, Western Pk Hosp, 2nd Floor Broomcross Bldg,Whitham Rd, Sheffield S10 2SJ, S Yorkshire, England.
EM C.R.Mayland@sheffield.ac.uk; stephen.mason@liverpool.ac.uk
OI Hanna, Jeffrey/0000-0002-8218-5939; Bennett, kate/0000-0003-3164-6894;
   Dalton, Louise/0000-0003-1923-5769; Mason, Stephen/0000-0002-4020-6869;
   Mayland, Catriona/0000-0002-1440-9953; Rapa,
   Elizabeth/0000-0001-8818-8148
FU Yorkshire Cancer Research 'CONNECTS' Fellowship scheme
FX The author(s) disclosed receipt of the following financial support for
   the research, authorship, and/or publication of this article: Dr.
   Catriona R Mayland is funded by Yorkshire Cancer Research 'CONNECTS'
   Fellowship scheme.
CR Bone AE, 2020, PALLIATIVE MED, V34, P1193, DOI 10.1177/0269216320944810
   Braun V., 2006, QUAL RES PSYCHOL, V3, P77, DOI 10.1191/1478088706qp063oa
   Breen LJ, 2021, J PAIN SYMPTOM MANAG, V61, pE1, DOI 10.1016/j.jpainsymman.2021.01.006
   Downar J, 2010, J PAIN SYMPTOM MANAG, V39, P291, DOI 10.1016/j.jpainsymman.2009.11.241
   Eisma MC, 2021, J AFFECT DISORDERS, V278, P54, DOI 10.1016/j.jad.2020.09.049
   Etkind SN, 2020, J PAIN SYMPTOM MANAG, V60, pE31, DOI 10.1016/j.jpainsymman.2020.03.029
   Hanna JR, 2021, PALLIATIVE MED, V35, P843, DOI 10.1177/02692163211004210
   Harrison KL, 2019, J AM GERIATR SOC, V67, P1548, DOI 10.1111/jgs.15895
   Kelly M, 2021, BMJ SUPPORT PALLIAT, DOI 10.1136/bmjspcare-2021-002973
   Kim GL, 2021, PALLIATIVE MED, V35, P627, DOI 10.1177/0269216321989562
   Lobb EA, 2010, DEATH STUD, V34, P673, DOI 10.1080/07481187.2010.496686
   Mayland C, 2018, BMC HEALTH SERV RES, V18, DOI 10.1186/s12913-018-3558-z
   Mayland CR, 2014, BMJ SUPPORT PALLIAT, V4, P167, DOI 10.1136/bmjspcare-2013-000596
   Mayland CR, 2019, PALLIATIVE MED, V33, P357, DOI 10.1177/0269216318818299
   Mayland CR, 2017, BMJ SUPPORT PALLIAT, V7, P316, DOI 10.1136/bmjspcare-2014-000810
   Mitchell S., 2021, COMMUNITY END OF LIF
   Nolen-Hoeksema S, 2012, ANNU REV CLIN PSYCHO, V8, P161, DOI 10.1146/annurev-clinpsy-032511-143109
   Northouse Laurel L, 2012, Semin Oncol Nurs, V28, P236, DOI 10.1016/j.soncn.2012.09.006
   Selman LE, 2020, J PAIN SYMPTOM MANAG, V60, pE81, DOI 10.1016/j.jpainsymman.2020.04.024
   Sepulveda C, 2002, J PAIN SYMPTOM MANAG, V24, P91, DOI 10.1016/S0885-3924(02)00440-2
   Strang P, 2020, J PAIN SYMPTOM MANAG, V60, pE2, DOI 10.1016/j.jpainsymman.2020.07.020
   Tang SQ, 2021, J PAIN SYMPTOM MANAG, V61, pE1, DOI 10.1016/j.jpainsymman.2021.02.016
   Tanzi S, 2020, PALLIATIVE MED, V34, P1220, DOI 10.1177/0269216320947289
   Walshe C., 2019, TXB PALLIATIVE CARE, DOI [10.1007/978-3-319-77740-5_109, DOI 10.1007/978-3-319-77740-5_109]
   World Health Organisation, GEN OP REM MED BRIEF
NR 25
TC 14
Z9 14
U1 5
U2 7
PU SAGE PUBLICATIONS LTD
PI LONDON
PA 1 OLIVERS YARD, 55 CITY ROAD, LONDON EC1Y 1SP, ENGLAND
SN 0269-2163
EI 1477-030X
J9 PALLIATIVE MED
JI Palliat. Med.
PD SEP
PY 2021
VL 35
IS 8
BP 1480
EP 1491
AR 02692163211019885
DI 10.1177/02692163211019885
EA MAY 2021
PG 12
WC Health Care Sciences & Services; Public, Environmental & Occupational
   Health; Medicine, General & Internal
WE Science Citation Index Expanded (SCI-EXPANDED); Social Science Citation Index (SSCI)
SC Health Care Sciences & Services; Public, Environmental & Occupational
   Health; General & Internal Medicine
GA UQ7TP
UT WOS:000657883500001
PM 34053347
OA hybrid, Green Published, Green Accepted
DA 2022-11-04
ER

PT J
AU Yang, HY
   Ma, JJ
AF Yang, Haiyang
   Ma, Jingjing
TI Post-COVID-19 distress and unhealthy behavior
SO JOURNAL OF MENTAL HEALTH
LA English
DT Article; Early Access
DE distress; mental health; unhealthy behavior; post-pandemic;
   post-COVID-19
ID PSYCHOMETRIC PROPERTIES; EVENT SCALE; STRESS; HEALTH; IMPACT
AB Background COVID-19 is one of the most devastating pandemics in history. It is important to understand post-COVID-19 mental health issues and unhealthy behaviors. Aims Investigate whether and how distress levels and unhealthy behaviors might differ across population segments after the end of a nationwide COVID-19 outbreak. Methods Using random sampling, this large-scale study analyzed post-COVID-19 distress and unhealthy behaviors of individuals in Wuhan vs. Beijing in China (which were differentially impacted by the pandemic). Results Higher percentages of individuals residing in Wuhan (vs. Beijing) experienced moderate or severe post-COVID-19 distress. Higher percentages of men (vs. women) experienced moderate distress. Larger percentages of people with (vs. without) children experienced a severe level of distress. Post-COVID-19, higher percentages of people decreased (vs. increased) smoking and drinking, but the opposite was true for unhealthy snacking. Importantly, higher post-COVID-19 distress predicted higher consumption in all three unhealthy domains. Men (vs. women) were more likely to increase smoking and drinking; younger individuals were more likely to increase drinking and unhealthy snacking. Conclusions Some population segments were disproportionately susceptible to post-COVID-19 distress and unhealthy behaviors. Post-pandemic policies and interventions are needed to help people, especially the most vulnerable, improve their mental health and physical well-being.
C1 [Yang, Haiyang] Johns Hopkins Univ, Baltimore, MD USA.
   [Ma, Jingjing] Peking Univ, Beijing, Peoples R China.
RP Ma, JJ (通讯作者)，5 Yiheyuan Rd, Beijing 100871, Peoples R China.
EM jingjingma@nsd.pku.edu.cn
CR Bai Y, 2004, PSYCHIAT SERV, V55, P1055, DOI 10.1176/appi.ps.55.9.1055
   Beck JG, 2008, J ANXIETY DISORD, V22, P187, DOI 10.1016/j.janxdis.2007.02.007
   Beijing Municipal Government, 2020, ANN CONTR COVID 19
   Beijing Municipal Health Commission, 2020, REP COVID 19
   Berteus-Forslund H, 2005, INT J OBESITY, V29, P711, DOI 10.1038/sj.ijo.0802950
   Dong ES, 2020, LANCET INFECT DIS, V20, P533, DOI 10.1016/S1473-3099(20)30120-1
   Hawryluck L, 2004, EMERG INFECT DIS, V10, P1206, DOI 10.3201/eid1007.030703
   Hubei Provincial Government, 2020, ANN CONTR COVID 19 H
   Johns Hopkins University, 2021, COVID 19 DASHB
   Lai JB, 2020, JAMA NETW OPEN, V3, DOI 10.1001/jamanetworkopen.2020.3976
   Qian J, 2020, CLIN INFECT DIS, V71, P2488, DOI 10.1093/cid/ciaa683
   Rash CJ, 2008, ADDICT BEHAV, V33, P1039, DOI 10.1016/j.addbeh.2008.04.006
   Stanaway JD, 2018, LANCET, V392, P1923, DOI [10.1016/S0140-6736(18)32225-6, 10.1016/s0140-6736(18)32225-6]
   Weiss Daniel S., 1997, P399
   WHO, 2018, GLOB STAT REP ALC HL, DOI DOI 10.1037/COU0000248
   World Health Organization, 2020, COR DIS COVID2019 SI
   Wu DX, 2011, BMC PUBLIC HEALTH, V11, DOI 10.1186/1471-2458-11-96
   Wu KK, 2005, EMERG INFECT DIS, V11, P1297, DOI 10.3201/eid1108.041083
   Wu KK, 2003, SOC PSYCH PSYCH EPID, V38, P94, DOI 10.1007/s00127-003-0611-x
   Wuhan Municipal Health Commission, 2020, REP COVID 19
   Yang HY, 2021, BMJ OPEN, V11, DOI 10.1136/bmjopen-2020-044262
   Yang HY, 2020, PSYCHIAT RES, V289, DOI 10.1016/j.psychres.2020.113045
   Zhang SX, 2020, PSYCHIAT RES, V288, DOI 10.1016/j.psychres.2020.112958
   Zhang YQ, 2011, PLOS ONE, V6, DOI 10.1371/journal.pone.0022371
NR 24
TC 0
Z9 0
U1 7
U2 7
PU TAYLOR & FRANCIS INC
PI PHILADELPHIA
PA 530 WALNUT STREET, STE 850, PHILADELPHIA, PA 19106 USA
SN 0963-8237
EI 1360-0567
J9 J MENT HEALTH
JI J. Ment. Heal.
DI 10.1080/09638237.2022.2069690
EA MAY 2022
PG 6
WC Psychology, Clinical
WE Social Science Citation Index (SSCI)
SC Psychology
GA 0Z5MA
UT WOS:000791121000001
PM 35510749
DA 2022-11-04
ER

PT J
AU Weybright, EH
   Doering, EL
   Perone, S
AF Weybright, Elizabeth H.
   Doering, Erica L.
   Perone, Sammy
TI Difficulties with Emotion Regulation during COVID-19 and Associations
   with Boredom in College Students
SO BEHAVIORAL SCIENCES
LA English
DT Article
DE boredom; self-regulation; COVID-19 pandemic
ID PRONENESS; LEISURE; STATE
AB COVID-19 related restrictions resulted in a significant lifestyle change for many young adults in the United States. Although boredom and emotional self-regulation are clearly connected in empirical research, the question remains of what this association looks like in unique circumstances, such as early in COVID-19 pandemic at the height of restrictions. The purpose of the current study is to identify the association between boredom proneness and emotion regulation in college students during the COVID-19 pandemic. College students who completed a Boredom Coping Survey between October and December 2019 (n = 481) were recruited for a follow-up COVID-19 Boredom Survey in April 2020. Data from this sub-sample (n = 58) were used in a hierarchical regression predicting the role of boredom proneness on COVID-19 pandemic emotion regulation difficulties while controlling for age, sex, and COVID-19 related lifestyle changes. Findings indicated higher levels of emotion regulation difficulties were associated with higher levels of boredom proneness above and beyond demographic variables and COVID-19 lifestyle changes. Results are in line with prior theory and research on the importance of the environment or situational factors to the experience of boredom.
C1 [Weybright, Elizabeth H.; Doering, Erica L.; Perone, Sammy] Washington State Univ, Dept Human Dev, Pullman, WA 99164 USA.
RP Weybright, EH (通讯作者)，Washington State Univ, Dept Human Dev, Pullman, WA 99164 USA.
EM elizabeth.weybright@wsu.edu
OI Weybright, Elizabeth/0000-0002-3995-7067
CR Alzueta E, 2021, J CLIN PSYCHOL, V77, P556, DOI 10.1002/jclp.23082
   Ammar A, 2020, PLOS ONE, V15, DOI 10.1371/journal.pone.0240204
   [Anonymous], CTR DIS CONTROL PREV
   [Anonymous], GOOGLE TRENDS EXPLOR
   Baumeister R. F., 2012, HDB SELF IDENTITY, V2nd, P180
   Bench SW, 2013, BEHAV SCI-BASEL, V3, P459, DOI 10.3390/bs3030459
   Boateng GO, 2021, BMC PUBLIC HEALTH, V21, DOI 10.1186/s12889-021-10998-0
   Boylan J, 2021, PERS INDIV DIFFER, V171, DOI 10.1016/j.paid.2020.110387
   Caldwell L.L., 2004, WORLD LEIS J, V46, P4, DOI [10.1080/04419057.2004.9674362, DOI 10.1080/04419057.2004.9674362]
   Chin A, 2017, EMOTION, V17, P359, DOI 10.1037/emo0000232
   Daniels LM, 2015, LEARN INDIVID DIFFER, V37, P255, DOI 10.1016/j.lindif.2014.11.004
   Eastwood JD, 2012, PERSPECT PSYCHOL SCI, V7, P482, DOI 10.1177/1745691612456044
   FARMER R, 1986, J PERS ASSESS, V50, P4, DOI 10.1207/s15327752jpa5001_2
   Kaufman EA, 2016, J PSYCHOPATHOL BEHAV, V38, P443, DOI 10.1007/s10862-015-9529-3
   Knox L, 2022, CURR OPIN PSYCHOL, V46, DOI 10.1016/j.copsyc.2022.101315
   Martz ME, 2018, YOUTH SOC, V50, P688, DOI 10.1177/0044118X15626624
   McCurdy A, 2022, J SPORT EXERCISE PSY, V44, P189, DOI 10.1123/jsep.2021-0253
   Mercer-Lynn KB, 2014, PERS INDIV DIFFER, V56, P122, DOI 10.1016/j.paid.2013.08.034
   Miller JA, 2014, LEISURE SCI, V36, P52, DOI 10.1080/01490400.2014.860789
   Nett UE, 2011, CONTEMP EDUC PSYCHOL, V36, P49, DOI 10.1016/j.cedpsych.2010.10.003
   Parker PC, 2021, INT J ENV RES PUB HE, V18, DOI 10.3390/ijerph182111712
   Perone S, 2019, PSYCHOPHYSIOLOGY, V56, DOI 10.1111/psyp.13427
   Pfeifer J.H., ASSESSMENT COVID 19
   Ram N., 2008, SOCIAL STRUCTURES AG, P139
   Ryan RM, 2000, AM PSYCHOL, V55, P68, DOI 10.1037/0003-066X.55.1.68
   Struk AA, 2017, ASSESSMENT, V24, P346, DOI 10.1177/1073191115609996
   Tam KYY, 2022, J PERS, DOI 10.1111/jopy.12764
   Tam KYY, 2021, PERS SOC PSYCHOL REV, V25, P251, DOI 10.1177/10888683211010297
   van Hooft EAJ, 2018, MOTIV EMOTION, V42, P931, DOI 10.1007/s11031-018-9710-6
   van Tilburg WAP, 2012, MOTIV EMOTION, V36, P181, DOI 10.1007/s11031-011-9234-9
   Waterschoot J, 2021, PERS INDIV DIFFER, V175, DOI 10.1016/j.paid.2021.110729
   Wessels M, 2022, SCI REP-UK, V12, DOI 10.1038/s41598-022-05495-2
   Westgate E.C., IN PRESS
   Westgate EC, 2018, PSYCHOL REV, V125, P689, DOI 10.1037/rev0000097
   Weybright EH, 2015, LEISURE SCI, V37, P311, DOI 10.1080/01490400.2015.1014530
   Wojtowicz Z, 2020, CURR OPIN BEHAV SCI, V35, P135, DOI 10.1016/j.cobeha.2020.09.002
NR 36
TC 0
Z9 0
U1 3
U2 3
PU MDPI
PI BASEL
PA ST ALBAN-ANLAGE 66, CH-4052 BASEL, SWITZERLAND
EI 2076-328X
J9 BEHAV SCI-BASEL
JI Behav. Sci.
PD AUG
PY 2022
VL 12
IS 8
AR 296
DI 10.3390/bs12080296
PG 9
WC Psychology, Multidisciplinary
WE Social Science Citation Index (SSCI)
SC Psychology
GA 4C0NB
UT WOS:000846160800001
PM 36004867
OA gold, Green Published
DA 2022-11-04
ER

PT J
AU Henneghan, AM
   Lewis, KA
   Gill, E
   Kesler, SR
AF Henneghan, Ashley M.
   Lewis, Kimberly A.
   Gill, Eliana
   Kesler, Shelli R.
TI Cognitive Impairment in Non-critical, Mild-to-Moderate COVID-19
   Survivors
SO FRONTIERS IN PSYCHOLOGY
LA English
DT Article
DE cognition; COVID-19; executive function; anxiety; psychosocial
ID UNITED-STATES; LIFE; SEX
AB ImportancePrevious studies of post-acute COVID-19 syndrome have focused on critical cases with severe disease. However, most cases are mild to moderate in disease severity. ObjectiveWe aimed to examine cognitive outcomes in cases of non-critical, mild-to-moderate COVID-19. Design, Setting, and Participants: In this cross-sectional study, we enrolled 72 adults aged 22 to 65 years in Central Texas who had non-critical, mild-to-moderate COVID-19 infection between 13 January 2021 and 20 April 2021. Main Outcomes and MeasuresWe remotely administered cognitive-behavioral testing to determine the frequency of cognitive impairment and examine demographic, clinical, and psychosocial contributors to impairment. ResultsThe frequency of objective cognitive impairment was 40%. The largest number of participants (24%) showed impairment on a measure of executive functioning. Attention and processing speed was more impaired in males (OR = 1.5, 95%CI = 0.23-2.9). Males endorsed lower adherence to social distancing guidelines (U = 590, p = 0.01), which was in turn associated with cognitive impairment across participants (r = -0.30, p = 0.01). Younger age was correlated with impairment (r = -0.26, p = 0.03) but was also associated with racial/ethnic minority status (r = -0.31, p = 0.01) and increased psychological symptoms (p < 0.04). Greater number of COVID-19 symptoms was correlated with lower subjective cognitive function (r = -0.38, p = 0.001) as well as psychosocial function (r > 0.24, p < 0.05). Moderate COVID-19 severity was associated with attention/processing speed impairment (r = 0.27, p = 0.03), increased pain (r = 0.31, p = 0.01), and higher number of COVID-19 symptoms (r = 0.32, p = 0.01). Conclusion and RelevanceMild or moderate COVID-19 infection may be associated with cognitive impairments, especially in the domain of executive functioning. A subgroup of younger individuals may be more vulnerable to cognitive and psychosocial effects of COVID-19. FindingsIn this cross-sectional study of 72 adults, 40% demonstrated cognitive impairment, particularly in executive function. MeaningNeurologic sequelae, such as cognitive impairment, may be common following COVID-19 infection.
C1 [Henneghan, Ashley M.; Gill, Eliana; Kesler, Shelli R.] Univ Texas Austin, Sch Nursing, Austin, TX 78712 USA.
   [Henneghan, Ashley M.; Kesler, Shelli R.] Univ Texas Austin, Dept Oncol, Dell Med Sch, Austin, TX 78712 USA.
   [Lewis, Kimberly A.; Gill, Eliana] Ascens Seton Med Ctr, Austin, TX USA.
   [Lewis, Kimberly A.] Univ Calif San Francisco, Dept Physiol Nursing, San Francisco, CA USA.
   [Kesler, Shelli R.] Univ Texas Austin, Dept Diagnost Med, Dell Med Sch, Austin, TX 78712 USA.
RP Kesler, SR (通讯作者)，Univ Texas Austin, Sch Nursing, Austin, TX 78712 USA.; Kesler, SR (通讯作者)，Univ Texas Austin, Dept Oncol, Dell Med Sch, Austin, TX 78712 USA.; Kesler, SR (通讯作者)，Univ Texas Austin, Dept Diagnost Med, Dell Med Sch, Austin, TX 78712 USA.
EM srkesler@austin.utexas.edu
FU National Institutes of Health [R01CA226080, K01NR018970, T32NR019035]
FX & nbsp;This research was funded in part by the National Institutes of
   Health (R01CA226080 to SK, K01NR018970 to AH, and T32NR019035 to EG).
CR Abrahamson K, 2012, GERONTOLOGIST, V52, P632, DOI 10.1093/geront/gnr137
   Amalakanti Sridhar, 2021, VirusDisease, V32, DOI 10.1007/s13337-021-00663-w
   Amenta EM, 2020, OPEN FORUM INFECT DI, V7, DOI 10.1093/ofid/ofaa509
   Atchison C.J., 2020, MEDRXIV
   Beam CR, 2020, PSYCHOL TRAUMA-US, V12, pS58, DOI 10.1037/tra0000774
   Boehmer TK, 2020, MMWR-MORBID MORTAL W, V69, P1404, DOI 10.15585/mmwr.mm6939e1
   Bougakov D, 2021, MOL NEUROBIOL, V58, P564, DOI 10.1007/s12035-020-02152-5
   Matos ADB, 2021, FRONT NEUROL, V12, DOI 10.3389/fneur.2021.678924
   Bu F, 2020, PUBLIC HEALTH, V186, P31, DOI 10.1016/j.puhe.2020.06.036
   Canning David, 2020, medRxiv, DOI 10.1101/2020.04.19.20065219
   Carney AK, 2021, GERONTOLOGIST, V61, P30, DOI 10.1093/geront/gnaa106
   Cella D, 2010, J CLIN EPIDEMIOL, V63, P1179, DOI 10.1016/j.jclinepi.2010.04.011
   COHEN S, 1983, J HEALTH SOC BEHAV, V24, P385, DOI 10.2307/2136404
   COLBY KM, 1975, J AUTISM CHILD SCHIZ, V5, P139, DOI 10.1007/BF01537930
   Cory JM, 2021, CLIN NEUROPSYCHOL, V35, P206, DOI 10.1080/13854046.2020.1801845
   Del Brutto OH, 2022, EUR J NEUROL, V29, P1218, DOI 10.1111/ene.15215
   Duarte-Guterman P, 2020, J ALZHEIMERS DIS, V78, P627, DOI 10.3233/JAD-200982
   Dye L, 2017, P NUTR SOC, V76, P443, DOI 10.1017/S0029665117002014
   Fagundo AB, 2015, PLOS ONE, V10, DOI 10.1371/journal.pone.0130319
   Ferrucci R, 2021, BRAIN SCI, V11, DOI 10.3390/brainsci11020235
   Fifi JT, 2020, LANCET NEUROL, V19, P713, DOI 10.1016/S1474-4422(20)30272-6
   Gennaro MM, 2021, BRAIN BEHAV IMMUN, V94, P138, DOI 10.1016/j.bbi.2021.02.021
   Green T, 2019, NEUROPSYCHOPHARMACOL, V44, P9, DOI 10.1038/s41386-018-0153-2
   Groppell Samantha, 2019, JMIR Aging, V2, pe12615, DOI 10.2196/12615
   Hampshire A, 2021, ECLINICALMEDICINE, V39, DOI 10.1016/j.eclinm.2021.101044
   Helms J, 2020, NEW ENGL J MED, V382, P2268, DOI 10.1056/NEJMc2008597
   Honarmand K, 2020, AM J RESP CRIT CARE, V202, P193, DOI 10.1164/rccm.201904-0816CI
   Jaywant A, 2021, NEUROPSYCHOPHARMACOL, V46, P2235, DOI 10.1038/s41386-021-00978-8
   Jensen RE, 2017, J CLIN ONCOL, V35, P1913, DOI 10.1200/JCO.2016.71.4410
   Kesler SR, 2009, NEUROGENETICS, V10, P299, DOI 10.1007/s10048-009-0184-2
   Kesler SR, 2009, AM J MED GENET A, V149A, P403, DOI 10.1002/ajmg.a.32697
   Kuehner C, 2017, LANCET PSYCHIAT, V4, P146, DOI 10.1016/S2215-0366(16)30263-2
   Leidman E, 2021, MMWR-MORBID MORTAL W, V70, P88, DOI [10.15585/mmwr.mm7003e1, 10.15585/mmwr.mm7003e1externalicon]
   Lu YP, 2020, ECLINICALMEDICINE, V25, DOI 10.1016/j.eclinm.2020.100484
   Dana PM, 2020, PREHOSP DISASTER MED, V35, P438, DOI 10.1017/S1049023X20000837
   Mayo NE, 2020, QUAL LIFE RES, V29, P37, DOI 10.1007/s11136-019-02291-w
   Miller AH, 2013, DEPRESS ANXIETY, V30, P297, DOI 10.1002/da.22084
   Mindt MR, 2010, CLIN NEUROPSYCHOL, V24, P429, DOI 10.1080/13854040903058960
   Miskowiak KW, 2021, EUR NEUROPSYCHOPHARM, V46, P39, DOI 10.1016/j.euroneuro.2021.03.019
   Moreno-Perez O, 2021, J INFECTION, V82, P378, DOI 10.1016/j.jinf.2021.01.004
   Moro E, 2020, EUR J NEUROL, V27, P1727, DOI 10.1111/ene.14407
   Pan HQ, 2012, HUM MUTAT, V33, P849, DOI 10.1002/humu.22074
   Pinna P, 2020, J NEUROL SCI, V415, DOI 10.1016/j.jns.2020.116969
   Politi LS, 2020, JAMA NEUROL, V77, P1028, DOI 10.1001/jamaneurol.2020.2125
   Raman B, 2021, ECLINICALMEDICINE, V31, DOI 10.1016/j.eclinm.2020.100683
   Ramani C, 2021, CHEST, V159, P215, DOI 10.1016/j.chest.2020.08.2056
   Rosseel Y, 2012, J STAT SOFTW, V48, P1, DOI 10.18637/jss.v048.i02
   Rubin R, 2020, JAMA-J AM MED ASSOC, V324, P1381, DOI 10.1001/jama.2020.17709
   SNOW WG, 1990, J CLIN EXP NEUROPSYC, V12, P873, DOI 10.1080/01688639008401028
   Varatharaj A, 2020, LANCET PSYCHIAT, V7, P875, DOI 10.1016/S2215-0366(20)30287-X
   Varma P, 2021, PROG NEURO-PSYCHOPH, V109, DOI 10.1016/j.pnpbp.2020.110236
   Viveiros A, 2021, AM J PHYSIOL-HEART C, V320, pH296, DOI 10.1152/ajpheart.00755.2020
   Woo MS, 2020, BRAIN COMMUN, V2, DOI 10.1093/braincomms/fcaa205
   Xue M, 2019, AGEING RES REV, V55, DOI 10.1016/j.arr.2019.100944
   Ye S., 2020, BRAINCHECK VALIDATIO, DOI [10.1101/2020.11.10.20229369, DOI 10.1101/2020.11.10.20229369]
   Zhang ZM, 2016, J HEALTH SOC BEHAV, V57, P184, DOI 10.1177/0022146516645925
   Zhou GY, 2019, ELIFE, V8, DOI 10.7554/eLife.47177
   Zhou HT, 2020, J PSYCHIATR RES, V129, P98, DOI 10.1016/j.jpsychires.2020.06.022
NR 58
TC 5
Z9 5
U1 10
U2 13
PU FRONTIERS MEDIA SA
PI LAUSANNE
PA AVENUE DU TRIBUNAL FEDERAL 34, LAUSANNE, CH-1015, SWITZERLAND
SN 1664-1078
J9 FRONT PSYCHOL
JI Front. Psychol.
PD FEB 17
PY 2022
VL 13
AR 770459
DI 10.3389/fpsyg.2022.770459
PG 9
WC Psychology, Multidisciplinary
WE Social Science Citation Index (SSCI)
SC Psychology
GA ZN5EQ
UT WOS:000765057900001
PM 35250714
OA gold, Green Published
DA 2022-11-04
ER

PT J
AU Carlton, CN
   Garcia, KM
   Andino, MV
   Ollendick, TH
   Richey, JA
AF Carlton, Corinne N.
   Garcia, Katelyn M.
   Andino, Mara Villalongo
   Ollendick, Thomas H.
   Richey, John A.
TI Social anxiety disorder is Associated with Vaccination attitude, stress,
   and coping responses during COVID-19
SO COGNITIVE THERAPY AND RESEARCH
LA English
DT Article
DE Social anxiety disorder; COVID-19; Vaccination
ID BELONG; STATES; DESIRE; FEAR
AB Background Individuals with Social Anxiety Disorder (SAD) may be at a higher risk for negative outcomes during the COVID-19 pandemic due to isolation that is both characteristic of the disorder and also potentially exacerbated by quarantine and public health restrictions. Accordingly, we evaluated emotional and behavioral responses to stress during COVID-19 and attitudes towards COVID-19 vaccine adoption in socially anxious versus non-socially anxious adults. Methods Participants (N = 84) were young adults between 18 and 24 years of age who completed a diagnostic interview and self-report measures assessing stress, anxiety and coping responses during COVID-19. Welch's t-tests assessed group differences on mental health outcomes between the SAD versus non-SAD group, and Pearson's chi 2 test evaluated COVID-19 vaccination status by group. Lastly, logistic regression examined whether SAD predicted positive COVID-19 vaccination attitude. Results Results indicated the SAD group demonstrated significantly elevated rates of anxiety and depression as compared to individuals without SAD and had significantly increased rates of engagement in safety behaviors as well as maladaptive coping mechanisms in response to COVID-19 stress. Individuals with SAD were significantly more likely to receive or plan to receive the COVID-19 vaccine. Conclusions The current study provides evidence that social anxiety may be a significant factor associated with the impact of COVID-19 as well as attitudes with vaccine compliance.
C1 [Carlton, Corinne N.; Garcia, Katelyn M.; Andino, Mara Villalongo; Ollendick, Thomas H.; Richey, John A.] Virginia Tech, Dept Psychol, 460 Turner St NW 207, Blacksburg, VA 24060 USA.
RP Carlton, CN (通讯作者)，Virginia Tech, Dept Psychol, 460 Turner St NW 207, Blacksburg, VA 24060 USA.
EM corinnecarlton@vt.edu
OI Carlton-Smith, Corinne/0000-0003-4551-9271
CR APA, 2013, DIAGNOSTIC STAT MANU, DOI 10.1176/appi.books.9780890425596
   Asmundson GJG, 2020, J ANXIETY DISORD, V74, DOI 10.1016/j.janxdis.2020.102271
   BAUMEISTER RF, 1995, PSYCHOL BULL, V117, P497, DOI 10.1037/0033-2909.117.3.497
   Bendau A, 2021, INT IMMUNOPHARMACOL, V97, DOI 10.1016/j.intimp.2021.107724
   Bibi A, 2020, INT J PSYCHOL, V55, P916, DOI 10.1002/ijop.12671
   Brown T., 2014, ANXIETY RELATED DISO
   Callaghan T, 2021, SOC SCI MED, V272, DOI 10.1016/j.socscimed.2020.113638
   Coiro M. J., 2021, COVID 19 STRES UNPUB
   Connor-Smith JK, 2000, J CONSULT CLIN PSYCH, V68, P976
   Cottin M, 2021, FRONT PSYCHOL, V12, DOI 10.3389/fpsyg.2021.590283
   Cuming S, 2009, J ANXIETY DISORD, V23, P879, DOI 10.1016/j.janxdis.2009.05.002
   Delacre M, 2017, INT REV SOC PSYCHOL, V30, P92, DOI 10.5334/irsp.82
   Gallagher MW, 2020, COGNITIVE THER RES, V44, P1043, DOI 10.1007/s10608-020-10143-y
   Goodman FR, 2021, J ANXIETY DISORD, V84, DOI 10.1016/j.janxdis.2021.102474
   Ho JTK, 2022, ANXIETY STRESS COPIN, V35, P86, DOI 10.1080/10615806.2021.1946518
   Kessler RC, 2005, ARCH GEN PSYCHIAT, V62, P593, DOI 10.1001/archpsyc.62.6.593
   Kocovski NL, 2000, EUR J PERSONALITY, V14, P347, DOI 10.1002/1099-0984(200007/08)14:4<347::AID-PER381>3.0.CO;2-7
   LOVIBOND PF, 1995, BEHAV RES THER, V33, P335, DOI 10.1016/0005-7967(94)00075-U
   Meltzer H, 2013, SOC PSYCH PSYCH EPID, V48, P5, DOI 10.1007/s00127-012-0515-8
   Meuret AE, 2016, BEHAV RES THER, V81, P21, DOI 10.1016/j.brat.2016.03.008
   Quittkat HL, 2020, FRONT PSYCHOL, V11, DOI 10.3389/fpsyg.2020.586246
   Reiter PL, 2020, VACCINE, V38, P6500, DOI 10.1016/j.vaccine.2020.08.043
   Richey JA, 2016, ANXIETY STRESS COPIN, V29, P60, DOI 10.1080/10615806.2015.1015424
   Teo AR, 2013, J ANXIETY DISORD, V27, P353, DOI 10.1016/j.janxdis.2013.03.010
   Tonge NA, 2020, J ANXIETY DISORD, V75, DOI 10.1016/j.janxdis.2020.102275
   WINTON EC, 1995, BEHAV RES THER, V33, P193, DOI 10.1016/0005-7967(94)E0019-F
NR 26
TC 1
Z9 1
U1 7
U2 7
PU SPRINGER/PLENUM PUBLISHERS
PI NEW YORK
PA 233 SPRING ST, NEW YORK, NY 10013 USA
SN 0147-5916
EI 1573-2819
J9 COGNITIVE THER RES
JI Cogn. Ther. Res.
PD OCT
PY 2022
VL 46
IS 5
BP 916
EP 926
DI 10.1007/s10608-022-10310-3
EA MAY 2022
PG 11
WC Psychology, Clinical
WE Social Science Citation Index (SSCI)
SC Psychology
GA 4T9YP
UT WOS:000800976300001
PM 35645433
OA Green Published, Bronze
DA 2022-11-04
ER

PT J
AU Stewart, SL
   Toohey, A
   Celebre, A
   Poss, JW
AF Stewart, Shannon L.
   Toohey, Ashley
   Celebre, Angela
   Poss, Jeff W.
TI Abuse, Mental State, and Health Factors Pre and during the COVID-19
   Pandemic: A Comparison among Clinically Referred Adolescents in Ontario,
   Canada
SO INTERNATIONAL JOURNAL OF ENVIRONMENTAL RESEARCH AND PUBLIC HEALTH
LA English
DT Article
DE health; mental health; COVID-19; interRAI
ID CHILD
AB Throughout the COVID-19 pandemic, population surveys revealed increased levels of anxiety and depression, while findings from large-scale population data analyses have revealed mixed findings with respect to the mental health consequences for children and youth. The purpose of this study was to examine the impact of the COVID-19 pandemic on the well-being and health-compromising behaviors of adolescents (12-18 years) previously referred for mental health services. Data were collected (pre-pandemic n = 3712; pandemic n = 3197) from mental health agencies across Ontario, Canada using the interRAI Child and Youth Mental Health assessment. Our findings revealed no increased incidence of witnessing domestic violence nor experiencing physical, sexual, or emotional abuse. Further, there were no increases in the risk of self-harm and suicide, anxiety, or depression among our sample of clinically referred youth. Finally, results demonstrated no increase in problematic videogaming/internet use, disordered eating, or alcohol intoxication, and a decrease in cannabis use. Our findings add to the growing body of knowledge as to the impact of the COVID-19 pandemic on children and youth. Further, findings underscore the importance of understanding the nuanced impact of the pandemic on various subgroups of children, youth, and families and highlight the need for continued monitoring of outcomes for these children and youth.
C1 [Stewart, Shannon L.; Toohey, Ashley; Celebre, Angela] Western Univ, Fac Educ, London, ON N6G 1G7, Canada.
   [Poss, Jeff W.] Univ Waterloo, Fac Appl Hlth Sci, Waterloo, ON N2L 3G5, Canada.
RP Toohey, A (通讯作者)，Western Univ, Fac Educ, London, ON N6G 1G7, Canada.
EM sstewa24@uwo.ca; atoohey@uwo.ca; acelebr@uwo.ca; jwposs@uwaterloo.ca
OI Toohey, Ashley/0000-0002-4302-4809; Stewart, Shannon/0000-0002-6480-883X
FU Public Health Agency of Canada [1617-HQ-000050]
FX This research was funded by the Public Health Agency of Canada, grant
   number 1617-HQ-000050.
CR Biddle SJH, 2011, BRIT J SPORT MED, V45, P886, DOI 10.1136/bjsports-2011-090185
   Bridley A, 2012, CHILD HEALTH CARE, V41, P129, DOI 10.1080/02739615.2012.657040
   Brooks SK, 2020, LANCET, V395, P912, DOI [10.1016/S0140-6736(20)30460-8, 10.1016/S0140-6736(20)30460-8.]
   Casey BJ, 2010, DEV PSYCHOBIOL, V52, P225, DOI 10.1002/dev.20447
   Chen FP, 2020, BRAIN BEHAV IMMUN, V88, P36, DOI 10.1016/j.bbi.2020.05.061
   Cohen ZP, 2021, FRONT PEDIATR, V9, DOI 10.3389/fped.2021.622608
   Dalsgaard S, 2020, JAMA PSYCHIAT, V77, P155, DOI 10.1001/jamapsychiatry.2019.3523
   Ellis WE, 2017, CHILD DEV PERSPECT, V11, P227, DOI 10.1111/cdep.12248
   Hu Y, 2021, J ADOLESCENT HEALTH, V69, P26, DOI 10.1016/j.jadohealth.2021.04.005
   Jones EAK, 2021, INT J ENV RES PUB HE, V18, DOI 10.3390/ijerph18052470
   Larsen B, 2018, NEUROSCI BIOBEHAV R, V94, P179, DOI 10.1016/j.neubiorev.2018.09.005
   Lau C, 2018, CHILD PSYCHIAT HUM D, V49, P279, DOI 10.1007/s10578-017-0751-y
   Leff RA, 2021, CLIN CHILD PSYCHOL P, V26, P33, DOI 10.1177/1359104520972453
   Li YX, 2021, CHILD YOUTH CARE FOR, V50, P611, DOI 10.1007/s10566-020-09592-z
   Neece C, 2020, J INTELL DISABIL RES, V64, P739, DOI 10.1111/jir.12769
   Orben A, 2020, LANCET CHILD ADOLESC, V4, P634, DOI 10.1016/S2352-4642(20)30186-3
   Parker J. G., 1999, LONELINESS CHILDHOOD, P201, DOI DOI 10.1017/CBO9780511551888.010
   Pierce M, 2020, LANCET PSYCHIAT, V7, P883, DOI 10.1016/S2215-0366(20)30308-4
   Qu M., 2020, MENTAL HLTH STATUS A, DOI [10.2139/ssrn.3594586, DOI 10.2139/SSRN.3594586]
   Racine N, 2020, PSYCHIAT RES, V292, DOI 10.1016/j.psychres.2020.113307
   Rapee RM, 2019, BEHAV RES THER, V123, DOI 10.1016/j.brat.2019.103501
   Rodriguez-Rey R, 2020, PSYCHOL TRAUMA-US, V12, P550, DOI 10.1037/tra0000943
   Rogers AA, 2021, J ADOLESCENT HEALTH, V68, P43, DOI 10.1016/j.jadohealth.2020.09.039
   Sebastian CL, 2011, NEUROIMAGE, V57, P686, DOI 10.1016/j.neuroimage.2010.09.063
   Statistics Canada, 2017, CENS PROF AG SEX TYP
   Stewart S.L., 2015, INTERRAI CHILD YOUTH
   Stewart S.L., J PSYCHOPATHOL BEHAV
   Stewart SL, 2022, TRAUMATOLOGY, V28, P311, DOI 10.1037/trm0000345
   Stewart SL, 2020, CHILD PSYCHIAT HUM D, V51, P769, DOI 10.1007/s10578-020-01003-7
   Stewart SL, 2020, CHILD PSYCHIAT HUM D, V51, P913, DOI 10.1007/s10578-020-00968-9
   Sturman DA, 2011, NEUROSCI BIOBEHAV R, V35, P1704, DOI 10.1016/j.neubiorev.2011.04.003
   Thorisdottir IE, 2021, LANCET PSYCHIAT, V8, P663, DOI 10.1016/S2215-0366(21)00156-5
   World Health Organization, 2020, DIR GEN OP REM MED B, DOI DOI 10.1016/S0140-6736(20)31022-9
NR 33
TC 3
Z9 3
U1 2
U2 17
PU MDPI
PI BASEL
PA ST ALBAN-ANLAGE 66, CH-4052 BASEL, SWITZERLAND
EI 1660-4601
J9 INT J ENV RES PUB HE
JI Int. J. Environ. Res. Public Health
PD OCT
PY 2021
VL 18
IS 19
AR 10184
DI 10.3390/ijerph181910184
PG 11
WC Environmental Sciences; Public, Environmental & Occupational Health
WE Science Citation Index Expanded (SCI-EXPANDED); Social Science Citation Index (SSCI)
SC Environmental Sciences & Ecology; Public, Environmental & Occupational
   Health
GA WG7VS
UT WOS:000707203400001
PM 34639487
OA gold, Green Published
DA 2022-11-04
ER

PT J
AU Sasser, P
   McGuine, T
   Haraldsdottir, K
   Biese, K
   Goodavish, L
   Stevens, B
   Watson, AM
AF Sasser, Phillip
   McGuine, Timothy
   Haraldsdottir, Kristin
   Biese, Kevin
   Goodavish, Leslie
   Stevens, Bethany
   Watson, Andrew M.
TI Reported COVID-19 Incidence in Wisconsin High School Athletes in Fall
   2020
SO JOURNAL OF ATHLETIC TRAINING
LA English
DT Article
DE &nbsp; adolescents; infection; pediatrics
AB Objective: To describe the incidence of COVID-1 9 in Wisconsin high school athletes and investigate the relationship of COVID-19 incidence with sport and face mask use. Design: Retrospective survey. Setting: High schools across Wisconsin during September 2020. Patients or Other Participants: Athletic directors representing 30074 high school athletes with or without SARS-CoV2. Main Outcome Measurement(s): The COVID-19 rates among athletes, counties, states, as well as school instruction type (virtual versus in person), sport type, and face mask use were assessed. Reported athlete case rates were compared with the county's general population and associations between COVID-19 incidence and sport type and face mask use, adjusting for each school's county incidence using multivariable negative binomial regression models. Results: The COVID-19 incidence rates for 207 of 244 responding schools were 32.6 cases per 100000 player-days. Reported case rates for athletes in each county were positively correlated with the county's general population case rates (b = 1.14 6 0.20, r = 0.60, P , .001). One case (0.5%) was attributed to sport contact by the reporting schools. No difference was identified between team and individual sports (incidence rate ratio [IRR] =1.03 [95% CI = 0.49, 2.2], P = .93) or between noncontact and contact sports (IRR = 0.53 [0.23, 1.3], P = .14). Outdoor sports had a lower incidence rate than indoor sports, although this finding did not reach statistical significance (IRR = 0.52 [0.26, 1.1], P = .07). No significant associations were found between COVID-19 incidence and face mask use during play for those sports with greater than 50 schools reporting on face mask use (P values . .05). Conclusions: The incidence of reported COVID-19 among high school athletes was related to the county incidence, and most cases were attributed to nonsport contact. A lower COVID19 incidence in outdoor sports approached statistical significance. The lack of a significant benefit demonstrated for face mask use may be due to relatively low rates of COVID-19 in Wisconsin during September 2020. Further research is needed to better define COVID-19 transmission risk factors during adolescent sport participation.
C1 [Sasser, Phillip] Univ Wisconsin, Dept Pediat, Sch Med & Publ Hlth, Madison, WI 53705 USA.
   [McGuine, Timothy; Haraldsdottir, Kristin; Goodavish, Leslie; Watson, Andrew M.] Univ Wisconsin, Dept Orthoped & Rehabil, Sch Med & Publ Hlth, Div Sports Med, Madison, WI 53705 USA.
   [Biese, Kevin; Stevens, Bethany] Univ Wisconsin, Dept Kinesiol, Madison, WI 53705 USA.
RP Watson, AM (通讯作者)，Univ Wisconsin, Div Sports Med, Dept Orthoped & Rehabil, 1685 Highland Ave, Madison, WI 53705 USA.
EM Watson@ortho.wisc.edu
CR [Anonymous], COVID-19 return -to -sport considerations for secondary school athletic trainers
   [Anonymous], COVID-19: Wisconsin Cases
   [Anonymous], COVID-19 Interim Guidance: Return to Sports and Physical Activity
   [Anonymous], Considerations for wearing masks
   [Anonymous], 2020, COVID 19 SPREADS
   Asif IM, 2020, SPORTS HEALTH, V12, P518, DOI 10.1177/1941738120953851
   Beck M., 2020, MILWAUKEE J SENTINEL
   Drezner JA, 2021, SPORTS HEALTH, V13, P15, DOI 10.1177/1941738120964458
   Falk A, 2021, MMWR-MORBID MORTAL W, V70, P136, DOI [10.15585/mmwr.mm7004e3, 10.15585/mmwr.mm7004e3externalicon]
   Furukawa Nathan W, 2020, Emerg Infect Dis, V26, DOI 10.3201/eid2607.201595
   Heinrich J., CURRENT ORDER PUBLIC
   Lazar K ., 2020, BOSTON GLOBE
   Neihoff K ., MITIGATION EFFORTS M
   Viviani N, 2020, NBC15
   Watson Andrew M, 2021, J Athl Train, DOI 10.4085/1062-6050-281-21
   Watson Andrew M, 2021, J Athl Train, DOI 10.4085/610-20
NR 16
TC 7
Z9 7
U1 0
U2 1
PU NATL ATHLETIC TRAINERS ASSOC INC
PI DALLAS
PA 2952 STEMMONS FREEWAY, DALLAS, TX 75247 USA
SN 1062-6050
EI 1938-162X
J9 J ATHL TRAINING
JI J. Athl. Train.
PD JAN
PY 2022
VL 57
IS 1
BP 59
EP 64
DI 10.4085/1062-6050-0185.21
PG 6
WC Sport Sciences
WE Science Citation Index Expanded (SCI-EXPANDED)
SC Sport Sciences
GA YL7KX
UT WOS:000746068300007
PM 34129671
OA gold
DA 2022-11-04
ER

PT J
AU Yves, MB
   Sombie, I
   Dao, B
   Johnson, EAK
   Ouedraogo, L
   Tall, F
   Asmani, C
   Busia, K
   Ogbureke, N
   Ndour, M
   Sinkondo, IY
AF Yves Mongbo
   Sombie, Issiaka
   Dao, Blami
   Johnson, Ermel A. K.
   Ouedraogo, Leopold
   Tall, Fatim
   Asmani, Chilanga
   Busia, Kofi
   Ogbureke, Nanlop
   Ndour, Marguerite
   Sinkondo, Isidore Y.
TI Maintaining continuity of essential reproductive, maternal, neonatal,
   child and adolescent health services during the COVID-19 pandemic in
   Francophone West Africa
SO AFRICAN JOURNAL OF REPRODUCTIVE HEALTH
LA English
DT Article
DE Maintenance; essential services; RMNCAH; COVID-19; Francophone West
   Africa
ID IMPACT; OUTBREAK; WORKERS
AB The study aimed to analyse the challenges and solutions for maintaining the continuity of essential health services during the COVID-19 pandemic in Francophone West Africa. A cross-sectional study involving the managers of Reproductive, Maternal, Neonatal, Child and Adolescent Health (RMNCAH) and vaccination programmes in Francophone West Africa was designed. The challenges that limited the supply and use of RMNCAH services included: lack of standardized guides and procedures for appropriate care, limited knowledge of health workers on the new coronavirus disease, lack of diagnostic materials and kits, ineffective organization of services, anxieties of health workers and populations, and postponement of immunisation mass campaigns. The solutions proposed to address these challenges, included better organization of services to respect the physical distance, provision of adapted guides and care procedures, enhanced communication, training of health workers, effective use of social media and information and communication technologies. This study showed that the managers of RMNCAH programmes are aware of the challenges that could limit the supply and use of essential services during the COVID-19 pandemic.
C1 [Yves Mongbo; Sombie, Issiaka; Johnson, Ermel A. K.; Busia, Kofi; Ogbureke, Nanlop] West African Hlth Org, Bobo Dioulasso, Burkina Faso.
   [Dao, Blami] Jhpiego, 1045 Blvd Ratag Rima, Gounghin Sud, Ouagadougou, Burkina Faso.
   [Ouedraogo, Leopold; Tall, Fatim; Asmani, Chilanga] WHO, Africa Reg Off, Brazzaville, Rep Congo.
   [Ndour, Marguerite; Sinkondo, Isidore Y.] IntraHlth Int Because Hlth Workers Save Lives Oua, Integrated FP MNCH Nutr Project, Ouagadougou, Burkina Faso.
RP Yves, MB (通讯作者)，West African Hlth Org, Bobo Dioulasso, Burkina Faso.
EM ymongbo@wahooas.org
CR Benova L, VOICES FRONTLINE FIN
   Chang HJ, 2004, AM J PUBLIC HEALTH, V94, P562, DOI 10.2105/AJPH.94.4.562
   Elston JWT, 2017, PUBLIC HEALTH, V143, P60, DOI 10.1016/j.puhe.2016.10.020
   Elston JWT, 2016, J PUBLIC HEALTH-UK, V38, P673, DOI 10.1093/pubmed/fdv158
   Forman R, 2020, HEALTH POLICY, V124, P577, DOI 10.1016/j.healthpol.2020.05.008
   Gilbert M, 2020, LANCET, V395, P871, DOI 10.1016/S0140-6736(20)30411-6
   Gon G, 2020, INFECT CONT HOSP EP, V41, P870, DOI 10.1017/ice.2020.111
   Graham WJ, 2020, BMJ GLOB HEALTH, V5, DOI 10.1136/bmjgh-2020-002754
   Ji YP, 2020, LANCET GLOB HEALTH, V8, pE480, DOI 10.1016/S2214-109X(20)30068-1
   Jin YH, 2020, MILITARY MED RES, V7, DOI 10.1186/s40779-020-00254-8
   Jones SA, 2016, BMJ GLOB HEALTH, V1, DOI 10.1136/bmjgh-2016-000065
   Kidou, MAINTAINING ESSENTIA
   Li G, 2020, J NEUROL NEUROSUR PS, V91, P895, DOI 10.1136/jnnp-2020-323134
   Marsh AD, 2020, LANCET GLOB HEALTH, V8, pE730, DOI 10.1016/S2214-109X(20)30104-2
   Ongole JJ, 2020, INT J TUBERC LUNG D, V24, P643, DOI 10.5588/ijtld.20.0214
   Rajan D, 2020, BMJ GLOB HEALTH, V5, DOI 10.1136/bmjgh-2020-002655
   Ribacke KJB, 2016, FRONT PUBLIC HEALTH, V4, DOI 10.3389/fpubh.2016.00222
   Rust G, 2009, AM J PUBLIC HEALTH, V99, pS316, DOI 10.2105/AJPH.2009.161125
   Schwartz DA, 2020, VIRUSES-BASEL, V12, DOI 10.3390/v12020194
   Sochas L, 2017, HEALTH POLICY PLANN, V32, P32, DOI 10.1093/heapol/czx108
   WHO, GUIDING PRINCIPLES I
   Wilhelm JA, 2019, J GLOB HEALTH, V9, DOI 10.7189/jogh.09.010406
   World Food Program, 2020, COVID 19 WILL DOUBL
   World Health Organization, COVID 19 OP GUID MAI
   Zheng LC, 2020, CLIN INFECT DIS, V71, P2109, DOI 10.1093/cid/ciaa588
NR 25
TC 0
Z9 0
U1 1
U2 3
PU WOMENS HEALTH & ACTION RESEARCH CENTRE
PI BENIN CITY
PA IGUE-IHEYA VILLAGE, BENIN-LAGOS EXPRESS RD, PO BOX 10231, UGBOWO, BENIN
   CITY, EDO STATE 00000, NIGERIA
SN 1118-4841
EI 2141-3606
J9 AFR J REPROD HEALTH
JI Afr. J. Reprod. Health
PD APR
PY 2021
VL 25
IS 2
BP 76
EP 85
DI 10.29063/ajrh2021/v25i2.7
PG 10
WC Public, Environmental & Occupational Health
WE Social Science Citation Index (SSCI)
SC Public, Environmental & Occupational Health
GA TB1GW
UT WOS:000667692400007
DA 2022-11-04
ER

PT J
AU Gazmararian, J
   Weingart, R
   Campbell, K
   Cronin, T
   Ashta, J
AF Gazmararian, Julie
   Weingart, Rachel
   Campbell, Katherine
   Cronin, Thomas
   Ashta, Jasleen
TI Impact of COVID-19 Pandemic on the Mental Health of Students From 2
   Semi-Rural High Schools in Georgia*
SO JOURNAL OF SCHOOL HEALTH
LA English
DT Article
DE adolescents; mental health; health disparities; stress; COVID-19;
   coronavirus
ID CHINA
AB BACKGROUND Concerns have been raised about the consequences of the COVID-19 pandemic on the mental health of adolescents during an important developmental and social period in their lives. This study examines the mental health impact of the pandemic on high school students shortly after closure of public schools in spring 2020, and whether this impact varies by sex, race/ethnicity, socioeconomic status (SES), and grade level.
   METHODS A cross-sectional, one-time online survey was completed by racial/ethnically and socioeconomically diverse students in 9th through 12th grade at 2 semi-rural Georgia public high schools (N = 761).
   RESULTS Overall, almost one-fourth of high school students were extremely or very worried about the pandemic, with higher rates of worry among students who are racial/ethnic minorities, lower SES, female and in older grades. Results indicated a concerning impact on the stress, anxiety, depression, and loneliness that students are feeling, particularly among girls and those in older grades. Students of color and low SES, who are already disproportionately impacted by COVID-19, are also more likely to experience mental health challenges.
   CONCLUSIONS Findings highlight important demographic differences of the impact of COVID-19 on the mental health of high school students and have implications for schools with addressing these needs.
C1 [Gazmararian, Julie; Campbell, Katherine; Cronin, Thomas; Ashta, Jasleen] Emory Univ, Rollins Sch Publ Hlth, Dept Epidemiol, 1518 Clifton Rd, Atlanta, GA 30322 USA.
   [Weingart, Rachel] Emory Univ, Rollins Sch Publ Hlth, Dept Behav Social Hlth Educ Sci, 1518 Clifton Rd, Atlanta, GA 30322 USA.
RP Gazmararian, J (通讯作者)，Emory Univ, Rollins Sch Publ Hlth, Dept Epidemiol, 1518 Clifton Rd, Atlanta, GA 30322 USA.
EM jagazma@emory.edu; rachel.weingart@emory.edu;
   katherine.campbell2@emory.edu; cronin.thomas01@gmail.com;
   jasleen.kaur.ashta@emory.edu
OI Campbell, Katherine/0000-0002-2424-059X
FU Rollins School of Public Health, Emory University Funding Source:
   Medline
CR Anderson, 2020, YOURE OUT YOUR MIND
   [Anonymous], 2021, QUALTRICS SOFTWARE
   [Anonymous], 2021, LONELINESS CORONAVIR
   Duan L, 2020, J AFFECT DISORDERS, V275, P112, DOI 10.1016/j.jad.2020.06.029
   Dvorsky MR, 2021, EUR CHILD ADOLES PSY, V30, P1829, DOI 10.1007/s00787-020-01583-8
   Fegert JM, 2020, CHILD ADOL PSYCH MEN, V14, DOI 10.1186/s13034-020-00329-3
   Fox E., 2020, OXFORD ARC STUDY ACH
   Harwell M, 2010, EDUC RESEARCHER, V39, P120, DOI 10.3102/0013189X10362578
   Holmes EA, 2020, LANCET PSYCHIAT, V7, P547, DOI 10.1016/S2215-0366(20)30168-1
   Hou TY, 2020, ASIAN J PSYCHIATR, V54, DOI 10.1016/j.ajp.2020.102305
   Lee J, 2020, LANCET CHILD ADOLESC, V4, P421, DOI 10.1016/S2352-4642(20)30109-7
   Loades ME, 2020, J AM ACAD CHILD PSY, V59, P1218, DOI 10.1016/j.jaac.2020.05.009
   Naff D., 2020, SUPPORTING STUDENT M
   Office of the Governor.Gov, 2020, KEMP UPDATES GEORGIA
   Porter SR, 2003, RES HIGH EDUC, V44, P389, DOI 10.1023/A:1024263031800
   Purtle J, 2020, SOC PSYCH PSYCH EPID, V55, P969, DOI 10.1007/s00127-020-01896-8
   Richardson LP, 2010, PEDIATRICS, V125, pE1097, DOI 10.1542/peds.2009-2712
   RUSSELL D, 1980, J PERS SOC PSYCHOL, V39, P472, DOI 10.1037/0022-3514.39.3.472
   Snyder Tom, 2015, FREE REDUCED PRICE L
   Spitzer RL, 2006, ARCH INTERN MED, V166, P1092, DOI 10.1001/archinte.166.10.1092
   Thakur A, 2020, J AM ACAD CHILD PSY, V59, P1309, DOI 10.1016/j.jaac.2020.08.005
   The Associated Press-NORC Center for Public Affairs Research, 2020, MARCH 2020 AP NORC C
   The Associated Press-NORC Center for Public Affairs Research, 2020, WORRIES CORONAVIRUS
   US Centers for Disease Control and Prevention (CDC), 2020, HLTH EQUITY CONSIDER
   US Centers for Disease Control and Prevention (CDC), 2020, MENTAL HLTH COPING C
   Wang JY, 2017, SOC PSYCH PSYCH EPID, V52, P1451, DOI 10.1007/s00127-017-1446-1
   WONG R, 2020, INTERACT LEARN ENVIR, P1, DOI DOI 10.1007/978-3-030-13666-6_1
   World Health Organization, 2020, 13 WHO
   Zhang L, 2020, JAMA NETW OPEN, V3, DOI 10.1001/jamanetworkopen.2020.21482
   Zhou SJ, 2020, EUR CHILD ADOLES PSY, V29, P749, DOI 10.1007/s00787-020-01541-4
NR 30
TC 18
Z9 18
U1 2
U2 25
PU WILEY
PI HOBOKEN
PA 111 RIVER ST, HOBOKEN 07030-5774, NJ USA
SN 0022-4391
EI 1746-1561
J9 J SCHOOL HEALTH
JI J. Sch. Health
PD MAY
PY 2021
VL 91
IS 5
BP 356
EP 369
DI 10.1111/josh.13007
PG 14
WC Education & Educational Research; Education, Scientific Disciplines;
   Health Care Sciences & Services; Public, Environmental & Occupational
   Health
WE Science Citation Index Expanded (SCI-EXPANDED); Social Science Citation Index (SSCI)
SC Education & Educational Research; Health Care Sciences & Services;
   Public, Environmental & Occupational Health
GA RL7DD
UT WOS:000639128100002
PM 33843084
OA Green Published, Bronze
DA 2022-11-04
ER

PT J
AU Alivernini, F
   Manganelli, S
   Girelli, L
   Cozzolino, M
   Lucidi, F
   Cavicchiolo, E
AF Alivernini, Fabio
   Manganelli, Sara
   Girelli, Laura
   Cozzolino, Mauro
   Lucidi, Fabio
   Cavicchiolo, Elisa
TI Physical Distancing Behavior: The Role of Emotions, Personality,
   Motivations, and Moral Decision-Making
SO JOURNAL OF PEDIATRIC PSYCHOLOGY
LA English
DT Article
DE health promotion and prevention; longitudinal research; mental health;
   psychosocial functioning
ID NEGATIVE AFFECT SCHEDULE; SHORT SCALES; COVID-19; ADOLESCENTS;
   MECHANISMS; HEALTH; DISENGAGEMENT; METAANALYSIS; INVOLVEMENT; EXERCISE
AB Objective Physical distancing behavior (PDB) is a key disease prevention strategy for limiting the spread of COVID-19. In order to effectively encourage it among adolescents, it is necessary to understand the associated mental mechanisms. Health behavior theories suggest that emotions, personality, motivation, and moral disengagement could all play a role. On the basis of a longitudinal study, we investigated the importance of these factors in predicting PDB. Methods The participants were 347 adolescents residing in Italy. Data were collected in four waves starting from 1 year before the pandemic. A structural equation model based on health behavior theory was tested. Results After the COVID-19 national lockdown, adolescents experienced fewer positive emotions and more negative emotions compared with 1 year earlier. Nevertheless, these emotional changes, and adolescents' personality (except for openness to experiences), were not related to the adoption of PDB. Instead, the autonomous motivation of adolescents significantly predicted a higher likelihood to adopt PDB by increasing the intention to engage in this behavior and, more indirectly, by substantially decreasing moral disengagement, which was negatively related to PDB. In contrast, controlled motivation corresponded to significantly higher levels of moral disengagement and predicted less likelihood of adopting PDB. Conclusions Messages and interventions targeted at adolescents should be oriented towards supporting autonomy, emphasizing the personal and social value of PDB. Communications should avoid the use of coercive strategies based on eliciting emotions such as shame and guilt in adolescents who do not adopt PDB, which appear to trigger off mechanisms of moral disengagement.
C1 [Alivernini, Fabio; Lucidi, Fabio] Sapienza Univ Rome, Fac Med & Psychol, Dept Dev & Social Psychol, Rome, Italy.
   [Manganelli, Sara] Natl Inst Evaluat Educ Syst INVALSI, Lazio, Italy.
   [Girelli, Laura; Cozzolino, Mauro; Cavicchiolo, Elisa] Univ Salerno, Dept Human Philosoph & Educ Sci, Via Giovanni Paolo II 132, I-84084 Fisciano, SA, Italy.
RP Cavicchiolo, E (通讯作者)，Univ Salerno, Dept Human Philosoph & Educ Sci, Via Giovanni Paolo II 132, I-84084 Fisciano, SA, Italy.
EM ecavicchiolo@unisa.it
RI Cavicchiolo, Elisa/ABD-1607-2020
OI Cavicchiolo, Elisa/0000-0001-8552-2737; Lucidi,
   Fabio/0000-0003-2203-9566; Cozzolino, Mauro/0000-0002-3195-6916
CR Abbott A, 2020, J ADOLESCENT HEALTH, V67, P159, DOI 10.1016/j.jadohealth.2020.05.013
   AJZEN I, 1991, ORGAN BEHAV HUM DEC, V50, P179, DOI 10.1016/0749-5978(91)90020-T
   Ajzen I., 1980, UNDERSTANDING ATTITU
   Alivernini F., 2008, INT J MULTIPLE RES A, V2, P71, DOI DOI 10.5172/MRA.455.2.1.71
   Alivernini F, 2019, J ADOLESCENCE, V76, P99, DOI 10.1016/j.adolescence.2019.08.011
   Alivernini F, 2020, SCH EFF SCH IMPROV, V31, P172, DOI 10.1080/09243453.2019.1642214
   [Anonymous], 2008, HDB PERSONALITY THEO
   Bandura A, 1996, J PERS SOC PSYCHOL, V71, P364, DOI 10.1037/0022-3514.80.1.125
   Bandura A, 2002, J MORAL EDUC, V31, P101, DOI 10.1080/0305724022014322
   Brown K., 2006, ENCY LANGUAGE LINGUI, P241, DOI 10.1016/B0-08-044854-2/01441
   Chiorri C, 2015, EUR J PSYCHOL ASSESS, V31, P109, DOI 10.1027/1015-5759/a000215
   Coates AA, 2014, CHILD ABUSE NEGLECT, V38, P103, DOI 10.1016/j.chiabu.2013.10.005
   DAVIS FD, 1989, MANAGE SCI, V35, P982, DOI 10.1287/mnsc.35.8.982
   Ebesutani C, 2012, J PSYCHOPATHOL BEHAV, V34, P191, DOI 10.1007/s10862-011-9273-2
   Efuribe C, 2020, J ADOLESCENT HEALTH, V67, P16, DOI 10.1016/j.jadohealth.2020.04.009
   Fishbein M, 1980, Nebr Symp Motiv, V27, P65
   Floyd DL, 2000, J APPL SOC PSYCHOL, V30, P407, DOI 10.1111/j.1559-1816.2000.tb02323.x
   Gillison FB, 2019, HEALTH PSYCHOL REV, V13, P110, DOI 10.1080/17437199.2018.1534071
   Girelli L, 2020, FRONT PSYCHOL, V11, DOI 10.3389/fpsyg.2020.00663
   Gosling SD, 2003, J RES PERS, V37, P504, DOI 10.1016/S0092-6566(03)00046-1
   Haddad A., 2019, HLTH PROFESSIONAL PA, P141, DOI [10.1016/b978-0-323-53362-1.00010-4, DOI 10.1016/B978-0-323-53362-1.00010-4]
   Hagger MS, 2020, ANN BEHAV MED, V54, P713, DOI 10.1093/abm/kaaa073
   Hassan LM, 2016, J CONSUM BEHAV, V15, P72, DOI 10.1002/cb.1536
   Hodge K, 2013, J SPORT EXERCISE PSY, V35, P419, DOI 10.1123/jsep.35.4.419
   Ijaz K, 2020, INT J HUM-COMPUT INT, V36, P1195, DOI 10.1080/10447318.2020.1726107
   Jiang L, 2020, LANCET INFECT DIS, V20, pE276, DOI 10.1016/S1473-3099(20)30651-4
   JOHNSON BT, 1989, PSYCHOL BULL, V106, P290, DOI 10.1037/0033-2909.106.2.290
   Karim J, 2011, PROCD SOC BEHV, V15, P2016, DOI 10.1016/j.sbspro.2011.04.046
   Kolifarhood G, 2020, ARCH ACAD EMERG MED, V8, DOI 10.22037/aaem.v8i1.620
   Latimer AE, 2012, J ADOLESCENT HEALTH, V50, P47, DOI 10.1016/j.jadohealth.2011.04.013
   Lord JH, 2015, J PEDIATR PSYCHOL, V40, P968, DOI 10.1093/jpepsy/jsv042
   MacKinnon D.P, 2008, INTRO STAT MEDIATION, DOI DOI 10.4324/9780203809556
   Magee CA, 2013, J PERS, V81, P324, DOI 10.1111/j.1467-6494.2012.00802.x
   Moore C, 2015, CURR OPIN PSYCHOL, V6, P199, DOI 10.1016/j.copsyc.2015.07.018
   Muthen, 2017, MPLUS STAT ANAL LATE
   Nabi RL, 2016, HEALTH COMMUN, V31, P1115, DOI 10.1080/10410236.2015.1045237
   National Institute of Health, 2020, EP COVID 19 AGG NAZ
   Noar SM, 2006, HEALTH COMMUN, V19, P165, DOI 10.1207/s15327027hc1902_8
   Nunes A, 2018, FRONT PSYCHOL, V9, DOI 10.3389/fpsyg.2018.00461
   Oosterhoff B, 2020, J ADOLESCENT HEALTH, V67, P179, DOI 10.1016/j.jadohealth.2020.05.004
   Raynor DA, 2009, J AM COLL HEALTH, V58, P73, DOI 10.3200/JACH.58.1.73-82
   Reeve J, 2018, RES SOCIOCULT INFLU, P15
   Rogers RW, 1983, SOCIAL PSYCHOPHYSIOL
   Rolland JP, 2002, INT CUL PSY, P7
   Ryan RM, 2020, CONTEMP EDUC PSYCHOL, V61, DOI 10.1016/j.cedpsych.2020.101860
   Ryan RM, 2017, SELF-DETERMINATION THEORY: BASIC PSYCHOLOGICAL NEEDS IN MOTIVATION, DEVELOPMENT, AND WELLNESS, P1, DOI 10.1521/978.14625/28806
   Sanna G, 2020, EUR J PEDIATR, V179, P1079, DOI 10.1007/s00431-020-03699-0
   Schreiber JB, 2006, J EDUC RES, V99, P323, DOI 10.3200/JOER.99.6.323-338
   Schwartz NG, 2020, MMWR-MORBID MORTAL W, V69, P1457, DOI 10.15585/mmwr.mm6940e2
   Shadel WG, 2009, NICOTINE TOB RES, V11, P547, DOI 10.1093/ntr/ntp045
   Sharma V, 2020, J ADOLESCENT HEALTH, V67, P135, DOI 10.1016/j.jadohealth.2020.04.006
   Shen L, 2018, J YOUTH ADOLESCENCE, V47, P2584, DOI 10.1007/s10964-018-0899-1
   Smetana JG, 2006, ANNU REV PSYCHOL, V57, P255, DOI 10.1146/annurev.psych.57.102904.190124
   Soenens B, 2009, PERS RELATIONSHIP, V16, P507, DOI 10.1111/j.1475-6811.2009.01237.x
   Stephenson MT, 2001, COMMUN MONOGR, V68, P49, DOI 10.1080/03637750128051
   Stevens NR, 2013, BEHAV THER, V44, P152, DOI 10.1016/j.beth.2012.09.003
   Stiles-Shields C, 2020, J PEDIATR PSYCHOL, V45, P720, DOI 10.1093/jpepsy/jsaa055
   Takayama L, 2009, 2009 IEEE-RSJ INTERNATIONAL CONFERENCE ON INTELLIGENT ROBOTS AND SYSTEMS, P5495, DOI 10.1109/IROS.2009.5354145
   Triandis H C, 1980, Nebr Symp Motiv, V27, P195
   Van Bavel JJ, 2020, NAT HUM BEHAV, V4, P460, DOI 10.1038/s41562-020-0884-z
   Vera-Villarroel P, 2019, EVAL HEALTH PROF, V42, P473, DOI 10.1177/0163278717745344
   Webb TL, 2006, PSYCHOL BULL, V132, P249, DOI 10.1037/0033-2909.132.2.249
   West R, 2020, NAT HUM BEHAV, V4, P451, DOI 10.1038/s41562-020-0887-9
   World Health Organization, 2020, NEW ENGL J MED
   Yanez AM, 2020, SCI REP-UK, V10, DOI 10.1038/s41598-020-64850-3
   Young KS, 2019, BRAIN SCI, V9, DOI 10.3390/brainsci9040076
   Ziegler M, 2014, J INDIVID DIFFER, V35, P185, DOI 10.1027/1614-0001/a000148
NR 67
TC 19
Z9 19
U1 3
U2 12
PU OXFORD UNIV PRESS INC
PI CARY
PA JOURNALS DEPT, 2001 EVANS RD, CARY, NC 27513 USA
SN 0146-8693
EI 1465-735X
J9 J PEDIATR PSYCHOL
JI J. Pediatr. Psychol.
PD JAN-FEB
PY 2021
VL 46
IS 1
BP 15
EP 26
DI 10.1093/jpepsy/jsaa122
PG 12
WC Psychology, Developmental
WE Social Science Citation Index (SSCI)
SC Psychology
GA RJ0RZ
UT WOS:000637312100003
PM 33355343
OA Green Published
DA 2022-11-04
ER

PT J
AU Bulow, A
   Keijsers, L
   Boele, S
   van Roekel, E
   Denissen, JJA
AF Bulow, Anne
   Keijsers, Loes
   Boele, Savannah
   van Roekel, Eeske
   Denissen, Jaap J. A.
TI Parenting Adolescents in Times of a Pandemic: Changes in Relationship
   Quality, Autonomy Support, and Parental Control?
SO DEVELOPMENTAL PSYCHOLOGY
LA English
DT Article
DE coronavirus; parenting; adolescents; adaptation; longitudinal
ID CHILDRENS PERCEPTIONS; PSYCHOLOGICAL CONTROL; FAMILY RESILIENCE;
   AUTHORITY; CONFLICT; ADJUSTMENT; BELIEFS; STRESS; STYLES; MODELS
AB This Dutch multi-informant study examined effects of the first COVID-19 lockdown (LD; e.g., school closure and social restrictions) on parent-adolescent relationships. Four biweekly measurements before and 4 biweekly measurements during the LD were collected among adolescents (N = 179, M-age = 14.26 years, 69% girls) and their parents (N = 144, M-age = 47.01 years, 81% female). Parents' educational level was relatively diverse: 12% low (high school or lower), 33% medium (vocational training), and 55% high (college or university). Adolescents and parents reported on parental support, parent-adolescent conflict, autonomy support, psychological control, behavioral control, and time spent on various activities. Adolescents spent more time with their parents during LD (before M = 8.6 hr, during M = 12.7 hr), but less time with friends (before M = 8.1 hr, during M = 2.1 hr), and reported on average 13 COVID-19-related rules. Preregistered piecewise growth models confirmed that autonomy support decreased immediately during the LD, but no mean level changes were observed in the other relationship dimensions. During the first 2 months of the LD, parents reported gradual increases in autonomy support and decreases in behavioral control. Moreover, significant differences between families were found in sudden and more gradual relationship changes, which correlated strongly with pre-LD characteristics of the relationship, and in some models with adolescent oppositional defiance and legitimacy beliefs. In sum, findings suggest resilience in most families, but also heterogeneity: Some families were negatively affected, and others were positively affected. A tailored approach is therefore needed to mitigate the impact of COVID-19 on family functioning.
C1 [Bulow, Anne; Keijsers, Loes; Boele, Savannah] Erasmus Univ, Dept Psychol Educ & Child Studies, POB 1738, NL-3000 DR Rotterdam, Netherlands.
   [Bulow, Anne; Boele, Savannah; van Roekel, Eeske] Tilburg Univ, Dept Dev Psychol, Tilburg, Netherlands.
   [Denissen, Jaap J. A.] Univ Utrecht, Dept Dev Psychol, Utrecht, Netherlands.
RP Bulow, A (通讯作者)，Erasmus Univ, Dept Psychol Educ & Child Studies, POB 1738, NL-3000 DR Rotterdam, Netherlands.
EM bulow@essb.eur.nl
RI Boele, Savannah/T-9228-2019; Bülow, Anne/CAG-6264-2022; Denissen,
   Jaap/H-2180-2013
OI Boele, Savannah/0000-0003-2821-1312; Bülow, Anne/0000-0003-3335-7447;
   Denissen, Jaap/0000-0002-6282-4107; van Roekel,
   Eeske/0000-0002-0829-8089
CR Achterberg M, 2021, SCI REP-UK, V11, DOI 10.1038/s41598-021-81720-8
   Assadi SM, 2011, INT J BEHAV DEV, V35, P424, DOI 10.1177/0165025411409121
   Barber BK, 1996, CHILD DEV, V67, P3296, DOI 10.2307/1131780
   Barber BK, 2012, J ADOLESCENCE, V35, P273, DOI 10.1016/j.adolescence.2011.10.010
   Boele S., 2020, ONE SIZE DOES NOT FI
   Boele S, 2020, ADOLESC RES REV, V5, P317, DOI 10.1007/s40894-019-00127-9
   Branje S, 2018, CHILD DEV PERSPECT, V12, P171, DOI 10.1111/cdep.12278
   Brenning K, 2015, SOC DEV, V24, P561, DOI 10.1111/sode.12107
   Brooks SK, 2020, LANCET, V395, P912, DOI [10.1016/S0140-6736(20)30460-8, 10.1016/S0140-6736(20)30460-8.]
   Brown SM, 2020, CHILD ABUSE NEGLECT, V110, DOI 10.1016/j.chiabu.2020.104699
   Central Bureau of Statistics, 2020, BEV HOOGSTB OND OND
   Clemens V, 2020, EUR CHILD ADOLES PSY, V29, P739, DOI 10.1007/s00787-020-01549-w
   Darling N, 2008, CHILD DEV, V79, P1103, DOI 10.1111/j.1467-8624.2008.01178.x
   De Goede IHA, 2009, J YOUTH ADOLESCENCE, V38, P75, DOI 10.1007/s10964-008-9286-7
   de Miranda DM, 2020, INT J DISAST RISK RE, V51, DOI 10.1016/j.ijdrr.2020.101845
   Dietvorst E, 2018, CHILD DEV, V89, P2081, DOI 10.1111/cdev.13002
   Ellis WE, 2020, CAN J BEHAV SCI, V52, P177, DOI 10.1037/cbs0000215
   Flora DB, 2008, STRUCT EQU MODELING, V15, P513, DOI 10.1080/10705510802154349
   FURMAN W, 1985, DEV PSYCHOL, V21, P1016, DOI 10.1037/0012-1649.21.6.1016
   GROLNICK WS, 1991, J EDUC PSYCHOL, V83, P508, DOI 10.1037/0022-0663.83.4.508
   Henry CS, 2015, FAM RELAT, V64, P22, DOI 10.1111/fare.12106
   Hiraoka D, 2020, PSYCHIAT CLIN NEUROS, V74, P497, DOI 10.1111/pcn.13088
   IBM Corp, 2017, IBM SPSS STAT WIND V
   Janssen LHC, 2020, PLOS ONE, V15, DOI 10.1371/journal.pone.0240962
   Keijsers L., 2021, NEW COMMON, V20, P117, DOI [10.1007/978-3-030-65355-2_17, DOI 10.1007/978-3-030-65355-2_17]
   Keijsers L, 2016, DEV PSYCHOL, V52, P2057, DOI 10.1037/dev0000220
   Keijsers L, 2012, CHILD DEV, V83, P651, DOI 10.1111/j.1467-8624.2011.01701.x
   Kerr M, 2000, DEV PSYCHOL, V36, P366, DOI 10.1037/0012-1649.36.3.366
   Kline R.B., 2010, PRINCIPLES PRACTICE, DOI DOI 10.1038/156278A0
   Koepke S, 2012, DEV REV, V32, P67, DOI 10.1016/j.dr.2012.01.001
   Laursen B, 1998, CHILD DEV, V69, P817, DOI 10.1111/j.1467-8624.1998.00817.x
   Laursen B, 2010, DEV PSYCHOL, V46, P1792, DOI 10.1037/a0020679
   Lionetti F, 2019, EUR J DEV PSYCHOL, V16, P552, DOI 10.1080/17405629.2018.1476233
   Loades ME, 2020, J AM ACAD CHILD PSY, V59, P1218, DOI 10.1016/j.jaac.2020.05.009
   Magson NR, 2021, J YOUTH ADOLESCENCE, V50, P44, DOI 10.1007/s10964-020-01332-9
   Malkawi SH, 2021, MATERN CHILD HLTH J, V25, P695, DOI 10.1007/s10995-020-03034-x
   MARTEAU TM, 1992, BRIT J CLIN PSYCHOL, V31, P301, DOI 10.1111/j.2044-8260.1992.tb00997.x
   Masten Ann S, 2020, Advers Resil Sci, V1, P95, DOI 10.1007/s42844-020-00010-w
   Masten AS, 2001, AM PSYCHOL, V56, P227, DOI 10.1037/0003-066X.56.3.227
   Meeus W, 2016, DEV PSYCHOL, V52, P1969, DOI 10.1037/dev0000243
   Miller JJ, 2022, CHILD ADOLESC SOC WO, V39, P147, DOI 10.1007/s10560-020-00725-w
   Muthen L., 2018, MPLUS USERS GUIDE VE, DOI DOI 10.1089/apc.2010.0020
   Patterson J.M., 1988, FAM SYST MED, V6, P202, DOI [10.1037/h0089739, DOI 10.1037/H0089739]
   Patterson JM, 2002, J MARRIAGE FAM, V64, P349, DOI 10.1111/j.1741-3737.2002.00349.x
   R Development Core Team, 2020, R LANG ENV STAT COMP
   Russell BS, 2020, CHILD PSYCHIAT HUM D, V51, P671, DOI 10.1007/s10578-020-01037-x
   Silk JS, 2003, J RES ADOLESCENCE, V13, P113, DOI 10.1111/1532-7795.1301004
   Smetana JG, 2006, ANNU REV PSYCHOL, V57, P255, DOI 10.1146/annurev.psych.57.102904.190124
   SMETANA JG, 1994, CHILD DEV, V65, P1147, DOI 10.2307/1131311
   Smetana JG, 2017, CURR OPIN PSYCHOL, V15, P19, DOI 10.1016/j.copsyc.2017.02.012
   Soenens B., 2019, HDB PARENTING CHILDR, V1, P101, DOI [10.4324/9780429440847-4, DOI 10.4324/9781410612137]
   Soenens B., 2018, AUTONOMY ADOLESCENT, P1, DOI DOI 10.4324/9781315636511-1
   Soenens B, 2007, DEV PSYCHOL, V43, P633, DOI 10.1037/0012-1649.43.3.633
   Spinelli M, 2020, FRONT PSYCHOL, V11, DOI 10.3389/fpsyg.2020.01713
   van der Bij Akke K, 2003, Community Genet, V6, P84, DOI 10.1159/000073003
   Van der Kaap-Deeder J, 2019, PARENT-SCI PRACT, V19, P177, DOI 10.1080/15295192.2019.1615791
   van Eldik WM, 2020, PSYCHOL BULL, V146, P553, DOI 10.1037/bul0000233
   Van Petegem S, 2017, J YOUTH ADOLESCENCE, V46, P1022, DOI 10.1007/s10964-016-0562-7
   Van Petegem S, 2015, CHILD DEV, V86, P903, DOI 10.1111/cdev.12355
   Van Petegem S, 2013, J YOUTH ADOLESCENCE, V42, P994, DOI 10.1007/s10964-012-9847-7
   Vansteenkiste M, 2014, DEV PSYCHOL, V50, P229, DOI 10.1037/a0032972
   Wainer H, 2000, PSYCHOL SCI, V11, P434, DOI 10.1111/1467-9280.00284
   Widaman KF, 2003, PSYCHOL METHODS, V8, P16, DOI 10.1037/1082-989X.8.1.16
NR 63
TC 12
Z9 12
U1 8
U2 19
PU AMER PSYCHOLOGICAL ASSOC
PI WASHINGTON
PA 750 FIRST ST NE, WASHINGTON, DC 20002-4242 USA
SN 0012-1649
EI 1939-0599
J9 DEV PSYCHOL
JI Dev. Psychol.
PD OCT
PY 2021
VL 57
IS 10
SI SI
BP 1582
EP 1596
DI 10.1037/dev0001208
PG 15
WC Psychology, Developmental
WE Social Science Citation Index (SSCI)
SC Psychology
GA XE9GB
UT WOS:000723689000003
PM 34807682
OA Green Published
DA 2022-11-04
ER

PT J
AU Ferraro, FV
   Ambra, FI
   Aruta, L
   Iavarone, ML
AF Ferraro, Francesco Vincenzo
   Ambra, Ferdinando Ivano
   Aruta, Luigi
   Iavarone, Maria Luisa
TI Distance Learning in the COVID-19 Era: Perceptions in Southern Italy
SO EDUCATION SCIENCES
LA English
DT Article
DE pedagogy; sport science; transdisciplinary; childhood learning;
   technologies; relationship; civil education approach; distance learning;
   COVID-19; education
ID BEHAVIORS; IDENTITY
AB The first case of pneumonia was reported on 8 December 2019 and identified on 7 January 2020 as COVID-19. On 9 March 2020, to stop the spread of COVID-19 cases, the Italian government declared a health emergency, forcing all citizens to go into lockdown. Suddenly, schools were constrained to using distance learning strategies with little or limited experience on the topic. Particularly, in the southern regions of Italy, approximately 20% of the students did not have access to any devices and were excluded from learning, producing a direct risk of increased adolescent delinquency. This research team intended to report the results of an observational study that focused on the perceptions of distance learning in adolescents from secondary school in Naples (Italy) between April and May 2020. The questionnaire comprised 11 questions focused on the perceptions of distance learning in comparison to live classrooms, relationships with peers and teachers, and levels of anxiety. The study is amongst the first to report the effect of the pandemic from a student-centred perspective and hopes to produce information to develop future research on asynchronous learning.
C1 [Ferraro, Francesco Vincenzo] Bournemouth Univ, Dept Hlth & Social Sci, Bournemouth BH125BB, Dorset, England.
   [Ambra, Ferdinando Ivano; Aruta, Luigi; Iavarone, Maria Luisa] Univ Napoli Parthenope, Dipartimento Sci Motorie & Benessere, I-80133 Naples, Italy.
RP Ferraro, FV (通讯作者)，Bournemouth Univ, Dept Hlth & Social Sci, Bournemouth BH125BB, Dorset, England.
EM fferraro@bournemouth.ac.uk; ivano.ambra@uniparthenope.it;
   lu.aruta@gmail.com; marialuisa.iavarone@uniparthenope.it
OI Ferraro, Francesco Vincenzo/0000-0002-4902-7760; Ambra, Ferdinando
   Ivano/0000-0002-9078-8000
CR Al-Balushi SM, 2020, TEACH TEACH EDUC, V89, DOI 10.1016/j.tate.2019.103014
   Ambra F.I., 2020, ATTUAL PEDAGOG DEC
   Ambra F.I., 2020, EXCELL INNOV TEACH L
   Ambra FerdinandoI., 2019, WELL BEING ED SYSTEM, P43
   [Anonymous], 1991, GENERATIONS HIST AM
   Armocida B, 2020, LANCET PUBLIC HEALTH, V5, pE253, DOI 10.1016/S2468-2667(20)30074-8
   Barraket J, 2005, J UNIV TEACH LEARN P, V2
   Chen E, 2021, J DENT EDUC, V85, P1190, DOI 10.1002/jdd.12339
   Cilliers EJ, 2017, INT J SOC SCI, V3, P188, DOI DOI 10.20319/pijss.2017.31.188198
   Clark J.T., 2020, CLIN ENG HDB, V2nd, P410, DOI [10.1016/B978-0-12-813467-2.00063-8, DOI 10.1016/B978-0-12-813467-2.00063-8]
   Cook DA, 2004, J GEN INTERN MED, V19, P698, DOI 10.1111/j.1525-1497.2004.30029.x
   Downing VR, 2020, CBE-LIFE SCI EDUC, V19, DOI 10.1187/cbe.19-09-0186
   Endendijk JJ, 2016, PLOS ONE, V11, DOI 10.1371/journal.pone.0159193
   Ferraro FV, 2020, EDUC SCI, V10, DOI 10.3390/educsci10100285
   Frost RL, 2017, COMPUT HUM BEHAV, V76, P576, DOI 10.1016/j.chb.2017.08.001
   GAO JL, 2020, PLOS ONE, V15, DOI [10.1371/journal.pone.0231924, DOI 10.1371/JOURNAL.PONE.0231924]
   Gewin V, 2020, NATURE, V580, P295, DOI 10.1038/d41586-020-00896-7
   Gibbs G., TEACHING STUDENTS LE
   Hernandez-de-Menendez M, 2020, INT J INTERACT DES M, V14, P847, DOI 10.1007/s12008-020-00674-9
   Iavarone M.L., 2020, CORAGGIO CICATRICI S
   IAVARONE Maria L., 2019, ANNALI ONLINE DIDATT, V11, P1
   IAVARONE Maria L., 2004, PEDAGOGIA BENESSERE
   IAVARONE Maria L., 2009, ALTA FORMAZIONE SVIL
   Kember D, 2009, HIGH EDUC, V58, P1, DOI 10.1007/s10734-008-9177-6
   Lakhan R, 2020, J NEUROSCI RURAL PRA, V11, P519, DOI 10.1055/s-0040-1716442
   Landry Megan, 2017, JMIR Public Health Surveill, V3, pe28, DOI 10.2196/publichealth.7149
   Leena K, 2005, J ADOLESCENCE, V28, P35, DOI 10.1016/j.adolescence.2004.05.004
   Lenihan A., 2014, LANGUAGE SOCIAL MEDI, P208
   Lobb H., 2020, AGORA-ESTUD TEOR PSI, V55, P23
   Lucisano P., 2020, LIFELONG LIFEWIDE LE, V16, P3, DOI DOI 10.19241/LLL.V16I36.551
   Mayhew A, 2018, CHILD ADOL PSYCH CL, V27, P269, DOI 10.1016/j.chc.2017.11.012
   Mulya A.P., 2020, J NURS CARE, V3
   Pellegrini M., 2020, BEST EVID CHIN ED, V5, P649, DOI [10.15354/bece.20.or021, DOI 10.15354/BECE.20.OR021]
   Peris M, 2020, INT J ENV RES PUB HE, V17, DOI 10.3390/ijerph17124598
   Pfefferbaum B, 2020, NEW ENGL J MED, V383, P510, DOI 10.1056/NEJMp2008017
   Pierluigi M., 2018, PEDAGOGIA OGGI, V1, P259
   Pisano L., QUALITATIVE REPORT E
   Posselt JR, 2016, J COLL STUDENT DEV, V57, P973, DOI 10.1353/csd.2016.0094
   PrakashYadav G., 2017, GLOB J ENTERP INFORM, V9, P110, DOI DOI 10.18311/GJEIS/2017/15748
   Rajamohan Santhiny, 2019, Nursing, V49, P52, DOI 10.1097/01.NURSE.0000585908.13109.24
   Rossi R, 2020, FRONT PSYCHIATRY, V11, DOI 10.3389/fpsyt.2020.00790
   Rudolph J., 2020, J APPL LEARNING TEAC, V3, P1, DOI DOI 10.37074/JALT.2020.3.1.7
   Sarabia I, 2016, COMPUT HUM BEHAV, V61, P219, DOI 10.1016/j.chb.2016.03.037
   Sher L, 2020, QJM-INT J MED, V113, P707, DOI 10.1093/qjmed/hcaa202
   Stonard KE, 2019, J CHILD FAM STUD, V28, P105, DOI 10.1007/s10826-018-1255-5
   Symonds E, 2011, LIBR HI TECH, V29, P436, DOI 10.1108/07378831111174404
   T<dipthong ae>kke J., 2019, LDIPTHONG AERING MED, V21, P1
   Thomas L, 2020, COMPUT EDUC, V146, DOI 10.1016/j.compedu.2019.103754
   Twenge JM, 2019, J SOC PERS RELAT, V36, P1892, DOI 10.1177/0265407519836170
   Velavan TP, 2020, TROP MED INT HEALTH, V25, P278, DOI 10.1111/tmi.13383
   Weder di Mauro, 2020, EC TIME COVID 19 NEW
   Wu ZY, 2020, JAMA-J AM MED ASSOC, V323, P1239, DOI 10.1001/jama.2020.2648
   Zibers B., 2020, CURRENT PROSPECTIVE, P145
NR 53
TC 28
Z9 29
U1 4
U2 13
PU MDPI
PI BASEL
PA ST ALBAN-ANLAGE 66, CH-4052 BASEL, SWITZERLAND
EI 2227-7102
J9 EDUC SCI
JI Educ. Sci.
PD DEC
PY 2020
VL 10
IS 12
AR 355
DI 10.3390/educsci10120355
PG 10
WC Education & Educational Research
WE Emerging Sources Citation Index (ESCI)
SC Education & Educational Research
GA PJ7XJ
UT WOS:000601975100001
OA Green Published, Green Accepted, gold
DA 2022-11-04
ER

PT J
AU Leff, RA
   Setzer, E
   Cicero, MX
   Auerbach, M
AF Leff, Rebecca A.
   Setzer, Erika
   Cicero, Mark X.
   Auerbach, Marc
TI Changes in pediatric emergency department visits for mental health
   during the COVID-19 pandemic: A cross-sectional study
SO CLINICAL CHILD PSYCHOLOGY AND PSYCHIATRY
LA English
DT Article
DE Pediatric emergency medicine; child psychiatry; COVID-19; pandemics;
   emergency services; psychiatric
ID ADOLESCENTS; CHILDREN
AB Background:
   Limited early results indicate that the COVID-19 outbreak has had a significant impact on the mental health of children and adolescents. Pediatric emergency departments (PED) play a pivotal role in the identification, treatment, and coordination of care for children with mental health disorders, however, there is a dearth of literature evaluating the effects of the COVID-19 pandemic on mental health care provision in the PED.
   Objectives:
   We sought to evaluate whether changes in frequency or patient demographics among children and adolescents presenting to the PED has occurred.
   Methods:
   This is a cross-sectional study conducted at the Yale New Haven Children's Hospital (YNHCH) PED. Data representing the early COVID-19 pandemic period was abstracted from the electronic medical record and compared using descriptive statistics to the same time period the year prior. Patient demographics including patient gender, ED disposition, mode of arrival, race-ethnicity, and insurance status were assessed.
   Results:
   During the pandemic period, 148 patients presented to the YNHCH PED with mental health-related diagnoses, compared to 378 in the pre-pandemic period, a reduction of 60.84%. Compared to white children, black children were 0.55 less likely to present with a mental health condition as compared to the pre-pandemic study period (p = 0.002; 95% CI 0.36-0.85).
   Conclusions:
   Children with mental and behavioral health disorders who seek care in PEDs may be at risk for delayed presentations of mental health disorders. African American children may be a particularly vulnerable population to screen for mental health disorders as reopening procedures are initiated and warrants further study.
C1 [Leff, Rebecca A.] Ben Gurion Univ Negev, Fac Hlth Sci, Sch Med, Beer Sheva, Israel.
   [Leff, Rebecca A.; Cicero, Mark X.; Auerbach, Marc] Yale Univ, Dept Emergency Med, 464 Congress Ave,Suite 260, New Haven, CT 06519 USA.
   [Setzer, Erika; Cicero, Mark X.; Auerbach, Marc] Yale New Haven Childrens Hosp, Childrens Emergency Dept, New Haven, CT USA.
   [Cicero, Mark X.; Auerbach, Marc] Yale Univ, Sch Med, Dept Pediat, Sect Pediat Emergency Med, New Haven, CT 06510 USA.
RP Leff, RA (通讯作者)，Yale Univ, Dept Emergency Med, 464 Congress Ave,Suite 260, New Haven, CT 06519 USA.
EM leffre@post.bgu.ac.il
RI Leff, Rebecca/AAK-4403-2021
OI Leff, Rebecca/0000-0001-9254-6884
CR Abrams A., 2019, PEDIATRICS, V144, P414, DOI 10.1542/peds.144.2_MeetingAbstract.414
   Anyon Y, 2018, RACE ETHNIC EDUC-UK, V21, P390, DOI 10.1080/13613324.2017.1328594
   Bottiani JH, 2017, J EDUC PSYCHOL, V109, P532, DOI 10.1037/edu0000155
   Cui YH, 2020, EUR CHILD ADOLES PSY, V29, P743, DOI 10.1007/s00787-020-01548-x
   Duan L, 2020, J AFFECT DISORDERS, V275, P112, DOI 10.1016/j.jad.2020.06.029
   Five Thirty Eight, 2016, NORMAL AM IS NOT SMA
   Governor and State Agencies of Connecticut, 2020, EM ORD ISS GOV STAT
   Lo CB, 2020, PEDIATRICS, V145, DOI 10.1542/peds.2019-1536
   McMiller WP, 1996, J AM ACAD CHILD PSY, V35, P1086, DOI 10.1097/00004583-199608000-00020
   Morelli N, 2020, EUR NEUROL, V83, P213, DOI 10.1159/000507666
   Sheridan DC, 2015, PEDIATR EMERG CARE, V31, P555, DOI 10.1097/PEC.0000000000000343
   Walker D., 2020, COVID 19 EFFECTS PRA
   Wang GH, 2020, LANCET, V395, P945, DOI 10.1016/S0140-6736(20)30547-X
   Yancy CW, 2020, JAMA-J AM MED ASSOC, V323, P1891, DOI 10.1001/jama.2020.6548
   Zima BT, 2016, PEDIATRICS, V138, DOI 10.1542/peds.2016-0909
NR 15
TC 32
Z9 32
U1 1
U2 4
PU SAGE PUBLICATIONS INC
PI THOUSAND OAKS
PA 2455 TELLER RD, THOUSAND OAKS, CA 91320 USA
SN 1359-1045
EI 1461-7021
J9 CLIN CHILD PSYCHOL P
JI Clin. Child Psychol. Psychiatry
PD JAN
PY 2021
VL 26
IS 1
BP 33
EP 38
AR 1359104520972453
DI 10.1177/1359104520972453
EA NOV 2020
PG 6
WC Psychology, Clinical; Psychology, Developmental; Psychiatry; Psychology
WE Science Citation Index Expanded (SCI-EXPANDED); Social Science Citation Index (SSCI)
SC Psychology; Psychiatry
GA PR5WA
UT WOS:000599570700001
PM 33183097
DA 2022-11-04
ER

PT J
AU Gavurova, B
   Khouri, S
   Ivankova, V
   Rigelsky, M
   Mudarri, T
AF Gavurova, Beata
   Khouri, Samer
   Ivankova, Viera
   Rigelsky, Martin
   Mudarri, Tawfik
TI Internet Addiction, Symptoms of Anxiety, Depressive Symptoms, Stress
   Among Higher Education Students During the COVID-19 Pandemic
SO FRONTIERS IN PUBLIC HEALTH
LA English
DT Article
DE mental health problems; young people; college; IAT; GAD-7; PHQ-9; PSS
ID MENTAL-HEALTH; UNIVERSITY-STUDENTS; COLLEGE-STUDENTS; PSYCHOLOGICAL
   DISTRESS; GENERAL-POPULATION; PERCEIVED STRESS; MEDICAL-STUDENTS; SLEEP
   QUALITY; PREVALENCE; ASSOCIATION
AB Poor mental health is a growing concern among young people during the coronavirus disease 2019 (COVID-19) pandemic. The aim of this study was to assess the associations of Internet addiction with depressive symptoms, anxiety symptoms, and stress in higher education students during the COVID-19 pandemic, as well as to examine these mental health problems in the context of study-related characteristics. The research sample consisted of 3,099 participants from the Czech Republic (CZ: 1,422) and Slovak Republic (SK: 1,677). The Internet Addiction Test (IAT), the Generalized Anxiety Disorder (GAD-7) scale, the Patient Health Questionnaire for depressive symptoms (PHQ-9), and the Perceived Stress Scale (PSS) were used to measure mental health problems. The analyses also included demographic data (gender and age) and study-related characteristics (form of study, degree of study, field of study, distance between college and home, and housing during the semester). Based on the results of frequency and descriptive analyses, the prevalence of mental health problems was high. The most serious levels of Internet addiction (IAT cut-off point >= 50), to which attention should be paid, were found in 3.5% of Czech and 6.2% of Slovak students. Using the standard cut-off point of GAD-7 >= 10, 14.1% of Czech and 11.6% of Slovak students were identified with anxiety symptoms. Regarding the PHQ-9 with the cut-off point >= 10, 23.4% of Czech and 19.1% of Slovak students had depressive symptoms, which should be addressed. Using the PSS cut-off point >= 27, 12.9% of Czech students and 9.1% of Slovak students perceived high stress. The quantile regression analysis showed that Internet addiction was positively associated with anxiety symptoms, depressive symptoms, and stress in all of the analyzed cases (p-value < 0.001). In terms of study-related characteristics, the binomial logistic regression analysis revealed that risk factors for mental health problems in Czech and Slovak students were mainly full-time form of study and living away from home during the semester. Internet addiction, anxiety symptoms, depressive symptoms, and stress are issues that require increased attention, and professionals and policy-makers should implement interventions to effectively prevent and help students with psychological problems.
C1 [Gavurova, Beata] Charles Univ Prague, Fac Med 1, Dept Addictol, Prague, Czech Republic.
   [Khouri, Samer; Ivankova, Viera; Mudarri, Tawfik] Tech Univ Kosice, Inst Earth Resources, Fac Min Ecol Process Control & Geotechnol, Kosice, Slovakia.
   [Rigelsky, Martin] Univ Presov, Fac Management & Business, Dept Mkt & Int Trade, Presov, Slovakia.
   [Gavurova, Beata] Gen Univ Hosp Prague, Prague, Czech Republic.
RP Gavurova, B (通讯作者)，Charles Univ Prague, Fac Med 1, Dept Addictol, Prague, Czech Republic.; Gavurova, B (通讯作者)，Gen Univ Hosp Prague, Prague, Czech Republic.
EM beata.gavurova@lf1.cuni.cz
RI Gavurová, Beáta/N-9159-2018; Rigelský, Martin/R-3563-2018; Ivanková,
   Viera/D-1053-2018
OI Gavurová, Beáta/0000-0002-0606-879X; Rigelský,
   Martin/0000-0003-1427-4689; Ivanková, Viera/0000-0002-6164-1165
CR Abbas A, 2021, RAWAL MED J, V46, P423
   Aigelova E., 2020, ADIKTOLOGIE, V20, P7, DOI [10.35198/01-2020-001-0002, DOI 10.35198/01-2020-001-0002]
   Al Shawi AF, 2021, INT Q COMMUNITY HEAL, DOI 10.1177/0272684X20985708
   AlJhani S, 2022, J MENT HEALTH TRAIN, V17, P323, DOI 10.1108/JMHTEP-04-2021-0037
   Alyoubi A, 2021, INT J ENV RES PUB HE, V18, DOI 10.3390/ijerph18179344
   Anand N, 2018, INDIAN J PSYCHOL MED, V40, P458, DOI 10.4103/IJPSYM.IJPSYM_135_18
   Andrews B, 2004, BRIT J PSYCHOL, V95, P509, DOI 10.1348/0007126042369802
   Aristovnik A, 2020, SUSTAINABILITY-BASEL, V12, DOI 10.3390/su12208438
   Arzani-Birgani A, 2021, J EDUC HEALTH PROMOT, V10, DOI 10.4103/jehp.jehp_1506_20
   Auerbach RP, 2016, PSYCHOL MED, V46, P2955, DOI 10.1017/S0033291716001665
   Bartholomay EM, 2021, CURR PSYCHOL, DOI 10.1007/s12144-021-01984-1
   Bartolo A, 2017, CAD SAUDE PUBLICA, V33, DOI [10.1590/0102-311x00212716, 10.1590/0102-311X00212716]
   Becker SP, 2018, J ADOLESCENT HEALTH, V63, P181, DOI 10.1016/j.jadohealth.2018.02.013
   Beiter R, 2015, J AFFECT DISORDERS, V173, P90, DOI 10.1016/j.jad.2014.10.054
   Besalti M, 2022, TECHTRENDS, V66, P876, DOI 10.1007/s11528-022-00697-x
   Biswas MAA, 2022, FRONT PUBLIC HEALTH, V9, DOI 10.3389/fpubh.2021.811345
   Boke BN, 2019, J COLL STUDENT DEV, V60, P85, DOI 10.1353/csd.2019.0005
   Borst Jorien M, 2016, Int J Adolesc Med Health, V28, P349, DOI 10.1515/ijamh-2015-0021
   Cai H, 2021, AM J ADDICTION, V30, P585, DOI 10.1111/ajad.13216
   Chang CJ, 2021, PSYCHOL SEX ORIENTAT, V8, P220, DOI 10.1037/sgd0000494
   Christakis DA, 2011, BMC MED, V9, DOI 10.1186/1741-7015-9-77
   Christakis DA, 2010, BMC MED, V8, DOI 10.1186/1741-7015-8-61
   Cimen ID, 2022, INT J SOC PSYCHIATR, V68, P1253, DOI 10.1177/00207640211066734
   COHEN S, 1983, J HEALTH SOC BEHAV, V24, P385, DOI 10.2307/2136404
   Rangel TC, 2022, NEUROL SCI, V43, P1035, DOI 10.1007/s10072-021-05377-x
   Cullinan J, 2022, IRISH J PSYCHOL MED, DOI 10.1017/ipm.2022.2
   Dragasek J, 2021, EUR PSYCHIAT, V64, pS370, DOI 10.1192/j.eurpsy.2021.992
   Elbilgahy AA, 2021, SAGE OPEN NURS, V7, DOI 10.1177/23779608211055614
   Eleftheriou A, 2021, FRONT PUBLIC HEALTH, V9, DOI 10.3389/fpubh.2021.775374
   Elmer T, 2020, SCI REP-UK, V10, DOI 10.1038/s41598-020-58297-9
   Esmaeelzadeh S, 2018, NEUROPSYCH DIS TREAT, V14, P3241, DOI 10.2147/NDT.S187419
   Fernandez MD, 2021, J DENT EDUC, V85, P1739, DOI 10.1002/jdd.12742
   Frost RL, 2017, COMPUT HUM BEHAV, V76, P576, DOI 10.1016/j.chb.2017.08.001
   Giusti L, 2021, BMC PSYCHOL, V9, DOI 10.1186/s40359-021-00649-9
   Gray RS, 2013, SOC INDIC RES, V110, P703, DOI 10.1007/s11205-011-9954-y
   Guse J, 2021, BMJ OPEN, V11, DOI 10.1136/bmjopen-2021-054728
   Hajduk M, 2022, BRATISL MED J, V123, P44, DOI 10.4149/BLL_2022_007
   Hakami AY, 2021, FRONT PSYCHIATRY, V12, DOI 10.3389/fpsyt.2021.727798
   Hammond Christopher J, 2014, Adolesc Med State Art Rev, V25, P15
   Herke M, 2020, INT J ENV RES PUB HE, V17, DOI 10.3390/ijerph17186470
   Hirsch JK, 2019, STIGMA HEALTH, V4, P98, DOI 10.1037/sah0000125
   Islam S, 2022, INT J MENT HEALTH AD, V20, P1289, DOI 10.1007/s11469-020-00242-y
   Jagoda T, 2021, COLLEGIAN, V28, P587, DOI 10.1016/j.colegn.2021.03.003
   Jain A, 2020, J FAM MED PRIM CARE, V9, P1700, DOI 10.4103/jfmpc.jfmpc_1178_19
   Javaeed A, 2019, PAK J MED SCI, V35, P506, DOI 10.12669/pjms.35.2.169
   Jiang MM, 2022, PSYCHIAT INVEST, V19, P9, DOI 10.30773/pi.2021.0147
   Khan RA, 2021, J CLIN DIAGN RES, V15, pVC11, DOI 10.7860/JCDR/2021/52267.15780
   Khazaie H, 2021, INT Q COMMUNITY HEAL, DOI 10.1177/0272684X211025438
   King SC, 2022, J MENT HEALTH TRAIN, V17, P61, DOI 10.1108/JMHTEP-03-2021-0027
   Kircaburun K, 2018, J BEHAV ADDICT, V7, P993, DOI 10.1556/2006.7.2018.109
   Kitazawa M, 2018, PSYCHIAT CLIN NEUROS, V72, P531, DOI 10.1111/pcn.12662
   Kohls E, 2021, FRONT PSYCHIATRY, V12, DOI 10.3389/fpsyt.2021.643957
   Kokou-Kpolou CK, 2021, PSYCHIAT QUART, V92, P443, DOI 10.1007/s11126-020-09812-8
   Korolkiewicz PK, 2022, INT J SOC PSYCHIATR, V68, P1184, DOI 10.1177/00207640211068982
   Kotera Y, 2022, INT J MENT HEALTH AD, V20, P2321, DOI 10.1007/s11469-021-00516-z
   Kowalczyk M, 2021, INT J ENV RES PUB HE, V18, DOI 10.3390/ijerph182212068
   Kremenkova L, 2021, FRONT PSYCHOL, V12, DOI 10.3389/fpsyg.2021.780071
   Kroenke K, 2010, GEN HOSP PSYCHIAT, V32, P345, DOI 10.1016/j.genhosppsych.2010.03.006
   Ladejo J, 2021, EDUC URBAN SOC, DOI 10.1177/00131245211062512
   Lattie EG, 2019, FRONT PSYCHIATRY, V10, DOI 10.3389/fpsyt.2019.00246
   Lee J, 2021, PSYCHIAT INVEST, V18, P1117, DOI 10.30773/pi.2021.0211
   Leethu LT, 2021, J APPL RES HIGH EDUC, DOI 10.1108/JARHE-04-2021-0131
   Liang ZY, 2021, INT J ENV RES PUB HE, V18, DOI 10.3390/ijerph182111542
   Lipson SK, 2016, J COLL STUD PSYCHOTH, V30, P23, DOI 10.1080/87568225.2016.1105657
   Lozano-Blasco R, 2022, COMPUT HUM BEHAV, V130, DOI 10.1016/j.chb.2022.107201
   Lyvers M, 2021, AUST J PSYCHOL, V73, P548, DOI 10.1080/00049530.2021.1942985
   Mamun MA, 2019, ASIAN J PSYCHIATR, V44, P48, DOI 10.1016/j.ajp.2019.07.005
   Mofatteh M, 2021, AIMS PUBLIC HEALTH, V8, P36, DOI 10.3934/publichealth.2021004
   Mohamad NE, 2021, BMC PUBLIC HEALTH, V21, DOI 10.1186/s12889-021-10440-5
   Molnar P., 2013, BRATISLAVSK PR VNICK, P345
   Ochnik D, 2021, SCI REP-UK, V11, DOI 10.1038/s41598-021-97697-3
   Ochnik D, 2021, J CLIN MED, V10, DOI 10.3390/jcm10132882
   Odriozola-Gonzalez P, 2020, PSYCHIAT RES, V290, DOI 10.1016/j.psychres.2020.113108
   Ozgur G, 2010, J PSYCHIATR NURS, V1, P25
   Ozturk N, 2021, MEAND MED DENT J, V22, P324, DOI 10.4274/meandros.galenos.2021.70457
   Pedrelli P, 2015, ACAD PSYCHIATR, V39, P503, DOI 10.1007/s40596-014-0205-9
   Robbins TW, 2015, CURR OPIN NEUROBIOL, V30, P66, DOI 10.1016/j.conb.2014.09.005
   Rogowska AM, 2021, BMC PSYCHIATRY, V21, DOI 10.1186/s12888-021-03615-2
   Romero-Rodriguez JM, 2022, SOC SCI COMPUT REV, V40, P1171, DOI 10.1177/0894439321998650
   Rutkowska A, 2021, HEALTHCARE-BASEL, V9, DOI 10.3390/healthcare9101356
   Salimi N, 2021, J COLL STUD PSYCH, DOI 10.1080/87568225.2021.1890298
   Sandora J, 2021, INT J ENV RES PUB HE, V18, DOI 10.3390/ijerph181910337
   Schofield MJ, 2016, AUST PSYCHOL, V51, P135, DOI 10.1111/ap.12129
   Schropfer K, 2021, INT J ENV RES PUB HE, V18, DOI 10.3390/ijerph18126611
   Son C, 2020, J MED INTERNET RES, V22, DOI 10.2196/21279
   Sredniawa A, 2019, TRENDS PSYCHIATR PSY, V41, P60, DOI 10.1590/2237-6089-2017-0154
   Stallman HM, 2010, AUST PSYCHOL, V45, P249, DOI 10.1080/00050067.2010.482109
   Taremian F, 2018, SUBST ABUSE TREAT PR, V13, DOI 10.1186/s13011-018-0181-2
   UNICEF, STATE WORLDS CHILDRE
   Vilca LW, 2022, CURR PSYCHOL, DOI 10.1007/s12144-021-02542-5
   Vojik P., 2014, PR VO DU EVN HO VLAS, P360
   Volfova A., 2021, ADIKTOLOGIE, V21, P115, DOI [10.35198/01-2021-002-0004, DOI 10.35198/01-2021-002-0004]
   Ismail WSW, 2020, PERSPECT PSYCHIATR C, V56, P949, DOI 10.1111/ppc.12517
   Wang DF, 2022, J AFFECT DISORDERS, V299, P628, DOI 10.1016/j.jad.2021.12.086
   Wang Y, 2022, FRONT PSYCHIATRY, V13, DOI 10.3389/fpsyt.2022.827519
   Wathelet M, 2020, JAMA NETW OPEN, V3, DOI 10.1001/jamanetworkopen.2020.25591
   Winkler P, 2020, EPIDEMIOL PSYCH SCI, V29, DOI 10.1017/S2045796020000888
   Winkler P, 2021, J PSYCHIATR RES, V139, P167, DOI 10.1016/j.jpsychires.2021.05.032
   Wongpakaran N, 2021, BMC PSYCHIATRY, V21, DOI 10.1186/s12888-021-03457-y
   Xie XY, 2021, FRONT PUBLIC HEALTH, V9, DOI 10.3389/fpubh.2021.675380
   Xiong JQ, 2020, J AFFECT DISORDERS, V277, P55, DOI 10.1016/j.jad.2020.08.001
   Xu YY, 2021, FRONT PSYCHIATRY, V12, DOI 10.3389/fpsyt.2021.695017
   Yang X, 2022, J AFFECT DISORDERS, V299, P416, DOI 10.1016/j.jad.2021.12.013
   Yap SY, 2021, INT J ENV RES PUB HE, V18, DOI 10.3390/ijerph18105366
   Younes F, 2016, PLOS ONE, V11, DOI 10.1371/journal.pone.0161126
   Yu JC, 2021, FRONT PSYCHIATRY, V12, DOI 10.3389/fpsyt.2021.742950
   Zhao YM, 2021, J AFFECT DISORDERS, V286, P220, DOI 10.1016/j.jad.2021.02.078
   Zhou Y, 2020, BMC PSYCHIATRY, V20, DOI 10.1186/s12888-020-02859-8
   Zhu KH, 2022, PERSPECT PSYCHIATR C, DOI 10.1111/ppc.13060
NR 109
TC 0
Z9 0
U1 12
U2 12
PU FRONTIERS MEDIA SA
PI LAUSANNE
PA AVENUE DU TRIBUNAL FEDERAL 34, LAUSANNE, CH-1015, SWITZERLAND
EI 2296-2565
J9 FRONT PUBLIC HEALTH
JI Front. Public Health
PD JUN 14
PY 2022
VL 10
AR 893845
DI 10.3389/fpubh.2022.893845
PG 21
WC Public, Environmental & Occupational Health
WE Science Citation Index Expanded (SCI-EXPANDED); Social Science Citation Index (SSCI)
SC Public, Environmental & Occupational Health
GA 2L6NH
UT WOS:000817134800001
PM 35774570
OA gold, Green Published
DA 2022-11-04
ER

PT J
AU Wen, FY
   Meng, Y
   Liu, K
   Xia, J
   Li, H
   Qi, H
   Meng, K
   Zhang, L
AF Wen, Fuyuan
   Meng, Yi
   Liu, Kuo
   Xia, Juan
   Li, Hui
   Qi, Han
   Meng, Kai
   Zhang, Ling
TI Depression among schoolchildren and adolescents aged 9-17 years during
   the outbreak of COVID-19 in Beijing: a cross-sectional online survey
SO PSYCHOLOGY HEALTH & MEDICINE
LA English
DT Article; Early Access
DE Beijing; COVID-19; depression; children; adolescents
ID MENTAL-HEALTH; CHILDREN; CORONAVIRUS; STUDENTS; YOUTH
AB The COVID-19 outbreak and related confinement have highly impacted psychological health among children and adolescents. This study aimed to explore the potential risk factors for depression among primary and middle school students and provide advices for psychological interventions during the outbreaks. An online cross-sectional survey was conducted among 18 primary and middle school students via quota sampling in Beijing during March 2020. The Center for Epidemiological Studies Depression Scale (CES-D) was used to assess depression. Differences between characteristics and depression were examined by chi-square tests. Multivariate logistic regression was used to reveal the potential risk factors for depression. A total of 7377 participants were included. The proportion of depression was 29.7%. Students in rural areas, with higher school categories, in graduating grades, with poor or excessive sleep duration, and without daily exercise were associated with a higher proportion of depression. Furthermore, students with a higher knowledge performance of COVID-19 showed a lower proportion of depression (odds ratio [OR] = 0.900, 95% confidence intervals [95% CI]: 0.888-0.913). Students who worried about academic performance (OR = 1.919, 95% CI: 1.718-2.144) or COVID-19 infection (OR = 1.450, 95% CI: 1.268-1.658) exhibited a high proportion of depression. The proportion of depression among primary and middle school students was negatively associated with the knowledge score and positively associated with their worry. Our findings suggest that psychological intervention might be more necessary for students with specific characteristics.
C1 [Wen, Fuyuan; Meng, Yi; Liu, Kuo; Xia, Juan; Zhang, Ling] Capital Med Univ, Sch Publ Hlth, Dept Epidemiol & Hlth Stat, 10 Xi Toutiao You Anmenwai, Beijing 100069, Peoples R China.
   [Wen, Fuyuan; Meng, Yi; Liu, Kuo; Xia, Juan; Zhang, Ling] Beijing Municipal Key Lab Clin Epidemiol, Beijing, Peoples R China.
   [Meng, Yi] Fangshan Dist Ctr Dis Control & Prevent, Sch Hlth Dept, Beijing, Peoples R China.
   [Li, Hui] Daxing Dist Ctr Dis Control & Prevent, Sch Hlth Dept, Beijing, Peoples R China.
   [Qi, Han] Capital Med Univ, Natl Clin Res Ctr Mental Disorders, Beijing, Peoples R China.
   [Qi, Han] Capital Med Univ, Beijing Key Lab Mental Disorders, Beijing Anding Hosp, Beijing, Peoples R China.
   [Qi, Han] Capital Med Univ, Adv Innovat Ctr Human Brain Protect, Beijing, Peoples R China.
   [Meng, Kai] Capital Med Univ, Sch Publ Hlth, Dept Hlth Management & Policy, 10 Xi Toutiao You Anmenwai, Beijing 100069, Peoples R China.
RP Zhang, L (通讯作者)，Capital Med Univ, Sch Publ Hlth, Dept Epidemiol & Hlth Stat, 10 Xi Toutiao You Anmenwai, Beijing 100069, Peoples R China.; Meng, K (通讯作者)，Capital Med Univ, Sch Publ Hlth, Dept Hlth Management & Policy, 10 Xi Toutiao You Anmenwai, Beijing 100069, Peoples R China.
EM mengkai@ccmu.edu.cn; zlilyepi@ccmu.edu.cn
FU National Key Research and Development Program of China [2016YFC0900603]
FX This work was supported by the The National Key Research and Development
   Program of China [2016YFC0900603].
CR Adhikari SP, 2020, INFECT DIS POVERTY, V9, DOI 10.1186/s40249-020-00646-x
   Betancourt T, 2012, J AM ACAD CHILD PSY, V51, P1284, DOI 10.1016/j.jaac.2012.09.003
   Chen FP, 2020, BRAIN BEHAV IMMUN, V88, P36, DOI 10.1016/j.bbi.2020.05.061
   [陈祉妍 CHEN Zhi-yan], 2009, [中国临床心理学杂志, Chinese Journal of Clinical Psychology], V17, P443
   Cheng ZKJ, 2020, INFECTION, V48, P155, DOI 10.1007/s15010-020-01401-y
   Costello EJ, 2006, J CHILD PSYCHOL PSYC, V47, P1263, DOI 10.1111/j.1469-7610.2006.01682.x
   Deighton J, 2019, BRIT J PSYCHIAT, V215, P565, DOI 10.1192/bjp.2019.19
   Dong L, 2020, EMERG INFECT DIS, V26, P1616, DOI 10.3201/eid2607.200407
   Gao JL, 2020, PLOS ONE, V15, DOI 10.1371/journal.pone.0231924
   Garfin DR, 2020, HEALTH PSYCHOL, V39, P355, DOI 10.1037/hea0000875
   Horvath LO, 2018, INT J ENV RES PUB HE, V15, DOI 10.3390/ijerph15061068
   Huang YE, 2020, PSYCHIAT RES, V288, DOI 10.1016/j.psychres.2020.112954
   Johnson CA, 2006, PUBLIC HEALTH, V120, P1156, DOI 10.1016/j.puhe.2006.07.023
   Kim J, 2020, INT J ENV RES PUB HE, V17, DOI 10.3390/ijerph17186691
   Li ZY, 2019, MED SCI MONITOR, V25, P7459, DOI 10.12659/MSM.916774
   Liao HP, 2021, CURR PSYCHOL, DOI 10.1007/s12144-021-01364-9
   Liu BP, 2020, J AFFECT DISORDERS, V263, P267, DOI 10.1016/j.jad.2019.11.113
   Lu TG, 2022, PSYCHIAT INVEST, V19, P16, DOI 10.30773/pi.2020.0416
   Ma Jing, 2021, J Psychiatr Brain Sci, V6, DOI 10.20900/jpbs.20210020
   Main A, 2011, J COUNS PSYCHOL, V58, P410, DOI 10.1037/a0023632
   Meade J, 2021, PEDIATR CLIN N AM, V68, P945, DOI 10.1016/j.pcl.2021.05.003
   Mojtabai R, 2016, PEDIATRICS, V138, DOI 10.1542/peds.2016-1878
   Omer SB, 2021, LANCET, V398, P2186, DOI 10.1016/S0140-6736(21)02507-1
   Petrosillo N, 2020, CLIN MICROBIOL INFEC, V26, P729, DOI 10.1016/j.cmi.2020.03.026
   Qi H, 2021, PEERJ, V9, DOI 10.7717/peerj.12223
   Qi Ye, 2020, Journal of Tropical Medicine (Guangzhou), V20, P145
   RADLOFF L S, 1977, Applied Psychological Measurement, V1, P385, DOI 10.1177/014662167700100306
   Shen B, 2018, J SPORT HEALTH SCI, V7, P346, DOI 10.1016/j.jshs.2016.01.003
   Shigemura J, 2020, PSYCHIAT CLIN NEUROS, V74, P281, DOI 10.1111/pcn.12988
   Sprang G, 2013, DISASTER MED PUBLIC, V7, P105, DOI 10.1017/dmp.2013.22
   State CouncilInformationOffice., 2020, FIGHT COVID 19 CHIN, DOI [10.28655/n.cnki.nrmrb.2020.005185, DOI 10.28655/N.CNKI.NRMRB.2020.005185]
   Sun J, 2020, J TRAVEL MED, V27, DOI 10.1093/jtm/taaa064
   Tremblay MS, 2016, APPL PHYSIOL NUTR ME, V41, pS311, DOI [10.1139/apnm-2016-0151, 10.1139/apnm-2016-0203]
   Wang CY, 2020, INT J ENV RES PUB HE, V17, DOI 10.3390/ijerph17051729
   Wegner M, 2020, FRONT PSYCHIATRY, V11, DOI 10.3389/fpsyt.2020.00081
   WHO, 2020, NOV COR 2019 NCOV SI
   World Health Organization, 2014, WHO CALLS STRONG FOC
   World Health Organization, 2020, Q A COR COVID 19
   Zalsman G, 2006, CHILD ADOL PSYCH CL, V15, P827, DOI 10.1016/j.chc.2006.05.002
   [章婕 ZHANG Jie], 2010, [中国心理卫生杂志, Chinese Mental Health Journal], V24, P139
   Zhang Y, 2020, CHINESE J WOMAN CHIL, V31, P161, DOI 10.3969/j.jssn.1673-5293.2020.02.006
   Zhao J, 2022, J AFFECT DISORDERS, V301, P337, DOI 10.1016/j.jad.2021.12.123
   Zhou JJ, 2020, GLOBALIZATION HEALTH, V16, DOI 10.1186/s12992-020-00601-3
   Zhou SJ, 2020, EUR CHILD ADOLES PSY, V29, P749, DOI 10.1007/s00787-020-01541-4
NR 44
TC 0
Z9 0
U1 9
U2 9
PU ROUTLEDGE JOURNALS, TAYLOR & FRANCIS LTD
PI ABINGDON
PA 2-4 PARK SQUARE, MILTON PARK, ABINGDON OX14 4RN, OXON, ENGLAND
SN 1354-8506
EI 1465-3966
J9 PSYCHOL HEALTH MED
JI Psychol. Health Med.
DI 10.1080/13548506.2022.2058029
EA MAR 2022
PG 13
WC Public, Environmental & Occupational Health
WE Science Citation Index Expanded (SCI-EXPANDED); Social Science Citation Index (SSCI)
SC Public, Environmental & Occupational Health
GA 0A2BR
UT WOS:000773765600001
PM 35341419
DA 2022-11-04
ER

PT J
AU Operto, FF
   Coppola, G
   Vivenzio, V
   Scuoppo, C
   Padovano, C
   de Simone, V
   Rinaldi, R
   Belfiore, G
   Sica, G
   Morcaldi, L
   D'Onofrio, F
   Olivieri, M
   Donadio, S
   Roccella, M
   Carotenuto, M
   Viggiano, A
   Pastorino, GMG
AF Operto, Francesca Felicia
   Coppola, Giangennaro
   Vivenzio, Valentina
   Scuoppo, Chiara
   Padovano, Chiara
   de Simone, Valeria
   Rinaldi, Rosetta
   Belfiore, Gilda
   Sica, Gianpiero
   Morcaldi, Lucia
   D'Onofrio, Floriana
   Olivieri, Miriam
   Donadio, Serena
   Roccella, Michele
   Carotenuto, Marco
   Viggiano, Andrea
   Pastorino, Grazia Maria Giovanna
TI Impact of COVID-19 Pandemic on Children and Adolescents with
   Neuropsychiatric Disorders: Emotional/Behavioral Symptoms and Parental
   Stress
SO INTERNATIONAL JOURNAL OF ENVIRONMENTAL RESEARCH AND PUBLIC HEALTH
LA English
DT Article
DE COVID-19; neuropsychiatric disorders; children; adolescents; emotional
   behavioral symptoms; parental stress
ID EPILEPSY
AB The objective of our study was to evaluate the impact of the COVID-19 pandemic on the emotional and behavioral symptoms in minors with neuropsychiatric disorders and on parental stress through a standardized neuropsychological assessment, comparing the data collected before the pandemic with those collected during the lock-down. Another goal of our study was to analyze the relationship between parental stress and behavioral/emotional symptoms in children. Our study was conducted on 383 families of patients who had already been referred at the Child Neuropsychiatry Unit of the University Hospital of Salerno for different neuropsychiatric conditions. All the parents completed two neuropsychological standardized questionnaires for the assessment of parental stress (PSI-Parenting Stress Index-Short Form) and the emotional/behavioral problems of their children (Child Behaviour CheckList). The data collected during the pandemic were compared with those collected from questionnaires administered during the six months preceding the pandemic, as is our usual clinical practice. The comparison between the mean scores of PSI and CBCL before and after the pandemic showed a statistically significant increase in all subscales analyzed in the total sample. The correlation analysis showed significant positive relationship between the subscale Total Stress of PSI and the subscales Total Problems and Internalizing Problems of CBCL. Our study suggested that the COVID-19 pandemic and the corresponding measures adopted led to an increase in internalizing and externalizing symptoms in children and adolescents with neuropsychiatric disorder. Similarly, parental stress increased during COVID-19 and ahigher level of stress in parents can be related to the internalizing symptoms of their children.
C1 [Operto, Francesca Felicia; Coppola, Giangennaro; Vivenzio, Valentina; Scuoppo, Chiara; Padovano, Chiara; de Simone, Valeria; Rinaldi, Rosetta; Belfiore, Gilda; Morcaldi, Lucia; D'Onofrio, Floriana; Olivieri, Miriam; Viggiano, Andrea; Pastorino, Grazia Maria Giovanna] Univ Salerno, Dept Med Surg & Dent, Child Neuropsychiat Unit, I-84081 Salerno, Italy.
   [Sica, Gianpiero] Azienda Sanitaria Locale Salerno, Via Nizza 146, I-84124 Salerno, Italy.
   [Donadio, Serena; Roccella, Michele] Univ Palermo, Dept Psychol Educ & Sci & Human Movement, I-90128 Palermo, Italy.
   [Carotenuto, Marco] Univ Campania Luigi Vanvitelli, Dept Mental Hlth Phys & Prevent Med, Clin Child & Adolescent Neuropsychiat, I-80100 Naples, Italy.
RP Operto, FF (通讯作者)，Univ Salerno, Dept Med Surg & Dent, Child Neuropsychiat Unit, I-84081 Salerno, Italy.
EM opertofrancesca@gmail.com; gcoppola@unisa.it;
   valentina.vivenzio@libero.it; chiara.scuoppo@gmail.com;
   chiarapado@hotmail.it; valeriades@hotmail.it;
   rosetta.rinaldi77@gmail.com; gildabelfiore@libero.it;
   gianpi.sica@gmail.com; luciaa-@hotmail.it;
   floriana.donofrio09@gmail.com; mir.olivieri@gmail.com;
   s.donadio1@studenti.unisa.it; michele.roccella@unipa.it;
   marco.carotenuto@unicampania.it; aviggiano@unisa.it;
   graziapastorino@gmail.com
RI Operto, Francesca/AAC-1951-2022
OI Operto, Francesca/0000-0002-2444-8761; Coppola,
   Giangennaro/0000-0002-9574-0081; Pastorino, Grazia Maria
   Giovanna/0000-0003-0404-5495; ROCCELLA, Michele/0000-0002-7371-0228;
   CAROTENUTO, Marco/0000-0002-8136-7597; D'Onofrio,
   Floriana/0000-0001-7498-0046
CR Abidin RR., 1995, TEST MANUAL, V3rd ed
   Achenbach T.M., 2001, ASEBA SCH AGE FORMS
   Alhuzimi T, 2021, RES DEV DISABIL, V108, DOI 10.1016/j.ridd.2020.103822
   Bailey T, 2021, J INTELL DISABIL RES, V65, P397, DOI 10.1111/jir.12818
   Behrmann JT, 2022, J ATTEN DISORD, V26, P959, DOI 10.1177/10870547211050945
   Brooks SK, 2020, LANCET, V395, P912, DOI [10.1016/S0140-6736(20)30460-8, 10.1016/S0140-6736(20)30460-8.]
   Caffo E, 2020, CHILD ADOL MENT H-UK, V25, P167, DOI 10.1111/camh.12405
   Chawla A, 2011, NAT REV IMMUNOL, V11, P738, DOI 10.1038/nri3071
   Conti E, 2020, BRAIN SCI, V10, DOI 10.3390/brainsci10120918
   Craig F, 2016, PSYCHIAT RES, V242, P121, DOI 10.1016/j.psychres.2016.05.016
   d'Orlando F., 2010, GIORNALE ITALIANO PS, V37, P919, DOI [10.1421/33434, DOI 10.1421/33434]
   Duan L, 2020, J AFFECT DISORDERS, V275, P112, DOI 10.1016/j.jad.2020.06.029
   Fazzi E, 2020, DEV MED CHILD NEUROL, V62, P879, DOI 10.1111/dmcn.14557
   Golberstein E, 2020, JAMA PEDIATR, V174, P819, DOI 10.1001/jamapediatrics.2020.1456
   Guarino A., 2016, PARENTING STRESS IND, V4
   Mazza C, 2020, INT J ENV RES PUB HE, V17, DOI 10.3390/ijerph17093165
   Operto FF, 2021, FRONT NEUROL, V12, DOI 10.3389/fneur.2021.778410
   Operto Francesca Felicia, 2021, Front Neurosci, V15, P751465, DOI 10.3389/fnins.2021.751465
   Operto FF, 2021, BRAIN SCI, V11, DOI 10.3390/brainsci11050584
   Operto FF, 2019, ACTA NEUROL SCAND, V140, P87, DOI 10.1111/ane.13106
   Orgiles M, 2020, FRONT PSYCHOL, V11, DOI 10.3389/fpsyg.2020.579038
   Panda PK, 2021, J TROP PEDIATRICS, V67, DOI 10.1093/tropej/fmaa122
   Pasca L, 2021, EPILEPSY BEHAV, V115, DOI 10.1016/j.yebeh.2020.107519
   Raffagnato A, 2021, INT J ENV RES PUB HE, V18, DOI 10.3390/ijerph18189880
   Reilly C, 2021, SEIZURE-EUR J EPILEP, V85, P111, DOI 10.1016/j.seizure.2020.12.024
   Sesso G, 2021, INT J ENV RES PUB HE, V18, DOI 10.3390/ijerph18157902
   Sniadach J, 2021, LIFE-BASEL, V11, DOI 10.3390/life11111188
   Soriano-Ferrer M, 2021, FRONT PSYCHOL, V12, DOI 10.3389/fpsyg.2021.648000
   Spinelli M, 2020, FRONT PSYCHOL, V11, DOI 10.3389/fpsyg.2020.01713
   Theis N, 2021, DISABIL HEALTH J, V14, DOI 10.1016/j.dhjo.2021.101064
   United Nations Educational Scientific and Cultural Organization UNESCO Rallies International Organizations, 2020, CIVIL SOC PRIVATE SE
   Wang GH, 2020, LANCET, V395, P945, DOI 10.1016/S0140-6736(20)30547-X
   Wang YX, 2020, J MED VIROL, V92, P568, DOI 10.1002/jmv.25748
   Wanigasinghe J, 2021, SEIZURE-EUR J EPILEP, V84, P112, DOI 10.1016/j.seizure.2020.12.001
   Xie XY, 2020, JAMA PEDIATR, V174, P898, DOI 10.1001/jamapediatrics.2020.1619
   Zhang YF, 2020, INT J ENV RES PUB HE, V17, DOI 10.3390/ijerph17072381
NR 36
TC 3
Z9 3
U1 8
U2 9
PU MDPI
PI BASEL
PA ST ALBAN-ANLAGE 66, CH-4052 BASEL, SWITZERLAND
EI 1660-4601
J9 INT J ENV RES PUB HE
JI Int. J. Environ. Res. Public Health
PD APR
PY 2022
VL 19
IS 7
AR 3795
DI 10.3390/ijerph19073795
PG 14
WC Environmental Sciences; Public, Environmental & Occupational Health
WE Science Citation Index Expanded (SCI-EXPANDED); Social Science Citation Index (SSCI)
SC Environmental Sciences & Ecology; Public, Environmental & Occupational
   Health
GA 0K5CX
UT WOS:000780807200001
PM 35409479
OA gold, Green Published
DA 2022-11-04
ER

PT J
AU Tsukahara, Y
   Hieda, Y
   Takayanagi, S
   Macznik, A
AF Tsukahara, Yuka
   Hieda, Yuka
   Takayanagi, Satomi
   Macznik, Aleksandra
TI Risk Factors for Contracting COVID-19 and Changes in Menstrual and Sleep
   Cycles in Japanese Female Athletes during the COVID-19 Pandemic
SO SPORTS
LA English
DT Article
DE body mass index; weight gain; vaccination
ID ELITE; RESPONSES; EXERCISE; STRESS; OBESE
AB Although research on COVID-19 is prevalent, risk factors for contracting COVID-19 and lifestyle changes in athletes during the COVID-19 pandemic have not been thoroughly investigated. This study included 254 female collegiate athletes and 107 female non-athletes from Japan, who completed an anonymous survey comprising questions about COVID-19, personal background and lifestyle changes during the pandemic. A total of 6.30% athletes and 6.54% non-athletes had tested positive for COVID-19. The majority reported no change in menstrual cycle (80.31% and 78.50% for athletes and non-athletes, respectively). Wake-up time and bedtime were delayed in some athletes (42.13% and 39.25%, respectively) and non-athletes (46.73% and 31.30%, respectively) during the pandemic. Body mass index (BMI) was significantly higher in COVID-19 (+) athletes than in their COVID-19 (-) counterparts (22.78 +/- 3.40 and 21.26 +/- 2.06, respectively, p < 0.01) and logistic regression analysis revealed that younger students and those with higher BMI had an increased risk of contracting COVID-19. The proportion of vaccinated students was significantly higher in athletes than in non-athletes (p < 0.01). Whether the student was an athlete or not was not a related factor in contracting COVID-19. Extra attention should be focused on athletes experiencing weight gain or staying up late and experiencing lower quality sleep.
C1 [Tsukahara, Yuka; Hieda, Yuka; Takayanagi, Satomi; Macznik, Aleksandra] Tokyo Womens Coll Phys Educ, Fac Phys Educ, Tokyo 1868668, Japan.
RP Tsukahara, Y (通讯作者)，Tokyo Womens Coll Phys Educ, Fac Phys Educ, Tokyo 1868668, Japan.
EM yuka.voila@gmail.com; twcpe181533@outlook.com; s-takayanagi@twcpe.ac.jp;
   alex.evidence.strong@gmail.com
RI ; Macznik, Aleksandra/V-7649-2017
OI Tsukahara, Yuka/0000-0001-6208-5060; Macznik,
   Aleksandra/0000-0002-0209-5862
CR ABPLANALP JM, 1977, PSYCHOSOM MED, V39, P158, DOI 10.1097/00006842-197705000-00002
   Ahmetov II, 2020, J SPORT HEALTH SCI, V9, P430, DOI 10.1016/j.jshs.2020.07.010
   Brolinson PG, 2007, CLIN SPORT MED, V26, P311, DOI 10.1016/j.csm.2007.04.011
   Chin ET, 2021, J GEN INTERN MED, V36, P3096, DOI 10.1007/s11606-021-07022-x
   Copenhaver EA, 2017, PEDIATR ANN, V46, pE106, DOI 10.3928/19382359-20170221-01
   Dwivedi S, 2019, JBJS REV, V7, DOI 10.2106/JBJS.RVW.18.00197
   Facer-Childs ER, 2021, SLEEP, V44, DOI 10.1093/sleep/zsaa261
   Gabriel HHW, 1998, MED SCI SPORT EXER, V30, P1151, DOI 10.1097/00005768-199807000-00021
   Gleeson M, 2000, EXERC IMMUNOL REV, V6, P5
   Gostin LO, 2021, JAMA-J AM MED ASSOC, V325, P532, DOI 10.1001/jama.2020.26553
   Harmon KG, 2020, SPORTS HEALTH, V12, P456, DOI 10.1177/1941738120939079
   Kim MN, 2020, J KOREAN MED SCI, V35, DOI 10.3346/jkms.2020.35.e186
   Krug A, 2022, BRIT J SPORT MED, V56, P29, DOI 10.1136/bjsports-2021-104363
   Krzywanski J, 2022, J SCI MED SPORT, V25, P9, DOI 10.1016/j.jsams.2021.07.003
   Largent EA, 2020, JAMA NETW OPEN, V3, DOI 10.1001/jamanetworkopen.2020.33324
   Liao MR, 2021, CURR OPIN COLLOID IN, V52, DOI 10.1016/j.cocis.2021.101417
   Lighter J, 2020, CLIN INFECT DIS, V71, P896, DOI 10.1093/cid/ciaa415
   Liu XX, 2010, BIOSCI TRENDS, V4, P4
   Marshall GJG, 2016, STRENGTH COND J, V38, P61, DOI 10.1519/SSC.0000000000000189
   McLarnon M, 2021, PHYSICIAN SPORTSMED, V49, P367, DOI 10.1080/00913847.2021.1885964
   McNamara D.A., 2020, MENSTRUAL CYCLE CHAN
   Moscatelli F, 2021, NUTRIENTS, V13, DOI 10.3390/nu13030976
   Onder G, 2020, JAMA-J AM MED ASSOC, V323, P1775, DOI 10.1001/jama.2020.4683
   Ong SWX, 2020, CLIN INFECT DIS, V71, P2300, DOI 10.1093/cid/ciaa548
   Ozimek N, 2021, J WOMENS HEALTH, DOI 10.1089/jwh.2021.0158
   Patanavanich R, 2020, NICOTINE TOB RES, V22, P1653, DOI 10.1093/ntr/ntaa082
   la Pena JED, 2021, ARCH MED RES, V52, P443, DOI 10.1016/j.arcmed.2020.12.002
   Pillay L, 2020, J SCI MED SPORT, V23, P670, DOI 10.1016/j.jsams.2020.05.016
   Pontaga I., 2011, LASE J SPORT SCI, V2, P33
   Rowbottom DG, 2000, MED SCI SPORT EXER, V32, pS396, DOI 10.1097/00005768-200007001-00004
   Sanders KA, 1999, J BIOSOC SCI, V31, P393, DOI 10.1017/S0021932099003934
   STUNKARD AJ, 1955, AM J MED, V19, P78, DOI 10.1016/0002-9343(55)90276-X
   Takmaz T, 2021, J OBSTET GYNAECOL RE, V47, P3241, DOI 10.1111/jog.14900
   Tholin S, 2009, OBESITY, V17, P1050, DOI 10.1038/oby.2008.676
   Turgut M, 2020, PROG NUTR, V22, DOI 10.23751/pn.v22i2-S.10567
   Washif JA, 2022, SPORTS MED, V52, P933, DOI 10.1007/s40279-021-01573-z
   Wittich A, 1998, CALCIFIED TISSUE INT, V63, P112, DOI 10.1007/s002239900499
NR 37
TC 0
Z9 0
U1 1
U2 1
PU MDPI
PI BASEL
PA ST ALBAN-ANLAGE 66, CH-4052 BASEL, SWITZERLAND
EI 2075-4663
J9 SPORTS
JI Sports
PD AUG
PY 2022
VL 10
IS 8
AR 114
DI 10.3390/sports10080114
PG 9
WC Sport Sciences
WE Emerging Sources Citation Index (ESCI)
SC Sport Sciences
GA 4A6IP
UT WOS:000845202800001
PM 36006080
OA Green Published, gold
DA 2022-11-04
ER

PT J
AU Or, G
   Levi-Belz, Y
   Aisenberg, D
AF Or, Gigi
   Levi-Belz, Yossi
   Aisenberg, Daniela
TI Death Anxiety and Intrusive Thinking During the COVID-19 Pandemic
SO GEROPSYCH-THE JOURNAL OF GERONTOPSYCHOLOGY AND GERIATRIC PSYCHIATRY
LA English
DT Article
DE COVID-19; death anxiety; loneliness; trauma; older adults
ID TRAUMATIC EVENTS; PARTNER VIOLENCE; SOCIAL SUPPORT; OLD-AGE; LONELINESS;
   STRESS; MODEL; DEPRESSION; POPULATION; WISDOM
AB COVID-19 has expanded into a life-threatening global pandemic. We examined COVID-19 effects on trauma measures, loneliness, and death anxiety in senior Israelis. Young and old adults (N = 277) were recruited through social media. They completed online questionnaires assessing mental status during the crisis. The findings yielded correlations between trauma reactions, death anxiety, and loneliness, age-related change in rates of death anxiety and traumatic symptoms, but not in perceived loneliness. Trauma-related intrusive thinking was predicted by age, loneliness, death anxiety, and being in isolation. Traumatic reactions, as indicated by DSM-V, were observed for young adults, while grandchildren were found to be protective for older adults. Conclusions point to a high risk of postcrisis symptoms in older adults. The article recommends methods for maintaining mental health, highlighting the role of social interaction.
C1 [Or, Gigi; Levi-Belz, Yossi; Aisenberg, Daniela] Ruppin Acad Ctr, Dept Gerontol Clin Psychol, Emek Hefer, Israel.
RP Aisenberg, D (通讯作者)，Ruppin Acad Ctr, IL-4025000 Emek Hefer, Israel.
EM danielaa@ruppin.ac.il
CR Hamam AA, 2021, J PSYCHIATR RES, V132, P23, DOI 10.1016/j.jpsychires.2020.09.029
   Alarcon RD, 1999, PSYCHIATRY, V62, P114, DOI 10.1080/00332747.1999.11024860
   American Psychiatric Association, 2013, DIAGNOSTIC STAT MANU, V5th, DOI DOI 10.1176/APPI.BOOKS.9780890425596
   Anderson G.O., 2010, LONELINESS OLDER ADU, DOI [10.26419/res.00064.001, DOI 10.26419/RES.00064.001]
   [Anonymous], 2005, AGEING WELL QUALITY
   Armitage R, 2020, LANCET PUBLIC HEALTH, V5, pE256, DOI 10.1016/S2468-2667(20)30061-X
   Aylaz R, 2012, ARCH GERONTOL GERIAT, V55, P548, DOI 10.1016/j.archger.2012.03.006
   Banyard VL, 2004, J COLL STUDENT DEV, V45, P207, DOI 10.1353/csd.2004.0017
   Bar-Tur L., 2020, BETIPULNET PSYCHOTHE
   Becker Ernest, 1973, DENIAL DEATH
   Carmel S, 1999, SOC SCI MED, V49, P303, DOI 10.1016/S0277-9536(99)00121-5
   Caspi G, 2020, J AM MED DIR ASSOC, V21, P986, DOI 10.1016/j.jamda.2020.05.048
   Chan CKL, 2009, OMEGA-J DEATH DYING, V60, P225, DOI 10.2190/OM.60.3.b
   Chung MC, 2005, PSYCHOSOM MED, V67, P251, DOI 10.1097/01.psy.0000155675.56550.5f
   Cohen-Mansfield J, 2009, INT PSYCHOGERIATR, V21, P1160, DOI 10.1017/S1041610209990974
   Cohn-Schwartz E, 2020, PSYCHOL TRAUMA-US, V12, P502, DOI 10.1037/tra0000771
   Cooke JE, 2020, PSYCHIAT RES, V292, DOI 10.1016/j.psychres.2020.113347
   Cosco TD, 2014, EUR J PSYCHIAT, V28, P124, DOI 10.4321/S0213-61632014000200006
   Dahlberg L, 2014, AGING MENT HEALTH, V18, P504, DOI 10.1080/13607863.2013.856863
   DAVIS SF, 1992, B PSYCHONOMIC SOC, V30, P135
   Deja M, 2006, CRIT CARE, V10, DOI 10.1186/cc5070
   Ernst JM, 1999, APPL PREV PSYCHOL, V8, P1, DOI 10.1016/S0962-1849(99)80008-0
   Fulton J.J., 2015, PSYCHIATRY, V1, P1142
   Furer P, 2008, J COGN PSYCHOTHER, V22, P167, DOI 10.1891/0889-8391.22.2.167
   Garnefski N, 2006, PERS INDIV DIFFER, V41, P1045, DOI 10.1016/j.paid.2006.04.010
   Gibson RL, 1996, CHILD ABUSE NEGLECT, V20, P1087, DOI 10.1016/0145-2134(96)00097-X
   Girdhar R., 2020, J GERIATRIC CARE RES, V7, P32, DOI DOI 10.1056/NEJMP2008017
   Greenberg J, 2012, TERROR MANAGEMENT TH
   Groarke JM, 2020, PLOS ONE, V15, DOI 10.1371/journal.pone.0239698
   Harvey PW, 2009, HEALTH SOCIOL REV, V18, P379, DOI 10.5172/hesr.2009.18.4.379
   Holt-Lunstad J, 2017, AM PSYCHOL, V72, P517, DOI 10.1037/amp0000103
   Horesh D, 2020, PSYCHOL TRAUMA-US, V12, P331, DOI 10.1037/tra0000592
   Huang YQ, 2019, LANCET PSYCHIAT, V6, P211, DOI 10.1016/S2215-0366(18)30511-X
   Hyland P, 2019, SOC PSYCH PSYCH EPID, V54, P1089, DOI 10.1007/s00127-018-1597-8
   Jiang HJ, 2020, ASIAN PAC J TROP MED, V13, P252, DOI 10.4103/1995-7645.281614
   Kearney MA, 2018, J COLL COUNS, V21, P165, DOI 10.1002/jocc.12095
   Kinory D, 2020, J NERV MENT DIS, V208, P663, DOI 10.1097/NMD.0000000000001198
   Kira IA, 2021, TRAUMATOLOGY, V27, P29, DOI 10.1037/trm0000289
   Kira IA, 2021, J LOSS TRAUMA, V26, P220, DOI 10.1080/15325024.2020.1790160
   Kitzmuller G, 2018, QUAL HEALTH RES, V28, P213, DOI 10.1177/1049732317735079
   Knight ZG, 2017, CLIN PSYCHOL PSYCHOT, V24, P1047, DOI 10.1002/cpp.2066
   KRAUSE N, 1991, J GERONTOL, V46, pS183, DOI 10.1093/geronj/46.4.S183
   Krishnamoorthy Y, 2020, PSYCHIAT RES, V293, DOI 10.1016/j.psychres.2020.113382
   Kuo JR, 2011, J ANXIETY DISORD, V25, P467, DOI 10.1016/j.janxdis.2010.11.011
   Kuru Alici N, 2018, INT J OLDER PEOPLE N, V13, DOI 10.1111/opn.12206
   Laidlaw K, 2007, INT J GERIATR PSYCH, V22, P367, DOI 10.1002/gps.1683
   Laidlaw K, 2010, NORD PSYCHOL, V62, P27, DOI 10.1027/1901-2276/a000009
   Lam MHB, 2009, ARCH INTERN MED, V169, P2142, DOI 10.1001/archinternmed.2009.384
   Lasgaard M, 2016, SOC PSYCH PSYCH EPID, V51, P1373, DOI 10.1007/s00127-016-1279-3
   Lehto Rebecca Helen, 2009, Res Theory Nurs Pract, V23, P23
   Levaot Y, 2022, J PSYCHIATR RES, V145, P334, DOI 10.1016/j.jpsychires.2020.11.018
   Levi-Belz Y, 2020, PSYCHOL TRAUMA-US, V12, pS123, DOI 10.1037/tra0000667
   Lim GY, 2018, SCI REP-UK, V8, DOI 10.1038/s41598-018-21243-x
   Lipsitch M, 2020, NEW ENGL J MED, V382, P1194, DOI 10.1056/NEJMp2002125
   Liu NQ, 2020, PSYCHIAT RES, V287, DOI 10.1016/j.psychres.2020.112921
   Losada-Baltar A, 2021, J GERONTOL B-PSYCHOL, V76, pE10, DOI 10.1093/geronb/gbaa048
   Luchetti M, 2020, AM PSYCHOL, V75, P897, DOI 10.1037/amp0000690
   Mak IWC, 2010, GEN HOSP PSYCHIAT, V32, P590, DOI 10.1016/j.genhosppsych.2010.07.007
   Marini CM, 2020, PSYCHOL TRAUMA-US, V12, pS217, DOI 10.1037/tra0000736
   Martz E, 2004, DEATH STUD, V28, P1, DOI 10.1080/07481180490249201
   Merz EM, 2013, ADV LIFE COURSE RES, V18, P212, DOI 10.1016/j.alcr.2013.05.002
   Missler M, 2011, OMEGA-J DEATH DYING, V64, P357, DOI 10.2190/OM.64.4.e
   NEIMEYER RA, 1988, DYING FACING FACTS, P97
   Oaksford K., 2004, J CHILD SEX ABUS, V12, P41, DOI [10.1300/J070v12n02_03, DOI 10.1300/J070V12N02_03]
   Palgi Y, 2020, J AFFECT DISORDERS, V275, P109, DOI 10.1016/j.jad.2020.06.036
   Palgi Y, 2012, AGING MENT HEALTH, V16, P423, DOI 10.1080/13607863.2011.638903
   Patel M, 2003, J PERS CLIN STUD, V19, P107
   Peters L, 2013, Open Nurs J, V7, P14, DOI 10.2174/1874434601307010014
   Prinstein MJ, 2001, J CLIN CHILD PSYCHOL, V30, P479, DOI 10.1207/S15374424JCCP3004_05
   Qiu JY, 2020, GEN PSYCHIAT, V33, DOI 10.1136/gpsych-2020-100213
   Reger MA, 2020, JAMA PSYCHIAT, V77, P1093, DOI 10.1001/jamapsychiatry.2020.1060
   Ring L, 2022, DEATH STUD, V46, P1762, DOI 10.1080/07481187.2020.1821261
   Rokach A, 2007, SOC WORK HEALTH CARE, V45, P19, DOI 10.1300/J010v45n01_02
   Russell C., 2011, WORKING OLDER PEOPLE, V15, P96, DOI https://ifbic1b13095ec5284139sxb6oo5q69pxw6ccffiac.eds.tju.edu.cn/10.1108/13663661011176642
   Russell DW, 1996, J PERS ASSESS, V66, P20, DOI 10.1207/s15327752jpa6601_2
   Shavit T, 2021, CURR PSYCHOL, V40, P6300, DOI 10.1007/s12144-021-01594-x
   Shevlin M, 2015, SOC PSYCH PSYCH EPID, V50, P591, DOI 10.1007/s00127-014-0951-8
   Skulason B, 2014, BMC PALLIAT CARE, V13, DOI 10.1186/1472-684X-13-8
   STARCEVIC V, 1989, AM J PSYCHOANAL, V49, P347, DOI 10.1007/BF01252263
   Stein JY, 2017, FRONT PSYCHIATRY, V8, DOI 10.3389/fpsyt.2017.00281
   Strachan E, 2007, PERS SOC PSYCHOL B, V33, P1137, DOI 10.1177/0146167207303018
   Takahashi M, 2002, INT J BEHAV DEV, V26, P269, DOI 10.1080/01650250143000139
   Thompson MP, 2000, AM J COMMUN PSYCHOL, V28, P127, DOI 10.1023/A:1005198514704
   Tolstikova K., 2005, ILLNESS CRISIS LOSS, V13, P293, DOI [10.1177/105413730501300402, DOI 10.1177/105413730501300402]
   Tomaka J, 2006, J AGING HEALTH, V18, P359, DOI 10.1177/0898264305280993
   Tomer A., 2000, DEATH ATTITUDES OLDE, P3
   van der Velden PG, 2018, SOC PSYCH PSYCH EPID, V53, P195, DOI 10.1007/s00127-017-1476-8
   Wallace CL, 2020, J PAIN SYMPTOM MANAG, V60, pE70, DOI 10.1016/j.jpainsymman.2020.04.012
   Wang Cuiyan, 2020, Int J Environ Res Public Health, V17, DOI 10.3390/ijerph17051729
   Webster JD, 2014, AGING MENT HEALTH, V18, P1046, DOI 10.1080/13607863.2014.908458
   Weir PL, 2010, J HEALTH PSYCHOL, V15, P680, DOI 10.1177/1359105309353648
   Weiss RS, 1974, DOING OTHERS, P17
   Wu P, 2009, CAN J PSYCHIAT, V54, P302, DOI 10.1177/070674370905400504
   Xiong JQ, 2020, J AFFECT DISORDERS, V277, P55, DOI 10.1016/j.jad.2020.08.001
   Yalom I.D., 2008, STARING SUN OVERCOMI, V36, P283, DOI [DOI 10.1080/08873260802350006, https://ifbic1b13095ec5284139sxb6oo5q69pxw6ccffiac.eds.tju.edu.cn/10.1080/08873260802350006]
NR 95
TC 0
Z9 0
U1 4
U2 11
PU HOGREFE AG-HOGREFE AG SUISSE
PI BERN
PA LANGGASSSTRASSE 76, BERN, SWITZERLAND
SN 1662-9647
EI 1662-971X
J9 GEROPSYCH
JI GeroPsych
PD DEC
PY 2021
VL 34
IS 4
BP 201
EP 212
DI 10.1024/1662-9647/a000268
PG 12
WC Psychology, Developmental
WE Emerging Sources Citation Index (ESCI)
SC Psychology
GA WZ6BS
UT WOS:000720050700005
DA 2022-11-04
ER

PT J
AU Troncone, A
   Chianese, A
   Cascella, C
   Zanfardino, A
   Piscopo, A
   Rollato, S
   Iafusco, D
AF Troncone, Alda
   Chianese, Antonietta
   Cascella, Crescenzo
   Zanfardino, Angela
   Piscopo, Alessia
   Rollato, Serena
   Iafusco, Dario
TI Eating Problems in Youths with Type 1 Diabetes During and After Lockdown
   in Italy: An 8-Month Follow-Up Study
SO JOURNAL OF CLINICAL PSYCHOLOGY IN MEDICAL SETTINGS
LA English
DT Article; Early Access
DE Type 1 diabetes; Children; Adolescents; Disordered eating behaviors;
   COVID-19 pandemic
ID ADOLESCENTS; DISORDERS; CHILDREN; DEPRESSION; PREVALENCE; BEHAVIOR;
   ATTITUDE; INSULIN; PEOPLE; ONSET
AB Eighty-five youths with T1D and 176 controls aged 8-19 years were asked to complete online questionnaires (ChEAT and EAT-26) measuring disordered eating behaviors (DEBs) during (baseline) and after (8-month follow-up) the lockdown. DEB symptoms in all participants (especially younger than 13 years), glycemic control, and zBMI were found unchanged from baseline to follow-up (all p > .05). After 8 months, the ChEAT/EAT-26 critical score frequency decreased significantly in controls (p = .004), as was the score for the ChEAT/EAT-26's Oral Control subscale in both groups (T1D: p = .005; controls: p = .01). Participants with T1D, especially those older than 13 years, had higher ChEAT/EAT-26 Dieting scores (p = .037) and lower ChEAT/EAT-26 Oral Control scores (p = .046) than controls. Unchanged DEB symptoms suggest that the COVID-19 restrictions did not significantly affect participants' eating behaviors and that a general adaptation to the challenges of lockdown and other pandemic containment measures occurred in both T1D and control participants.
C1 [Troncone, Alda; Chianese, Antonietta; Cascella, Crescenzo] Univ Campania Luigi Vanvitelli, Dept Psychol, Caserta, Italy.
   [Zanfardino, Angela; Piscopo, Alessia; Rollato, Serena; Iafusco, Dario] Univ Campania Luigi Vanvitelli, Dept Woman Child & Gen & Specialized Surg, Via L De Crecchio 2, I-80138 Naples, Italy.
RP Zanfardino, A (通讯作者)，Univ Campania Luigi Vanvitelli, Dept Woman Child & Gen & Specialized Surg, Via L De Crecchio 2, I-80138 Naples, Italy.
EM dottangelazanfardino@gmail.com
RI troncone, alda/N-6826-2016
OI troncone, alda/0000-0002-4641-6314; Zanfardino,
   Angela/0000-0003-0641-1321; Piscopo, Alessia/0000-0002-8754-2990
FU Universita degli Studi della Campania Luigi Vanvitelli within the
   CRUI-CARE Agreement; University of Campania "Luigi Vanvitelli" [157264]
FX Open access funding provided by Universita degli Studi della Campania
   Luigi Vanvitelli within the CRUI-CARE Agreement. The research leading to
   these results received funding from the project, DiabEaT1, which
   received funding from University of Campania "Luigi Vanvitelli" through
   the programme V:ALERE 2019, funded with D.R. 906 del 4/10/2019, prot. n.
   157264, October 17, 2019.
CR Alessi J, 2021, SCI REP-UK, V11, DOI 10.1038/s41598-021-85874-3
   Alessi J, 2020, DIABETOL METAB SYNDR, V12, DOI 10.1186/s13098-020-00584-6
   Amer Diabet Assoc, 2014, DIABETES CARE, V37, pS14, DOI 10.2337/dc14-S014
   [Anonymous], 2018, NATL PAEDIAT DIABETE
   Baechle C, 2014, INT J EAT DISORDER, V47, P342, DOI 10.1002/eat.22238
   Buchberger B, 2016, PSYCHONEUROENDOCRINO, V70, P70, DOI 10.1016/j.psyneuen.2016.04.019
   BuddebergFischer B, 1996, ACTA PSYCHIAT SCAND, V93, P296, DOI 10.1111/j.1600-0447.1996.tb10651.x
   Buzzi C, 2020, ITAL J PEDIATR, V46, DOI [10.1186/s13052-020-00833-4, 10.1186/s13052-020-00833]
   Clements MA, 2016, PEDIATR DIABETES, V17, P327, DOI 10.1111/pedi.12295
   Colton PA, 2015, DIABETES CARE, V38, P1212, DOI 10.2337/dc14-2646
   Conviser JH, 2018, INT J EAT DISORDER, V51, P187, DOI 10.1002/eat.22831
   Daly A, 2021, CUREUS J MED SCIENCE, V13, DOI 10.7759/cureus.13841
   Delamater AM, 2018, PEDIATR DIABETES, V19, P237, DOI 10.1111/pedi.12736
   Dondi A, 2021, NUTRIENTS, V13, DOI 10.3390/nu13010121
   Dotti A, 1998, Eat Weight Disord, V3, P188
   Duan L, 2020, J AFFECT DISORDERS, V275, P112, DOI 10.1016/j.jad.2020.06.029
   DuBose SN, 2015, J PEDIATR-US, V167, P627, DOI 10.1016/j.jpeds.2015.05.046
   Esposito S, 2021, FRONT PEDIATR, V8, DOI 10.3389/fped.2020.628072
   Farmer Andrew, 2005, Inform Prim Care, V13, P171
   Ferreiro F, 2011, J CLIN CHILD ADOLESC, V40, P500, DOI 10.1080/15374416.2011.563465
   Fiorillo A, 2020, EUR PSYCHIAT, V63, DOI 10.1192/j.eurpsy.2020.35
   Fisher L, 2020, J DIABETES COMPLICAT, V34, DOI 10.1016/j.jdiacomp.2020.107748
   Frielitz Fabian-Simon, 2020, J Diabetes Sci Technol, V14, P105, DOI 10.1177/1932296819861991
   Garfinkel P E, 2001, Eat Weight Disord, V6, P1
   GARNER DM, 1982, PSYCHOL MED, V12, P871, DOI 10.1017/S0033291700049163
   Goebel-Fabbri AE, 2008, DIABETES CARE, V31, P415, DOI 10.2337/dc07-2026
   Grabia M, 2020, NUTRIENTS, V12, DOI 10.3390/nu12103013
   Guessoum SB, 2020, PSYCHIAT RES, V291, DOI 10.1016/j.psychres.2020.113264
   Hagger V, 2016, CURR DIABETES REP, V16, DOI 10.1007/s11892-015-0694-2
   Hanlan ME, 2013, CURR DIABETES REP, V13, P909, DOI 10.1007/s11892-013-0418-4
   Hazzard VM, 2020, CURR PSYCHIAT REP, V22, DOI 10.1007/s11920-020-01200-0
   Joensen LE, 2020, DIABETIC MED, V37, P1146, DOI 10.1111/dme.14319
   Johnson B, 2013, DIABETIC MED, V30, P199, DOI 10.1111/j.1464-5491.2012.03721.x
   Klonoff David C, 2014, J Diabetes Sci Technol, V8, P439, DOI 10.1177/1932296814529638
   Larranaga A, 2011, WORLD J DIABETES, V2, P189, DOI 10.4239/wjd.v2.i11.189
   Laudadio A, 2010, PSICOL CLIN SVILUPP, V14, P299, DOI 10.1449/32689
   Longo M, 2020, DIABETES RES CLIN PR, V169, DOI 10.1016/j.diabres.2020.108440
   MALONEY MJ, 1988, J AM ACAD CHILD PSY, V27, P541, DOI 10.1097/00004583-198809000-00004
   Mukhtar S, 2020, METABOLISM, V108, DOI 10.1016/j.metabol.2020.154248
   Neumark-Sztainer D, 2011, J AM DIET ASSOC, V111, P1004, DOI 10.1016/j.jada.2011.04.012
   Nuttall FQ., 2015, NUTR TODAY, V50, P117, DOI [10.1097/NT.0000000000000092, DOI 10.1097/NT.0000000000000092]
   O'Sullivan K, 2021, INT J ENV RES PUB HE, V18, DOI 10.3390/ijerph18031062
   Parekh N, 2021, NUTR J, V20, DOI 10.1186/s12937-021-00732-2
   Passanisi S, 2020, FRONT PEDIATR, V8, DOI 10.3389/fped.2020.00491
   Reynolds KA, 2011, ANN BEHAV MED, V42, P29, DOI 10.1007/s12160-011-9262-4
   Riddlesworth TD, 2018, DIABETES TECHNOL THE, V20, P314, DOI 10.1089/dia.2017.0455
   Shukla R, 2020, RES SQUARE, DOI [10.21203/rs.3.rs-33172/v1, DOI 10.21203/RS.3.RS-33172/V1]
   Singhai K, 2020, DIABETES METAB SYND, V14, P1603, DOI 10.1016/j.dsx.2020.08.025
   Troncone A, 2020, FRONT PSYCHOL, V11, DOI 10.3389/fpsyg.2020.556520
   Troncone A, 2020, J CLIN PSYCHOL MED S, V27, P727, DOI 10.1007/s10880-019-09665-9
   Wang CY, 2020, INT J ENV RES PUB HE, V17, DOI 10.3390/ijerph17051729
   Wisting L, 2013, DIABETES CARE, V36, P3382, DOI 10.2337/dc13-0431
   Wong YC, 2011, J AM COLL NUTR, V30, P126, DOI 10.1080/07315724.2011.10719951
   Yao H, 2020, LANCET PSYCHIAT, V7, pE21, DOI 10.1016/S2215-0366(20)30090-0
   Young V, 2013, DIABETIC MED, V30, P189, DOI 10.1111/j.1464-5491.2012.03771.x
   Zhang CY, 2020, J ADOLESCENT HEALTH, V67, P747, DOI 10.1016/j.jadohealth.2020.08.026
NR 56
TC 0
Z9 0
U1 1
U2 1
PU SPRINGER/PLENUM PUBLISHERS
PI NEW YORK
PA 233 SPRING ST, NEW YORK, NY 10013 USA
SN 1068-9583
EI 1573-3572
J9 J CLIN PSYCHOL MED S
JI J. Clin. Psychol. Med. Settings
DI 10.1007/s10880-022-09884-7
EA MAY 2022
PG 11
WC Psychology, Clinical
WE Social Science Citation Index (SSCI)
SC Psychology
GA 1Q8CB
UT WOS:000802909000001
PM 35635607
OA Green Published, hybrid
DA 2022-11-04
ER

PT J
AU Moulson, N
   Gustus, SK
   Scirica, C
   Petek, BJ
   Vanatta, C
   Churchill, TW
   Guseh, JS
   Baggish, A
   Wasfy, MM
AF Moulson, Nathaniel
   Gustus, Sarah K.
   Scirica, Christina
   Petek, Bradley J.
   Vanatta, Caroyln
   Churchill, Timothy W.
   Guseh, James Sawalla
   Baggish, Aaron
   Wasfy, Meagan M.
TI Diagnostic evaluation and cardiopulmonary exercise test findings in
   young athletes with persistent symptoms following COVID-19
SO BRITISH JOURNAL OF SPORTS MEDICINE
LA English
DT Article
DE Covid-19; athletes; exercise test
ID INFECTION
AB Objectives Persistent or late-onset cardiopulmonary symptoms following COVID-19 may occur in athletes despite a benign initial course. We examined the yield of cardiac evaluation, including cardiopulmonary exercise testing (CPET), in athletes with cardiopulmonary symptoms after COVID-19, compared CPETs in these athletes and those without COVID-19 and evaluated longitudinal changes in CPET with improvement in symptoms. Methods This prospective cohort study evaluated young (18-35 years old) athletes referred for cardiopulmonary symptoms that were present>28 days from COVID-19 diagnosis. CPET findings in post-COVID athletes were compared with a matched reference group of healthy athletes without COVID-19. Post-COVID athletes underwent repeat CPET between 3 and 6 months after initial evaluation. Results Twenty-one consecutive post-COVID athletes with cardiopulmonary symptoms (21.9 +/- 3.9 years old, 43% female) were evaluated 3.0 +/- 2.1 months after diagnosis. No athlete had active inflammatory heart disease. CPET reproduced presenting symptoms in 86%. Compared with reference athletes (n=42), there was similar peak VO2 but a higher prevalence of abnormal spirometry (42%) and low breathing reserve (42%). Thirteen athletes (62%) completed longitudinal follow-up (4.8 +/- 1.9 months). The majority (69%) had reduction in cardiopulmonary symptoms, accompanied by improvement in peak VO2 and oxygen pulse, and reduction in resting and peak heart rate (all p<0.05). Conclusion Despite a high burden of cardiopulmonary symptoms after COVID-19, no athlete had active inflammatory heart disease. CPET was clinically useful to reproduce symptoms with either normal testing or identification of abnormal spirometry as a potential therapeutic target. Improvement in post-COVID symptoms was accompanied by improvements in CPET parameters.
C1 [Moulson, Nathaniel] Univ British Columbia, Div Cardiol, Vancouver, BC, Canada.
   [Gustus, Sarah K.; Petek, Bradley J.; Vanatta, Caroyln; Churchill, Timothy W.; Guseh, James Sawalla; Baggish, Aaron; Wasfy, Meagan M.] Massachusetts Gen Hosp, Cardiovasc Performance Program, Boston, MA 02114 USA.
   [Scirica, Christina] Massachusetts Gen Hosp, Pediat Pulm Med Div, Boston, MA 02114 USA.
   [Petek, Bradley J.; Churchill, Timothy W.; Guseh, James Sawalla; Baggish, Aaron; Wasfy, Meagan M.] Massachusetts Gen Hosp, Div Cardiol, Boston, MA 02114 USA.
RP Wasfy, MM (通讯作者)，Massachusetts Gen Hosp, Cardiovasc Performance Program, Boston, MA 02114 USA.
EM mwasfy@partners.org
OI Churchill, Timothy/0000-0002-0215-3049
FU Massachusetts General Hospital COVID Junior Investigator Support Grant;
   University of British Columbia Clinician Investigator Program
FX MMW received funding for this study from the Massachusetts General
   Hospital COVID Junior Investigator Support Grant. NM is supported by the
   University of British Columbia Clinician Investigator Program.
CR Alba GA, 2021, ECLINICALMEDICINE, V39, DOI 10.1016/j.eclinm.2021.101066
   Androulakis E, 2021, FRONT CARDIOVASC MED, V8, DOI 10.3389/fcvm.2021.784474
   [Anonymous], 2021, J HOPKINS CORONAVIRU
   Baggish A, 2020, BRIT J SPORT MED, V54, DOI 10.1136/bjsports-2020-102516
   Booth A, 2021, PLOS ONE, V16, DOI 10.1371/journal.pone.0247461
   Cassar MP, 2021, ECLINICALMEDICINE, V41, DOI 10.1016/j.eclinm.2021.101159
   Cavigli L, 2021, INT J CARDIOL, V336, P130, DOI 10.1016/j.ijcard.2021.05.042
   Churchill TW, 2019, AM J CARDIOL, V123, P2044, DOI 10.1016/j.amjcard.2019.03.027
   Clark DE, 2021, CIRCULATION, V143, P609, DOI 10.1161/CIRCULATIONAHA.120.052573
   Control ECfDPa, 2022, COVID 19 SIT UPD WOR
   Csulak E, 2021, INT J ENV RES PUB HE, V18, DOI 10.3390/ijerph18189770
   Daniels CJ, 2021, JAMA CARDIOL, V6, P1078, DOI 10.1001/jamacardio.2021.2065
   Domenech-Ximenos B, 2020, J CARDIOVASC MAGN R, V22, DOI 10.1186/s12968-020-00660-w
   Drezner JA, 2017, BRIT J SPORT MED, V51, P704, DOI 10.1136/bjsports-2016-097331
   Ferreira VM, 2018, J AM COLL CARDIOL, V72, P3158, DOI 10.1016/j.jacc.2018.09.072
   Fikenzer S, 2021, SCI REP-UK, V11, DOI 10.1038/s41598-021-97120-x
   Gervasi SF, 2021, BRIT J SPORT MED, V55, P54, DOI 10.1136/bjsports-2020-102789
   Gluckman TJ, 2022, J AM COLL CARDIOL, V79, P1717, DOI 10.1016/j.jacc.2022.02.003
   Goldstein DS, 2021, HEART RHYTHM, V18, P508, DOI 10.1016/j.hrthm.2020.12.007
   Havervall S, 2021, JAMA-J AM MED ASSOC, V325, P2015, DOI 10.1001/jama.2021.5612
   Hull JH, 2022, BRIT J SPORT MED, V56, P4, DOI 10.1136/bjsports-2021-104392
   Johansson Madeleine, 2021, JACC Case Rep, V3, P573, DOI 10.1016/j.jaccas.2021.01.009
   Kim JH, 2021, JAMA CARDIOL, V6, P219, DOI 10.1001/jamacardio.2020.5890
   Komici K, 2021, J CLIN MED, V10, DOI 10.3390/jcm10143053
   Ladlow P, 2022, HEART RHYTHM, V19, P613, DOI 10.1016/j.hrthm.2021.12.005
   Mancini DM, 2021, JACC-HEART FAIL, V9, P927, DOI 10.1016/j.jchf.2021.10.002
   Milovancev A, 2021, INT J ENV RES PUB HE, V18, DOI 10.3390/ijerph18084059
   Moulson N, 2021, CIRCULATION, V144, P256, DOI 10.1161/CIRCULATIONAHA.121.054824
   Nalbandian A, 2021, NAT MED, V27, P601, DOI 10.1038/s41591-021-01283-z
   Nehme M, 2021, ANN INTERN MED, V174, P723, DOI 10.7326/M20-5926
   Parker WH, 2021, EUR HEART J-CASE REP, V5, DOI 10.1093/ehjcr/ytab325
   Pelliccia A, 2021, EUR HEART J, V42, P17, DOI [10.1093/eurheartj/ehaa605, 10.15829/1560-4071-2021-4488]
   Petek BJ, 2022, BRIT J SPORT MED, V56, P913, DOI 10.1136/bjsports-2021-104644
   Petek BJ, 2022, EUR J PREV CARDIOL, V29, P536, DOI 10.1093/eurjpc/zwab150
   Phelan D, 2022, BRIT J SPORT MED, V56, P425, DOI 10.1136/bjsports-2021-104750
   Phelan D, 2020, JACC-CARDIOVASC IMAG, V13, P2635, DOI 10.1016/j.jcmg.2020.10.005
   Phelan D, 2020, JAMA CARDIOL, V5, P1085, DOI 10.1001/jamacardio.2020.2136
   Quanjer PH, 2012, EUR RESPIR J, V40, P1324, DOI 10.1183/09031936.00080312
   Sallis R, 2021, BRIT J SPORT MED, V55, P1099, DOI 10.1136/bjsports-2021-104080
   Singh I, 2022, CHEST, V161, P54, DOI 10.1016/j.chest.2021.08.010
   Wiersinga WJ, 2020, JAMA-J AM MED ASSOC, V324, P782, DOI 10.1001/jama.2020.12839
NR 41
TC 2
Z9 2
U1 2
U2 2
PU BMJ PUBLISHING GROUP
PI LONDON
PA BRITISH MED ASSOC HOUSE, TAVISTOCK SQUARE, LONDON WC1H 9JR, ENGLAND
SN 0306-3674
EI 1473-0480
J9 BRIT J SPORT MED
JI Br. J. Sports Med.
PD AUG
PY 2022
VL 56
IS 16
BP 927
EP +
DI 10.1136/bjsports-2021-105157
EA MAY 2022
PG 7
WC Sport Sciences
WE Science Citation Index Expanded (SCI-EXPANDED)
SC Sport Sciences
GA 3Z4PZ
UT WOS:000797979100001
PM 35584886
OA Green Published
DA 2022-11-04
ER

PT J
AU Li, YJ
   Cary-Brown, S
   Ochapa, M
   Rostampour, S
   Hawkins, AS
AF Li, Yuejin
   Cary-Brown, Sierra
   Ochapa, Monica
   Rostampour, Sara
   Hawkins, Anita Smith
TI Mask wearing on an HBCU campus during the COVID-19 pandemic
SO JOURNAL OF AMERICAN COLLEGE HEALTH
LA English
DT Article; Early Access
DE College; COVID-19; face masks; HBCU; young adults
AB Objective: Young adults of age 18-29 years old account for the most COVID-19 cases in the US, and ethnic groups were affected disproportionately. Correctly wearing a face mask remains a critical intervention for COVID-19 mitigation. The study aimed to examine how well Historically Black Colleges and Universities (HBCUs) residents adhered to mask wearing during the pandemic. Methods: We conducted an observational study on an urban HBCU campus and the neighborhoods in Maryland for 13 weeks in spring 2021. Results: Of 1926 (1126 on campus; 800 off campus) persons observed, 89.8% wore masks, with 83.5% covering their mouths and noses. The HBCU campus showed better mask adherence than neighborhoods (92.0% vs. 86.7%). The most common improper mask wearing was nose out, followed by only-on-chin. Cloth and surgical masks were worn the most. Conclusion: The HBCU campus and neighborhood settings presented a high rate of facemask use during the pandemic.
C1 [Li, Yuejin; Rostampour, Sara] Morgan State Univ, Dept Biol, Baltimore, MD 21239 USA.
   [Cary-Brown, Sierra; Ochapa, Monica; Hawkins, Anita Smith] Morgan State Univ, Sch Community Hlth & Policy, Publ Hlth Program, Baltimore, MD 21239 USA.
RP Li, YJ (通讯作者)，Morgan State Univ, Dept Biol, Baltimore, MD 21239 USA.; Hawkins, AS (通讯作者)，Morgan State Univ, Sch Community Hlth & Policy, Publ Hlth, Baltimore, MD 21239 USA.
EM yuejin.li@morgan.edu; anita.hawkins@morgan.edu
CR Aerts O, 2020, CONTACT DERMATITIS, V83, P172, DOI 10.1111/cod.13626
   Barrios LC, 2021, MMWR-MORBID MORTAL W, V70, P208, DOI 10.15585/mmwr.mm7006e1
   Betsch C, 2020, P NATL ACAD SCI USA, V117, P21851, DOI 10.1073/pnas.2011674117
   Brooks JT, 2021, JAMA-J AM MED ASSOC, V325, P998, DOI 10.1001/jama.2021.1505
   CDC, 2021, COVID 19 OV INF PREV
   CDC TRAIN, 2020, MASCUP MASK ADH SURV
   Centers for Disease Control and Prevention, 2021, DEM TRENDS COVID 19
   Chu DK, 2020, LANCET, V395, P1973, DOI 10.1016/S0140-6736(20)31142-9
   Coclite D, 2021, FRONT MED-LAUSANNE, V7, DOI 10.3389/fmed.2020.594269
   Debnath B., 2021, COVID, V2, DOI [10.2174/2666796701999201204121813, DOI 10.2174/2666796701999201204121813]
   Freidin E, 2022, APPL PSYCHOL-HLTH WE, V14, P81, DOI 10.1111/aphw.12292
   Hornik R, 2021, HEALTH COMMUN, V36, P6, DOI 10.1080/10410236.2020.1847437
   Howard J, 2021, P NATL ACAD SCI USA, V118, DOI 10.1073/pnas.2014564118
   Im H., 2021, PARTISAN MASK POLITI
   Karimi SM, 2021, PLOS ONE, V16, DOI 10.1371/journal.pone.0248324
   Lee K, 2009, GLOB INST, P1
   Lyu W, 2020, HEALTH AFFAIR, V39, P1419, DOI 10.1377/hlthaff.2020.00818
   MacIntyre CR, 2020, INT J NURS STUD, V108, DOI 10.1016/j.ijnurstu.2020.103629
   Mueller AS, 2021, J ADOLESCENT HEALTH, V68, P464, DOI 10.1016/j.jadohealth.2020.12.123
   Resnicow K, 2021, J MED INTERNET RES, V23, DOI 10.2196/23488
   Taylor S, 2021, PLOS ONE, V16, DOI 10.1371/journal.pone.0246317
   USAFacts, 2021, US COVID 19 CAS DEAT
   Wang J, 2020, ENVIRON POLLUT, V266, DOI 10.1016/j.envpol.2020.115099
   Wang Yuxin, 2021, Med Devices Sens, V4, pe10163, DOI 10.1002/mds3.10163
   Wilcha Robyn-Jenia, 2021, JMIR Dermatol, V4, pe22789, DOI 10.2196/22789
   Willis LD, 2021, RESP CARE, V66, P1096, DOI 10.4187/respcare.08944
   World Health Organization, 2020, DIR GEN OP REM MED B, DOI DOI 10.1016/S0140-6736(20)31022-9
   Xu P, 2021, PERS INDIV DIFFER, V175, DOI 10.1016/j.paid.2021.110706
   Zhang SX, 2021, AM J TROP MED HYG, V105, P1516, DOI 10.4269/ajtmh.21-0566
NR 29
TC 0
Z9 0
U1 1
U2 1
PU ROUTLEDGE JOURNALS, TAYLOR & FRANCIS LTD
PI ABINGDON
PA 2-4 PARK SQUARE, MILTON PARK, ABINGDON OX14 4RN, OXON, ENGLAND
SN 0744-8481
EI 1940-3208
J9 J AM COLL HEALTH
JI J. Am. Coll. Health
DI 10.1080/07448481.2022.2123245
EA SEP 2022
PG 7
WC Education & Educational Research; Public, Environmental & Occupational
   Health
WE Social Science Citation Index (SSCI)
SC Education & Educational Research; Public, Environmental & Occupational
   Health
GA 5B9DA
UT WOS:000863866300001
PM 36194436
DA 2022-11-04
ER

PT J
AU Cleofas, JV
   Rocha, ICN
AF Cleofas, Jerome V.
   Rocha, Ian Christopher N.
TI Demographic, gadget and internet profiles as determinants of disease and
   consequence related COVID-19 anxiety among Filipino college students
SO EDUCATION AND INFORMATION TECHNOLOGIES
LA English
DT Article
DE College students; COVID-19 anxiety; Demographic profile; Gadget
   ownership; Internet connectivity
ID UNIVERSITY-STUDENTS; MEDICAL-STUDENTS; PREVALENCE; IMPACT
AB In the context of the nationwide shift to online learning due to the COVID-19 pandemic and its possible effect on mental health, this study investigated the relationship between demographic, gadget and Internet profiles, and disease and consequence related COVID-19 anxiety among Filipino college students. This is a quantitative cross-sectional study. A total of 952 students participated in the online survey. Descriptive and inferential statistics were used to draw insights from the data. Findings suggest that majority of the student respondents had high levels of disease and consequence related COVID-19 anxiety. Students from poorer households, who do not own laptops and desktop computers, and those with limited Internet connection exhibited higher levels of disease-related COVID-19 anxiety. Younger, poorer, female students who were enrolled in lower year levels, do not own laptops or tablets, and have limited or borrowed Internet connectivity demonstrated higher levels of consequence-related COVID-19 anxiety.
C1 [Cleofas, Jerome V.] De La Salle Univ, Behav Sci Dept, Coll Liberal Arts, 2401 Taft Ave, Manila 1004, Metro Manila, Philippines.
   [Rocha, Ian Christopher N.] Ctr Escolar Univ, Sch Med, 9 Mendiola St, Manila 1005, Metro Manila, Philippines.
RP Cleofas, JV (通讯作者)，De La Salle Univ, Behav Sci Dept, Coll Liberal Arts, 2401 Taft Ave, Manila 1004, Metro Manila, Philippines.
EM jerome.cleofas@dlsu.edu.ph; rocha1750018@ceu.edu.ph
RI Rocha, Ian Christopher/AAM-2005-2021
OI Rocha, Ian Christopher/0000-0002-8775-6876; Cleofas,
   Jerome/0000-0001-9203-0212
CR Alghamdi J, 2020, EDUC INF TECHNOL, V25, P4721, DOI 10.1007/s10639-020-10169-5
   [Anonymous], 2020, ABS CBN NEWS
   Ansari KMT., 2020, PALARCHS J ARCHAEOLO, V17, P3319
   Baloran ET, 2020, J LOSS TRAUMA, V25, P635, DOI 10.1080/15325024.2020.1769300
   Barreiro V., 2017, RAPPLER
   Baticulon RE, 2021, MED SCI EDUC, V31, P615, DOI 10.1007/s40670-021-01231-z
   Beng J.T., 2020, 2 TAR INT C APPL SOC, P735, DOI [10.2991/assehr.k.201209.116, DOI 10.2991/ASSEHR.K.201209.116]
   Boyd M, 2018, PLOS ONE, V13, DOI 10.1371/journal.pone.0194811
   Cao WJ, 2020, PSYCHIAT RES, V287, DOI 10.1016/j.psychres.2020.112934
   Cedeno T.D., 2021, INT J MED STUD, V9, P77, DOI DOI 10.5195/IJMS.2021.908
   Chang G.C., 2020, ARE COUNTRIES ADDRES
   Cleofas JV, 2021, J LOSS TRAUMA, V26, P552, DOI 10.1080/15325024.2020.1846443
   Commission on Higher Education, 2015, SAMPL SUGG CURR UND
   Ettman CK, 2021, J EPIDEMIOL COMMUN H, V75, P501, DOI 10.1136/jech-2020-215213
   Harpe SE, 2015, CURR PHARM TEACH LEA, V7, P836, DOI 10.1016/j.cptl.2015.08.001
   Heo J, 2018, EDUC INF TECHNOL, V23, P61, DOI 10.1007/s10639-017-9585-2
   Hou FS, 2020, BMC PUBLIC HEALTH, V20, DOI 10.1186/s12889-020-09738-7
   Islam MA, 2020, PLOS ONE, V15, DOI 10.1371/journal.pone.0238162
   Kapasia N, 2020, CHILD YOUTH SERV REV, V116, DOI 10.1016/j.childyouth.2020.105194
   Khairina N.N, 2020, COVID 19 LEARNING IN
   Lasheras I, 2020, INT J ENV RES PUB HE, V17, DOI 10.3390/ijerph17186603
   Lederer AM, 2021, HEALTH EDUC BEHAV, V48, P14, DOI 10.1177/1090198120969372
   Lee JJ, 2020, J MED INTERNET RES, V22, DOI 10.2196/22205
   McElroy E, 2020, BRIT J HEALTH PSYCH, V25, P934, DOI 10.1111/bjhp.12470
   Moghanibashi-Mansourieh A, 2020, ASIAN J PSYCHIATR, V51, DOI 10.1016/j.ajp.2020.102076
   Myhr A, 2020, FRONT PSYCHOL, V11, DOI 10.3389/fpsyg.2020.01472
   Olaimat AN, 2020, AM J TROP MED HYG, V103, P1177, DOI 10.4269/ajtmh.20-0418
   Pastor C.K.L., 2020, ASIA J MULTIDISCIP S, V3, P1
   Poudel K, 2020, INT J SOC PSYCHIATR, V66, P748, DOI 10.1177/0020764020942247
   Redmond C, 2021, GLOBE MEDIA ASIA
   Rogowska AM, 2020, PSYCHOL RES BEHAV MA, V13, P797, DOI 10.2147/PRBM.S266511
   Shabahang R., 2020, N AM J PSYCHOL, V22, P469
   Shadmi E, 2020, INT J EQUITY HEALTH, V19, DOI 10.1186/s12939-020-01218-z
   Shahrill M, 2021, INT J EDUC MANAG, V35, P700, DOI 10.1108/IJEM-07-2020-0347
   Shevlin M, 2020, BJPSYCH OPEN, V6, DOI 10.1192/bjo.2020.109
   Sia JKM, 2021, ASIAN EDUC DEV STUD, V10, P263, DOI 10.1108/AEDS-05-2020-0114
   Solomou I, 2020, INT J ENV RES PUB HE, V17, DOI 10.3390/ijerph17144924
   Tasnim R, 2020, CHILD YOUTH SERV REV, V119, DOI 10.1016/j.childyouth.2020.105703
   Tee ML, 2020, J AFFECT DISORDERS, V277, P379, DOI 10.1016/j.jad.2020.08.043
   Tria J. Z., 2020, INT J PEDAGOGICAL DE, V1, DOI 10.30935/ijpdll/8311
   Wang CY, 2020, FRONT PSYCHOL, V11, DOI 10.3389/fpsyg.2020.587413
   Wang GY, 2020, INFECT DIS POVERTY, V9, DOI 10.1186/s40249-020-00770-8
   Wenham C, 2020, LANCET, V395, P846, DOI 10.1016/S0140-6736(20)30526-2
   WHO, 2020, NOV COR 2019 NCOV SI
   Yip WF, 2021, LANCET REG HEALTH-W, V7, DOI 10.1016/j.lanwpc.2020.100091
NR 45
TC 30
Z9 30
U1 10
U2 21
PU SPRINGER
PI NEW YORK
PA ONE NEW YORK PLAZA, SUITE 4600, NEW YORK, NY, UNITED STATES
SN 1360-2357
EI 1573-7608
J9 EDUC INF TECHNOL
JI Educ. Inf. Technol.
PD NOV
PY 2021
VL 26
IS 6
SI SI
BP 6771
EP 6786
DI 10.1007/s10639-021-10529-9
EA APR 2021
PG 16
WC Education & Educational Research
WE Social Science Citation Index (SSCI)
SC Education & Educational Research
GA WP2PM
UT WOS:000636624100003
PM 33841028
OA Bronze, Green Published
HC Y
HP N
DA 2022-11-04
ER

PT J
AU Lo Coco, G
   Gentile, A
   Bosnar, K
   Milovanovic, I
   Bianco, A
   Drid, P
   Pisot, S
AF Lo Coco, Gianluca
   Gentile, Ambra
   Bosnar, Ksenija
   Milovanovic, Ivana
   Bianco, Antonino
   Drid, Patrik
   Pisot, Sasa
TI A Cross-Country Examination on the Fear of COVID-19 and the Sense of
   Loneliness during the First Wave of COVID-19 Outbreak
SO INTERNATIONAL JOURNAL OF ENVIRONMENTAL RESEARCH AND PUBLIC HEALTH
LA English
DT Article
DE COVID-19; fear of COVID-19; loneliness; cross-country; psychosocial
   distress
ID PSYCHOLOGICAL DISTRESS; GENERAL-POPULATION; IMPACT; VALIDATION;
   PREDICTORS; EPIDEMIC; LOCKDOWN; ONLINE; PEOPLE; HEALTH
AB The aim of the current study is to examine gender, age. and cross-country differences in fear of COVID-19 and sense of loneliness during the lockdown, by comparing people from those countries with a high rate of infections and deaths (e.g., Spain and Italy) and from countries with a mild spread of infection (e.g., Croatia, Serbia, Slovakia, Slovenia, and Bosnia and Herzegovina). A total of 3876 participants (63% female) completed an online survey on "Everyday life practices in COVID-19 time" in April 2020, including measures of fear of COVID-19 and loneliness. Males and females of all age groups in countries suffering from the powerful impact of the COVID-19 pandemic reported greater fear of COVID-19 and sense of loneliness. In less endangered countries, females and the elderly reported more symptoms than males and the young; in Spanish and Italian samples, the pattern of differences is considerably more complex. Future research should thoroughly examine different age and gender groups. The analysis of emotional well-being in groups at risk of mental health issues may help to lessen the long term social and economic costs due to the COVID-19 outbreak.
C1 [Lo Coco, Gianluca; Gentile, Ambra; Bianco, Antonino] Univ Palermo, Dept Psychol Educ Sci & Human Movement, Viale Sci,Edificio 15, I-90128 Palermo, Italy.
   [Bosnar, Ksenija] Univ Zagreb, Fac Kinesiol, Zagreb 10000, Croatia.
   [Milovanovic, Ivana; Drid, Patrik] Univ Novi Sad, Fac Sport & Phys Educ, Novi Sad 21000, Serbia.
   [Pisot, Sasa] Sci & Res Ctr Koper, Inst Kinesiol Res, Koper 6000, Slovenia.
RP Lo Coco, G (通讯作者)，Univ Palermo, Dept Psychol Educ Sci & Human Movement, Viale Sci,Edificio 15, I-90128 Palermo, Italy.
EM gianluca.lococo@unipa.it; ambra.gentile91@gmail.com;
   ksenija.bosnar@kif.unizg.hr; i.a.milovanovic@gmail.com;
   antonino.bianco@unipa.it; patrikdrid@gmail.com; sasa.pisot@zrs-kp.si
RI Gentile, Ambra/AAE-4493-2020; Lo Coco, Gianluca/AAG-9189-2021; Bianco,
   Antonino/AAI-7451-2020; Drid, Patrik/P-5604-2015
OI Gentile, Ambra/0000-0001-5301-7023; Bianco,
   Antonino/0000-0001-8334-6581; Drid, Patrik/0000-0002-2075-6038;
   Milovanovic, Ivana/0000-0001-9724-3495; Lo Coco,
   Gianluca/0000-0001-9027-1899; Pisot, Sasa/0000-0002-7597-8105
CR Ahorsu DK, 2022, INT J MENT HEALTH AD, V20, P1537, DOI 10.1007/s11469-020-00270-8
   AMMAR A, 2020, NUTRIENTS, V12
   Bitan DT, 2020, PSYCHIAT RES, V289, DOI 10.1016/j.psychres.2020.113100
   Boursier V, 2020, FRONT PSYCHIATRY, V11, DOI 10.3389/fpsyt.2020.586222
   Brooks SK, 2020, LANCET, V395, P912, DOI [10.1016/S0140-6736(20)30460-8, 10.1016/S0140-6736(20)30460-8.]
   Bu F, 2020, Public Health, V186, P31, DOI 10.1016/j.puhe.2020.06.036
   Cao WJ, 2020, PSYCHIAT RES, V287, DOI 10.1016/j.psychres.2020.112934
   Chu IYH, 2020, J TRAVEL MED, V27, DOI 10.1093/jtm/taaa192
   Di Blasi M, 2021, J AFFECT DISORDERS, V284, P18, DOI 10.1016/j.jad.2021.02.016
   Duan L, 2020, LANCET PSYCHIAT, V7, P300, DOI 10.1016/S2215-0366(20)30073-0
   Elbay RY, 2020, PSYCHIAT RES, V290, DOI 10.1016/j.psychres.2020.113130
   Fiorillo A, 2020, EUR PSYCHIAT, V63, DOI 10.1192/j.eurpsy.2020.35
   Fitzpatrick KM, 2020, PSYCHOL TRAUMA-US, V12, pS17, DOI 10.1037/tra0000924
   Fricker R.D., 2002, FIELD METHOD, V14, P347, DOI [DOI 10.1177/152582202237725, 10.1177/152582202237725]
   Ghasemi A, 2012, INT J ENDOCRINOL MET, V10, P486, DOI 10.5812/ijem.3505
   Groarke JM, 2020, PLOS ONE, V15, DOI 10.1371/journal.pone.0239698
   Hair J. F., 1972, INT STAT REV, V40, P394, DOI [10.2307/1402480, DOI 10.2307/1402480]
   Harper CA, 2021, INT J MENT HEALTH AD, V19, P1875, DOI 10.1007/s11469-020-00281-5
   Hughes ME, 2004, RES AGING, V26, P655, DOI 10.1177/0164027504268574
   Iversen MM, 2022, INT J MENT HEALTH AD, V20, P1446, DOI 10.1007/s11469-020-00454-2
   Jennrich RI, 1977, STAT METHODS DIGITAL, P76
   Jeste DV, 2020, JAMA PSYCHIAT, V77, P553, DOI 10.1001/jamapsychiatry.2020.0027
   Kaslow NJ, 2020, AM PSYCHOL, V75, P875, DOI 10.1037/amp0000694
   King T, 2020, LANCET, V396, P80, DOI 10.1016/S0140-6736(20)31418-5
   Klecka W. R., 1980, DISCRIMINANT ANAL
   Lai JB, 2020, JAMA NETW OPEN, V3, DOI 10.1001/jamanetworkopen.2020.3976
   Luchetti M, 2020, AM PSYCHOL, V75, P897, DOI 10.1037/amp0000690
   Martinez-Lorca M, 2020, PSYCHIAT RES, V293, DOI 10.1016/j.psychres.2020.113350
   Mertens G, 2020, J ANXIETY DISORD, V74, DOI 10.1016/j.janxdis.2020.102258
   Monahan C, 2020, AM PSYCHOL, V75, P887, DOI 10.1037/amp0000699
   Newby JM, 2020, PLOS ONE, V15, DOI 10.1371/journal.pone.0236562
   Pakpour A.H., 2020, J CONCURRENT DISORDE, V2, P58, DOI DOI 10.54127/WCIC8036
   Pisot S, 2020, EUR J PUBLIC HEALTH, V30, P1181, DOI 10.1093/eurpub/ckaa157
   Qiu JY, 2020, GEN PSYCHIAT, V33, DOI 10.1136/gpsych-2020-100213
   Reznik A, 2021, INT J MENT HEALTH AD, V19, P1903, DOI 10.1007/s11469-020-00283-3
   Roma P, 2020, INT J ENV RES PUB HE, V17, DOI 10.3390/ijerph17218180
   Ruggieri S, 2021, PERS INDIV DIFFER, V171, DOI 10.1016/j.paid.2020.110486
   Sakib N, 2022, INT J MENT HEALTH AD, V20, P2623, DOI 10.1007/s11469-020-00289-x
   Schimmenti A, 2020, CLIN NEUROPSYCHIATR, V17, P41, DOI 10.36131/CN20200202
   Sharma S, 1996, APPL MULTIVARIATE TE
   Sinclair M, 2012, BMC MED RES METHODOL, V12, DOI 10.1186/1471-2288-12-132
   Smith B, 2020, PUBLIC HEALTH RES PR, V30, DOI 10.17061/phrp3022008
   Smith W., 2008, DOES GENDER INFLUENC
   Soraci P, 2022, INT J MENT HEALTH AD, V20, P1913, DOI 10.1007/s11469-020-00277-1
   Swami V, 2019, BODY IMAGE, V31, P204, DOI 10.1016/j.bodyim.2018.08.014
   Tabachnick B.G., 2013, PRACTICAL APPROACH U, V6
   Taylor S, 2020, J ANXIETY DISORD, V72, DOI 10.1016/j.janxdis.2020.102232
   Trad Nicolas K, 2020, JAMA Health Forum, V1, pe200631, DOI 10.1001/jamahealthforum.2020.0631
   Tull MT, 2020, PSYCHIAT RES, V289, DOI 10.1016/j.psychres.2020.113098
   van de Mortel TF, 2008, AUST J ADV NURS, V25, P40
   Vindegaard N, 2020, BRAIN BEHAV IMMUN, V89, P531, DOI 10.1016/j.bbi.2020.05.048
   Wang CY, 2020, INT J ENV RES PUB HE, V17, DOI 10.3390/ijerph17051729
   Xiong JQ, 2020, J AFFECT DISORDERS, V277, P55, DOI 10.1016/j.jad.2020.08.001
   Zacher H, 2021, AM PSYCHOL, V76, P50, DOI 10.1037/amp0000702
   Zhang SX, 2020, PSYCHIAT RES, V288, DOI 10.1016/j.psychres.2020.112958
NR 55
TC 28
Z9 28
U1 3
U2 18
PU MDPI
PI BASEL
PA ST ALBAN-ANLAGE 66, CH-4052 BASEL, SWITZERLAND
EI 1660-4601
J9 INT J ENV RES PUB HE
JI Int. J. Environ. Res. Public Health
PD MAR
PY 2021
VL 18
IS 5
AR 2586
DI 10.3390/ijerph18052586
PG 12
WC Environmental Sciences; Public, Environmental & Occupational Health
WE Science Citation Index Expanded (SCI-EXPANDED); Social Science Citation Index (SSCI)
SC Environmental Sciences & Ecology; Public, Environmental & Occupational
   Health
GA QV7BT
UT WOS:000628122800001
PM 33807549
OA Green Published, gold
DA 2022-11-04
ER

PT J
AU Padmanabhanunni, A
   Pretorius, T
AF Padmanabhanunni, Anita
   Pretorius, Tyrone
TI The Loneliness-Life Satisfaction Relationship: The Parallel and Serial
   Mediating Role of Hopelessness, Depression and Ego-Resilience among
   Young Adults in South Africa during COVID-19
SO INTERNATIONAL JOURNAL OF ENVIRONMENTAL RESEARCH AND PUBLIC HEALTH
LA English
DT Article
DE COVID-19 consequences; loneliness; depression; hopelessness;
   ego-resilience; life satisfaction
AB Recently, with the onset of the COVID-19 pandemic, several lockdown and stay-at-home regulations have been implemented worldwide. In this regard, loneliness has been identified as the signature mental health consequence of this pandemic. The aim of this study is to explore the associations among loneliness, hopelessness, depression, ego-resilience and life satisfaction in a random sample of young adults (N = 337) at a university in the Western Cape of South Africa. Parallel and serial mediation analysis supported the hypothesis that loneliness is associated with hopelessness, which in turn is associated with depression, and that ego-resilience mediates the association between all the negative indices of psychological well-being and life satisfaction. These findings suggest that mental health interventions that boost ego-resilience and target loneliness may help in dealing with the mental health consequences of COVID-19.
C1 [Padmanabhanunni, Anita; Pretorius, Tyrone] Univ Western Cape, Dept Psychol, ZA-7535 Cape Town, South Africa.
RP Padmanabhanunni, A (通讯作者)，Univ Western Cape, Dept Psychol, ZA-7535 Cape Town, South Africa.
EM apadmana@uwc.ac.za; tpretorius@uwc.ac.za
OI Padmanabhanunni, Anita/0000-0001-7733-7486
CR AlNajjar A., 2017, INT J RES HUMANITIES, V5, P171
   Ammar A, 2020, INT J ENV RES PUB HE, V17, DOI 10.3390/ijerph17176237
   Asanjarani F., 2018, J DIVORCE REMARRIAGE, V59, P141, DOI [10.1080/10502556.2017.1402653, DOI 10.1080/10502556.2017.1402653]
   Bantjes JR, 2016, J AM COLL HEALTH, V64, P429, DOI 10.1080/07448481.2016.1178120
   BECK AT, 1974, J CONSULT CLIN PSYCH, V42, P861, DOI 10.1037/h0037562
   Benke C, 2020, PSYCHIAT RES, V293, DOI 10.1016/j.psychres.2020.113462
   Block J, 1996, J PERS SOC PSYCHOL, V70, P349, DOI 10.1037/0022-3514.70.2.349
   Bucher A, 2019, J HAPPINESS STUD, V20, P2445, DOI 10.1007/s10902-018-0057-1
   Cacioppo JT, 2014, COGNITION EMOTION, V28, P3, DOI 10.1080/02699931.2013.837379
   Cao WJ, 2020, PSYCHIAT RES, V287, DOI 10.1016/j.psychres.2020.112934
   Cejkova E, 2018, J INDIAN ACAD APPL P, V44, P238
   Conroy Kristina M, 2020, Work Older People, V24, P257, DOI 10.1108/wwop-07-2020-0036
   Counted V, 2022, J POSIT PSYCHOL, V17, P70, DOI 10.1080/17439760.2020.1832247
   Crawford J, 2011, AUST PSYCHOL, V46, P3, DOI 10.1111/j.1742-9544.2010.00003.x
   Deng LF, 2017, EDUC PSYCHOL MEAS, V77, P185, DOI 10.1177/0013164416658325
   DIENER E, 1985, J PERS ASSESS, V49, P71, DOI 10.1207/s15327752jpa4901_13
   Dogan T, 2011, PROCD SOC BEHV, V15, P2058, DOI 10.1016/j.sbspro.2011.04.053
   DURHAM TW, 1982, J CLIN PSYCHOL, V38, P597, DOI 10.1002/1097-4679(198207)38:3<597::AID-JCLP2270380321>3.0.CO;2-6
   Fredrickson BL, 2004, PHILOS T R SOC B, V359, P1367, DOI 10.1098/rstb.2004.1512
   Giuntella O., 2020, SSRN ELECT J, V13569, DOI [10.2139/ssrn.3666985, DOI 10.2139/SSRN.3666985]
   Gonzalez P, 2017, PSYCHOL ASSESSMENT, V29, P372, DOI 10.1037/pas0000330
   Hayes AF, 2020, COMMUN METHODS MEAS, V14, P1, DOI 10.1080/19312458.2020.1718629
   Hu TQ, 2015, PERS INDIV DIFFER, V76, P18, DOI 10.1016/j.paid.2014.11.039
   Kenny D.A., 2018, MEDIATION
   Killgore WDS, 2020, PSYCHIAT RES, V290, DOI 10.1016/j.psychres.2020.113117
   Lee CM, 2020, J ADOLESCENT HEALTH, V67, P714, DOI 10.1016/j.jadohealth.2020.08.009
   Lisitsa E, 2020, J SOC CLIN PSYCHOL, V39, P708, DOI 10.1521/jscp.2020.39.8.708
   Lorenzo-Seva U, 2019, QUAL LIFE RES, V28, P1255, DOI 10.1007/s11136-019-02106-y
   Lotfi-Kashani F., 2018, INT J BODY MIND CULT, V5, P24, DOI [10.22122/ijbmc.v5i1.112, DOI 10.22122/IJBMC.V5I1.112]
   Luchetti M, 2020, AM PSYCHOL, V75, P897, DOI 10.1037/amp0000690
   Madan S, 2014, INT J BEHAV MED, V21, P877, DOI 10.1007/s12529-013-9384-0
   Major BC, 2018, PERS SOC PSYCHOL B, V44, P1631, DOI 10.1177/0146167218771324
   Mamun MA, 2020, ASIA-PAC PSYCHIAT, V12, DOI 10.1111/appy.12386
   Ndetei D, 2019, COMMUNITY MENT HLT J, V55, P1038, DOI 10.1007/s10597-019-00425-5
   Nur'aini A'yuninnisa, 2019, INT J RES STUD PSYCH, V8, P25, DOI [10.5861/ijrsp.2019.4007, DOI 10.5861/IJRSP.2019.4007]
   Padmanabhanunni A, 2021, PSYCHIAT RES, V296, DOI 10.1016/j.psychres.2020.113658
   Palgi Y, 2020, J AFFECT DISORDERS, V275, P109, DOI 10.1016/j.jad.2020.06.036
   Perlman D., 1981, PERS RELATIONSHIP, P31
   PRETORIUS TB, 1993, EDUC PSYCHOL MEAS, V53, P233, DOI 10.1177/0013164493053001026
   Prinzing MM, 2022, J POSIT PSYCHOL, V17, P440, DOI 10.1080/17439760.2020.1858336
   RADLOFF L S, 1977, Applied Psychological Measurement, V1, P385, DOI 10.1177/014662167700100306
   Rajkumar RP, 2020, ASIAN J PSYCHIATR, V52, DOI 10.1016/j.ajp.2020.102066
   Robb CE, 2020, FRONT PSYCHIATRY, V11, DOI 10.3389/fpsyt.2020.591120
   RUSSELL D, 1978, J PERS ASSESS, V42, P290, DOI 10.1207/s15327752jpa4203_11
   Satici B, 2021, INT J MENT HEALTH AD, V19, P1980, DOI 10.1007/s11469-020-00294-0
   Snyder CR, 2000, J SOC CLIN PSYCHOL, V19, P11, DOI 10.1521/jscp.2000.19.1.11
   Topaloglu A.O., 2017, GLOBAL J PSYCHOL RES, V7, P42, DOI DOI 10.18844/GJPR.V7I2.2569
   Trzebinski J, 2020, J LOSS TRAUMA, V25, P544, DOI 10.1080/15325024.2020.1765098
   van Winkel M, 2017, PSYCHIATRY, V80, P104, DOI 10.1080/00332747.2016.1256143
   Vindegaard N, 2020, BRAIN BEHAV IMMUN, V89, P531, DOI 10.1016/j.bbi.2020.05.048
   Zhang W, 2018, GERONTOL GERIATR MED, V4, DOI 10.1177/2333721418778189
NR 51
TC 16
Z9 16
U1 5
U2 17
PU MDPI
PI BASEL
PA ST ALBAN-ANLAGE 66, CH-4052 BASEL, SWITZERLAND
EI 1660-4601
J9 INT J ENV RES PUB HE
JI Int. J. Environ. Res. Public Health
PD APR
PY 2021
VL 18
IS 7
AR 3613
DI 10.3390/ijerph18073613
PG 10
WC Environmental Sciences; Public, Environmental & Occupational Health
WE Science Citation Index Expanded (SCI-EXPANDED); Social Science Citation Index (SSCI)
SC Environmental Sciences & Ecology; Public, Environmental & Occupational
   Health
GA RK7XX
UT WOS:000638505300001
PM 33807204
OA Green Published, gold
DA 2022-11-04
ER

PT J
AU Soon, TC
   Caleon, IS
   Kadir, MBS
   Chua, J
   Ilham, NQ
AF Soon, Tan Chee
   Caleon, Imelda S.
   Shaik Kadir, Munirah Binte
   Chua, Jenny
   Ilham, Nur Qamarina
TI Navigating challenges during Covid-19 pandemic: experiences and coping
   strategies of Singapore students
SO EDUCATIONAL AND DEVELOPMENTAL PSYCHOLOGIST
LA English
DT Article; Early Access
DE Stress; coping strategies; COVID-19; emotional problems
ID STRESS; TEENAGERS; CHILDREN; THERAPY
AB Objectives: This study explores the experiences and coping strategies of secondary students as they engaged in learning activities during the pandemic, It investigated the sources of student stress during the pandemic, and the extent to which the pandemic influenced the stress that they usually experience.
   Method: Semi-structured interviews were used to elicit details of the students' lived experiences as they navigated learning via an online platform, their coping strategies in managing stress.
   Results: With regards to academic experiences, many students found online learning challenging and ineffective and were concerned about their examinations. Under social experiences, many students shared that they missed social and recreational activities during the "circuit breaker". However, some students demonstrated resilience and were able to see the benefits of going through the pandemic. More students reported academic-related than social-related stress. The students coped with stress in three ways: (1) disengagement, (2) taking active steps and (3) turning to others.
   Conclusion: Academic concerns were a major source of distress among adolescents, Insights hat were drawn from the results of the study can be utilized to support students in managing stress and mitigate its adverse effects on student learning and functioning.
   What is already known about this topic:
   (1) The pandemic has a more serious impact on adolescents' mental health and emotional well-being and many adolescents experience anxiety during this period.
   (2) Positive reappraisal, strengths use and emotional processing are some strategies used by adolescents to cope with stress during the pandemic.
   What this topic adds:
   (1) Although many students found online learning stressful and ineffective, some students in this study had meaningful and positive experiences during the period when they had online lessons at home.
   (2) Despite the challenges, some students demonstrated resilience and were even able to see the benefits arising from going through the pandemic. Others appreciated spending more time with their family members.
   (3) Adolescents coped with stress experienced during the pandemic in three ways: (1) disengagement, (2) taking active steps and (3) turning to others.
C1 [Soon, Tan Chee] Nanyang Technol Univ, Natl Inst Educ, Psychol & Child & Human Dev, Singapore, Singapore.
   [Caleon, Imelda S.; Shaik Kadir, Munirah Binte; Ilham, Nur Qamarina] Nanyang Technol Univ, Natl Inst Educ, Ctr Res Pedag & Practice, Singapore, Singapore.
   [Chua, Jenny] Minist Educ, Student Dev Curriculum Div, Singapore, Singapore.
RP Soon, TC (通讯作者)，Nanyang Technol Univ, Natl Inst Educ, Psychol & Child & Human Dev, Singapore, Singapore.
EM cheesoon.tan@nie.edu.sg
FU Education Research Funding Programme of the National Institute of
   Education, Nanyang Technological University [OER 15/19 ISC]
FX This work was supported by the Education Research Funding Programme of
   the National Institute of Education, Nanyang Technological University
   under Project Grant OER 15/19 ISC.
CR Allen KA, 2015, INT J MENT HEALTH, V44, P80, DOI 10.1080/00207411.2015.1009780
   Ang RP, 2009, J ADOLESCENCE, V32, P1225, DOI 10.1016/j.adolescence.2009.01.009
   Braun V., 2006, QUAL RES PSYCHOL, V3, P77, DOI 10.1191/1478088706qp063oa
   Brooks SK, 2020, LANCET, V395, P912, DOI [10.1016/S0140-6736(20)30460-8, 10.1016/S0140-6736(20)30460-8.]
   Caleon I.S., ED PSYCHOL INT J EXP
   Capurso M., 2020, CONTINUITY ED, V1, P64, DOI DOI 10.5334/CIE.17
   CARVER CS, 1989, J PERS SOC PSYCHOL, V56, P267, DOI 10.1037/0022-3514.56.2.267
   Chen JIP, 2020, ANN ACAD MED SINGAP, V49, P561
   Chua C.W.E., 2021, SINGAPORE FRETS ELDE
   Cochrane, 2020, TIMELINE NO NEW COVI
   COHEN S, 1983, J HEALTH SOC BEHAV, V24, P385, DOI 10.2307/2136404
   Crum AJ, 2013, J PERS SOC PSYCHOL, V104, P716, DOI 10.1037/a0031201
   Davis PS, 2015, J HUMANIST COUNS, V54, P170, DOI 10.1002/johc.12010
   Dhawan Shivangi, 2020, Journal of Educational Technology Systems, V49, P5, DOI 10.1177/0047239520934018
   Ellis WE, 2020, CAN J BEHAV SCI, V52, P177, DOI 10.1037/cbs0000215
   Fergus S, 2005, ANNU REV PUBL HEALTH, V26, P399, DOI 10.1146/annurev.publhealth.26.021304.144357
   Fura D.L., 2020, J PSYCHOL PSYCHOTHER, V10, P384, DOI [https://ifbic1b13095ec5284139sxb6oo5q69pxw6ccffiac.eds.tju.edu.cn/10.35248/2161-0487.20.10.384, DOI 10.35248/2161-0487.20.10.384]
   GARMEZY N, 1984, CHILD DEV, V55, P97, DOI 10.1111/j.1467-8624.1984.tb00276.x
   Govindji R., 2007, INT COACHING PSYCHOL, V2, P143, DOI DOI 10.1037/T01038-000
   ianovic S., 2021, P INTCESS 2021 8 INT
   Lazarus R.S., 1984, STRESS APPRAISAL COP
   Linneberg MS, 2019, QUAL RES J, V19, P259, DOI 10.1108/QRJ-12-2018-0012
   Loton DJ, 2017, FRONT PSYCHOL, V8, DOI 10.3389/fpsyg.2017.01707
   Magson NR, 2021, J YOUTH ADOLESCENCE, V50, P44, DOI 10.1007/s10964-020-01332-9
   Masten A.S., 1990, DEV PSYCHOPATHOL, V2, P425, DOI [10.1017/S0954579400005812, DOI 10.1017/S0954579400005812, https://ifbic1b13095ec5284139sxb6oo5q69pxw6ccffiac.eds.tju.edu.cn/10.1017/S0954579400005812]
   McFerran K, 2010, DEATH STUD, V34, P541, DOI 10.1080/07481181003765428
   Mendez R., 2021, SUICIDE ATTEMPTS ADO
   Ministry of Education Singapore, 2020, FURTH RES COC ACT SC
   Ministry of Health Singapore, 2020, CIRC BREAK MIN FURTH
   Mohan M., 2020, COVID 19 CIRCUIT BRE
   Pigaiani Y, 2020, HEALTHCARE-BASEL, V8, DOI 10.3390/healthcare8040472
   Prinstein MJ, 1996, J CLIN CHILD PSYCHOL, V25, P463, DOI 10.1207/s15374424jccp2504_11
   Renjan V, 2020, CHILD ADOL MENT H-UK, V25, P260, DOI 10.1111/camh.12426
   Saldana J., 2021, CODING MANUAL QUALIT, V4th
   Selye H, 1976, Brux Med, V56, P205
   Skinner EA, 2003, PSYCHOL BULL, V129, P216, DOI 10.1037/0033-2909.129.2.216
   United Nations Educational Scientific and Cultural Organization, 2021, ED DISR REC
   United Nations Educational Scientific and Cultural Organization, 2020, COVID 19 RESP HYBR L
   Waters L, 2021, FRONT PSYCHOL, V12, DOI 10.3389/fpsyg.2021.643443
   Yong M., TIMELINE COVID 19 OU
   Zhang CY, 2020, J ADOLESCENT HEALTH, V67, P747, DOI 10.1016/j.jadohealth.2020.08.026
NR 41
TC 0
Z9 0
U1 0
U2 0
PU TAYLOR & FRANCIS LTD
PI ABINGDON
PA 2-4 PARK SQUARE, MILTON PARK, ABINGDON OR14 4RN, OXON, ENGLAND
SN 2059-0776
EI 2059-0784
J9 EDUC DEV PSYCHOL
JI Educ. Dev. Psychol.
DI 10.1080/20590776.2022.2079405
EA JUN 2022
PG 11
WC Psychology, Developmental
WE Emerging Sources Citation Index (ESCI)
SC Psychology
GA 2F5BZ
UT WOS:000812925900001
DA 2022-11-04
ER

PT J
AU Oger, M
   Broc, G
   Martin-Krumm, C
   Le Roux, F
   Muller, A
   Tarquinio, C
AF Oger, Marie
   Broc, Guillaume
   Martin-Krumm, Charles
   Le Roux, Fleur
   Muller, Anita
   Tarquinio, Cyril
TI Pupils' Adaptability at School, a Balance Between Demands and Resources?
SO FRONTIERS IN EDUCATION
LA English
DT Article
DE secondary school students; demands and resources; school burnout;
   adaptation; health
ID COVARIANCE STRUCTURE-ANALYSIS; SELF-EFFICACY; JOB DEMANDS; BURNOUT;
   ACHIEVEMENT; ENGAGEMENT; HEALTH; RELIABILITY; VALIDATION; MOTIVATION
AB School burnout is affecting more and more adolescents. In order to develop appropriate preventative measures, the problem more than ever requires a detailed understanding of the mechanisms operating on students' capacity to adapt to circumstances rendered particularly difficult by the SARS-CoV-2 pandemic (COVID-19). In the absence of an explanatory framework in the field of school health, the JD-R model of work-related stress constitutes an original prism for reading the quality of pupils' adaptation to their school environment. The aim of this research is on the one hand to observe the predictive links between the different variables operationalized in the school JD-R model and on the other, to test the adequacy of this model against the data in schools acutely affected by the COVID situation. A total of 470 middle school, high school and 1st year BTS students agreed to participate in the longitudinal study. They were administered six scales spread over three measurement periods. The results of the predictive path analyses reveal that the hypotheses assumed are to a good degree verified. However, even if the model as a whole does not fit the data well, in their essence, the results point to the importance of strengthening students' own resources as well as those present within the school.
C1 [Oger, Marie; Martin-Krumm, Charles; Tarquinio, Cyril] Univ Lorraine, APEMAC, Nancy, France.
   [Broc, Guillaume] Univ Paul Valery Montpellier III, Montpellier, France.
   [Martin-Krumm, Charles; Le Roux, Fleur; Muller, Anita] Ecole Psychologues Praticiens EPP, Paris, France.
RP Martin-Krumm, C (通讯作者)，Univ Lorraine, APEMAC, Nancy, France.; Martin-Krumm, C (通讯作者)，Ecole Psychologues Praticiens EPP, Paris, France.
EM charles.martinkrumm@gmail.com
CR Bakker A., 2003, EUR J WORK ORG PSYCH, V12, P393, DOI [10.1080/13594320344000165, DOI 10.1080/13594320344000165]
   Bakker A.B., 2007, J MANA PSYCHOL, V22, P309, DOI [10.1108/02683940710733115, DOI 10.1108/02683940710733115]
   Bakker AB, 2014, ANNU REV ORGAN PSYCH, V1, P389, DOI 10.1146/annurev-orgpsych-031413-091235
   Bandura, 1997, SELF EFFICACY EXERCI
   Bandura A, 2007, SELF EFFICIENCY SELF
   Bandura A., 2006, SELF EFFICACY BELIEF, V5, P307, DOI DOI 10.1017/CBO9781107415324.004
   Bezard G, 2019, ENCEPHALE, V45, P384, DOI 10.1016/j.encep.2019.02.007
   Bong M, 2004, J EDUC RES, V97, P287, DOI 10.3200/JOER.97.6.287-298
   Botsas S., 2019, STANDARDISATION PRAT
   Chen FN, 2008, SOCIOL METHOD RES, V36, P462, DOI 10.1177/0049124108314720
   CHWALISZ K, 1992, J SOC CLIN PSYCHOL, V11, P377, DOI 10.1521/jscp.1992.11.4.377
   Cresswell SL, 2005, MED SCI SPORT EXER, V37, P469, DOI 10.1249/01.MSS.0000155398.71387.C2
   Cronbach LJ, 1951, PSYCHOMETRIKA, V16, P297
   de Miranda DM, 2020, INT J DISAST RISK RE, V51, DOI 10.1016/j.ijdrr.2020.101845
   Demerouti E, 2001, J APPL PSYCHOL, V86, P499, DOI 10.1037//0021-9010.86.3.499
   Demerouti E, 2021, EUR J WORK ORGAN PSY, V30, P686, DOI 10.1080/1359432X.2021.1979962
   Fenouillet F., 2014, CAN J BEHAV SCI REV, V47, P83
   Gana K., 2019, STRUCTURAL EQUATION
   Gindt M., 2020, NEUROPSYCHIATR ENFAN, V69, P115
   Hobfoll SE, 2002, REV GEN PSYCHOL, V6, P307, DOI 10.1037//1089-2680.6.4.307
   Hu LT, 1999, STRUCT EQU MODELING, V6, P1, DOI 10.1080/10705519909540118
   Huebner ES., 1994, PSYCHOL ASSESSMENT, V6, P149, DOI [10.1037/1040-3590.6.2.149, DOI 10.1037/1040-3590.6.2.149]
   Isoard-Gautheur S, 2019, WORKPLACE HEALTH SAF, V67, P350, DOI 10.1177/2165079919829497
   Isoard-Gautheur S, 2010, EUR J PSYCHOL ASSESS, V26, P203, DOI 10.1027/1015-5759/a000027
   Jackson DL, 2009, PSYCHOL METHODS, V14, P6, DOI 10.1037/a0014694
   Jones EAK, 2021, INT J ENV RES PUB HE, V18, DOI 10.3390/ijerph18052470
   JORESKOG KG, 1971, PSYCHOMETRIKA, V36, P409, DOI 10.1007/BF02291366
   KARASEK RA, 1979, ADMIN SCI QUART, V24, P285, DOI 10.2307/2392498
   Kenny D., 2015, MEASURING MODEL FIT
   Kenny DA, 2015, SOCIOL METHOD RES, V44, P486, DOI 10.1177/0049124114543236
   Kessler RC, 2007, WORLD PSYCHIATRY, V6, P168
   Kramer T., 2018, ADV PSYCHIAT TREAT, V6, P287, DOI 10.1192/apt.6.4.287
   Lebert-Charron A, 2021, PRAT PSYCHOL, V27, P57, DOI 10.1016/j.prps.2019.02.002
   Lyubomirsky S, 2005, PSYCHOL BULL, V131, P803, DOI 10.1037/0033-2909.131.6.803
   MacCallum RC, 1996, PSYCHOL METHODS, V1, P130, DOI 10.1037/1082-989X.1.2.130
   Machillot C., 2017, LACTUALITE, V42, P20
   Martin-Krumm C, 2021, FONDEMENTS PSYCHOLOG
   Martin-Krumm C, 2011, HUMAN PURSUIT OF WELL-BEING: A CULTURAL APPROACH, P191, DOI 10.1007/978-94-007-1375-8_16
   Maslach C, 2003, BURNOUT COST CARING
   Masson J., 2013, ENFANCE, V4, P374, DOI [10.4074/S0013754513004047, DOI 10.4074/S0013754513004047]
   Meylan N., 2014, PSYCHOL FR, V60, P1
   Meylan N, 2015, EDUC FRANCOPH, V43, P135
   Moghaddam H. T., 2016, International Journal of Pediatrics, V4, P1423
   Oger M., 2022, REV CAN ED, V45, P184
   Pietarinen J, 2014, INT J EDUC RES, V67, P40, DOI 10.1016/j.ijer.2014.05.001
   Ponti M, 2019, PAED CHILD HEALT-CAN, V24, P402, DOI 10.1093/pch/pxz095
   Raedeke TD, 2001, J SPORT EXERCISE PSY, V23, P281, DOI 10.1123/jsep.23.4.281
   Ratey J., 2008, SPARK REVOLUTIONARY
   Ratey JJ, 2011, REV NEUROSCIENCE, V22, P171, DOI 10.1515/RNS.2011.017
   Raykov T, 2001, BRIT J MATH STAT PSY, V54, P315, DOI 10.1348/000711001159582
   RELICH JD, 1986, CONTEMP EDUC PSYCHOL, V11, P195, DOI 10.1016/0361-476X(86)90017-2
   Rolland B, 2020, JMIR PUBLIC HLTH SUR, V6, P435, DOI 10.2196/19630
   Salmela-Aro K, 2022, J HAPPINESS STUD, V23, P2685, DOI 10.1007/s10902-022-00518-1
   Salmela-Aro K, 2014, BRIT J EDUC PSYCHOL, V84, P137, DOI 10.1111/bjep.12018
   Salmela-Aro K, 2009, EUR J PSYCHOL ASSESS, V25, P48, DOI 10.1027/1015-5759.25.1.48
   Sarremejane P., 2017, RECH ED, V17, P49
   Schaufeli VB, 2019, EUR J PSYCHOL ASSESS, V35, P577, DOI 10.1027/1015-5759/a000430
   Schaufeli W.B., 2013, BRIDGING OCCUPATIONA, P43, DOI [DOI 10.1007/978-94-007-5640-3_4, 10.1007/978-94-007-5640-3_4]
   Schaufeli WB, 2020, INT J ENV RES PUB HE, V17, DOI 10.3390/ijerph17249495
   Shahmohammadi N., 2011, PROCEDIA SOCIAL BEHA, P395, DOI [10.1016/j.sbspro.2011.10.078, DOI 10.1016/J.SBSPRO.2011.10.078]
   Shankland R., 2016, EDUC PSYCHOL REV, V016, P3, DOI [10.1007/s10648, DOI 10.1007/S10648]
   Siegrist J, 1996, J Occup Health Psychol, V1, P27, DOI 10.1037/1076-8998.1.1.27
   Stavridou A, 2021, CHILDREN-BASEL, V8, DOI 10.3390/children8020135
   Teuber Z, 2021, CHILD PSYCHIAT HUM D, V52, P464, DOI 10.1007/s10578-020-01031-3
   Tomlinson ER, 2018, MINDFULNESS, V9, P23, DOI 10.1007/s12671-017-0762-6
   Tortella GR, 2021, BRAIN SCI, V11, DOI 10.3390/brainsci11050552
   Verdonk C., 2021, GRAND MANUEL PSYCHOL, P253
NR 67
TC 0
Z9 0
U1 0
U2 0
PU FRONTIERS MEDIA SA
PI LAUSANNE
PA AVENUE DU TRIBUNAL FEDERAL 34, LAUSANNE, CH-1015, SWITZERLAND
EI 2504-284X
J9 FRONT EDUC
JI Front. Educ.
PD JUN 30
PY 2022
VL 7
AR 814376
DI 10.3389/feduc.2022.814376
PG 12
WC Education & Educational Research
WE Emerging Sources Citation Index (ESCI)
SC Education & Educational Research
GA 2Z3DL
UT WOS:000826462200001
OA gold
DA 2022-11-04
ER

PT J
AU Quetsch, LB
   Jackson, CB
   Onovbiona, H
   Bradley, R
AF Quetsch, Lauren B.
   Jackson, Carrie B.
   Onovbiona, Harlee
   Bradley, Rebecca
TI Caregiver decision-making on young child schooling/care in the face of
   COVID-19: The influence of child, caregiver, and systemic factors
SO CHILDREN AND YOUTH SERVICES REVIEW
LA English
DT Article
DE Caregivers; Decision-making; COVID-19; Children; Schooling; Daycare
ID GREAT RECESSION; DIGITAL NATIVES; TECHNOLOGY; RISKS
AB In March 2020, U.S. schools and daycares largely shut down to manage the novel COVID-19 pandemic. As the country made efforts to reopen the economy, American parents faced difficult decisions regarding returning to work and securing schooling and care for their young children. During the summer and fall of 2020, caregivers (N = 1655) of children (N = 2408; ages 0 - 12 years) completed questionnaires assessing their decision-making process regarding their children's daycare or schooling situation. A mixed method approach (i.e., qualitative, quantitative assessments) was utilized. Outcomes indicated three main themes that impacted caregivers' choices: child factors, caregiver factors, and systemic factors. Caregivers experienced high levels of stress while worrying about their child's and family's health, job responsibilities, and risk of COVID-19 infection rates in their areas. Continued assessment of families and children during this time is warranted.
C1 [Quetsch, Lauren B.; Onovbiona, Harlee; Bradley, Rebecca] Univ Arkansas, Fayetteville, AR 72701 USA.
   [Jackson, Carrie B.] Nationwide Childrens Hosp, Columbus, OH USA.
RP Quetsch, LB (通讯作者)，Univ Arkansas, Dept Psychol Sci, 216 Mem Hall, Fayetteville, AR 72701 USA.
EM quetsch@uark.edu
CR [Anonymous], 2020, WASH POST
   [Anonymous], 2021, NEW YORK TIMES
   Brazendale K, 2017, INT J BEHAV NUTR PHY, V14, DOI 10.1186/s12966-017-0555-2
   Brooks SK, 2020, LANCET, V395, P912, DOI [10.1016/S0140-6736(20)30460-8, 10.1016/S0140-6736(20)30460-8.]
   Brown SM, 2020, CHILD ABUSE NEGLECT, V110, DOI 10.1016/j.chiabu.2020.104699
   Burke J., 2020, PROJECT REPORT
   Calfas J., 2020, WALL STR J
   CDC, 2021, CHILD DEV BAS
   Centers for Disease Control and Prevention [CDC], 2020, PAR MULT INFL SYNDR
   Centers for Disease Control and Prevention (CDC), 2020, OP SCH COVID 19 CDCS
   Christakis NA., 2009, CONNECTED SURPRISING
   Commonwealth Fund Commission on a High Performance Health System, 2011, 1547 COMM FUND COMM
   Constantino JN, 2020, AM J PSYCHIAT, V177, P1091, DOI 10.1176/appi.ajp.2020.20060780
   Corbin J., 1998, BASICS QUALITATIVE R
   Donohue JM, 2020, JAMA-J AM MED ASSOC, V324, P845, DOI 10.1001/jama.2020.13092
   Duan L, 2020, J AFFECT DISORDERS, V275, P112, DOI 10.1016/j.jad.2020.06.029
   Esposito S, 2020, JAMA PEDIATR, V174, P921, DOI 10.1001/jamapediatrics.2020.1892
   Fitzpatrick KM, 2020, PSYCHOL TRAUMA-US, V12, pS17, DOI 10.1037/tra0000924
   Ghosh R, 2020, MINERVA PEDIATR, V72, P226, DOI 10.23736/S0026-4946.20.05887-9
   Harris EA., 2020, NEW YORK TIMES
   Holly LE, 2019, J CLIN CHILD ADOLESC, V48, P685, DOI 10.1080/15374416.2019.1639515
   Hsieh HF, 2005, QUAL HEALTH RES, V15, P1277, DOI 10.1177/1049732305276687
   Hu Shixiong, 2020, medRxiv, DOI 10.1101/2020.07.23.20160317
   Kurmann Andre, 2022, SCH CLOSURES EFFECTI
   Labott SM, 2013, J EMPIR RES HUM RES, V8, P53, DOI 10.1525/jer.2013.8.4.53
   Lakshmin P, 2020, NEW YORK TIMES
   Leatherby Lauren., 2021, NEW YORK TIMES
   Liu CDH, 2020, CLIN PEDIATR, V59, P853, DOI 10.1177/0009922820927044
   Ludvigsson JF, 2020, ACTA PAEDIATR, V109, P1088, DOI 10.1111/apa.15270
   Mayo Clinic Staff, COVID 19 COR BAB CHI
   Miles M.B., 2014, QUALITATIVE DATA ANA, V3rd ed.
   Moore SA, 2020, INT J BEHAV NUTR PHY, V17, DOI 10.1186/s12966-020-00987-8
   National Academies of Sciences Engineering and Medicine, 2020, REOP K 12 SCH COVID, DOI [10.17226/25858, DOI 10.17226/25858]
   National Institutes of Health, 2020, PRESS REL NM FUNDS C
   Nuriddin A, 2020, LANCET, V396, P949, DOI 10.1016/S0140-6736(20)32032-8
   Patrick SW, 2020, PEDIATRICS, V146, DOI 10.1542/peds.2020-016824
   Pikulski PJ, 2020, J PSYCHOL COUNS SCH, V30, P13, DOI 10.1017/jgc.2020.3
   Prime H, 2020, AM PSYCHOL, V75, P631, DOI 10.1037/amp0000660
   Riser-Kositsky M., 2020, ED WEEK
   Rundle AG, 2020, OBESITY, V28, P1008, DOI 10.1002/oby.22813
   Russell BS, 2020, CHILD PSYCHIAT HUM D, V51, P671, DOI 10.1007/s10578-020-01037-x
   Scharff DP, 2010, J HEALTH CARE POOR U, V21, P879, DOI 10.1353/hpu.0.0323
   Schneider W, 2017, CHILD YOUTH SERV REV, V72, P71, DOI 10.1016/j.childyouth.2016.10.016
   Schneider W, 2015, DEV PSYCHOL, V51, P1615, DOI 10.1037/dev0000038
   Schwartz AE, 2020, J POLICY ANAL MANAG, V39, P376, DOI 10.1002/pam.22175
   Semega J., 2020, INCOME POVERTY US 20
   Sharma G., 2017, INT J APPL RES, V3, P749
   Sinha IP, 2020, LANCET RESP MED, V8, P446, DOI 10.1016/S2213-2600(20)30152-1
   Springer L., 2020, TODAYS PARENT
   Statistics Canada, 2020, SOC EC IMP COVID 19
   Tai DBG, 2021, CLIN INFECT DIS, V72, P703, DOI 10.1093/cid/ciaa815
   Thompson P, 2013, COMPUT EDUC, V65, P12, DOI 10.1016/j.compedu.2012.12.022
   Valenzuela J, 2020, J PEDIATR PSYCHOL, V45, P839, DOI 10.1093/jpepsy/jsaa063
   Wang SK, 2014, ETR&D-EDUC TECH RES, V62, P637, DOI 10.1007/s11423-014-9355-4
   Yonker LM, 2020, J PEDIATR-US, V227, P45, DOI 10.1016/j.jpeds.2020.08.037
   Yoshikawa H, 2020, J PEDIATR-US, V223, P188, DOI 10.1016/j.jpeds.2020.05.020
NR 56
TC 0
Z9 0
U1 5
U2 5
PU PERGAMON-ELSEVIER SCIENCE LTD
PI OXFORD
PA THE BOULEVARD, LANGFORD LANE, KIDLINGTON, OXFORD OX5 1GB, ENGLAND
SN 0190-7409
EI 1873-7765
J9 CHILD YOUTH SERV REV
JI Child. Youth Serv. Rev.
PD MAY
PY 2022
VL 136
AR 106437
DI 10.1016/j.childyouth.2022.106437
PG 9
WC Family Studies; Social Work
WE Social Science Citation Index (SSCI)
SC Family Studies; Social Work
GA 0P0YD
UT WOS:000783948100031
PM 35228767
OA Green Published, hybrid
DA 2022-11-04
ER

PT J
AU Bisht, IP
   Bisht, RK
   Sagar, P
AF Bisht, Ila Pant
   Bisht, Raj Kishor
   Sagar, Priyanka
TI Effect of gender and age in fear and stress due to COVID-19
SO JOURNAL OF HUMAN BEHAVIOR IN THE SOCIAL ENVIRONMENT
LA English
DT Article
DE COVID-19; human behavior; fear; stress; gender
AB The entry of COVID-19 created an unprecedented environment of fear in society. Life during lockdown may have a significant effect on the mental and physical health of human beings. The present study aims to analyze the effect of gender and age group in deciding the level of fear and stress due to COVID-19. We conducted an online survey in the Uttarakhand state of India for the present study. Chi-square test of independence has been used for establishing dependency of various factors like fear/stress on gender and age group. We find that fear of COVID-19 is independent of gender as well as age group. Stress is independent of gender but depends on age group with elder people having less stress in comparison to young people.
C1 [Bisht, Ila Pant] Govt Uttarakhand, Dept Econ & Stat, Dehra Dun, Uttarakhand, India.
   [Bisht, Raj Kishor] Graph Era Hill Univ, Dept Math & Comp, Dehra Dun 248002, Uttarakhand, India.
   [Sagar, Priyanka] Kumaun Univ Nainital, Dept Chem, SSJ Campus, Naini Tal, Uttarakhand, India.
RP Bisht, RK (通讯作者)，Graph Era Hill Univ, Dept Math & Comp, Dehra Dun 248002, Uttarakhand, India.
EM bishtrk@gmail.com
RI Bisht, Raj Kishor/AAV-7793-2021
OI Bisht, Raj Kishor/0000-0002-2691-8210
CR BARRETT C, 2011, EPIDEMICS-NETH, V3
   Baumeister R.F., 2005, CULTURAL ANIMAL HUMA
   Berkman LF, 2000, SOC SCI MED, V51, P843, DOI 10.1016/S0277-9536(00)00065-4
   BERKMAN LF, 1995, PSYCHOSOM MED, V57, P245, DOI 10.1097/00006842-199505000-00006
   Bin Nafisah S, 2018, J INFECT PUBLIC HEAL, V11, P657, DOI 10.1016/j.jiph.2018.01.003
   Chen WC, 2011, J INFECTION, V62, P200, DOI 10.1016/j.jinf.2011.01.007
   Cherubal AG, 2019, INT J SOC PSYCHIATR, V65, P656, DOI 10.1177/0020764019871314
   CUI J, 2019, NATURE REV MICROBIOL, V17
   Enemark C, 2009, SURVIVAL, V51, P191, DOI 10.1080/00396330902749798
   Fan EX., 2003, SARS EC IMPACTS IMPL
   Flemming K, 2016, BMC PUBLIC HEALTH, V16, DOI 10.1186/s12889-016-2961-9
   Government of Uttarakhand, 2020, 1 GOV UTT
   Jackson PB, 2020, J HEALTH SOC BEHAV, V61, P43, DOI 10.1177/0022146520902796
   Lee A, 2020, PUBLIC HEALTH, V179, pA1, DOI 10.1016/j.puhe.2020.02.001
   Ludolph R., 2015, J PUBLIC HLTH RES, V4, DOI 10.4081/jphr.2015.559
   McHugh ML, 2013, BIOCHEM MEDICA, V23, P143, DOI 10.11613/BM.2013.018
   Morens DM, 2009, J INFECT DIS, V200, P1018, DOI 10.1086/644537
   Qiu WQ, 2018, J ENVIRON PUBLIC HEA, V2018, DOI 10.1155/2018/2710185
   Shereen MA, 2020, J ADV RES, V24, P91, DOI 10.1016/j.jare.2020.03.005
   Le TMD, 2016, BMC PUBLIC HEALTH, V16, DOI 10.1186/s12889-016-3088-8
   Watkins RE, 2007, BMC PUBLIC HEALTH, V7, DOI 10.1186/1471-2458-7-157
   WHO, 2012, GLOBAL TUBERCULOSIS REPORT 2012, P1
   Williams, 2001, STAT BUSINESS EC E
   Wu F., 2020, NATURE, V579
   ZHANG YF, 2020, INT J ENV RES PUB HE, V17
NR 25
TC 8
Z9 8
U1 1
U2 16
PU ROUTLEDGE JOURNALS, TAYLOR & FRANCIS LTD
PI ABINGDON
PA 2-4 PARK SQUARE, MILTON PARK, ABINGDON OX14 4RN, OXON, ENGLAND
SN 1091-1359
EI 1540-3556
J9 J HUM BEHAV SOC ENVI
JI J. Hum. Behav. Soc. Environ.
PD MAY 19
PY 2021
VL 31
IS 1-4
BP 70
EP 76
DI 10.1080/10911359.2020.1851844
EA DEC 2020
PG 7
WC Social Work
WE Emerging Sources Citation Index (ESCI)
SC Social Work
GA RK6VY
UT WOS:000604666300001
OA Bronze
DA 2022-11-04
ER

PT J
AU Loer, AKM
   Domanska, OM
   Stock, C
   Jordan, S
AF Loer, Anne-Kathrin Mareike
   Domanska, Olga Maria
   Stock, Christiane
   Jordan, Susanne
TI Exploring pandemic-related health literacy among adolescents in Germany:
   a focus group study
SO ARCHIVES OF PUBLIC HEALTH
LA English
DT Article
DE Health literacy; COVID-19; Pandemic; Adolescents; Qualitative research;
   Online focus groups
AB Background Health literacy enables people to cope efficiently with health threats, such as the COVID-19 pandemic. However, little is known about health literacy among adolescents in general and especially in the context of pandemics. This study aimed to explore pandemic-related health literacy among adolescents by addressing cognitive, behavioral, conative, and affective components of the multidimensional health literacy construct. Methods Four online focus groups with 24 adolescents aged 13-17 years from four German federal states were conducted during the COVID-19 pandemic in May and June 2021. Data were analyzed using qualitative content analysis. Results Regarding the cognitive and behavioral components of pandemic-related health literacy, adolescents reported to use a broad range of traditional and digital media and personal information sources. The adolescents considered pandemic-related information to be good and easy to understand, when the information is presented in a concise and structured manner. The participants stated difficulties in finding, understanding, and evaluating pandemic-related information regarding particular protective measures. The adolescents described themselves to be critical when evaluating pandemic-related information and reported a high level of adherence to protective measures. Regarding the conative and affective components of health literacy, the adolescents explained that their wish to protect their loved ones from getting infected was the predominant motive for adherence to protective measures. They were convinced that people of their age play a role in pandemic containment. The adolescents reported sometimes making exceptions from adhering to protective measures to cope with negative feelings they experienced during the pandemic. Conclusions This study provides insights on how measures to improve pandemic-related health literacy among adolescents may be tailored to their needs. Prompt, concise, structured, and comprehensible preparation and communication of pandemic-related information in addition to educational efforts to strengthen health-related cognitive skills and critical health literacy may be supportive to reduce barriers in finding, understanding, and evaluating pandemic-related content.
C1 [Loer, Anne-Kathrin Mareike; Domanska, Olga Maria; Jordan, Susanne] Robert Koch Inst, Dept Epidemiol & Hlth Monitoring, Gen Pape Str 62-66, D-12101 Berlin, Germany.
   [Stock, Christiane] Charite Univ Med Berlin, Inst Hlth & Nursing Sci, Augustenburger Pl 1, D-13353 Berlin, Germany.
   [Stock, Christiane] Free Univ Berlin, Augustenburger Pl 1, D-13353 Berlin, Germany.
   [Stock, Christiane] Humboldt Univ, Augustenburger Pl 1, D-13353 Berlin, Germany.
   [Stock, Christiane] Univ Southern Denmark, Unit Hlth Promot Res, Dengevej 14, DK-6705 Esbjerg, Denmark.
RP Loer, AKM (通讯作者)，Robert Koch Inst, Dept Epidemiol & Hlth Monitoring, Gen Pape Str 62-66, D-12101 Berlin, Germany.
EM LoerA@rki.de
RI Stock, Christiane/P-8114-2015
OI Stock, Christiane/0000-0001-9379-3844
FU German Federal Ministry of Education and Research (BMBF) [01EL1824D]
FX Open Access funding enabled and organized by Projekt DEAL. This project
   was funded by the German Federal Ministry of Education and Research
   (BMBF), grant number 01EL1824D. The funders had no role in the design of
   the study; in the collection, analyses, or interpretation of data; in
   the writing of the manuscript; or in the decision to publish the
   results.
CR Abel T, 2021, HEALTH PROMOT INT, V36, P1473, DOI 10.1093/heapro/daaa141
   Abel T, 2015, HEALTH PROMOT INT, V30, P725, DOI 10.1093/heapro/dat096
   Andresen S., 2020, KINDER ELTERN IHRE E
   [Anonymous], 2020, MPK BESCHL 13
   Aronu AE, J TROP PEDIAT, V2021, P67
   Borgermann JL, KINDER JUGENDLICHE C
   Broder J, 2020, HLTH LITERACY KINDES, P55, DOI [10.1007/978-3-658-29816-6_4, DOI 10.1007/978-3-658-29816-6_4]
   Broder J, 2020, HEALTH PROMOT INT, V35, P575, DOI 10.1093/heapro/daz041
   Broder J, 2017, BMC PUBLIC HEALTH, V17, DOI 10.1186/s12889-017-4267-y
   Bujard M., 2021, BURDENS CHILDREN ADO, DOI [10.12765/bro-2021-02, DOI 10.12765/BRO-2021-02]
   Calmbach M., 2020, SINUS JUGENDSTUDIE 2, P576
   Choi S, 2021, CHILDREN-BASEL, V8, DOI 10.3390/children8080699
   Cisco, 2022, WEB WEB FORM WEB EV
   Dardas LA, 2020, J SCH NURS, V36, P430, DOI 10.1177/1059840520957069
   de Abreu PMJE, 2021, J ADOLESCENT HEALTH, V69, P211, DOI 10.1016/j.jadohealth.2021.04.028
   Domanska OM, 2020, INT J ENV RES PUB HE, V17, DOI 10.3390/ijerph17082860
   Guest G, 2017, FIELD METHOD, V29, P3, DOI 10.1177/1525822X16639015
   Hurrelmann K, 2018, MONITOR VERSORGUNGSF, V11, P41, DOI [10.24945/MVF.05.18.1866-0533.2098, DOI 10.24945/MVF.05.18.1866-0533.2098]
   Jang SH, 2022, INT J ENV RES PUBLIC, V19
   Jordan S, 2020, HLTH LITERACY KINDES, P99, DOI [10.1007/978-3-658-29816-6_6, DOI 10.1007/978-3-658-29816-6_6]
   Kaiser S, 2021, CHILD ADOL PSYCH MEN, V15, DOI 10.1186/s13034-021-00384-4
   Koning N, 2022, J COMMUNITY PSYCHOL, V50, P653, DOI 10.1002/jcop.22651
   Kuckartz U., 2018, QUALITATIVE CONTENT
   Loer AKM, 2020, INT J ENV RES PUB HE, V17, DOI 10.3390/ijerph17228682
   Manchia M, 2022, EUR NEUROPSYCHOPHARM, V55, P22, DOI 10.1016/j.euroneuro.2021.10.864
   MAXQDA, 2022, ORG COD AN PRES
   Medienpadagogischer Forschungsverbund Sudwest, 2021, JIM STUD 2021 YOUTH
   Meherali S, 2021, INT J ENV RES PUB HE, V18, DOI 10.3390/ijerph18073432
   Mienert M, 2008, TOTAL DIFFUS ERWACHS, P31
   Nagler RH, 2020, PLOS ONE, V15, DOI 10.1371/journal.pone.0240776
   Nobari H, 2021, INT J ENV RES PUB HE, V18, DOI 10.3390/ijerph18094563
   Nutbeam D, 2000, HEALTH PROMOT INT, V15, P259, DOI 10.1093/heapro/15.3.259
   O'Neill B, 2014, PLOS ONE, V9, DOI 10.1371/journal.pone.0109110
   Okan O., 2020, MONIT VERSORG, V13, P40
   Okan Orkan, 2022, Health Promot Int, DOI 10.1093/heapro/daab197
   Oosterhoff B, 2020, JAMA PEDIATR, V174, P1184, DOI 10.1001/jamapediatrics.2020.1876
   Oosterhoff B, 2020, J ADOLESCENT HEALTH, V67, P179, DOI 10.1016/j.jadohealth.2020.05.004
   Paschke K, 2021, SUCHT, V67, P13, DOI 10.1024/0939-5911/a000694
   Pinquart M., 2002, BUNDESGESUNDHEITSBLA, V45, P873, DOI DOI 10.1007/s00103-002-0492-2
   Plaisime M, 2020, SOC MEDIA SOC, V6, DOI 10.1177/2056305119886025
   Ravens-Sieberer U, 2021, EUR CHILD ADOLES PSY, DOI 10.1007/s00787-021-01889-1
   Ravens-Sieberer U, 2022, EUR CHILD ADOLES PSY, V31, P879, DOI 10.1007/s00787-021-01726-5
   Richter D, 2019, J ADOLESC YOUNG ADUL, V8, P451, DOI 10.1089/jayao.2018.0118
   Riiser K, 2022, PLOS ONE, V17, DOI 10.1371/journal.pone.0266510
   Riiser K, 2020, PLOS ONE, V15, DOI 10.1371/journal.pone.0238161
   Schilling J., 2021, EPIDEMIOL B, V15, P8, DOI [10.25646/8149, DOI 10.25646/8149]
   Schreier M, 2014, FORUM QUALITATIVE SO, V15, P18
   Schulz M., 2012, FOKUSGRUPPEN EMPIRIS, P9, DOI [10.1007/978-3-531-19397-7_1, DOI 10.1007/978-3-531-19397-7_1]
   Shehata Manal A, 2021, Bull Natl Res Cent, V45, P39, DOI 10.1186/s42269-021-00495-0
   Sorensen K, 2012, BMC PUBLIC HEALTH, V12, DOI 10.1186/1471-2458-12-80
   Tolksdorf K, 2021, EPID B, V37, P13
   Tong A, 2007, INT J QUAL HEALTH C, V19, P349, DOI 10.1093/intqhc/mzm042
   Tullius J, 2021, EUR J PUBLIC HEALTH, V31
   Wang MT, 2021, J ADOLESCENT HEALTH, V68, P1059, DOI 10.1016/j.jadohealth.2021.03.014
   Yang XY, 2020, CHILDREN-BASEL, V7, DOI 10.3390/children7120311
   Zamora P, 2015, PRAVENT GESUNDHEIT, V10, P167, DOI 10.1007/s11553-015-0492-3
   Zarocostas J, 2020, LANCET, V395, P676, DOI 10.1016/S0140-6736(20)30461-X
   Ziegler E, 2017, HDB JUGEND PSYCHOLOG, V1, P165
   Zwick MM, 2012, FOKUSGRUPPEN EMPIRIS, P24
NR 59
TC 0
Z9 0
U1 3
U2 3
PU BMC
PI LONDON
PA CAMPUS, 4 CRINAN ST, LONDON N1 9XW, ENGLAND
SN 0778-7367
EI 2049-3258
J9 ARCH PUBLIC HEALTH
JI Arch. PUblic Health
PD AUG 5
PY 2022
VL 80
IS 1
AR 182
DI 10.1186/s13690-022-00937-9
PG 14
WC Public, Environmental & Occupational Health
WE Science Citation Index Expanded (SCI-EXPANDED); Social Science Citation Index (SSCI)
SC Public, Environmental & Occupational Health
GA 3O1II
UT WOS:000836593200001
PM 35932058
OA Green Published, gold, Green Submitted
DA 2022-11-04
ER

PT J
AU Chen, LL
   Li, J
   Huang, JH
AF Chen, Lili
   Li, Jun
   Huang, Jianhao
TI COVID-19 Victimization Experience and College Students' Mobile Phone
   Addiction: A Moderated Mediation Effect of Future Anxiety and
   Mindfulness
SO INTERNATIONAL JOURNAL OF ENVIRONMENTAL RESEARCH AND PUBLIC HEALTH
LA English
DT Article
DE COVID-19 victimization experience; mobile phone addiction; future
   anxiety; mindfulness; college students
ID SMARTPHONE ADDICTION; FIT INDEXES; ADOLESCENTS; VALIDATION; DEPRESSION;
   STRESS; TRAUMA; MODEL
AB This study proposed a moderated mediation model to investigate the association between COVID-19 victimization experience and mobile phone addiction, the mediating role of future anxiety, and the moderating role of mindfulness. This study employed the COVID-19 victimization experience scale, the mobile phone addiction scale, a future anxiety scale, and a mindfulness scale in a survey study among Chinese college students; 840 valid questionnaires were received. The reliability and confirmatory factor analysis results showed that all four scales had good reliability and validity. Bootstrap results demonstrated that COVID-19 victimization experience significantly predicted mobile phone addiction in college students (B = 0.202, LLCI = 0.136, ULCI = 0.268). Future anxiety fully mediated the association between COVID-19 victimization experience and mobile phone addiction (B = 0.178, LLCI = 0.136, ULCI = 0.222). Mindfulness moderated the effect of COVID-19 victimization experience on the college students' future anxiety (B = 0.159, LLCI = 0.007, ULCI = 0.054). A higher level of mindfulness was more likely than a lower level of mindfulness to attenuate the effect of COVID-19 victimization experience on the college students' future anxiety. These findings broaden our understanding regarding the association between COVID-19 victimization experience and mobile phone addiction and the moderating role of mindfulness.
C1 [Chen, Lili] Hainan Technol & Business Coll, Sch Informat Engn, Haikou 570203, Hainan, Peoples R China.
   [Chen, Lili; Li, Jun; Huang, Jianhao] Dhurakij Pundit Univ, Chinese Int Coll, Bangkok 10210, Thailand.
RP Huang, JH (通讯作者)，Dhurakij Pundit Univ, Chinese Int Coll, Bangkok 10210, Thailand.
EM lilichen.edu.hgs@gmail.com; lijun.edu.ma@foxmail.com;
   jianhao.hua@dpu.ac.th
OI Huang, Jian-Hao/0000-0002-8059-7657; Li, Jun/0000-0001-5407-7853; Chen,
   Lili/0000-0002-0549-6012
CR Abbasi GA, 2021, TECHNOL SOC, V64, DOI 10.1016/j.techsoc.2020.101521
   Qudah MFA, 2021, INT J ENV RES PUB HE, V18, DOI 10.3390/ijerph182111016
   American Psychiatric Association, 2013, DIAGNOSTIC STAT MANU, P329
   Annoni AM, 2021, INT J ENV RES PUB HE, V18, DOI 10.3390/ijerph18052452
   Bajaj B, 2016, PERS INDIV DIFFER, V96, P127, DOI 10.1016/j.paid.2016.02.085
   Bandura A., 1986, SOCIAL FDN THOUGHT A, DOI DOI 10.4135/
   Blanke ES, 2020, EMOTION, V20, P1369, DOI 10.1037/emo0000659
   Bolin JH, 2014, J EDUC MEAS, V51, P335, DOI 10.1111/jedm.12050
   Brailovskaia J, 2021, COMPUT HUM BEHAV, V119, DOI 10.1016/j.chb.2021.106720
   Breslau N, 2009, TRAUMA VIOLENCE ABUS, V10, P198, DOI 10.1177/1524838009334448
   Brown KW, 2003, J PERS SOC PSYCHOL, V84, P822, DOI 10.1037/0022-3514.84.4.822
   Chen CY, 2017, INT J INFORM MANAGE, V37, P438, DOI 10.1016/j.ijinfomgt.2017.04.009
   Cheng YC, 2021, SUSTAINABILITY-BASEL, V13, DOI 10.3390/su13169475
   Cheung G., 2017, ACAD MANAGEMENT ANN, DOI [10.5465/ambpp.2017.12706abstract, DOI 10.5465/AMBPP.2017.12706ABSTRACT]
   Cho HY, 2017, STRESS HEALTH, V33, P624, DOI 10.1002/smi.2749
   Dillard AJ, 2021, PERS INDIV DIFFER, V179, DOI 10.1016/j.paid.2021.110955
   Duplaga M, 2021, HEALTHCARE-BASEL, V9, DOI 10.3390/healthcare9010043
   Elhai JD, 2020, J AFFECT DISORDERS, V274, P576, DOI 10.1016/j.jad.2020.05.080
   Elhai JD, 2017, COMPUT HUM BEHAV, V69, P75, DOI 10.1016/j.chb.2016.12.023
   Enwereji P.C, 2017, J EC ECONOM ED RES, V18, P1
   FORNELL C, 1981, J MARKETING RES, V18, P39, DOI 10.2307/3151312
   Giallonardo V, 2020, FRONT PSYCHIATRY, V11, DOI 10.3389/fpsyt.2020.00533
   Goodyear MDE, 2007, BRIT MED J, V335, P624, DOI 10.1136/bmj.39339.610000.BE
   Greco LA, 2011, PSYCHOL ASSESSMENT, V23, P606, DOI 10.1037/a0022819
   Hair JF, 2014, MULTIVAR DATA ANAL, P123
   Hayes AF, 2015, MULTIVAR BEHAV RES, V50, P1, DOI 10.1080/00273171.2014.962683
   Hu LT, 1998, PSYCHOL METHODS, V3, P424, DOI 10.1037/1082-989X.3.4.424
   Hu Q, 2022, COMPUT HUM BEHAV, V127, DOI 10.1016/j.chb.2021.107058
   Iyengar K, 2020, DIABETES METAB SYND, V14, P733, DOI 10.1016/j.dsx.2020.05.033
   Jiang QL, 2018, CYBERPSYCH BEH SOC N, V21, P711, DOI 10.1089/cyber.2018.0115
   Jung YH, 2022, INT J ENV RES PUB HE, V19, DOI 10.3390/ijerph19063303
   Kara M, 2021, BEHAV INFORM TECHNOL, V40, P85, DOI 10.1080/0144929X.2019.1673485
   Kardefelt-Winther D, 2014, COMPUT HUM BEHAV, V31, P351, DOI 10.1016/j.chb.2013.10.059
   Kayis AR, 2021, BEHAV INFORM TECHNOL, DOI 10.1080/0144929X.2021.1933181
   Kil N, 2021, HEALTH PROMOT PERSPE, V11, P36, DOI 10.34172/hpp.2021.06
   Kiraly O, 2020, COMPR PSYCHIAT, V100, DOI 10.1016/j.comppsych.2020.152180
   Leung L, 2008, J CHILD MEDIA, V2, P93, DOI 10.1080/17482790802078565
   Li I, 2022, CLIN PSYCHOL-UK, V26, P255, DOI 10.1080/13284207.2022.2045866
   Li JY, 2021, ADDICT BEHAV, V118, DOI 10.1016/j.addbeh.2021.106857
   Lian L, 2016, COMPUT HUM BEHAV, V65, P92, DOI 10.1016/j.chb.2016.08.027
   Liang HY, 2021, J PSYCHOL AFR, V31, P369, DOI 10.1080/14330237.2021.1952706
   Liu X., 2019, PSYCHOL EXPLORATION, V39, P250, DOI [10.1007/s12671-015-0418-3, DOI 10.1007/S12671-015-0418-3]
   Liu XX, 2021, J EVID-BASED PSYCHOT, V21, P3
   MARSH HW, 1988, PSYCHOL BULL, V103, P391, DOI 10.1037/0033-2909.103.3.391
   Masaeli N, 2021, J ADDICT DIS, V39, P468, DOI 10.1080/10550887.2021.1895962
   Nunnally, 1978, PSYCHOMETRIC THEORY, P416
   Ohme Jakob, 2020, Socius, V6, p2378023120950190, DOI 10.1177/2378023120950190
   Paredes MR, 2021, PERS INDIV DIFFER, V170, DOI 10.1016/j.paid.2020.110455
   Peng Y, 2022, PERS INDIV DIFFER, V185, DOI 10.1016/j.paid.2021.111222
   Podsakoff PM, 2003, J APPL PSYCHOL, V88, P879, DOI 10.1037/0021-9010.88.5.879
   Przepiorka A, 2021, CURR PSYCHOL, DOI 10.1007/s12144-021-01773-w
   Rettie H, 2021, AM PSYCHOL, V76, P427, DOI 10.1037/amp0000710
   Saricali M, 2022, INT J MENT HEALTH AD, V20, P2151, DOI 10.1007/s11469-020-00419-5
   Serra G, 2021, ITAL J PEDIATR, V47, DOI 10.1186/s13052-021-01102-8
   Shear J., 1999, J CONSCIOUSNESS STUD, V6, P189
   Thompson RW, 2011, TRAUMA VIOLENCE ABUS, V12, P220, DOI 10.1177/1524838011416375
   Tubbs JD, 2019, J AM COLL HEALTH, V67, P235, DOI 10.1080/07448481.2018.1477782
   Usher K, 2020, INT J MENT HEALTH NU, V29, P315, DOI 10.1111/inm.12726
   van Deursen AJAM, 2015, COMPUT HUM BEHAV, V45, P411, DOI 10.1016/j.chb.2014.12.039
   Vivian E, 2021, INT J ENV RES PUB HE, V18, DOI 10.3390/ijerph18084034
   Weis R, 2021, COUNS PSYCHOTHER RES, V21, P8, DOI 10.1002/capr.12375
   World Health Organization, LIST WHOS RESP COVID
   Yang D, 2020, PSYCHOL TRAUMA-US, V12, pS6, DOI 10.1037/tra0000930
   Yang HB, 2021, FRONT PSYCHIATRY, V12, DOI 10.3389/fpsyt.2021.659288
   Yang XF, 2020, FRONT PSYCHOL, V11, DOI 10.3389/fpsyg.2020.614660
   Yang XJ, 2019, J CHILD FAM STUD, V28, P822, DOI 10.1007/s10826-018-01323-2
   Yeun YR, 2022, INT J ENV RES PUB HE, V19, DOI 10.3390/ijerph19031624
   Zaleski Z, 1996, PERS INDIV DIFFER, V21, P165, DOI 10.1016/0191-8869(96)00070-0
   Zaleski Z.L., 1988, WYK ADY PSYCHOLOGII, P167
   Zaleski Z, 2019, TIME SOC, V28, P107, DOI 10.1177/0961463X16678257
   Zhan ZH, 2021, COMPUT HUM BEHAV, V121, DOI 10.1016/j.chb.2021.106790
   Zhang MX, 2021, INT J ENV RES PUB HE, V18, DOI 10.3390/ijerph18115724
   Zhao J, 2021, PSYCHOL RES BEHAV MA, V14, P1725, DOI 10.2147/PRBM.S335407
   Zis P, 2021, INT J ENV RES PUB HE, V18, DOI 10.3390/ijerph18010349
NR 74
TC 0
Z9 0
U1 14
U2 14
PU MDPI
PI BASEL
PA ST ALBAN-ANLAGE 66, CH-4052 BASEL, SWITZERLAND
EI 1660-4601
J9 INT J ENV RES PUB HE
JI Int. J. Environ. Res. Public Health
PD JUL
PY 2022
VL 19
IS 13
AR 7578
DI 10.3390/ijerph19137578
PG 16
WC Environmental Sciences; Public, Environmental & Occupational Health
WE Science Citation Index Expanded (SCI-EXPANDED); Social Science Citation Index (SSCI)
SC Environmental Sciences & Ecology; Public, Environmental & Occupational
   Health
GA 2V5HP
UT WOS:000823877400001
PM 35805232
OA Green Published, gold
DA 2022-11-04
ER

PT J
AU Manches, A
   Ainsworth, S
AF Manches, Andrew
   Ainsworth, Shaaron
TI Learning About Viruses: Representing Covid-19
SO FRONTIERS IN EDUCATION
LA English
DT Article
DE COVID-19; representation; review; education; teachers; embodied learning
ID COMPUTER-SIMULATIONS; CHILDRENS KNOWLEDGE; EMBODIMENT; SCIENCE; ILLNESS;
   INSTRUCTION; PERCEPTIONS; CONCEPTIONS; ANIMATION; GESTURES
AB Covid-19 has significantly impacted children's lives, requiring them to process multiple messages with significant emotional, social, and behavioural implications. Yet, the vast majority of these messages solely focus on behaviour. This is an oversight as children and young people can understand the biological properties and mechanisms of viruses when supported appropriately, thereby presenting an important opportunity for educators. However, like many other invisible scientific phenomena, understanding of viruses greatly depends upon how they are represented. Thus, we sought to understand the relative benefits and limitations of different forms for learning about the underlying biology of Covid-19. Applying an embodied learning lens, we analysed pictures, 3d models, gestures, dynamic visualisations, interactive representations, and extended reality identified through a state-of-the art-review. In so doing, we address the affordances and limitations of these forms in general and variation within them. We used this to develop a representational checklist that teachers and other adults can use to help them support children and young people's learning about the biology of Covid-19.
C1 [Manches, Andrew] Univ Edinburgh, Moray House Sch Educ & Sport, Digital Educ Res Ctr, Edinburgh, Midlothian, Scotland.
   [Ainsworth, Shaaron] Univ Nottingham, Learning Sci Res Inst, Sch Educ, Nottingham, England.
RP Manches, A (通讯作者)，Univ Edinburgh, Moray House Sch Educ & Sport, Digital Educ Res Ctr, Edinburgh, Midlothian, Scotland.
EM a.manches@ed.ac.uk
RI Ainsworth, Shaaron/C-1922-2009
OI Ainsworth, Shaaron/0000-0002-9453-7196
FU Wellcome Trust [206205/Z/17/Z]
FX Funding This research was funded in whole, or in part, by the Wellcome
   Trust (206205/Z/17/Z). For the purpose of open access, the author has
   applied a CC BY public copyright licence to any Author Accepted
   Manuscript version arising from this submission.
CR Abrahamson D, 2020, FRONT EDUC, V5, DOI 10.3389/feduc.2020.00147
   Ahlgren N, 2021, BODYS FIGHT COVID 19
   Ainsworth S, 2006, LEARN INSTR, V16, P183, DOI 10.1016/j.learninstruc.2006.03.001
   Ainsworth S, 2011, SCIENCE, V333, P1096, DOI 10.1126/science.1204153
   Alibali MW, 2018, INTERNATIONAL HANDBOOK OF THE LEARNING SCIENCES, P75
   Anderson CG, 2018, THINK SKILLS CREAT, V30, P135, DOI 10.1016/j.tsc.2018.03.002
   [Anonymous], 2021, USA TODAY
   Barke H.D., 2009, MISCONCEPTIONS CHEM, P21
   Barsalou LW, 2008, ANNU REV PSYCHOL, V59, P617, DOI 10.1146/annurev.psych.59.103006.093639
   Betrancourt M, 2000, TRAV HUMAIN, V63, P311
   Betrancourt M, 2005, CAMBRIDGE HDB MULTIM, P287, DOI DOI 10.1017/CBO9780511816819.019
   Bibace R., 1981, NEW DIR CHILD ADOLES, V1981, P31, DOI [10.1002/cd.23219811404, DOI 10.1002/CD.23219811404]
   Bivall P, 2011, SCI EDUC, V95, P700, DOI 10.1002/sce.20439
   Black JB, 2010, NEW SCIENCE OF LEARNING: COGNITION, COMPUTERS AND COLLABORATION IN EDUCATION, P45, DOI 10.1007/978-1-4419-5716-0_3
   Bruner J.S., 2009, PROCESS ED
   Byrne J, 2011, INT J SCI EDUC, V33, P1927, DOI 10.1080/09500693.2010.536999
   Byrne J, 2009, J BIOL EDUC, V44, P37, DOI 10.1080/00219266.2009.9656190
   CellPAINT-Coronavirus, 2021, CTR STRUCT BIOL
   Childs M., 2020, PREDICTING EFFECTS C
   Clark DB, 2016, REV EDUC RES, V86, P79, DOI 10.3102/0034654315582065
   Clarke RI, 2017, GAMES CULT, V12, P445, DOI 10.1177/1555412015591900
   Colella V, 2000, J LEARN SCI, V9, P471, DOI 10.1207/S15327809JLS0904_4
   Cromley JG, 2013, LEARN INSTR, V26, P45, DOI 10.1016/j.learninstruc.2013.01.003
   de Jong T, 1998, REV EDUC RES, V68, P179, DOI 10.3102/00346543068002179
   DrMichelleDickinson, 2020, COR EXPL FOR KIDS
   DrRanjOnline, 2020, DR RANJS COR ADV KID
   Eckert A., 2020, ULTRASTRUCTURAL MORP
   Firebox, 2021, COVID 19 PLUSH
   Fusion Animation, 2020, INT 3D MOD SARS COV
   Gardner A, 2018, IEEE COMPUT GRAPH, V38, P51, DOI 10.1109/MCG.2018.2877076
   Gaulkin T., 2020, KIDS ARE DRAWING PIC
   Gee JP, 2003, WHAT VIDEO GAMES HAVE TO TEACH US ABOUT LEARNING AND LITERACY, P1
   Gharib M., 2020, COMIC JUST KIDS STAY
   Gilbert J. K., 2005, VISUALIZATION SCI ED
   Gillet A, 2005, STRUCTURE, V13, P483, DOI 10.1016/j.str.2005.01.009
   Glenberg AM, 2010, WIRES COGN SCI, V1, P586, DOI 10.1002/wcs.55
   Goldin-Meadow S, 1997, CURR DIR PSYCHOL SCI, V6, P138, DOI 10.1111/1467-8721.ep10772905
   Goldin-Meadow S, 2011, WIRES COGN SCI, V2, P595, DOI 10.1002/wcs.132
   Goldsmith C., 2020, ELECT MICROSCOPIC IM
   Halverson ER, 2014, HARVARD EDUC REV, V84, P495, DOI 10.17763/haer.84.4.34j1g68140382063
   HATANO GY, 1994, COGNITION, V50, P171, DOI 10.1016/0010-0277(94)90027-2
   Hostetter AB, 2008, PSYCHON B REV, V15, P495, DOI 10.3758/PBR.15.3.495
   Idoiaga N, 2020, FRONT PSYCHOL, V11, DOI 10.3389/fpsyg.2020.01952
   Jansen Y, 2015, CHI 2015: PROCEEDINGS OF THE 33RD ANNUAL CHI CONFERENCE ON HUMAN FACTORS IN COMPUTING SYSTEMS, P3227, DOI 10.1145/2702123.2702180
   Jones M.G., 2006, ELECT J SCI ED, V10, P1
   Jones MG, 2006, SCI EDUC, V90, P111, DOI 10.1002/sce.20086
   Jones MG, 2003, J RES SCI TEACH, V40, P303, DOI 10.1002/tea.10078
   Kim M, 2011, INT J SCI MATH EDUC, V9, P207, DOI 10.1007/s10763-010-9240-5
   Kontra C, 2012, TOP COGN SCI, V4, P731, DOI 10.1111/j.1756-8765.2012.01221.x
   Kress G., 2002, VISUAL COMMUN-US, V1, P343
   Kulper M., 2020, CORONAVIRUS VIRTUAL
   Lindgren R, 2013, EDUC RESEARCHER, V42, P445, DOI 10.3102/0013189X13511661
   Lowe R. K., 1994, EDUC PSYCHOL, V14, P467, DOI [10.1080/0144341940140408, DOI 10.1080/0144341940140408]
   Lowe RK, 1999, EUR J PSYCHOL EDUC, V14, P225, DOI 10.1007/BF03172967
   Malone T. W., 1981, BYTE, V6, P258
   Manches A, 2012, PERS UBIQUIT COMPUT, V16, P405, DOI 10.1007/s00779-011-0406-0
   MAYER RE, 1994, J EDUC PSYCHOL, V86, P389, DOI 10.1037/0022-0663.86.3.389
   McNeil NM, 2007, THEOR PRACT, V46, P309, DOI 10.1080/00405840701593899
   McNeill D., 1992, HAND MIND WHAT GESTU
   Moyer PS., 2001, EDUC STUD MATH, V47, P175, DOI DOI 10.1023/A:1014596316942
   Myant KA, 2005, J HEALTH PSYCHOL, V10, P805, DOI 10.1177/1359105305057315
   NIAID, 2020, NOV COR SARS COV 2 S
   Novack MA, 2017, PSYCHON B REV, V24, P652, DOI 10.3758/s13423-016-1145-z
   Okada A, 2008, ADV INFORM KNOWL PRO, P1, DOI 10.1007/978-1-84800-149-7
   Pande P, 2021, PHENOMENOL COGN SCI, V20, P463, DOI 10.1007/s11097-020-09686-y
   Parrill Fey, 2004, GESTURE, V4, P197, DOI [10.1075/gest.4.2.05par, DOI 10.1075/GEST.4.2.05PAR]
   Piko BF, 2006, HEALTH EDUC RES, V21, P643, DOI 10.1093/her/cyl034
   Plass Jan L, 2009, Journal of Computing in Higher Education, V21, P31, DOI 10.1007/s12528-009-9011-x
   Pouw WTJL, 2014, EDUC PSYCHOL REV, V26, P51, DOI 10.1007/s10648-014-9255-5
   Raman L, 2004, BRIT J DEV PSYCHOL, V22, P255, DOI 10.1348/026151004323044609
   Roschelle J., 1995, Computer Supported Collaborative Learning. Proceedings NATO Advanced Research Workshop, P69
   Rutten N, 2012, COMPUT EDUC, V58, P136, DOI 10.1016/j.compedu.2011.07.017
   SALOMON G, 1984, J EDUC PSYCHOL, V76, P647, DOI 10.1037/0022-0663.76.4.647
   Scheiter K, 2020, COMPUT EDUC, V155, DOI 10.1016/j.compedu.2020.103934
   Schnotz W, 2005, ETR&D-EDUC TECH RES, V53, P47, DOI 10.1007/BF02504797
   Scientific Animations, 2020, COR OUTBR COV 19 EXP
   SIEGAL M, 1988, CHILD DEV, V59, P1353, DOI 10.1111/j.1467-8624.1988.tb01503.x
   Simon UK, 2017, PLOS ONE, V12, DOI 10.1371/journal.pone.0174402
   Simonneaux L, 2000, INT J SCI EDUC, V22, P619, DOI 10.1080/095006900289705
   Slutz S., 2020, ANSWERING KIDS COVID
   STENNING K, 1995, COGNITIVE SCI, V19, P97, DOI 10.1016/0364-0213(95)90005-5
   Stevens H., 2020, WASH POST
   Tino R, 2020, 3D PRINT MED, V6, DOI 10.1186/s41205-020-00064-7
   Tippett CD, 2016, INT J SCI EDUC, V38, P725, DOI 10.1080/09500693.2016.1158435
   Tretter TR, 2006, J RES SCI TEACH, V43, P1061, DOI 10.1002/tea.20155
   Tversky B, 2011, TOP COGN SCI, V3, P499, DOI 10.1111/j.1756-8765.2010.01113.x
   van der Meij J, 2006, LEARN INSTR, V16, P199, DOI 10.1016/j.learninstruc.2006.03.007
   ViolinMD, 2020, DOCT EXPL COV 19 COR
   Ware C., 2013, INFORM VISUALIZATION, Vthird
   WebMD, 2021, STYL DEC ILL COV 19
   Williams JM, 2002, BRIT J HEALTH PSYCH, V7, P129, DOI 10.1348/135910702169402
   Wilson M, 2002, PSYCHON B REV, V9, P625, DOI 10.3758/BF03196322
   Wiseman R., 2020, CAN YOU SAVE WORLD
   Wu HK, 2004, SCI EDUC, V88, P465, DOI 10.1002/sce.10126
   Zhou SC, 2020, AM J ROENTGENOL, V214, P1287, DOI 10.2214/AJR.20.22975
NR 95
TC 1
Z9 1
U1 1
U2 3
PU FRONTIERS MEDIA SA
PI LAUSANNE
PA AVENUE DU TRIBUNAL FEDERAL 34, LAUSANNE, CH-1015, SWITZERLAND
EI 2504-284X
J9 FRONT EDUC
JI Front. Educ.
PD JAN 3
PY 2022
VL 6
AR 736744
DI 10.3389/feduc.2021.736744
PG 18
WC Education & Educational Research
WE Emerging Sources Citation Index (ESCI)
SC Education & Educational Research
GA YK3YK
UT WOS:000745152400001
OA Green Published, gold
DA 2022-11-04
ER

PT J
AU Hards, E
   Loades, ME
   Higson-Sweeney, N
   Shafran, R
   Serafimova, T
   Brigden, A
   Reynolds, S
   Crawley, E
   Chatburn, E
   Linney, C
   McManus, M
   Borwick, C
AF Hards, Emily
   Loades, Maria Elizabeth
   Higson-Sweeney, Nina
   Shafran, Roz
   Serafimova, Teona
   Brigden, Amberley
   Reynolds, Shirley
   Crawley, Esther
   Chatburn, Eleanor
   Linney, Catherine
   McManus, Megan
   Borwick, Catherine
TI Loneliness and mental health in children and adolescents with
   pre-existing mental health problems: A rapid systematic review
SO BRITISH JOURNAL OF CLINICAL PSYCHOLOGY
LA English
DT Review
DE adolescents; anxiety; children; depression; loneliness; social isolation
ID ANXIETY; PSYCHOPATHOLOGY; DISORDERS; YOUTH
AB Objectives Periods of social isolation are associated with loneliness in children and young people, and loneliness is associated with poor mental and physical health. Children and young people with pre-existing mental health difficulties may be prone to loneliness. Containment of COVID-19 has necessitated widespread social isolation, with unprecedented school closures and restrictions imposed on social interactions. This rapid review aimed to establish what is known about the relationship between loneliness and mental health problems in children and young people with pre-existing mental health problems. Methods We sought to identify all primary research that examined the cross-sectional and longitudinal associations between loneliness/perceived social isolation and mental health in children and young people with pre-existing mental health problems. We also aimed to identify effective interventions that reduce the adverse impact of loneliness. A rapid systematic search was conducted using MEDLINE, PsycINFO, and Web of Science. Results Of 4,531 papers screened, 15 included children and young people with pre-existing mental health conditions. These 15 studies included 1,536 children and young people aged between 6 and 23 years with social phobia, anxiety and/or depression, and neurodevelopmental disorders. Loneliness was associated with anxiety and depression both cross-sectionally and prospectively in children and young people with mental health problems and neurodevelopmental conditions. We found preliminary evidence that psychological treatments can help to reduce feelings of loneliness in this population. Conclusions Loneliness is associated with depression and anxiety in children and young people with pre-existing mental health conditions, and this relationship may be bidirectional. Existing interventions to address loneliness and/or mental health difficulties in other contexts may be applied to this population, although they may need adaptation and testing in younger children and adolescents. Practitioner points Loneliness is common in children and young people, and during periods of enforced social isolation such as during COVID-19, children and young people report high levels of loneliness (or increased rates of loneliness). The review showed that loneliness is associated, both cross-sectionally and prospectively, in children and young people with mental health problems and also in children and young people with neurodevelopmental conditions, such as autism spectrum disorder. Thus, loneliness is a possible risk factor of which mental health providers should be aware. Maintaining social contact both by direct and by indirect means, especially through the Internet, could be important in mitigating loneliness. Interventions to address loneliness should be further developed and tested to help children and young people with pre-existing mental health problems who are lonely by preventing exacerbation of their mental health difficulties, in particular anxiety and depression.
C1 [Hards, Emily; Loades, Maria Elizabeth; Higson-Sweeney, Nina; Chatburn, Eleanor] Univ Bath, Dept Psychol, Claverton Down, Bath BA2 7AY, Avon, England.
   [Loades, Maria Elizabeth; Serafimova, Teona; Brigden, Amberley; Crawley, Esther; Linney, Catherine; Borwick, Catherine] Univ Bristol, Ctr Acad Child Hlth, Bristol, Avon, England.
   [Shafran, Roz] Great Ormond St Inst Child Hlth, London, England.
   [Reynolds, Shirley] Univ Reading, Sch Psychol & Clin Language Sci, Reading, Berks, England.
   [McManus, Megan] Univ Edinburgh, Edinburgh, Midlothian, Scotland.
RP Hards, E (通讯作者)，Univ Bath, Dept Psychol, Claverton Down, Bath BA2 7AY, Avon, England.
EM egh40@bath.ac.uk
RI ; Borwick, Cath/J-4426-2015
OI Reynolds, Shirley/0000-0001-9975-2023; Hards, Emily/0000-0001-9274-4995;
   Shafran, Roz/0000-0003-2729-4961; Crawley, Esther/0000-0002-2521-0747;
   Linney, Catherine/0000-0002-3873-3686; Higson-Sweeney,
   Nina/0000-0002-6926-0463; Borwick, Cath/0000-0002-5423-7279; Brigden,
   Amberly/0000-0002-7958-7881
FU National Institute for Health Research (NIHR Doctoral Research
   Fellowship) [DRF-2017-10-169, DRF-2016-09-021]
FX Dr Loades is funded by the National Institute for Health Research (NIHR
   Doctoral Research Fellowship, DRF-2016-09-021). Ms Brigden is funded by
   the National Institute for Health Research (NIHR Doctoral Research
   Fellowship, DRF-2017-10-169). All research at Great Ormond Street
   Hospital NHS Foundation Trust and UCL Great Ormond Street Institute of
   Child Health is made possible by the NIHR Great Ormond Street Hospital
   Biomedical Research Centre. This report is independent research. The
   views expressed are those of the author(s) and not necessarily those of
   the NHS, the NIHR or the Department of Health and Social Care.
CR Alasmawi K, 2020, INT J MENT HEALTH NU, V29, P921, DOI 10.1111/inm.12727
   Alfano CA, 2009, J AM ACAD CHILD PSY, V48, P945, DOI 10.1097/CHI.0b013e3181af8216
   AMMERMAN RT, 1993, J CHILD FAM STUD, V2, P187, DOI DOI 10.1007/BF01321330
   APA, 2013, DIAGN STAT MAN MENT, V5th
   Badawy SM, 2020, JMIR PEDIATR PARENT, V3, DOI 10.2196/20049
   Beidel DC, 1999, J AM ACAD CHILD PSY, V38, P643, DOI 10.1097/00004583-199906000-00010
   Beidel DC, 2007, J PSYCHOPATHOL BEHAV, V29, P47, DOI 10.1007/s10862-006-9021-1
   Berguno G., 2004, QUAL REP, V9, P483
   Blakemore SJ, 2014, ANNU REV PSYCHOL, V65, P187, DOI 10.1146/annurev-psych-010213-115202
   BRAMER G R, 1988, World Health Statistics Quarterly, V41, P32
   Bu F., 2020, MEDRXIV, DOI [10.1101/2020.05.29.20116657, DOI 10.1101/2020.05.29.20116657]
   Cacioppo JT, 2009, TRENDS COGN SCI, V13, P447, DOI 10.1016/j.tics.2009.06.005
   Chang YC, 2019, SCAND J OCCUP THER, V26, P452, DOI 10.1080/11038128.2018.1449887
   Cooper K, 2021, J AFFECT DISORDERS, V289, P98, DOI 10.1016/j.jad.2021.04.016
   Creswell C., 2019, PARENT LED CBT CHILD
   Ebesutani C, 2015, PSYCHOL SCHOOLS, V52, P223, DOI 10.1002/pits.21818
   Eccles AM, 2021, CHILD ADOL MENT H-UK, V26, P17, DOI 10.1111/camh.12389
   Eccles AM, 2020, SCAND J PUBLIC HEALT, V48, P877, DOI 10.1177/1403494819865429
   Erath SA, 2010, J APPL DEV PSYCHOL, V31, P15, DOI 10.1016/j.appdev.2009.05.005
   Ford T, 2021, BMJ-BRIT MED J, V372, DOI 10.1136/bmj.n614
   Ganann R, 2010, IMPLEMENT SCI, V5, P10, DOI 10.1186/1748-5908-5-56
   Garritty C, 2021, J CLIN EPIDEMIOL, V130, P13, DOI 10.1016/j.jclinepi.2020.10.007
   Ge LX, 2017, PLOS ONE, V12, DOI 10.1371/journal.pone.0182145
   Gierveld JD, 2006, CAMBRIDGE HANDBOOK OF PERSONAL RELATIONSHIPS, P485, DOI 10.1017/CBO9780511606632.027
   Grist R, 2019, CLIN CHILD FAM PSYCH, V22, P147, DOI 10.1007/s10567-018-0271-8
   Haslam C, 2016, J AFFECT DISORDERS, V194, P188, DOI 10.1016/j.jad.2016.01.010
   He F, 2014, INT J MENT HEALTH SY, V8, DOI 10.1186/1752-4458-8-34
   Houghton S, 2020, J PSYCHOPATHOL BEHAV, V42, P237, DOI 10.1007/s10862-020-09791-x
   Kessler RC, 2007, WORLD PSYCHIATRY, V6, P168
   Kraemer HC, 2003, AM J PSYCHIAT, V160, P1566, DOI 10.1176/appi.ajp.160.9.1566
   La Greca AM, 1999, DEVELOPMENTAL ISSUES IN THE CLINICAL TREATMENT OF CHILDREN, P171
   Lasgaard M, 2016, SOC PSYCH PSYCH EPID, V51, P1373, DOI 10.1007/s00127-016-1279-3
   Lim MH, 2019, FRONT PSYCHIATRY, V10, DOI 10.3389/fpsyt.2019.00604
   Loades ME, 2020, J AM ACAD CHILD PSY, V59, P1218, DOI 10.1016/j.jaac.2020.05.009
   Marchini S, 2021, J COMMUNITY PSYCHOL, V49, P468, DOI 10.1002/jcop.22473
   Matthews T, 2017, Psychol Med, V47, P2177, DOI 10.1017/S0033291717000629
   Matthews T, 2019, PSYCHOL MED, V49, P268, DOI 10.1017/S0033291718000788
   Mental Health Foundation, MENT HLTH LON DIS
   Mental Health Foundation, 2020, COR MENT HLTH PAND
   National Heart L and Blood Institute, 2020, STUD QUAL ASS TOOLS
   Nelson EL, 2016, J CHILD ADOL PSYCHOP, V26, P212, DOI 10.1089/cap.2015.0021
   NHS Digital, 2018, MENTAL HLTH CHILDREN
   Nuyen J, 2020, SOC PSYCH PSYCH EPID, V55, P1297, DOI 10.1007/s00127-019-01778-8
   Office for National Statistics, 2020, COR LON GREAT BRIT 3
   Orgiles M, 2020, FRONT PSYCHOL, V11, DOI 10.3389/fpsyg.2020.579038
   Pennant ME, 2015, BEHAV RES THER, V67, P1, DOI 10.1016/j.brat.2015.01.009
   Perlman D., 1981, PERS RELATIONSHIP, V3, P31, DOI [DOI 10.1037/0003-066X.41.2.229, 10.1037/0003-066X.41.2.229]
   Pitman A, 2018, LANCET PSYCHIAT, V5, P955, DOI 10.1016/S2215-0366(18)30436-X
   Qualter P, 2015, PERSPECT PSYCHOL SCI, V10, P250, DOI 10.1177/1745691615568999
   Serafini G, 2020, QJM-INT J MED, V113, P529, DOI 10.1093/qjmed/hcaa201
   Shafran, 2021, LONELINESS RECONNECT
   Shanahan L, 2022, PSYCHOL MED, V52, P824, DOI 10.1017/S003329172000241X
   Sharma R, 2009, MIS QUART, V33, P473
   Stickley A, 2014, BMC PUBLIC HEALTH, V14, DOI 10.1186/1471-2458-14-366
   Suveg C, 2017, J ANXIETY DISORD, V52, P72, DOI 10.1016/j.janxdis.2017.10.005
   Tricco A.C., 2017, RAPID REV STRENGTHEN, DOI DOI 10.1111/J.1365-2966.2008.12859.X
   Tricco AC, 2015, BMC MED, V13, DOI 10.1186/s12916-015-0465-6
   Vanhalst J, 2013, J ADOLESCENT HEALTH, V53, P342, DOI 10.1016/j.jadohealth.2013.03.027
   Viner R, 2021, IMPACTS SCH CLOSURES, V2021, DOI [10.1101/2021.02.10.21251526v1, DOI 10.1101/2021.02.10.21251526, 10.1101/2021.02.10.21251526]
   Waite P, 2020, DID MENTAL HLTH CHIL, DOI [10.31234/osf.io/t8rfx, DOI 10.31234/OSF.IO/T8RFX]
   Wang JY, 2018, BMC PSYCHIATRY, V18, DOI 10.1186/s12888-018-1736-5
   Ward S., 2010, SCH MENTAL HLTH, V2, P125, DOI DOI 10.1007/S12310-010-9028-3
   Weeks M, 2009, J ANXIETY DISORD, V23, P965, DOI 10.1016/j.janxdis.2009.06.006
   White SW, 2009, J AUTISM DEV DISORD, V39, P1006, DOI 10.1007/s10803-009-0713-8
   Wind TR, 2020, INTERNET INTERV, V20, DOI 10.1016/j.invent.2020.100317
   YoungMinds, 2020, COR IMP YOUNG PEOPL
NR 66
TC 7
Z9 8
U1 9
U2 47
PU WILEY
PI HOBOKEN
PA 111 RIVER ST, HOBOKEN 07030-5774, NJ USA
SN 0144-6657
EI 2044-8260
J9 BRIT J CLIN PSYCHOL
JI Br. J. Clin. Psychol.
PD JUN
PY 2022
VL 61
IS 2
BP 313
EP 334
DI 10.1111/bjc.12331
EA SEP 2021
PG 22
WC Psychology, Clinical
WE Social Science Citation Index (SSCI)
SC Psychology
GA 0N3ZR
UT WOS:000696309900001
PM 34529837
OA Green Published, hybrid
DA 2022-11-04
ER

PT J
AU Andres, ML
   Galli, JI
   del Valle, M
   Vernucci, S
   Lopez-Morales, H
   Gelpi-Trudo, R
   Canet-Juric, L
AF Laura Andres, Maria
   Ignacio Galli, Juan
   del Valle, Macarena
   Vernucci, Santiago
   Lopez-Morales, Hernan
   Gelpi-Trudo, Rosario
   Canet-Juric, Lorena
TI Parental Perceptions of Child and Adolescent Mental Health During the
   COVID-19 Pandemic in Argentina
SO CHILD & YOUTH CARE FORUM
LA English
DT Article
DE Mental health; Children; Adolescents; COVID-19
ID NEGATIVE AFFECT; GENDER-DIFFERENCES; BEHAVIOR PROBLEMS; SEX-DIFFERENCES;
   DISORDERS; DEPRESSION; PSYCHOPATHOLOGY; ANXIETY; FATHERS; VALIDITY
AB Background As a result of the COVID-19 pandemic, governments have implemented preventive measures towards reducing infections. These conditions can affect the mental health of children and adolescents; however, this has not yet been fully explored. Objective The aim of the study was to analyze changes in symptomatology and positive emotions in Argentine children and adolescents since the onset of isolation, based on parent/caregiver report. We analyzed differences based on gender, age, socioeconomic status (SS) and containment measure (and their interactions); their associations with symptomatology and positive affect of parents/caregivers; and the moderating effects of sociodemographic factors on these associations. Method A total of 1205 caregivers responded to a survey regarding the mental health of children and adolescents under their care. They also completed a set of anxiety, depression, and affect measures about themselves. Results A considerable proportion of parents/caregivers perceived changes in their children's and adolescents' mental health compared to before the pandemic. Increased levels of anxiety-depression, aggression-irritability, impulsivity-inattention, and dependence-withdrawal were reported, as well as alterations in sleeping and eating habits, and a reduction in positive affect. Differences were observed according to their age and containment measure. Finally, we found correlations between parents/caregivers' symptomatology and that reported about their children or adolescents. Gender, age and SS moderated some of these relationships. Conclusions Continued monitoring of child and adolescent mental health is a fundamental necessity. We recommend the implementation of early intervention strategies to prevent the escalation of serious mental health problems, particularly in those groups that have been most adversely affected since the onset of the pandemic.
C1 [Laura Andres, Maria; Ignacio Galli, Juan; del Valle, Macarena; Vernucci, Santiago; Lopez-Morales, Hernan; Gelpi-Trudo, Rosario; Canet-Juric, Lorena] Natl Univ Mar del Plata UNMDP, Inst Basic & Appl Psychol & Technol IPSIBAT, Mar Del Plata, Argentina.
   [Laura Andres, Maria; Ignacio Galli, Juan; del Valle, Macarena; Vernucci, Santiago; Lopez-Morales, Hernan; Gelpi-Trudo, Rosario; Canet-Juric, Lorena] Natl Sci & Tech Res Council CONICET, Buenos Aires, DF, Argentina.
RP Galli, JI (通讯作者)，Natl Univ Mar del Plata UNMDP, Inst Basic & Appl Psychol & Technol IPSIBAT, Mar Del Plata, Argentina.; Galli, JI (通讯作者)，Natl Sci & Tech Res Council CONICET, Buenos Aires, DF, Argentina.
EM jgalli@mdp.edu.ar
RI del Valle, Macarena/AAL-2423-2020
OI del Valle, Macarena/0000-0003-3549-7224; Gelpi Trudo,
   Rosario/0000-0002-7201-6832; Galli, Juan Ignacio/0000-0002-8709-4913
FU Ministry of Science, Technology and Innovation of Argentina
   [EX-2020-18944823-APN-DDYGD]
FX This work was supported by the Ministry of Science, Technology and
   Innovation of Argentina, within the framework of the "Program for the
   Articulation and Federal Strengthening of Capacities in Science and
   Technology COVID-19" (Reference: EX-2020-18944823-APN-DDYGD#MECCYT).
CR Aber J. L., 2000, HDB INFANT MENTAL HL, P113
   Alaez Fernandez M., 2000, PSICOTHEMA, V12, P525
   [Anonymous], 2001, B WORLD HEALTH ORGAN, V79, P373
   [Anonymous], 2010, Am Psychol, V65, P493, DOI 10.1037/a0020168
   Baeyens D, 2005, EUR J PEDIATR, V164, P665, DOI 10.1007/s00431-005-1712-1
   Beck A.T., 1996, BECK DEPRESSION INVE, V10
   Bettencourt BA, 1996, PSYCHOL BULL, V119, P422, DOI 10.1037/0033-2909.119.3.422
   Brooks Samantha K, 2020, Lancet, V395, P912, DOI 10.1016/S0140-6736(20)30460-8
   Canet-Juric L, 2020, FRONT PSYCHOL, V11, DOI 10.3389/fpsyg.2020.565688
   Chen FP, 2020, BRAIN BEHAV IMMUN, V88, P36, DOI 10.1016/j.bbi.2020.05.061
   Connell AM, 2002, PSYCHOL BULL, V128, P746, DOI 10.1037//0033-2909.128.5.746
   Cusinato M, 2020, INT J ENV RES PUB HE, V17, DOI 10.3390/ijerph17228297
   Beltran MD, 2012, TER PSICOL, V30, P5, DOI 10.4067/S0718-48082012000100001
   Di Giorgio E, 2021, EUR CHILD ADOLES PSY, V30, P1401, DOI 10.1007/s00787-020-01631-3
   Dominguez-Alvarez B, 2020, FRONT PSYCHOL, V11, DOI 10.3389/fpsyg.2020.577763
   Dong HX, 2020, FRONT PSYCHIATRY, V11, DOI 10.3389/fpsyt.2020.00751
   Duan L, 2020, J AFFECT DISORDERS, V275, P112, DOI 10.1016/j.jad.2020.06.029
   Duhig AM, 2009, J PSYCHOPATHOL BEHAV, V31, P347, DOI 10.1007/s10862-008-9115-z
   Economic Commission for Latin America and the Caribbean, 2020, CUID MUJ TIEMP COVID
   Fan YF, 2021, SCI REP-UK, V11, DOI 10.1038/s41598-021-87875-8
   Feinberg ME, 2022, FAM PROCESS, V61, P362, DOI 10.1111/famp.12649
   FENDRICH M, 1991, J AM ACAD CHILD PSY, V30, P38, DOI 10.1097/00004583-199101000-00006
   Field A., 2014, DISCOVERING STAT USI, DOI DOI 10.1234/12345678
   Flores J, 2020, FRONT PSYCHOL, V11, DOI 10.3389/fpsyg.2020.02015
   de Avila MAG, 2020, INT J ENV RES PUB HE, V17, DOI 10.3390/ijerph17165757
   Gattis M, 2022, COGENT PSYCHOL, V9, DOI [10.1080/14739879.2022.2137856, 10.1177/08862605211073095, 10.3389/fbinf.2021.685844, 10.1080/23311908.2022.2082675]
   George D., 2016, IBM SPSS STAT 23 STE, DOI [10.4324/9781315545899-24, DOI 10.4324/9781315545899, 10.4324/9781315545899]
   Griffith JM, 2021, J YOUTH ADOLESCENCE, V50, P1550, DOI 10.1007/s10964-021-01425-z
   Guillen-Riquelme A, 2011, PSICOTHEMA, V23, P510
   Hartley BL, 2013, CHILD DEV, V84, P1716, DOI 10.1111/cdev.12079
   Hollingshead AB., 2011, YJS, V8, P21, DOI DOI 10.1016/J.MATERRESBULL.2011.04.018
   Hussong AM, 2021, RES CHILD ADOLES PSY, V49, P1113, DOI 10.1007/s10802-021-00821-0
   Jassim G, 2021, NEUROPSYCH DIS TREAT, V17, P1413, DOI 10.2147/NDT.S311018
   Jiao WY, 2020, J PEDIATR-US, V221, P264, DOI 10.1016/j.jpeds.2020.03.013
   Keenan K, 2005, CLIN CHILD FAM PSYCH, V8, P89, DOI 10.1007/s10567-005-4750-3
   Laurent J, 1999, PSYCHOL ASSESSMENT, V11, P326, DOI 10.1037/1040-3590.11.3.326
   Lee SJ, 2022, J FAM VIOLENCE, V37, P813, DOI [10.5856/JKDS.2021.14.1.1, 10.1007/s10896-020-00244-3]
   Li W, 2021, J AFFECT DISORDERS, V287, P8, DOI 10.1016/j.jad.2021.03.009
   Liang LL, 2020, PSYCHIAT QUART, V91, P841, DOI 10.1007/s11126-020-09744-3
   Lieberman L, 2016, PSYCHOPHYSIOLOGY, V53, P1386, DOI 10.1111/psyp.12680
   Liu SY, 2020, PSYCHIAT RES, V289, DOI 10.1016/j.psychres.2020.113070
   Loades ME, 2020, J AM ACAD CHILD PSY, V59, P1218, DOI 10.1016/j.jaac.2020.05.009
   Lopez-Gomez I, 2015, BEHAV PSYCHOL, V23, P529
   Mackenbach JP, 2012, SOC SCI MED, V75, P761, DOI 10.1016/j.socscimed.2012.02.031
   McKown C, 2009, CHILD DEV, V80, P1643, DOI 10.1111/j.1467-8624.2009.01359.x
   Morris A, 2012, J PEDIATR PSYCHOL, V37, P1076, DOI 10.1093/jpepsy/jss091
   Nagy-Penzes G, 2020, SUSTAINABILITY-BASEL, V12, DOI 10.3390/su12229597
   Navarro-Pardo E, 2012, PSICOTHEMA, V24, P377
   Oosterhoff B, 2020, J ADOLESCENT HEALTH, V67, P179, DOI 10.1016/j.jadohealth.2020.05.004
   Orgiles M, 2020, FRONT PSYCHOL, V11, DOI 10.3389/fpsyg.2020.579038
   Owens J, 2016, SOCIOL EDUC, V89, P236, DOI 10.1177/0038040716650926
   Park JH, 2014, PSYCHIAT INVEST, V11, P251, DOI 10.4306/pi.2014.11.3.251
   Pascual L., 1993, REV INTERAMERICANA P, V27, P59
   Paulussen-Hoogeboom MC, 2008, PARENT-SCI PRACT, V8, P1, DOI 10.1080/15295190701830656
   Paulussen-Hoogeboom MC, 2007, DEV PSYCHOL, V43, P438, DOI 10.1037/0012-1649.43.2.438
   PHARES V, 1992, PSYCHOL BULL, V111, P387, DOI 10.1037/0033-2909.111.3.387
   Phares V, 2009, J CHILD FAM STUD, V18, P213, DOI 10.1007/s10826-008-9221-2
   Pisano L., 2020, QUALITATIVE REPORT E, DOI [10.31234/osf.io/stwbn, DOI 10.31234/OSF.IO/STWBN]
   Presidencia de la Nacion Argentina, 2020, DECR 297 2020 AISL S
   Punaro L., 2012, CHILD DEV RES, V2012, P1, DOI [DOI 10.1155/2012/359089, 10.1155/2012/359089]
   Racine N, 2020, PSYCHIAT RES, V292, DOI 10.1016/j.psychres.2020.113307
   Rajkumar RP, 2020, ASIAN J PSYCHIATR, V52, DOI 10.1016/j.ajp.2020.102066
   Romero E, 2020, INT J ENV RES PUB HE, V17, DOI 10.3390/ijerph17196975
   Rosen Z., 2020, ANXIETY DISTRESS 1 C, DOI [10.31234/osf.io/7eq8c[RGT2], DOI 10.31234/OSF.IO/7EQ8C]
   Rutter M, 2003, J CHILD PSYCHOL PSYC, V44, P1092, DOI 10.1111/1469-7610.00194
   Samaniego VC., 2008, REV PSICOLOGIA UCA, V4, P113
   Sanz J, 1998, PSICOTHEMA, V10, P303
   Sanz J., 2005, CLIN SALUD, V16, P121
   Sanz J., 2003, CLIN SALUD, V14, P249, DOI DOI 10.1016/S1130-5474(14)70025-8
   Sanz J., 2011, ADAPTACION ESPANOLA
   Saurabh K, 2020, INDIAN J PEDIATR, V87, P532, DOI 10.1007/s12098-020-03347-3
   Sautu R., 1989, TEORIA TECNICA MED S
   Schmidt SJ, 2021, EUR J PSYCHOTRAUMATO, V12, DOI 10.1080/20008198.2021.1901407
   Schulz Begle A., 2009, 32 INT C PSYCH GUAT
   Spielberger C. D., 1999, STAI CUESTIONARIO AN
   Spielberger CD., 1970, MANUAL STATE TRAIT A, DOI DOI 10.1002/9780470479216.CORPSY0943
   Spinelli M, 2020, FRONT PSYCHOL, V11, DOI 10.3389/fpsyg.2020.01713
   Surkhali B., 2020, J LUMBINI MED COLL, V8, P154, DOI DOI 10.22502/JLMC.V8I1.363
   Tabachnick BG, 1996, USING MULTIVARIATE S, V3, DOI DOI 10.1037/022267
   Tang SQ, 2021, J AFFECT DISORDERS, V279, P353, DOI 10.1016/j.jad.2020.10.016
   Urbina García Miguel Ángel, 2021, Diálogos sobre educ. Temas actuales en investig. educ., V12, P00003, DOI 10.32870/dse.v0i22.781
   van de Groep S, 2020, PLOS ONE, V15, DOI 10.1371/journal.pone.0240349
   van der Bruggen CO, 2008, J CHILD PSYCHOL PSYC, V49, P1257, DOI 10.1111/j.1469-7610.2008.01898.x
   Wang JY, 2021, GLOBALIZATION HEALTH, V17, DOI 10.1186/s12992-021-00693-5
   Wang K, 2021, NAT HUM BEHAV, V5, P1089, DOI 10.1038/s41562-021-01173-x
   Warner R. M., 2013, APPL STAT BIVARIATE, P611
   WATSON D, 1988, J PERS SOC PSYCHOL, V54, P1063, DOI 10.1037/0022-3514.54.6.1063
   Watson KH, 2012, J CHILD FAM STUD, V21, P657, DOI 10.1007/s10826-011-9518-4
   Weijers D, 2018, J CHILD FAM STUD, V27, P1992, DOI 10.1007/s10826-018-1024-5
   Weis R, 2010, EARLY CHILD DEV CARE, V180, P849, DOI 10.1080/03004430802472083
   WHITING B, 1973, J SOC PSYCHOL, V91, P171, DOI 10.1080/00224545.1973.9923040
   Witt A, 2020, CHILD ADOL PSYCH MEN, V14, DOI 10.1186/s13034-020-00324-8
   Xiang M, 2020, PROG CARDIOVASC DIS, V63, P531, DOI 10.1016/j.pcad.2020.04.013
   Xie XY, 2020, JAMA PEDIATR, V174, P898, DOI 10.1001/jamapediatrics.2020.1619
   Yeasmin S, 2020, CHILD YOUTH SERV REV, V117, DOI 10.1016/j.childyouth.2020.105277
   Zahn-Waxler C, 2008, ANNU REV CLIN PSYCHO, V4, P275, DOI 10.1146/annurev.clinpsy.3.022806.091358
   Zamarro G, 2021, REV ECON HOUSEHOLD, V19, P11, DOI 10.1007/s11150-020-09534-7
   Zemrani B, 2021, INT J EQUITY HEALTH, V20, DOI 10.1186/s12939-021-01390-w
   Zhou SJ, 2020, EUR CHILD ADOLES PSY, V29, P749, DOI 10.1007/s00787-020-01541-4
NR 99
TC 2
Z9 2
U1 4
U2 8
PU SPRINGER
PI NEW YORK
PA ONE NEW YORK PLAZA, SUITE 4600, NEW YORK, NY, UNITED STATES
SN 1053-1890
EI 1573-3319
J9 CHILD YOUTH CARE FOR
JI Child Youth Care Forum
PD DEC
PY 2022
VL 51
IS 6
BP 1195
EP 1225
DI 10.1007/s10566-021-09663-9
EA JAN 2022
PG 31
WC Psychology, Developmental
WE Social Science Citation Index (SSCI)
SC Psychology
GA 5Q1YB
UT WOS:000750861800001
PM 35103041
OA Green Published, Bronze
DA 2022-11-04
ER

PT J
AU Clair, R
   Gordon, M
   Kroon, M
   Reilly, C
AF Clair, Ruta
   Gordon, Maya
   Kroon, Matthew
   Reilly, Carolyn
TI The effects of social isolation on well-being and life satisfaction
   during pandemic
SO HUMANITIES & SOCIAL SCIENCES COMMUNICATIONS
LA English
DT Article
ID LONELINESS; EXCLUSION; HEALTH
AB The SARS-CoV-2 pandemic placed many locations under 'stay at home" orders and adults simultaneously underwent a form of social isolation that is unprecedented in the modern world. Perceived social isolation can have a significant effect on health and well-being. Further, one can live with others and still experience perceived social isolation. However, there is limited research on psychological well-being during a pandemic. In addition, much of the research is limited to older adult samples. This study examined the effects of perceived social isolation in adults across the age span. Specifically, this study documented the prevalence of social isolation during the COVID-19 pandemic as well as the various factors that contribute to individuals of all ages feeling more or less isolated while they are required to maintain physical distancing for an extended period of time. Survey data was collected from 309 adults who ranged in age from 18 to 84. The measure consisted of a 42 item survey from the Revised UCLA Loneliness Scale, Measures of Social Isolation (Zavaleta et al., 2017), and items specifically about the pandemic and demographics. Items included both Likert scale items and open-ended questions. A "snowball" data collection process was used to build the sample. While the entire sample reported at least some perceived social isolation, young adults reported the highest levels of isolation, chi (2)(2)=27.36, p<0.001. Perceived social isolation was associated with poor life satisfaction across all domains, as well as work-related stress, and lower trust of institutions. Higher levels of substance use as a coping strategy was also related to higher perceived social isolation. Respondents reporting higher levels of subjective personal risk for COVID-19 also reported higher perceived social isolation. The experience of perceived social isolation has significant negative consequences related to psychological well-being.
C1 [Clair, Ruta; Gordon, Maya; Kroon, Matthew; Reilly, Carolyn] Cabrini Univ, Radnor, PA 19087 USA.
RP Clair, R (通讯作者)，Cabrini Univ, Radnor, PA 19087 USA.
EM rdc65@cabrini.edu
RI Clair, Ruta/AAT-3097-2021
OI Clair, Ruta/0000-0001-9828-9911
CR [Anonymous], 2000, REV CLIN GERONTOL, DOI [10.1017/S0959259800104101, DOI 10.1017/S0959259800104101]
   Berg-Weger M, 2020, J NUTR HEALTH AGING, V24, P456, DOI 10.1007/s12603-020-1366-8
   Bergin A, 2015, PSYCHIAT PSYCHOL LAW, V22, P388, DOI 10.1080/13218719.2014.960026
   Bhatti AB, 2017, CUREUS, V9, DOI 10.7759/cureus.994
   Brooks SK, 2020, LANCET, V395, P912, DOI [10.1016/S0140-6736(20)30460-8, 10.1016/S0140-6736(20)30460-8.]
   Cacioppo JT, 2014, SOC PERSONAL PSYCHOL, V8, P58, DOI 10.1111/spc3.12087
   Cava MA, 2005, PUBLIC HEALTH NURS, V22, P398, DOI 10.1111/j.0737-1209.2005.220504.x
   Child ST, 2019, AGING MENT HEALTH, V23, P196, DOI 10.1080/13607863.2017.1399345
   Courtin E, 2017, HEALTH SOC CARE COMM, V25, P799, DOI 10.1111/hsc.12311
   Dahlberg L, 2018, ARCH GERONTOL GERIAT, V79, P176, DOI 10.1016/j.archger.2018.08.007
   Elphinstone B, 2018, AUST PSYCHOL, V53, P107, DOI 10.1111/ap.12285
   Galea S, 2020, JAMA INTERN MED, V180, P817, DOI 10.1001/jamainternmed.2020.1562
   Harasemiw O, 2019, AGING MENT HEALTH, V23, P1413, DOI 10.1080/13607863.2018.1495176
   Hawton A, 2011, QUAL LIFE RES, V20, P57, DOI 10.1007/s11136-010-9717-2
   Holt-Lunstad J, 2010, PLOS MED, V7, DOI 10.1371/journal.pmed.1000316
   Hughes ME, 2004, RES AGING, V26, P655, DOI 10.1177/0164027504268574
   Lee J, 2018, J POVERTY SOC JUSTIC, V26, P35, DOI 10.1332/175982717X15127351091521
   Liu HJ, 2020, SOC PSYCH PSYCH EPID, V55, P251, DOI 10.1007/s00127-019-01726-6
   Mellor D, 2008, PERS INDIV DIFFER, V45, P213, DOI 10.1016/j.paid.2008.03.020
   Nicholson NR, 2012, J PRIM PREV, V33, P137, DOI 10.1007/s10935-012-0271-2
   Nyqvist F, 2016, BMC PUBLIC HEALTH, V16, DOI 10.1186/s12889-016-3248-x
   Smith B, 2020, PUBLIC HEALTH RES PR, V30, DOI 10.17061/phrp3022008
   Smith ML, 2020, FRONT PUBLIC HEALTH, V8, DOI 10.3389/fpubh.2020.00403
   Steptoe A, 2013, P NATL ACAD SCI USA, V110, P5797, DOI 10.1073/pnas.1219686110
   Umberson D, 2010, J HEALTH SOC BEHAV, V51, pS54, DOI 10.1177/0022146510383501
   Usher K, 2020, J CLIN NURS, V29, P2756, DOI 10.1111/jocn.15290
   Xia N, 2018, ANTIOXID REDOX SIGN, V28, P837, DOI 10.1089/ars.2017.7312
   Zavaleta D, 2017, SOC INDIC RES, V131, P367, DOI 10.1007/s11205-016-1252-2
   Zheng L, 2020, APPL PSYCHOL-HLTH WE, V12, P1095, DOI 10.1111/aphw.12232
NR 29
TC 53
Z9 53
U1 13
U2 45
PU SPRINGERNATURE
PI LONDON
PA CAMPUS, 4 CRINAN ST, LONDON, N1 9XW, ENGLAND
EI 2662-9992
J9 HUM SOC SCI COMMUN
JI Hum. Soc. Sci. Commun.
PD JAN 27
PY 2021
VL 8
IS 1
AR 28
DI 10.1057/s41599-021-00710-3
PG 6
WC Humanities, Multidisciplinary; Social Sciences, Interdisciplinary
WE Social Science Citation Index (SSCI); Arts &amp; Humanities Citation Index (A&amp;HCI)
SC Arts & Humanities - Other Topics; Social Sciences - Other Topics
GA QB3YB
UT WOS:000614076700002
OA gold
HC Y
HP N
DA 2022-11-04
ER

PT J
AU Hammerstein, S
   Konig, C
   Dreisorner, T
   Frey, A
AF Hammerstein, Svenja
   Koenig, Christoph
   Dreisoerner, Thomas
   Frey, Andreas
TI Effects of COVID-19-Related School Closures on Student Achievement-A
   Systematic Review
SO FRONTIERS IN PSYCHOLOGY
LA English
DT Review
DE systematic review; COVID-19; school closure; student achievement;
   learning loss
AB The COVID-19 pandemic led to numerous governments deciding to close schools for several weeks in spring 2020. Empirical evidence on the impact of COVID-19-related school closures on academic achievement is only just emerging. The present work aimed to provide a first systematic overview of evidence-based studies on general and differential effects of COVID-19-related school closures in spring 2020 on student achievement in primary and secondary education. Results indicate a negative effect of school closures on student achievement, specifically in younger students and students from families with low socioeconomic status. Moreover, certain measures can be identified that might mitigate these negative effects. The findings are discussed in the context of their possible consequences for national educational policies when facing future school closures.
C1 [Hammerstein, Svenja; Koenig, Christoph; Dreisoerner, Thomas; Frey, Andreas] Goethe Univ Frankfurt, Frankfurt, Germany.
   [Frey, Andreas] Univ Oslo, Fac Educ Sci, Ctr Educ Measurement, Oslo, Norway.
RP Hammerstein, S (通讯作者)，Goethe Univ Frankfurt, Frankfurt, Germany.
EM hammerstein@psych.uni-frankfurt.de
RI Frey, Andreas/B-9690-2014
OI Frey, Andreas/0000-0001-5334-9538; Konig, Christoph/0000-0003-3172-7029
CR Andrew A., 2020, LEARNING LOCKDOWN RE, V37, DOI 10.1920/BN.IFS.2020.BN0288
   Blume F, 2021, Z ERZIEHWISS, V24, P367, DOI 10.1007/s11618-021-01011-w
   Chadwick R, 2021, IRISH EDUC STUD, V40, P197, DOI 10.1080/03323315.2021.1915838
   Clark A.E., 2020, COMPENSATING ACAD LO
   Depping D., 2021, SCHULE W HREND CORON, P51
   Ehrler M, 2021, ACTA PAEDIATR, V110, P1281, DOI 10.1111/apa.15775
   Engzell P., 2020, LEARNING INEQUALITY, DOI 10.31235/osf.io/ve4z7
   Gadermann AC, 2021, BMJ OPEN, V11, DOI 10.1136/bmjopen-2020-042871
   Geven K., 2020, SIMULATING POTENTIAL
   Gore J, 2021, AUST EDUC RES, V48, P605, DOI 10.1007/s13384-021-00436-w
   Grewenig Elisabeth., 2020, CESIFO WORKING PAPER
   Haeck C, 2020, CAN PUBLIC POL, V46, pS82, DOI 10.3138/cpp.2020-055
   Haug N, 2020, NAT HUM BEHAV, V4, DOI 10.1038/s41562-020-01009-0
   Kaffenberger M, 2021, INT J EDUC DEV, V81, DOI 10.1016/j.ijedudev.2020.102326
   Kuhfeld M., 2020, IS COVID 19 AFFECTIN
   Kuhfeld M, 2020, EDUC RESEARCHER, V49, P549, DOI 10.3102/0013189X20965918
   Maity S, 2021, REV EDUC-US, V9, P424, DOI 10.1002/rev3.3249
   Maldonado J., 2020, EFFECT SCH CLOSURES
   Meeter M., 2021, PSYARXIV, DOI 10.31234/osf.io/8un6x
   O'Sullivan K, 2021, INT J ENV RES PUB HE, V18, DOI 10.3390/ijerph18031062
   OCONNOR M, 2020, CARE ED, P1, DOI DOI 10.1080/02643944.2020.1855674
   OECD, 2019, PISA 2018 RES VOL 3, VIII, DOI [10.1787/b5fd1b8f-en, DOI 10.1787/B5FD1B8F-EN]
   Page MJ, 2021, INT J SURG, V88, DOI 10.1016/j.ijsu.2021.105906
   Pensiero Nicola., 2020, LEARNING INEQUALITIE
   Schult J., 2022, DID STUDENTS LEARN L
   Smith J, 2021, EDUC SCI, V11, DOI 10.3390/educsci11010030
   Spitzer MWH, 2021, PLOS ONE, V16, DOI 10.1371/journal.pone.0255629
   Sterne JAC, 2016, BMJ-BRIT MED J, V355, DOI 10.1136/bmj.i4919
   Tomasik MJ, 2021, INT J PSYCHOL, V56, P566, DOI 10.1002/ijop.12728
   UNICEF, 2021, EDUCATION
   van Rijn, 2021, PSYARXIV, DOI [10.31234/osf.io/fr2v8, DOI 10.31234/OSF.IO/FR2V8]
   Ward, 2020, PISA DEV OUT OF SCH, DOI [10.1787/491fb74a-en, DOI 10.1787/491FB74A-EN]
   Woessmann L., 2020, IFO SCHNELLDIENST, V73, P38
   Wyse AE, 2020, EDUC MEAS-ISSUES PRA, V39, P60, DOI 10.1111/emip.12357
   Xie XY, 2020, JAMA PEDIATR, V174, P898, DOI 10.1001/jamapediatrics.2020.1619
   Zaccoletti S, 2020, FRONT PSYCHOL, V11, DOI 10.3389/fpsyg.2020.592670
NR 36
TC 45
Z9 45
U1 25
U2 54
PU FRONTIERS MEDIA SA
PI LAUSANNE
PA AVENUE DU TRIBUNAL FEDERAL 34, LAUSANNE, CH-1015, SWITZERLAND
SN 1664-1078
J9 FRONT PSYCHOL
JI Front. Psychol.
PD SEP 16
PY 2021
VL 12
AR 746289
DI 10.3389/fpsyg.2021.746289
PG 8
WC Psychology, Multidisciplinary
WE Social Science Citation Index (SSCI)
SC Psychology
GA UZ4AO
UT WOS:000702149700001
PM 34603162
OA Green Published, Green Submitted, gold
DA 2022-11-04
ER

PT J
AU Bramanti, SM
   Manippa, V
   Babore, A
   Dilillo, A
   Marcellino, A
   Martucci, V
   Mallardo, S
   Isoldi, S
   Bloise, S
   Sanseviero, M
   Iorfida, D
   De Luca, E
   Trumello, C
   D'Alleva, F
   Ventriglia, F
   Lubrano, R
   Del Giudice, E
AF Bramanti, Sonia M.
   Manippa, Valerio
   Babore, Alessandra
   Dilillo, Anna
   Marcellino, Alessia
   Martucci, Vanessa
   Mallardo, Saverio
   Isoldi, Sara
   Bloise, Silvia
   Sanseviero, Mariateresa
   Iorfida, Donatella
   De Luca, Enrica
   Trumello, Carmen
   D'Alleva, Francesca
   Ventriglia, Flavia
   Lubrano, Riccardo
   Del Giudice, Emanuela
TI Comparing parental distress and children's difficulties between parents
   of children with rheumatic diseases and parents of healthy children in
   families facing the COVID-19 pandemic
SO CURRENT PSYCHOLOGY
LA English
DT Article; Early Access
DE Parent psychosocial functioning; COVID-19; School-age children;
   Hyperactivity and ADHD; Chronic and recurrent pain; Rheumatology
ID BEHAVIOR PROBLEMS; MATERNAL DEPRESSION; HOSPITAL ANXIETY; JUVENILE;
   ADOLESCENTS; ARTHRITIS; QUESTIONNAIRE; EXPERIENCES; ADJUSTMENT;
   DISORDERS
AB The COVID-19 pandemic could be a threat for the health status of children with a chronic condition. The present study aimed to explore parents' and children's psychological adjustment during the current pandemic, pursuing a triple objective: to compare the psychological adjustment of parents of children with pediatric rheumatic diseases (PRDs) and parents of healthy children; to analyze children's psychological symptoms (emotional problems and hyperactivity) before and during the COVID-19 pandemic, and with or without a PRDs diagnosis; to explore the associations of children's emotional problems and hyperactivity with parents' psychological adjustment, parent-child interactions and belonging or not to families with PRDs. This cross-sectional study involved 56 parents of children with PRDs and 53 parents of healthy children. Self-report questionnaires about parents' depression, anxiety, parenting stress, and children's emotional symptoms and hyperactivity-inattention were administered. No differences were detected on psychological adjustment between parents of children with PRDs and parents of healthy children. Parents of children with PRDs reported statistically significant higher levels of children's emotional problems and hyperactivity before the pandemic, compared to parents of healthy children; during COVID-19 pandemic, emotional symptoms increased for both groups, while hyperactivity-inattention symptoms increased only in the group of healthy children. Children's emotional difficulties were associated with higher levels of parental anxiety, worse parent-child interaction and having PRDs; children's hyperactivity symptoms were related to parent-child difficult interaction and higher levels of parental depression. Findings suggest the importance to target the children in relation to their parents, when approaching the psychological aspects of PRDs.
C1 [Bramanti, Sonia M.; Manippa, Valerio; Babore, Alessandra; Trumello, Carmen; D'Alleva, Francesca] Univ G dAnnunzio, Dept Psychol Hlth & Terr Sci, Via Vestini 31, I-66100 Chieti, Italy.
   [Manippa, Valerio] Univ Bari Aldo Moro, Dept Educ Psychol & Commun, Bari, Italy.
   [Dilillo, Anna; Marcellino, Alessia; Martucci, Vanessa; Mallardo, Saverio; Isoldi, Sara; Bloise, Silvia; Sanseviero, Mariateresa; Iorfida, Donatella; De Luca, Enrica; Ventriglia, Flavia; Lubrano, Riccardo; Del Giudice, Emanuela] Sapienza Univ Rome, Maternal & Child Dept, Pediat & Neonatol Unit, Latina, Italy.
RP Babore, A (通讯作者)，Univ G dAnnunzio, Dept Psychol Hlth & Terr Sci, Via Vestini 31, I-66100 Chieti, Italy.
EM a.babore@unich.it
RI Manippa, Valerio/AAL-6503-2020
OI Manippa, Valerio/0000-0003-3892-5212; Babore,
   Alessandra/0000-0002-7317-3733
FU Universita degli Studi G. d'Annunzio Chieti Pescara within the CRUI-CARE
   Agreement
FX Open access funding provided by Universita degli Studi G. d'Annunzio
   Chieti Pescara within the CRUI-CARE Agreement.
CR Abidin R. R., 1990, PARENTING STRESS IND
   Tural DA, 2020, PEDIATR PULM, V55, P3579, DOI 10.1002/ppul.25082
   Annunziata MA, 2011, ANN ONCOL, V22, P2330, DOI 10.1093/annonc/mdq750
   Babore A, 2022, BRIT J CLIN PSYCHOL, V61, P281, DOI 10.1111/bjc.12334
   Babore A, 2021, CHILD PSYCHIAT HUM D, DOI 10.1007/s10578-021-01230-6
   Bikmazer A, 2021, INT J SOC PSYCHIATR, V67, P696, DOI 10.1177/0020764020970240
   Bramanti SM, 2021, REHABIL PSYCHOL, V66, P380, DOI 10.1037/rep0000409
   Christner N, 2021, PLOS ONE, V16, DOI 10.1371/journal.pone.0253473
   Ciaffi J, 2020, BMC RHEUMATOL, V4, DOI 10.1186/s41927-020-00165-0
   Cohen AJ, 2017, LANCET, V389, P1907, DOI [10.1016/S0140-6736(17)30505-6, 10.1016/s0140-6736(17)30505-6]
   Conti P, 2020, J BIOL REG HOMEOS AG, V34, P327, DOI 10.23812/CONTI-E
   Cote J., 2009, PHYS HLTH ED J, V74, P6
   Courtney EP, 2020, BRIT J SOC PSYCHOL, V59, P607, DOI 10.1111/bjso.12392
   De Giacomo A, 2021, RIV PSICHIATR, V56, P205, DOI 10.1708/3654.36348
   Del Giudice E., 2017, COMORBIDITY RHEUMATI, DOI [10.1007/978-3-319-59963-2_13, DOI 10.1007/978-3-319-59963-2_13]
   Dubois-Comtois K, 2021, J FAM PSYCHOL, V35, P725, DOI 10.1037/fam0000830
   Durcan G, 2021, RHEUMATOL INT, V41, P575, DOI 10.1007/s00296-021-04790-x
   Evers MM, 2011, PLOS ONE, V6, DOI 10.1371/journal.pone.0024308
   Feinstein JS, 2011, CURR BIOL, V21, P34, DOI 10.1016/j.cub.2010.11.042
   Fortuna-Reyna BD, 2021, PEDIATR RHEUMATOL, V19, DOI 10.1186/s12969-021-00524-2
   Gomez-Ramirez O, 2016, PEDIATR RHEUMATOL, V14, DOI 10.1186/s12969-016-0073-9
   Goodman R, 1997, J CHILD PSYCHOL PSYC, V38, P581, DOI 10.1111/j.1469-7610.1997.tb01545.x
   Guarino A., 2008, PARENTING STRESS IND
   Hanetz-Gamliel K, 2021, J CHILD FAM STUD, V30, P2732, DOI 10.1007/s10826-021-02115-x
   Harris J A, 1991, Arthritis Care Res, V4, P123, DOI 10.1002/art.1790040304
   Honey A, 2006, QUAL HEALTH RES, V16, P611, DOI 10.1177/1049732305285511
   Huygen ACJ, 2000, ANN RHEUM DIS, V59, P276, DOI 10.1136/ard.59.4.276
   Jiao WY, 2020, J PEDIATR-US, V221, P264, DOI 10.1016/j.jpeds.2020.03.013
   Jones F, 2009, BRIT J OCCUP THER, V72, P249, DOI 10.1177/030802260907200603
   Khoury DS, 2021, NAT MED, V27, P1205, DOI 10.1038/s41591-021-01377-8
   Kietz D, 2004, CURR OPIN RHEUMATOL, V16, P555, DOI 10.1097/01.bor.0000130282.79933.20
   Knafl K, 2015, J FAM NURS, V21, P579, DOI 10.1177/1074840715601475
   LeBovidge JS, 2003, J PEDIATR PSYCHOL, V28, P29, DOI 10.1093/jpepsy/28.1.29
   Lee SA, 2020, DEATH STUD, DOI [10.1080/07481187.2020.1748481, 10.1080/07481187.2020.1853885]
   Liu SH, 2022, J PEDIATR PSYCHOL, V47, P158, DOI 10.1093/jpepsy/jsab135
   Lovejoy MC, 2000, CLIN PSYCHOL REV, V20, P561, DOI 10.1016/S0272-7358(98)00100-7
   Margetic B, 2005, EUR PSYCHIAT, V20, P274, DOI 10.1016/j.eurpsy.2004.12.014
   Masi A, 2021, J PAEDIATR CHILD H, V57, P631, DOI 10.1111/jpc.15285
   Memari Amir Hossein, 2016, Int J Chronic Dis, V2016, P5726236, DOI 10.1155/2016/5726236
   Middleton M, 2009, INFANT CHILD DEV, V18, P323, DOI 10.1002/icd.598
   Morelli M., 2021, MALTRATTAMENTO ABUSO, V23, P47, DOI [10.3280/MAL2021-001004, DOI 10.3280/MAL2021-001004]
   Morelli M, 2022, J CHILD FAM STUD, V31, P1522, DOI 10.1007/s10826-022-02266-5
   Mozzoni M., 2020, CORONAVIRUS ANXIETY
   Naddei R, 2022, ARTHRIT CARE RES, DOI 10.1002/acr.24768
   Nelson PA, 2012, QUAL HEALTH RES, V22, P346, DOI 10.1177/1049732311421178
   Nicholson JS, 2011, DEV PSYCHOL, V47, P1312, DOI 10.1037/a0023912
   Noll RB, 2000, ARTHRITIS RHEUM, V43, P1387, DOI 10.1002/1529-0131(200006)43:6<1387::AID-ANR24>3.0.CO;2-C
   Pinquart M, 2011, J PEDIATR PSYCHOL, V36, P1003, DOI 10.1093/jpepsy/jsr042
   Prakken B, 2011, LANCET, V377, P2138, DOI 10.1016/S0140-6736(11)60244-4
   Ryan JL, 2013, J CLIN PSYCHOL MED S, V20, P351, DOI 10.1007/s10880-013-9365-0
   Ryan JL, 2010, REHABIL PSYCHOL, V55, P286, DOI 10.1037/a0020182
   Sani G, 2020, PSYCHIAT CLIN NEUROS, V74, P372, DOI 10.1111/pcn.13004
   Senkalfa BP, 2020, PEDIATR PULM, V55, P2128, DOI 10.1002/ppul.24900
   Shaw DS, 2009, DEV PSYCHOPATHOL, V21, P417, DOI 10.1017/S0954579409000236
   Soper D., 2019, A PRIORI SAMPLE SIZE
   TIMKO C, 1992, J PEDIATR PSYCHOL, V17, P705, DOI 10.1093/jpepsy/17.6.705
   Tobia V, 2018, CHILD PSYCHIAT HUM D, V49, P1, DOI 10.1007/s10578-017-0723-2
   Torres-Made MD, 2020, PEDIATR RHEUMATOL, V18, DOI 10.1186/s12969-020-0400-z
   Trumello C, 2022, CHILD CARE HLTH DEV, V48, P917, DOI 10.1111/cch.12912
   Wagner JL, 2003, J PEDIATR PSYCHOL, V28, P453, DOI 10.1093/jpepsy/jsg036
   WALLANDER JL, 1989, J PEDIATR PSYCHOL, V14, P157, DOI 10.1093/jpepsy/14.2.157
   Wang CY, 2020, BRAIN BEHAV IMMUN, V87, P40, DOI 10.1016/j.bbi.2020.04.028
   WHO, 2012, GLOBAL TUBERCULOSIS REPORT 2012, P1
   Woodgate RL, 2008, QUAL HEALTH RES, V18, P1075, DOI 10.1177/1049732308320112
   Yuwen WC, 2017, J PEDIATR NURS, V37, pE23, DOI 10.1016/j.pedn.2017.07.007
   ZIGMOND AS, 1983, ACTA PSYCHIAT SCAND, V67, P361, DOI 10.1111/j.1600-0447.1983.tb09716.x
NR 66
TC 0
Z9 0
U1 2
U2 2
PU SPRINGER
PI NEW YORK
PA ONE NEW YORK PLAZA, SUITE 4600, NEW YORK, NY, UNITED STATES
SN 1046-1310
EI 1936-4733
J9 CURR PSYCHOL
JI Curr. Psychol.
DI 10.1007/s12144-022-03589-8
EA AUG 2022
PG 10
WC Psychology, Multidisciplinary
WE Social Science Citation Index (SSCI)
SC Psychology
GA 3O4SE
UT WOS:000836828700003
PM 35967493
OA Green Published, hybrid
DA 2022-11-04
ER

PT J
AU Hamerman, EJ
   Aggarwal, A
   Poupis, LM
AF Hamerman, Eric J.
   Aggarwal, Anubhav
   Poupis, Lauren Mayor
TI Generalized self-efficacy and compliance with health behaviours related
   to COVID-19 in the US
SO PSYCHOLOGY & HEALTH
LA English
DT Article; Early Access
DE Generalized self-efficacy; COVID-19; reactance; health compliance
ID REACTANCE THEORY; INTERVENTIONS; TRANSMISSION; ADOLESCENTS; ADULTS;
   NORMS
AB Objective Investigate the role of generalized self-efficacy (GSE) in compliance with COVID-19 health behaviours such as wearing masks and social distancing. Design Two studies conducted online in the US: 312 adults in Study 1 and 253 adults in Study 2. Main outcome measures In Study 1, participants reported compliance with four health behaviours related to COVID-19: social distancing, hand washing, avoiding non-essential travel, and wearing masks. In Study 2, participants reported expected compliance with wearing masks when it was framed as a national requirement, a state requirement, or a recommendation. Results In Study 1, GSE positively affected reported compliance with COVID-19 health behaviours. This result was mediated by the perception that these behaviours would offer enhanced control. Psychological reactance negatively affected reported compliance, while trust in science-based institutions and perceived threat from COVID-19 exerted positive effects. In Study 2, requiring (vs. recommending) masks led to higher willingness to comply with COVID-19 health behaviours. This was moderated by GSE, which significantly impacted compliance only when masks were required rather than recommended. Conclusion Higher GSE predicted increased compliance with health behaviours related to COVID-19, such as wearing masks. This effect was strongest when these behaviours were framed as required rather than recommended.
C1 [Hamerman, Eric J.; Aggarwal, Anubhav; Poupis, Lauren Mayor] Iona Coll, LaPenta Sch Business, 715 North Ave, New Rochelle, NY 10801 USA.
RP Hamerman, EJ (通讯作者)，Iona Coll, LaPenta Sch Business, 715 North Ave, New Rochelle, NY 10801 USA.
EM ehamerman@iona.edu
CR Aschwanden C, 2021, NATURE, V591, P520, DOI 10.1038/d41586-021-00728-2
   Bandura, 1997, SELF EFFICACY EXERCI
   BANDURA A, 1977, PSYCHOL REV, V84, P191, DOI 10.1037/0033-295X.84.2.191
   Behrmann S., 2020, USA TODAY
   Bolin JH, 2014, J EDUC MEAS, V51, P335, DOI 10.1111/jedm.12050
   Brehm S.S., 2013, PSYCHOL REACTANCE TH
   Centers for Disease Control and Prevention [CDC], 2020, PROT YOURS OTH
   Centers of Disease Control and Prevention (CDC), 2021, PROT YOURS OTH
   De las Cuevas C, 2014, BMC PSYCHIATRY, V14, DOI 10.1186/s12888-014-0324-6
   De Vries H., 1988, HEALTH EDUC RES, V3, P273, DOI [10.1093/her/3.3.273, DOI 10.1093/HER/3.3.273]
   Druckman JN, 2021, J EXP POLIT SCI, V8, P223, DOI 10.1017/XPS.2020.28
   Fogarty JS, 1997, SOC SCI MED, V45, P1277, DOI 10.1016/S0277-9536(97)00055-5
   Gadarian SK, 2021, PLOS ONE, V16, DOI 10.1371/journal.pone.0249596
   Gill V., 2020, BBC NEWS 0606
   Gollwitzer A, 2020, NAT HUM BEHAV, V4, P1186, DOI 10.1038/s41562-020-00977-7
   Goodman JK, 2017, J CONSUM RES, V44, P196, DOI 10.1093/jcr/ucx047
   Green J, 2020, SCI ADV, V6, DOI 10.1126/sciadv.abc2717
   Griva K, 2000, PSYCHOL HEALTH, V15, P733, DOI 10.1080/08870440008405578
   Haffajee RL, 2020, NEW ENGL J MED, V382, DOI 10.1056/NEJMp2006740
   Hall MG, 2017, J BEHAV MED, V40, P520, DOI 10.1007/s10865-016-9821-z
   Hamerman EJ, 2013, J CONSUM RES, V40, P428, DOI 10.1086/670762
   Hamilton K, 2017, HEALTH EDUC BEHAV, V44, P175, DOI 10.1177/1090198116648266
   Hamilton L.C., 2020, CARSEY SCH PUBLIC PO, V415, P1
   Hart PS, 2020, SCI COMMUN, V42, P679, DOI 10.1177/1075547020950735
   Hong SM, 1996, EDUC PSYCHOL MEAS, V56, P173, DOI 10.1177/0013164496056001014
   Johnson C., 2020, FEW US ADULTS SAY TH
   Judge TA, 1998, HUM PERFORM, V11, P167, DOI 10.1207/s15327043hup1102&3_4
   Judge TA, 2002, J PERS SOC PSYCHOL, V83, P693, DOI 10.1037//0022-3514.83.3.693
   Kates J., 2021, RED BLUE DIVIDE VACC
   Katz SJ, 2013, MEDIA PSYCHOL, V16, P245, DOI 10.1080/15213269.2013.798853
   Laurin K, 2012, PSYCHOL SCI, V23, P205, DOI 10.1177/0956797611429468
   Luszczynska A, 2005, J PSYCHOL, V139, P439, DOI 10.3200/JRLP.139.5.439-457
   Luszczynska A, 2004, PSYCHOL HEALTH, V19, P577, DOI 10.1080/0887044042000205844
   Luszczynska A., 2005, SELF EFFICACY BELIEF, P139
   Luszczynska A, 2016, PSYCHOL HEALTH, V31, P40, DOI 10.1080/08870446.2015.1070156
   Lyu W, 2020, HEALTH AFFAIR, V39, P1419, DOI 10.1377/hlthaff.2020.00818
   Miron AM, 2006, Z SOZIALPSYCHOL, V37, P9, DOI 10.1024/0044-3514.37.1.9
   Pearce K., 2021, HUB 0115
   Pei S, 2020, SCI ADV, V6, DOI 10.1126/sciadv.abd6370
   Plohl N, 2021, PSYCHOL HEALTH MED, V26, P1, DOI 10.1080/13548506.2020.1772988
   Pristl AC, 2021, J CONSUM BEHAV, V20, P635, DOI 10.1002/cb.1890
   Ringold, 2002, J CONSUMER POLICY, V25, P27, DOI [10.1023/a:1014588126336, DOI 10.1023/A:1014588126336]
   Schwarzer R, 1999, ANXIETY STRESS COPIN, V12, P145, DOI 10.1080/10615809908248327
   Schwarzer R., 1995, MEASURES HLTH PSYCHO, P35, DOI DOI 10.1037/T00393-000
   Schwarzer R., 1996, PREDICTING HLTH BEHA, P163
   Schwarzer R., 1992, SELF EFFICACY THOUGH
   Servick K, 2021, SCIENCE, V371, P224, DOI 10.1126/science.371.6526.224
   Sheeran P, 2016, HEALTH PSYCHOL, V35, P1178, DOI 10.1037/hea0000387
   Siegrist M, 2014, EUR PSYCHOL, V19, P23, DOI 10.1027/1016-9040/a000169
   Smith SMS, 2015, RESPIROLOGY, V20, P896, DOI 10.1111/resp.12541
   Stok FM, 2014, APPL PSYCHOL-HLTH WE, V6, P230, DOI 10.1111/aphw.12026
   Stutt ROJH, 2020, P ROY SOC A-MATH PHY, V476, DOI 10.1098/rspa.2020.0376
   The White House, 2021, EXECUTIVE ORDER PROT
   Williams DM, 2010, PERS SOC PSYCHOL REV, V14, P417, DOI 10.1177/1088868310368802
   Williams S.N., 2020, PUBLIC PERCEPTIONS N, DOI [10.1101/2020.11.17.20233486, DOI 10.1101/2020.11.17.20233486]
   Xu J, 2015, PSYCHOL HEALTH, V30, P423, DOI 10.1080/08870446.2014.977280
   Yong E, 2020, ATLANTIC
   Young SD, 2021, PREV MED, V145, DOI 10.1016/j.ypmed.2021.106424
   Zhang RY, 2020, P NATL ACAD SCI USA, V117, P14857, DOI 10.1073/pnas.2009637117
NR 59
TC 3
Z9 3
U1 4
U2 13
PU TAYLOR & FRANCIS LTD
PI ABINGDON
PA 2-4 PARK SQUARE, MILTON PARK, ABINGDON OR14 4RN, OXON, ENGLAND
SN 0887-0446
EI 1476-8321
J9 PSYCHOL HEALTH
JI Psychol. Health
DI 10.1080/08870446.2021.1994969
EA OCT 2021
PG 18
WC Public, Environmental & Occupational Health; Psychology,
   Multidisciplinary
WE Social Science Citation Index (SSCI)
SC Public, Environmental & Occupational Health; Psychology
GA WT2SF
UT WOS:000715718000001
PM 34747676
DA 2022-11-04
ER

PT J
AU Wojcik, H
   Breslow, AS
   Fisher, MR
   Rodgers, CRR
   Kubiszewski, P
   Gabbay, V
AF Wojcik, Hailey
   Breslow, Aaron S.
   Fisher, Marla R.
   Rodgers, Caryn R. R.
   Kubiszewski, Patryk
   Gabbay, Vilma
TI Mental Health Disparities Among Sexual and Gender Minority Frontline
   Health Care Workers During the Height of the COVID-19 Pandemic
SO LGBT HEALTH
LA English
DT Article
DE gender identity; health disparities; mental health; sexual orientation
ID LGBTQ; EXPERIENCES; SUPPORT
AB Purpose: This study measured mental health disparities in a Bronx, New York sample of frontline health care workers collected May-July, 2020, during the first wave of the COVID-19 pandemic.Methods: Using survey data (N = 741), we compared demographics, COVID-19 stressors, and adverse mental health outcomes between sexual and gender minority (SGM, n = 102) and non-SGM (n = 639) health care workers through chi-square/Kruskal-Wallis tests, crude/adjusted odds, and prevalence ratios.Results: SGM frontline health care workers had significantly higher depression, anxiety, impact of COVID-19, and psychological distress. Income (lower), age (younger), and COVID-19 stressors accelerated differences.Conclusion: Health care systems should support SGM frontline health care workers through affirming trauma-informed programming.
C1 [Wojcik, Hailey] CUNY City Coll, Dept Psychol, New York, NY USA.
   [Wojcik, Hailey; Breslow, Aaron S.; Fisher, Marla R.; Rodgers, Caryn R. R.; Kubiszewski, Patryk] Albert Einstein Coll Med, PRIME Ctr Hlth Equ, Dept Psychiat & Behav Sci, Bronx, NY USA.
   [Breslow, Aaron S.; Fisher, Marla R.; Kubiszewski, Patryk; Gabbay, Vilma] Albert Einstein Coll Med, Psychiat Res Inst Montefiore Einstein, Dept Psychiat & Behav Sci, Bronx, NY USA.
   [Rodgers, Caryn R. R.] Albert Einstein Coll Med, Dept Pediat, Bronx, NY USA.
   [Gabbay, Vilma] Nathan S Kline Inst Psychiat Res, Orangeburg, NY USA.
   [Wojcik, Hailey] CUNY City Coll, North Acad Ctr, Dept Psychol, 160 Convent Ave,Room 101, New York, NY 10031 USA.
RP Wojcik, H (通讯作者)，CUNY City Coll, North Acad Ctr, Dept Psychol, 160 Convent Ave,Room 101, New York, NY 10031 USA.
EM hwojcik000@citymail.cuny.edu
OI Wojcik, Hailey/0000-0003-4897-574X
CR Ashley F, 2021, SEX RES SOC POLICY, V18, P800, DOI 10.1007/s13178-020-00500-7
   Association of American Medical Colleges, 2021, MED SCH GRAD QUEST
   Bastien CH, 2001, SLEEP MED, V2, P297, DOI 10.1016/S1389-9457(00)00065-4
   Bernstein CA, 2021, JT COMM J QUAL PATIE, V47, P185, DOI 10.1016/j.jcjq.2020.11.009
   Braitman AL, 2008, J LESBIAN STUD, V12, P501, DOI 10.1080/10894160802278663
   Bush K, 1998, ARCH INTERN MED, V158, P1789, DOI 10.1001/archinte.158.16.1789
   Chatterjee S, 2020, DIABETES METAB SYND, V14, P1757, DOI 10.1016/j.dsx.2020.09.001
   Dimant OE, 2019, TRANSGENDER HEALTH, V4, P209, DOI 10.1089/trgh.2019.0021
   Drabble LA, 2021, J HOMOSEXUAL, V68, P545, DOI 10.1080/00918369.2020.1868182
   Eliason MJ, 2018, J HOMOSEXUAL, V65, P561, DOI 10.1080/00918369.2017.1328224
   Fish JN, 2020, J ADOLESCENT HEALTH, V67, P450, DOI 10.1016/j.jadohealth.2020.06.002
   Gacita Anthony, 2017, MedEdPORTAL, V13, P10597, DOI 10.15766/mep_2374-8265.10597
   Gato J, 2021, J HOMOSEXUAL, V68, P612, DOI 10.1080/00918369.2020.1868186
   Goldbach C, 2021, PSYCHOL SEX ORIENTAT, V8, P123, DOI 10.1037/sgd0000463
   Gonzalez KA, 2021, PSYCHOL SEX ORIENTAT, V8, P133, DOI 10.1037/sgd0000501
   HOROWITZ M, 1979, PSYCHOSOM MED, V41, P209, DOI 10.1097/00006842-197905000-00004
   Human Rights Campaign, 2020, LIV LIV MAN LGBTQ CO
   Human Rights Campaign, 2020, EC IMP COVID 19 BLAC
   James SE., 2016, REPORT 2015 US TRANS
   Jen S, 2020, J GERONTOL SOC WORK, V63, P607, DOI 10.1080/01634372.2020.1793255
   Kessler RC, 2002, PSYCHOL MED, V32, P959, DOI 10.1017/S0033291702006074
   Kroenke K, 2001, J GEN INTERN MED, V16, P606, DOI 10.1046/j.1525-1497.2001.016009606.x
   Mansh M, 2015, ACAD MED, V90, P634, DOI 10.1097/ACM.0000000000000657
   Medley G., 2016, NSDUH DATA REV
   Meyer IH, 2015, PSYCHOL SEX ORIENTAT, V2, P209, DOI [10.1037/sgd0000132, DOI 10.1037/SGD0000132]
   Meyer IH, 2021, PLOS ONE, V16, DOI 10.1371/journal.pone.0246827
   Narang Puneet, 2018, Prim Care Companion CNS Disord, V20, DOI 10.4088/PCC.18nr02273
   Pachankis JE, 2021, PSYCHIAT SERV, V72, P669, DOI 10.1176/appi.ps.202000575
   Prins A, 2016, J GEN INTERN MED, V31, P1206, DOI 10.1007/s11606-016-3703-5
   Salerno JP, 2020, PSYCHOL TRAUMA-US, V12, pS239, DOI 10.1037/tra0000837
   Santo N., 2021, SHARED TRAUMA SHARED, P127, DOI DOI 10.1007/978-3-030-61442-3_14D
   Shanafelt T, 2020, JAMA-J AM MED ASSOC, V323, P2133, DOI 10.1001/jama.2020.5893
   Shechter A, 2020, GEN HOSP PSYCHIAT, V66, P1, DOI 10.1016/j.genhosppsych.2020.06.007
   Spitzer RL, 2006, ARCH INTERN MED, V166, P1092, DOI 10.1001/archinte.166.10.1092
   Tegan and Sara Foundation, 2021, US LGBTQ COMM COVID
   Wadhera RK, 2020, JAMA-J AM MED ASSOC, V323, P2192, DOI 10.1001/jama.2020.7197
   Young KP, 2021, PSYCHIAT SERV, V72, P122, DOI 10.1176/appi.ps.202000424
NR 37
TC 0
Z9 0
U1 4
U2 4
PU MARY ANN LIEBERT, INC
PI NEW ROCHELLE
PA 140 HUGUENOT STREET, 3RD FL, NEW ROCHELLE, NY 10801 USA
SN 2325-8292
EI 2325-8306
J9 LGBT HEALTH
JI LGBT Health
PD JUL 1
PY 2022
VL 9
IS 5
BP 359
EP 367
DI 10.1089/lgbt.2021.0276
EA MAY 2022
PG 9
WC Public, Environmental & Occupational Health
WE Science Citation Index Expanded (SCI-EXPANDED); Social Science Citation Index (SSCI)
SC Public, Environmental & Occupational Health
GA 5M0OM
UT WOS:000797999300001
PM 35587793
OA Green Published
DA 2022-11-04
ER

PT J
AU Wen, LM
   Xu, HL
   Rissel, C
   Kerr, E
   Buchanan, L
   Taki, S
   Phongsavan, P
   Chua, RK
   Hua, MY
   Wardle, K
   Simone, L
   Hayes, A
   Baur, LA
AF Wen, Li Ming
   Xu, Huilan
   Rissel, Chris
   Kerr, Erin
   Buchanan, Limin
   Taki, Sarah
   Phongsavan, Philayrath
   Chua, Reuel Kangjie
   Hua, Myna
   Wardle, Karen
   Simone, Lisa
   Hayes, Alison
   Baur, Louise A.
TI Demographic Predictors of Mothers' Willingness to Vaccinate Young
   Children Against COVID-19, Get Tested and Isolate: A Cross-Sectional
   Survey Before and During the Greater Sydney Lockdown 2021, Australia
SO FRONTIERS IN PUBLIC HEALTH
LA English
DT Article
DE COVID-19; 2019 corona virus disease; a cross-sectional survey; young
   children; vaccination; health promotion
AB Background and ObjectivesHaving a COVID-19 vaccination, getting tested, and self-isolating if symptomatic are some of the most important mitigation strategies for preventing the spread of COVID-19. This study aimed to investigate whether demographic factors are associated with mothers' willingness to vaccinate their 4-year-old children against COVID-19 if a suitable vaccine becomes available or to get tested and self-isolate if they themselves have COVID-19 symptoms and whether the willingness could be influenced by the Greater Sydney lockdown 2021. MethodsA cross-sectional telephone survey was conducted between 24th February and 26th October 2021. Questions from the NSW Adult Population Health Survey and from previously published studies were used to assess family demographics, mothers' willingness to vaccinate their young children, and willingness to get tested and self-isolate if symptomatic. The survey involved 604 mothers of children aged 4 years who participated in an existing trial in Sydney, Australia. ResultsMothers were more willing to vaccinate their children when the child's father had a tertiary education or higher, with an adjusted odds ratio (AOR) of 2.60 (95% CI 1.67-4.04). Mothers who were older than 30 years or who completed the survey during the lockdown were more willing to get tested if symptomatic, with AOR 2.50 (95% CI 1.17-5.36) and AOR 3.36 (95% CI 1.41-8.02), respectively. Mothers who were married or had de-facto partners were more willing to self-isolate if symptomatic [AOR 17.15 (95% CI 3.56-82.65)]. ConclusionFathers' educational level, mothers' age, and marital status were associated with mothers' willingness to vaccinate their young children if a suitable vaccine were available, to get tested, and self-isolate if symptomatic respectively. The promotion of mitigation strategies for tackling the COVID-19 pandemic needs to take into account specific family demographics.
C1 [Wen, Li Ming; Xu, Huilan; Kerr, Erin; Buchanan, Limin; Taki, Sarah; Chua, Reuel Kangjie; Simone, Lisa] Hlth Promot Unit, Populat Hlth Res & Evaluat Hub, Sydney Local Hlth Dist, Sydney, NSW, Australia.
   [Wen, Li Ming; Rissel, Chris; Buchanan, Limin; Taki, Sarah; Phongsavan, Philayrath; Hayes, Alison; Baur, Louise A.] Univ Sydney, Fac Med & Hlth, Sydney Sch Publ Hlth, Sydney, NSW, Australia.
   [Wen, Li Ming; Buchanan, Limin; Taki, Sarah; Hayes, Alison; Baur, Louise A.] NHMRC Ctr Res Excellence Early Prevent Obes Childh, Sydney, NSW, Australia.
   [Wen, Li Ming; Xu, Huilan; Buchanan, Limin; Taki, Sarah] Sydney Inst Women Children & Their Families, Sydney Local Hlth Dist, Sydney, NSW, Australia.
   [Wen, Li Ming; Phongsavan, Philayrath; Hayes, Alison; Baur, Louise A.] Univ Sydney, Charles Perkins Ctr, Sydney, NSW, Australia.
   [Hua, Myna] Hlth Promot Serv, Populat Hlth, South Eastern Sydney Local Hlth Dist, Sydney, NSW, Australia.
   [Wardle, Karen] Hlth Promot Serv Populat Hlth, South Western Sydney Local Hlth Dist, Sydney, NSW, Australia.
   [Baur, Louise A.] Univ Sydney, Sydney Med Sch, Discipline Child & Adolescent Hlth, Sydney, NSW, Australia.
RP Wen, LM (通讯作者)，Hlth Promot Unit, Populat Hlth Res & Evaluat Hub, Sydney Local Hlth Dist, Sydney, NSW, Australia.; Wen, LM (通讯作者)，Univ Sydney, Fac Med & Hlth, Sydney Sch Publ Hlth, Sydney, NSW, Australia.; Wen, LM (通讯作者)，NHMRC Ctr Res Excellence Early Prevent Obes Childh, Sydney, NSW, Australia.; Wen, LM (通讯作者)，Sydney Inst Women Children & Their Families, Sydney Local Hlth Dist, Sydney, NSW, Australia.; Wen, LM (通讯作者)，Univ Sydney, Charles Perkins Ctr, Sydney, NSW, Australia.
EM liming.wen@health.nsw.gov.au
OI Rissel, Chris/0000-0002-2156-8581
FU NSW Health Translational Research [TRGS 200]; Australian National Health
   and Medical Research Council [APP1169823]
FX This study was part of an intervention trial funded by the NSW Health
   Translational Research Grant Scheme 2016 (ID number: TRGS 200) and the
   Australian National Health and Medical Research Council Partnership
   Project APP1169823.
CR [Anonymous], AUSTR GOVT NATL PLAN
   Australia Government Department of Health, AB
   Australian Government Department of Health, COR COVID 19 GLANC 1
   Aw J, 2021, VACCINES-BASEL, V9, DOI 10.3390/vaccines9080900
   Bell S, 2020, VACCINE, V38, P7789, DOI 10.1016/j.vaccine.2020.10.027
   Bonner C., 2020, MEDRXIV, DOI [10.1101/2020.09.24.20201236, DOI 10.1101/2020.09.24.20201236]
   Carlsen E O., 2020, PREPRINT, DOI [10.1101/2020.12.18.20248405, DOI 10.1101/2020.12.18.20248405]
   Cascini F, 2021, ECLINICALMEDICINE, V40, DOI 10.1016/j.eclinm.2021.101113
   Choi SH, 2021, J KOREAN MED SCI, V36, DOI 10.3346/jkms.2021.36.e227
   Ekambareshwar M, 2018, TRIALS, V19, DOI 10.1186/s13063-018-2871-5
   Hawkins RB, 2020, PUBLIC HEALTH, V189, P129, DOI 10.1016/j.puhe.2020.09.016
   Lee RWK, 2020, BMC PREGNANCY CHILDB, V20, DOI 10.1186/s12884-020-03378-w
   MacDonald NE, 2015, VACCINE, V33, P4161, DOI 10.1016/j.vaccine.2015.04.036
   New South Wales Government Department of Health, 2017, NSW SCH STUD HLTH BE
   Skjefte M, 2021, EUR J EPIDEMIOL, V36, P197, DOI 10.1007/s10654-021-00728-6
   Wan X, 2021, HUM VACC IMMUNOTHER, V17, P3969, DOI 10.1080/21645515.2021.1955606
   Wen LM, 2021, BMJ OPEN, V11, DOI 10.1136/bmjopen-2021-050557
   Wen LM, 2022, PEDIATR OBES, V17, DOI 10.1111/ijpo.12875
   Wen LM, 2020, JAMA PEDIATR, V174, P657, DOI 10.1001/jamapediatrics.2020.0215
   Wen LM, 2019, BMC PUBLIC HEALTH, V19, DOI 10.1186/s12889-019-7058-9
   Wen LM, 2017, BMC PUBLIC HEALTH, V17, DOI 10.1186/s12889-016-4005-x
   Williams P, 2021, MEDRXIV, DOI [10.1101/2021.12.27.21268348, DOI 10.1101/2021.12.27.21268348]
   World Health Organization, COR COVID 19 DASHB
   Yilmaz M, 2021, INT J CLIN PRACT, V75, DOI 10.1111/ijcp.14364
NR 24
TC 0
Z9 0
U1 0
U2 0
PU FRONTIERS MEDIA SA
PI LAUSANNE
PA AVENUE DU TRIBUNAL FEDERAL 34, LAUSANNE, CH-1015, SWITZERLAND
EI 2296-2565
J9 FRONT PUBLIC HEALTH
JI Front. Public Health
PD MAY 27
PY 2022
VL 10
AR 904495
DI 10.3389/fpubh.2022.904495
PG 8
WC Public, Environmental & Occupational Health
WE Science Citation Index Expanded (SCI-EXPANDED); Social Science Citation Index (SSCI)
SC Public, Environmental & Occupational Health
GA 2D1ML
UT WOS:000811319900001
PM 35712281
OA gold, Green Published
DA 2022-11-04
ER

PT J
AU Fortgang, RG
   Wang, SB
   Millner, AJ
   Reid-Russell, A
   Beukenhorst, AL
   Kleiman, EM
   Bentley, KH
   Zuromski, KL
   Al-Suwaidi, M
   Bird, SA
   Buonopane, R
   DeMarco, D
   Haim, A
   Joyce, VW
   Kastman, EK
   Kilbury, E
   Lee, HIS
   Mair, P
   Nash, CC
   Onnela, JP
   Smoller, JW
   Nock, MK
AF Fortgang, Rebecca G.
   Wang, Shirley B.
   Millner, Alexander J.
   Reid-Russell, Azure
   Beukenhorst, Anna L.
   Kleiman, Evan M.
   Bentley, Kate H.
   Zuromski, Kelly L.
   Al-Suwaidi, Maha
   Bird, Suzanne A.
   Buonopane, Ralph
   DeMarco, Dylan
   Haim, Adam
   Joyce, Victoria W.
   Kastman, Erik K.
   Kilbury, Erin
   Lee, Hye-In S.
   Mair, Patrick
   Nash, Carol C.
   Onnela, Jukka-Pekka
   Smoller, Jordan W.
   Nock, Matthew K.
TI Increase in Suicidal Thinking During COVID-19
SO CLINICAL PSYCHOLOGICAL SCIENCE
LA English
DT Article
DE interpersonal interaction; longitudinal methods; suicide prevention
ID EPIDEMIC
AB There is concern that the COVID-19 pandemic may cause increased risk of suicide. In the current study, we tested whether suicidal thinking has increased during the COVID-19 pandemic and whether such thinking was predicted by increased feelings of social isolation. In a sample of 55 individuals recently hospitalized for suicidal thinking or behaviors and participating in a 6-month intensive longitudinal smartphone monitoring study, we examined suicidal thinking and isolation before and after the COVID-19 pandemic was declared a national emergency in the United States. We found that suicidal thinking increased significantly among adults (odds ratio [OR] = 4.01, 95% confidence interval [CI] = [3.28, 4.90], p < .001) but not adolescents (OR = 0.84, 95% CI = [0.69, 1.01], p = .07) during the onset of the COVID-19 pandemic. Increased feelings of isolation predicted suicidal thinking during the pandemic phase. Given the importance of social distancing policies, these findings support the need for digital outreach and treatment.
C1 [Fortgang, Rebecca G.; Wang, Shirley B.; Millner, Alexander J.; Reid-Russell, Azure; Bentley, Kate H.; Zuromski, Kelly L.; Al-Suwaidi, Maha; DeMarco, Dylan; Kastman, Erik K.; Kilbury, Erin; Lee, Hye-In S.; Mair, Patrick; Nock, Matthew K.] Harvard Univ, Dept Psychol, Boston, MA 02115 USA.
   [Fortgang, Rebecca G.; Bentley, Kate H.; Bird, Suzanne A.; Kilbury, Erin; Smoller, Jordan W.; Nock, Matthew K.] Massachusetts Gen Hosp, Dept Psychiat, Boston, MA 02114 USA.
   [Millner, Alexander J.; Zuromski, Kelly L.; Buonopane, Ralph; Joyce, Victoria W.; Nash, Carol C.; Nock, Matthew K.] Franciscan Childrens, Brighton, MA USA.
   [Beukenhorst, Anna L.; Onnela, Jukka-Pekka] Harvard TH Chan Sch Publ Hlth, Dept Biostat, Boston, MA USA.
   [Kleiman, Evan M.] Rutgers State Univ, Dept Psychol, New Brunswick, NJ USA.
   [Haim, Adam] NIMH, Bethesda, MD 20892 USA.
RP Fortgang, RG (通讯作者)，Harvard Univ, Dept Psychol, Boston, MA 02115 USA.
EM fortgang@fas.harvard.edu
RI Fortgang, Rebecca/AES-5407-2022; Kleiman, Evan M/H-3908-2019; Wang,
   Shirley/AAM-4560-2020
OI Fortgang, Rebecca/0000-0001-5388-3386; Kleiman, Evan
   M/0000-0001-8002-1167; Wang, Shirley/0000-0002-8583-3014; Beukenhorst,
   Anna L/0000-0002-1765-4890; Millner, Alexander/0000-0001-6092-2857; Lee,
   Hye In Sarah/0000-0002-7062-616X
FU National Institute of Mental Health [U01-MH116928]; National Science
   Foundation Graduate Research Fellowship [DGE-1745303]
FX This work was funded by National Institute of Mental Health Grant
   U01-MH116928. S. B. Wang is supported by the National Science Foundation
   Graduate Research Fellowship Grant DGE-1745303.
CR Appleby L, 1999, BRIT J PSYCHIAT, V175, P168, DOI 10.1192/bjp.175.2.168
   Bates D, 2015, J STAT SOFTW, V67, P1, DOI 10.18637/jss.v067.i01
   Cheung YT, 2008, INT J GERIATR PSYCH, V23, P1231, DOI 10.1002/gps.2056
   Holmes EA, 2020, LANCET PSYCHIAT, V7, P547, DOI 10.1016/S2215-0366(20)30168-1
   Jacobson NC, 2020, JMIR MENT HEALTH, V7, DOI 10.2196/19347
   Kaparounaki CK, 2020, PSYCHIAT RES, V290, DOI 10.1016/j.psychres.2020.113111
   Killgore WDS, 2020, PSYCHIAT RES, V290, DOI 10.1016/j.psychres.2020.113117
   Kirzinger A., 2020, KFF HLTH TRACKING PO
   Kleiman EM, 2018, DEPRESS ANXIETY, V35, P601, DOI 10.1002/da.22730
   Krumholz H.M., 2020, SUICIDE DEATHS STAY, DOI 10.1101/2020.10.20.20215343
   McClure K., 2020, PRELIMINARY INVESTIG, DOI [10.31234/osf.io/68djp, DOI 10.31234/OSF.IO/68DJP, https://ifbic1b13095ec5284139sxb6oo5q69pxw6ccffiac.eds.tju.edu.cn/10.31234/osf.io/68djp]
   R Core Team, 2021, R LANG ENV STAT COMP
   Reger MA, 2020, JAMA PSYCHIAT, V77, P1093, DOI 10.1001/jamapsychiatry.2020.1060
   Thakur V, 2020, BRAIN BEHAV IMMUN, V88, P952, DOI 10.1016/j.bbi.2020.04.062
   Torous J., 2016, JMIR MENT HLTH, V3
   WASSERMAN IM, 1992, SUICIDE LIFE-THREAT, V22, P240
   Wood S.N, 2017, GEN ADDITIVE MODELS
   World Health Organization (WHO), 2020, COR COVID 19
NR 18
TC 15
Z9 15
U1 2
U2 14
PU SAGE PUBLICATIONS INC
PI THOUSAND OAKS
PA 2455 TELLER RD, THOUSAND OAKS, CA 91320 USA
SN 2167-7026
EI 2167-7034
J9 CLIN PSYCHOL SCI
JI Clin. Psychol. Sci.
PD MAY
PY 2021
VL 9
IS 3
BP 482
EP 488
DI 10.1177/2167702621993857
EA MAR 2021
PG 7
WC Psychology, Clinical; Psychiatry; Psychology
WE Science Citation Index Expanded (SCI-EXPANDED); Social Science Citation Index (SSCI)
SC Psychology; Psychiatry
GA SB7ZU
UT WOS:000630562400001
OA Green Published, hybrid
DA 2022-11-04
ER

PT J
AU Castellano-Tejedor, C
   Torres-Serrano, M
   Cencerrado, A
AF Castellano-Tejedor, Carmina
   Torres-Serrano, Maria
   Cencerrado, Andres
TI Psychological impact in the time of COVID-19: A cross-sectional
   population survey study during confinement
SO JOURNAL OF HEALTH PSYCHOLOGY
LA English
DT Article
DE COVID-19; cross-sectional survey; non-pharmaceutical interventions;
   online survey; pandemic; population mental health; psychological impact;
   quarantine
ID DEPRESSION; GENDER; HEALTH; SARS
AB The transformation that COVID-19 has brought upon the world is unparalleled. The impact on mental health is equally unprecedented and yet unexplored in depth. An online-based survey was administered to 413 community-based adults during COVID-19 confinement to explore psychological impact and identify high risk profiles. Young females concerned about the future, expressing high COVID-related distress, already following psychological therapy and suffering from pre-existing chronic conditions, were those at highest risk of psychological impact due to the COVID-19 situation. Findings could be employed to design tailored psychological interventions in the early stages of the outbreak to avoid the onset/exacerbation of psychopathology.
C1 [Castellano-Tejedor, Carmina; Cencerrado, Andres] Psynapt Psicol Serv Cient & Tecnol SLP, Lleida, Spain.
   [Castellano-Tejedor, Carmina; Torres-Serrano, Maria] Autonomous Univ Barcelona, Basic Psychol Dept, GIES Res Grp, B5-114,Edifici B, Barcelona 08192, Spain.
   [Castellano-Tejedor, Carmina] Parc Sanitari Pere Virgili & Vall dHebron Res Ins, Res Grp Aging Frailty & Care Transit REFiT, Madrid, Spain.
   [Cencerrado, Andres] Mitiga Solut SL, Madrid, Spain.
RP Castellano-Tejedor, C (通讯作者)，Autonomous Univ Barcelona, Basic Psychol Dept, GIES Res Grp, B5-114,Edifici B, Barcelona 08192, Spain.
EM carmina.castellano@uab.es
RI Castellano-Tejedor, Carmina/C-5990-2011
OI Castellano-Tejedor, Carmina/0000-0003-2335-8550; Torres Serrano,
   Maria/0000-0002-9751-1477
CR Alkhamees AA, 2020, COMPR PSYCHIAT, V102, DOI 10.1016/j.comppsych.2020.152192
   [Anonymous], 2020, ALEGATO MAYORES JOVE
   [Anonymous], 2020, OMS ALERTA J VENES R
   Barbisch D, 2015, DISASTER MED PUBLIC, V9, P547, DOI 10.1017/dmp.2015.38
   Brooks SK, 2020, LANCET, V395, P912, DOI [10.1016/S0140-6736(20)30460-8, 10.1016/S0140-6736(20)30460-8.]
   Brunning H., 2012, PSYCHOANALYTIC REFLE, V1st
   Chaplin TM, 2015, EMOT REV, V7, P14, DOI 10.1177/1754073914544408
   Corey Gerald, 2008, THEORY PRACTICE COUN
   GOLDFRIED MR, 1980, AM PSYCHOL, V35, P991, DOI 10.1037/0003-066X.35.11.991
   Heron KE, 2010, BRIT J HEALTH PSYCH, V15, P1, DOI 10.1348/135910709X466063
   Hwang TJ, 2020, INT PSYCHOGERIATR, V32, P1217, DOI 10.1017/S1041610220000988
   Inkster B, 2020, JMIR MENT HEALTH, V7, DOI 10.2196/19246
   Islam MS, 2020, AM J TROP MED HYG, V103, P1621, DOI 10.4269/ajtmh.20-0812
   Jorm AF, 2000, PSYCHOL MED, V30, P11, DOI 10.1017/S0033291799001452
   Kadam AB, 2020, J TRAVEL MED, V27, DOI 10.1093/jtm/taaa057
   Kramer ADI, 2014, P NATL ACAD SCI USA, V111, P8788, DOI 10.1073/pnas.1320040111
   Kwon J., INFLUENCE NEWS MEDIA
   Lee AM, 2007, CAN J PSYCHIAT, V52, P233, DOI 10.1177/070674370705200405
   Liddon L, 2018, BRIT J CLIN PSYCHOL, V57, P42, DOI 10.1111/bjc.12147
   Lin C-Y, 2020, SOCIAL HLTH BEHAV, V3, P1, DOI [10.4103/SHB.SHB_11_20, DOI 10.4103/SHB.SHB_11_20]
   Liu L., JMIR PREPRINT, DOI [10.2196/preprints.19010, DOI 10.2196/PREPRINTS.19010]
   Liu NQ, 2020, PSYCHIAT RES, V287, DOI 10.1016/j.psychres.2020.112921
   Liu S, 2020, LANCET PSYCHIAT, V7, pE17, DOI 10.1016/S2215-0366(20)30077-8
   Liu XH, 2012, COMPR PSYCHIAT, V53, P15, DOI 10.1016/j.comppsych.2011.02.003
   Lurie N., 1993, NEW ENGL J MED, V329, P671, DOI [10.1056/nejm199308263290924, DOI 10.1056/NEJM199308263290924]
   Marazziti D, 2020, PSYCHOL TRAUMA-US, V12, P531, DOI 10.1037/tra0000687
   Mazza C, 2020, INT J ENV RES PUB HE, V17, DOI 10.3390/ijerph17093165
   McDuff D, 2017, PLOS ONE, V12, DOI 10.1371/journal.pone.0173942
   Mertens G, 2020, J ANXIETY DISORD, V74, DOI 10.1016/j.janxdis.2020.102258
   Milligan G, 2009, J PSYCHOSOC NURS MEN, V47, P23, DOI 10.3928/02793695-20090731-01
   Moskowitz DS, 2006, J PSYCHIATR NEUROSCI, V31, P13
   Ngo EB., 2001, NAT HAZARDS REV, V2, P80, DOI [DOI 10.1061/(ASCE)1527-6988(2001)2:2(80), 10.1061/(ASCE)1527-6988(2001)2:2(80)]
   Ni MY, 2020, JMIR MENT HEALTH, V7, DOI 10.2196/19009
   Qiu JY, 2020, GEN PSYCHIAT, V33, DOI 10.1136/gpsych-2020-100213
   Resnick B., 2020, VOX, DOI [1274495/pandemic-cdc-mental-health, DOI 1274495/PANDEMIC-CDC-MENTAL-HEALTH]
   Rodriguez-Rey R, 2020, FRONT PSYCHOL, V11, DOI 10.3389/fpsyg.2020.01540
   Ruiz MA, 2020, PSYCHOL TRAUMA-US, V12, pS153, DOI 10.1037/tra0000851
   Sankhi S, 2020, EUROPASIAN J MEDICAL, V2, P64, DOI DOI 10.46405/EJMS.V2I2.131
   Standl F, 2021, LANCET INFECT DIS, V21, pE77, DOI [10.1016/S1473-3099(20)30484-9, 10.1016/S1473-3099(20)30648-4]
   Sun LC, 2020, IEEE C EVOL COMPUTAT
   Tan BYQ, 2020, ANN INTERN MED, V173, P317, DOI 10.7326/M20-1083
   Varshney M, 2020, PLOS ONE, V15, DOI 10.1371/journal.pone.0233874
   Versluis A, 2016, J MED INTERNET RES, V18, DOI 10.2196/jmir.5642
   Vindegaard N, 2020, BRAIN BEHAV IMMUN, V89, P531, DOI 10.1016/j.bbi.2020.05.048
   Wang C, 2020, INT J ENV RES PUB HE, P17, DOI [10.3390/ijerph17051729, DOI 10.3390/IJERPH17051729]
   Wang CY, 2020, BRAIN BEHAV IMMUN, V87, P40, DOI 10.1016/j.bbi.2020.04.028
   Wenham C, 2020, LANCET, V395, P846, DOI 10.1016/S0140-6736(20)30526-2
   World Health Organization, 2020, MENT HLTH PSYCH CONS
   Wu B, 2020, GLOB HEALTH RES POL, V5, DOI 10.1186/s41256-020-00154-3
   Zhang J, 2020, PRECIS CLIN MED, V3, P3, DOI 10.1093/pcmedi/pbaa006
   Zysberg L, 2022, J HEALTH PSYCHOL, V27, P268, DOI 10.1177/1359105320949935
NR 51
TC 9
Z9 9
U1 9
U2 27
PU SAGE PUBLICATIONS LTD
PI LONDON
PA 1 OLIVERS YARD, 55 CITY ROAD, LONDON EC1Y 1SP, ENGLAND
SN 1359-1053
EI 1461-7277
J9 J HEALTH PSYCHOL
JI J. Health Psychol.
PD MAR
PY 2022
VL 27
IS 4
BP 974
EP 989
AR 1359105320985580
DI 10.1177/1359105320985580
EA JAN 2021
PG 16
WC Psychology, Clinical
WE Social Science Citation Index (SSCI)
SC Psychology
GA ZD1GD
UT WOS:000628559300001
PM 33406913
OA Green Published
DA 2022-11-04
ER

PT J
AU Li, GJ
   Tang, DD
   Song, B
   Wang, C
   Shen, QS
   Xu, C
   Geng, H
   Wu, H
   He, XJ
   Cao, YX
AF Li, Guanjian
   Tang, Dongdong
   Song, Bing
   Wang, Chao
   Shen Qunshan
   Xu, Chuan
   Geng, Hao
   Wu, Huan
   He, Xiaojin
   Cao, Yunxia
TI Impact of the COVID-19 Pandemic on Partner Relationships and Sexual and
   Reproductive Health: Cross-Sectional, Online Survey Study
SO JOURNAL OF MEDICAL INTERNET RESEARCH
LA English
DT Article
DE COVID-19; survey; novel coronavirus; sexual behavior; sexual health;
   reproductive health; young adults; youth; China
AB Background: In the past few months, the coronavirus disease (COVID-19) pandemic has caused extensive economic and social damage.
   Objective: The purpose of this study was to assess the impact of COVID-19-related measures on partner relationships and sexual and reproductive health in China.
   Methods: From May 1 to 5, 2020, 3500 young Chinese individuals were recruited through WeChat or Weibo to participate in a survey to obtain information on sexual and reproductive health (eg, sexual desire, frequency of sexual intercourse, sexual satisfaction, etc). The questionnaire also collected demographic data (eg, age, race, education, current financial status, sexual orientation, relationship status, etc).
   Results: In total, 967 participants were included in the sexual health analysis. Due to the COVID-19 pandemic and related containment measures, 22% of participants (n=212) reported a decrease in sexual desire; 41% (n=396) experienced a decrease in the sexual intercourse frequency; 30% (n=291) reported an increase in the frequency of masturbation; 20% (n=192) reported a decrease in alcohol consumption before or during sexual activities, and 31% (n=298) reported a deterioration in partner relationships during the pandemic. The logistic regression analysis indicated that the following influenced partner relationships: accommodations during the pandemic (P=.046; odds ratio [OR] 0.59; 95% CI 0.30-0.86); exclusive relationship status (yes or no) (P<.001; OR 0.44; 95 % CI 0.27-0.73); sexual desire (P=.02; OR 2.01; 95% CI 1.38-2.97); and sexual satisfaction (P<.001; OR 1.92; 95% CI 1.54-2.50). COVID-19 also caused disruptions in reproductive health services such as prenatal and postnatal care, childbirth and abortion services, contraception availability, and the management of sexually transmitted infections.
   Conclusions: Our results show that many young people have wide-ranging issues affecting their sexual and reproductive health due to the COVID-19 pandemic and related containment measures. Strategies and guidelines are needed to safeguard the sexual and reproductive health of young people during this pandemic.
C1 [Li, Guanjian; Tang, Dongdong; Geng, Hao; He, Xiaojin; Cao, Yunxia] Anhui Med Univ, Reprod Med Ct, Dept Obstet & Gynecol,First Affiliated Hosp 1, Natl Hlth Commiss Key Lab Study Abnormal Gametes, 81 Meishan Rd, Hefei 230000, Peoples R China.
   [Song, Bing; Wang, Chao; Shen Qunshan; Xu, Chuan; Wu, Huan] Minist Educ Peoples Republ China, Anhui Prov Key Lab Reprod Hlth & Genet, Key Lab Populat Hlth Life Cycle, Hefei, Peoples R China.
RP Cao, YX (通讯作者)，Anhui Med Univ, Reprod Med Ct, Dept Obstet & Gynecol,First Affiliated Hosp 1, Natl Hlth Commiss Key Lab Study Abnormal Gametes, 81 Meishan Rd, Hefei 230000, Peoples R China.
EM caoyunxia6@126.com
RI Wu, Huan/AAL-7095-2021
OI Li, Guanjian/0000-0001-9296-0372
FU Non-Profit Central Research Institute Fund of the Chinese Academy of
   Medical Sciences [2019PT310002]
FX The authors acknowledge all participants and health care providers who
   participated in this study. This work was supported by the Non-Profit
   Central Research Institute Fund of the Chinese Academy of Medical
   Sciences (grant number 2019PT310002).
CR Bothe B, 2020, J SEX MED, V17, P793, DOI 10.1016/j.jsxm.2020.01.007
   Brody S, 2009, J SEX MED, V6, P1947, DOI 10.1111/j.1743-6109.2009.01303.x
   CDC COVID-19 Response Team, 2020, MMWR-MORBID MORTAL W, V69, P465, DOI 10.15585/mmwr.mm6915e4
   Huang Y, 2020, J MED INTERNET RES, V22, DOI 10.2196/18718
   Jacob L, 2020, J SEX MED, V17, P1229, DOI 10.1016/j.jsxm.2020.05.001
   Lykens J, 2019, JMIR PUBLIC HLTH SUR, V5, P132, DOI 10.2196/10695
   Mckee M, 2020, NAT MED, V26, P640, DOI 10.1038/s41591-020-0863-y
   Ni MY, 2020, JMIR MENT HEALTH, V7, DOI 10.2196/19009
   Nielsen A, 2020, JMIR FORM RES, V4, DOI 10.2196/12917
   Pan A, 2020, JAMA-J AM MED ASSOC, V323, P1915, DOI 10.1001/jama.2020.6130
   Schinkothe Timo, 2020, JMIR Public Health Surveill, V6, pe19033, DOI 10.2196/19033
   Singh Ram Kumar, 2020, JMIR Public Health Surveill, V6, pe19115, DOI 10.2196/19115
   Tebb KP, 2019, JMIR MHEALTH UHEALTH, V7, DOI 10.2196/11163
   Van Bavel JJ, 2020, NAT HUM BEHAV, V4, P460, DOI 10.1038/s41562-020-0884-z
   Wernette GT, 2020, J MED INTERNET RES, V22, DOI 10.2196/16336
   Yuksel B, 2020, INT J GYNECOL OBSTET, V150, P98, DOI 10.1002/ijgo.13193
NR 16
TC 95
Z9 98
U1 14
U2 35
PU JMIR PUBLICATIONS, INC
PI TORONTO
PA 130 QUEENS QUAY E, STE 1102, TORONTO, ON M5A 0P6, CANADA
SN 1438-8871
J9 J MED INTERNET RES
JI J. Med. Internet Res.
PD AUG 6
PY 2020
VL 22
IS 8
AR e20961
DI 10.2196/20961
PG 7
WC Health Care Sciences & Services; Medical Informatics
WE Science Citation Index Expanded (SCI-EXPANDED)
SC Health Care Sciences & Services; Medical Informatics
GA NW5MG
UT WOS:000575055400001
PM 32716895
OA gold, Green Published
HC Y
HP N
DA 2022-11-04
ER

PT J
AU Warne, N
   Heron, J
   Mars, B
   Kwong, ASF
   Solmi, F
   Pearson, R
   Moran, P
   Bould, H
AF Warne, Naomi
   Heron, Jon
   Mars, Becky
   Kwong, Alex S. F.
   Solmi, Francesca
   Pearson, Rebecca
   Moran, Paul
   Bould, Helen
TI Disordered eating and self-harm as risk factors for poorer mental health
   during the COVID-19 pandemic: a UK-based birth cohort study
SO JOURNAL OF EATING DISORDERS
LA English
DT Article
DE ALSPAC; COVID-19; Disordered eating; Self-harm; Mental health; Pandemic;
   Lockdown
ID YOUNG-PEOPLE; PREVALENCE; DEPRESSION; ANXIETY; INJURY; SAMPLE;
   ADOLESCENTS; SUICIDALITY; COMORBIDITY; BEHAVIOR
AB Background Young adults and especially those with pre-existing mental health conditions, such as disordered eating and self-harm, appear to be at greater risk of developing metal health problems during the COVID-19 pandemic. However, it is unclear whether this increased risk is affected by any changes in lockdown restrictions, and whether any lifestyle changes could moderate this increased risk. Methods In a longitudinal UK-based birth cohort (The Avon Longitudinal Study of Parents and Children, ALSPAC) we assessed the relationship between pre-pandemic measures of disordered eating and self-harm and mental health during the COVID-19 pandemic in 2657 young adults. Regression models examined the relationship between self-reported disordered eating, self-harm, and both disordered eating and self-harm at age 25 years and depressive symptoms, anxiety symptoms and mental wellbeing during a period of eased restrictions in the COVID-19 pandemic (May-July 2020) when participants were aged 27-29 years. Analyses were adjusted for sex, questionnaire completion date, pre-pandemic socioeconomic disadvantage and pre-pandemic mental health and wellbeing. We also examined whether lifestyle changes (sleep, exercise, alcohol, visiting green space, eating, talking with family/friends, hobbies, relaxation) in the initial UK lockdown (April-May 2020) moderated these associations. Results Pre-existing disordered eating, self-harm and comorbid disordered eating and self-harm were all associated with the reporting of a higher frequency of depressive symptoms and anxiety symptoms, and poorer mental wellbeing during the pandemic compared to individuals without disordered eating and self-harm. Associations remained when adjusting for pre-pandemic mental health measures. There was little evidence that interactions between disordered eating and self-harm exposures and lifestyle change moderators affected pandemic mental health and wellbeing. Conclusions Young adults with pre-pandemic disordered eating, self-harm and comorbid disordered eating and self-harm were at increased risk for developing symptoms of depression, anxiety and poor mental wellbeing during the COVID-19 pandemic, even when accounting for pre-pandemic mental health. Lifestyle changes during the pandemic do not appear to alter this risk. A greater focus on rapid and responsive service provision is essential to reduce the impact of the pandemic on the mental health of these already vulnerable individuals. Plain English summary The aim of this project was to explore the mental health of young adults with disordered eating behaviours (such as fasting, vomiting/taking laxatives, binge-eating and excessive exercise) and self-harm during the COVID-19 pandemic. We analysed data from an established study that has followed children from birth (in 1991 and 1992) up to present day, including during the pandemic when participants were 28 years old. We looked at the relationship between disordered eating and/or self-harm behaviours from before the pandemic and mental health problems (symptoms of depression and anxiety) and mental wellbeing during the pandemic. We also explored whether there were any lifestyle changes (such as changes in sleep, exercise, visiting green space) that might be linked to better mental health and wellbeing in young adults with disordered eating and self-harm. We found that young adults with prior disordered eating and/or self-harm had more symptoms of depression and anxiety, and worse mental wellbeing than individuals without prior disordered eating or self-harm.
   However, lifestyle changes did not appear to affect mental health and wellbeing in these young adults. Our findings suggest that people with a history of disordered eating and/or self-harm were at high risk for developing mental health problems during the pandemic, and they will need help from mental health services.
C1 [Warne, Naomi; Heron, Jon; Mars, Becky; Pearson, Rebecca; Moran, Paul; Bould, Helen] Univ Bristol, Bristol Med Sch, Ctr Acad Mental Hlth, Populat Hlth Sci, Oakfield House, Bristol BS8 2BN, Avon, England.
   [Kwong, Alex S. F.] Univ Bristol, Bristol Med Sch, Populat Hlth Sci, Bristol, Avon, England.
   [Kwong, Alex S. F.; Pearson, Rebecca; Bould, Helen] Univ Bristol, Bristol Med Sch, MRC Integrat Epidemiol Unit, Bristol, Avon, England.
   [Kwong, Alex S. F.] Univ Edinburgh, Ctr Clin Brain Sci, Div Psychiat, Edinburgh, Midlothian, Scotland.
   [Solmi, Francesca] UCL Div Psychiat, London, England.
   [Bould, Helen] Gloucestershire Hlth & Care NHS Fdn Trust, Gloucester, England.
RP Warne, N (通讯作者)，Univ Bristol, Bristol Med Sch, Ctr Acad Mental Hlth, Populat Hlth Sci, Oakfield House, Bristol BS8 2BN, Avon, England.
EM naomi.warne@bristol.ac.uk
RI ; Solmi, Francesca/V-2084-2019
OI Pearson, Rebecca/0000-0001-8527-3400; Mars, Becky/0000-0002-8132-6920;
   Solmi, Francesca/0000-0003-0219-9503; Warne, Naomi/0000-0001-6160-8982
FU Elizabeth Blackwell Institute, University of Bristol; Wellcome Trust
   [PSYC.RJ6220 SSCM.RD1809, 204813/Z/16/Z]; Medical Research
   Council/Medical Research Foundation [MR/S020292/1]; UK Medical Research
   Council; Wellcome [217065/Z/19/Z]; Wellcome Trust; Elizabeth Blackwell
   Institute for Research, University of Bristol [102215/2/13/2]; NIHR
   [1215-20011]; MRC [MR/M006727/1]; NIH [5R01AA018333-0]; MRC; University
   of Bristol Faculty Research Director's Discretionary Fund; Elizabeth
   Blackwell Institute
FX This work was supported by the Elizabeth Blackwell Institute, University
   of Bristol, with funding from the Wellcome Trust ISSF3 Grant
   204813/Z/16/Z. For the purpose of Open Access, the author has applied a
   CC BY public copyright licence to any Author Accepted Manuscript version
   arising from this submission. This work was also supported by funding
   from the Medical Research Council/Medical Research Foundation (MRC/MRF
   Grant No. MR/S020292/1). The UK Medical Research Council and Wellcome
   (Grant ref: 217065/Z/19/Z) and the University of Bristol provide core
   support for ALSPAC. This publication is the work of the authors and
   Naomi Warne will serve as guarantor for the contents of this paper. A
   comprehensive list of grants funding is available on the ALSPAC website
   (https://ifbic20bd598907c44eddhxb6oo5q69pxw6ccffiac.eds.tju.edu.cn/alspac/external/docum
   ents/grant-acknowledgements.pdf). This research was specifically funded
   by Wellcome Trust and MRC, University of Bristol Faculty Research
   Director's Discretionary Fund, Elizabeth Blackwell Institute for
   Research, University of Bristol (Grant ref: 102215/2/13/2); NIHR (Grant
   ref: 1215-20011); Elizabeth Blackwell Institute and Wellcome Trust
   (Grant refs: PSYC.RJ6220 SSCM.RD1809); MRC (Grant ref: MR/M006727/1);
   and NIH (Grant ref: 5R01AA018333-0). The funding sources had no role in
   the study design, analysis, decision to publish, or preparation of the
   manuscript.
CR Angold A, 1995, INT J METHOD PSYCH, V5, P237
   Arcelus J, 2011, ARCH GEN PSYCHIAT, V68, P724, DOI 10.1001/archgenpsychiatry.2011.74
   Baio Jon, 2012, Morbidity and Mortality Weekly Report, V61, P1
   Boyd A, 2013, INT J EPIDEMIOL, V42, P111, DOI 10.1093/ije/dys064
   Brausch AM, 2018, PSYCHIAT RES, V266, P72, DOI 10.1016/j.psychres.2018.05.021
   Carroll R, 2014, PLOS ONE, V9, DOI 10.1371/journal.pone.0089944
   Castellini G, 2020, INT J EAT DISORDER, V53, P1855, DOI 10.1002/eat.23368
   Claes L, 2003, EUR EAT DISORD REV, V11, P379, DOI 10.1002/erv.510
   Claes L, 2012, EUR EAT DISORD REV, V20, P335, DOI 10.1002/erv.1161
   Cooper M, 2022, EAT DISORD, V30, P54, DOI 10.1080/10640266.2020.1790271
   Davis L, 2008, CURR OPIN PSYCHIATR, V21, P14, DOI 10.1097/YCO.0b013e3282f32408
   Essau CA, 2014, J AFFECT DISORDERS, V163, P125, DOI 10.1016/j.jad.2013.12.033
   Fernandez-Aranda F, 2020, EUR EAT DISORD REV, V28, P239, DOI 10.1002/erv.2738
   Flora DB, 2020, ADV METH PRACT PSYCH, V3, P484, DOI 10.1177/2515245920951747
   Fountoulakis KN, 2021, J AFFECT DISORDERS, V279, P624, DOI 10.1016/j.jad.2020.10.061
   Fraser A, 2013, INT J EPIDEMIOL, V42, P97, DOI 10.1093/ije/dys066
   Gillies D, 2018, J AM ACAD CHILD PSY, V57, P733, DOI 10.1016/j.jaac.2018.06.018
   Harris PA, 2009, J BIOMED INFORM, V42, P377, DOI 10.1016/j.jbi.2008.08.010
   Hawton K, 2021, J AFFECT DISORDERS, V282, P991, DOI 10.1016/j.jad.2021.01.015
   Hawton K, 2012, LANCET, V379, P2373, DOI 10.1016/S0140-6736(12)60322-5
   Holmes EA, 2020, LANCET PSYCHIAT, V7, P547, DOI 10.1016/S2215-0366(20)30168-1
   Kann L, 1996, J SCHOOL HEALTH, V66, P365, DOI 10.1111/j.1746-1561.1996.tb03394.x
   Kapur N, 2021, LANCET PSYCHIAT, V8, pE4, DOI 10.1016/S2215-0366(20)30528-9
   Kawakami N, 2012, BIOL PSYCHIAT, V72, P228, DOI 10.1016/j.biopsych.2012.03.009
   Kessler RC, 2012, PSYCHIAT CLIN N AM, V35, P1, DOI 10.1016/j.psc.2011.11.005
   Kidd JD, 2021, J HOMOSEXUAL, V68, P592, DOI 10.1080/00918369.2020.1868185
   Kupferberg A, 2016, NEUROSCI BIOBEHAV R, V69, P313, DOI 10.1016/j.neubiorev.2016.07.002
   Kwong ASF, 2021, BRIT J PSYCHIAT, V218, P334, DOI 10.1192/bjp.2020.242
   Lee S, 2009, BRIT J PSYCHIAT, V194, P411, DOI 10.1192/bjp.bp.108.054841
   Lockyer, 2020, WILL THIS END WILL I, V1, P1, DOI 10.1101/2020.11.30.20239954
   Madge N, 2008, J CHILD PSYCHOL PSYC, V49, P667, DOI 10.1111/j.1469-7610.2008.01879.x
   Mandall NA, 2005, BRIT DENT J, V199, P659, DOI 10.1038/sj.bdj.4812930
   Mansfield KE, 2021, LANCET DIGIT HEALTH, V3, pE217, DOI [10.1016/S2589-7500(21)00017-0, 10.1016/S2589-7500(21)00017-0ac.uk]
   Mars B, 2014, BMJ-BRIT MED J, V349, DOI 10.1136/bmj.g5954
   Marshall E, 2016, INT REV PSYCHIATR, V28, P58, DOI 10.3109/09540261.2015.1073143
   MQ, 2019, UK MENT HLTH RES FUN
   Northstone Kate, 2020, Wellcome Open Res, V5, P127, DOI [10.12688/wellcomeopenres.16020.2, 10.12688/wellcomeopenres.16020.1]
   Northstone Kate, 2020, Wellcome Open Res, V5, P210, DOI 10.12688/wellcomeopenres.16225.2
   Northstone Kate, 2019, Wellcome Open Res, V4, P51, DOI 10.12688/wellcomeopenres.15132.1
   Parker LL, 2020, J EAT DISORD, V8, DOI 10.1186/s40337-020-00327-y
   Phillipou A, 2020, INT J EAT DISORDER, V53, P1158, DOI 10.1002/eat.23317
   Pierce M, 2020, LANCET PSYCHIAT, V7, P883, DOI 10.1016/S2215-0366(20)30308-4
   Rosseel Y, 2012, J STAT SOFTW, V48, P1, DOI 10.18637/jss.v048.i02
   Royston P, 2011, J STAT SOFTW, V45, P1, DOI 10.18637/jss.v045.i04
   Schlegl S, 2020, INT J EAT DISORDER, V53, P1791, DOI 10.1002/eat.23374
   Skegg K, 2005, LANCET, V366, P1471, DOI 10.1016/S0140-6736(05)67600-3
   Smink FRE, 2014, INT J EAT DISORDER, V47, P610, DOI 10.1002/eat.22316
   Solmi F, 2016, SOC PSYCH PSYCH EPID, V51, P369, DOI 10.1007/s00127-015-1146-7
   Solmi F, 2021, LANCET PSYCHIAT, V8, P91, DOI 10.1016/S2215-0366(20)30423-5
   Spitzer RL, 2006, ARCH INTERN MED, V166, P1092, DOI 10.1001/archinte.166.10.1092
   StataCorp LLC, 2019, STAT REL 16 STAT SOF
   Svirko E, 2007, SUICIDE LIFE-THREAT, V37, P409, DOI 10.1521/suli.2007.37.4.409
   Tennant R, 2007, HEALTH QUAL LIFE OUT, V5, DOI 10.1186/1477-7525-5-63
   Termorshuizen JD, 2020, INT J EAT DISORDER, V53, P1780, DOI 10.1002/eat.23353
   Tilling K, 2016, J CLIN EPIDEMIOL, V80, P107, DOI 10.1016/j.jclinepi.2016.07.004
   Touyz S, 2020, J EAT DISORD, V8, DOI 10.1186/s40337-020-00295-3
   Treasure J, 2020, LANCET, V395, P899, DOI 10.1016/S0140-6736(20)30059-3
   Vitagliano JA, 2021, J EAT DISORD, V9, DOI 10.1186/s40337-021-00437-1
   Warne N, 2021, J AFFECT DISORDERS, V282, P386, DOI 10.1016/j.jad.2020.12.053
   Wright F, 2009, BRIT J CLIN PSYCHOL, V48, P397, DOI 10.1348/014466509X410343
NR 60
TC 0
Z9 0
U1 8
U2 16
PU BMC
PI LONDON
PA CAMPUS, 4 CRINAN ST, LONDON N1 9XW, ENGLAND
SN 2050-2974
J9 J EAT DISORD
JI J. Eat. Disord.
PD DEC 3
PY 2021
VL 9
IS 1
AR 155
DI 10.1186/s40337-021-00510-9
PG 14
WC Psychology, Clinical; Nutrition & Dietetics; Psychiatry
WE Science Citation Index Expanded (SCI-EXPANDED); Social Science Citation Index (SSCI)
SC Psychology; Nutrition & Dietetics; Psychiatry
GA XI4EB
UT WOS:000726065900001
PM 34861897
OA Green Published, gold
DA 2022-11-04
ER

PT J
AU Strommer, ST
   Sivaramakrishnan, D
   Shaw, SC
   Morrison, K
   Barrett, M
   Manner, J
   Jenner, S
   Hughes, T
   Hardy-Johnson, P
   Andreas, M
   Lovelock, D
   Paramananthan, S
   Bagust, L
   Buelo, A
   Woods-Townsend, K
   Burgess, RA
   Kanu, N
   Gul, M
   Matthews, T
   Smith-Gul, A
   Barker, M
   Jepson, R
AF Strommer, Sofia T.
   Sivaramakrishnan, Divya
   Shaw, Sarah C.
   Morrison, Kathleen
   Barrett, Millie
   Manner, Jillian
   Jenner, Sarah
   Hughes, Tom
   Hardy-Johnson, Polly
   Andreas, Marike
   Lovelock, Donna
   Paramananthan, Sorna
   Bagust, Lisa
   Buelo, Audrey
   Woods-Townsend, Kathryn
   Burgess, Rochelle Ann
   Kanu, Nancy
   Gul, Malik
   Matthews, Tanya
   Smith-Gul, Amina
   Barker, Mary
   Jepson, Ruth
TI Young people's experiences of COVID-19 messaging at the start of the UK
   lockdown: lessons for positive engagement and information sharing
SO BMC PUBLIC HEALTH
LA English
DT Article
DE Young people; Government messaging; Pandemic; COVID-19; Qualitative;
   Adolescence
ID SENSITIVE PERIOD; ADOLESCENCE; HEALTH
AB Background To reduce COVID-19 infection rates during the initial stages of the pandemic, the UK Government mandated a strict period of restriction on freedom of movement or 'lockdown'. For young people, closure of schools and higher education institutions and social distancing rules may have been particularly challenging, coming at a critical time in their lives for social and emotional development. This study explored young people's experiences of the UK Government's initial response to the pandemic and related government messaging. Methods This qualitative study combines data from research groups at the University of Southampton, University of Edinburgh and University College London. Thirty-six online focus group discussions (FGDs) were conducted with 150 young people (Southampton: n = 69; FGD = 7; Edinburgh: n = 41; FGD = 5; UCL: n = 40; FGD = 24). Thematic analysis was conducted to explore how young people viewed the government's response and messaging and to develop recommendations for how to best involve young people in addressing similar crises in the future. Results The abrupt onset of lockdown left young people shocked, confused and feeling ignored by government and media messaging. Despite this, they were motivated to adhere to government advice by the hope that life might soon return to normal. They felt a responsibility to help with the pandemic response, and wanted to be productive with their time, but saw few opportunities to volunteer. Conclusions Young people want to be listened to and feel they have a part to play in responding to a national crisis such as the COVID-19 epidemic. To reduce the likelihood of disenfranchising the next generation, Government and the media should focus on developing messaging that reflects young people's values and concerns and to provide opportunities for young people to become involved in responses to future crises.
C1 [Strommer, Sofia T.; Shaw, Sarah C.; Barrett, Millie; Jenner, Sarah; Hardy-Johnson, Polly; Barker, Mary] Univ Southampton, Southampton Gen Hosp, MRC Lifecourse Epidemiol Ctr, Southampton, Hants, England.
   [Strommer, Sofia T.; Shaw, Sarah C.; Barrett, Millie; Woods-Townsend, Kathryn; Barker, Mary] Univ Southampton, NIHR Southampton Biomed Res Ctr, Southampton, Hants, England.
   [Strommer, Sofia T.; Shaw, Sarah C.; Barrett, Millie; Woods-Townsend, Kathryn; Barker, Mary] Univ Hosp Southampton, NHS Fdn Trust, Southampton, Hants, England.
   [Sivaramakrishnan, Divya; Morrison, Kathleen; Manner, Jillian; Hughes, Tom; Andreas, Marike; Paramananthan, Sorna; Buelo, Audrey; Jepson, Ruth] Univ Edinburgh, Sch Hlth Social Sci, Scottish Collaborat Publ Hlth Res & Policy, Edinburgh, Midlothian, Scotland.
   [Lovelock, Donna; Bagust, Lisa; Woods-Townsend, Kathryn] Univ Southampton, Fac Social Sci, Southampton Educ Sch, Southampton, Hants, England.
   [Burgess, Rochelle Ann; Kanu, Nancy] UCL, Inst Global Hlth, London, England.
   [Gul, Malik; Matthews, Tanya; Smith-Gul, Amina] Wandsworth Community Empowerment Network, London, England.
   [Barker, Mary] Univ Southampton, Sch Hlth Sci, Fac Environm & Life Sci, Southampton, Hants, England.
RP Strommer, ST (通讯作者)，Univ Southampton, Southampton Gen Hosp, MRC Lifecourse Epidemiol Ctr, Southampton, Hants, England.
EM ss3@mrc.soton.ac.uk
OI Barker, Mary/0000-0003-2976-0217; Morrison,
   Kathleen/0000-0002-4955-291X; Shaw, Sarah/0000-0002-2206-6858; Burgess,
   Rochelle/0000-0001-9749-7065; Woods-Townsend,
   Kathryn/0000-0003-3376-6988
FU Institute for Life Sciences (IfLS) University of Southampton; Rapid
   Response Impact Grant, University of Edinburgh; COVID-19 Call, College
   of Arts, Humanities and Social Sciences (Knowledge Exchange Impact
   Grant); Institute of Global Health Summer Studentship, University
   College London; Garfield Weston Foundation; UK National Institute for
   Health Research Programme Grants for Applied Research
   [RP-PG-0216-20004]; UK Medical Research Council [MC_UU_12011/4];
   National Institute for Health Research Southampton Biomedical Research
   Centre; Wessex Heartbeat; Public Health England
FX This research and the authors of this paper are supported by the
   following funding sources: Institute for Life Sciences (IfLS) University
   of Southampton; the Rapid Response Impact Grant, and COVID-19 Call,
   College of Arts, Humanities and Social Sciences (Knowledge Exchange &
   Impact Grant), University of Edinburgh; and the Institute of Global
   Health Summer Studentship, University College London. LB is supported by
   the Garfield Weston Foundation. The views expressed in this publication
   are those of the author(s) and not necessarily those of the funders.
   STS, MEB, SCS, MB, KWT, DL, LB and SJ are also supported by the
   following funding sources: UK National Institute for Health Research
   Programme Grants for Applied Research (RP-PG-0216-20004); UK Medical
   Research Council (MC_UU_12011/4); National Institute for Health Research
   Southampton Biomedical Research Centre; Wessex Heartbeat and Public
   Health England. The views expressed in this publication are those of the
   author(s) and not necessarily those of the National Health Service, the
   National Institute for Health Research, the UK Department of Health and
   Social Care.
CR Akl EA, 2011, COCHRANE DB SYST REV, DOI 10.1002/14651858.CD006777.pub2
   Aldridge Robert W, 2020, Wellcome Open Res, V5, P88, DOI [10.12688/wellcomeopenres.15922.1, 10.12688/wellcomeopenres.15922.2]
   Andrews JL, 2020, TRENDS COGN SCI, V24, P585, DOI 10.1016/j.tics.2020.05.001
   Blakemore SJ, 2014, ANNU REV PSYCHOL, V65, P187, DOI 10.1146/annurev-psych-010213-115202
   Braun V., 2006, QUAL RES PSYCHOL, V3, P77, DOI 10.1191/1478088706qp063oa
   Burgess RA, 2021, LANCET, V397, P8, DOI 10.1016/S0140-6736(20)32642-8
   Cardoos SL, 2017, PSYCHONEUROENDOCRINO, V81, P14, DOI 10.1016/j.psyneuen.2017.03.013
   charles hymas, 2020, TELEGRAPH
   Dalton L, 2020, LANCET CHILD ADOLESC, V4, P346, DOI 10.1016/S2352-4642(20)30097-3
   El-Mohandes A, 2020, AM J PUBLIC HEALTH, V110, P1656, DOI 10.2105/AJPH.2020.305939
   Ellemers N, 2012, SOC PERSONAL PSYCHOL, V6, P878, DOI 10.1111/spc3.12001
   Fekete L, 2018, RACE CLASS, V59, P75, DOI 10.1177/0306396817742074
   Fisher Harriet, 2021, Public Health Pract (Oxf), V2, P100162, DOI 10.1016/j.puhip.2021.100162
   Fuhrmann D, 2015, TRENDS COGN SCI, V19, P558, DOI 10.1016/j.tics.2015.07.008
   Hargreaves J, 2020, LANCET HIV, V7, pE309, DOI 10.1016/S2352-3018(20)30110-7
   ITV, 2020, LOW COMPL LOCKD YOUN
   Jimenez E, 2006, WORLD DEV REPORT 200
   Kilford EJ, 2016, NEUROSCI BIOBEHAV R, V70, P106, DOI 10.1016/j.neubiorev.2016.08.016
   Lee J, 2020, LANCET CHILD ADOLESC, V4, P421, DOI 10.1016/S2352-4642(20)30109-7
   Lenne RL, 2019, J EXP SOC PSYCHOL, V81, P76, DOI 10.1016/j.jesp.2018.06.003
   Nivette A, 2021, SOC SCI MED, V268, DOI 10.1016/j.socscimed.2020.113370
   Patton GC, 2018, NATURE, V554, P458, DOI 10.1038/nature25759
   Randolph W, 2004, ANNU REV PUBL HEALTH, V25, P419, DOI 10.1146/annurev.publhealth.25.101802.123046
   Razai MS, 2021, BMJ-BRIT MED J, V372, DOI 10.1136/bmj.m4921
   Richards P., 2020, AFRICAN ARGUMEN 0317
   Roche M., 2020, ARE YOUNG PEOPLE REP
   Smith Noel, 2005, J YOUTH STUD, V8, P425, DOI DOI 10.1080/13676260500431743
   Thompson J, 2021, HEALTH EXPECT, V24, P2057, DOI 10.1111/hex.13350
   Tong A, 2007, INT J QUAL HEALTH C, V19, P349, DOI 10.1093/intqhc/mzm042
   Van Bavel JJ, 2020, NAT HUM BEHAV, V4, P460, DOI 10.1038/s41562-020-0884-z
   Viner RM, 2015, J EPIDEMIOL COMMUN H, V69, P719, DOI 10.1136/jech-2014-205300
   Waite Polly, 2021, JCPP Adv, V1, pe12009, DOI 10.1111/jcv2.12009
NR 32
TC 0
Z9 0
U1 5
U2 6
PU BMC
PI LONDON
PA CAMPUS, 4 CRINAN ST, LONDON N1 9XW, ENGLAND
EI 1471-2458
J9 BMC PUBLIC HEALTH
JI BMC Public Health
PD FEB 18
PY 2022
VL 22
IS 1
AR 352
DI 10.1186/s12889-022-12755-3
PG 19
WC Public, Environmental & Occupational Health
WE Science Citation Index Expanded (SCI-EXPANDED); Social Science Citation Index (SSCI)
SC Public, Environmental & Occupational Health
GA ZD0YN
UT WOS:000757933900001
PM 35183137
OA Green Published, gold, Green Accepted
DA 2022-11-04
ER

PT J
AU Bailin, A
   Burton, S
   Rego, S
   Alpert, J
   Pimentel, S
AF Bailin, Abby
   Burton, Samantha
   Rego, Simon
   Alpert, Jonathan
   Pimentel, Sandra
TI Integrating Advocacy for Marginalized Children and Families Into
   Evidence-Based Care During COVID-19: Clinical Vignettes
SO COGNITIVE AND BEHAVIORAL PRACTICE
LA English
DT Article
DE advocacy; evidence-based treatment; youth mental health; COVID-19
ID HEALTH; FLEXIBILITY; DELIVERY; THERAPY; SYSTEMS
AB The novel coronavirus (COVID-19) has disproportionately impacted the health and socioeconomic outcomes for low-income populations, people of color, and immigrant children and families in the United States. As inequities in resources (i.e., food, internet, housing), health care, and education increased for marginalized families as a result of COVID-19, child-focused clinicians had to broaden their professional scope and implement new advocacy efforts. The current paper uses clinical vignettes taken from a New York State Office of Mental Health-licensed child and adolescent outpatient clinic in the Bronx, New York. The vignettes highlight the social inequities that impacted marginalized children and families during the pandemic, as well as the clinical team's response through the integration of evidence-base practice and advocacy. Implications for practice with vulnerable populations as the COVID-19 pandemic persists are discussed.
C1 [Bailin, Abby] Weill Cornell Med, New York, NY USA.
   [Burton, Samantha] MIT, Cambridge, MA 02139 USA.
   [Rego, Simon; Alpert, Jonathan; Pimentel, Sandra] Montefiore Med Ctr, Albert Einstein Coll Med, Bronx, NY 10467 USA.
RP Bailin, A (通讯作者)，525 East 68th St, New York, NY 10065 USA.
EM abby.bailin@utexas.edu
CR Aarons GA, 2009, AM J PUBLIC HEALTH, V99, P2087, DOI 10.2105/AJPH.2009.161711
   Ali A, 2014, COUNS PSYCHOL, V42, P901, DOI 10.1177/0011000014550320
   American Psychological Association, 2020, STRESS TIM COVID 19
   American Psychological Association, 2012, REV COMP BENCH PROF
   [Anonymous], 2008, ADM POLICY MENT HLTH, V35, P168, DOI 10.1007/s10488-007-0154-7
   Bateman A, 2016, BMC PSYCHIATRY, V16, DOI 10.1186/s12888-016-1000-9
   Beidas RS, 2012, PSYCHIAT SERV, V63, P660, DOI 10.1176/appi.ps.201100401
   Bronfenbrenner U., 1979, ECOLOGY HUMAN DEV EX, DOI 10.1016/0006-8993%2879%2990419-0
   Bruns EJ, 2010, EVAL PROGRAM PLANN, V33, P45, DOI 10.1016/j.evalprogplan.2009.05.013
   Cabassa LJ, 2013, IMPLEMENT SCI, V8, DOI 10.1186/1748-5908-8-90
   Cao WJ, 2020, PSYCHIAT RES, V287, DOI 10.1016/j.psychres.2020.112934
   Chorpita BF, 2014, PROF PSYCHOL-RES PR, V45, P387, DOI 10.1037/a0037746
   Clark E, 2020, PLOS NEGLECT TROP D, V14, DOI 10.1371/journal.pntd.0008484
   Comer JS, 2014, PEDIATRICS, V134, P7, DOI 10.1542/peds.2013-4115
   Courtney D, 2020, CAN J PSYCHIAT, V65, P688, DOI 10.1177/0706743720935646
   Dooley DG, 2020, JAMA PEDIATR, V174, P922, DOI 10.1001/jamapediatrics.2020.2065
   Finch WH, 2020, FRONT SOCIOL, V5, DOI 10.3389/fsoc.2020.00047
   Guan K, 2017, ADM POLICY MENT HLTH, V44, P164, DOI 10.1007/s10488-015-0692-3
   Hernandez M, 2003, J EMOT BEHAV DISORD, V11, P19, DOI 10.1177/106342660301100104
   Karpman M., 2020, COVID 19 PANDEMIC IS
   Kendall PC, 2008, J AM ACAD CHILD PSY, V47, P987, DOI 10.1097/CHI.0b013e31817eed2f
   Kim JJ, 2020, J COMMUNITY PSYCHOL, V48, P1238, DOI 10.1002/jcop.22333
   Lau A, 2017, J CONSULT CLIN PSYCH, V85, P664, DOI 10.1037/ccp0000215
   Lewis J.A., 2002, ACA ADVOCACY COMPETE
   Liang LL, 2020, PSYCHIAT QUART, V91, P841, DOI 10.1007/s11126-020-09744-3
   Lock J., 2013, TREATMENT MANUAL ANO, V2nd ed.
   Lorant V, 2003, AM J EPIDEMIOL, V157, P98, DOI 10.1093/aje/kwf182
   Martinez DA, 2020, JAMA-J AM MED ASSOC, V324, P392, DOI 10.1001/jama.2020.11374
   Mazza C, 2020, INT J ENV RES PUB HE, V17, DOI 10.3390/ijerph17093165
   Olle, 2016, J SOCIAL ACTION COUN, V8, P13, DOI [10.33043/JSACP.8.2.13-31, DOI 10.33043/JSACP.8.2.13-31]
   Price-Haywood EG, 2020, NEW ENGL J MED, V382, P2534, DOI 10.1056/NEJMsa2011686
   Smith L., 2010, PSYCHOL POVERTY END
   Stirman SW, 2013, IMPLEMENT SCI, V8, DOI 10.1186/1748-5908-8-65
   Stroul B.A., 1986, SYSTEM CARE CHILDREN
   Stroul B. A., 2012, EXPANDING SYSTEMS CA
   Suchman NE, 2016, ATTACH HUM DEV, V18, P596, DOI 10.1080/14616734.2016.1226371
   Swan A. J., 2016, EVIDENCE BASED PRACT, V1, P3, DOI [10.1080/23794925.2016.1158625, DOI 10.1080/23794925.2016.1158625]
   Toporek R.L., 2001, INTERSECTION RACE CL, P285
   Weck F, 2015, J CONSULT CLIN PSYCH, V83, P665, DOI 10.1037/ccp0000013
   Yancy CW, 2020, JAMA-J AM MED ASSOC, V323, P1891, DOI 10.1001/jama.2020.6548
NR 40
TC 3
Z9 3
U1 1
U2 4
PU ELSEVIER SCIENCE INC
PI NEW YORK
PA STE 800, 230 PARK AVE, NEW YORK, NY 10169 USA
SN 1077-7229
EI 1878-187X
J9 COGN BEHAV PRACT
JI Cogn. Behav. Pract.
PD NOV
PY 2021
VL 28
IS 4
SI SI
BP 701
EP 715
PG 15
WC Psychology, Clinical
WE Social Science Citation Index (SSCI)
SC Psychology
GA WK7KE
UT WOS:000709901600022
PM 33994768
OA Bronze, Green Published
DA 2022-11-04
ER

PT J
AU Cuadrado, E
   Tabernero, C
   Herves, MAM
AF Cuadrado, Esther
   Tabernero, Carmen
   Maldonado Herves, Miguel A.
TI A planned behavior theory-based explanatory model of protective behavior
   against COVID-19, with an age perspective
SO JOURNAL OF SOCIAL PSYCHOLOGY
LA English
DT Article; Early Access
DE Protective behaviors against COVID-19; theory of planned behavior;
   skepticism; social responsibility; explanatory model; age differences
ID CLIMATE-CHANGE; SELF-EFFICACY; CONSCIENTIOUSNESS; ASSOCIATIONS;
   SKEPTICISM; INTENTIONS; ATTITUDES; JUDGMENT; HEALTH
AB In this study, an explanatory model of protective behaviors against COVID-19 transmission based on the theory of planned behavior is tested using a sample of 904 individuals by adding two relevant variables in the COVID-19 context: skepticism and responsibility toward COVID-19 transmission. Responsibility and the intention to behave in a protective way act as mediators in predicting protective behaviors. The model is invariant between younger and older people, although some path differences were found: the perception that individuals have about the extent to which their reference group adopts protective behaviors directly influences individual protective behavior for younger but not older people, for whom subjective social norms were only indirect predictors of such behavior. Additionally, the rates in all the variables showed that the group under 35 took more risks in the context of protective behaviors against COVID-19: they exhibited more skepticism, lower behavioral control, perceived fewer positive social norms regarding protective behaviors, felt less responsible for spreading the disease, had less intention to behave in a protective way, and finally adopted fewer protective behaviors. Developers of intervention strategies and campaigns should contemplate such variables and focus on differences according to age.
C1 [Cuadrado, Esther] Inst Maimonides Invest Biomed Cordoba, Cordoba, Spain.
   [Cuadrado, Esther; Maldonado Herves, Miguel A.] Univ Cordoba, Cordoba, Spain.
   [Tabernero, Carmen] Univ Salamanca, Salamanca, Spain.
   [Tabernero, Carmen] Univ Seville, Seville, Spain.
   [Tabernero, Carmen] Inst Neurociencias Castilla & Leon INCyL, Salamanca, Spain.
RP Cuadrado, E (通讯作者)，Univ Cordoba, Dept Psychol, Calle San Alberto Magno S-N, Cordoba 14071, Spain.
EM esther.cuadrado@uco.es
RI Carmen, Tabernero/D-5173-2009; Maldonado, Miguel Ángel/ABC-5106-2020;
   Cuadrado, Esther/B-8729-2017
OI Carmen, Tabernero/0000-0003-4338-7367; Maldonado, Miguel
   Ángel/0000-0002-9126-2596; Cuadrado, Esther/0000-0002-9903-0052
FU University of Cordoba
FX The data collection was financially supported by the University of
   Cordoba, in the Ucoimpulsa modality of the Own Research Plan of the
   University of Cordoba, in which Esther Cuadrado is the main researcher.
   The open access publication was financially supported by the University
   of Cordoba.
CR Ajzen I, 2002, J APPL SOC PSYCHOL, V32, P665, DOI 10.1111/j.1559-1816.2002.tb00236.x
   AJZEN I, 1991, ORGAN BEHAV HUM DEC, V50, P179, DOI 10.1016/0749-5978(91)90020-T
   Ajzen I, 2020, HUM BEHAV EMERG TECH, V2, P314, DOI 10.1002/hbe2.195
   [Anonymous], 2001, B WORLD HEALTH ORGAN, V79, P373
   [Anonymous], 2018, B OFICIAL ESTADO BOE
   Aranguren M, 2022, ANN BEHAV MED, V56, P332, DOI 10.1093/abm/kaab072
   Arli D, 2019, MARK INTELL PLAN, V37, P706, DOI 10.1108/MIP-10-2018-0434
   Bolin JH, 2014, J EDUC MEAS, V51, P335, DOI 10.1111/jedm.12050
   Bonem EM, 2015, J BEHAV DECIS MAKING, V28, P317, DOI 10.1002/bdm.1848
   Canto O, 2019, ECINEQ SOC STUDY EC, V499, P1
   Cauffman E, 2000, BEHAV SCI LAW, V18, P741, DOI 10.1002/bsl.416
   Chopik WJ, 2016, PERS INDIV DIFFER, V96, P202, DOI 10.1016/j.paid.2016.02.076
   Conner M, 2001, PERS SOC PSYCHOL B, V27, P1547, DOI 10.1177/01461672012711014
   Corner A, 2012, CLIMATIC CHANGE, V114, P463, DOI 10.1007/s10584-012-0424-6
   Cuadrado E, 2021, INT J PUBLIC HEALTH, V66, DOI 10.3389/ijph.2021.1604260
   Fontanet A, 2021, LANCET, V397, P952, DOI 10.1016/S0140-6736(21)00370-6
   Gibson LP, 2021, ANN BEHAV MED, V55, P805, DOI 10.1093/abm/kaab041
   Goodman L.A., 1961, ANN MATH STAT, V32, P148, DOI DOI 10.1214/AOMS/1177705148
   Gratz KL, 2021, ANN BEHAV MED, V55, P399, DOI 10.1093/abm/kaab024
   Hagger MS, 2020, ANN BEHAV MED, V54, P713, DOI 10.1093/abm/kaaa073
   Hamilton K, 2020, APPL PSYCHOL-HLTH WE, V12, P1244, DOI 10.1111/aphw.12231
   Hornik R, 2021, HEALTH COMMUN, V36, P6, DOI 10.1080/10410236.2020.1847437
   Johns Hopkins University, 2021, COVID 19 DASHB
   Kellstedt PM, 2008, RISK ANAL, V28, P113, DOI 10.1111/j.1539-6924.2008.01010.x
   Kouzy R, 2020, CUREUS, V12, DOI 10.7759/cureus.7255
   Kumar N, 2021, INDAN J COMMUNITY HE, V33, P254, DOI 10.47203/IJCH.2021.v33i02.001
   Latkin CA, 2022, CURR PSYCHOL, V41, P7918, DOI 10.1007/s12144-020-01211-3
   Lithopoulos A, 2021, CAN PSYCHOL, V62, P56, DOI 10.1037/cap0000270
   Liu PL, 2021, SOC SCI MED, V277, DOI 10.1016/j.socscimed.2021.113928
   Luszczynska A, 2022, ANN BEHAV MED, V56, P368, DOI 10.1093/abm/kaab102
   Macarthur D., 2006, ASPECTS KNOWING EPIS, P97, DOI [10.1016/B978-008044979-1/50008-4, DOI 10.1016/B978-008044979-1/50008-4]
   Markus KA, 2012, STRUCT EQU MODELING, V19, P509, DOI 10.1080/10705511.2012.687667
   MCCAUL KD, 1993, BASIC APPL SOC PSYCH, V14, P231, DOI 10.1207/s15324834basp1402_7
   McCormick KD, 2021, SCIENCE, V371, P1306, DOI 10.1126/science.abg4493
   Minkler M, 1999, HEALTH EDUC BEHAV, V26, P121, DOI 10.1177/109019819902600110
   Mo PKH, 2019, J ADV NURS, V75, P1188, DOI 10.1111/jan.13894
   Modecki KL, 2008, LAW HUMAN BEHAV, V32, P78, DOI 10.1007/s10979-007-9087-7
   Norman P, 2020, BRIT J HEALTH PSYCH, V25, P1006, DOI 10.1111/bjhp.12474
   Oliu-Barton M, 2021, LANCET, V397, P2234, DOI 10.1016/S0140-6736(21)00978-8
   OTANI H, 1992, PERCEPT MOTOR SKILL, V74, P587, DOI 10.2466/PMS.74.2.587-594
   Pasion R, 2020, FRONT PSYCHOL, V11, DOI 10.3389/fpsyg.2020.561785
   Pasupathi M, 1999, PSYCHOL AGING, V14, P170, DOI 10.1037/0882-7974.14.1.170
   Peterson LM, 2021, ANN BEHAV MED, V55, P1089, DOI 10.1093/abm/kaab075
   Pickles K, 2021, J MED INTERNET RES, V23, DOI 10.2196/23805
   Richard FD, 2003, REV GEN PSYCHOL, V7, P331, DOI 10.1037/1089-2680.7.4.331
   Roozenbeek J, 2020, ROY SOC OPEN SCI, V7, DOI 10.1098/rsos.201199
   Schermelleh-Engel K., 2003, METHODS PSYCHOL RES, V8, P23, DOI DOI 10.1002/0470010940
   Schwartz SH, 2006, REV FR SOCIOL, V47, P929, DOI 10.3917/rfs.474.0929
   Schwartzman R., 2021, RATIONALIST BIAS COM, P62, DOI [https://ifbic1b13095ec5284139sxb6oo5q69pxw6ccffiac.eds.tju.edu.cn/10.4018/978-1-7998-7439-3.ch004, DOI 10.4018/978-1-7998-7439-3.CH004]
   Shiloh S, 2022, ANN BEHAV MED, V56, P357, DOI 10.1093/abm/kaab101
   Shmueli L, 2021, BMC PUBLIC HEALTH, V21, DOI 10.1186/s12889-021-10816-7
   Skegg D, 2021, LANCET, V397, P777, DOI 10.1016/S0140-6736(21)00424-4
   Tabernero C, 2020, PLOS ONE, V15, DOI 10.1371/journal.pone.0238682
   Trottier D, 2021, SURVEILL SOC, V19, P109
   van Der Linden S, 2020, FRONT PSYCHOL, V11, DOI 10.3389/fpsyg.2020.566790
   Vollmer AL, 2018, SCI ROBOT, V3, DOI 10.1126/scirobotics.aat7111
   Wilson JM, 2022, AGING NEUROPSYCHOL C, V29, P651, DOI 10.1080/13825585.2021.1885608
   Wolff K, 2021, FRONT PSYCHOL, V12, DOI 10.3389/fpsyg.2021.648289
   Wollast R, 2021, PLOS ONE, V16, DOI 10.1371/journal.pone.0258320
   World Health Organization, 2020, BROT ENF COR COVID 1
   Zhou WL, 2021, SIGNAL TRANSDUCT TAR, V6, DOI 10.1038/s41392-021-00644-x
NR 61
TC 0
Z9 0
U1 5
U2 5
PU ROUTLEDGE JOURNALS, TAYLOR & FRANCIS LTD
PI ABINGDON
PA 2-4 PARK SQUARE, MILTON PARK, ABINGDON OX14 4RN, OXON, ENGLAND
SN 0022-4545
EI 1940-1183
J9 J SOC PSYCHOL
JI J. Soc. Psychol.
DI 10.1080/00224545.2022.2099241
EA AUG 2022
PG 22
WC Psychology, Social
WE Social Science Citation Index (SSCI)
SC Psychology
GA 3M1GE
UT WOS:000835205400001
PM 35916332
DA 2022-11-04
ER

PT J
AU Garus-Pakowska, A
   Kolmaga, A
   Gaszynska, E
   Ulrichs, M
AF Garus-Pakowska, Anna
   Kolmaga, Agnieszka
   Gaszynska, Ewelina
   Ulrichs, Magdalena
TI The Scale of Intoxications with New Psychoactive Substances over the
   Period 2014-2020-Characteristics of the Trends and Impacts of the
   COVID-19 Pandemic on the Example of Lodz Province, Poland
SO INTERNATIONAL JOURNAL OF ENVIRONMENTAL RESEARCH AND PUBLIC HEALTH
LA English
DT Article
DE legal highs; new psychoactive substances; NPS; intoxication; COVID-19
ID LEGAL HIGHS; DRUGS
AB Legal highs are new psychoactive substances (NPSs) which pose a high risk for human health, and the spread of the SARS-CoV-2 pandemic has changed peoples' behaviours, including the demand for NPS. The aim of the study was to assess both the frequency of intoxication with NPS in Lodz province over the period 2014-2020, and the impact of the COVID-19 pandemic on developing this trend. An analysis was carried out of data on intoxications in Lodz province in the years 2014-2020 reported by hospitals. The medical interventions rate (MI) per 100,000 people in the population was calculated. The frequency of intoxications was compared taking sociodemographic variables into account, and the effect of seasonal influence on intoxications was calculated using the Holt-Winter multiplicative seasonal method. In the period considered, there were 7175 acute NPS poisonings in the Lodz province and 25,495 in Poland. The averaged MI rate between 2014-2020 was 9.45 for Poland and 38.53 for the Lodz province, and the lowest value was found during the COVID pandemic in the year 2020 (respectively, 2.1 vs. 16.94). NPS users were mainly young men of 19-24 years old from a big city. Most cases were registered at weekends and in summer months. The majority of intoxications were caused by unidentified psychoactive substances of legal highs (chi(2) = 513.98, p < 0.05). The actual number of NPS-related poisonings in the Lodz province in 2020 was lower than the value extrapolated from trend analysis of data between 2014-2019. NPS use in Poland decreased during the pandemic. It should be noted that a decrease in the number of drug-related incidents can have more than one reason, e.g., preventive programs, increased awareness, or changes in the law. This paper advocates that, in addition to monitoring NPS-related intoxications, there is further investigation into the social, cultural, and behavioural determinants of NPS to facilitate targeted prevention programmes and the development of new medical treatments.
C1 [Garus-Pakowska, Anna; Kolmaga, Agnieszka; Gaszynska, Ewelina] Med Univ Lodz, Dept Nutr & Epidemiol, PL-90752 Lodz, Poland.
   [Ulrichs, Magdalena] Univ Lodz, Fac Econ & Sociol, Dept Econometr, PL-90255 Lodz, Poland.
RP Garus-Pakowska, A (通讯作者)，Med Univ Lodz, Dept Nutr & Epidemiol, PL-90752 Lodz, Poland.
EM anna.garus-pakowska@umed.lodz.pl; agnieszka.kolmaga@umed.lodz.pl;
   ewelina.gaszynska@umedlodz.pl; magdalena.ulrichs@uni.lodz.pl
RI ; Garus-Pakowska, Anna/S-9239-2016
OI Ulrichs, Magdalena/0000-0002-9630-5460; Gaszynska,
   Ewelina/0000-0001-7568-3502; Kolmaga, Agnieszka/0000-0002-8924-4479;
   Garus-Pakowska, Anna/0000-0002-1677-8146
CR [Anonymous], 2019, NATL BUREAU DRUG PRE
   [Anonymous], 2020, NATL BUREAU DRUG PRE
   Arillotta D, 2021, BRAIN SCI, V11, DOI 10.3390/brainsci11070907
   Baumeister D, 2015, THER ADV PSYCHOPHARM, V5, P97, DOI 10.1177/2045125314559539
   Cohen J, 2012, PEDIATRICS, V129, pE1064, DOI 10.1542/peds.2011-1797
   Csak R, 2020, INT J DRUG POLICY, V85, DOI 10.1016/j.drugpo.2019.102639
   da Cunha KF, 2021, DRUG ALCOHOL DEPEN, V227, DOI 10.1016/j.drugalcdep.2021.108962
   Davies S, 2010, QJM-INT J MED, V103, P489, DOI 10.1093/qjmed/hcq056
   Di Trana A, 2020, FRONT PSYCHIATRY, V11, DOI 10.3389/fpsyt.2020.584462
   DrugScope Business as Usual?, 2014, STAT REP NEW PSYCH S
   GDS, 2020, GLOB DRUG SURV COVID
   Gunderson EW, 2012, AM J ADDICTION, V21, P320, DOI 10.1111/j.1521-0391.2012.00240.x
   Hyndman RJ, 2002, INT J FORECASTING, V18, P439, DOI 10.1016/S0169-2070(01)00110-8
   Kacela M, 2022, PSYCHIATR POL, V56, P355, DOI 10.12740/PP/OnlineFirst/128156
   Kaizer-Bedkowska M., 2017, PSYCHIATRIA, V14, P162
   Khan S, 2020, J GLOB HEALTH, V10, DOI 10.7189/jogh.10.010331
   Kierus K, 2011, PEDIATR MED RODZ, V7, P356
   Korf D, 2021, INT J MENT HEALTH AD, V19, P873, DOI 10.1007/s11469-019-0052-8
   Kranenburg RF, 2021, FORENSIC CHEM, V25, DOI 10.1016/j.forc.2021.100346
   Kruszewska S., 1998, ACUTE POISONING T 4
   Lopez-Pelayo H., 2021, EMERG TRENDS DRUGS A, V1, P100016, DOI [10.1016/j.etdah.2021.100016, DOI 10.1016/J.ETDAH.2021.100016]
   Lubecka B., 2018, PSYCHIATRY, V15, P99
   Mazurkiewicz MR, 2013, PSYCHIATR POL, V47, P1143, DOI 10.12740/PP/18603
   Michalska M, 2020, FARM POL, V76, P586, DOI [10.32383/farmpol/128891, DOI 10.32383/farmpol/128891]
   Morawska-Siudak Jowanka, 2010, Przegl Lek, V67, P598
   Peacock A, 2019, LANCET, V394, P1668, DOI 10.1016/S0140-6736(19)32231-7
   Pleban M, 2011, PEDIATR GRAD, V15, P89
   Scherbaum N, 2021, FRONT PSYCHIATRY, V12, DOI 10.3389/fpsyt.2021.648273
   Spiller HA, 2011, CLIN TOXICOL, V49, P499, DOI 10.3109/15563650.2011.590812
   Stanczak A, 2015, PROBL HIG EPIDEMIOL, V96, P8
   Szczyrba-Maron B, 2013, FORUM ZABURZEN METAB, V4, P132
   Thompson BL, 2009, NAT REV NEUROSCI, V10, P303, DOI 10.1038/nrn2598
   van Laar MW, 2020, FRONT PSYCHIATRY, V11, DOI 10.3389/fpsyt.2020.601653
   Vincenti F, 2021, FORENSIC SCI INT, V326, DOI 10.1016/j.forsciint.2021.110904
   Wronikowska O, 2020, ADV HYG EXP MED, V74, P57, DOI [10.5604/01.3001.0013.9252, DOI 10.5604/01.3001.0013.9252]
   Zaami S, 2020, FRONT PSYCHIATRY, V11, DOI 10.3389/fpsyt.2020.00700
   Zapata F, 2021, MICROCHEM J, V163, DOI 10.1016/j.microc.2020.105877
NR 37
TC 0
Z9 0
U1 0
U2 1
PU MDPI
PI BASEL
PA ST ALBAN-ANLAGE 66, CH-4052 BASEL, SWITZERLAND
EI 1660-4601
J9 INT J ENV RES PUB HE
JI Int. J. Environ. Res. Public Health
PD APR
PY 2022
VL 19
IS 8
AR 4427
DI 10.3390/ijerph19084427
PG 12
WC Environmental Sciences; Public, Environmental & Occupational Health
WE Science Citation Index Expanded (SCI-EXPANDED); Social Science Citation Index (SSCI)
SC Environmental Sciences & Ecology; Public, Environmental & Occupational
   Health
GA 0S1CB
UT WOS:000786017900001
PM 35457295
OA gold, Green Published
DA 2022-11-04
ER

PT J
AU Gao, CH
   Tadesse, E
   Khalid, S
AF Gao, Chunhai
   Tadesse, Endale
   Khalid, Sabika
TI Word of Mouth from Left-Behind Children in Rural China: Exploring Their
   Psychological, Academic and Physical Well-being During COVID-19
SO CHILD INDICATORS RESEARCH
LA English
DT Article
DE COVID-19; Left-behind children; Psychological adjustment; Academic
   adjustment; Physical well-being
ID PARENTAL MIGRATION; FOOD INSECURITY; MIGRANT PARENTS; MENTAL-HEALTH;
   DEPRESSION; ABSENCE; PERFORMANCE; PREVALENCE; IMPACT
AB COVID-19 has had considerable effects on people's lives worldwide, particularly left-behind children in China as they tragically witnessed the outbreak. From the outset, millions of left-behind children in rural areas experienced extensive physical and psychological disturbances because their migrant parents who lived in the city or another province could not be with them. This study explored the psychological, academic, and physical well-being of rural left-behind children during COVID-19. We captured the experiences of 10- to 15-year-old children and adolescents who were left behind by their migrant parents before the COVID-19 outbreak. The results of the present study suggest that left-behind children have exhibited severe psychological illnesses since the pandemic has limited their social interactions with peers and increased improper caretaking from grandparents.
C1 [Tadesse, Endale; Khalid, Sabika] Southwest Univ, Fac Educ Educ Leadership & Management, 2 Tiansheng Rd Beibei Dist, Chongqing 400715, Peoples R China.
   [Gao, Chunhai] Shenzhen Univ, Fac Educ, Shenzhen, Peoples R China.
RP Tadesse, E (通讯作者)，Southwest Univ, Fac Educ Educ Leadership & Management, 2 Tiansheng Rd Beibei Dist, Chongqing 400715, Peoples R China.
EM endaletadesse2017@gmail.com
OI Tadesse, Endale/0000-0002-4128-5992
CR Bai Y, 2018, J DEV STUD, V54, P1154, DOI 10.1080/00220388.2017.1333108
   Caron R., 2021, CHILD ABUSE NEGLECT
   Chen QQ, 2019, TRAUMA VIOLENCE ABUS, V20, P40, DOI 10.1177/1524838016683458
   Chen XJ, 2019, CRIME DELINQUENCY, V65, P1123, DOI 10.1177/0011128718788051
   Chi XL, 2021, INT J CLIN HLTH PSYC, V21, DOI 10.1016/j.ijchp.2020.100218
   Cuddeback GS, 2004, CHILD YOUTH SERV REV, V26, P623, DOI 10.1016/j.childyouth.2004.01.014
   Fan XT, 2001, EDUC PSYCHOL REV, V13, P1, DOI 10.1023/A:1009048817385
   Fontanesi L, 2020, PSYCHOL TRAUMA-US, V12, pS79, DOI 10.1037/tra0000672
   Fu LY, 2020, CHILD YOUTH SERV REV, V117, DOI 10.1016/j.childyouth.2020.105269
   Fu M., 2017, FRONT EDUC, V2, P38, DOI [10.3389/feduc.2017.00038, DOI 10.3389/FEDUC.2017.00038]
   Gao Y, 2010, BMC PUBLIC HEALTH, V10, DOI 10.1186/1471-2458-10-56
   Gaydosh L, 2015, DEMOGRAPHY, V52, P1121, DOI 10.1007/s13524-015-0411-4
   Graham E, 2011, J MARRIAGE FAM, V73, P763, DOI 10.1111/j.1741-3737.2011.00844.x
   Guan SS, 2019, CHILD YOUTH SERV REV, V101, P1, DOI 10.1016/j.childyouth.2019.03.033
   Hou WP, 2020, SOC SCI MED, V266, DOI 10.1016/j.socscimed.2020.113361
   Hu BY, 2020, EARLY CHILD RES Q, V51, P317, DOI 10.1016/j.ecresq.2019.12.011
   Hu S, 2019, SOC INDIC RES, V145, P641, DOI 10.1007/s11205-017-1725-y
   Hu Y, 2016, ASIAN POPUL STUD, V12, P251, DOI 10.1080/17441730.2016.1169753
   Jia ZB, 2010, CHILD CARE HLTH DEV, V36, P812, DOI 10.1111/j.1365-2214.2010.01110.x
   Lei L, 2020, DEMOGR RES, V43, P545, DOI 10.4054/DemRes.2020.43.20
   Li W, 2021, J AFFECT DISORDERS, V287, P8, DOI 10.1016/j.jad.2021.03.009
   Liang Y, 2017, J HEALTH PSYCHOL, V22, P1897, DOI 10.1177/1359105316676333
   Liu H, 2021, J ASIAN ECON, V72, DOI 10.1016/j.asieco.2020.101261
   Liu HS, 2020, INT J ENV RES PUB HE, V17, DOI 10.3390/ijerph17155388
   Lu Y, 2019, SOC SCI RES, V77, P130, DOI 10.1016/j.ssresearch.2018.09.002
   Ma X, 2018, FRONT EDUC, V3, P71, DOI [10.3389/feduc.2018.00071, DOI 10.3389/FEDUC.2018.00071]
   Mao MZ, 2020, INT J ENV RES PUB HE, V17, DOI 10.3390/ijerph17186770
   Meyerhoefer CD, 2011, REV ECON HOUSEHOLD, V9, P379, DOI 10.1007/s11150-010-9105-2
   Mu GM, 2016, SPOTLIGHT CHINA, P1
   Cuong NV, 2016, J HUM DEV CAPABIL, V17, P110, DOI 10.1080/19452829.2015.1103711
   Patrick ME, 2013, ALCOHOL RES-CURR REV, V35, P193
   Shi H., 2021, BMC PUBLIC HEALTH, V21, P1, DOI [10.1186/s12889-020-10013-y, DOI 10.1186/S12889-020-10013-Y]
   Su SB, 2017, FRONT PSYCHOL, V8, DOI 10.3389/fpsyg.2017.01309
   Tang SS, 2021, HUM SOC SCI COMMUN, V8, DOI 10.1057/s41599-020-00686-6
   Tang SQ, 2021, J AFFECT DISORDERS, V279, P353, DOI 10.1016/j.jad.2020.10.016
   Tian X, 2017, INT J ENV RES PUB HE, V14, DOI 10.3390/ijerph14111308
   Wang J, 2020, GIRLHOOD STUD, V13, P17, DOI 10.3167/ghs.2020.130303
   Wang SX, 2014, BE J ECON ANAL POLI, V14, P1037, DOI 10.1515/bejeap-2013-0067
   Wang YN, 2021, INT J PSYCHOL, V56, P512, DOI 10.1002/ijop.12754
   Wang YY, 2019, J AFFECT DISORDERS, V244, P209, DOI 10.1016/j.jad.2018.09.066
   Wen M, 2012, CHILD DEV, V83, P120, DOI 10.1111/j.1467-8624.2011.01698.x
   Wu J, 2017, ASIAN ECON POLICY R, V12, P117, DOI 10.1111/aepr.12166
   Xiao YY, 2020, J AFFECT DISORDERS, V261, P198, DOI 10.1016/j.jad.2019.09.081
   Yang F, 2020, CHILD YOUTH SERV REV, V119, DOI 10.1016/j.childyouth.2020.105648
   Ye JZ, 2011, J PEASANT STUD, V38, P355, DOI 10.1080/03066150.2011.559012
   Zhang HM, 2018, CHILD YOUTH SERV REV, V95, P12, DOI 10.1016/j.childyouth.2018.10.029
   Zhang HL, 2014, J DEV ECON, V111, P181, DOI 10.1016/j.jdeveco.2014.09.004
   Zhang HP, 2019, CHILD ABUSE NEGLECT, V96, DOI 10.1016/j.chiabu.2019.104072
   Zhang LF, 2019, SCHOOL PSYCHOL INT, V40, P510, DOI 10.1177/0143034319869048
   Zhao F, 2021, SUSTAINABILITY-BASEL, V13, DOI 10.3390/su13010279
   Zhou CC, 2015, HEALTH AFFAIR, V34, P1964, DOI 10.1377/hlthaff.2015.0150
   Zhou C, 2021, INT J ENV RES PUB HE, V18, DOI 10.3390/ijerph18105123
NR 52
TC 4
Z9 4
U1 24
U2 39
PU SPRINGER
PI DORDRECHT
PA VAN GODEWIJCKSTRAAT 30, 3311 GZ DORDRECHT, NETHERLANDS
SN 1874-897X
EI 1874-8988
J9 CHILD INDIC RES
JI Child Indic. Res.
PD OCT
PY 2022
VL 15
IS 5
BP 1719
EP 1740
DI 10.1007/s12187-022-09923-7
EA FEB 2022
PG 22
WC Social Sciences, Interdisciplinary
WE Social Science Citation Index (SSCI)
SC Social Sciences - Other Topics
GA 4Q5MD
UT WOS:000761835200001
PM 35251364
OA Green Published, Bronze
DA 2022-11-04
ER

PT J
AU Chiang, YC
   Lin, YJ
   Li, X
   Lee, CY
   Zhang, SX
   Lee, TSH
   Chang, HY
   Wu, CC
   Yang, HJ
AF Chiang, Yi-Chen
   Lin, Yu-Jung
   Li, Xian
   Lee, Chun-Yang
   Zhang, Shuoxun
   Lee, Tony Szu-Hsien
   Chang, Hsing-Yi
   Wu, Chi-Chen
   Yang, Hao-Jan
TI Parents' right strategy on preventing youngsters' recent suicidal
   ideation: a 13-year prospective cohort study
SO JOURNAL OF MENTAL HEALTH
LA English
DT Article
DE Suicidal ideation; family factors; cohort study; children; adolescent;
   generalized estimating equations; latent growth curve modeling
ID DEPRESSIVE SYMPTOMS; PROTECTIVE FACTORS; MENTAL-DISORDERS; SELF-HARM;
   ADOLESCENTS; RISK; CHILDHOOD; CHILDREN; BEHAVIOR; ADJUSTMENT
AB Background Suicide remains the second leading cause of death among youths. Family-related factors are considered important determinants of children's suicidal ideation, whereas their short-/long-term influence is seldom quantified. Aims We aim to confirm the simultaneous/lagged effects of family-related factors on the occurrence of recent suicidal ideation from childhood to young adulthood (aged from 10 to 22 years old). Method Data were derived from a longitudinal prospective cohort study. Participants included 2065 students who were followed up for 13 years. Generalized estimating equations were used to clarify the influential effects of family-related factors on suicidal ideation during the past month. Results The peak of the rate of recent suicidal ideation arrived during junior high school years. Family interaction, family support, family involvement, and parental punishment had simultaneous effects on recent suicidal ideation. Family involvement, parental conflict, and psychological control had lagged and lasting effects on suicidal ideation. Notably, the lasting protective effects of family involvement were more obvious than simultaneous effects. Conclusions Providing parents with sustained support and education to improve their "positive parenting literacy" can help with their children's mental health development. This is especially the case during COVID-19 quarantine periods when families spend the most time together at home.
C1 [Chiang, Yi-Chen; Li, Xian] Xiamen Univ, Sch Publ Hlth, State Key Lab Mol Vaccinol & Mol Diagnost, Xiamen, Peoples R China.
   [Lin, Yu-Jung; Yang, Hao-Jan] Chung Shan Med Univ, Dept Publ Hlth, Taichung, Taiwan.
   [Lee, Chun-Yang] Xiamen Univ, Sch Int Business, Tan Kah Kee Coll, Zhangzhou, Peoples R China.
   [Zhang, Shuoxun] Sichuan Univ, Sch Business, Chengdu, Peoples R China.
   [Lee, Tony Szu-Hsien] Natl Taiwan Normal Univ, Dept Hlth Promot & Hlth Educ, Taipei, Taiwan.
   [Chang, Hsing-Yi; Wu, Chi-Chen] Natl Hlth Res Inst, Inst Populat Hlth Sci, Miaoli, Taiwan.
   [Yang, Hao-Jan] Chung Shan Med Univ, Inst Med, Taichung, Taiwan.
RP Chiang, YC (通讯作者)，Xiamen Univ, Sch Publ Hlth, State Key Lab Mol Vaccinol & Mol Diagnost, Xiamen, Peoples R China.; Zhang, SX (通讯作者)，Sichuan Univ, Sch Business, Chengdu, Peoples R China.; Lee, TSH (通讯作者)，Natl Taiwan Normal Univ, Dept Hlth Promot & Hlth Educ, Taipei, Taiwan.; Chang, HY (通讯作者)，Natl Hlth Res Inst, Inst Populat Hlth Sci, Miaoli, Taiwan.
EM jyj@xmu.edu.cn; hellenzsx@gmail.com; tonylee@ntnu.edu.tw;
   hsingyi@nhri.org.tw
OI Zhang, Shuoxun/0000-0001-8457-8798
FU Scientific Research Grant of Fujian Province of China [Z0230104];
   National Health Research Institutes in the Taiwan area [PH-110-PP-23]
FX In addition, the project was supported by the Scientific Research Grant
   of Fujian Province of China (No. Z0230104), and the National Health
   Research Institutes in the Taiwan area (No. PH-110-PP-23). The sponsors
   of the project had no role in the study design, data collection, data
   analysis, or data interpretation. The authors have declared that they
   have no competing or potential conflicts of interest.
CR ANGST J, 1992, EUR ARCH PSY CLIN N, V242, P135, DOI 10.1007/BF02191561
   Boyd A, 2015, J AFFECT DISORDERS, V173, P245, DOI 10.1016/j.jad.2014.11.002
   Brent David A, 2013, J Am Acad Child Adolesc Psychiatry, V52, P1260, DOI 10.1016/j.jaac.2013.09.009
   BURBACH DJ, 1986, CLIN PSYCHOL REV, V6, P133, DOI 10.1016/0272-7358(86)90009-7
   Carballo JJ, 2020, EUR CHILD ADOLES PSY, V29, P759, DOI 10.1007/s00787-018-01270-9
   Centers for Disease Control and Prevention National Center for Health Statistics, 2019, CDC WOND UND CAUS DE
   DeVille DC, 2020, JAMA NETW OPEN, V3, DOI 10.1001/jamanetworkopen.2019.20956
   FAULSTICH ME, 1986, AM J PSYCHIAT, V143, P1024
   Frey LM, 2017, J MENT HEALTH, V26, P366, DOI 10.1080/09638237.2017.1340592
   Fu MC, 2017, PLOS ONE, V12, DOI 10.1371/journal.pone.0188823
   Gee GC, 2007, SOC SCI MED, V64, P1984, DOI 10.1016/j.socscimed.2007.02.013
   Gorostiaga A, 2019, INT J ENV RES PUB HE, V16, DOI 10.3390/ijerph16173192
   Grudnikoff E, 2015, EUR CHILD ADOLES PSY, V24, P797, DOI 10.1007/s00787-014-0624-x
   Hawton K, 2002, BMJ-BRIT MED J, V325, P1207, DOI 10.1136/bmj.325.7374.1207
   Huang HL, 2019, INT J PSYCHOL, V54, P53, DOI 10.1002/ijop.12438
   Janiri D, 2020, LANCET PSYCHIAT, V7, P317, DOI 10.1016/S2215-0366(20)30049-3
   Jeon GS, 2013, CHILD INDIC RES, V6, P479, DOI 10.1007/s12187-013-9180-z
   KOVACS M, 1981, ACTA PAEDOPSYCHIATR, V46, P305
   Koyama E, 2020, PSYCHIAT RES, V285, DOI 10.1016/j.psychres.2019.112726
   Labella MH, 2019, CHILD DEV, V90, P227, DOI 10.1111/cdev.12894
   LAMBORN SD, 1991, CHILD DEV, V62, P1049, DOI 10.2307/1131151
   Li J, 2017, SAF HEALTH WORK-KR, V8, P77, DOI 10.1016/j.shaw.2016.09.003
   Liu YL, 2003, J ADOLESCENCE, V26, P447, DOI 10.1016/S0140-1971(03)00029-0
   Mars B, 2019, J CHILD PSYCHOL PSYC, V60, P91, DOI 10.1111/jcpp.12878
   McLafferty M, 2018, J AFFECT DISORDERS, V238, P547, DOI 10.1016/j.jad.2018.06.020
   Meng L, 2002, INT J SOC WELF, V11, P300, DOI 10.1111/1468-2397.00239
   Ng LC, 2015, BRIT J PSYCHIAT, V207, P262, DOI 10.1192/bjp.bp.114.154591
   Orri M, 2018, JAMA PSYCHIAT, V75, P465, DOI 10.1001/jamapsychiatry.2018.0174
   Parry Jane, 2014, BMJ, V348, pg4486, DOI 10.1136/bmj.g4486
   Patten CA, 1997, J ADOLESCENT HEALTH, V20, P271, DOI 10.1016/S1054-139X(96)00170-X
   Reider EE, 2016, SUICIDE LIFE-THREAT, V46, pS3, DOI 10.1111/sltb.12252
   RUBIN DB, 1976, BIOMETRIKA, V63, P581, DOI 10.2307/2335739
   Rubin DB., 1987, MULTIPLE IMPUTATION, DOI 10.1002/9780470316696
   Shang L, 2014, SOC PSYCH PSYCH EPID, V49, P205, DOI 10.1007/s00127-013-0728-5
   Singh V., 2018, PARENT-SCI PRACT, V3, P1245
   Stein D, 2000, J AM ACAD CHILD PSY, V39, P1387, DOI 10.1097/00004583-200011000-00013
   Stein DJ, 2016, BMC PSYCHIATRY, V16, DOI 10.1186/s12888-016-0957-8
   Taiwan Suicide Prevention Center, 2017, SUMM PROJ RES 2017
   Turecki G, 2016, LANCET, V387, P1227, DOI 10.1016/S0140-6736(15)00234-2
   [王雅婷 Wang Yating], 2019, [中国心理卫生杂志, Chinese Mental Health Journal], V33, P464
   WHO, 2020, SUIC WORLD GLOB HLTH
   World Health Organization, 2014, MENT HLTH SUIC PREV
   Yen Lee-Lan, 2002, Promot Educ, VSuppl 1, P33
   Zullig KJ, 2006, J ADOLESCENT HEALTH, V39, P856, DOI 10.1016/j.jadohealth.2006.07.008
NR 44
TC 1
Z9 1
U1 12
U2 24
PU TAYLOR & FRANCIS INC
PI PHILADELPHIA
PA 530 WALNUT STREET, STE 850, PHILADELPHIA, PA 19106 USA
SN 0963-8237
EI 1360-0567
J9 J MENT HEALTH
JI J. Ment. Heal.
PD MAY 4
PY 2022
VL 31
IS 3
BP 374
EP 382
DI 10.1080/09638237.2021.1979490
EA SEP 2021
PG 9
WC Psychology, Clinical
WE Social Science Citation Index (SSCI)
SC Psychology
GA 1L3AL
UT WOS:000698933900001
PM 34559976
DA 2022-11-04
ER

PT J
AU Maggio, MG
   Cuzzola, MF
   Calatozzo, P
   Marchese, D
   Andaloro, A
   Calabro, RS
AF Maggio, Maria Grazia
   Cuzzola, Marilena Foti
   Calatozzo, Patrizia
   Marchese, Domenicaroberta
   Andaloro, Adriana
   Calabro, Rocco Salvatore
TI Improving cognitive functions in adolescents with learning difficulties:
   A feasibility study on the potential use of telerehabilitation during
   Covid-19 pandemic in Italy
SO JOURNAL OF ADOLESCENCE
LA English
DT Article
DE Adolescence; Telerehabilitation; Cognitive domains; Unspecified learning
   disabilities
ID DEVELOPMENTAL DYSLEXIA; READING DISORDERS; REHABILITATION; EFFICACY;
   STUDENTS; CHILDREN
AB Introduction. Learning disabilities are due to genetic and/or neurobiological factors that alter brain functioning by affecting one or more cognitive processes related to learning. This study aimed to assess the efficacy of cognitive telerehabilitation in adolescents with learning disabilities to overcome the treatment problems related to the COVID-19 pandemic lockdown. Methods. Twenty-four patients diagnosed with Unspecified Learning Disability (mean +/- SD age: 18.2 +/- 2.9 years; 50% male) were enrolled in this study. The patients were assessed by a neuropsychological evaluation at the beginning and at the end of the program. All patients received cognitive treatment via a specific telehealth app to stimulate the cognitive skills related to learning. The treatment lasted four weeks, with a daily training (lasting up to 60 min), for five days a week. Results. Our young patients reported a statistically significant improvement in the main cognitive domains that are usually compromised in learning disabilities, including sustained and selective attention, shifting of attention, control of interference, memory and speed of information processing. Moreover, the patients showed a good usability and motivation during the training. Conclusions. Our study has shown that telerehabilitation could be a valid tool for the rehabilitation of specific cognitive skills in adolescents with learning difficulties.
C1 [Maggio, Maria Grazia; Cuzzola, Marilena Foti; Calatozzo, Patrizia; Marchese, Domenicaroberta] Studio Psicoterapia Relaz & Riabilitaz Cognit, Viale Europa 107, Messina, Sicily, Italy.
   [Andaloro, Adriana; Calabro, Rocco Salvatore] IRCCS Ctr Neurol Bonino Pulejo, SS 113, I-98124 Messina, Italy.
RP Calabro, RS (通讯作者)，IRCCS Ctr Neurol Bonino Pulejo, SS 113, I-98124 Messina, Italy.
EM roccos.calabro@irccsme.it
OI calabro, rocco salvatore/0000-0002-8566-3166
CR American Psychiatric Association, 2013, DIAGN STAT MAN MENT, Vxxvii, DOI DOI 10.1176/APPI.BOOKS.9780890425596
   AVELIER D, 2013, CURR BIOL, V23, pR282
   Bonacina S, 2015, FRONT PSYCHOL, V6, DOI [10.3389/fpsyg.2015,01510, 10.3389/fpsyg.2015.01510]
   Bramanti Alessia, 2018, Innov Clin Neurosci, V15, P11
   Calabre RS, 2020, J HEALTH ORGAN MANAG, V34, P207, DOI 10.1108/JHOM-07-2019-0200
   Caso V, 2020, NEUROL SCI, V41, P999, DOI 10.1007/s10072-020-04389-3
   Chacko A, 2013, CHILD ADOL PSYCH CL, V22, P457, DOI 10.1016/j.chc.2013.03.006
   Coltheart M., 1978, STRATEGIES INFORMATI, P151
   Dayal D, 2020, ACTA PAEDIATR, V109, P1497, DOI 10.1111/apa.15304
   De Cola MC, 2016, J TELEMED TELECARE, V22, P356, DOI 10.1177/1357633X15604290
   Diamond A, 2011, SCIENCE, V333, P959, DOI 10.1126/science.1204529
   Flaugnacco E, 2015, PLOS ONE, V10, DOI 10.1371/journal.pone.0138715
   Ghidoni E., 2011, ANN PUBBLICA ISTRUZI, V4, P119
   Gori S, 2014, VISION RES, V99, P78, DOI 10.1016/j.visres.2013.11.011
   Guan W, 2020, NEW ENGL J MED, V382, P1708, DOI 10.1056/NEJMoa2002032
   Huc-Chabrolle M, 2010, ENCEPHALE, V36, P172, DOI 10.1016/j.encep.2009.02.005
   Hulme C, 2016, CURR OPIN PEDIATR, V28, P731, DOI 10.1097/MOP.0000000000000411
   Kavale KA, 1996, J LEARN DISABIL, V29, P226, DOI 10.1177/002221949602900301
   Klingberg T, 2005, J AM ACAD CHILD PSY, V44, P177, DOI 10.1097/00004583-200502000-00010
   Kuusisaari H, 2014, TEACH TEACH EDUC, V43, P46, DOI 10.1016/j.tate.2014.06.001
   Maggio M. G., 2020, GERIATRIC NURSING NE
   Maggio MG, 2020, EXPERT REV MED DEVIC, V17, P473, DOI 10.1080/17434440.2020.1776607
   Manuli A, 2020, MULT SCLER RELAT DIS, V44, DOI 10.1016/j.msard.2020.102312
   Norton ES, 2012, ANNU REV PSYCHOL, V63, P427, DOI 10.1146/annurev-psych-120710-100431
   Olofsson A, 2015, DYSLEXIA, V21, P338, DOI 10.1002/dys.1517
   Pecini C, 2018, MINERVA PEDIATR, V70, P529, DOI 10.23736/S0026-4946.16.04426-1
   Resquin F, 2016, MED ENG PHYS, V38, P1279, DOI 10.1016/j.medengphy.2016.09.001
   Rosso G, 2018, COMPUT BIOL MED, V95, P288, DOI 10.1016/j.compbiomed.2017.08.009
   Sarti E, 2020, NEUROLOGICAL SCI OFF, P1
   Snowling MJ, 2012, J CHILD PSYCHOL PSYC, V53, P593, DOI 10.1111/j.1469-7610.2011.02495.x
   Spencer-Smith M, 2015, PLOS ONE, V10, DOI 10.1371/journal.pone.0119522
   Thorell LB, 2009, DEVELOPMENTAL SCI, V12, P106, DOI 10.1111/j.1467-7687.2008.00745.x
   Tressoldi PE, 2012, EUR J PSYCHOL, V8, P375, DOI 10.5964/ejop.v8i3.442
   Tucci R, 2015, B PSICOL APPL, V273, P53
   van Bergen E, 2014, FRONT HUM NEUROSCI, V8, DOI 10.3389/fnhum.2014.00346
   Wolf M, 2000, J LEARN DISABIL-US, V33, P387, DOI 10.1177/002221940003300409
   Xiang YT, 2020, INT J BIOL SCI, V16, P1741, DOI 10.7150/ijbs.45072
   Zampolini M, 2008, ANN I SUPER SANITA, V44, P125
   Zhou XY, 2020, TELEMED E-HEALTH, V26, P377, DOI 10.1089/tmj.2020.0068
   Zoccolotti P, 2016, FRONT HUM NEUROSCI, V10, DOI 10.3389/fnhum.2016.00140
NR 40
TC 5
Z9 5
U1 5
U2 17
PU WILEY
PI HOBOKEN
PA 111 RIVER ST, HOBOKEN 07030-5774, NJ USA
SN 0140-1971
EI 1095-9254
J9 J ADOLESCENCE
JI J. Adolesc.
PD JUN
PY 2021
VL 89
BP 194
EP 202
DI 10.1016/j.adolescence.2021.05.005
EA MAY 2021
PG 9
WC Psychology, Developmental
WE Social Science Citation Index (SSCI)
SC Psychology
GA SM3XD
UT WOS:000657541500019
PM 34022448
OA Green Published
DA 2022-11-04
ER

PT J
AU Ioakimidis, V
   O'Connell, L
   Baxter, V
   Chard, K
   Speed, E
   White, G
AF Ioakimidis, Vasilios
   O'Connell, Lauren
   Baxter, Vanessa
   Chard, Kathryn
   Speed, Ewen
   White, Gregory
TI Challenge and opportunity: Making sense of the 'first lockdown'
   experience of families with young children and health and social care
   practitioners in Southend-on-Sea (the United Kingdom)
SO INTERNATIONAL SOCIAL WORK
LA English
DT Article
DE Children; community resilience; COVID-19; families; pandemic
ID COVID-19
AB COVID-19 has had a significant and measurable impact on individuals and families in economically deprived areas both in the United Kingdom and internationally. This article examines issues of community resilience and service adaptability and focuses on the period during the first lockdown in the United Kingdom (May to July 2020). Data were collected from members of the local community in Southend, with specific reference to the 'A Better Start Southend' programme of support. The evidence presented in this article uncovers the impact of the 'first lockdown' on families with young children, and local children's and community services.
C1 [Ioakimidis, Vasilios; Baxter, Vanessa; Chard, Kathryn; Speed, Ewen; White, Gregory] Univ Essex, Colchester, Essex, England.
   [Ioakimidis, Vasilios] Univ West Attica, Egaleo, Greece.
   [Ioakimidis, Vasilios] Univ Johannesburg, Johannesburg, South Africa.
RP Ioakimidis, V (通讯作者)，Univ Essex, Sch Hlth & Social Care, Wivenhoe Pk, Colchester C04 3SQ, Essex, England.
EM v.ioakimidis@essex.ac.uk
OI Chard, Kathryn/0000-0003-3267-0108; Baxter, Vanessa/0000-0001-8130-5487;
   Ioakimidis, Vasilios/0000-0002-0457-6782
FU National Lottery Community Fund as part of the broader 'A Better Start
   Southend' evaluation project
FX The author(s) disclosed receipt of the following financial support for
   the research, authorship, and/or publication of this article: This
   research was funded by The National Lottery Community Fund as part of
   the broader 'A Better Start Southend' evaluation project.
CR Abbasi K, 2021, BMJ-BRIT MED J, V372, DOI 10.1136/bmj.n314
   Aughterson H, 2021, BMJ OPEN, V11, DOI 10.1136/bmjopen-2020-047353
   Banks J. A, 2013, MULTICULTURAL ED ISS
   Caud, 2021, CLIMATE CHANGE 2021, DOI DOI 10.1017/9781009157896.001
   Clover J, 2021, CRIT INQUIRY, V47, pS28, DOI 10.1086/711429
   GOV.UK, 2020, COR COVID 19 GUID ED
   Ioakimidis V, 2020, SOCIAL WORK AND THE COVID-19 PANDEMIC: INTERNATIONAL INSIGHTS, P17
   Johnson S, 2021, SOC PSYCH PSYCH EPID, V56, P25, DOI 10.1007/s00127-020-01927-4
   Kapilashrami A., 2021, CRIT PUBLIC HEALTH, V31, P1
   Kenway P., 2020, ACCOUNTING VARIATION
   Lavalette M., 2020, SOCIAL WORK COVID 19
   Levine S, 2021, CULT ANTHROPOL, V36, P391, DOI 10.14506/ca36.3.06
   Mannion R, 2021, INT J HUM RIGHTS HEA, V14, P175, DOI 10.1108/IJHRH-10-2020-0091
   Nyashanu M, 2020, J INTERPROF CARE, V34, P655, DOI 10.1080/13561820.2020.1792425
   Ong Q, 2019, P NATL ACAD SCI USA, V116, P7244, DOI 10.1073/pnas.1810901116
   Pierce M, 2020, LANCET PSYCHIAT, V7, P883, DOI 10.1016/S2215-0366(20)30308-4
   Platt L., 2020, ARE SOME ETHNIC GROU
   Public Health England, 2019, GUID NAT DIAGN REF L
   Waite Polly, 2021, JCPP Adv, V1, pe12009, DOI 10.1111/jcv2.12009
NR 19
TC 0
Z9 0
U1 0
U2 0
PU SAGE PUBLICATIONS LTD
PI LONDON
PA 1 OLIVERS YARD, 55 CITY ROAD, LONDON EC1Y 1SP, ENGLAND
SN 0020-8728
EI 1461-7234
J9 INT SOC WORK
JI Int. Soc. Work
PD MAY
PY 2022
VL 65
IS 3
BP 406
EP 420
AR 00208728221083768
DI 10.1177/00208728221083768
EA APR 2022
PG 15
WC Social Work
WE Social Science Citation Index (SSCI)
SC Social Work
GA 1H5JA
UT WOS:000778022800001
OA Green Accepted, hybrid
DA 2022-11-04
ER

PT J
AU Nolon, AK
   Ryvicker, M
   Glassberg, H
   Dubois, A
   Oluwasanmi, O
   Steier, J
AF Nolon, Anne Kauffman
   Ryvicker, Miriam
   Glassberg, Hope
   Dubois, Allison
   Oluwasanmi, Oluwatomi
   Steier, Jessica
TI COVID-19 Sero-Prevalence and Risk Factors in a Sample of Community
   Health Center Employees in New York State
SO JOURNAL OF OCCUPATIONAL AND ENVIRONMENTAL MEDICINE
LA English
DT Article
DE antibody testing; community health centers; COVID-19; healthcare
   workforce; sero-prevalence
ID ODDS RATIO
AB Objective: To document COVID-19 sero-prevalence, prior testing, symptom experiences, and risk factors in a sample of community health center (CHC) workers. Methods: Descriptive statistics and log-binomial regression were used to analyze an electronic employee survey linked with COVID-19 antibody results. The sample included 378 employees who completed the survey; 325 had complete lab data. Results: The sero-positivity rate was 15.4%. One third of sero-positive participants had no previous COVID-19 symptoms or were unsure. Working on-site only and/or with direct patient contact was not associated with sero-positivity. Employees in their 20s were more likely to test positive than employees ages 50+, controlling for sex, race, and region (PR = 2.96; P < 0.05). Conclusions: With CHCs central to COVID-19 response and vaccination efforts, public health messaging should remind CHC workers, especially younger employees, of their risks of community-based exposure.
C1 [Nolon, Anne Kauffman; Glassberg, Hope; Dubois, Allison] Sun River Hlth, Tarrytown, NY USA.
   [Ryvicker, Miriam; Oluwasanmi, Oluwatomi; Steier, Jessica] Vital Stat Consulting, Maplewood, NJ USA.
RP Ryvicker, M (通讯作者)，Vital Stat Consulting LLC, Maplewood, NJ 07040 USA.
EM mryvicker@vscgrp.com
FU Sun River Health
FX This study was supported by internal funding provided by Sun River
   Health.
CR [Anonymous], FACT SHEET PRESIDENT
   [Anonymous], Recruiting, Training, and Retaining the Best: Growing Today's Primary Care Workforce to Meet Tomorrow's Health Care Needs
   [Anonymous], National Findings on Health Centers' Response to COVID-19 as of December 11, 2020
   Czeisler ME, 2020, MMWR-MORBID MORTAL W, V69, P751, DOI 10.15585/mmwr.mm6924e1
   Espelt A, 2017, ADICCIONES, V29, P105, DOI 10.20882/adicciones.823
   Johansson MA, 2021, JAMA NETW OPEN, V4, DOI 10.1001/jamanetworkopen.2020.35057
   Kronbichler A, 2020, INT J INFECT DIS, V98, P180, DOI 10.1016/j.ijid.2020.06.052
   Moscola J, 2020, JAMA-J AM MED ASSOC, V324, P893, DOI 10.1001/jama.2020.14765
   Nagata JM, 2020, J ADOLESCENT HEALTH, V67, P297, DOI 10.1016/j.jadohealth.2020.04.020
   Reitsma MB, 2021, HEALTH AFFAIR, V40, P870, DOI 10.1377/hlthaff.2021.00098
   Sharac J, NEARLY HALF COMMUNIT
   Simmons A., PRESS RELEASE NEARLY
   Tamhane AR, 2016, STAT MED, V35, P5730, DOI 10.1002/sim.7059
   Thompson ML, 1998, OCCUP ENVIRON MED, V55, P272, DOI 10.1136/oem.55.4.272
   Zocchetti C, 1997, INT J EPIDEMIOL, V26, P220, DOI 10.1093/ije/26.1.220
NR 15
TC 0
Z9 0
U1 0
U2 0
PU LIPPINCOTT WILLIAMS & WILKINS
PI PHILADELPHIA
PA TWO COMMERCE SQ, 2001 MARKET ST, PHILADELPHIA, PA 19103 USA
SN 1076-2752
EI 1536-5948
J9 J OCCUP ENVIRON MED
JI J. Occup. Environ. Med.
PD JAN
PY 2022
VL 64
IS 1
BP 86
EP 89
DI 10.1097/JOM.0000000000002357
PG 4
WC Public, Environmental & Occupational Health
WE Science Citation Index Expanded (SCI-EXPANDED)
SC Public, Environmental & Occupational Health
GA YA0TI
UT WOS:000738056200022
PM 34412095
OA Bronze, Green Published
DA 2022-11-04
ER

PT J
AU Gordon, JL
   Presseau, J
AF Gordon, Jennifer L.
   Presseau, Justin
TI Effects of Parenthood and Gender on Well-Being and Work Productivity
   Among Canadian Academic Research Faculty Amidst the COVID-19 Pandemic
SO CANADIAN PSYCHOLOGY-PSYCHOLOGIE CANADIENNE
LA English
DT Article; Early Access
DE Academia; mental health; work satisfaction; COVID-19 pandemic; gender
   differences
ID MOTHERS
AB Public Significance Statement The current findings suggest that the COVID-19 pandemic has had a considerable negative impact on the self-reported well-being and work productivity of Canadian academics, and even more so among parents of young children. Mothers of young children may be particularly in need of additional support.
   The coronavirus disease (COVID-19) pandemic has brought about enormous changes to all aspects of academic life. In spring 2020, we recruited faculty from Canadian universities who were asked to complete a survey about the perceived impact of the pandemic on aspects of their well-being and work productivity. Eight hundred ninety-nine academics from across Canada responded, reporting that the pandemic had had a significant negative impact on their mental health, work satisfaction, first-author publications, grants, and data collection. Overall weekly work hours dropped by 22% compared to prepandemic levels, from 45 hr/week to 35 hr. Though parents of children under the age of 13 managed to maintain an average of 30 hr/week despite juggling childcare and work duties, they nonetheless fared worse compared to nonparents and parents of older children on nearly all indicators of work productivity and well-being. Furthermore, mothers of young children reported having fewer uninterrupted work hours and spending more time as primary caregiver compared to fathers. Thus, the COVID-19 pandemic has had a considerable negative impact on the self-reported well-being and work productivity of Canadian academics, and even more so among parents of young children. Mothers of young children may be particularly in need of additional support. These findings highlight the importance of adopting policies at the federal and institutional levels aimed at "leveling the playing field" for these groups as well as instituting creative childcare solutions that maintain health and safety while not further disadvantaging young parents.
C1 [Gordon, Jennifer L.] Univ Regina, Dept Psychol, 3737 Wascana Pkwy, Regina, SK S4S 0A2, Canada.
   [Presseau, Justin] Ottawa Hosp Res Inst, Ottawa, ON, Canada.
   [Presseau, Justin] Univ Ottawa, Sch Epidemiol & Publ Hlth, Ottawa, ON, Canada.
   [Presseau, Justin] Univ Ottawa, Sch Psychol, Ottawa, ON, Canada.
RP Gordon, JL (通讯作者)，Univ Regina, Dept Psychol, 3737 Wascana Pkwy, Regina, SK S4S 0A2, Canada.
EM jennifer.gordon@uregina.ca
OI Gordon, Jennifer/0000-0001-6401-6827
FU Canadian Institutes of Health Research Tier II Canada Research Chair
FX Jennifer L. Gordon is funded by a Canadian Institutes of Health Research
   Tier II Canada Research Chair.
CR Ahmed MZ, 2020, ASIAN J PSYCHIATR, V51, DOI 10.1016/j.ajp.2020.102092
   Andersen JP, 2020, ELIFE, V9, DOI 10.7554/eLife.58807
   Bassett R.H., 2005, PARENTING PROFESSING, DOI [10.2307/j.ctv17vf5r6, DOI 10.2307/J.CTV17VF5R6]
   Bonache H, 2022, J GENDER STUD, V31, P125, DOI 10.1080/09589236.2020.1836482
   Burk BN, 2021, LEISURE SCI, V43, P225, DOI 10.1080/01490400.2020.1774006
   Chanchlani N, 2020, CAN MED ASSOC J, V192, pE921, DOI 10.1503/cmaj.201008
   Corbera E, 2020, PLAN THEORY PRACT, V21, P191, DOI 10.1080/14649357.2020.1757891
   Craig L, 2021, GENDER WORK ORGAN, V28, P66, DOI 10.1111/gwao.12497
   Croda E, 2021, REV ECON HOUSEHOLD, V19, P1, DOI 10.1007/s11150-021-09549-8
   Cui RM, 2022, M&SOM-MANUF SERV OP, V24, P707, DOI 10.1287/msom.2021.0991
   Davenport Margie H, 2020, Front Glob Womens Health, V1, P1, DOI 10.3389/fgwh.2020.00001
   Derrick G.E., 2019, P 17 INT C SCI INF I
   Deryugina T, 2021, AEA PAP P, V111, P164, DOI 10.1257/pandp.20211017
   Deutsch FM, 2014, COMMIMITY WORK FAM, V17, P392, DOI 10.1080/13668803.2014.885880
   Gausman J, 2020, J WOMENS HEALTH, V29, P465, DOI 10.1089/jwh.2020.8472
   Griffith AK, 2021, LANCET CHILD ADOLESC, V5, P322, DOI 10.1007/s10896-020-00172-2
   Guy B, 2020, GENDER WORK ORGAN, V27, P887, DOI 10.1111/gwao.12493
   Hunter LA, 2010, SOC STUD SCI, V40, P433, DOI 10.1177/0306312709358472
   Isgro K, 2015, WOMEN STUD INT FORUM, V53, P174, DOI 10.1016/j.wsif.2014.12.002
   Ishii-Kuntz M, 2013, J FAM ISSUES, V34, P252, DOI 10.1177/0192513X12462363
   Johnston RM, 2020, POLIT GENDER, V16, P1131, DOI 10.1017/S1743923X20000574
   Jolly S, 2014, ANN INTERN MED, V160, P344, DOI 10.7326/M13-0974
   Katz C, 2020, CHILD ABUSE NEGLECT, V110, DOI 10.1016/j.chiabu.2020.104753
   Lamb Dans M. E., 2004, ROLE FATHER CHILD DE, P476
   Lewis RA., 2016, INT J BUSINESS MANAG, V4, P69, DOI [10.20472/BM.2016.4.1.004, DOI 10.20472/BM.2016.4.1.004, 10.20472/bm.2016.4.1.004]
   Lindfelt T, 2018, RES SOC ADMIN PHARM, V14, P387, DOI 10.1016/j.sapharm.2017.04.008
   Malisch JL, 2020, P NATL ACAD SCI USA, V117, P15378, DOI 10.1073/pnas.2010636117
   Martinez LR, 2017, J WOMENS HEALTH, V26, P580, DOI 10.1089/jwh.2016.6023
   Mayer M, 2019, POPUL RES POLICY REV, V38, P215, DOI 10.1007/s11113-018-9497-x
   McCutcheon JM, 2016, CAN PSYCHOL, V57, P92, DOI 10.1037/cap0000049
   Myers KR, 2020, NAT HUM BEHAV, V4, P880, DOI 10.1038/s41562-020-0921-y
   Patrick SW, 2020, PEDIATRICS, V146, DOI 10.1542/peds.2020-016824
   Power K., 2020, Sustainability: Science, Practice & Policy, V17, P67, DOI 10.1080/15487733.2020.1776561
   Russell BS, 2020, CHILD PSYCHIAT HUM D, V51, P671, DOI 10.1007/s10578-020-01037-x
   Sahu P, 2020, CUREUS, V12, DOI 10.7759/cureus.7541
   Staniscuaski F, 2021, FRONT PSYCHOL, V12, DOI 10.3389/fpsyg.2021.663252
   Statistics Canada, 2022, TABL 14 10 0043 01 A
   Statistics Canada, 2020, NUMB FULL TIM TEACH
   Statistics Canada, 2017, KNOWL OFF LANG
   Statistics Canada, 2021, DAILY
   Valcour M, 2007, J APPL PSYCHOL, V92, P1512, DOI 10.1037/0021-9010.92.6.1512
   Wenham C, 2020, LANCET, V395, P846, DOI 10.1016/S0140-6736(20)30526-2
   Whiley LA, 2021, GENDER WORK ORGAN, V28, P612, DOI 10.1111/gwao.12613
   Wilton S, 2017, J FEM FAM THER, V29, P66, DOI 10.1080/08952833.2016.1272663
NR 44
TC 2
Z9 2
U1 7
U2 10
PU CANADIAN PSYCHOLOGICAL  ASSOC
PI OTTAWA
PA 141 LAURIER AVE WEST, STE 702, OTTAWA, ONTARIO K1P 5J3, CANADA
SN 0708-5591
EI 1878-7304
J9 CAN PSYCHOL
JI Can. Psychol.-Psychol. Can.
DI 10.1037/cap0000327
EA MAR 2022
PG 11
WC Psychology, Multidisciplinary
WE Social Science Citation Index (SSCI)
SC Psychology
GA ZR0QC
UT WOS:000767497400001
DA 2022-11-04
ER

PT J
AU Gilad, D
   Gabbai, D
   Tehori, O
   Nakdimon, I
   Bar-Shai, A
   Shapira, S
   Ben-Ari, O
AF Gilad, David
   Gabbai, Daniel
   Tehori, Omer
   Nakdimon, Idan
   Bar-Shai, Amir
   Shapira, Shachar
   Ben-Ari, Oded
TI Return to aviation duty after recovery from COVID-19
SO JOURNAL OF MILITARY VETERAN AND FAMILY HEALTH
LA English
DT Article
DE aeromedical waiver; aerospace medicine; aircrew; aviation; cardiac;
   COVID-19; Israeli Air Force; military health; pilot; pulmonary
ID WUHAN; CHINA
AB LAY SUMMARY As the COVID-19 pandemic continues to grow in many areas of the world, the virus may increasingly infect military service members and their families. Most service members who contract COVID-19 develop a mild disease course that requires primarily supportive care and steps to limit the spread of infection to others. However, increasing evidence suggests that heart, lung, and coagulation disorders and psychological sequelae may occur even among generally healthy young adult COVID-19 patients. These potential manifestations of the disease are a cause for concern for Israeli Air Force pilot cadets and aircrew personnel, particularly in high-performance aircraft, because they may lead to decreased performance during flight and potentially to sudden incapacitation. In this article, the authors describe the Israeli Aeromedical Center's recommendations to flight surgeons on the medical workup required before military aviators return to flight duties after recovery from COVID-19.
C1 [Gilad, David; Gabbai, Daniel; Tehori, Omer; Nakdimon, Idan; Shapira, Shachar; Ben-Ari, Oded] Israel Def Forces, Med Corps, Israeli Air Force Aeromed Ctr, Ramat Gan, Israel.
   [Bar-Shai, Amir] Ben Gurion Univ Negev, Barzilai Med Ctr, Div Pulm Med, Ashqelon, Israel.
RP Gilad, D (通讯作者)，Israeli Airforce Aeromed Ctr, IL-5265601 Ramat Gan, Israel.
EM giladda@post.bgu.ac.il
CR Bangalore S, 2020, NEW ENGL J MED, V382, P2478, DOI 10.1056/NEJMc2009020
   CDC, 2021, DISC TRANSM BAS PREC
   Centers for Disease Control and Prevention, 2020, DUR IS PREC AD COVID
   Greenhalgh T, 2020, BMJ-BRIT MED J, V370, DOI 10.1136/bmj.m3026
   Guan WJ, 2020, NEW ENGL J MED, V382, P1861, DOI 10.1056/NEJMc2005203
   Lai CC, 2020, J MICROBIOL IMMUNOL, V53, P404, DOI 10.1016/j.jmii.2020.02.012
   Lauer SA, 2020, ANN INTERN MED, V172, P577, DOI 10.7326/M20-0504
   Perrin R, 2020, MED HYPOTHESES, V144, DOI 10.1016/j.mehy.2020.110055
   Phelan D, 2020, JAMA CARDIOL, V5, P1085, DOI 10.1001/jamacardio.2020.2136
   Puntmann VO, 2020, JAMA CARDIOL, V5, P1265, DOI 10.1001/jamacardio.2020.3557
   Rajpal S, 2021, JAMA CARDIOL, V6, P116, DOI 10.1001/jamacardio.2020.4916
   Riou J, 2020, EUROSURVEILLANCE, V25, P7, DOI 10.2807/1560-7917.ES.2020.25.4.2000058
   Shi HS, 2020, LANCET INFECT DIS, V20, P425, DOI 10.1016/S1473-3099(20)30086-4
   Sutton D, 2020, NEW ENGL J MED, V382, P2163, DOI 10.1056/NEJMc2009316
   Tang N, 2020, J THROMB HAEMOST, V18, P844, DOI 10.1111/jth.14768
   van Doremalen N, 2020, NEW ENGL J MED, V382, P1564, DOI [10.1101/2020.03.09.20033217, 10.1056/NEJMc2004973]
   Yuan WF, 2020, CARDIOVASC DIAGN THE, V10, P242, DOI 10.21037/cdt.2020.03.08
   Zou LR, 2020, NEW ENGL J MED, V382, P1177, DOI 10.1056/NEJMc2001737
NR 18
TC 3
Z9 3
U1 0
U2 0
PU UNIV TORONTO PRESS INC
PI TORONTO
PA JOURNALS DIVISION, 5201 DUFFERIN ST, DOWNSVIEW, TORONTO, ON M3H 5T8,
   CANADA
EI 2368-7924
J9 J MIL VETERAN FAM HL
JI J. Mil. Veteran Fam. Hlth.
PD MAY 1
PY 2021
VL 7
IS 2
BP 116
EP 120
DI 10.3138/jmvfh-2020-0041
PG 5
WC Public, Environmental & Occupational Health
WE Emerging Sources Citation Index (ESCI)
SC Public, Environmental & Occupational Health
GA XP9SJ
UT WOS:000731197200012
OA Bronze
DA 2022-11-04
ER

PT J
AU Haber, AS
   Kumar, SC
   Puttre, H
   Dashoush, N
   Corriveau, KH
AF Haber, Amanda S.
   Kumar, Sona C.
   Puttre, Hannah
   Dashoush, Nermeen
   Corriveau, Kathleen H.
TI "Why Can't I See My Friends and Family?": Children's Questions and
   Parental Explanations About Coronavirus
SO MIND BRAIN AND EDUCATION
LA English
DT Article
ID PRESCHOOLERS; TESTIMONY; INFORMATION; CHILDHOOD; CONTAGION; MECHANISM;
   THINKING; SCIENCE; LEARN; DEATH
AB Question-explanation exchanges in parent-child interactions foster children's early learning, especially when children are inquiring about unobservable scientific phenomena such as the novel coronavirus (COVID-19). As with other unobservable entities, children must rely on adults to acquire knowledge about COVID-19. Yet, we know very little about what children understand about COVID-19 or its consequences. In our study, we explored developmental changes in children's questions about COVID-19 and parents' explanations. Parents (n = 182) of children (aged 3-8) completed an online survey, which included demographic information, parents' explanations, and children's questions. Parents' explanations referenced germs, used illness analogies, and mentioned mitigation strategies. Most of children's COVID-related questions focused on the consequences of COVID-19. Whereas older children asked more about death, younger children asked about loss of activities. The findings advance our understanding of the impact of COVID-19 on parents and children.
C1 [Haber, Amanda S.; Kumar, Sona C.; Puttre, Hannah; Dashoush, Nermeen; Corriveau, Kathleen H.] Boston Univ, Wheelock Coll Educ & Human Dev, 621 Commonwealth Ave, Boston, MA 02215 USA.
RP Haber, AS (通讯作者)，Boston Univ, Wheelock Coll Educ & Human Dev, 621 Commonwealth Ave, Boston, MA 02215 USA.
EM haber317@bu.edu
RI Haber, Amanda/GQH-9755-2022
OI Corriveau, Kathleen/0000-0002-6354-1141; Puttre,
   Hannah/0000-0002-8366-3170; Haber, Amanda/0000-0001-9578-3826
CR Au TKF, 2008, COGNITIVE PSYCHOL, V57, P1, DOI 10.1016/j.cogpsych.2008.03.002
   Bauer, 2014, CHILDRENS UNDERSTAND
   Benjamin N, 2010, DEV PSYCHOL, V46, P502, DOI 10.1037/a0017822
   Blacker KA, 2016, J EXP CHILD PSYCHOL, V143, P162, DOI 10.1016/j.jecp.2015.09.033
   Butler LP, 2020, QUESTIONING CHILD: INSIGHTS FROM PSYCHOLOGY AND EDUCATION, P1, DOI 10.1017/9781108553803
   Callanan MA, 2001, DESIGNING FOR SCIENCE, P21
   Callanan MA, 1995, J LEARN SCI, V4, P105, DOI 10.1207/s15327809jls0401_3
   CALLANAN MA, 1992, COGNITIVE DEV, V7, P213, DOI 10.1016/0885-2014(92)90012-G
   Campbell I. L., 2018, ACTIVE LEARNING INFA, P167, DOI [10.1007/978-3-319-77182-3_10, DOI 10.1007/978-3-319-77182-3_10]
   Canfield CF, 2014, J COGN DEV, V15, P269, DOI 10.1080/15248372.2013.777841
   Chouinard MM, 2007, MONOGR SOC RES CHILD, V72, P1
   Clegg JM, 2019, INTEGR PSYCHOL BEHAV, V53, P93, DOI 10.1007/s12124-019-9471-0
   Crowley K, 2001, SCI EDUC, V85, P712, DOI 10.1002/sce.1035
   Fender JG, 2007, J APPL DEV PSYCHOL, V28, P189, DOI 10.1016/j.appdev.2007.02.007
   Frazier BN, 2009, CHILD DEV, V80, P1592, DOI 10.1111/j.1467-8624.2009.01356.x
   Greif ML, 2006, PSYCHOL SCI, V17, P455, DOI 10.1111/j.1467-9280.2006.01727.x
   Haber AS, 2021, EARLY CHILD RES Q, V57, P121, DOI 10.1016/j.ecresq.2021.05.008
   Harris P. L., 2014, TRUST SKEPTICISM CHI, P28
   Harris PL, 2005, J COGN CULT, V5, P143, DOI 10.1163/1568537054068606
   Harris PL, 2018, ANNU REV PSYCHOL, V69, P251, DOI 10.1146/annurev-psych-122216-011710
   Harris PL, 2006, DEVELOPMENTAL SCI, V9, P76, DOI 10.1111/j.1467-7687.2005.00465.x
   Harris PL, 2006, CHILD DEV, V77, P505, DOI 10.1111/j.1467-8624.2006.00886.x
   Hickling AK, 2001, DEV PSYCHOL, V37, P668, DOI 10.1037//0012-1649.37.5.668
   Issacs S., 1930, INTELLECTUAL GROWTH
   Kurkul KE, 2021, J APPL DEV PSYCHOL, V72, DOI 10.1016/j.appdev.2020.101221
   Kurkul KE, 2018, CHILD DEV, V89, P280, DOI 10.1111/cdev.12726
   Leech KA, 2020, FRONT PSYCHOL, V11, DOI 10.3389/fpsyg.2020.01016
   Menendez D, 2020, CHILD DEV PERSPECT, V14, P55, DOI 10.1111/cdep.12357
   Mills CM, 2022, CHILD DEV, V93, P326, DOI 10.1111/cdev.13681
   Mills CM, 2011, J EXP CHILD PSYCHOL, V110, P539, DOI 10.1016/j.jecp.2011.06.003
   Mills CM, 2010, J COGN DEV, V11, P533, DOI 10.1080/15248372.2010.516419
   Panagiotaki G, 2018, J EXP CHILD PSYCHOL, V166, P96, DOI 10.1016/j.jecp.2017.07.014
   Ronfard S, 2018, DEV REV, V49, P101, DOI 10.1016/j.dr.2018.05.002
   Shtulman A, 2013, J EDUC PSYCHOL, V105, P199, DOI 10.1037/a0030282
   Sigelman CK, 2012, HEALTH EDUC BEHAV, V39, P67, DOI 10.1177/1090198111407187
   Slaughter V, 2003, COGNITIVE PSYCHOL, V46, P1, DOI 10.1016/S0010-0285(02)00504-2
   Slaughter V, 2005, AUST PSYCHOL, V40, P179, DOI 10.1080/00050060500243426
   Tizard B., 1984, CHILDREN LEARNING HO
   UNESCO, 2021, SCH SHUT GEND IMP CO
   Valle A, 2006, MERRILL PALMER QUART, V52, P96, DOI 10.1353/mpq.2006.0009
   Webb Hooper M, 2020, JAMA-J AM MED ASSOC, V323, P2466, DOI 10.1001/jama.2020.8598
   Willard AK, 2019, CHILD DEV, V90, pE598, DOI 10.1111/cdev.13232
   World Health Organization, WHO COR COVID 19 DAS
NR 43
TC 0
Z9 0
U1 1
U2 5
PU WILEY
PI HOBOKEN
PA 111 RIVER ST, HOBOKEN 07030-5774, NJ USA
SN 1751-2271
EI 1751-228X
J9 MIND BRAIN EDUC
JI Mind Brain Educ.
PD FEB
PY 2022
VL 16
IS 1
BP 54
EP 61
DI 10.1111/mbe.12309
EA DEC 2021
PG 8
WC Education & Educational Research; Psychology, Developmental
WE Social Science Citation Index (SSCI)
SC Education & Educational Research; Psychology
GA ZA7SQ
UT WOS:000734517300001
DA 2022-11-04
ER

PT J
AU Levy, DL
   Gandy, M
   Levy, BL
AF Levy, Denise L.
   Gandy, Megan
   Levy, Brian L.
TI LGBTQ+ people's religious and spiritual experiences in the COVID-19
   pandemic
SO JOURNAL OF RELIGION AND SPIRITUALITY IN SOCIAL WORK
LA English
DT Article
DE COVID-19; LGBTQ+; religious coping; prayer; personal faith
ID CARDIOVASCULAR-DISEASE; SOCIAL NETWORKS; TRAUMA; ADOLESCENTS;
   LONELINESS; COMMUNITY; MORTALITY; SCALE
AB Personal religion and spirituality can be sources of strength during a crisis like the COVID-19 pandemic. Drawing from a larger study of LGBTQ+ wellbeing during the COVID-19 pandemic, this article reports on the faith and spirituality of LGBTQ+ adults in the United States. Nearly 700 diverse LGBTQ+ individuals were recruited via Qualtrics Panel. Analysis showed that those who prayed more and who were religious or spiritual prior to the pandemic were more likely to rely on their religion or spirituality to understand and cope with the pandemic. This study has implications for social workers, helping professionals, and faith leaders, including avoiding assumptions, utilizing a person-centered approach, and being familiar with community resources.
C1 [Levy, Denise L.] Appalachian State Univ, Beaver Coll Hlth Sci, ASU Box 32170, Boone, NC 28608 USA.
   [Gandy, Megan] West Virginia Univ, Sch Social Work, Morgantown, WV 26506 USA.
   [Levy, Brian L.] George Mason Univ, Dept Sociol & Anthropol, Fairfax, VA 22030 USA.
RP Levy, DL (通讯作者)，Appalachian State Univ, Beaver Coll Hlth Sci, ASU Box 32170, Boone, NC 28608 USA.
EM levydl@appstate.edu
FU Appalachian State University[University Research Council]; George Mason
   University
FX This work was supported by Appalachian State University[University
   Research Council Grant] and by George Mason University.
[truncated: 2,954,193 more chars]
