# Supplementary material for: How has the COVID-19 pandemic affected young people?—Mapping knowledge structure and research framework by scientometric analysis
Source: Front Public Health. 2022 Dec 2;10:1052727. doi: 10.3389/fpubh.2022.1052727 (PMC9755507; doi:10.3389/fpubh.2022.1052727)
Supplement: Supplementary file 1 [file Data_Sheet_1.ZIP › Raw data available for replication/download_2501_3000.txt]

FN Clarivate Analytics Web of Science
VR 1.0
PT J
AU Wetzel, B
   Pryss, R
   Baumeister, H
   Edler, JS
   Goncalves, ASO
   Cohrdes, C
AF Wetzel, Britta
   Pryss, Rudiger
   Baumeister, Harald
   Edler, Johanna-Sophie
   Goncalves, Ana Sofia Oliveira
   Cohrdes, Caroline
TI "How Come You Don't Call Me?" Smartphone Communication App Usage as an
   Indicator of Loneliness and Social Well-Being across the Adult Lifespan
   during the COVID-19 Pandemic
SO INTERNATIONAL JOURNAL OF ENVIRONMENTAL RESEARCH AND PUBLIC HEALTH
LA English
DT Article
DE loneliness; social well-being; passive data; app; smartphone
   communication; COVID-19; social media use; age differences; public
   mental health; mental health monitoring
ID CROSS-LAGGED ANALYSES; QUALITY-OF-LIFE; MENTAL-HEALTH; OLDER-ADULTS;
   INTERNET USE; RISK-FACTORS; MEDIA; SUPPORT; ADOLESCENTS; PREFERENCES
AB Loneliness and lack of social well-being are associated with adverse health outcomes and have increased during the COVID-19 pandemic. Smartphone communication data have been suggested to help monitor loneliness, but this requires further evidence. We investigated the informative value of smartphone communication app data for predicting subjective loneliness and social well-being in a sample of 364 participants ranging from 18 to 78 years of age (52.2% female; mean age = 42.54, SD = 13.22) derived from the CORONA HEALTH APP study from July to December 2020 in Germany. The participants experienced relatively high levels of loneliness and low social well-being during the time period characterized by the COVID-19 pandemic. Apart from positive associations with phone call use times, smartphone communication app use was associated with social well-being and loneliness only when considering the age of participants. Younger participants with higher use times tended to report less social well-being and higher loneliness, while the opposite association was found for older adults. Thus, the informative value of smartphone communication use time was rather small and became evident only in consideration of age. The results highlight the need for further investigations and the need to address several limitations in order to draw conclusions at the population level.
C1 [Wetzel, Britta; Edler, Johanna-Sophie; Cohrdes, Caroline] Robert Koch Inst, Mental Hlth Res Unit, Dept Epidemiol & Hlth Monitoring, D-12101 Berlin, Germany.
   [Pryss, Rudiger] Julius Maximilians Univ Wurzburg, Inst Clin Epidemiol & Biometry, D-97080 Wurzburg, Germany.
   [Baumeister, Harald] Ulm Univ, Dept Clin Psychol & Psychotherapy, D-89081 Ulm, Germany.
   [Goncalves, Ana Sofia Oliveira] Charite Univ Med Berlin, Inst Publ Hlth, D-10117 Berlin, Germany.
RP Cohrdes, C (通讯作者)，Robert Koch Inst, Mental Hlth Res Unit, Dept Epidemiol & Hlth Monitoring, D-12101 Berlin, Germany.
EM brittawetzel@mailbox.org; ruediger.pryss@uni-wuerzburg.de;
   harald.baumeister@uni-ulm.de; EdlerJ@rki.de; ana.goncalves@charite.de;
   CohrdesC@rki.de
RI Pryss, Rüdiger/AAB-5677-2021; Oliveira Gonçalves, Ana
   Sofia/CAG-8084-2022
OI Pryss, Rüdiger/0000-0003-1522-785X; Oliveira Gonçalves, Ana
   Sofia/0000-0002-5678-4137; Cohrdes, Caroline/0000-0003-0063-4145;
   Baumeister, Harald/0000-0002-2040-661X
CR Aartsen M, 2011, EUR J AGEING, V8, P31, DOI 10.1007/s10433-011-0175-7
   Algahtani FD, 2021, INT J ENV RES PUB HE, V18, DOI 10.3390/ijerph18030847
   Ashida S, 2008, J AGING HEALTH, V20, P872, DOI 10.1177/0898264308324626
   Bauer M, 2020, INT J BIPOLAR DISORD, V8, DOI 10.1186/s40345-019-0164-x
   Bauer M, 2017, INT J BIPOLAR DISORD, V5, DOI 10.1186/s40345-017-0073-9
   Baumeister H., 2019, DIGITAL PHENOTYPING
   Beal Claudia, 2006, Issues Ment Health Nurs, V27, P795, DOI 10.1080/01612840600781196
   Beierle F., 2021, INT J ENV RES PUB HE
   Ben-Zeev D, 2015, PSYCHIATR REHABIL J, V38, P218, DOI 10.1037/prj0000130
   Ben-Zeev D, 2010, J NERV MENT DIS, V198, P280, DOI 10.1097/NMD.0b013e3181d6141f
   Berg-Weger M, 2020, J NUTR HEALTH AGING, V24, P456, DOI 10.1007/s12603-020-1366-8
   Beutel ME, 2017, BMC PSYCHIATRY, V17, DOI 10.1186/s12888-017-1262-x
   Beutel ME, 2016, PLOS ONE, V11, DOI 10.1371/journal.pone.0148054
   Boursier V, 2020, FRONT PSYCHIATRY, V11, DOI 10.3389/fpsyt.2020.586222
   Buecker S, 2021, SOC PSYCHOL PERS SCI, V12, P147, DOI 10.1177/1948550620912881
   Cacioppo JT, 2010, PSYCHOL AGING, V25, P453, DOI 10.1037/a0017216
   Cacioppo JT, 2002, PSYCHOSOM MED, V64, P407, DOI 10.1097/00006842-200205000-00005
   CARSTENSEN LL, 1995, CURR DIR PSYCHOL SCI, V4, P151, DOI 10.1111/1467-8721.ep11512261
   Cauberghe V, 2021, CYBERPSYCH BEH SOC N, V24, P250, DOI 10.1089/cyber.2020.0478
   Chan M, 2020, TELEMAT INFORM, V54, DOI 10.1016/j.tele.2020.101469
   Chan M, 2018, COMPUT HUM BEHAV, V87, P254, DOI 10.1016/j.chb.2018.05.027
   Chan M, 2015, NEW MEDIA SOC, V17, P96, DOI 10.1177/1461444813516836
   Chang PF, 2015, J BROADCAST ELECTRON, V59, P221, DOI 10.1080/08838151.2015.1029126
   Chopik WJ, 2016, CYBERPSYCH BEH SOC N, V19, P551, DOI 10.1089/cyber.2016.0151
   Cornet VP, 2018, J BIOMED INFORM, V77, P120, DOI 10.1016/j.jbi.2017.12.008
   Cotten SR, 2013, J MED INTERNET RES, V15, DOI 10.2196/jmir.2306
   Cox B, 2009, INT J PUBLIC HEALTH, V54, P55, DOI 10.1007/s00038-009-7104-y
   Dennison L, 2013, J MED INTERNET RES, V15, DOI 10.2196/jmir.2583
   Dissing AS, 2021, SCAND J PUBLIC HEALT, V49, P325, DOI 10.1177/1403494820920418
   Doryab A, 2019, JMIR MHEALTH UHEALTH, V7, DOI 10.2196/13209
   Entringer T. M., 2020, SOEP PAPERS MULTIDIS
   Erickson J, 2011, CAN J AGING, V30, P197, DOI 10.1017/S0714980811000109
   Faurholt-Jepsen M, 2018, INT J BIPOLAR DISORD, V6, DOI 10.1186/s40345-017-0110-8
   Gao YS, 2016, PEERJ, V4, DOI 10.7717/peerj.2197
   German Federal Government, MASSN BUND EIND COVI
   Gerst-Emerson K, 2015, AM J PUBLIC HEALTH, V105, P1013, DOI 10.2105/AJPH.2014.302427
   Gotz FM, 2017, PLOS ONE, V12, DOI 10.1371/journal.pone.0176921
   Groarke JM, 2020, PLOS ONE, V15, DOI 10.1371/journal.pone.0239698
   Harari GM, 2017, SOC PSYCHOL PERS SCI, V8, P479, DOI 10.1177/1948550617712033
   Harrell FE, 1996, STAT MED, V15, P361, DOI 10.1002/(SICI)1097-0258(19960229)15:4<361::AID-SIM168>3.0.CO;2-4
   Hawkley LC, 2003, BRAIN BEHAV IMMUN, V17, pS98
   Hawkley LC, 2010, PSYCHOL AGING, V25, P132, DOI 10.1037/a0017805
   Holt-Lunstad J., 2017, PUBLIC POLICY AGING, V27, P127, DOI [10.1093/ppar/prx030, DOI 10.1093/PPAR/PRX030]
   Holt-Lunstad J, 2015, PERSPECT PSYCHOL SCI, V10, P227, DOI 10.1177/1745691614568352
   Holt-Lunstad J, 2010, PLOS MED, V7, DOI 10.1371/journal.pmed.1000316
   Hussain A, 2020, DIABETES RES CLIN PR, V162, DOI 10.1016/j.diabres.2020.108142
   International Health Conference, 2002, Bull World Health Organ, V80, P983
   Jin B, 2010, CYBERPSYCH BEH SOC N, V13, P611, DOI 10.1089/cyber.2009.0314
   Karikoski J, 2013, PERS UBIQUIT COMPUT, V17, P491, DOI 10.1007/s00779-011-0503-0
   Keyes CLM, 1998, SOC PSYCHOL QUART, V61, P121, DOI 10.2307/2787065
   Killgore WDS, 2020, PSYCHIAT RES, V290, DOI 10.1016/j.psychres.2020.113117
   Lapierre MA, 2019, J ADOLESCENT HEALTH, V65, P607, DOI 10.1016/j.jadohealth.2019.06.001
   Lauder William, 2006, Psychol Health Med, V11, P233, DOI 10.1080/13548500500266607
   Lee S, 2014, SOC INDIC RES, V118, P1205, DOI 10.1007/s11205-013-0460-2
   Li LZ, 2020, PSYCHIAT RES, V291, DOI 10.1016/j.psychres.2020.113267
   Li L, 2020, PEERJ, V8, DOI 10.7717/peerj.8859
   Luchetti M, 2020, AM PSYCHOL, V75, P897, DOI 10.1037/amp0000690
   Luhmann M, 2016, DEV PSYCHOL, V52, P943, DOI 10.1037/dev0000117
   Maes M, 2017, J PEDIATR PSYCHOL, V42, P622, DOI 10.1093/jpepsy/jsx046
   McKay Michael T, 2017, Addict Behav Rep, V6, P65, DOI 10.1016/j.abrep.2017.07.003
   Meltzer H, 2013, SOC PSYCH PSYCH EPID, V48, P5, DOI 10.1007/s00127-012-0515-8
   Min J.-K., 2013, P 2013 C COMP SUPP C, P285, DOI DOI 10.1145/2441776.2441810
   Mohr DC, 2017, ANNU REV CLIN PSYCHO, V13, P23, DOI 10.1146/annurev-clinpsy-032816-044949
   Montag C, 2020, CURR OPIN PSYCHOL, V36, P19, DOI 10.1016/j.copsyc.2020.03.013
   Montag C, 2019, INT J ENV RES PUB HE, V16, DOI 10.3390/ijerph16142612
   Noone C, 2020, COCHRANE DB SYST REV, DOI 10.1002/14651858.CD013632
   Nowland R, 2018, PERSPECT PSYCHOL SCI, V13, P70, DOI 10.1177/1745691617713052
   Nuyen J, 2020, SOC PSYCH PSYCH EPID, V55, P1297, DOI 10.1007/s00127-019-01778-8
   Obar JA, 2015, TELECOMMUN POLICY, V39, P745, DOI 10.1016/j.telpol.2015.07.014
   Onder G, 2020, JAMA-J AM MED ASSOC, V323, P1775, DOI 10.1001/jama.2020.4683
   Organization WH, 1998, PROGR MENT HLTH WHOQ
   Park N, 2016, COMPUT HUM BEHAV, V62, P712, DOI 10.1016/j.chb.2016.04.041
   Peplau L.A, 1982, LONELINESS SOURCEBOO
   Pinquart M, 2001, BASIC APPL SOC PSYCH, V23, P245, DOI 10.1207/S15324834BASP2304_2
   Pitichat T., 2013, LUX J TRANSDISCIPL W, V3, P13, DOI [10.5642/lux.201303.13, DOI 10.5642/LUX.201303.13]
   Poushter J., 2016, SMARTPHONE OWNERSHIP, DOI DOI 10.1017/CBO9781107415324.004
   Primack BA, 2017, AM J PREV MED, V53, P1, DOI 10.1016/j.amepre.2017.01.010
   Pulekar G, 2016, 2016 IEEE HEALTHCARE INNOVATION POINT-OF-CARE TECHNOLOGIES CONFERENCE (HI-POCT), P134, DOI 10.1109/HIC.2016.7797715
   Qualter P, 2015, PERSPECT PSYCHOL SCI, V10, P250, DOI 10.1177/1745691615568999
   R Development Core Team, 2020, R LANG ENV STAT COMP
   Ramirez A, 2008, COMMUN RES, V35, P529, DOI 10.1177/0093650208315979
   Reid DJ, 2007, CYBERPSYCHOL BEHAV, V10, P424, DOI 10.1089/cpb.2006.9936
   Richter D., 2013, PSYCHOLOGISCHE SOZIA
   Riva G, 2012, CYBERPSYCH BEH SOC N, V15, P69, DOI 10.1089/cyber.2011.0139
   Rudatsikira E, 2007, BMC PSYCHIATRY, V7, DOI 10.1186/1471-244X-7-67
   Savikko N, 2005, ARCH GERONTOL GERIAT, V41, P223, DOI 10.1016/j.archger.2005.03.002
   Schneider S. L., 2015, KONZEPTUALISIERUNG E
   Song H, 2014, COMPUT HUM BEHAV, V36, P446, DOI 10.1016/j.chb.2014.04.011
   Stevic A, 2021, BEHAV INFORM TECHNOL, V40, P176, DOI 10.1080/0144929X.2019.1680732
   Sum S, 2008, CYBERPSYCHOL BEHAV, V11, P208, DOI 10.1089/cpb.2007.0010
   Tomaka J, 2006, J AGING HEALTH, V18, P359, DOI 10.1177/0898264305280993
   Trifan A, 2019, JMIR MHEALTH UHEALTH, V7, DOI 10.2196/12649
   Tsai HH, 2020, BMC GERIATR, V20, DOI 10.1186/s12877-020-1426-2
   Tsetsi E, 2017, MOB MEDIA COMMUN, V5, P239, DOI 10.1177/2050157917708329
   Valtorta NK, 2016, HEART, V102, P1009, DOI 10.1136/heartjnl-2015-308790
   Wassmer C., 2012, KATEGORISIERUNG SOCI
   Wong SYS, 2020, BRIT J GEN PRACT, V70, pE817, DOI 10.3399/bjgp20X713021
   Wu ZY, 2020, JAMA-J AM MED ASSOC, V323, P1239, DOI 10.1001/jama.2020.2648
   Yang CC, 2016, CYBERPSYCH BEH SOC N, V19, P703, DOI 10.1089/cyber.2016.0201
   Zamir S, 2018, BMC GERIATR, V18, DOI 10.1186/s12877-018-0746-y
   Zhou XY, 2020, TELEMED E-HEALTH, V26, P377, DOI 10.1089/tmj.2020.0068
NR 101
TC 8
Z9 8
U1 2
U2 19
PU MDPI
PI BASEL
PA ST ALBAN-ANLAGE 66, CH-4052 BASEL, SWITZERLAND
EI 1660-4601
J9 INT J ENV RES PUB HE
JI Int. J. Environ. Res. Public Health
PD JUN
PY 2021
VL 18
IS 12
AR 6212
DI 10.3390/ijerph18126212
PG 18
WC Environmental Sciences; Public, Environmental & Occupational Health
WE Science Citation Index Expanded (SCI-EXPANDED); Social Science Citation Index (SSCI)
SC Environmental Sciences & Ecology; Public, Environmental & Occupational
   Health
GA SY6SL
UT WOS:000666015200001
PM 34201322
OA Green Published, gold
DA 2022-11-04
ER

PT J
AU Coelho, FT
   Scholl, CC
   Trettim, JP
   Silveira, JB
   de Mello, DB
   dos Santos, MR
   Ferreira, LA
   Stigger, RS
   de Matos, MB
   Pinheiro, RT
   Quevedo, LD
AF Coelho, Fernanda Teixeira
   Scholl, Carolina Coelho
   Trettim, Jessica Puchalski
   Silveira, Jaqueline Buzetto
   de Mello, Daniele Behling
   dos Santos, Martha Rodrigues
   Ferreira, Lidiane Aguiar
   Stigger, Rafaelle Stark
   de Matos, Mariana Bonati
   Pinheiro, Ricardo Tavares
   Quevedo, Luciana de Avila
TI Major depressive episode in mothers during the COVID-19 pandemic: a
   population-based study in the Southern Brazil
SO CADERNOS DE SAUDE PUBLICA
LA English
DT Article
DE Depression; COVID-19; Pandemics; Mothers; Mental Health
ID HEALTH
AB The COVID-19 pandemic has changed individuals and families, causing adverse psychological effects, especially in young adults, women, and parents. This study aimed to verify the prevalence of current major depressive episode (CMDE) in mothers of preschoolers (up to five years old) and its associated stressors during the COVID-19 pandemic in a municipality in the Southern Brazil. This is a cross-sectional, population-based study with mothers. All mothers were interviewed by telephone call during the COVID-19 pandemic. We used the Mini-International Neuropsychiatric Interview (M.I.N.I. Plus) to assess the presence of CMDE. Statistical analysis was conducted using the chi-square test and a multivariate logistic regression. We evaluated 666 mothers. The prevalence of CMDE was 12.3%. Mothers with financial losses had 2.1 (95%CI: 1.3-3.4) more odds of presenting CMDE than those financially stable. We observed that financial losses were determinant for the higher prevalence of depression in mothers.
C1 [Coelho, Fernanda Teixeira; Scholl, Carolina Coelho; Trettim, Jessica Puchalski; Silveira, Jaqueline Buzetto; de Mello, Daniele Behling; dos Santos, Martha Rodrigues; Ferreira, Lidiane Aguiar; Stigger, Rafaelle Stark; de Matos, Mariana Bonati; Pinheiro, Ricardo Tavares; Quevedo, Luciana de Avila] Univ Catolica Pelotas, Rua Goncalves Chaves 373,Sala 411, BR-96015564 Pelotas, RS, Brazil.
RP Quevedo, LD (通讯作者)，Univ Catolica Pelotas, Rua Goncalves Chaves 373,Sala 411, BR-96015564 Pelotas, RS, Brazil.
EM lu.quevedo@bol.com.br
OI Teixeira Coelho, Fernanda/0000-0002-6999-9807; Aguiar Ferreira,
   Lidiane/0000-0003-3343-318X; Puchalski Trettim,
   Jessica/0000-0001-5795-2318; de Matos, Mariana/0000-0003-1196-7228;
   Behling de Mello, Daniele/0000-0002-1537-7615
FU Brazilian National Research Council [401726/2015-0 APP, 47/2014]; Bill &
   Melinda Gates Foundation; Brazilian Ministry of Health/INCT-DCEN
   (National Institute of Science and Technology)
FX The authors thank the financial support by the Brazilian National
   Research Council (process 401726/2015-0 APP/Call 47/2014), Bill &
   Melinda Gates Foundation, and Brazilian Ministry of Health/INCT-DCEN
   (National Institute of Science and Technology). We are also grateful to
   all the women who kindly participated in the study.
CR Amorim Patricia, 2000, Revista Brasileira de Psiquiatria, V22, P106
   Brooks SK, 2020, LANCET, V395, P912, DOI [10.1016/S0140-6736(20)30460-8, 10.1016/S0140-6736(20)30460-8.]
   Cenat JM, 2020, INT J PUBLIC HEALTH, V65, P717, DOI 10.1007/s00038-020-01426-y
   Choi EPH, 2020, INT J ENV RES PUB HE, V17, DOI 10.3390/ijerph17103740
   Marques JMD, 2008, GEN HOSP PSYCHIAT, V30, P303, DOI 10.1016/j.genhosppsych.2008.02.001
   de Mola CL, 2021, BRAZ J PSYCHIAT, V43, P337, DOI 10.1590/1516-4446-2020-1628
   Dhama K, 2020, CLIN MICROBIOL REV, V33, DOI 10.1128/CMR.00028-20
   Feter N, 2021, PUBLIC HEALTH, V190, P101, DOI 10.1016/j.puhe.2020.11.013
   Goularte JF, 2021, J PSYCHIATR RES, V132, P32, DOI 10.1016/j.jpsychires.2020.09.021
   Kwong ASF, 2021, BRIT J PSYCHIAT, V218, P334, DOI 10.1192/bjp.2020.242
   Wang CY, 2020, INT J ENV RES PUB HE, V17, DOI 10.3390/ijerph17051729
   Wright L., 2021, MEDRXIV, DOI [10.1101/2020.05.14.20101717, DOI 10.1101/2020.05.14.20101717]
   Yue JM, 2022, CURR PSYCHOL, V41, P5723, DOI 10.1007/s12144-020-01191-4
NR 13
TC 0
Z9 0
U1 2
U2 2
PU CADERNOS SAUDE PUBLICA
PI RIO DE JANIERO
PA RUA LEOPOLDO BUHOES 1480, RIO DE JANIERO, RJ 210410210, BRAZIL
SN 0102-311X
EI 1678-4464
J9 CAD SAUDE PUBLICA
JI Cad. Saude Publica
PY 2022
VL 38
IS 4
AR e00281521
DI 10.1590/0102-311XEN281521
PG 7
WC Public, Environmental & Occupational Health
WE Science Citation Index Expanded (SCI-EXPANDED); Social Science Citation Index (SSCI)
SC Public, Environmental & Occupational Health
GA 1H9VE
UT WOS:000796886900001
PM 35544875
OA gold
DA 2022-11-04
ER

PT J
AU Khan, MSR
   Watanapongvanich, S
   Kadoya, Y
AF Khan, Mostafa Saidur Rahim
   Watanapongvanich, Somtip
   Kadoya, Yoshihiko
TI COVID-19 Vaccine Hesitancy among the Younger Generation in Japan
SO INTERNATIONAL JOURNAL OF ENVIRONMENTAL RESEARCH AND PUBLIC HEALTH
LA English
DT Article
DE COVID-19 pandemic; vaccine hesitancy; younger generation; gender; age;
   regression; Japan
ID MESSENGER-RNA; ADULTS
AB Japan has vaccinated its older population; a mass vaccination program for younger citizens is underway. Accordingly, this study investigated vaccine hesitancy among younger Japanese citizens. We used online panel survey data from the Hiroshima Institute of Health Economics Research of Hiroshima University and applied probit regression models. Our study found that vaccine hesitancy among younger people was significantly higher than among older people. Moreover, vaccine hesitancy was significantly higher among younger women than younger men and inter-age-group differences in vaccine hesitancy were higher for younger men than for younger women. Regression demonstrated that subjective health status and anxiety about the future were significantly associated with vaccine hesitancy among younger women and younger men of all ages, respectively. Furthermore, marital status, university degree, anxiety about the future, and myopic view of the future had specific associations with vaccine hesitancy among younger women of different ages, while subjective health status, university degree, having children, financial literacy, household income and assets, and myopic view about the future had specific associations with vaccine hesitancy among younger men of varying ages. Therefore, these results suggest that policymakers should consider the diversity among the younger generation while developing effective, tailored communication strategies to reduce their vaccine hesitancy.
C1 [Khan, Mostafa Saidur Rahim; Watanapongvanich, Somtip; Kadoya, Yoshihiko] Hiroshima Univ, Sch Econ, Hiroshima 7398525, Japan.
RP Khan, MSR (通讯作者)，Hiroshima Univ, Sch Econ, Hiroshima 7398525, Japan.
EM khan@hiroshima-u.ac.jp; somtip.w@gmail.com; ykadoya@hiroshima-u.ac.jp
RI Kadoya, Yoshihiko/W-1530-2017; Kadoya, Yoshihiko/AAN-4905-2021; Khan,
   Mostafa Saidur Rahim/V-1355-2018
OI Kadoya, Yoshihiko/0000-0003-3530-164X; Kadoya,
   Yoshihiko/0000-0003-3530-164X; Khan, Mostafa Saidur
   Rahim/0000-0003-2632-3580; Watanapongvanich, Somtip/0000-0002-5137-5756
FU JSPS KAKENHI [19K13684, 19K13739]; Chugoku Regional Economic Research
   Association Grant; RISTEX, JST
FX Funding This work is financially supported by the JSPS KAKENHI (grant
   number 19K13684) and (grant number 19K13739), The Chugoku Regional
   Economic Research Association Grant, and RISTEX, JST.
CR Adams SH, 2021, J ADOLESCENT HEALTH, V69, P511, DOI 10.1016/j.jadohealth.2021.06.003
   Almaghaslah D, 2021, VACCINES-BASEL, V9, DOI 10.3390/vaccines9040330
   Berenson AB, 2021, HUM VACC IMMUNOTHER, V17, P2914, DOI 10.1080/21645515.2021.1918994
   Brandt EJ, 2021, J ADOLESCENT HEALTH, V68, P869, DOI 10.1016/j.jadohealth.2021.02.013
   CDC, 2022, RISK COVID 19 INF HO
   Centers for Disease Control and Prevention, 2021, COVID 19 VACC PREGN
   Chou W-Y., 2020, COVID 19 VACCINATION
   de Figueiredo A, 2020, LANCET, V396, P898, DOI 10.1016/S0140-6736(20)31558-0
   DW, 2021, ASTRAZENECA VACC CON
   Fisher KA, 2020, ANN INTERN MED, V173, P964, DOI 10.7326/M20-3569
   Freeman D, 2021, LANCET PUBLIC HEALTH, V6, pE416, DOI 10.1016/S2468-2667(21)00096-7
   Government CIO's Portal Japan, IN STAT NOV COR VIR
   Hare H, 2021, BMJ-BRIT MED J, V372, DOI 10.1136/bmj.n4
   Hiroshima University, 2021, HOUS BEH FIN RES
   Jackman S., 2021, THE JAPAN TIMES
   Kadali RAK, 2021, INT J INFECT DIS, V106, P376, DOI 10.1016/j.ijid.2021.04.047
   Kadoya Y, 2021, INT J ENV RES PUB HE, V18, DOI 10.3390/ijerph18094864
   Karpman M, 2021, CONFRONTING COVID 19
   Khan MSR, 2021, INT J ENV RES PUB HE, V18, DOI 10.3390/ijerph18052579
   Klugar M, 2021, BIOLOGY-BASEL, V10, DOI 10.3390/biology10080752
   MacDonald NE, 2015, VACCINE, V33, P4161, DOI 10.1016/j.vaccine.2015.04.036
   Machida M, 2021, VACCINES-BASEL, V9, DOI 10.3390/vaccines9030210
   Mahase E, 2021, BMJ-BRIT MED J, V373, DOI 10.1136/bmj.n1439
   Mason M., 2021, FORBES
   Ministry of Internal Affairs and Communications, 2020, COMM US TREND SURV 2
   Mohan S, 2021, J PERINAT MED, V49, P678, DOI 10.1515/jpm-2021-0069
   Murewanhema G, 2021, PAN AFR MED J, V38, DOI 10.11604/pamj.2021.38.336.28953
   Neumann-Bohme S, 2020, EUR J HEALTH ECON, V21, P977, DOI 10.1007/s10198-020-01208-6
   Okubo R, 2021, VACCINES-BASEL, V9, DOI 10.3390/vaccines9060662
   Osborne-Crowley L., 2021, GUARDIAN 0130
   Putthinun P, 2021, SUSTAINABILITY-BASEL, V13, DOI 10.3390/su13168858
   Khuc QV, 2021, VACCINES-BASEL, V9, DOI 10.3390/vaccines9070794
   Razai MS, 2021, BMJ-BRIT MED J, V373, DOI 10.1136/bmj.n1138
   Robertson E, 2021, BRAIN BEHAV IMMUN, V94, P41, DOI 10.1016/j.bbi.2021.03.008
   Rosenberg Eli S, 2021, MMWR Morb Mortal Wkly Rep, V70, P1150, DOI 10.15585/mmwr.mm7034e1
   Salerno L, 2021, VACCINES-BASEL, V9, DOI 10.3390/vaccines9080927
   Schwarzinger M, 2021, LANCET PUBLIC HEALTH, V6, pE210, DOI 10.1016/S2468-2667(21)00012-8
   Shih SF, 2021, FRONT IMMUNOL, V12, DOI 10.3389/fimmu.2021.558270
   Skjefte M, 2021, EUR J EPIDEMIOL, V36, P197, DOI 10.1007/s10654-021-00728-6
   Soares P, 2021, VACCINES-BASEL, V9, DOI 10.3390/vaccines9030300
   Statistics Bureau, 2021, JAP STAT YB
   The Novel Coronavirus Pneumonia Emergency Response Epidemiology Team, 2020, EP CHAR OUTBR 2019 N, V2, P113, DOI DOI 10.46234/CCDCW2020.032
   Watanapongvanich S, 2021, FRONT PUBLIC HEALTH, V8, DOI 10.3389/fpubh.2020.612976
   World Health Organization, 2020, REP SAGE WORK GROUP
   Yoda T, 2021, VACCINES-BASEL, V9, DOI 10.3390/vaccines9010048
NR 45
TC 10
Z9 10
U1 2
U2 6
PU MDPI
PI BASEL
PA ST ALBAN-ANLAGE 66, CH-4052 BASEL, SWITZERLAND
EI 1660-4601
J9 INT J ENV RES PUB HE
JI Int. J. Environ. Res. Public Health
PD NOV
PY 2021
VL 18
IS 21
AR 11702
DI 10.3390/ijerph182111702
PG 17
WC Environmental Sciences; Public, Environmental & Occupational Health
WE Science Citation Index Expanded (SCI-EXPANDED); Social Science Citation Index (SSCI)
SC Environmental Sciences & Ecology; Public, Environmental & Occupational
   Health
GA XB4OH
UT WOS:000721309500001
PM 34770216
OA gold, Green Published
DA 2022-11-04
ER

PT J
AU Willoughby, JF
   King, RL
   Adams, PM
AF Willoughby, Jessica Fitts
   King, Rebekah L.
   Adams, Paula M.
TI Development of an mHealth text message intervention to promote adherence
   to COVID-19 isolation recommendations for college students
SO JOURNAL OF AMERICAN COLLEGE HEALTH
LA English
DT Article; Early Access
DE Coronavirus; formative research; intervention; mobile health; SMS; text
   message
AB Background: Important tools in preventing the spread of COVID-19 include contract tracing and adherence to isolation guidelines after a positive diagnosis of COVID-19. This is especially relevant among college students who are often away from support systems at home, living in high-density housing, and may not experience serious symptoms from COVID-19 while still contagious. Objective: As text message-based interventions have been found effective in addressing health behaviors among young adults, we conducted formative research to explore how text messaging could support students in adhering to isolation guidelines. Participants: A convenience sample of college students (n = 104) at one university. Methods: An online survey gathered students' perceptions of helpful components to include in a text message-based intervention. Results: Students expressed interest in receiving text messages with support, encouragement, and resources during their time in isolation following a COVID-19 diagnosis. Conclusions: Based on the results, we developed a text message-based intervention designed to provide motivation, support, distraction, and information on resources.
C1 [Willoughby, Jessica Fitts] Washington State Univ, Edward R Murrow Coll Commun, Pullman, WA 99164 USA.
   [King, Rebekah L.; Adams, Paula M.] Washington State Univ, Cougar Hlth Serv, Pullman, WA 99164 USA.
RP Willoughby, JF (通讯作者)，Washington State Univ, Edward R Murrow Coll Commun, Pullman, WA 99164 USA.
EM jessica.willoughby@wsu.edu
OI Willoughby, Jessica/0000-0002-1118-9502
CR AJZEN I, 1991, ORGAN BEHAV HUM DEC, V50, P179, DOI 10.1016/0749-5978(91)90020-T
   Alsan M, 2020, JAMA NETW OPEN, V3, DOI 10.1001/jamanetworkopen.2020.12403
   American College Health Association, 2020, ACHA GUID CONS REOP
   Centers for Disease Control and Prevention, CLIN QUEST COVID 19
   Deci EL, 2008, CAN PSYCHOL, V49, P182, DOI 10.1037/a0012801
   Gandhi M, 2020, NEW ENGL J MED, V382, P2158, DOI 10.1056/NEJMe2009758
   Haischer MH, 2020, PLOS ONE, V15, DOI 10.1371/journal.pone.0240785
   Head KJ, 2013, SOC SCI MED, V97, P41, DOI 10.1016/j.socscimed.2013.08.003
   Kronbichler A, 2020, INT J INFECT DIS, V98, P180, DOI 10.1016/j.ijid.2020.06.052
   Noar SM, 2006, J HEALTH COMMUN, V11, P21, DOI 10.1080/10810730500461059
   Pew Research Center, MOB FACT SHEET
   Son C, 2020, J MED INTERNET RES, V22, DOI 10.2196/21279
   US Census Bureau, CENSUS BUREAU RELEAS
   White R., 2020, SPOKESMAN REV
NR 14
TC 0
Z9 0
U1 0
U2 1
PU ROUTLEDGE JOURNALS, TAYLOR & FRANCIS LTD
PI ABINGDON
PA 2-4 PARK SQUARE, MILTON PARK, ABINGDON OX14 4RN, OXON, ENGLAND
SN 0744-8481
EI 1940-3208
J9 J AM COLL HEALTH
JI J. Am. Coll. Health
DI 10.1080/07448481.2022.2037615
EA FEB 2022
PG 5
WC Education & Educational Research; Public, Environmental & Occupational
   Health
WE Social Science Citation Index (SSCI)
SC Education & Educational Research; Public, Environmental & Occupational
   Health
GA ZO8TK
UT WOS:000766000700001
PM 35259081
DA 2022-11-04
ER

PT J
AU Ribeiro, FS
   Santos, FH
   Anunciacao, L
   Barrozo, L
   Landeira-Fernandez, J
   Leist, AK
AF Ribeiro, Fabiana Silva
   Santos, Flavia H.
   Anunciacao, Luis
   Barrozo, Lucas
   Landeira-Fernandez, Jesus
   Leist, Anja K.
TI Exploring the Frequency of Anxiety and Depression Symptoms in a
   Brazilian Sample during the COVID-19 Outbreak
SO INTERNATIONAL JOURNAL OF ENVIRONMENTAL RESEARCH AND PUBLIC HEALTH
LA English
DT Article
DE depression; anxiety; social distancing; Brazil; COVID-19
ID PSYCHOLOGICAL IMPACT; EBOLA OUTBREAK; INITIAL-STAGE; MENTAL-HEALTH;
   EPIDEMIC; DISORDER
AB The COVID-19 pandemic is a public health emergency of international concern, and the main measures to contain the spread of the coronavirus causing COVID-19 were social distancing, quarantine, and self-isolation. Although these policies are effective in containing the spread of the virus, they might represent a challenge to psychological well-being, increasing levels of depressive and anxiety-related symptoms. Aims: We explored the frequency of anxiety and depression symptoms during COVID-19 restrictions and associations with sociodemographic factors in a Brazilian sample. Method: Data of a total of 936 Brazilian adults (68.2% women) aged 18 to 77 years old (M = 38.95, SD = 13.91) were collected through an online survey. Results: In general, we observed a frequency of 17.36% for severe anxiety and 66.13% for severe depression symptoms, in which younger participants (18-39 years old) and women showed higher scores in anxiety and depression scales compared to older age groups. Logistic regressions showed that women were more likely to present severe symptoms of anxiety (20.4%) compared to men (10.9%), as well as respondents in the educational sector (24.3%) compared to those in the health sector (10%). Conclusions: We highlight the importance of mental health professionals in developing strategies to help younger adults to mitigate the effects of social restriction.
C1 [Ribeiro, Fabiana Silva; Leist, Anja K.] Univ Luxembourg, Dept Social Sci, L-4366 Esch Sur Alzette, Luxembourg.
   [Santos, Flavia H.] Univ Coll Dublin, Sch Psychol, Dublin D04 V1W8, Ireland.
   [Anunciacao, Luis; Landeira-Fernandez, Jesus] Pontificia Univ Catolica Rio de Janeiro, Dept Psychol, BR-22541041 Rio de Janeiro, Brazil.
   [Barrozo, Lucas] Univ Fed Rio de Janeiro, Inst Psychol, BR-21941901 Rio De Janeiro, Brazil.
RP Ribeiro, FS (通讯作者)，Univ Luxembourg, Dept Social Sci, L-4366 Esch Sur Alzette, Luxembourg.
EM fabiana.ribeiro@uni.lu; flavia.santos@ucd.ie; luisfca@gmail.com;
   lucas.psic.rj@gmail.com; landeira@puc-rio.br; anja.leist@uni.lu
RI Santos, Flávia H./C-1390-2011; Anunciacao, Luis FC/I-9444-2018; Leist,
   Anja/AGN-7674-2022; Silva Ribeiro, Fabiana/P-6981-2018;
   Landeira-Fernandez, J./F-6818-2012
OI Santos, Flávia H./0000-0003-2592-9038; Anunciacao, Luis
   FC/0000-0001-5303-5782; Leist, Anja/0000-0002-5074-5209; Silva Ribeiro,
   Fabiana/0000-0003-1826-5253; de Andrade, Lucas/0000-0002-3479-5177;
   Landeira-Fernandez, J./0000-0002-8395-8008
FU department of social sciences of the University of Luxembourg
FX This research was partially funded by the department of social sciences
   of the University of Luxembourg.
CR Almeida DM, 1998, J PERS SOC PSYCHOL, V75, P670, DOI 10.1037/0022-3514.75.3.670
   [Anonymous], 2020, LANCET, V395, P1461, DOI 10.1016/S0140-6736(20)31095-3
   Beck A., 1979, COGNITIVE THERAPY DE
   Boggio PS, 2019, NAT HUM BEHAV, V3, P647, DOI 10.1038/s41562-019-0646-y
   Brazilian Institute of Geography and Statistics, 2020, IBGE ESTIMATES BRAZI
   Brooks S.K., 2020, LANCET, V395, P912, DOI [10.1016/S0140-6736, 10.1016/S0140-6736(20)30460-8,10227]
   Cacioppo JT, 2006, J RES PERS, V40, P1054, DOI 10.1016/j.jrp.2005.11.007
   Campos JADB, 2020, J CLIN MED, V9, DOI 10.3390/jcm9092976
   Cao WJ, 2020, PSYCHIAT RES, V287, DOI 10.1016/j.psychres.2020.112934
   Choi EPH, 2020, INT J ENV RES PUB HE, V17, DOI 10.3390/ijerph17103740
   Craske MG, 2017, NAT REV DIS PRIMERS, V3, DOI [10.1038/nrdp.2017.24, 10.1038/nrdp.2017.100]
   Feter N, 2021, PUBLIC HEALTH, V190, P101, DOI 10.1016/j.puhe.2020.11.013
   Fullana MA, 2020, J AFFECT DISORDERS, V275, P80, DOI 10.1016/j.jad.2020.06.027
   Galhardi CP, 2020, CIENC SAUDE COLETIVA, V25, P4201, DOI 10.1590/1413-812320202510.2.28922020
   Gambin M., 2020, COMPR PSYCHIAT, V1, P35, DOI [10.31234/osf.io/42m87, DOI 10.31234/OSF.IO/42M87]
   Gonzalez-Sanguino C, 2020, BRAIN BEHAV IMMUN, V87, P172, DOI 10.1016/j.bbi.2020.05.040
   Goularte JF, 2021, J PSYCHIATR RES, V132, P32, DOI 10.1016/j.jpsychires.2020.09.021
   Green MJ, 2013, SOC PSYCH PSYCH EPID, V48, P1951, DOI 10.1007/s00127-013-0720-0
   Gualano MR, 2020, INT J ENV RES PUB HE, V17, DOI 10.3390/ijerph17134779
   Guimaraes C.A., 2020, IBGE ESTIMATES BRAZI
   Hall RCW, 2008, GEN HOSP PSYCHIAT, V30, P446, DOI 10.1016/j.genhosppsych.2008.05.003
   Hawkley L.C., 2011, OXFORD HDB ONLINE
   Hawryluck L, 2004, EMERG INFECT DIS, V10, P1206, DOI 10.3201/eid1007.030703
   Huang YE, 2020, PSYCHIAT RES, V288, DOI 10.1016/j.psychres.2020.112954
   HUREMOVIC D, 2019, PSYCHIAT PANDEMICS, P85, DOI DOI 10.1007/978-3-030-15346-5_8
   Hyland P, 2020, ACTA PSYCHIAT SCAND, V142, P249, DOI 10.1111/acps.13219
   Kmietowicz Z, 2020, BMJ-BRIT MED J, V368, DOI 10.1136/bmj.m707
   Kola L., 2021, LANCET PSYCHIAT
   Krieger N, 1997, ANNU REV PUBL HEALTH, V18, P341, DOI 10.1146/annurev.publhealth.18.1.341
   Mendonca R.O., 2020, PSYARXIV, DOI [10.31234/osf.io/f942w, DOI 10.31234/OSF.IO/F942W]
   Moreno A.L., 2016, TRENDS PSYCHOL TEMAS, V24, P367, DOI [10.9788/TP2016.1-25, DOI 10.9788/TP2016.1-25]
   Nomura K, 2021, ENVIRON HEALTH PREV, V26, DOI 10.1186/s12199-021-00953-1
   Passos L, 2020, INT J ENV RES PUB HE, V17, DOI 10.3390/ijerph17186794
   PETERSON C, 1984, PSYCHOL REV, V91, P347, DOI 10.1037/0033-295X.91.3.347
   Purtle J, 2020, SOC PSYCH PSYCH EPID, V55, P969, DOI 10.1007/s00127-020-01896-8
   RADLOFF L S, 1977, Applied Psychological Measurement, V1, P385, DOI 10.1177/014662167700100306
   Ribeiro F, 2020, INT J EQUITY HEALTH, V19, DOI 10.1186/s12939-020-01207-2
   Rodrigues Moisés Ederson da Silva, 2012, Psico-USF, V17, P53
   Rossi A, 2020, FRONT PSYCHOL, V11, DOI 10.3389/fpsyg.2020.02177
   Rossi R, 2020, FRONT PSYCHIATRY, V11, DOI 10.3389/fpsyt.2020.00790
   Rudenstine S, 2021, J TRAUMA STRESS, V34, P12, DOI 10.1002/jts.22600
   Serafim AP, 2021, PLOS ONE, V16, DOI 10.1371/journal.pone.0245868
   Silva JACE, 1998, ACTA PSYCHIAT SCAND, V98, P2
   Silveira DX., 1998, REV PSIQ CLIN, V25, P251
   Skapinakis Petros, 2020, Depress Res Treat, V2020, P3158954, DOI 10.1155/2020/3158954
   Spitzer RL, 2006, ARCH INTERN MED, V166, P1092, DOI 10.1001/archinte.166.10.1092
   Tang L, 2018, AM J INFECT CONTROL, V46, P962, DOI 10.1016/j.ajic.2018.02.010
   Tavares S., 2004, THESIS STATE U CAMPI
   United Nations Educational, 2020, SCI CULTURAL ORG UNE
   Van Bavel J.J., 2020, PSYARXIV, DOI [10.31234/osf.io/ydt95, DOI 10.31234/OSF.IO/YDT95]
   Van Bortel T, 2016, B WORLD HEALTH ORGAN, V94, P210, DOI 10.2471/BLT.15.158543
   Walsh F, 2020, FAM PROCESS, V59, P898, DOI 10.1111/famp.12588
   Wang CY, 2020, INT J ENV RES PUB HE, V17, DOI 10.3390/ijerph17051729
   World Health Organisation, 2017, DEPR OTH COMM MENT H
   World Health Organization (WHO), 2020, SURVEY TOOL GUIDANCE
   Xiao CF, 2020, PSYCHIAT INVEST, V17, P175, DOI 10.30773/pi.2020.0047
   Zhang J, 2020, BRAIN BEHAV IMMUN, V87, P49, DOI 10.1016/j.bbi.2020.04.031
   Zimerman A, 2020, LANCET, V396, P1803, DOI 10.1016/S0140-6736(20)32375-8
NR 58
TC 8
Z9 8
U1 1
U2 11
PU MDPI
PI BASEL
PA ST ALBAN-ANLAGE 66, CH-4052 BASEL, SWITZERLAND
EI 1660-4601
J9 INT J ENV RES PUB HE
JI Int. J. Environ. Res. Public Health
PD MAY
PY 2021
VL 18
IS 9
AR 4847
DI 10.3390/ijerph18094847
PG 14
WC Environmental Sciences; Public, Environmental & Occupational Health
WE Science Citation Index Expanded (SCI-EXPANDED); Social Science Citation Index (SSCI)
SC Environmental Sciences & Ecology; Public, Environmental & Occupational
   Health
GA SB8LB
UT WOS:000650237500001
PM 34062783
OA Green Published, gold
DA 2022-11-04
ER

PT J
AU Hsu, PT
   Ho, YF
AF Hsu, Pei-Ti
   Ho, Ya-Fang
TI Effects of Online Teaching during the COVID-19 Pandemic on Nursing
   Students' Intention to Join the Nursing Workforce: A Cross-Sectional
   Study
SO HEALTHCARE
LA English
DT Article
DE online teaching; nursing student; COVID-19 pandemic; nursing work
   intention
ID JOB STRESS; SKILLS; SATISFACTION; NURSES; WORK; QUIT
AB Nursing education programs were interrupted and largely moved online as a result of the COVID-19 pandemic. The purpose of this study was to explore Taiwanese nursing students' perspectives on online teaching during the COVID-19 pandemic and whether changes in teaching models have affected their intention to join the nursing workforce. A multi-center cross-sectional survey was conducted. Nursing students at universities and those at 5-year junior colleges were recruited to participate in the study. Data were collected through an online questionnaire survey. A total of 687 students responded to the questionnaire. The results were analyzed using percentages, mean ranks, and nonparametric methods. The results showed that 78.6% of the students agreed that online teaching was more flexible; most students stated that technical problems with computer equipment and stability of the network were large challenges that impeded online teaching. Furthermore, up to 64.8% of the students considered that online courses had affected their preparations for future nursing jobs, especially in terms of a lack of proficiency in nursing skills and inadequacy in actual interactions with patients. Online teaching is a powerful tool for nursing education, but a thoughtful strategy and more proactive approach are necessary to overcome the existing challenges for online teaching.
C1 [Hsu, Pei-Ti] Ching Kuo Inst Management & Hlth, Dept Nursing, Keelung 20301, Taiwan.
   [Ho, Ya-Fang] China Med Univ, Sch Nursing, Taichung 406040, Taiwan.
   [Ho, Ya-Fang] China Med Univ Hosp, Dept Nursing, Taichung 404332, Taiwan.
RP Ho, YF (通讯作者)，China Med Univ, Sch Nursing, Taichung 406040, Taiwan.; Ho, YF (通讯作者)，China Med Univ Hosp, Dept Nursing, Taichung 404332, Taiwan.
EM bettyhsu1@gmail.com; avonho97@mail.cmu.edu.tw
OI Ho, Ya-Fang/0000-0002-5471-7969
FU Taiwan Ministry of Science and Technology [MOST1102314-B-039-042-MY2];
   China Medical University, Taiwan [CMU110-N-13]
FX This research was funded by the Taiwan Ministry of Science and
   Technology (MOST1102314-B-039-042-MY2) and China Medical University,
   Taiwan (CMU110-N-13). The funders did not have a role in study design,
   data collection, analysis, reporting, or the decision to submit for
   publication.
CR Abdulghani HM, 2020, PSYCHOL RES BEHAV MA, V13, P871, DOI 10.2147/PRBM.S276938
   Al-Balas M, 2020, BMC MED EDUC, V20, DOI 10.1186/s12909-020-02257-4
   Amir LR, 2020, BMC MED EDUC, V20, DOI 10.1186/s12909-020-02312-0
   Aslan H, 2021, PERSPECT PSYCHIATR C, V57, P695, DOI 10.1111/ppc.12597
   Baczek M, 2021, MEDICINE, V100, DOI 10.1097/MD.0000000000024821
   Calma KRB, 2019, NURSE EDUC PRACT, V39, P1, DOI 10.1016/j.nepr.2019.07.006
   Cheng CY, 2015, INT J NURS PRACT, V21, P410, DOI 10.1111/ijn.12281
   Cheng X, 2021, ANAT SCI EDUC, V14, P8, DOI 10.1002/ase.2036
   Choudhury S, 2020, COMPUT EDUC, V144, DOI 10.1016/j.compedu.2019.103657
   Collard SS, 2020, NURS EDUC TODAY, V84, DOI 10.1016/j.nedt.2019.104253
   Dost S, 2020, BMJ OPEN, V10, DOI 10.1136/bmjopen-2020-042378
   Ebner C, 2019, FRONT EDUC, V4, DOI 10.3389/feduc.2019.00092
   Ellerton Mary-Lou, 2003, J Contin Educ Nurs, V34, P103
   Kyaw BM, 2019, J MED INTERNET RES, V21, DOI 10.2196/13165
   Li C, 2019, NURS EDUC TODAY, V82, P51, DOI 10.1016/j.nedt.2019.08.004
   McCutcheon K, 2018, INT J NURS STUD, V82, P30, DOI 10.1016/j.ijnurstu.2018.02.005
   McCutcheon K, 2015, J ADV NURS, V71, P255, DOI 10.1111/jan.12509
   McDonald EW, 2018, NURS EDUC TODAY, V66, P166, DOI 10.1016/j.nedt.2018.03.011
   Michel A, 2021, NURS OUTLOOK, V69, P903, DOI 10.1016/j.outlook.2021.05.004
   Moon H, 2019, BMC MED EDUC, V19, DOI 10.1186/s12909-019-1848-8
   Morawo A, 2020, MED EDUC, V54, P1188, DOI 10.1111/medu.14253
   Muir S, 2020, J STAT EDUC, V28, P25, DOI 10.1080/10691898.2020.1730733
   Oermann MH, 2002, NURS EDUC TODAY, V22, P225, DOI 10.1054/nedt.2001.0695
   Pei LS, 2019, MED EDUC ONLINE, V24, DOI 10.1080/10872981.2019.1666538
   Puljak L, 2020, BMC MED EDUC, V20, DOI 10.1186/s12909-020-02343-7
   Raosoft Sample Size Calculator, 2004, SAMPLE SIZE CALCULAT
   Salmani N, 2022, PLOS ONE, V17, DOI 10.1371/journal.pone.0263388
   Ulenaers D, 2021, NURS EDUC TODAY, V99, DOI 10.1016/j.nedt.2021.104746
   Viner RM, 2020, LANCET CHILD ADOLESC, V4, P397, DOI 10.1016/S2352-4642(20)30095-X
   World Health Organization, WHO DIR GEN OP REM M
   Wu TY, 2012, NURS EDUC TODAY, V32, P669, DOI 10.1016/j.nedt.2011.09.002
   Yeh MC, 2009, J CLIN NURS, V18, P3450, DOI 10.1111/j.1365-2702.2009.02941.x
NR 32
TC 0
Z9 0
U1 2
U2 2
PU MDPI
PI BASEL
PA ST ALBAN-ANLAGE 66, CH-4052 BASEL, SWITZERLAND
EI 2227-9032
J9 HEALTHCARE-BASEL
JI Healthcare
PD AUG
PY 2022
VL 10
IS 8
AR 1461
DI 10.3390/healthcare10081461
PG 16
WC Health Care Sciences & Services; Health Policy & Services
WE Science Citation Index Expanded (SCI-EXPANDED); Social Science Citation Index (SSCI)
SC Health Care Sciences & Services
GA 4B9EE
UT WOS:000846070100001
PM 36011118
OA Green Published, gold
DA 2022-11-04
ER

PT J
AU Wignall, L
   Portch, E
   McCormack, M
   Owens, R
   Cascalheira, CJ
   Attard-Johnson, J
   Cole, T
AF Wignall, Liam
   Portch, Emma
   McCormack, Mark
   Owens, Rebecca
   Cascalheira, Cory J.
   Attard-Johnson, Janice
   Cole, Terri
TI Changes in Sexual Desire and Behaviors among UK Young Adults During
   Social Lockdown Due to COVID-19
SO JOURNAL OF SEX RESEARCH
LA English
DT Article
ID HEALTH
AB This study examined self-reported changes in young adults' sexual desire and behaviors during the most significant social restrictions imposed to deal with COVID-19. Drawing on a survey of 565 British adults aged 18-32 collected at the peak of social lockdown restrictions, we document an overall decrease in sexual behaviors consistent with abiding by social restrictions. We found that the levels of sexual desire reported by women (but not men) decreased compared with reports of pre-lockdown levels. Participants in serious relationships reported more increases in sexual activity than people who were single or dating casually, and there were significant differences according to gender and sexual orientation. The perceived impact of subjective wellbeing of people with high sociosexuality scores was disproportionately associated with social lockdown but there was no effect for general health. Thus, the impact on sexuality and general wellbeing should be considered by policymakers when considering future social restrictions related to COVID-19 or other public health emergencies.
C1 [Wignall, Liam; Portch, Emma; Attard-Johnson, Janice; Cole, Terri] Bournemouth Univ, Dept Psychol, Poole, Dorset, England.
   [McCormack, Mark] Univ Roehampton, Dept Social Sci, London, England.
   [Owens, Rebecca] Univ Sunderland, Dept Psychol, Sunderland, Durham, England.
   [Cascalheira, Cory J.] New Mexico State Univ, Dept Counseling & Educ Psychol, Las Cruces, NM 88003 USA.
RP Wignall, L (通讯作者)，Bournemouth Univ, Poole House,Talbot Campus, Poole BH12 5BB, Dorset, England.
EM liamwignall@gmail.com
RI Owens, Rebecca/AAB-5455-2020; McCormack, Mark/AAD-6977-2020;
   Attard-Johnson, Janice/AAD-8259-2022
OI Owens, Rebecca/0000-0002-6630-5216; Attard-Johnson,
   Janice/0000-0002-0563-0197; Cascalheira, Cory/0000-0001-5780-3101;
   McCormack, Mark/0000-0002-8772-0814; cole, terri/0000-0001-7649-480X
CR Aarts S, 2015, INT J GERIATR PSYCH, V30, P942, DOI 10.1002/gps.4241
   Ali I, 2020, SCI TOTAL ENVIRON, V728, DOI 10.1016/j.scitotenv.2020.138861
   Arnett JJ, 2000, AM PSYCHOL, V55, P469, DOI 10.1037/0003-066X.55.5.469
   Balzarini RN., 2020, LOVE TIME COVID PERC, DOI [10.31234/osf.io/e3fh4, DOI 10.31234/OSF.IO/E3FH4]
   Bancroft J, 2003, ARCH SEX BEHAV, V32, P217, DOI 10.1023/A:1023409516739
   Beaber TE, 2009, J HOMOSEXUAL, V56, P639, DOI 10.1080/00918360903005303
   Carter, 2013, NATCEN SOCIAL RES
   Church K, 2020, SEX REPROD HLTH MATT, V28, DOI 10.1080/26410397.2020.1773163
   Cohen S, 2015, PSYCHOSOM MED, V77, P959, DOI 10.1097/PSY.0000000000000232
   Collins C, 2021, GENDER WORK ORGAN, V28, P101, DOI 10.1111/gwao.12506
   Craig L, 2021, GENDER WORK ORGAN, V28, P66, DOI 10.1111/gwao.12497
   French JE, 2019, PSYCHOL SCI, V30, P1460, DOI 10.1177/0956797619868997
   Gausman J, 2020, J WOMENS HEALTH, V29, P465, DOI 10.1089/jwh.2020.8472
   Hawkley LC, 2003, J PERS SOC PSYCHOL, V85, P105, DOI 10.1037/0022-3514.85.1.105
   JACOB L, 2020, J SEX MED, V17
   Jaspal R, 2021, AM J SEX EDUC, V16, P140, DOI 10.1080/15546128.2020.1869129
   Jaspal R, 2022, INT J SOC PSYCHIATR, V68, P155, DOI 10.1177/0020764020976694
   Jordan RE, 2020, BMJ-BRIT MED J, V368, DOI 10.1136/bmj.m1198
   Jowett A., 2020, PSYCHOL SEXUALITIES, V11, P6
   Karatzias T, 2021, ANXIETY STRESS COPIN, V34, P191, DOI 10.1080/10615806.2020.1803006
   Lehmiller JJ, 2021, LEISURE SCI, V43, P295, DOI 10.1080/01490400.2020.1774016
   Levin I., 2004, CURR SOCIOL, V52, DOI 10.1177/0011392104041809
   Li LZ, 2020, PSYCHIAT RES, V291, DOI 10.1016/j.psychres.2020.113267
   Li WR, 2020, J SEX MED, V17, P1225, DOI 10.1016/j.jsxm.2020.04.380
   Lykins AD, 2006, J SEX RES, V43, P136, DOI 10.1080/00224490609552308
   Matthews T, 2017, Psychol Med, V47, P2177, DOI 10.1017/S0033291717000629
   Nagendra G, 2020, SEX TRANSM DIS, V47, P434, DOI 10.1097/OLQ.0000000000001198
   Nolsoe, 2020, SEX DATING COVID 19
   ONS, 2021, EARN EMPL PAY AS YOU
   ONS, 2020, LIV LONG CHANG HOUS
   Overall N., 2020, RELATIONSHIP FUNCTIO, DOI 10.31234/osf.io/7cvdm
   Park CL, 2020, J GEN INTERN MED, V35, P2296, DOI 10.1007/s11606-020-05898-9
   PENKE L, 2008, J PERS SOC PSYCHOL, V95
   Pietromonaco PR, 2019, CURR OPIN PSYCHOL, V25, P115, DOI 10.1016/j.copsyc.2018.04.004
   Pietromonaco PR, 2017, AM PSYCHOL, V72, P531, DOI 10.1037/amp0000129
   Public Health England , 2020, COR COVID 19
   Raque-Bogdan TL, 2011, J COUNS PSYCHOL, V58, P272, DOI 10.1037/a0023041
   RODRIGUES D, 2017, J SEX RES, V54
   Rovai AP., 2014, SOCIAL SCI RES DESIG
   Rubin Gayle, 2011, DEVIATIONS GAYLE RUB
   Sanchez TH, 2020, AIDS BEHAV, V24, P2024, DOI 10.1007/s10461-020-02894-2
   Schmitt J, 2005, ARCH PHYS MED REHAB, V86, P2270, DOI 10.1016/j.apmr.2005.07.290
   Shilo G, 2020, J SEX MED, V17, P1827, DOI 10.1016/j.jsxm.2020.07.085
   SIMPSON JA, 1991, J PERS SOC PSYCHOL, V60, P870, DOI 10.1037/0022-3514.60.6.870
   Smith GD, 2020, BMJ-BRIT MED J, V369, DOI 10.1136/bmj.m2063
   Society for the Study of Emerging Adulthood, 2014, SSEA
   SPECTOR IP, 1996, J SEX MARITAL THER, V22
   Stephenson R, 2021, AIDS BEHAV, V25, P40, DOI 10.1007/s10461-020-03024-8
   Takahashi T, 2020, NATURE, V588, DOI 10.1038/s41586-020-2700-3
   UK Government, 2020, NUMB COR COVID 19 CA
   USHER K, 2020, INT J MENT HEALTH NU, V29
   Vizard T, 2020, CORONAVIRUS DEPRESSI
   Vrangalova Z, 2015, PERS RELATIONSHIP, V22, P230, DOI 10.1111/pere.12076
   Vrangalova Z, 2014, SOC PSYCHOL PERS SCI, V5, P883, DOI 10.1177/1948550614537308
   Ware J.E., 1993, SF 36 HLTH SURVEY MA, Vsecond, DOI DOI 10.1097/00007632-200012150-00008
   WASSERTHEIL S, 1970, BIOMETRICS, V26, P588, DOI 10.2307/2529115
   Wu D, 2020, INT J ACCOUNT INF MA, V28, P184, DOI [10.1016/j.ijid.2020.03.004, 10.1108/IJAIM-12-2018-0148]
   Xerxa Y, 2021, PSYCHOL MED, DOI 10.1017/S0033291721001422
NR 58
TC 29
Z9 29
U1 0
U2 8
PU ROUTLEDGE JOURNALS, TAYLOR & FRANCIS LTD
PI ABINGDON
PA 2-4 PARK SQUARE, MILTON PARK, ABINGDON OX14 4RN, OXON, ENGLAND
SN 0022-4499
EI 1559-8519
J9 J SEX RES
JI J. Sex Res.
PD OCT 13
PY 2021
VL 58
IS 8
BP 976
EP 985
DI 10.1080/00224499.2021.1897067
EA MAR 2021
PG 10
WC Psychology, Clinical; Social Sciences, Interdisciplinary
WE Social Science Citation Index (SSCI)
SC Psychology; Social Sciences - Other Topics
GA UW9PZ
UT WOS:000634744400001
PM 33780311
OA Green Accepted, hybrid
DA 2022-11-04
ER

PT J
AU Lee, SM
   So, WY
   Youn, HS
AF Lee, Seung-Man
   So, Wi-Young
   Youn, Hyun-Su
TI Importance-Performance Analysis of Health Perception among Korean
   Adolescents during the COVID-19 Pandemic
SO INTERNATIONAL JOURNAL OF ENVIRONMENTAL RESEARCH AND PUBLIC HEALTH
LA English
DT Article
DE adolescents; health perception; importance-performance analysis;
   COVID-19 pandemic
AB This study assessed the health perceptions of 333 Korean adolescents during the coronavirus disease (COVID-19) pandemic via an online questionnaire administered in October 2020, which queried the perceived importance and actual performance of health behaviors. The health perception scales used in the survey consists of the six dimensions of mental health, disease, physical activity, sleep, diet, and sanitary health. The data were primarily analyzed using paired sample t-test for analysis of difference and importance-performance analysis (IPA). The IPA results were presented in four quadrants-"keep up the good work," "concentrate here," "low priority," and "possible overkill." The results indicated that first, there was a positive relationship between the importance and performance of all the subdimensions of health perception. Second, sanitary healthcare was rated as being of the greatest importance and was performed most, while physical activity management was rated least important and performed least. Third, statistically significant differences were found between importance and performance for all items of mental health, disease, physical activity, sleep, and diet dimensions, and some differences were found for items assessing the hygiene control dimension. Fourth, in the two-dimensional IPA model, "sanitary health" and "disease" are in Quadrant I (keep up the good work); "mental health," in Quadrant II (concentrate here); and "physical activity," "sleep," and "diet," in Quadrant III (low priority). No components of healthcare were in Quadrant IV (possible overkill). Based on these results, we emphasize the importance of adolescent health education and discuss solutions to enhance the performance of healthcare activities.
C1 [Lee, Seung-Man] Korea Univ, Coll Educ, Dept Phys Educ, Seoul 02841, South Korea.
   [So, Wi-Young] Korea Natl Univ Transportat, Coll Humanities & Arts, Sports & Hlth Care Major, Chungju Si 27469, South Korea.
   [Youn, Hyun-Su] WonKwang Univ, Coll Educ, Dept Phys Educ, Iksan Si 54538, South Korea.
RP So, WY (通讯作者)，Korea Natl Univ Transportat, Coll Humanities & Arts, Sports & Hlth Care Major, Chungju Si 27469, South Korea.; Youn, HS (通讯作者)，WonKwang Univ, Coll Educ, Dept Phys Educ, Iksan Si 54538, South Korea.
EM lsm14pe@korea.ac.kr; wowso@ut.ac.kr; younhyunsu9518@wku.ac.kr
OI So, Wi-Young/0000-0002-9322-5852; hyunsu, youn/0000-0002-8722-3551
CR Ainin S, 2008, J INF INF TECHNOL OR, V3, P103
   [Anonymous], 1992, BAS DOC
   Barakat R, 2011, AM J OBSTET GYNECOL, V204, DOI 10.1016/j.ajog.2011.01.043
   Brain Editorial Department, 2020, BRAIN, V82, P20
   Ciotti M, 2020, CRIT REV CL LAB SCI, V57, P365, DOI 10.1080/10408363.2020.1783198
   Condello G, 2016, PLOS ONE, V11, DOI 10.1371/journal.pone.0160805
   Curi VS, 2018, ARCH GERONTOL GERIAT, V74, P118, DOI 10.1016/j.archger.2017.10.012
   Henchoz K, 2008, J AGING STUD, V22, P282, DOI 10.1016/j.jaging.2007.03.002
   Holmes EA, 2020, LANCET PSYCHIAT, V7, P547, DOI 10.1016/S2215-0366(20)30168-1
   Izadi A, 2017, INT J HEALTH CARE Q, V30, P656, DOI 10.1108/IJHCQA-02-2017-0030
   Jefsen OH, 2021, J CHILD PSYCHOL PSYC, V62, P798, DOI 10.1111/jcpp.13292
   Jo Bae.Yun, 2016, [The Korean Journal of Sport, 한국스포츠학회], V14, P535
   Jones AL, 2018, EVOL HUM BEHAV, V39, P19, DOI 10.1016/j.evolhumbehav.2017.09.005
   Kim B.W., 2015, EC VALUE MEASUREMENT
   Kline R.B., 2010, PRINCIPLES PRACTICE, DOI DOI 10.1038/156278A0
   Lee SM, 2020, INT J ENV RES PUB HE, V17, DOI 10.3390/ijerph17186744
   Lopes SDF, 2012, CHINA US BUSINESS RE, V11, P275, DOI DOI 10.17265/1537-1514/2012.02.010
   MARTILLA JA, 1977, J MARKETING, V41, P77, DOI 10.2307/1250495
   Miranda F. J., 2010, J SERV SCI MANAGE, V3, P227, DOI DOI 10.4236/JSSM.2010.32028
   Mostert S, 2002, MULT SCLER J, V8, P161, DOI 10.1191/1352458502ms779oa
   Rau HH, 2017, J MED INTERNET RES, V19, DOI 10.2196/jmir.7065
   Stevenson J.P., 2002, APPL MULTIVARIATE ST, V4th ed.
   Ware J.E., 1979, HLTH PERCEPTION QUES, P158
   Weaver B, 2014, QUANT METH PSYCHOL, V10, P143, DOI 10.20982/tqmp.10.2.p143
   West S.G., 1995, STRUCTURAL EQUATION, P56, DOI DOI 10.1086/602877
   World Health Organization, 2020, COR DIS COVID 19 ADV
NR 26
TC 10
Z9 10
U1 0
U2 19
PU MDPI
PI BASEL
PA ST ALBAN-ANLAGE 66, CH-4052 BASEL, SWITZERLAND
EI 1660-4601
J9 INT J ENV RES PUB HE
JI Int. J. Environ. Res. Public Health
PD FEB
PY 2021
VL 18
IS 3
AR 1280
DI 10.3390/ijerph18031280
PG 10
WC Environmental Sciences; Public, Environmental & Occupational Health
WE Science Citation Index Expanded (SCI-EXPANDED); Social Science Citation Index (SSCI)
SC Environmental Sciences & Ecology; Public, Environmental & Occupational
   Health
GA QD0CO
UT WOS:000615196400001
PM 33572665
OA Green Published, gold
DA 2022-11-04
ER

PT J
AU Holttum, S
AF Holttum, Sue
TI Research watch: Coronavirus (COVID-19), mental health and social
   inclusion in the UK and Ireland
SO MENTAL HEALTH AND SOCIAL INCLUSION
LA English
DT Article
DE Mental health; Older people; Social inclusion; Children; Young people;
   COVID-19; Black and Minority Ethnicity (BAME)
ID IMPACT
AB Purpose This paper aims to examine recent papers on the effects of the COVID-19 pandemic on mental health, including implications for some of the groups of people already less included in society. Design/methodology/approach A search was carried out for recent papers on mental health and the COVID-19 pandemic. Findings Two papers describe surveys of adults in the UK and Irish Republic in the first days of lockdown. Low income and loss of income were associated with anxiety and depression. These surveys could not examine distress in Black and minority ethnicities, who have higher death rates from COVID-19. Two surveys of children and young people report distress and what can help. One paper summarises a host of ways in which the pandemic may affect mental well-being in different groups, and what might help. Another calls for research to understand how to protect mental well-being in various groups. Originality/value These five papers give a sense of the early days of the pandemic, especially in the UK. They also highlight the needs of some specific groups of people, or the need to find out more about how these groups experience the pandemic. They suggest some ways of trying to ensure that everyone has the best chance to thrive in the aftermath of the pandemic.
C1 [Holttum, Sue] Canterbury Christ Church Univ, Salomons Inst Appl Psychol, Sch Psychol & Life Sci, Royal Tunbridge Wells, England.
RP Holttum, S (通讯作者)，Canterbury Christ Church Univ, Salomons Inst Appl Psychol, Sch Psychol & Life Sci, Royal Tunbridge Wells, England.
EM sue.holttum@canterbury.ac.uk
CR Academy of Medical Sciences, 2020, SURV RES UND PEOPL C
   [Anonymous], 2020, COR BRIEF GUID SOC W
   Cloitre M, 2018, ACTA PSYCHIAT SCAND, V138, P536, DOI 10.1111/acps.12956
   Douglas M, 2020, BMJ-BRIT MED J, V369, DOI 10.1136/bmj.m1557
   Holmes EA, 2020, LANCET PSYCHIAT, V7, P547, DOI 10.1016/S2215-0366(20)30168-1
   Hyland P., 2020, ANXIETY DEPRESSION R, DOI [10.31234/osf.io/8yqxr, DOI 10.31234/OSF.IO/8YQXR]
   Jones D, 2020, LANCET ONCOL, V21, P748, DOI 10.1016/S1470-2045(20)30242-4
   Kroenke K, 2001, J GEN INTERN MED, V16, P606, DOI 10.1046/j.1525-1497.2001.016009606.x
   Marmot M, 2020, BMJ-BRIT MED J, V368, DOI 10.1136/bmj.m693
   Marmot Review Fair society healthy lives, 2010, MARMOT REV
   McCartneyG, 2019, AM J PUBLIC HLTH, P1, DOI [10.2105/AJPH.2019, DOI 10.2105/AJPH.2019]
   Meer Nasar., 2020, DISCOVER SOC
   NSPCCLearning, 2020, NSPCCLEARNING 17 APR
   Roelfs DJ, 2011, SOC SCI MED, V72, P840, DOI 10.1016/j.socscimed.2011.01.005
   Shevlin M., 2020, PSYARXIV, DOI [10.31234/ osf.io/hb6nq, DOI 10.31234/OSF.IO/HB6NQ, 10.31234/osf.io/hb6nq]
   Spitzer RL, 2006, ARCH INTERN MED, V166, P1092, DOI 10.1001/archinte.166.10.1092
   Stuckler D, 2009, LANCET, V374, P315, DOI 10.1016/S0140-6736(09)61124-7
   Yip PSF, 2010, CRISIS, V31, P86, DOI 10.1027/0227-5910/a000015
   YoungMinds, 2020, COR IMP YOUNG PEOPL
NR 19
TC 3
Z9 3
U1 2
U2 28
PU EMERALD GROUP PUBLISHING LTD
PI BINGLEY
PA HOWARD HOUSE, WAGON LANE, BINGLEY BD16 1WA, W YORKSHIRE, ENGLAND
SN 2042-8316
EI 2042-8308
J9 MENT HEALTH SOC INCL
JI Ment. Health Soc. Incl.
PD AUG 6
PY 2020
VL 24
IS 3
BP 117
EP 123
DI 10.1108/MHSI-05-2020-0032
EA JUN 2020
PG 7
WC Social Work
WE Emerging Sources Citation Index (ESCI)
SC Social Work
GA PB3NF
UT WOS:000547862300001
DA 2022-11-04
ER

PT J
AU Greaney, JL
   Darling, AM
   Turner, JR
   Saunders, EFH
   Almeida, DM
   Mogle, J
AF Greaney, Jody L.
   Darling, Ashley M.
   Turner, Jennifer R.
   Saunders, Erika F. H.
   Almeida, David M.
   Mogle, Jacqueline
TI COVID-19-Related Daily Stress Processes in College-Aged Adults:
   Examining the Role of Depressive Symptom Severity
SO FRONTIERS IN PSYCHOLOGY
LA English
DT Article
DE depression; daily stress; negative affect; mood; COVID-19 pandemic
ID AFFECTIVE REACTIVITY; MENTAL-HEALTH; DAILY-LIFE; DISORDERS; DISEASE;
   RISK; EXPOSURE; EPIDEMIOLOGY; VARIABILITY; MORTALITY
AB Exposure to daily stressors specific to the COVID-19 pandemic (e.g., threat of infection) is associated with emotional distress, heightened stress reactivity, and increased depressive symptomology. Herein, we examined whether current depressive symptomology modulates the association between COVID-19-related daily stressor exposure and negative affective reactivity in young, otherwise healthy, college-aged adults. Fifty-eight adults (21 men; 22 +/- 3years) completed a daily web-based interview for eight consecutive days to assess COVID-19-related daily stress exposure and emotional responsiveness (September-November 2020). Depressive symptom severity was assessed using the Patient Health Questionnaire-9 (PHQ-9), and a score of >= 10 (range: 0-27) was used to define adults with a depressive episode (n=20). Participants reported at least one COVID-19-related stressor on 35.8% of interview days. Depressive symptomology did not predict the likelihood of exposure to a COVID-19-related stressor (p=0.46; OR=1.52; 95% CI: 0.492-4.718). However, negative affect (NA) was greater on days with an exposure to any COVID-19-specific daily stressor in adults with moderate-to-severe depressive symptoms (b=0.28, SE=0.093, p=0.003) but not in those without (b=0.009, SE=0.074, p=0.90), such that negative affective reactivity to COVID-19-related stressors was amplified in adults with a current depressive episode (p=0.019). Depressive symptomology did not moderate positive affective reactivity (p=0.686). Taken together, these data suggest that exposure to daily stressors related to COVID-19 further worsens NA in adults with a current depressive episode, potentially rendering them more susceptible to adverse mental health outcomes during the pandemic.
C1 [Greaney, Jody L.; Darling, Ashley M.] Univ Texas Arlington, Dept Kinesiol, Arlington, TX 76019 USA.
   [Turner, Jennifer R.; Mogle, Jacqueline] Penn State Univ, Edna Bennett Pierce Prevent Res Ctr, University Pk, PA 16802 USA.
   [Saunders, Erika F. H.] Penn State Coll Med, Dept Psychiat, Hershey, PA USA.
   [Almeida, David M.] Penn State Univ, Dept Human Dev & Family Studies, University Pk, PA 16802 USA.
   [Almeida, David M.] Penn State Univ, Ctr Hlth Aging, University Pk, PA 16802 USA.
RP Mogle, J (通讯作者)，Penn State Univ, Edna Bennett Pierce Prevent Res Ctr, University Pk, PA 16802 USA.
EM jam935@psu.edu
RI Turner, Jennifer R./ABA-3863-2020
OI Turner, Jennifer R./0000-0003-1105-9094
FU National Institutes of Health (NIH) [HL133414, MH123928, AG062605]
FX This work was supported by National Institutes of Health (NIH) awards
   HL133414 (JG), MH123928 (JG), and AG062605 (JM and JT).
CR Almeida DM, 2009, BIODEMOGR SOC BIOL, V55, P219, DOI 10.1080/19485560903382338
   Almeida DM, 1998, J PERS SOC PSYCHOL, V75, P670, DOI 10.1037/0022-3514.75.3.670
   Almeida DM, 2002, ASSESSMENT, V9, P41, DOI 10.1177/1073191102091006
   Booij SH, 2018, J AFFECT DISORDERS, V225, P474, DOI 10.1016/j.jad.2017.08.051
   Brooks SK, 2020, LANCET, V395, P912, DOI [10.1016/S0140-6736(20)30460-8, 10.1016/S0140-6736(20)30460-8.]
   Bylsma LM, 2011, J ABNORM PSYCHOL, V120, P155, DOI 10.1037/a0021662
   Carstensen LL, 2020, PSYCHOL SCI, V31, P1374, DOI 10.1177/0956797620967261
   Caspi A, 2010, AM J PSYCHIAT, V167, P509, DOI 10.1176/appi.ajp.2010.09101452
   Charles ST, 2013, PSYCHOL SCI, V24, P733, DOI 10.1177/0956797612462222
   Chiang JJ, 2018, HEALTH PSYCHOL, V37, P170, DOI 10.1037/hea0000567
   Cuijpers P, 2002, J AFFECT DISORDERS, V72, P227, DOI 10.1016/S0165-0327(01)00413-X
   de Bruin WB, 2021, J GERONTOL B-PSYCHOL, V76, pE24, DOI 10.1093/geronb/gbaa074
   Dimsdale JE, 2008, J AM COLL CARDIOL, V51, P1237, DOI 10.1016/j.jacc.2007.12.024
   Duan HX, 2020, PSYCHIAT RES, V293, DOI 10.1016/j.psychres.2020.113396
   Gao JL, 2020, PLOS ONE, V15, DOI 10.1371/journal.pone.0231924
   Gilsanz P, 2015, J AM HEART ASSOC, V4, DOI 10.1161/JAHA.115.001923
   Greaney JL, 2020, J AM HEART ASSOC, V9, DOI 10.1161/JAHA.119.015697
   Greaney JL, 2019, J AM HEART ASSOC, V8, DOI 10.1161/JAHA.118.010825
   Heller AS, 2009, P NATL ACAD SCI USA, V106, P22445, DOI 10.1073/pnas.0910651106
   Hill PL, 2022, PSYCHOL HEALTH, V37, P985, DOI 10.1080/08870446.2021.1914838
   Holmes EA, 2020, LANCET PSYCHIAT, V7, P547, DOI 10.1016/S2215-0366(20)30168-1
   Hox J.J., 2017, MULTILEVEL ANAL TECH, DOI 10.4324/9781315650982
   Kessler RC, 2002, PSYCHOL MED, V32, P959, DOI 10.1017/S0033291702006074
   Kessler RC, 2003, JAMA-J AM MED ASSOC, V289, P3095, DOI 10.1001/jama.289.23.3095
   Killgore WDS, 2020, PSYCHIAT RES, V291, DOI 10.1016/j.psychres.2020.113216
   Klaiber P, 2021, J GERONTOL B-PSYCHOL, V76, pE30, DOI 10.1093/geronb/gbaa096
   Kroenke K, 2001, J GEN INTERN MED, V16, P606, DOI 10.1046/j.1525-1497.2001.016009606.x
   Kroenke K, 2010, GEN HOSP PSYCHIAT, V32, P345, DOI 10.1016/j.genhosppsych.2010.03.006
   Leger KA, 2018, PSYCHOL SCI, V29, P1283, DOI 10.1177/0956797618763097
   Lett HS, 2004, PSYCHOSOM MED, V66, P305, DOI 10.1097/01.psy.0000126207.43307.c0
   Luo M, 2020, PSYCHIAT RES, V291, DOI 10.1016/j.psychres.2020.113190
   McGinty EE, 2020, JAMA-J AM MED ASSOC, V324, P93, DOI 10.1001/jama.2020.9740
   Mroczek DK, 1998, J PERS SOC PSYCHOL, V75, P1333, DOI 10.1037/0022-3514.75.5.1333
   Musselman DL, 1998, ARCH GEN PSYCHIAT, V55, P580, DOI 10.1001/archpsyc.55.7.580
   Nelson NA, 2021, GERONTOLOGIST, V61, P196, DOI 10.1093/geront/gnaa187
   Nicola M, 2020, INT J SURG, V78, P185, DOI 10.1016/j.ijsu.2020.04.018
   Novotny JS, 2020, FRONT PSYCHIATRY, V11, DOI 10.3389/fpsyt.2020.603014
   Nwachukwu I, 2020, INT J ENV RES PUB HE, V17, DOI 10.3390/ijerph17176366
   Pan KY, 2021, LANCET PSYCHIAT, V8, P121, DOI 10.1016/S2215-0366(20)30491-0
   Piazza JR, 2013, ANN BEHAV MED, V45, P110, DOI 10.1007/s12160-012-9423-0
   Pierce M, 2020, LANCET PSYCHIAT, V7, P883, DOI 10.1016/S2215-0366(20)30308-4
   Rackoff GN, 2020, J ABNORM PSYCHOL, V129, P799, DOI 10.1037/abn0000639
   Shanahan L, 2022, PSYCHOL MED, V52, P824, DOI 10.1017/S003329172000241X
   Sin NL, 2021, GERONTOLOGIST, V61, P59, DOI 10.1093/geront/gnaa140
   Sin NL, 2016, PSYCHOSOM MED, V78, P573, DOI 10.1097/PSY.0000000000000306
   Sliwinski MJ, 2009, PSYCHOL AGING, V24, P828, DOI 10.1037/a0017925
   Spitzer RL, 1999, JAMA-J AM MED ASSOC, V282, P1737, DOI 10.1001/jama.282.18.1737
   Stawski RS, 2008, PSYCHOL AGING, V23, P52, DOI 10.1037/0882-7974.23.1.52
   Stawski RS, 2013, PSYCHONEUROENDOCRINO, V38, P2654, DOI 10.1016/j.psyneuen.2013.06.023
   Taylor S, 2020, DEPRESS ANXIETY, V37, P706, DOI 10.1002/da.23071
   Twisk JWR, 1999, J PSYCHOSOM RES, V46, P229, DOI 10.1016/S0022-3999(98)00088-9
   Vindegaard N, 2020, BRAIN BEHAV IMMUN, V89, P531, DOI 10.1016/j.bbi.2020.05.048
   Whiteford HA, 2013, LANCET, V382, P1575, DOI 10.1016/S0140-6736(13)61611-6
   Yao H, 2020, LANCET PSYCHIAT, V7, pE21, DOI 10.1016/S2215-0366(20)30090-0
   Zheng JS, 2021, SOC SCI MED, V270, DOI 10.1016/j.socscimed.2021.113687
   Zhou F, 2020, LANCET, V395, P1054, DOI 10.1016/S0140-6736(20)30566-3
NR 56
TC 0
Z9 0
U1 0
U2 3
PU FRONTIERS MEDIA SA
PI LAUSANNE
PA AVENUE DU TRIBUNAL FEDERAL 34, LAUSANNE, CH-1015, SWITZERLAND
SN 1664-1078
J9 FRONT PSYCHOL
JI Front. Psychol.
PD SEP 13
PY 2021
VL 12
AR 693396
DI 10.3389/fpsyg.2021.693396
PG 9
WC Psychology, Multidisciplinary
WE Social Science Citation Index (SSCI)
SC Psychology
GA UY2CX
UT WOS:000701338100001
PM 34589021
OA Green Published, gold
DA 2022-11-04
ER

PT J
AU Pinku, H
   Huls, A
   Feany, PT
   Baumer, N
   Dierssen, M
   Bargagna, S
   Costa, AC
   Chicoine, BA
   Rebillat, AS
   Sgandurra, G
   Valentini, D
   Rohrer, RT
   Levin, J
   Lakhanpaul, M
   Carfi, A
   Sherman, SL
   Strydom, A
   Ghosh, S
AF Pinku, Halder
   Huls, Anke
   Feany, Patrick T.
   Baumer, Nicole
   Dierssen, Mara
   Bargagna, Stefania
   Costa, Alberto Cs
   Chicoine, Brian A.
   Rebillat, Anne-Sophie
   Sgandurra, Giuseppina
   Valentini, Diletta
   Rohrer, R. Tilman
   Levin, Johannes
   Lakhanpaul, Monica
   Carfi, Angelo
   Sherman, Stephanie L.
   Strydom, Andre
   Ghosh, Sujay
CA Trisomy 21 Res Soc COVID-19 Initia
TI Differences in clinical presentation, severity, and treatment of
   COVID-19 among individuals with Down syndrome from India and high-income
   countries: Data from the Trisomy 21 Research Society survey
SO JOURNAL OF GLOBAL HEALTH
LA English
DT Article
AB Background People with Down syndrome (DS) are one of the high-est risk groups for mortality associated with COVID-19, but outcomes may differ across countries due to different co-morbidity profiles, expo-sures, and societal practices, which could have implications for disease management. This study is designed to identify differences in clinical presentation, severity, and treatment of COVID-19 between India and several high-income countries (HICs). Methods We used data from an international survey to examine the differences in disease manifestation and management for COVID-19 patients with DS from India vs HIC. De-identified survey data collect-ed from April 2020 to August 2021 were analysed. Results COVID-19 patients with DS from India were on average nine years younger than those from HICs. Comorbidities associated with a higher risk for severe COVID-19 were more frequent among the pa-tients from India than from HICs. Hospitalizations were more frequent among patients from India as were COVID-19-related medical com-plications. Treatment strategies differed between India and HICs, with more frequent use of antibiotics in India. The average severity score of 3.31 was recorded for Indian DS in contrast to 2.3 for European and 2.04 for US cases. Conclusions Presentation and outcomes of COVID-19 among individ-uals with DS were more severe for patients from India than for those from HIC. Global efforts should especially target vaccination campaigns and other risk-reducing interventions for individuals with DS from low-income countries.
C1 [Pinku, Halder; Ghosh, Sujay] Univ Calcutta, Dept Zool, Cytogenet & Genom Res Unit, Ballygunge Sci Coll Campus, Kolkata, W Bengal, India.
   [Strydom, Andre] Kings Coll London, Inst Psychiat Psychol & Neurosci, Dept Forens & Neurodev Sci, London, England.
   [Strydom, Andre] London Down Syndrome LonDownS Consortium, London, England.
   [Huls, Anke; Feany, Patrick T.] Emory Univ, Rollins Sch Publ Hlth, Dept Epidemiol, Atlanta, GA USA.
   [Huls, Anke] Emory Univ, Rollins Sch Publ Hlth, Gangarosa Dept Environm Hlth, Atlanta, GA USA.
   [Baumer, Nicole] Boston Childrens Hosp, Boston, MA USA.
   [Baumer, Nicole] Harvard Med Sch, Boston, MA 02115 USA.
   [Dierssen, Mara] Barcelona Inst Sci & Technol, Ctr Genom Regulat CRG, Barcelona, Spain.
   [Dierssen, Mara] Univ Pompeu Fabra UPF, Barcelona, Spain.
   [Dierssen, Mara] Ctr Invest Biomed Red Enfermedades Raras CIBERER, Barcelona, Spain.
   [Bargagna, Stefania] Fdn Stella Maris IRCCS, Pisa, Italy.
   [Costa, Alberto Cs] Case Western Reserve Univ, Sch Med, Dept Psychiat, Cleveland, OH 44106 USA.
   [Costa, Alberto Cs] Case Western Reserve Univ, Dept Macromol Sci & Engn, Cleveland, OH USA.
   [Chicoine, Brian A.] Advocate Med Grp, Adult Syndrome Ctr, Park Ridge, IL USA.
   [Rebillat, Anne-Sophie] Inst Jerome Lejeune, Paris, France.
   [Sgandurra, Giuseppina] IRCCS Fdn Stella Maris, Dept Dev Neurosci, Pisa, Italy.
   [Sgandurra, Giuseppina] Univ Pisa, Dept Clin & Expt Med, Pisa, Italy.
   [Valentini, Diletta] IRCCS, Pediat Unit, Bambino Gesu Childrens Hosp, Rome, Italy.
   [Rohrer, R. Tilman] Saarland Univ, Div Pediat Endocrinol, Med Ctr, Homburg, Germany.
   [Levin, Johannes] Ludwig Maximilians Univ Munchen, Dept Neurol, Munich, Germany.
   [Levin, Johannes] German Ctr Neurodegenerat Dis, Site Munich, Munich, Germany.
   [Levin, Johannes] Munich Cluster Syst Neurol SyNergy, Munich, Germany.
   [Lakhanpaul, Monica] UCL, Dept Populat Policy & Practice, UCL Great Ormond St Inst Child Hlth, London, England.
   [Lakhanpaul, Monica] Whittington NHS Trust, London, England.
   [Lakhanpaul, Monica] Down Syndrome Med Interest Grp, London, England.
   [Carfi, Angelo] Fdn Policlin Univ A Gemelli IRCCS, Geriatr Dept, Rome, Italy.
   [Sherman, Stephanie L.] Emory Univ, Sch Med, Dept Human Genet, Atlanta, GA USA.
RP Ghosh, S (通讯作者)，Univ Calcutta, Dept Zool, Cytogenet & Genom Res Unit, Ballygunge Sci Coll Campus, Kolkata, W Bengal, India.; Strydom, A (通讯作者)，Kings Coll London, Inst Psychiat Psychol & Neurosci, Dept Forens & Neurodev Sci, London, England.; Strydom, A (通讯作者)，London Down Syndrome LonDownS Consortium, London, England.; Strydom, A (通讯作者)，South London & Maudsley NHS Fdn Trust 70, London, England.
EM andre.strydom@kcl.ac.uk; sgzoo@caluniv.ac.in
RI ; Levin, Johannes/E-4052-2010
OI Ghosh, Dr. Sujay/0000-0003-1703-8446; Costa,
   Alberto/0000-0002-7855-1190; Strydom, Andre/0000-0002-2502-6704; Levin,
   Johannes/0000-0001-5092-4306
FU University Grant Commission, India [UGC/21/06/2015 (i)EU-V]; Government
   of West Bengal (DST, WB) [SG/WBDST/ST 1000114/2016]; UGC-UPEII,
   DST-PURSE programs [UGC/859/UPE-2 BIO]; HERCULES Center [NIEHS
   P30ES019776]; LuMind IDSC Foundation; Library Information Technology
   Services [UL1 TR000424]; Alana USA Foundation; Infectious Diseases
   Society of America (IDSA); Awakening Angels Foundation; Centre for
   Genomic Regulation Severo Ochoa excellence grant; CIBER of Rare
   Diseases; MRC [MR/S011277/1, MR/S005145/1, MR/R024901/1]; Lumind IDSC;
   LeJeune Foundation; European Commission [GO-DS21-848077]; National
   Institute for Health Research (NIHR) Biomedical Research Centre based at
   UCL Great Ormond Street Institute of Child Health/Great Ormond Street
   Hospital NHS Foundation Trust); Spanish Fondo de Investigacion
   Sanitaria-Instituto Carlos III (FIS-ISCIII) [PI19/00634]; ISCIII; EDER
   [PT17/0009/0014]; AEI [CEX2018-000782-M]; Agencia de G d
   'AjutsUniversitarisi de Recerca (AGAUR), Generalitat de Catalunya [2017
   SGR 00519]; Fondo de InvestigacionesSanitario (FIS), Instituto de Salud
   Carlos III - Fondo Europeo de Desarrollo Regional, Union Europea, Una
   manera de hacer Europa [PI18/00335, PI14/01126, PI17/01019]; Jerome
   Lejeune Foundation [1319 Cycle 2019B]; National Institutes of Health
   (NIA) [1R01AG056850 -01A1, R21AG056974, R01AG061566]; Departament de
   Salut de la Generalitat de Catalunya, PlaEstrategic de RecercaiInnovaci
   o enSalut [SLT006/17/00119]; Fundacio La Marat o de TV3 [20141210];
   DURSI [2017SGR595]
FX PH is supported by University Grant Commission, India (UGC/21/06/2015
   (i)EU-V). SG is supported by Government of West Bengal (DST, WB) Grant
   No. SG/WBDST/S&T 1000114/2016 and UGC-UPEII, DST-PURSE programs (Grant
   No. UGC/859/UPE-2 BIO). AH is supported by the HERCULES Center (NIEHS
   P30ES019776) and the LuMind IDSC Foundation. The REDCap survey and
   database management system at Emory University was supported by Library
   Information Technology Services grant support (UL1 TR000424). ACSC is
   supported by the Alana USA Foundation, Awakening Angels Foundation, and
   the Infectious Diseases Society of America (IDSA). MD is supported by
   the Centre for Genomic Regulation Severo Ochoa excellence grant, the
   CIBER of Rare Diseases, DURSI 2017SGR595, and acknowledges the Spanish
   Ministry of Science, Innovation and Universities (MSIU) to the EMBL
   partnership, the Centro de Excelencia Severo Ochoa and CERCA (GenCat).
   AS is supported by the MRC (MR/S011277/1; MR/S005145/1; MR/R024901/1),
   Lumind IDSC, The LeJeune Foundation and the European Commission (H2020
   SC1 Gene overdosage and comorbidities during the early lifetime in Down
   syndrome GO-DS21-848077). ML was supported by the National Institute for
   Health Research (NIHR) Biomedical Research Centre based at UCL Great
   Ormond Street Institute of Child Health/Great Ormond Street Hospital NHS
   Foundation Trust). DRdeA was partially supported by Spanish Fondo de
   Investigacion Sanitaria-Instituto Carlos III (FIS-ISCIII), grant No.
   PI19/00634; BAC has research support from Various Grateful Families of
   Patients. The Research Programme on Biomedical Informatics (GRIB) is a
   member of the Spanish National Bioinformatics Institute (INB), funded by
   ISCIII and EDER (PT17/0009/0014). The DCEXS is a `Unidad de Excelencia
   Mari ' a de Maeztu', funded by the AEI (CEX2018-000782-M). The GRIB is
   also supported by the Agencia de G d 'AjutsUniversitarisi de Recerca
   (AGAUR), Generalitat de Catalunya (2017 SGR 00519). This study was also
   supported by the Fondo de InvestigacionesSanitario (FIS), Instituto de
   Salud Carlos III (PI18/00335 to MCI, PI14/01126 and PI17/01019 to JF),
   partly jointly funded by Fondo Europeo de Desarrollo Regional, Union
   Europea, Una manera de hacer Europa; the Jerome Lejeune Foundation
   (No.1319 Cycle 2019B to MCI); the National Institutes of Health (NIA
   grants 1R01AG056850 -01A1; R21AG056974 and R01AG061566 to JF);
   Departament de Salut de la Generalitat de Catalunya, PlaEstrategic de
   RecercaiInnovaci o enSalut (SLT006/17/00119 to JF); and Fundacio La
   Marat o de TV3 (20141210 to JF).
CR Altable M, 2021, NEUROL SCI, V42, P407, DOI 10.1007/s10072-020-04880-x
   Antonarakis SE, 2020, NAT REV DIS PRIMERS, V6, DOI 10.1038/s41572-019-0143-7
   Callea M, 2020, ACTA PAEDIATR, V109, P1901, DOI 10.1111/apa.15409
   Clift AK, 2021, ANN INTERN MED, V174, P572, DOI 10.7326/M20-4986
   Courtenay K, 2020, IRISH J PSYCHOL MED, V37, P231, DOI 10.1017/ipm.2020.45
   Courtenay K, 2020, BMJ-BRIT MED J, V369, DOI 10.1136/bmj.m1609
   Emami A, 2021, NEUROL SCI, V42, P1649, DOI 10.1007/s10072-021-05091-8
   Gardiner K, 2004, GENOME BIOL, V5, DOI 10.1186/gb-2004-5-10-244
   George PM, 2020, LANCET RESP MED, V8, P807, DOI 10.1016/S2213-2600(20)30225-3
   Huls A, 2021, ECLINICALMEDICINE, V33, DOI 10.1016/j.eclinm.2021.100769
   Illouz T, 2021, NEUROMOL MED, V23, P561, DOI 10.1007/s12017-021-08651-5
   Kantar A, 2020, BMC PEDIATR, V20, DOI 10.1186/s12887-020-02471-5
   Malle L, 2021, GENET MED, V23, P576, DOI 10.1038/s41436-020-01004-w
   Palaiodimos L, 2020, METABOLISM, V108, DOI 10.1016/j.metabol.2020.154262
   Richardson S, 2020, JAMA-J AM MED ASSOC, V323, P2052, DOI 10.1001/jama.2020.6775
   Vita S, 2021, INT J INFECT DIS, V103, P607, DOI 10.1016/j.ijid.2020.11.188
   World bank country and lending groups, WORLD BANK DAT HELP
NR 17
TC 0
Z9 0
U1 0
U2 0
PU INT SOC GLOBAL HEALTH
PI EDINBURGH
PA CALEDONIAN EXCHANGE, 19A CANNING ST, EDINBURGH, Lothian, ENGLAND
SN 2047-2978
EI 2047-2986
J9 J GLOB HEALTH
JI J. Glob. Health
PY 2022
VL 12
AR 05035
DI 10.7189/jogh.12.05035
PG 11
WC Public, Environmental & Occupational Health
WE Science Citation Index Expanded (SCI-EXPANDED); Social Science Citation Index (SSCI)
SC Public, Environmental & Occupational Health
GA 3R2VC
UT WOS:000838775100001
PM 35932238
OA Green Submitted, gold, Green Published
DA 2022-11-04
ER

PT J
AU McCleskey, J
   Gruda, D
AF McCleskey, Jim
   Gruda, Dritjon
TI Risk-taking, resilience, and state anxiety during the COVID-19 pandemic:
   A coming of (old) age story
SO PERSONALITY AND INDIVIDUAL DIFFERENCES
LA English
DT Article
DE Anxiety; Age; Risk-taking; Resilience; COVID-19
ID DECISION-MAKING; PROCESSING SPEED; PERSONALITY; BEHAVIOR; CHOICE;
   ADULTS; SCALE; YOUNG; TASK
AB The current COVID-19 pandemic has created an unprecedented hostile psychological environment for individuals. Against the backdrop of this exogenous shock and applying a Cumulative Prospect Theory framework, we examined a relationship between risk-taking, trait resilience, and state anxiety, wherein age moderates the relationship between trait resilience and risk-taking, on state anxiety during the pandemic. We assess risk-taking using a behavioral measure and assess trait anxiety, big five personality traits, and other demographic factors in a sample of 515 individuals in the United States. Regression analysis revealed that age moderates the relationship between risk-taking and state anxiety and that highly resilient, risk-tolerant individuals experience lower state anxiety than less resilient risk-averse individuals. In contrast, older, more resilient, risk-averse individuals experience lower state anxiety than their younger, more resilient, risk-averse counterparts. Study limitations are noted, and additional research is suggested.
C1 [McCleskey, Jim] Western Governors Univ, Salt Lake City, UT USA.
   [Gruda, Dritjon] Natl Univ Ireland Maynooth, Sch Business, Maynooth, Kildare, Ireland.
RP Gruda, D (通讯作者)，Natl Univ Ireland Maynooth, Sch Business, Maynooth, Kildare, Ireland.
EM jon.gruda@mu.ie
RI Gruda, Dritjon/AAV-5887-2021
OI McCleskey, Jim/0000-0002-7354-1823; Gruda, Dritjon/0000-0002-8315-0826
CR Arpaci I, 2020, PERS INDIV DIFFER, V164, DOI 10.1016/j.paid.2020.110108
   Augsburger M, 2017, PLOS ONE, V12, DOI 10.1371/journal.pone.0177617
   Best R, 2015, PSYCHOL AGING, V30, P688, DOI 10.1037/a0039447
   Booth T, 2013, PERS INDIV DIFFER, V55, P422, DOI 10.1016/j.paid.2013.04.001
   Boyer TW, 2006, DEV REV, V26, P291, DOI 10.1016/j.dr.2006.05.002
   Caliendo M, 2009, SMALL BUS ECON, V32, P153, DOI 10.1007/s11187-007-9078-6
   Cameron L, 2015, J HUM RESOUR, V50, P484, DOI 10.3368/jhr.50.2.484
   Cavanagh JE, 2012, FRONT NEUROSCI-SWITZ, V6, DOI 10.3389/fnins.2012.00111
   CDC, 2020, PREV LONG COVID SYMP
   Cohen O, 2016, PLOS ONE, V11, DOI 10.1371/journal.pone.0148125
   Cox J, 2008, CHRIST SOC MOD WORLD, P1
   Deakin J, 2004, J INT NEUROPSYCH SOC, V10, P590, DOI 10.1017/S1355617704104104
   Di Fabio A, 2018, PERS INDIV DIFFER, V123, P140, DOI 10.1016/j.paid.2017.11.012
   Donnellan MB, 2006, PSYCHOL ASSESSMENT, V18, P192, DOI 10.1037/1040-3590.18.2.192
   EYSENCK HJ, 1983, AM PSYCHOL, V38, P114, DOI 10.1037/0003-066X.38.1.114
   Gerino E, 2017, FRONT PSYCHOL, V8, DOI 10.3389/fpsyg.2017.02003
   Gooding PA, 2012, INT J GERIATR PSYCH, V27, P262, DOI 10.1002/gps.2712
   Gruda D., 2018, ACAD MANAGEMENT P, V2018, P17625
   Gruda D, 2019, COMPUT HUM BEHAV, V98, P245, DOI 10.1016/j.chb.2019.04.020
   Grupe DW, 2013, NAT REV NEUROSCI, V14, P488, DOI 10.1038/nrn3524
   Halilova JG, 2020, PERS INDIV DIFFER, V160, DOI 10.1016/j.paid.2020.109928
   Henninger DE, 2010, PSYCHOL AGING, V25, P262, DOI 10.1037/a0019096
   Kadoya Y, 2018, J RISK RES, V21, P1533, DOI 10.1080/13669877.2017.1313760
   Koscielniak M, 2016, FRONT PSYCHOL, V7, DOI [10.3389/fpsyg.2016.00659, 10.3389/fpsyg.2010.00659]
   Lee LO, 2016, PSYCHOL AGING, V31, P101, DOI 10.1037/pag0000063
   Leigh BC, 1999, ADDICTION, V94, P371, DOI 10.1046/j.1360-0443.1999.9433717.x
   Lejuez CW, 2002, J EXP PSYCHOL-APPL, V8, P75, DOI 10.1037//1076-898X.8.2.75
   Llanos-Contreras O, 2020, INT ENTREP MANAG J, V16, P221, DOI 10.1007/s11365-019-00590-9
   Macatee RJ, 2015, PERS INDIV DIFFER, V87, P256, DOI 10.1016/j.paid.2015.08.019
   Malesza M, 2021, PERS INDIV DIFFER, V170, DOI 10.1016/j.paid.2020.110419
   Mann FD, 2020, PERS INDIV DIFFER, V167, DOI 10.1016/j.paid.2020.110233
   MARTEAU TM, 1992, BRIT J CLIN PSYCHOL, V31, P301, DOI 10.1111/j.2044-8260.1992.tb00997.x
   Mata R, 2011, ANN NY ACAD SCI, V1235, P18, DOI 10.1111/j.1749-6632.2011.06200.x
   Mather M., 2006, IM 64, P145
   Meade AW, 2012, PSYCHOL METHODS, V17, P437, DOI 10.1037/a0028085
   Meissel EEE, 2016, PERS INDIV DIFFER, V98, P85, DOI 10.1016/j.paid.2016.04.018
   Moron M, 2021, PERS INDIV DIFFER, V168, DOI 10.1016/j.paid.2020.110348
   Oshio A, 2018, PERS INDIV DIFFER, V127, P54, DOI 10.1016/j.paid.2018.01.048
   Pyszkowska A, 2020, PERS INDIV DIFFER, V161, DOI 10.1016/j.paid.2020.109932
   Rolison JJ, 2012, PSYCHOL AGING, V27, P129, DOI 10.1037/a0024689
   Said F, 2015, J ECON BEHAV ORGAN, V118, P167, DOI 10.1016/j.jebo.2015.03.001
   Smith BW, 2008, INT J BEHAV MED, V15, P194, DOI 10.1080/10705500802222972
   Spielberger C. D., 1983, STATE TRAIT ANXIETY, DOI [10.1037/t06496-000, DOI 10.1037/T06496-000]
   TVERSKY A, 1992, J RISK UNCERTAINTY, V5, P297, DOI 10.1007/BF00122574
   Tymula A, 2013, P NATL ACAD SCI USA, V110, P17143, DOI 10.1073/pnas.1309909110
   Wood S, 2005, PSYCHOL AGING, V20, P220, DOI 10.1037/0882-7974.20.2.220
NR 46
TC 20
Z9 20
U1 4
U2 25
PU PERGAMON-ELSEVIER SCIENCE LTD
PI OXFORD
PA THE BOULEVARD, LANGFORD LANE, KIDLINGTON, OXFORD OX5 1GB, ENGLAND
SN 0191-8869
J9 PERS INDIV DIFFER
JI Pers. Individ. Differ.
PD FEB 15
PY 2021
VL 170
AR 110485
DI 10.1016/j.paid.2020.110485
PG 6
WC Psychology, Social
WE Social Science Citation Index (SSCI)
SC Psychology
GA PH8TR
UT WOS:000600678300037
OA hybrid, Green Accepted
DA 2022-11-04
ER

PT J
AU Pritchard, J
   Collier, A
   Mundenga, M
   Bartels, SA
AF Pritchard, Jodie
   Collier, Amanda
   Mundenga, Mueller
   Bartels, Susan A.
TI COVID in crisis: The impact of COVID-19 in complex humanitarian
   emergencies
SO JOURNAL OF MILITARY VETERAN AND FAMILY HEALTH
LA English
DT Article
DE armed conflict; Bangladesh; Canadian Armed Forces; CHEs; complex
   humanitarian emergencies; coronavirus; COVID-19; Democratic Republic of
   Congo; disasters; pandemic; Yemen
AB Introduction: Two billion people are currently affected by complex humanitarian emergencies (CHEs) resulting from natural disasters and armed conflict. Many have been displaced into crowded camps with poor access to water, sanitation, and health care. Humanitarian response is challenging under these circumstances, raising concern about the impact of COVID-19 on crisis-affected populations. Methods: This article examines CHEs in the Democratic Republic of Congo, Bangladesh, and Yemen, where protracted crises have displaced millions of people. Through use of a conceptual model, we examine barriers and facilitators to an effective COVID-19 response in these complex settings, and explore the future impact of the pandemic on crisis-affected populations. Results: Younger populations, who tend to have less severe COVID-19 disease, and existing response mechanisms, including educational health messaging, may facilitate the COVID-19 response in some CHEs. However, pre-existing chronic illnesses and malnutrition, coupled with poor access to health care and limited water/sanitation infrastructure, may increase COVID-19 infection rates and mortality. Exacerbated health care shortages, food insecurity, interrupted immunizations, increased insecurity, and worsened poverty may have a particularly severe impact. Discussion: A wide-reaching global response, incorporating the voices of marginalized populations, is needed to effectively and equitably respond to this global pandemic. Given the potential future deployment of Canadian troops to CHEs, an understanding of the COVID-19 response and pandemic implications in CHEs is critical for Canadian Armed Forces members.
C1 [Pritchard, Jodie] McMaster Univ, Dept Emergency Med, Hamilton, ON, Canada.
   [Pritchard, Jodie; Collier, Amanda; Bartels, Susan A.] Queens Univ, Dept Emergency Med, 76 Stuart St,Victory 3, Kingston, ON K7L 4V7, Canada.
   [Mundenga, Mueller] HEAL Africa Hosp, Dept Emergency Med, Goma, Rep Congo.
   [Bartels, Susan A.] Queens Univ, Dept Publ Hlth Sci, Kingston, ON, Canada.
RP Bartels, SA (通讯作者)，Queens Univ, Dept Emergency Med, 76 Stuart St,Victory 3, Kingston, ON K7L 4V7, Canada.
EM susanabartels@gmail.com
OI Pritchard, Jodie/0000-0001-5375-7988
CR ACAPS, 2020, COVID 19 IMP HUM OP
   ACAPS , 2020, ROH RESP HLTH BEH CO
   Aly H, 2020, THIS GLOBAL PANDEMIC
   Aure CF, 2020, INT J OLDER PEOPLE N, V15, DOI 10.1111/opn.12332
   Ausubel, 2020, POPULATIONS SKEW OLD
   Bartels S., 2015, CIOTTONES DISASTER M, V2nd, P40
   Beijer S., 2020, CONFLICT TIME CORONA, P64
   Bowden O., 2020, GLOBAL NEWS 0602
   Brown F., 2020, CORONAVIRUS CONFLICT
   CARE, 2020, GLOBAL RAPID GENDER, P1
   Centers for Disease Control and Prevention (CDC), 2019, COST EB EP
   Deputy Secretary-General Amina Mohammed , 2020, COVID 19 CRIS MUST N
   Fenn B., 2009, MALNUTRITION HUMANIT
   Food Security Information Network Global Network Against Crises, 2020, 2020 GLOB REP FOOD C
   Gillespie S, 2020, CONVERSATION 0420
   Globocan, 2020, DEM REP CONG
   Government of Canada , 2020, CURR OP LIST NAT DEF
   Grimaud J, 2011, INTERVENTION, V9, P26, DOI 10.1097/WTF.0b013e3283453ef2
   Health Sector Cox's Bazar , 2019, ROH CRIS COXS BAZ DI
   Health Sector Cox's Bazar, 2019, ROH REF CRIS COXS BA
   Howard J., 2020, COVID 19 THREATENS G
   Human Rights Watch, 2019, YEM EV 2018
   Humanitarian Coalition, 2020, WHAT IS HUM EM
   Index Mundi , 2019, DEM REP CONG DEM PRO
   Inter-Agency Standing Committee (IASC) and the United Nations Office for the Coordination of Humanitarian Affairs (OCHA), 2008, CIV MIL GUID REF COM
   International Rescue Committee (IRC), 2020, COVID 19 HUM CRIS DO
   John Hopkins University Medicine (JHU), 2020, COVID 19 GLOB MAP J
   Jones AD, 2013, ADV NUTR, V4, P481, DOI 10.3945/an.113.004119
   Landis D., 2020, GENDER BASED VIOLENC
   Loy I., 2020, CORONAVIRUS ROHINGYA
   McCoy T., 2020, WASHINGTON POST 0522
   Medecins Sans Frontieres, 2020, DRC EB OUTBR CRIS UP
   Mobula LM, 2020, AM J TROP MED HYG, V103, P12, DOI 10.4269/ajtmh.20-0256
   Mukuku O, 2019, PAN AFR MED J, V33, DOI [10.11604/pamj.2019.33.326.18911, 10.11604/pamj.27/08/2019.33.326.18911]
   OECD, 2016, STATES FRAGILITY 201, DOI [10.1787/9789264267213-en, DOI 10.1787/9789264267213-EN]
   Office of Disease Prevention and Health Promotion (ODPHP), 2020, HLTH PEOPL 2020, P481
   Ontario Agency Public Health Protection and Promotion (Public Health Ontario), 2020, COVID 19 ONT FOC DIV
   Park YJ, 2020, EMERG INFECT DIS, V26, P2465, DOI 10.3201/eid2610.201315
   Potter C., 2019, EBOLA DRC BATTLES ME
   Rocha R., 2020, CBC NEWS 0611
   Rocklov J, 2020, J TRAVEL MED, V27, DOI 10.1093/jtm/taaa030
   Santos JM., 2020, S CHINA MORNING 0802
   Save the Children , 2020, COVID 19 COULD REV G
   Slater R, 2020, YEMEN ADENS ONLY COV
   Snyder MR, 2019, EBOLA RESPONSE DRC U
   Tsekouras P, 2020, CTV NEWS 0315
   UN Human Rights Council (UNHRC), 2018, REPORT INDEPENDENT I
   UNFPA Bangladesh , 2020, 1 EV VIRT TRAIN HEAL
   UNHCR, 2001, COORD COMPL EM
   UNHCR, 2020, WHAT IS REF
   United Nations Food and Agriculture Organization (FAO) , 2020, UN JOINT STAT NUTR C
   United Nations High Committee for Refugees (UNHCR) , 2020, 2020 JOINT RESP PLAN, P1
   United Nations Office for the Coordination of Humanitarian Affairs (OCHA), 2007, OSL GUID GUID US FOR
   United Nations Office for the Coordination of Humanitarian Affairs (OCHA), 2020, YEMEN
   United Nations Office for the Coordination of Humanitarian Affairs (OCHA), 2016, PROT HUM FUT HLTH CR
   United Nations Office for the Coordination of Humanitarian Affairs (OCHA), 2020, HUMANITARIAN RESPONS
   United Nations Office for the Coordination of Humanitarian Affairs (OCHA), 2020, YEM SIT REP
   United Nations Office for the Coordination of Humanitarian Affairs (OCHA), 2018, CRIS OV
   Vinck P, 2019, LANCET INFECT DIS, V19, P529, DOI 10.1016/S1473-3099(19)30063-5
   von Hlatky S., 2020, COVID 19 HAS IMPACTE
   Wells CR, 2019, P NATL ACAD SCI USA, V116, P24366, DOI 10.1073/pnas.1913980116
   World Bank, 2013, WORLD BANK GROUP IMPACT EVALUATIONS: RELEVANCE AND EFFECTIVENESS, P1, DOI 10.1596/978-0-8213-9717-6
   World Food Program, 2020, COVID 19 WILL DOUBL
   World Health Organization, 2017, GLOB TUB REP
   World Health Organization, 2020, DIR GEN OP REM MED B, DOI DOI 10.1016/S0140-6736(20)31022-9
   World Health Organization (WHO), 2020, YEM COVID 19 RESP TI
   World Health Organization (WHO), 2020, WHO IOM RAIS CONC CO
   World Health Organization (WHO) Global Alliance for Vaccines and Immunizations (GAVI) United Nations International Children's Fund, 2020, LEAST 80 MILL CHILDR
   Worldometer, 2020, YEM POP
NR 69
TC 2
Z9 2
U1 0
U2 2
PU UNIV TORONTO PRESS INC
PI TORONTO
PA JOURNALS DIVISION, 5201 DUFFERIN ST, DOWNSVIEW, TORONTO, ON M3H 5T8,
   CANADA
EI 2368-7924
J9 J MIL VETERAN FAM HL
JI J. Mil. Veteran Fam. Hlth.
PD NOV 1
PY 2020
VL 6
SU 2
SI SI
BP 70
EP 82
DI 10.3138/jmvfh-CO19-0010
PG 13
WC Public, Environmental & Occupational Health
WE Emerging Sources Citation Index (ESCI)
SC Public, Environmental & Occupational Health
GA XQ3BW
UT WOS:000731424700015
OA Bronze
DA 2022-11-04
ER

PT J
AU Zambrana, KA
   Hart, KC
AF Zambrana, Katherine A.
   Hart, Katie C.
TI Riesgo Y Resilienca: Exploring the Role of Parenting Stress and
   Self-efficacy on Young Latino Children's Well-being and Home Learning
   Experiences during COVID-19
SO JOURNAL OF LATINOS AND EDUCATION
LA English
DT Article
DE Home learning; latino/a/x; parenting stress; school readiness; COVID-19
ID LITERACY; INVOLVEMENT; ADJUSTMENT; ASSOCIATIONS
AB The current study explored the associations between parenting stress and p\arental self-efficacy on children's social-emotional functioning and home learning practices among Latino families. Families were recruited as part of a pilot study of a parent-focused school readiness intervention that was conducted via telehealth during the COVID-19 pandemic. The sample was comprised of children (Mage = 3.02 years; 64% male) enrolled in Early Head Start, and their parents (97% biological mothers). At baseline, parents reported on family demography, parenting stress, involvement in home learning activities (i.e., literacy and math), their self-efficacy in managing a range of situations related to raising young children, and children's social-emotional functioning. Study findings indicated that parenting stress was negatively associated with parent's home literacy involvement, but not with home math involvement. Results also indicated that parental self-efficacy moderated the relationship between parenting stress and children's social-emotional functioning, specifically externalizing and internalizing problems. Lastly, results indicated a positive association between parenting stress and children's adaptive skills. Findings from the current study help elucidate our understanding of the psychological well-being of young Latino children and families during COVID-19, and will potentially inform future efforts aimed at supporting Latino parents' well-being and children's early learning experiences during a global health crisis.
C1 [Zambrana, Katherine A.; Hart, Katie C.] Florida Int Univ, Ctr Children & Families, Dept Psychol, 11200 SW 8th St, Miami, FL 33199 USA.
RP Zambrana, KA (通讯作者)，Florida Int Univ, Ctr Children & Families, Dept Psychol, 11200 SW 8th St, Miami, FL 33199 USA.
EM Kzamb011@fiu.edu
OI Zambrana, Katherine/0000-0001-8851-6017
FU Administration for Children and Families of the U.S. Department of
   Health and Human Services; Florida International University's Center for
   Children and Families Seed Award
FX This work was supported by the Administration for Children and Families
   of the U.S. Department of Health and Human Services; Florida
   International University's Center for Children and Families Seed Award.
CR Abidin R. R., 1990, PARENTING STRESS IND
   Albanese AM, 2019, CHILD CARE HLTH DEV, V45, P333, DOI 10.1111/cch.12661
   [Anonymous], 1998, J FAM NURS, DOI DOI 10.1177/107484079800400206
   Beckerman M, 2017, CHILD ABUSE NEGLECT, V64, P109, DOI 10.1016/j.chiabu.2016.12.015
   Can DD, 2016, J APPL DEV PSYCHOL, V46, P51, DOI 10.1016/j.appdev.2016.07.002
   Chung GR, 2022, J FAM VIOLENCE, V37, P801, DOI 10.1007/s10896-020-00200-1
   Deater-Deckard K, 1998, CLIN PSYCHOL-SCI PR, V5, P314, DOI 10.1111/j.1468-2850.1998.tb00152.x
   Elder Jr, 1995, LIFE COURSE PARADIGM
   Farmer AY, 2011, J SOC SERV RES, V37, P516, DOI 10.1080/01488376.2011.607367
   Farver JAM, 2013, DEV PSYCHOL, V49, P775, DOI 10.1037/a0028766
   Gross D, 1988, Nurse Pract, V13, P19
   Gross D, 2003, J CONSULT CLIN PSYCH, V71, P261, DOI 10.1037/0022-006X.71.2.261
   Hammer CS, 2012, J SPEECH LANG HEAR R, V55, P1251, DOI 10.1044/1092-4388(2012/11-0016)
   Harris PA, 2009, J BIOMED INFORM, V42, P377, DOI 10.1016/j.jbi.2008.08.010
   Hernandez-Vallant A., COMPLIANT UNPROTECTE
   IBM Corp, 2020, IBM SPSS STAT WINDOW
   Jones TL, 2005, CLIN PSYCHOL REV, V25, P341, DOI 10.1016/j.cpr.2004.12.004
   Leahy-Warren P, 2012, J CLIN NURS, V21, P388, DOI 10.1111/j.1365-2702.2011.03701.x
   Lee JS, 2006, AM EDUC RES J, V43, P193, DOI 10.3102/00028312043002193
   Lee SAJ, 2021, CHILD YOUTH SERV REV, V122, DOI 10.1016/j.childyouth.2020.105585
   Leeb RT, 2020, MMWR-MORBID MORTAL W, V69, P1410, DOI 10.15585/mmwr.mm6939e2
   Lonigan C.J., 2002, HOME LITERACY ENV QU
   Mackler JS, 2015, J MARRIAGE FAM, V77, P388, DOI 10.1111/jomf.12163
   Marinez-Lora A. M., 2009, SCH MENTAL HLTH, V1, P212, DOI DOI 10.1007/S12310-009-9015-8
   Mistry RS, 2002, CHILD DEV, V73, P935, DOI 10.1111/1467-8624.00448
   Nichols- Lopez, 2017, SOC RES CHILD DEV BI
   Pelletier J., 2002, INT J EARLY CHILD, V34, P45, DOI [10.1007/BF03177322, DOI 10.1007/BF03177322]
   Podewils LJ, 2020, MMWR-MORBID MORTAL W, V69, P1812, DOI 10.15585/mmwr.mm6948a3externalicon
   Reynolds C, 2015, BEHAV ASSESSMENT SYS
   Rodriguez-Diaz CE, 2020, ANN EPIDEMIOL, V52, P46, DOI 10.1016/j.annepidem.2020.07.007
   Sanders MR, 2005, CHILD CARE HLTH DEV, V31, P65, DOI 10.1111/j.1365-2214.2005.00487.x
   Senechal M, 2002, CHILD DEV, V73, P445, DOI 10.1111/1467-8624.00417
   Spinelli M, 2021, FAM PROCESS, V60, P639, DOI 10.1111/famp.12601
   Stepler R., 2015, PEW RES CTR HISPANIC, V12, P53
   Stone LL, 2016, J PSYCHOPATHOL BEHAV, V38, P76, DOI 10.1007/s10862-015-9500-3
   TEALE WH, 1986, EMERGENT LITERACY WR, P173
   Tharner A, 2012, PARENT-SCI PRACT, V12, P261, DOI 10.1080/15295192.2012.709150
   Vargas E, 2020, J NEUROSURG-SPINE, V33, P870, DOI [10.1007/s41996-020-00071-0, 10.3171/2020.5.SPINE191383]
   West SG, 1996, J PERS, V64, P1, DOI 10.1111/j.1467-6494.1996.tb00813.x
   WHITEHURST GJ, 1994, J EDUC PSYCHOL, V86, P542, DOI 10.1037/0022-0663.86.4.542
   Wong SW, 2006, SCHOOL PSYCHOL REV, V35, P645
   Zambrana KA, 2019, SCHOOL PSYCHOL, V34, P398, DOI 10.1037/spq0000298
NR 42
TC 0
Z9 0
U1 3
U2 5
PU ROUTLEDGE JOURNALS, TAYLOR & FRANCIS LTD
PI ABINGDON
PA 2-4 PARK SQUARE, MILTON PARK, ABINGDON OX14 4RN, OXON, ENGLAND
SN 1534-8431
EI 1532-771X
J9 J LAT EDUC
JI J. Lat. Educ.
PD MAY 27
PY 2022
VL 21
IS 3
SI SI
BP 212
EP 223
DI 10.1080/15348431.2022.2051037
EA MAR 2022
PG 12
WC Education & Educational Research
WE Emerging Sources Citation Index (ESCI)
SC Education & Educational Research
GA 1J7MR
UT WOS:000768076500001
OA Bronze
DA 2022-11-04
ER

PT J
AU Zalsman, G
   Stanley, B
   Szanto, K
   Clarke, DE
   Carli, V
   Mehlum, L
AF Zalsman, Gil
   Stanley, Barbara
   Szanto, Katalin
   Clarke, Diana E.
   Carli, Vladimir
   Mehlum, Lars
TI Suicide in the Time of COVID-19: Review and Recommendations
SO ARCHIVES OF SUICIDE RESEARCH
LA English
DT Review
DE COVID-19; pandemic; suicide attempted; position; prevention; research
   methods
ID PSYCHOLOGICAL IMPACT; SARS EPIDEMIC; QUARANTINE
AB The coronavirus (COVID-19) pandemic presents us with unusual challenges to the global health system and economics. The pandemic may not have an immediate impact on suicide rates, however, given that it is likely to result in a confluence of risk factors for suicide and economic crisis, it is highly possibly that it will lead to increases in suicide rates in the long-run. Elderly persons are more likely to live alone, be socially isolated during COVID-19 and have physical health problems, which are risk factors for suicide. Young children and health professionals may also be population at risk. Isolation, quarantine and the economic crisis that follows may impact mental health significantly. The International Academy of Suicide Research (IASR) is an organization dedicated to promote high standards of research and scholarship in the field of suicidal behaviour to support efforts to prevent suicide globally. This IASR's board position paper gives recommendations for suicide research during the COVID-10 pandemic. Clinical research has to be modified due to COVID-19 shutdown.
C1 [Zalsman, Gil] Tel Aviv Univ, Dept Psychiat, Sackler Sch Med, POB 102, IL-49100 Pteach Tiqwa, Israel.
   [Zalsman, Gil] Geha Mental Hlth Ctr, POB 102, IL-49100 Pteach Tiqwa, Israel.
   [Zalsman, Gil; Stanley, Barbara] Columbia Univ, New York State Psychiat Inst, Div Mol Imaging & Neuropathol, New York, NY USA.
   [Zalsman, Gil; Stanley, Barbara] Columbia Univ, Dept Psychiat, New York, NY USA.
   [Szanto, Katalin] Univ Pittsburgh, Dept Psychiat, Pittsburgh, PA USA.
   [Clarke, Diana E.] Amer Psychiat Assoc, Washington, DC USA.
   [Clarke, Diana E.] Johns Hopkins Bloomberg Sch Publ Hlth, Washington, DC USA.
   [Carli, Vladimir] Karolinska Inst, Natl Ctr Suicide Res & Prevent, Solna, Sweden.
   [Mehlum, Lars] Univ Oslo, Dept Psychiat & Suicidol, Oslo, Norway.
   [Mehlum, Lars] Univ Oslo, Natl Ctr Suicide Res & Prevent, Oslo, Norway.
RP Zalsman, G (通讯作者)，Tel Aviv Univ, Dept Psychiat, Sackler Sch Med, POB 102, IL-49100 Pteach Tiqwa, Israel.; Zalsman, G (通讯作者)，Geha Mental Hlth Ctr, POB 102, IL-49100 Pteach Tiqwa, Israel.
EM zalsman@tauex.tau.ac.il
RI Mehlum, Lars/AAV-9241-2021
FU NIMH NIH HHS [R01 MH085651] Funding Source: Medline
CR Batty GD, 2018, TRANSL PSYCHIAT, V8, DOI 10.1038/s41398-017-0072-8
   Brooks SK, 2020, LANCET, V395, P912, DOI [10.1016/S0140-6736(20)30460-8, 10.1016/S0140-6736(20)30460-8.]
   Cheung YT, 2008, INT J GERIATR PSYCH, V23, P1231, DOI 10.1002/gps.2056
   Druss BG, 2020, JAMA PSYCHIAT, V77, P891, DOI 10.1001/jamapsychiatry.2020.0894
   Hawryluck L, 2004, EMERG INFECT DIS, V10, P1206, DOI 10.3201/eid1007.030703
   LESTER D, 1994, EUR PSYCHIAT, V9, P262
   Reger MA, 2020, JAMA PSYCHIAT, V77, P1093, DOI 10.1001/jamapsychiatry.2020.1060
   Sim K, 2004, CAN MED ASSOC J, V170, P811, DOI 10.1503/cmaj.1032003
   Varnik P, 2012, INT J ENV RES PUB HE, V9, P760, DOI 10.3390/ijerph9030760
   WASSERMAN IM, 1992, SUICIDE LIFE-THREAT, V22, P240
   Wu P, 2009, CAN J PSYCHIAT, V54, P302, DOI 10.1177/070674370905400504
NR 11
TC 30
Z9 31
U1 4
U2 34
PU ROUTLEDGE JOURNALS, TAYLOR & FRANCIS LTD
PI ABINGDON
PA 2-4 PARK SQUARE, MILTON PARK, ABINGDON OX14 4RN, OXON, ENGLAND
SN 1381-1118
EI 1543-6136
J9 ARCH SUICIDE RES
JI Arch. Suicide Res.
PD OCT 1
PY 2020
VL 24
IS 4
BP 477
EP 482
DI 10.1080/13811118.2020.1830242
EA NOV 2020
PG 6
WC Psychiatry; Psychology; Psychology, Multidisciplinary
WE Social Science Citation Index (SSCI)
SC Psychiatry; Psychology
GA OY2KG
UT WOS:000590096900001
PM 33200946
OA Bronze, Green Accepted
DA 2022-11-04
ER

PT J
AU Lamy, L
   Guegan, J
   Fischer-Lokou, J
   Gueguen, N
AF Lamy, Lubomir
   Guegan, Jerome
   Fischer-Lokou, Jacques
   Gueguen, Nicolas
TI Being vaccinated for love or despite fear of vaccination? The influence
   of priming on vaccination intention among young French people
SO HEALTH PSYCHOLOGY REPORT
LA English
DT Article
DE love; fear of vaccination; COVID-19; vaccination intention
ID METAANALYSIS
AB BACKGROUND
   In France, despite fear-based communication by the authorities and the media, vaccination against COVID-19 has received little support from the population. For a young population often convinced that severe forms of the disease affect older people, we hypothesized that communication based on the idea of love would be more effective than communication based on fear of vaccination.
   PARTICIPANTS AND PROCEDURE
   In a convenience online French sample (N = 480, Mage = 19.4), vaccination intention was asked after fear priming, love priming, no love/prejudice priming, or a control condition. Participants also reported their fear of vaccination against COVID-19, and the recommendation they would make regarding vaccination of a loved/unloved person.
   RESULTS
   Vaccination intention was higher in the love condition than in the fear and no love/prejudice conditions. Surprisingly, fear of vaccination was lower in participants who were presented with fear-inducing questions.
   CONCLUSIONS
   Implications of these results are discussed in relation to the fear of vaccination and the transpersonal value of the idea of love. The results suggest that COVID-19 is experienced as a threat both to oneself and to those one loves most. Therefore, calls for fear in the media and on social networks seem less likely to motivate a young population to vaccinate than the reminder of intense emotional ties to loved ones.
C1 [Lamy, Lubomir; Guegan, Jerome] Univ Paris, 143 Av Versailles, F-75016 Paris, France.
   [Fischer-Lokou, Jacques; Gueguen, Nicolas] Southern Brittany Univ, Lorient, France.
RP Lamy, L (通讯作者)，Univ Paris, 143 Av Versailles, F-75016 Paris, France.
EM lubomir.lamy@u-paris.fr
CR Ahorsu DK, 2022, INT J MENT HEALTH AD, V20, P1537, DOI 10.1007/s11469-020-00270-8
   Boyon Nicolas, 2020, IPSOS
   Breakwell GM, 2021, J RISK RES, V24, P335, DOI 10.1080/13669877.2020.1864011
   Floyd DL, 2000, J APPL SOC PSYCHOL, V30, P407, DOI 10.1111/j.1559-1816.2000.tb02323.x
   Heffner J, 2021, PERS INDIV DIFFER, V170, DOI 10.1016/j.paid.2020.110420
   Jordan JJ, 2020, DONT GET IT DONT SPR, DOI 10.31234/osf.io/yuq7x
   Lamy L, 2010, SWISS J PSYCHOL, V69, P169, DOI 10.1024/1421-0185/a000019
   Lamy L, 2009, CURR PSYCHOL, V28, P202, DOI 10.1007/s12144-009-9059-9
   Lin C-Y, 2020, SOCIAL HLTH BEHAV, V3, P1, DOI [10.4103/SHB.SHB_11_20, DOI 10.4103/SHB.SHB_11_20]
   Posner J, 2005, DEV PSYCHOPATHOL, V17, P715, DOI 10.1017/S0954579405050340
   Roskos-Ewoldsen DR, 2004, COMMUN MONOGR, V71, P49, DOI 10.1080/0363452042000228559
   Ruiter RAC, 2001, PSYCHOL HEALTH, V16, P613, DOI 10.1080/08870440108405863
   Scopelliti M, 2021, INT J ENV RES PUB HE, V18, DOI 10.3390/ijerph18041879
   Sheeran P, 2016, SOC PERSONAL PSYCHOL, V10, P503, DOI 10.1111/spc3.12265
   Tannenbaum MB, 2015, PSYCHOL BULL, V141, P1178, DOI 10.1037/a0039729
NR 15
TC 1
Z9 1
U1 0
U2 0
PU TERMEDIA PUBLISHING HOUSE LTD
PI POZNAN
PA KLEEBERGA ST 2, POZNAN, 61-615, POLAND
SN 2353-4184
EI 2353-5571
J9 HEALTH PSYCHOL REP
JI HEALTH PSYCHOL. REP.
PY 2022
VL 10
IS 1
BP 31
EP 36
DI 10.5114/hpr.2021.111084
PG 6
WC Psychology, Social
WE Emerging Sources Citation Index (ESCI)
SC Psychology
GA ZI4IX
UT WOS:000761586900005
OA gold
DA 2022-11-04
ER

PT J
AU Green, ZA
   Noor, U
   Ahmed, F
   Himayat, L
AF Green, Zane Asher
   Noor, Uzma
   Ahmed, Farooq
   Himayat, Lubna
TI Validation of the Fear of COVID-19 Scale in a Sample of Pakistan's
   University Students and Future Directions
SO PSYCHOLOGICAL REPORTS
LA English
DT Article
DE COVID-19; FCV-19S; psychometric validation; generalized anxiety
   disorders; mental well-being; COVID-19 preventive behaviors; Pakistan's
   university students
ID POSITIVE EMOTIONS; ANXIETY
AB This study determined the psychometric validation of the English version of the Fear of COVID-19 Scale (FCV-19S). Findings demonstrated robust psychometric properties for the FCV-19S. CFA results showed that the FCV-19S was a good model fit to the data in a sample of 608 university students. The FCV-19S also showed good concurrent validity, as it was significantly and positively related to the Preventive Behaviors related to COVID-19 Scale and the Generalized Anxiety Disorder Scale as well as significantly and negatively related to the Warwick-Edinburgh Mental Well-being Scale. The scale also showed good internal consistency reliability. Further, the association of age with FCV-19S indicated that younger students experienced greater fear of COVID-19. The analyses of mean differences revealed that women as compared to men, bachelor's and master's students as compared to post-master's students, and unemployed students as compared to employed students experienced greater fear of the outbreak. Also, those suffering from severe anxiety experienced greater fear of COVID-19 followed by those suffering from moderate, mild, and minimal anxiety. Moreover, knowing someone suffering from the coronavirus, being afraid that someone close might contract the virus, and believing that the current COVID-19 situation adversely affects academic performance were linked to higher levels of fear of the pandemic. Practice implications, limitations, and avenues for future research are also discussed.
C1 [Green, Zane Asher] Preston Univ, Fac Business Adm, Islamabad, Pakistan.
   [Green, Zane Asher; Noor, Uzma; Ahmed, Farooq; Himayat, Lubna] Preston Univ, Contemporary Res Initiat, Islamabad, Pakistan.
   [Noor, Uzma] Preston Univ, Fac Social Sci, Islamabad, Pakistan.
RP Green, ZA (通讯作者)，Preston Univ, 85,St 3,H-8-1, Islamabad, Pakistan.
EM zanearts@gmail.com
OI Green, Zane Asher/0000-0002-3959-9167
CR Abbasi S, 2020, PAK J MED SCI, V36, pS57, DOI 10.12669/pjms.36.COVID19-S4.2766
   Ahorsu DK, 2022, INT J MENT HEALTH AD, V20, P1537, DOI 10.1007/s11469-020-00270-8
   Akdeniz G, 2020, FRONT PSYCHIATRY, V11, DOI 10.3389/fpsyt.2020.00695
   Alameda A.M., 2009, THESIS LINDENWOOD U
   [Anonymous], 2020, CTR DIS CONTROL PREV
   [Anonymous], 2011, INT J WELLBEING, DOI DOI 10.5502/IJW.V1I1.18
   Aristovnik A., 2020, SUSTAINABILITY-BASEL, V12, P8438, DOI DOI 10.3390/SU12208438
   Baloran ET, 2020, J LOSS TRAUMA, V25, P635, DOI 10.1080/15325024.2020.1769300
   Bao W, 2020, HUM BEHAV EMERG TECH, V2, P113, DOI 10.1002/hbe2.191
   Bitan DT, 2020, PSYCHIAT RES, V289, DOI 10.1016/j.psychres.2020.113100
   Broche-Perez Y, 2022, INT J MENT HEALTH AD, V20, P83, DOI 10.1007/s11469-020-00343-8
   Byrne BM, 1999, J CROSS CULT PSYCHOL, V30, P555, DOI 10.1177/0022022199030005001
   Cao WJ, 2020, PSYCHIAT RES, V287, DOI 10.1016/j.psychres.2020.112934
   Colizzi M., 2020, BRAIN BEHAV IMMUN, V5, DOI [10.1016/j.bbih.2020.100073, DOI 10.1016/J.BBIH.2020.100073]
   Diamantopoulos A., 2000, INTRO LISREL
   Dryhurst S, 2020, J RISK RES, V23, P994, DOI 10.1080/13669877.2020.1758193
   Emmons RA, 2003, J PERS SOC PSYCHOL, V84, P377, DOI 10.1037/0022-3514.84.2.377
   Fredrickson BL, 2013, ADV EXP SOC PSYCHOL, V47, P1, DOI 10.1016/B978-0-12-407236-7.00001-2
   Fredrickson BL, 2003, J PERS SOC PSYCHOL, V84, P365, DOI 10.1037/0022-3514.84.2.365
   Green, 2019, BALTIC J PSYCHOL, V20, P34, DOI [10.22364/bjp.20.01-02, DOI 10.22364/BJP.20.01-02]
   Green Z. A., 2015, DISCOVER NEW YOU WOR, DOI [10.13140/RG.2.2.26548.68485, DOI 10.13140/RG.2.2.26548.68485]
   Green Z. A., 2015, DISCOVER NEW YOU WOR, DOI [10.13140/RG.2.2.23721.62562, DOI 10.13140/RG.2.2.23721.62562]
   Green Z. A., 2015, DISC NEW YOU WORKS 1, DOI [10.13140/RG.2.2.26080.92162, DOI 10.13140/RG.2.2.26080.92162]
   Green Z. A., 2018, BALTIC J PSYCHOL, V19, P46, DOI [10.22364/bjp.19.01-02, DOI 10.22364/BJP.19.01-02]
   Green Z. A., 2015, DISC NEW YOU WORKS 3, DOI [10.13140/RG.2.2.12261.83689, DOI 10.13140/RG.2.2.12261.83689]
   Green Z. A., 2020, WELL BEING CALENDAR, DOI [10.13140/RG.2.2.30334.82247, DOI 10.13140/RG.2.2.30334.82247]
   Green ZA, 2020, J HAPPINESS STUD, V21, P3095, DOI 10.1007/s10902-019-00215-6
   Green ZA, 2020, INT J EDUC VOCAT GUI, V20, P215, DOI 10.1007/s10775-019-09401-7
   Green ZA, 2021, CURR PSYCHOL, V40, P3073, DOI 10.1007/s12144-019-00237-6
   Green ZA, 2020, J CAREER ASSESSMENT, V28, P402, DOI 10.1177/1069072719870739
   Green ZA, 2019, J COLL STUDENT DEV, V60, P337, DOI 10.1353/csd.2019.0030
   Green ZA, 2017, EVAL PROGRAM PLANN, V62, P35, DOI 10.1016/j.evalprogplan.2017.02.004
   Hair J., 1998, MULTIVARIATE DATA AN, V5th, DOI DOI 10.4324/9780429060274
   Hooper D., 2008, EJBRM, V6, P53, DOI [DOI 10.21427/D7CF7R, 10.21427/D7CF7R]
   Hu LT, 1999, STRUCT EQU MODELING, V6, P1, DOI 10.1080/10705519909540118
   Huckins JF, 2020, J MED INTERNET RES, V22, DOI 10.2196/20185
   Kaleem M., 2020, PAKISTAN ARMED FORCE, V70, pS237
   Khasawneh AI, 2020, FRONT PUBLIC HEALTH, V8, DOI 10.3389/fpubh.2020.00253
   Kline R.B., 2010, PRINCIPLES PRACTICE, DOI DOI 10.1038/156278A0
   Kocak O, 2021, INT J ENV RES PUB HE, V18, DOI 10.3390/ijerph18041836
   Kumar A, 2021, J MENT HEALTH, V30, P1, DOI 10.1080/09638237.2020.1757052
   Lang J, 2016, APPL PSYCHOL-HLTH WE, V8, P279, DOI 10.1111/aphw.12072
   Lee S, 2020, DISABIL SOC, V35, P1514, DOI 10.1080/09687599.2020.1809352
   Lee ZWY, 2015, INFORM MANAGE-AMSTER, V52, P413, DOI 10.1016/j.im.2015.01.006
   Lippi G, 2020, DIAGNOSIS, V7, P85, DOI 10.1515/dx-2020-0041
   Liu NQ, 2020, PSYCHIAT RES, V287, DOI 10.1016/j.psychres.2020.112921
   Mahmood QK, 2022, INT J MENT HEALTH AD, V20, P426, DOI 10.1007/s11469-020-00371-4
   McCullough ME., 2004, PSYCHOL GRATITUDE, P144
   McDonald RP, 2002, PSYCHOL METHODS, V7, P64, DOI 10.1037//1082-989X.7.1.64
   Patel R.N., 2010, ED EVALUATION THEORY
   Perz CA, 2022, INT J MENT HEALTH AD, V20, P273, DOI 10.1007/s11469-020-00356-3
   Qiu JY, 2020, GEN PSYCHIAT, V33, DOI 10.1136/gpsych-2020-100213
   Reschly AL, 2008, PSYCHOL SCHOOLS, V45, P419, DOI 10.1002/pits.20306
   Rodriguez-Hidalgo AJ, 2020, FRONT PSYCHOL, V11, DOI 10.3389/fpsyg.2020.591797
   Rossi R, 2020, FRONT PSYCHIATRY, V11, DOI 10.3389/fpsyt.2020.00790
   Saddik Basema, 2020, Risk Manag Healthc Policy, V13, P2395, DOI 10.2147/RMHP.S273333
   Salman M, 2020, PSYCHOL IMPACT COVID, DOI [10.1101/2020.05.21.20108647, DOI 10.1101/2020.05.21.20108647]
   Saravanan C, 2020, FRONT PSYCHIATRY, V11, DOI 10.3389/fpsyt.2020.582189
   Satici B, 2021, INT J MENT HEALTH AD, V19, P1980, DOI 10.1007/s11469-020-00294-0
   Seligman M.E., 2012, FLOURISH VISIONARY N
   Shonin E, 2013, FRONT PSYCHOL, V4, DOI 10.3389/fpsyg.2013.00194
   Spitzer RL, 2006, ARCH INTERN MED, V166, P1092, DOI 10.1001/archinte.166.10.1092
   Steiger JH, 2007, PERS INDIV DIFFER, V42, P893, DOI 10.1016/j.paid.2006.09.017
   Tennant R, 2007, HEALTH QUAL LIFE OUT, V5, DOI 10.1186/1477-7525-5-63
   Thibaut Florence, 2020, Front Glob Womens Health, V1, P588372, DOI 10.3389/fgwh.2020.588372
   Tolin DF, 2006, PSYCHOL BULL, V132, P959, DOI 10.1037/0033-2909.132.6.959
   Wang C, 2020, LANCET, V395, P470, DOI 10.1016/S0140-6736(20)30185-9
   Wang CY, 2020, FRONT PSYCHOL, V11, DOI 10.3389/fpsyg.2020.01168
   Wang CY, 2020, INT J ENV RES PUB HE, V17, DOI 10.3390/ijerph17072459
   Wheaton B., 1977, SOCIOL METHODOL, V8, P84, DOI [10.2307/270754, DOI 10.2307/270754]
   Winter T, 2020, INT J MENT HEALTH AD, DOI 10.1007/s11469-020-00342-9
   Wu TH, 2015, PLOS ONE, V10, DOI 10.1371/journal.pone.0117592
   Xiao CF, 2020, PSYCHIAT INVEST, V17, P175, DOI 10.30773/pi.2020.0047
   Ziapour A., 2020, INFLUENCE ILLNESS PE, DOI [10.21203/rs.3.rs-30128/v1, DOI 10.21203/RS.3.RS-30128/V1]
   Zolotov Y, 2022, INT J MENT HEALTH AD, V20, P230, DOI 10.1007/s11469-020-00351-8
NR 75
TC 10
Z9 10
U1 3
U2 9
PU SAGE PUBLICATIONS INC
PI THOUSAND OAKS
PA 2455 TELLER RD, THOUSAND OAKS, CA 91320 USA
SN 0033-2941
EI 1558-691X
J9 PSYCHOL REP
JI Psychol. Rep.
PD OCT
PY 2022
VL 125
IS 5
BP 2709
EP 2732
AR 00332941211016754
DI 10.1177/00332941211016754
EA MAY 2021
PG 24
WC Psychology, Multidisciplinary
WE Social Science Citation Index (SSCI)
SC Psychology
GA 4O7MP
UT WOS:000680719400001
PM 34047221
DA 2022-11-04
ER

PT J
AU Majeed, A
   Hussain, I
   Imran, I
   Saleem, MU
   Saeed, H
   Abrar, MA
   Islam, M
   Hashmi, FK
   Akbar, M
   Ramzan, B
   Chaudhry, MO
   Ashraf, W
   Rasool, MF
AF Majeed, Abdul
   Hussain, Iltaf
   Imran, Imran
   Saleem, Muhammad Usman
   Saeed, Hamid
   Abrar, Muhammad Asad
   Islam, Muhammad
   Hashmi, Furqan K.
   Akbar, Muqarrab
   Ramzan, Basit
   Chaudhry, Muhammad Omer
   Ashraf, Waseem
   Rasool, Muhammad F.
TI Assessing Barriers Faced by Surgeons While Providing Surgical Care
   During the COVID-19 Pandemic in Pakistan: An Online Cross-Sectional
   Study
SO JOURNAL OF MULTIDISCIPLINARY HEALTHCARE
LA English
DT Article
DE COVID-19; nCoV-2; surgeons; barriers
AB Background: The COVID-19 pandemic is not only affecting public health, but it is also impairing the specialized surgical care services in the hospitals. The present study aimed to assess the barriers faced by the surgeons while performing surgical procedures during the COVID-19 pandemic.
   Methods: A cross-sectional, web-based survey was conducted from September 10 to October 14, 2020. The study population consisted of surgeons practicing in Kpk, Pakistan. Descriptive statistics and binary logistic regression analysis were used to analyze the data.
   Results: A total of 292, out of 543, surgeons participated in the study (response rate: 59.6%). The younger surgeons (25-30 years) considered the lack of policies and practices regarding exposure to COVID-19 patients as a significant barrier to their practice. The surgeons practicing in private hospitals considered themselves at a higher risk while providing surgical care to the COVID-19 patients. The non-cooperation of the patients was the main barrier in delivering surgical care services.
   Conclusion and Recommendation: The current study highlighted the barriers to the surgeons while providing surgical care to patients in the current pandemic. The most pronounced barriers to the surgeons were the lack of policies regarding exposure to COVID-19 and practice and non-cooperation of the patient. To address these barriers, it is recommended that health regulatory agencies of Pakistan should implement strict infection control practices to ensure the safety of surgeons and allied healthcare staff during the COVID-19 pandemic.
C1 [Majeed, Abdul; Hussain, Iltaf; Abrar, Muhammad Asad; Rasool, Muhammad F.] Bahauddin Zakariya Univ, Fac Pharm, Dept Pharm Practice, Multan 60800, Pakistan.
   [Imran, Imran; Ashraf, Waseem] Bahauddin Zakariya Univ, Fac Pharm, Dept Pharmacol, Multan, Pakistan.
   [Saleem, Muhammad Usman] Bahauddin Zakariya Univ, Fac Vet Sci, Dept Biosci, Multan, Pakistan.
   [Saeed, Hamid; Islam, Muhammad; Hashmi, Furqan K.] Univ Punjab, Univ Coll Pharm, Allama Iqbal Campus, Lahore, Pakistan.
   [Akbar, Muqarrab] Bahauddin Zakariya Univ, Dept Polit Sci, Multan, Pakistan.
   [Ramzan, Basit] Al Shifa Pharm, Multan, Pakistan.
   [Chaudhry, Muhammad Omer] Bahauddin Zakariya Univ, Sch Econ, Multan, Pakistan.
RP Rasool, MF (通讯作者)，Bahauddin Zakariya Univ, Fac Pharm, Dept Pharm Practice, Multan 60800, Pakistan.
EM fawadrasool@bzu.edu.pk
RI Imran, Imran/AAL-5734-2020; Hussain, Iltaf/AAY-5508-2020; Chaudhry, Omer
   Muhammad/L-4380-2016; Hussain, Iltaf/GNM-9382-2022; Rasool, Muhammad
   Fawad/I-6610-2013
OI Imran, Imran/0000-0003-1337-8574; Hussain, Iltaf/0000-0003-0556-0181;
   Rasool, Muhammad Fawad/0000-0002-8607-8583; Hashmi,
   Furqan/0000-0003-4921-3739; Hussain, Iltaf/0000-0002-2989-8809; Ashraf,
   Waseem/0000-0003-2295-6049; Majeed, Abdul/0000-0002-6711-0832
CR Agha R, 2019, INT J SURG, V72, P156, DOI 10.1016/j.ijsu.2019.11.002
   American College of Surgeons, 2020, CLIN ISS GUID INT SO
   [Anonymous], 2020, COVID 19 GOOD PRACT
   Asian Pacific, 2020, VIR CAS PAK MED WORK
   Barenghi L., 2020, EC DENT SCI, V19, P79
   Brindle ME, 2020, ANN SURG, V272, pE1, DOI 10.1097/SLA.0000000000003923
   Centers for Disease Control and Prevention, 2020, CHIN J CHILD HLTH CA
   Centers for Disease Control and Prevention, 2020, GUID US HEALTHC FAC
   Chen X, 2017, EMERG MICROBES INFEC, V6, DOI 10.1038/emi.2017.40
   Chou R, 2020, ANN INTERN MED, V173, pW123, DOI 10.7326/L20-1005
   Chowdhury R, 2020, EUR J EPIDEMIOL, V35, P743, DOI 10.1007/s10654-020-00660-1
   Eysenbach G, 2004, J MED INTERNET RES, V6, P12, DOI 10.2196/jmir.6.3.e34
   German Society for Surgery, 2020, GUID SURG
   Governoment of Pakistan Finance Division, 2020, FUNCT WIS EXP
   Jessop ZM, 2020, BRIT J SURG, V107, P1262, DOI 10.1002/bjs.11750
   Jones NR, 2020, BMJ-BRIT MED J, V370, DOI 10.1136/bmj.m3223
   MacIntyre CR, 2014, INT J NURS STUD, V51, P1421, DOI 10.1016/j.ijnurstu.2014.09.002
   Mayol J, 2020, BRIT J SURG, V107, P1091, DOI 10.1002/bjs.11688
   Ministry of National Health Services Regulations and Coordination, 2020, COVID 19 GUID
   Pakistan Ministry of Health, 2020, COVID 19 STAT
   Saqlain M, 2020, J HOSP INFECT, V105, P419, DOI 10.1016/j.jhin.2020.05.007
   Soreide K, 2020, BRIT J SURG, V107, P1250, DOI 10.1002/bjs.11670
   Tan L, 2020, ANZ J SURG, V90, P1566, DOI [10.1111/ans.16455, 10.1111/ans.16194]
   WHO, 2003, SUMM PROB SARS CAS
   World Bank, 2020, DAT MIDDL INC
   World Health Organization, 2010, PAND H1N1 2009 UPD 1
   Zhong BL, 2020, INT J BIOL SCI, V16, P1745, DOI 10.7150/ijbs.45221
NR 27
TC 1
Z9 1
U1 0
U2 0
PU DOVE MEDICAL PRESS LTD
PI ALBANY
PA PO BOX 300-008, ALBANY, AUCKLAND 0752, NEW ZEALAND
SN 1178-2390
J9 J MULTIDISCIP HEALTH
JI J. Multidiscip. Healthc.
PY 2021
VL 14
BP 665
EP 672
DI 10.2147/JMDH.S300008
PG 8
WC Health Care Sciences & Services
WE Science Citation Index Expanded (SCI-EXPANDED)
SC Health Care Sciences & Services
GA RB4AS
UT WOS:000632056000001
PM 33776444
OA gold, Green Published
DA 2022-11-04
ER

PT J
AU Delgado-Gallegos, JLR
   Padilla-Rivas, G
   Gastelum-Arias, LJ
   Zuniga-Violante, E
   Aviles-Rodriguez, G
   Arellanos-Soto, D
   Franco-Villareal, HN
   Garza-Trevino, EN
   Cosio-Leon, MD
   Romo-Cardenas, GS
   Ramos-Jimenez, J
   Rivas-Estrilla, AM
   Moreno-Cuevas, JE
   Islas, JF
AF Delgado-Gallegos, Juan Luis R.
   Padilla-Rivas, Gerardo
   Gastelum-Arias, Lilia Julieta
   Zuniga-Violante, Erika
   Aviles-Rodriguez, Gener
   Arellanos-Soto, Daniel
   Franco-Villareal, Hector N.
   Garza-Trevino, Elsa N.
   de los Angeles Cosio-Leon, Maria
   Romo-Cardenas, Gerardo Salvador
   Ramos-Jimenez, Javier
   Rivas-Estrilla, Ana Ma.
   Moreno-Cuevas, Jorge E.
   Islas, Jose Francisco
TI Parent's Perspective towards Child COVID-19 Vaccination: An Online
   Cross-Sectional Study in Mexico
SO INTERNATIONAL JOURNAL OF ENVIRONMENTAL RESEARCH AND PUBLIC HEALTH
LA English
DT Article
DE COVID-19 vaccine; children vaccination; Mexico; vaccine hesitancy
ID HESITANCY
AB COVID-19 vaccination programs continue in child populations. Thus, parents' attitude towards COVID-19 vaccination of their children is crucial for these strategies to succeed. The present study derives from the application of an online COVID-19 Vaccine Acceptance & Hesitancy Questionnaire (COV-AHQ) in which we measure parent's hesitancy towards children's vaccination (section 4 of the COV-AHQ) and other significant factors. A logistic regression analysis with backward stepwise method was used to quantify the associations between factors and parent's hesitancy. According to the correlation analysis, the most representative factors predicting vaccine hesitancy/acceptance were positive attitude towards vaccination, parents believing that the COVID-19 vaccine will enhance the economic situation of the country, parents actively researching information, having the willingness to obtain the COVID-19 vaccine themselves, and the possibility of their children developing adverse effects. Our findings also showed that parents are highly interested in having their children vaccinated. Nonetheless, parents expressed high levels of concern involving their children in developing adverse effects from the vaccine. In addition, obtaining influenza immunization prompted interest in obtaining the COVID-19 vaccine, and younger-aged parents are much more concerned with having their children vaccinated. Therefore, in order to ensure successful vaccination programs, policymakers and health authorities should design strategies to gain confidence and provide security amongst the population, including giving continuous information about the benefits of vaccination and presenting the frequency of side effects to bring parents on board with vaccinating their children.
C1 [Delgado-Gallegos, Juan Luis R.; Padilla-Rivas, Gerardo; Gastelum-Arias, Lilia Julieta; Arellanos-Soto, Daniel; Ramos-Jimenez, Javier; Rivas-Estrilla, Ana Ma.; Islas, Jose Francisco] Univ Autonoma Nuevo Leon, Fac Med, Dept Bioquim & Med Mol, Monterrey 64460, Mexico.
   [Zuniga-Violante, Erika] Univ Montemorelos, Fac Ingn & Tecnol, Montemorelos 67515, Mexico.
   [Aviles-Rodriguez, Gener; Romo-Cardenas, Gerardo Salvador] Univ Autonoma Baja California, Fac Ingn Arquitectura & Diseno, Ensenada 22860, Baja California, Mexico.
   [Franco-Villareal, Hector N.] Althian Clin Res, Monterrey 64060, Mexico.
   [de los Angeles Cosio-Leon, Maria] Univ Politecn Pachuca, Direcc Invest Innovac & Posgrad, Zempoala 43830, Mexico.
   [Moreno-Cuevas, Jorge E.] Univ Monterrey, Dept Ciencias Basicas, San Pedro Garza Garcia 66238, Mexico.
RP Islas, JF (通讯作者)，Univ Autonoma Nuevo Leon, Fac Med, Dept Bioquim & Med Mol, Monterrey 64460, Mexico.; Moreno-Cuevas, JE (通讯作者)，Univ Monterrey, Dept Ciencias Basicas, San Pedro Garza Garcia 66238, Mexico.
EM juan_luisdg@hotmail.com; gerardo.padillarv@uanl.edu.mx;
   lilii.gastelum@hotmail.com; erikaz@um.edu.mx; gener.aviles@uabc.edu.mx;
   d_arellanos_s@yahoo.com; dr.hectorfranco@gmail.com;
   egarza.nancy@gmail.com; ma.cosio.leon@upp.edu.mx;
   romo.gerardo@uabc.edu.mx; javier.ramosjm@uanl.edu.mx;
   ana.rivasst@uanl.edu.mx; jorgee.moreno@udem.edu;
   jislas.me0117@uanl.edu.mx
RI COSIO-LEON, MA/GRS-0997-2022; Delgado-Gallegos, Juan Luis/AAJ-6221-2021;
   Islas, Jose Francisco/K-2728-2018; Romo-Cardenas, Gerardo/J-5400-2019;
   Gastelum Arias, Lilia Julieta/AGI-7635-2022; De Los Angeles Cosio Leon,
   Maria/T-7608-2017
OI Delgado-Gallegos, Juan Luis/0000-0003-1580-0812; Islas, Jose
   Francisco/0000-0002-0337-9912; Romo-Cardenas,
   Gerardo/0000-0002-8959-1024; De Los Angeles Cosio Leon,
   Maria/0000-0003-4407-1495; Garza-Trevino, Elsa N./0000-0002-1042-4603;
   Aviles-Rodriguez, Gener/0000-0001-7010-652X; Gastelum-Arias, Lilia
   Julieta/0000-0001-9875-5417
CR Ahorsu DK, 2020, GERONTOL GERIATR MED, V6, DOI 10.1177/2333721420966081
   Albott CS, 2020, ANESTH ANALG, V131, P43, DOI 10.1213/ANE.0000000000004912
   Allen JD, 2021, PREV MED REP, V24, DOI 10.1016/j.pmedr.2021.101494
   Balasubramanian S, 2020, INDIAN PEDIATR, V57, P435, DOI 10.1007/s13312-020-1819-5
   Barzilay R, 2020, TRANSL PSYCHIAT, V10, DOI 10.1038/s41398-020-00982-4
   Blake H, 2020, INT J ENV RES PUB HE, V17, DOI 10.3390/ijerph17092997
   Caycho-Rodriguez T, 2022, INT J MENT HEALTH AD, V20, P1231, DOI 10.1007/s11469-020-00438-2
   CDC, SE NOT ALG REACC ADV
   Coustasse A, 2021, J AMBUL CARE MANAG, V44, P71, DOI 10.1097/JAC.0000000000000360
   Davies S, 2020, ECON AFFA, V40, P131, DOI 10.1111/ecaf.12415
   Delgado-Gallegos JL, 2021, FRONT PUBLIC HEALTH, V9, DOI 10.3389/fpubh.2021.728690
   Delgado-Gallegos JL, 2020, INT J ENV RES PUB HE, V17, DOI 10.3390/ijerph17207624
   Detoc M, 2020, VACCINE, V38, P7002, DOI 10.1016/j.vaccine.2020.09.041
   Doubova SV, 2018, HEALTH POLICY PLANN, V33, P1073, DOI 10.1093/heapol/czy098
   Dror AA, 2020, EUR J EPIDEMIOL, V35, P775, DOI 10.1007/s10654-020-00671-y
   Dyda A, 2020, BMC PUBLIC HEALTH, V20, DOI 10.1186/s12889-020-09327-8
   Farley JH, 2020, GYNECOL ONCOL, V158, P25, DOI 10.1016/j.ygyno.2020.05.023
   Feleszko W, 2021, VACCINES-BASEL, V9, DOI 10.3390/vaccines9010044
   Goldman RD, 2020, VACCINE, V38, P7668, DOI 10.1016/j.vaccine.2020.09.084
   Han MFY, 2021, FRONT PSYCHOL, V12, DOI 10.3389/fpsyg.2021.638831
   Hardt K, 2016, VACCINE, V34, P6691, DOI 10.1016/j.vaccine.2016.10.078
   He LS, 2021, PLOS ONE, V16, DOI 10.1371/journal.pone.0249579
   Hilsenrath PE, 2021, J RURAL HEALTH, V37, P146, DOI 10.1111/jrh.12434
   Kamidani S, 2021, CURR OPIN PEDIATR, V33, P144, DOI 10.1097/MOP.0000000000000978
   Khubchandani J, 2021, J COMMUN HEALTH, V46, P270, DOI 10.1007/s10900-020-00958-x
   Kwok KO, 2021, INT J NURS STUD, V114, DOI 10.1016/j.ijnurstu.2020.103854
   Liu M, 2020, BMJ-BRIT MED J, V369, DOI 10.1136/bmj.m2195
   Lucio P. B., 2020, REV LATINOAMERICANA, V50, P41, DOI 10.48102/rlee.2020.50.ESPECIAL.96
   Delgado-Gallegos JL, 2021, FRONT PUBLIC HEALTH, V9, DOI 10.3389/fpubh.2021.669057
   Lwange S.K., 1991, SAMPLE SIZE DETERMIN
   Mistry SK, 2021, GLOBALIZATION HEALTH, V17, DOI 10.1186/s12992-021-00698-0
   Olson O, 2020, VACCINES-BASEL, V8, DOI 10.3390/vaccines8040590
   Park CL, 2020, J GEN INTERN MED, V35, P2296, DOI 10.1007/s11606-020-05898-9
   Rosso A, 2019, VACCINE, V37, P1954, DOI 10.1016/j.vaccine.2019.02.049
   Salud S, CUESTIONARIO DETECCI
   Shah K, 2020, CUREUS, V12, DOI 10.7759/cureus.7538
   Shah K, 2020, CUREUS J MED SCIENCE, V12, DOI 10.7759/cureus.7405
   Shapiro GK, 2018, VACCINE, V36, P660, DOI 10.1016/j.vaccine.2017.12.043
   Sharif A, 2020, INT REV FINANC ANAL, V70, DOI 10.1016/j.irfa.2020.101496
   Smith LE, 2017, VACCINE, V35, P6059, DOI 10.1016/j.vaccine.2017.09.046
   Sohrabi C, 2020, INT J SURG, V76, P71, DOI 10.1016/j.ijsu.2020.02.034
   Soofi M, 2020, APPL HEALTH ECON HEA, V18, P345, DOI 10.1007/s40258-020-00595-4
   Spencer JP, 2017, AM FAM PHYSICIAN, V95, P786
   Taylor S, 2020, J ANXIETY DISORD, V72, DOI 10.1016/j.janxdis.2020.102232
   Trivedi D, 2014, PRIM HEALTH CARE RES, V15, P339, DOI 10.1017/S1463423614000322
   Wang D, 2020, J GEN INTERN MED, V35, P3685, DOI 10.1007/s11606-020-06264-5
   World Health Organization, IMM COV
NR 47
TC 4
Z9 4
U1 3
U2 7
PU MDPI
PI BASEL
PA ST ALBAN-ANLAGE 66, CH-4052 BASEL, SWITZERLAND
EI 1660-4601
J9 INT J ENV RES PUB HE
JI Int. J. Environ. Res. Public Health
PD JAN
PY 2022
VL 19
IS 1
AR 290
DI 10.3390/ijerph19010290
PG 14
WC Environmental Sciences; Public, Environmental & Occupational Health
WE Science Citation Index Expanded (SCI-EXPANDED); Social Science Citation Index (SSCI)
SC Environmental Sciences & Ecology; Public, Environmental & Occupational
   Health
GA YE8EP
UT WOS:000741352700001
PM 35010556
OA gold, Green Published
DA 2022-11-04
ER

PT J
AU Ayandele, O
   Ramos-Vera, CA
   Iorfa, SK
   Chovwen, CO
   Olapegba, PO
AF Ayandele, Olusola
   Ramos-Vera, Cristian A.
   Iorfa, Steven K.
   Chovwen, Catherine O.
   Olapegba, Peter O.
TI Exploring the Complex Pathways between the Fear of COVID-19 and
   Preventive Health Behavior among Nigerians: Mediation and Moderation
   Analyses
SO AMERICAN JOURNAL OF TROPICAL MEDICINE AND HYGIENE
LA English
DT Article
AB Since COVID-19 currently has no proven cure but high morbidity and mortality, many people are living in fear of the virus along with other mental health challenges induced by the lockdowns and social distancing. Hence, this study aims to provide evidence on the co-occurrence and inter-relations between the fear of COVID-19, post-traumatic stress symptoms, and psychological distress in adherence to preventive health behavior among Nigerians. It also seeks to determine whether this process differs for men and women. The sample comprised 1,172 consenting young adults (mean age 5 22.9 6 6.6 years, 54.5% females) selected using a snowball sampling technique. Structural equation modeling (SEM) was used to test the mediation model of post-traumatic stress symptoms and psychological distress as parallel and serial mediators of the relationship between the fear of COVID-19 and preventive health behavior. The indirect effect of the fear of COVID-19 on preventive health behavior across gender was tested using moderation analysis. Results showed that post-traumatic stress symptoms and psychological distress serially and fully, in causal order, mediated the association between the fear of COVID-19 and preventive health behavior, and gender moderated the mediation effects. The research provides evidence that the fear of COVID-19 could trigger preventive health behavior through post-traumatic stress symptoms but reduces it through psychological distress, whereas the fear of COVID-19 has a slightly more positive impact on preventive health behavior among men.
C1 [Ayandele, Olusola] The Polytech, Dept Gen Studies, Ibadan, Nigeria.
   [Ramos-Vera, Cristian A.] Univ Cesar Vallejo, Res Dept, Lima, Peru.
   [Iorfa, Steven K.] Univ Nigeria, Dept Psychol, Nsukka, Nigeria.
   [Ayandele, Olusola; Chovwen, Catherine O.; Olapegba, Peter O.] Univ Ibadan, Dept Psychol, Ibadan, Nigeria.
RP Ayandele, O (通讯作者)，The Polytech, Dept Gen Studies, Ibadan, Nigeria.
EM solaayan@gmail.com; cristony_777@hotmail.com;
   steven.iorfa.176280@unn.edu.ng; chovwenco@gmail.com;
   peter.olapegba@gmail.com
RI ramos, cristian/GQP-7665-2022; Iorfa, Steven Kator/J-9799-2019
OI Iorfa, Steven Kator/0000-0002-5571-2713; Ayandele,
   Olusola/0000-0003-2690-4780; Ramos Vera, Cristian/0000-0002-3417-5701
CR Ahorsu DK, 2022, INT J MENT HEALTH AD, V20, P68, DOI 10.1007/s11469-020-00340-x
   Ahorsu DK, 2022, INT J MENT HEALTH AD, V20, P1537, DOI 10.1007/s11469-020-00270-8
   American Psychiatric Association, 2013, DIAGNOSTIC STAT MANU, V5th, DOI DOI 10.1176/APPI.BOOKS.9780890425596
   [Anonymous], 2020, INFECTIOUS DIS PREVE, DOI [10.2139/ssrn. 3776458, DOI 10.2139/SSRN.3776458]
   BELSLEY DA, 1982, J ECONOMETRICS, V20, P211, DOI 10.1016/0304-4076(82)90020-3
   Brown T.A., 2015, CONFIRMATORY FACTOR
   Chukwuorji JC, 2020, PSYCHOL TRAUMA-US, V12, pS188, DOI 10.1037/tra0000786
   De Coninck D, 2020, PERS INDIV DIFFER, V166, DOI 10.1016/j.paid.2020.110220
   Fekih-Romdhane F, 2020, PSYCHIAT RES, V290, DOI 10.1016/j.psychres.2020.113131
   Gallucci M, 2019, JAMM JAMOVI ADV MED
   Goldberg DP, 1997, PSYCHOL MED, V27, P191, DOI 10.1017/S0033291796004242
   GUREJE O, 1990, SOC PSYCH PSYCH EPID, V25, P276, DOI 10.1007/BF00788650
   Harper C.A., 2020, INT J MENT HEALTH AD, P1, DOI DOI 10.1007/s11469-020-00281-5
   Henrich J, 2010, NATURE, V466, P29, DOI 10.1038/466029a
   Hu LT, 1999, STRUCT EQU MODELING, V6, P1, DOI 10.1080/10705519909540118
   Iorfa SK, 2020, FRONT PSYCHOL, V11, DOI 10.3389/fpsyg.2020.566773
   Jahanshahi A. A., 2020, BRAIN BEHAV IMMUN, V87, DOI [DOI 10.1016/J.BBI.2020.04.081, 10.1016/j.bbi.2020.04.081]
   Jalloh MF, 2018, BMJ GLOB HEALTH, V3, DOI 10.1136/bmjgh-2017-000471
   Johns Hopkins University, 2020, COR COVID 19 GLOB CA
   Kimani J, 2020, GLOB PUBLIC HEALTH, V15, P1073, DOI 10.1080/17441692.2020.1770831
   Kuper-Smith BJ, 2020, OPTIMISTIC BELIEFS P
   LAZARUS RS, 1991, AM PSYCHOL, V46, P819, DOI 10.1037/0003-066X.46.8.819
   Mohammed A, 2015, BMC PUBLIC HEALTH, V15, DOI 10.1186/s12889-015-2167-6
   Ogoina D, 2020, AM J TROP MED HYG, V103, P33, DOI 10.4269/ajtmh.20-0433
   Olaimat AN, 2020, AM J TROP MED HYG, V103, P1177, DOI 10.4269/ajtmh.20-0418
   Olapegba PO, 2020, PSYARXIV, DOI [10.31234/osf.io/j356x, DOI 10.31234/OSF.IO/J356X]
   Olatunji OS, 2020, SOCIAL HLTH BEHAV, V3, P152, DOI [DOI 10.4103/SHB.SHB_43_20, 10.4103/SHB.SHB_43_20]
   Pakpour A.H., 2020, J CONCURRENT DISORDE, V2, P58, DOI DOI 10.54127/WCIC8036
   Pierce M, 2020, LANCET PSYCHIAT, V7, P567, DOI 10.1016/S2215-0366(20)30237-6
   Satici B, 2021, INT J MENT HEALTH AD, V19, P1980, DOI 10.1007/s11469-020-00294-0
   Shigemura J, 2020, PSYCHIAT CLIN NEUROS, V74, P281, DOI 10.1111/pcn.12988
   Taylor S, 2020, FEM PSYCHOL, V30, P63, DOI 10.1177/0959353519864390
   Thoresen S, 2010, SOC PSYCH PSYCH EPID, V45, P405, DOI 10.1007/s00127-009-0073-x
   WHO, 2020, 204 WHO
   Yang JZ, 2018, J RISK RES, V21, P834, DOI 10.1080/13669877.2016.1247378
   Zhang F, 2020, HIGH RISK INFECT CAU, DOI [10.1101/2020. 03.22.20034504, DOI 10.1101/2020.03.22.20034504]
NR 36
TC 10
Z9 10
U1 2
U2 3
PU AMER SOC TROP MED & HYGIENE
PI MCLEAN
PA 8000 WESTPARK DR, STE 130, MCLEAN, VA 22101 USA
SN 0002-9637
EI 1476-1645
J9 AM J TROP MED HYG
JI Am. J. Trop. Med. Hyg.
PD SEP
PY 2021
VL 105
IS 3
BP 701
EP 707
DI 10.4269/ajtmh.20-0994
PG 7
WC Public, Environmental & Occupational Health; Tropical Medicine
WE Science Citation Index Expanded (SCI-EXPANDED); Social Science Citation Index (SSCI)
SC Public, Environmental & Occupational Health; Tropical Medicine
GA UZ1RE
UT WOS:000701988100030
PM 34237014
OA hybrid, Green Published
DA 2022-11-04
ER

PT J
AU Diaz-Simon, R
   Lalueza, A
   Lora-Tamayo, J
   Rubio-Rivas, M
   Mendo, CL
   Martinez, MLT
   Mendez, CA
   Fontan, PMP
   Cruz, AF
   Cabrera, JLR
   Rodriguez, BC
   Rubio, AE
   de Avila, VSR
   Garcia, GMG
   Osorio, LC
   Gonzalez-Fernandez, M
   Noya, AG
   Wittel, MB
   Fernandez, FA
   Sempere, VM
   Artero, A
   Loureiro-Amigo, J
   Huelgas, RG
   Santos, JMA
   Lumbreras, C
AF Diaz-Simon, Raquel
   Lalueza, Antonio
   Lora-Tamayo, Jaime
   Rubio-Rivas, Manuel
   Llamazares Mendo, Cristina
   Taboada Martinez, Maria Luisa
   Asencio Mendez, Cristina
   Pesqueira Fontan, Paula M.
   Fernandez Cruz, Ana
   Romero Cabrera, Juan Luis
   Cortes Rodriguez, Begona
   Espinar Rubio, Aurora
   Romero de Avila, Vicente Serrano
   Garcia Garcia, Gema Maria
   Cabeza Osorio, Luis
   Gonzalez-Fernandez, Maria
   Gonzalez Noya, Amara
   Bernabeu Wittel, Maximo
   Arnalich Fernandez, Francisco
   Martinez Sempere, Veronica
   Artero, Arturo
   Loureiro-Amigo, Jose
   Gomez Huelgas, Ricardo
   Anton Santos, Juan Miguel
   Lumbreras, Carlos
CA SEMI-COVID-19 Network
TI Clinical Characteristics and Risk Factors of Respiratory Failure in a
   Cohort of Young Patients Requiring Hospital Admission with SARS-CoV2
   Infection in Spain: Results of the Multicenter SEMI-COVID-19 Registry
SO JOURNAL OF GENERAL INTERNAL MEDICINE
LA English
DT Article
DE SARS-CoV2; COVID-19; young; respiratory failure; obesity; hyponatremia
ID ELDERLY-PATIENTS; COVID-19; AGE; MORTALITY; OUTCOMES; DISEASE; INJURY
AB Background Age is a risk factor for COVID severity. Most studies performed in hospitalized patients with SARS-CoV2 infection have shown an over-representation of older patients and consequently few have properly defined COVID-19 in younger patients who require hospital admission. The aim of the present study was to analyze the clinical characteristics and risk factors for the development of respiratory failure among young (18 to 50 years) hospitalized patients with COVID-19. Methods This retrospective nationwide cohort study included hospitalized patients from 18 to 50 years old with confirmed COVID-19 between March 1, 2020, and July 2, 2020. All patient data were obtained from the SEMI-COVID Registry. Respiratory failure was defined as the ratio of partial pressure of arterial oxygen to fraction of inspired oxygen (PaO2/FiO2 ratio) <= 200 mmHg or the need for mechanical ventilation and/or high-flow nasal cannula or the presence of acute respiratory distress syndrome. Results During the recruitment period, 15,034 patients were included in the SEMI-COVID-19 Registry, of whom 2327 (15.4%) were younger than 50 years. Respiratory failure developed in 343 (14.7%), while mortality occurred in 2.3%. Patients with respiratory failure showed a higher incidence of major adverse cardiac events (44 (13%) vs 14 (0.8%), p<0.001), venous thrombosis (23 (6.7%) vs 14 (0.8%), p<0.001), mortality (43 (12.5%) vs 7 (0.4%), p<0.001), and longer hospital stay (15 (9-24) vs 6 (4-9), p<0.001), than the remaining patients. In multivariate analysis, variables associated with the development of respiratory failure were obesity (odds ratio (OR), 2.42; 95% confidence interval (95% CI), 1.71 to 3.43; p<0.0001), alcohol abuse (OR, 2.40; 95% CI, 1.26 to 4.58; p=0.0076), sleep apnea syndrome (SAHS) (OR, 2.22; 95% CI, 1.07 to 3.43; p=0.032), Charlson index >= 1 (OR, 1.77; 95% CI, 1.25 to 2.52; p=0.0013), fever (OR, 1.58; 95% CI, 1.13 to 2.22; p=0.0075), lymphocytes <= 1100 cells/mu L (OR, 1.67; 95% CI, 1.18 to 2.37; p=0.0033), LDH >320 U/I (OR, 1.69; 95% CI, 1.18 to 2.42; p=0.0039), AST >35 mg/dL (OR, 1.74; 95% CI, 1.2 to 2.52; p=0.003), sodium <135 mmol/L (OR, 2.32; 95% CI, 1.24 to 4.33; p=0.0079), and C-reactive protein >8 mg/dL (OR, 2.42; 95% CI, 1.72 to 3.41; p<0.0001). Conclusions Young patients with COVID-19 requiring hospital admission showed a notable incidence of respiratory failure. Obesity, SAHS, alcohol abuse, and certain laboratory parameters were independently associated with the development of this complication. Patients who suffered respiratory failure had a higher mortality and a higher incidence of major cardiac events, venous thrombosis, and hospital stay.
C1 [Diaz-Simon, Raquel; Lalueza, Antonio; Lora-Tamayo, Jaime; Lumbreras, Carlos] 12 Octubre Univ Hosp, Internal Med Dept, Madrid, Spain.
   [Rubio-Rivas, Manuel] Bellvitge LHosp Llobregat Univ Hosp, Internal Med Dept, Barcelona, Spain.
   [Llamazares Mendo, Cristina] Gregorio Maranon Univ Hosp, Internal Med Dept, Madrid, Spain.
   [Taboada Martinez, Maria Luisa] Cabuenes Hosp, Internal Med Dept, Gijon, Asturias, Spain.
   [Asencio Mendez, Cristina] Costa Sol Hosp, Internal Med Dept, Marbella, Malaga, Spain.
   [Pesqueira Fontan, Paula M.] Clin Santiago de Compostela Hosp, Internal Med Dept, La Coruna, Spain.
   [Fernandez Cruz, Ana] Puerta Hierro Univ Hosp, Internal Med Dept, Majadahonda, Madrid, Spain.
   [Romero Cabrera, Juan Luis] Reina Sofia Univ Hosp, Internal Med Dept, Cordoba, Spain.
   [Cortes Rodriguez, Begona] Alto Guadalquivir Hosp, Internal Med Dept, Andujar, Jaen, Spain.
   [Espinar Rubio, Aurora] Juan Ramon Jimenez Hosp, Internal Med Dept, Huelva, Spain.
   [Romero de Avila, Vicente Serrano] Virgen Salud Hosp, Internal Med Dept, Toledo, Spain.
   [Garcia Garcia, Gema Maria] Badajoz Univ Hosp Complex, Internal Med Dept, Badajoz, Spain.
   [Cabeza Osorio, Luis] Henares Hosp, Internal Med Dept, Coslada, Madrid, Spain.
   [Gonzalez-Fernandez, Maria] Rio Ortega Univ Hosp, Internal Med Dept, Valladolid, Spain.
   [Gonzalez Noya, Amara] Ourense Univ Hosp Complex, Internal Med Dept, Orense, Spain.
   [Bernabeu Wittel, Maximo] Virgen Rocio Univ Hosp, Internal Med Dept, Seville, Spain.
   [Arnalich Fernandez, Francisco] La Paz Carlos III Cantoblanco Univ Hosp, Internal Med Dept, Madrid, Spain.
   [Martinez Sempere, Veronica] S Juan de Alicante Univ Hosp, Internal Med Dept, Alicante, Spain.
   [Artero, Arturo] Dr Peset Univ Hosp, Internal Med Dept, Valencia, Spain.
   [Loureiro-Amigo, Jose] Moises Broggi St Joan Despi Hosp, Internal Med Dept, Barcelona, Spain.
   [Gomez Huelgas, Ricardo] Malaga Reg Univ Hosp, Internal Med Dept, Malaga, Spain.
   [Anton Santos, Juan Miguel] Infanta Cristina Univ Hosp, Internal Med Dept, Parla, Madrid, Spain.
RP Diaz-Simon, R (通讯作者)，12 Octubre Univ Hosp, Internal Med Dept, Madrid, Spain.
EM rdiazs@salud.madrid.org
RI Artero, Arturo/AAZ-8487-2021; Cruz, Ana Fernández/L-2429-2019; Epelde,
   Francisco/AAT-7213-2021
OI Artero, Arturo/0000-0002-7479-3408; Cruz, Ana
   Fernández/0000-0003-1189-1120; Epelde, Francisco/0000-0001-5547-4025;
   Lumbreras, Carlos/0000-0003-4748-8288; Cortes Rodriguez,
   Begona/0000-0003-0822-4917; RAQUEL, DIAZ/0000-0002-9076-6995;
   Loureiro-Amigo, Jose/0000-0002-6451-8971
CR [Anonymous], 2020, EUROMOMO B
   Arentz M, 2020, JAMA-J AM MED ASSOC, V323, P1612, DOI 10.1001/jama.2020.4326
   Bae S, 2021, HEART, V107, P373, DOI 10.1136/heartjnl-2020-317901
   Banerjee A, 2020, LANCET, V395, P1715, DOI 10.1016/S0140-6736(20)30854-0
   Bartoletti M, 2020, CLIN MICROBIOL INFEC, V26, P1545, DOI 10.1016/j.cmi.2020.08.003
   BENJAMINI Y, 1995, J R STAT SOC B, V57, P289, DOI 10.1111/j.2517-6161.1995.tb02031.x
   Casas-Rojo JM, 2020, REV CLIN ESP, V220, P480, DOI 10.1016/j.rce.2020.07.003
   Chen RC, 2020, CHEST, V158, P97, DOI 10.1016/j.chest.2020.04.010
   Cummings Matthew J, 2020, medRxiv, DOI [10.1016/S0140-6736(20)31189-2, 10.1101/2020.04.15.20067157]
   Cunningham JW, 2021, JAMA INTERN MED, V181, P379, DOI 10.1001/jamainternmed.2020.5313
   Fu LW, 2020, J INFECTION, V80, P656, DOI 10.1016/j.jinf.2020.03.041
   Gold JAW, 2020, MMWR-MORBID MORTAL W, V69, P1517, DOI 10.15585/mmwr.mm6942e1
   Grasselli G, 2020, JAMA-J AM MED ASSOC, V323, P1545, DOI 10.1001/jama.2020.4031
   Guan WJ, 2020, EUR RESPIR J, V55, DOI 10.1183/13993003.00597-2020
   Haimovich AD, 2020, ANN EMERG MED, V76, P442, DOI 10.1016/j.annemergmed.2020.07.022
   Hewitt J, 2020, LANCET PUBLIC HEALTH, V5, pE444, DOI 10.1016/S2468-2667(20)30146-8
   Huang CL, 2020, LANCET, V395, P497, DOI 10.1016/S0140-6736(20)30183-5
   Instituto Nacional de Estadistica, 2020, ESP VID
   Ji D, 2020, CLIN INFECT DIS, V71, P1393, DOI 10.1093/cid/ciaa414
   Li Q, 2020, CLIN INTERV AGING, V15, P2095, DOI 10.2147/CIA.S273720
   Liang WH, 2020, JAMA INTERN MED, V180, P1081, DOI 10.1001/jamainternmed.2020.2033
   Ministerio de Sanidad, 2020, DOC TECN MAN CLIN CO
   Myers LC, 2020, JAMA-J AM MED ASSOC, V323, P2195, DOI 10.1001/jama.2020.7202
   Qin C, 2020, CLIN INFECT DIS, V71, P762, DOI 10.1093/cid/ciaa248
   Ramos-Rincon JM, 2021, J GERONTOL A-BIOL, V76, pE28, DOI 10.1093/gerona/glaa243
   Ranieri VM, 2012, JAMA-J AM MED ASSOC, V307, P2526, DOI 10.1001/jama.2012.5669
   Rice TW, 2007, CHEST, V132, P410, DOI 10.1378/chest.07-0617
   Richardson S, 2020, JAMA-J AM MED ASSOC, V323, P2098, DOI 10.1001/jama.2020.7681
   Shang YF, 2020, ECLINICALMEDICINE, V24, DOI 10.1016/j.eclinm.2020.100426
   Tang N, 2020, J THROMB HAEMOST, V18, P844, DOI 10.1111/jth.14768
   Wang DW, 2020, JAMA-J AM MED ASSOC, V323, P1061, DOI 10.1001/jama.2020.1585
   Wang L, 2020, J INFECTION, V80, P639, DOI 10.1016/j.jinf.2020.03.019
   Woolf SH, 2021, JAMA-J AM MED ASSOC, V325, P123, DOI 10.1001/jama.2020.24865
   Wu CM, 2020, JAMA INTERN MED, V180, P934, DOI 10.1001/jamainternmed.2020.0994
   Wynants L, 2020, BMJ-BRIT MED J, V369, DOI 10.1136/bmj.m1328
   Yu T, 2020, CLIN THER, V42, P964, DOI 10.1016/j.clinthera.2020.04.009
   Zhou F, 2020, LANCET, V395, P1054, DOI 10.1016/S0140-6736(20)30566-3
NR 37
TC 1
Z9 1
U1 2
U2 5
PU SPRINGER
PI NEW YORK
PA ONE NEW YORK PLAZA, SUITE 4600, NEW YORK, NY, UNITED STATES
SN 0884-8734
EI 1525-1497
J9 J GEN INTERN MED
JI J. Gen. Intern. Med.
PD OCT
PY 2021
VL 36
IS 10
BP 3080
EP 3087
DI 10.1007/s11606-021-07066-z
EA AUG 2021
PG 8
WC Health Care Sciences & Services; Medicine, General & Internal
WE Science Citation Index Expanded (SCI-EXPANDED)
SC Health Care Sciences & Services; General & Internal Medicine
GA UY7RH
UT WOS:000684064400007
PM 34379281
OA Bronze, Green Published
DA 2022-11-04
ER

PT J
AU Erlich, D
   Armstrong, E
   Gooding, H
AF Erlich, Deborah
   Armstrong, Elizabeth
   Gooding, Holly
TI Silver linings: A thematic analysis of case studies describing advances
   in health professions education during the Covid-19 pandemic
SO MEDICAL TEACHER
LA English
DT Article
DE COVID-19; interprofessional education; blended learning; ambulatory care
   teaching; flipped classroom; learning environment; outcomes; best
   evidence medical education
AB Purpose In addition to the damaging public health, social and economic effects of COVID-19, health professions faculty around the world have faced staggering upheaval in the education of their students and junior doctors. Despite the formidable challenges, some silver linings have emerged in health professions education. The paper aims to describe themes from reflections of international health professions educators on these silver linings using an appreciative inquiry framework. Materials and methods We performed a qualitative analysis of written reflections from a group of 115 international educators from medicine, nursing, dentistry, and the allied health professions describing a personal experience with an educational approach or work strategy arising during the COVID-19 pandemic that should be sustained. Results We identified 13 thematic units of reflections regarding advances in health professions education during the pandemic. The most notably optimistic and pioneering were Advancement of the Profession, Professional Connections, and Accelerating Change. Other frequent themes included unexpected successes in Virtual Teaching and Clinical Teaching. Conclusion Several points of optimism from this otherwise catastrophic world event have emerged. This analysis serves as a useful guide for further research to understand, sustain and promote positive changes during a global pandemic on health professions education.
C1 [Erlich, Deborah] Tufts Univ, Sch Med, Boston, MA 02111 USA.
   [Erlich, Deborah; Armstrong, Elizabeth] Harvard Med Sch, Boston, MA 02115 USA.
   [Armstrong, Elizabeth; Gooding, Holly] Harvard Macy Inst, Boston, MA USA.
   [Gooding, Holly] Emory Univ, Sch Med, Atlanta, GA USA.
RP Erlich, D (通讯作者)，Tufts Univ, Sch Med, Boston, MA 02111 USA.
EM deborah.erlich@tufts.edu
CR Achor S, 2010, HAPPINESS ADVANTAGE
   Amadeo K., 2021, THE BALANCE
   [Anonymous], 2021, MORTALITY ANAL
   Centers for Disease Control, 2020, COVID 19 RAC ETHN HL
   Cleland J, 2020, MED TEACH, V42, P772, DOI 10.1080/0142159X.2020.1757635
   Coghlan A.T., 2003, NEW DIRECTIONS EVALU, V2003, P5, DOI 10.1002/ev.96
   Daniel M, 2021, MED TEACH, V43, P253, DOI 10.1080/0142159X.2020.1864310
   DWECK CAROL, 2006, MINDSET NEW PSYCHOL
   Friedrich MJ, 2002, JAMA-J AM MED ASSOC, V287, P3197, DOI 10.1001/jama.287.24.3197
   Gordon M, 2020, MED TEACH, V42, P1202, DOI 10.1080/0142159X.2020.1807484
   Groarke JM, 2020, PLOS ONE, V15, DOI 10.1371/journal.pone.0239698
   Hall K., 2020, EFFECT COVID 19 HOSP
   Heath D., 2010, SWITCH CHANGE THINGS
   Kotter JR, 2007, HARVARD BUS REV, V85, P96
   Lewis S, 2015, HEALTH PROMOT PRACT, V16, P473, DOI 10.1177/1524839915580941
   Lucey CR, 2020, JAMA-J AM MED ASSOC, V324, P1033, DOI 10.1001/jama.2020.14136
   McMinn S., 2021, NATL PUBLIC RADIO SP
   Miller DG, 2020, ANN INTERN MED, V173, P145, DOI 10.7326/M20-1281
   Neuendorf K.A, 2017, CONTENT ANAL GUIDEBO
   US Food and Drug Administration (US FDA), 2021, MED DEV SHORT COVID
NR 20
TC 2
Z9 2
U1 0
U2 1
PU TAYLOR & FRANCIS LTD
PI ABINGDON
PA 2-4 PARK SQUARE, MILTON PARK, ABINGDON OR14 4RN, OXON, ENGLAND
SN 0142-159X
EI 1466-187X
J9 MED TEACH
JI Med. Teach.
PD DEC 2
PY 2021
VL 43
IS 12
BP 1444
EP 1449
DI 10.1080/0142159X.2021.1958174
EA AUG 2021
PG 6
WC Education, Scientific Disciplines; Health Care Sciences & Services
WE Science Citation Index Expanded (SCI-EXPANDED)
SC Education & Educational Research; Health Care Sciences & Services
GA XP9LC
UT WOS:000690829400001
PM 34455903
DA 2022-11-04
ER

PT J
AU Stevenson, MC
   Schaefer, CT
   Ravipati, VM
AF Stevenson, Margaret C.
   Schaefer, Cynthia T.
   Ravipati, Vaishnavi M.
TI COVID-19 patient care predicts nurses? parental burnout and child abuse:
   Mediating effects of compassion fatigue
SO CHILD ABUSE & NEGLECT
LA English
DT Article
DE COVID-19; Coronavirus; Pandemic; Public health crisis; Compassion
   fatigue; Burnout; Child abuse; Child neglect; Spouse conflict; Substance
   abuse; Nursing
ID SECONDARY TRAUMATIC STRESS; QUALITY-OF-LIFE; INCOME INEQUALITY;
   PSYCHOMETRIC PROPERTIES; HEALTH; SATISFACTION; CONSEQUENCES;
   MALTREATMENT; PREVALENCE; CONFLICT
AB Background: Nurses who are also parents may be at risk not only for professional compassion fatigue, but also parental burnout - a reliable and valid predictor of child abuse and neglect. In support, recent research reveals that parents' COVID-19 related stressors predicted elevated potential for child abuse (Katz and Fallon, 2021).Objective: We explored the harmful effects of the COVID-19 pandemic on nurses' parental burnout, child abuse, and child neglect, as mediated by compassion fatigue (i.e., a combination of job burnout and secondary traumatic stress).Participants and setting: Participants were 244 nurses (M age = 32.4; 87% female) who were parents of young children (age 12 or under) recruited via chain referral sampling.Methods: Participants completed an anonymous survey assessing the extent to which they care for COVID-19 patients, are exposed to patients suffering and dying from COVID-19, and have lost family income due to COVID-19. We also measured their compassion fatigue, compassion satisfaction, substance abuse, spouse conflict, parental burnout, child abuse, and child neglect.Results: As hypothesized, direct care of COVID-19 patients, exposure to patient death and suffering due to COVID-19, and family income loss due to COVID-19 predicted greater compassion fatigue, which in turn, predicted greater parental burnout, child abuse, child neglect, spouse conflict, and substance abuse, (IEs > 0.06, all ps < 0.05). Also, as compassion satisfaction increased, parental burnout, child abuse, child neglect, spouse conflict, and substance abuse decreased, rs > -0.203, ps < 0.01.Conclusions: Theoretical implications and practical implications for medical practice and child abuse prevention are discussed.
C1 [Stevenson, Margaret C.] Kenyon Coll, Gambier, OH 43022 USA.
   [Schaefer, Cynthia T.; Ravipati, Vaishnavi M.] Univ Evansville, Grantham, England.
RP Stevenson, MC (通讯作者)，Kenyon Coll, Gambier, OH 43022 USA.
EM stevensonm@kenyon.edu
OI Stevenson, Margaret/0000-0002-3242-6677
CR Adams RE, 2006, AM J ORTHOPSYCHIAT, V76, P103, DOI 10.1037/0002-9432.76.1.103
   Alharbi J, 2020, J CLIN NURS, V29, P2762, DOI 10.1111/jocn.15314
   Alharbi J, 2019, SAUDI MED J, V40, P1087, DOI 10.15537/smj.2019.11.24569
   Andrews DR, 2009, J NURS MANAGE, V17, P340, DOI [10.1111/j.1365-2934.2008.00852.x, 10.1111/j.1365-2834.2008.00852.x]
   [Anonymous], 2019, ENH DIV NURS WORKF
   Armitage R, 2020, LANCET PUBLIC HEALTH, V5, pE256, DOI 10.1016/S2468-2667(20)30061-X
   Barello S, 2020, INT J ENV RES PUB HE, V17, DOI 10.3390/ijerph17051741
   Barling J., 1990, EMPLOYMENT STRESS FA
   Baud D, 2020, LANCET INFECT DIS, V20, P773, DOI 10.1016/S1473-3099(20)30195-X
   Beck CT, 2011, ARCH PSYCHIAT NURS, V25, P1, DOI 10.1016/j.apnu.2010.05.005
   Bride BE, 2007, SOC WORK, V52, P63, DOI 10.1093/sw/52.1.63
   BRIGGS SR, 1986, J PERS, V54, P106, DOI 10.1111/j.1467-6494.1986.tb00391.x
   Brown SM, 2020, CHILD ABUSE NEGLECT, V110, DOI 10.1016/j.chiabu.2020.104699
   Cai WP, 2020, ASIAN J PSYCHIATR, V51, DOI 10.1016/j.ajp.2020.102111
   Centers for Disease Control and Prevention, 2021, COVID 19
   Chen HJ, 2020, J CLIN NURS, V29, P4161, DOI 10.1111/jocn.15444
   Coetzee SK, 2018, NURS HEALTH SCI, V20, P4, DOI 10.1111/nhs.12387
   Corrigan H., 2020, QUARTZ 0401
   Crum KI, 2017, J CHILD FAM STUD, V26, P3067, DOI 10.1007/s10826-017-0822-5
   Dapic Mia Roje, 2020, Archives of Psychiatry Research, V56, P181, DOI 10.20471/dec.2020.56.02.06
   Denne E, 2019, CHILD ABUSE NEGLECT, V95, DOI 10.1016/j.chiabu.2019.104036
   Dominguez-Gomez E, 2009, J EMERG NURS, V35, P199, DOI 10.1016/j.jen.2008.05.003
   Douglas E.M., 2006, EUR J CRIMINOL, V3, P293, DOI [DOI 10.1177/1477370806065584, https://ifbic1b13095ec5284139sxb6oo5q69pxw6ccffiac.eds.tju.edu.cn/10.1177/1477370806065584]
   Figley CR., 1995, SECONDARY TRAUMATIC, P3, DOI 10.4037/ccn2015392
   Fontanesi L, 2020, PSYCHOL TRAUMA-US, V12, pS79, DOI 10.1037/tra0000672
   Ford MT, 2007, J APPL PSYCHOL, V92, P57, DOI 10.1037/0021-9010.92.1.57
   Griffith AK, 2021, LANCET CHILD ADOLESC, V5, P322, DOI 10.1007/s10896-020-00172-2
   Hayes AF, 2013, QUANT METH EDUC BEHA, P219
   Hegney DG, 2014, J NURS MANAGE, V22, P506, DOI 10.1111/jonm.12160
   Hemsworth D, 2018, APPL NURS RES, V39, P81, DOI 10.1016/j.apnr.2017.09.006
   Hooper C, 2010, J EMERG NURS, V36, P420, DOI 10.1016/j.jen.2009.11.027
   Hughes K, 2017, LANCET PUBLIC HEALTH, V2, pE356, DOI 10.1016/S2468-2667(17)30118-4
   Hupe TM, 2019, J CHILD CUSTODY, V16, P364, DOI 10.1080/15379418.2019.1663334
   Johnson T.P., 2014, SNOWBALL SAMPLING IN, DOI [DOI 10.1002/9781118445112.STAT05720, 10.1002/9781118445112.stat05720]
   Kang P, 2015, PSYCHIAT RES, V230, P517, DOI 10.1016/j.psychres.2015.09.047
   Katz C, 2021, CHILD ABUSE NEGLECT, V116, DOI 10.1016/j.chiabu.2021.105084
   Klein CJ, 2018, AM J HOSP PALLIAT ME, V35, P882, DOI 10.1177/1049909117740848
   Kovler ML, 2021, CHILD ABUSE NEGLECT, V116, DOI 10.1016/j.chiabu.2020.104756
   Lawson M, 2020, CHILD ABUSE NEGLECT, V110, DOI 10.1016/j.chiabu.2020.104709
   Lee K, 2009, GLOB INST, P1
   Leiter MP, 2009, J NURS MANAGE, V17, P331, DOI 10.1111/j.1365-2834.2009.01004.x
   Li ZY, 2020, BRAIN BEHAV IMMUN, V88, P916, DOI 10.1016/j.bbi.2020.03.007
   Norberg A, 2014, PEDIATR TRANSPLANT, V18, P302, DOI 10.1111/petr.12228
   Lindstrom C, 2011, ACTA PAEDIATR, V100, P1011, DOI 10.1111/j.1651-2227.2011.02198.x
   Livingston E, 2020, JAMA-J AM MED ASSOC, V323, P1912, DOI 10.1001/jama.2020.5317
   Lynch JW, 2000, BMJ-BRIT MED J, V320, P1200, DOI 10.1136/bmj.320.7243.1200
   Maben J, 2020, J CLIN NURS, V29, P2742, DOI 10.1111/jocn.15307
   Mauno S, 1999, J ORGAN BEHAV, V20, P879, DOI 10.1002/(SICI)1099-1379(199911)20:6<879::AID-JOB982>3.0.CO;2-2
   Mealer M, 2012, INT J NURS STUD, V49, P292, DOI 10.1016/j.ijnurstu.2011.09.015
   Meunier JC, 2007, EUR J PSYCHOL ASSESS, V23, P113, DOI 10.1027/1015-5759.23.2.113
   Mikolajczak M, 2018, CHILD ABUSE NEGLECT, V80, P134, DOI 10.1016/j.chiabu.2018.03.025
   Milner JS., 1986, CHILD ABUSE POTENTIA
   Muntaner C, 2004, EPIDEMIOL REV, V26, P53, DOI 10.1093/epirev/mxh001
   Murthy S, 2020, JAMA-J AM MED ASSOC, V323, P1499, DOI 10.1001/jama.2020.3633
   National Council of State Boards of Nursing, 2020, SOC MED GUID NURS
   Norberg AL, 2007, J CLIN PSYCHOL MED S, V14, P130, DOI 10.1007/s10880-007-9063-x
   Norberg AL, 2010, J PEDIAT HEMATOL ONC, V32, pE285, DOI 10.1097/MPH.0b013e3181e7dda6
   Nunnally J.C, 1978, PSYCHOMETRIC THEORY, V2nd
   Perry Beth, 2011, Can Oncol Nurs J, V21, P91
   Perry B, 2008, J CONTIN EDUC NURS, V39, P17, DOI 10.3928/00220124-20080101-06
   Peters E, 2018, NURS FORUM, V53, P466, DOI 10.1111/nuf.12274
   Peterson C, 2018, CHILD ABUSE NEGLECT, V86, P178, DOI 10.1016/j.chiabu.2018.09.018
   Pfaff KA, 2017, J INTERPROF CARE, V31, P512, DOI 10.1080/13561820.2017.1309364
   Potter P, 2013, ONCOL NURS FORUM, V40, P180, DOI 10.1188/13.ONF.180-187
   Prause J, 2009, AM J COMMUN PSYCHOL, V43, P57, DOI 10.1007/s10464-008-9219-3
   REYNOLDS WM, 1982, J CLIN PSYCHOL, V38, P119, DOI 10.1002/1097-4679(198201)38:1<119::AID-JCLP2270380118>3.0.CO;2-I
   Rosa WE, 2020, J NURS SCHOLARSHIP, V52, P341, DOI 10.1111/jnu.12570
   Roskam I, 2017, FRONT PSYCHOL, V8, DOI 10.3389/fpsyg.2017.00163
   Russell BS, 2020, CHILD PSYCHIAT HUM D, V51, P671, DOI 10.1007/s10578-020-01037-x
   Samuel S, 2020, DOCTORS NURSES ARE R
   Schaufeli WB, 2009, CAREER DEV INT, V14, P204, DOI 10.1108/13620430910966406
   Schmeller DS, 2020, BIODIVERS CONSERV, V29, P3095, DOI 10.1007/s10531-020-02021-6
   Sharma S, 2021, CHILD ABUSE NEGLECT, V116, DOI 10.1016/j.chiabu.2021.104990
   Simon CE, 2005, J PSYCHOSOC ONCOL, V23, P1, DOI 10.1300/J077v23n04_01
   Smiley RA, 2021, J NURS REGUL, V12, pS4
   Stamm B., 2010, CONCISE PROQOL MANUA
   Stamm BH, 2002, TREATING COMPASSION, P107, DOI DOI 10.4324/9780203890318
   Straus MA, 1998, CHILD ABUSE NEGLECT, V22, P249, DOI 10.1016/S0145-2134(97)00174-9
   Subramanian SV, 2004, EPIDEMIOL REV, V26, P78, DOI 10.1093/epirev/mxh003
   United States Census Bureau, 2021, PUBL US MICR SAMPL P
   Wagstaff A, 2000, HANDB ECON, V17, P1803
   Wallace CL, 2020, J PAIN SYMPTOM MANAG, V60, pE70, DOI 10.1016/j.jpainsymman.2020.04.012
   Walsh C, 2021, THE HARVARD GAZETTE
   Wilkinson RG, 2006, SOC SCI MED, V62, P1768, DOI 10.1016/j.socscimed.2005.08.036
   Wu Y, 2020, J PAIN SYMPTOM MANAG, V60, pE60, DOI 10.1016/j.jpainsymman.2020.04.008
   Yang Young-Hee, 2012, [Korean Journal of Adult Nursing, 성인간호학회지], V24, P38
   Yoder EA, 2010, APPL NURS RES, V23, P191, DOI 10.1016/j.apnr.2008.09.003
NR 87
TC 4
Z9 4
U1 9
U2 9
PU PERGAMON-ELSEVIER SCIENCE LTD
PI OXFORD
PA THE BOULEVARD, LANGFORD LANE, KIDLINGTON, OXFORD OX5 1GB, ENGLAND
SN 0145-2134
EI 1873-7757
J9 CHILD ABUSE NEGLECT
JI Child Abuse Negl.
PD AUG
PY 2022
VL 130
AR 105458
DI 10.1016/j.chiabu.2021.105458
PN 1
PG 14
WC Family Studies; Psychology, Social; Social Work
WE Social Science Citation Index (SSCI)
SC Family Studies; Psychology; Social Work
GA 2O0VE
UT WOS:000818785700003
PM 34980500
OA Green Published, Bronze
DA 2022-11-04
ER

PT J
AU Mann, FD
   Krueger, RF
   Vohs, KD
AF Mann, Frank D.
   Krueger, Robert F.
   Vohs, Kathleen D.
TI Personal economic anxiety in response to COVID-19
SO PERSONALITY AND INDIVIDUAL DIFFERENCES
LA English
DT Article
DE COVID-19; Economic anxiety; Demographics; Financial threat; Personality
ID COLLECTIVE SELF-ESTEEM; VALIDATION; RECESSION
AB The economic effects of COVID-19 have been far-reaching. Using a sample of adults from the United States (n = 513), the present study examined demographic and individual correlates of anxiety about financial hardship on March 17th, 2020, the day after historic stock market drops in response to the emerging COVID-19 crisis. Confirmatory factor analysis models determined that a unidimensional approach best accounted for covariation among types of economic anxiety. Zero-order and semi-partial correlations with economic anxiety were estimated. Younger adults tended to report greater anxiety than older adults. Black respondents reported significantly more anxiety, whereas respondents without children living at home reported less anxiety. Low collective self-esteem, low conscientiousness, and low openness to experience were associated with greater economic anxiety. High neuroticism, perceived vulnerability to disease, and belongingness stemming from large group activities also were associated with greater anxiety. The current study provides a first glance at individual differences in understanding who may experience economic anxiety due to the COVID-19 pandemic.
C1 [Mann, Frank D.; Krueger, Robert F.] Univ Minnesota, Dept Psychol, Elliot Hall,75 E River Rd, Minneapolis, MN 55455 USA.
   [Vohs, Kathleen D.] Univ Minnesota, Carlson Sch Management, Minneapolis, MN 55455 USA.
RP Mann, FD (通讯作者)，Univ Minnesota, Dept Psychol, Elliot Hall,75 E River Rd, Minneapolis, MN 55455 USA.
EM fmann@umn.edu
RI Mann, Frank/AAT-8920-2020
OI Mann, Frank/0000-0002-5450-0620
CR Baldwin R., 2020, EC TIME COVID UNPUB
   BAUMEISTER RF, 1995, PSYCHOL BULL, V117, P497, DOI 10.1037/0033-2909.117.3.497
   Baumeister RF, 2003, PSYCHOL SCI, P1, DOI 10.1111/1529-1006.01431
   Borie-Holtz D., 2010, NO END SIGHT AGONY P
   Cheung GW, 2002, STRUCT EQU MODELING, V9, P233, DOI 10.1207/S15328007SEM0902_5
   Cohen PN, 2014, POPUL RES POLICY REV, V33, P615, DOI 10.1007/s11113-014-9323-z
   Coope C, 2014, SOC SCI MED, V117, P76, DOI 10.1016/j.socscimed.2014.07.024
   CROCKER J, 1994, PERS SOC PSYCHOL B, V20, P503, DOI 10.1177/0146167294205007
   Duncan LA, 2009, PERS INDIV DIFFER, V47, P541, DOI 10.1016/j.paid.2009.05.001
   Durkheim Emile, 1995, ELEMENTARY FORMS REL
   Erdfelder E, 1996, BEHAV RES METH INS C, V28, P1, DOI 10.3758/BF03203630
   Frasquilho D, 2016, BMC PUBLIC HEALTH, V16, DOI 10.1186/s12889-016-2720-y
   Gabriel S, 2017, PSYCHOL ASSESSMENT, V29, P1349, DOI 10.1037/pas0000434
   Kirsch Julie A, 2016, Health Psychol Open, V3, p2055102916652390, DOI 10.1177/2055102916652390
   LUHTANEN R, 1992, PERS SOC PSYCHOL B, V18, P302, DOI 10.1177/0146167292183006
   Marjanovic Z, 2013, J ECON PSYCHOL, V36, P1, DOI 10.1016/j.joep.2013.02.005
   Neuberg SL, 2016, CURR OPIN PSYCHOL, V7, P1, DOI 10.1016/j.copsyc.2015.06.004
   Soto CJ, 2017, J RES PERS, V68, P69, DOI 10.1016/j.jrp.2017.02.004
   Twenge JM, 2002, PERS SOC PSYCHOL REV, V6, P59, DOI 10.1207/S15327957PSPR0601_3
   Zettler Ingo, 2020, INDIVIDUAL DIFFERENC
NR 20
TC 71
Z9 72
U1 4
U2 67
PU PERGAMON-ELSEVIER SCIENCE LTD
PI OXFORD
PA THE BOULEVARD, LANGFORD LANE, KIDLINGTON, OXFORD OX5 1GB, ENGLAND
SN 0191-8869
J9 PERS INDIV DIFFER
JI Pers. Individ. Differ.
PD DEC 1
PY 2020
VL 167
AR 110233
DI 10.1016/j.paid.2020.110233
PG 7
WC Psychology, Social
WE Social Science Citation Index (SSCI)
SC Psychology
GA NH2FM
UT WOS:000564491400035
PM 32834283
OA Green Published, Bronze
HC Y
HP N
DA 2022-11-04
ER

PT J
AU Al-Hanawi, MK
   Mwale, ML
   Alshareef, N
   Qattan, AMN
   Angawi, K
   Almubark, R
   Alsharqi, O
AF Al-Hanawi, Mohammed Khaled
   Mwale, Martin Limbikani
   Alshareef, Noor
   Qattan, Ameerah M. N.
   Angawi, Khadijah
   Almubark, Rasha
   Alsharqi, Omar
TI Psychological Distress Amongst Health Workers and the General Public
   During the COVID-19 Pandemic in Saudi Arabia
SO RISK MANAGEMENT AND HEALTHCARE POLICY
LA English
DT Article
DE COVID-19; distress; health workers; psychological; public; Saudi Arabia
ID QUARANTINE; OUTBREAK; CHINESE; CARE
AB Background: The rapid spread of COVID-19 worldwide has confined millions of people to their homes and has caused a substantial degree of psychological distress. This study aims to investigate the psychological distress impact of the COVID-19 pandemic among the Saudi population.
   Methods: This is a cross-sectional study, using data collected from 3036 participants via an online self-reported questionnaire. The psychological distress was constructed using the COVID-19 Peritraumatic Distress Index to classify individuals in the sample as having normal, mild or severe distress levels. The study used descriptive analysis and multinomial logistic regressions to examine the sociodemographic factors associated with psychological distress levels during the COVID-19 pandemic.
   Results: The evidence showed that 40% of the Saudi population are distressed due to COVID-19, of whom approximately 33% are mildly distressed, while 7% are severely distressed. The distress levels are particularly high amongst the young, females, private sector employees and health workers, especially those working on the frontline.
   Conclusion: The COVID-19 pandemic is associated with increased distress amongst people living in Saudi Arabia. In support of evidence found in other countries, the study has established that the distress levels vary across different sociodemographic characteristics. Therefore, limiting people's psychological damage demands both medium- and long-term policy strategies, which include mapping the rates of stress and anxiety for effective psychological treatment allocation and establishing innovative online methods of heightening people's mental wellbeing.
C1 [Al-Hanawi, Mohammed Khaled; Alshareef, Noor; Qattan, Ameerah M. N.; Angawi, Khadijah; Alsharqi, Omar] King Abdulaziz Univ, Dept Hlth Serv & Hosp Adm, Fac Econ & Adm, Jeddah 80200, Saudi Arabia.
   [Mwale, Martin Limbikani] Univ Stellenbosch, Fac Econ & Management Sci, Dept Econ, Cape Town, South Africa.
   [Almubark, Rasha] Saudi Food & Drug Author, Res & Studies Dept, Riyadh, Saudi Arabia.
   [Almubark, Rasha] Sharik Assoc Hlth Res, Riyadh, Saudi Arabia.
RP Al-Hanawi, MK (通讯作者)，King Abdulaziz Univ, Dept Hlth Serv & Hosp Adm, Fac Econ & Adm, Jeddah 80200, Saudi Arabia.
EM mkalhanawi@kau.edu.sa
RI Al-Hanawi, Mohammed Khaled/AAB-2455-2020; Qattan, Ameerah/AAU-6538-2020
OI Al-Hanawi, Mohammed Khaled/0000-0002-8419-2219; Qattan,
   Ameerah/0000-0003-3201-547X
FU Deanship of Scientific Research (DSR) at King Abdulaziz University,
   Jeddah [GCV19-8-1441]
FX This project was funded by the Deanship of Scientific Research (DSR) at
   King Abdulaziz University, Jeddah, under grant no. GCV19-8-1441. The
   funders had no role in study design, data collection and analysis,
   decision to publish, or preparation of the manuscript. The authors,
   therefore, acknowledge with thanks DSR for technical and financial
   support.
CR Al-Hanawi MK, 2020, FRONT PUBLIC HEALTH, V8, DOI 10.3389/fpubh.2020.00217
   Al-Hanawi MK, 2018, APPL HEALTH ECON HEA, V16, P55, DOI 10.1007/s40258-017-0353-7
   Alkhamis A, 2017, BMC HEALTH SERV RES, V17, DOI 10.1186/s12913-017-1985-x
   Arvidsdotter T, 2016, SCAND J CARING SCI, V30, P687, DOI 10.1111/scs.12289
   Balkhi F, 2020, CUREUS J MED SCIENCE, V12, DOI 10.7759/cureus.7923
   Bao YP, 2020, LANCET, V395, pE37, DOI 10.1016/S0140-6736(20)30309-3
   Brodeur A., 2020, ARXIV200412129
   Brooks SK, 2020, LANCET, V395, P912, DOI [10.1016/S0140-6736(20)30460-8, 10.1016/S0140-6736(20)30460-8.]
   Cascella M, 2020, FEATURES EVALUATION
   Chaix B., 2020, PSYCHOL DISTRESS COV
   Cheng C., 2014, STUD PSYCHOL BEHAV, V12, P735, DOI 10.1136/gpsych-2020-100213
   Cirrincione L, 2020, SUSTAINABILITY-BASEL, V12, DOI 10.3390/su12093603
   Fardin MA, 2020, ARCH CLIN INFECT DIS, V15, DOI 10.5812/archcid.102779
   Fetters L, 2018, EVIDENCE BASED PHYS
   Guo Q, 2020, BRAIN BEHAV IMMUN, V88, P17, DOI 10.1016/j.bbi.2020.05.038
   Hasan AH, 2019, NURS EDUC TODAY, V81, P78, DOI 10.1016/j.nedt.2019.07.004
   Holmes EA, 2020, LANCET PSYCHIAT, V7, P547, DOI 10.1016/S2215-0366(20)30168-1
   Jahanshahi AA, 2020, BRAIN BEHAV IMMUN, V87, P124, DOI 10.1016/j.bbi.2020.04.081
   Kerr A, 2020, BIG DATA SOC, V7, DOI 10.1177/2053951720915939
   Lau H, 2020, J TRAVEL MED, V27, DOI 10.1093/jtm/taaa037
   Lu W, 2020, PSYCHIAT RES, V288, DOI 10.1016/j.psychres.2020.112936
   Menninger KA, 1919, J AMER MED ASSOC, V72, P235, DOI 10.1001/jama.1919.02610040001001
   Moccia L, 2020, BRAIN BEHAV IMMUN, V87, P75, DOI 10.1016/j.bbi.2020.04.048
   Qiu JY, 2020, GEN PSYCHIAT, V33, DOI 10.1136/gpsych-2020-100213
   Ramesh N, 2020, INDIAN J OCCUP ENVIR, V24, P16, DOI 10.4103/ijoem.IJOEM_49_20
   Sareen J, 2013, DEPRESS ANXIETY, V30, P321, DOI 10.1002/da.22077
   Shigemura J, 2020, PSYCHIAT CLIN NEUROS, V74, P281, DOI 10.1111/pcn.12988
   Sood S., 2020, RES HUMANITIES MEDIC, V7, P23
   Suresh V, 2020, INDIAN J ANAESTH, V64, P242, DOI 10.4103/ija.IJA_104_20
   Taghrir MH, 2020, ARCH IRAN MED, V23, P265, DOI 10.34172/aim.2020.08
   Torales J, 2020, INT J SOC PSYCHIATR, V66, P317, DOI 10.1177/0020764020915212
   Verma S, 2004, ANN ACAD MED SINGAP, V33, P743
   World Health Organization, 2020, ARCHIVED WHO TIMELIN
   World Health Organization, 2020, EXPERIAN GLOBAL 0325
   Young E, 2010, MOL PSYCHIATR, V15, P23, DOI 10.1038/mp.2009.94
   Zhang J, 2020, BRAIN BEHAV IMMUN, V87, P49, DOI 10.1016/j.bbi.2020.04.031
   Zhu N, 2020, NEW ENGL J MED, V382, P727, DOI 10.1056/NEJMoa2001017
NR 37
TC 60
Z9 60
U1 3
U2 21
PU DOVE MEDICAL PRESS LTD
PI ALBANY
PA PO BOX 300-008, ALBANY, AUCKLAND 0752, NEW ZEALAND
EI 1179-1594
J9 RISK MANAG HEALTHC P
JI RISK MANAG. HEALTHC. POLICY
PY 2020
VL 13
BP 733
EP 742
DI 10.2147/RMHP.S264037
PG 10
WC Health Care Sciences & Services; Health Policy & Services
WE Science Citation Index Expanded (SCI-EXPANDED); Social Science Citation Index (SSCI)
SC Health Care Sciences & Services
GA MH3RK
UT WOS:000546650500001
PM 32753986
OA Green Published, gold
HC Y
HP N
DA 2022-11-04
ER

PT J
AU Hallett, F
AF Hallett, Fiona
TI Can SENCOs do their job in a bubble? The impact of Covid-19 on the ways
   in which we conceptualise provision for learners with special
   educational needs
SO OXFORD REVIEW OF EDUCATION
LA English
DT Article
DE SENCO; Covid-19; special educational needs; disability
AB The purpose of this article is to critique the practices of those coordinating provision for children and young people with special educational needs during the Coronavirus pandemic. Whilst many schools are focusing on the practical aspects of getting students and staff back to school, there is a danger that practicalities may obfuscate broader systemic problems. In terms of educating children and young people with special educational needs and/or disabilities, Covid-19 offers an opportunity to reflect on the difference between physical 'bubbles' designed to reduce transmission and the theoretical and professional 'bubbles' that have existed for many years. Whilst the former is urgent, it cannot be allowed to overwhelm the important; the role of the SENCO being one example. As education systems vary across geo-political contexts, a critique of practice in England is used as an exemplar for analysis.
C1 [Hallett, Fiona] Edge Hill Univ, Fac Educ, Ormskirk, Lancs, England.
RP Hallett, F (通讯作者)，Edge Hill Univ, Ormskirk L39 4QP, Lancs, England.
EM hallettf@edgehill.ac.uk
OI Hallett, Fiona/0000-0001-7788-077X
CR Acquaro D., 2019, INT STUDIES ED ADM I, V47, P88
   ALLFIE, 2018, ALL INCL ED
   Anastasiou D, 2011, EXCEPT CHILDREN, V77, P367, DOI 10.1177/001440291107700307
   [Anonymous], 2019, BRITLIEF BIRMINGHAM
   Armstrong D, 2017, J RES SPEC EDUC NEED, V17, P229, DOI 10.1111/1471-3802.12402
   Atkins L, 2016, BRIT J SPEC EDUC, V43, P6, DOI 10.1111/1467-8578.12123
   Bacher-Hicks A, 2021, J PUBLIC ECON, V193, DOI 10.1016/j.jpubeco.2020.104345
   Barnes C., 2017, DISABILITY SOC EMERG, P43
   Barton L, 2017, DISABILITY SOC EMERG
   Biesta G., 2016, BEAUTIFUL RISK ED
   Bjorne P, 2020, J INTELLECT DEV DIS, V45, P337, DOI 10.3109/13668250.2020.1793451
   Carroll D, 2011, INT J SPEC EDUC, V26, P120
   Cowan M.A., 2017, NEW ENGLAND J PUBLIC, V29, P1
   Curran H, 2019, BRIT J SPEC EDUC, V46, P76, DOI 10.1111/1467-8578.12253
   Deacon L, 2022, DISABIL SOC, V37, P406, DOI 10.1080/09687599.2020.1815522
   Dempster N., 2009, CONNECTING LEADERSHI, P32
   DfE (Department for Education) DoH (Department of Health), 2015, SPEC ED NEEDS DIS CO
   DfEE, 1994, COD PRACT ID ASS SPE
   Dobson GJ, 2020, EDUC REV, V72, P298, DOI 10.1080/00131911.2018.1556206
   Dobson GJ, 2019, BRIT J SPEC EDUC, V46, P445, DOI 10.1111/1467-8578.12285
   Emmanuelsson I., 2001, EUROPEAN J SPECIAL N, V16, P133, DOI DOI 10.1080/08856250110040677
   Fitzgerald J, 2022, INT J INCLUSIVE EDUC, V26, P992, DOI 10.1080/13603116.2020.1760365
   Florian L., 2017, TRANSFORMING ROLE SE, V2nd, P130
   Florian L, 2018, INT J INCLUSIVE EDUC, V22, P870, DOI 10.1080/13603116.2017.1412513
   Glazzard J., 2016, INT J LEARNING TEACH, V15, DOI [10.1111/1471-3802.12018, DOI 10.1111/1471-3802.12018]
   Glazzard J, 2014, SUPPORT LEARN, V29, P39, DOI 10.1111/1467-9604.12044
   Hallett G, 2017, TRANSFORMING ROLE SE, V2nd
   HMSO, 2014, CHILDR FAM ACT
   House of Commons, 2018, OR EV SPEC ED NEEDS
   House of Commons Education Committee, 2019, SPEC ED NEEDS DIS
   JCQ, 2020, IMP SUPPL INF SENCOS
   Kauffman J. M., 2005, SPECIAL ED WHAT IT I
   KEARNS H, 2005, J IN SERVICE ED, V31, P131, DOI DOI 10.1080/13674580500200364
   MacBeath J, 2008, ED MANAGEMENT ADM LE, V36, P123, DOI DOI 10.1177/1741143207084064
   MacBeath J., 2009, CONNECTING LEADERSHI, P32
   Murray B, 2020, AM EDUC RES J, V57, P2210, DOI 10.3102/0002831220908848
   Nind M., 2020, BELONGING PEOPLE PRO
   Norwich B., 2017, TRANSFORMING ROLE SE, V2nd, P113
   NORWICH B., 2008, DILEMMAS DIFFERENCE
   Oliver M., 2017, DISABILITY SOC EMERG, P18
   Asante KO, 2021, INT J SOC PSYCHIATR, V67, P958, DOI 10.1177/0020764020973684
   Peterson A., 2016, CIVICS CITIZENSHIP E, P304
   Sakellariadis A., 2017, TRANSFORMING ROLE SE, V2nd, P99
   SKRTIC TM, 1991, HARVARD EDUC REV, V61, P148, DOI 10.17763/haer.61.2.0q702751580h0617
   Smith MD, 2019, SUPPORT LEARN, V34, P54, DOI 10.1111/1467-9604.12237
   Struyve C, 2018, SCAND J EDUC RES, V62, P701, DOI 10.1080/00313831.2017.1306798
   Swenson S, 2014, FAM RELAT, V63, P185, DOI 10.1111/fare.12056
   Szreter S., 2000, SOCIAL CAPITAL CRITI, P56
   Terzi L, 2014, CAMB J EDUC, V44, P479, DOI 10.1080/0305764X.2014.960911
   Thomas GM, 2018, DISABILITY, NORMALCY, AND THE EVERYDAY, P3
   Tomlinson S, 2017, SOCIOLOGY OF SPECIAL AND INCLUSIVE EDUCATION: EXPLORING THE MANUFACTURE OF INABILITY, P1, DOI 10.4324/9781315646237
   Tomlinson S, 2012, OXFORD REV EDUC, V38, P267, DOI 10.1080/03054985.2012.692055
   Udir, 2020, UTD 2017
   United Nations, 2015, TRANSF OUR WORLD 203
   Van de Putte I, 2018, INT J INCLUSIVE EDUC, V22, P885, DOI 10.1080/13603116.2017.1412514
   Zhou L., 2020, BEST EVIDENCE CHINES, V5, P549, DOI [10.15354/bece.20.re040, DOI 10.15354/BECE.20.RE040]
NR 56
TC 1
Z9 1
U1 1
U2 7
PU ROUTLEDGE JOURNALS, TAYLOR & FRANCIS LTD
PI ABINGDON
PA 2-4 PARK SQUARE, MILTON PARK, ABINGDON OX14 4RN, OXON, ENGLAND
SN 0305-4985
EI 1465-3915
J9 OXFORD REV EDUC
JI Oxf. Rev. Educ.
PD JAN 2
PY 2022
VL 48
IS 1
BP 1
EP 13
DI 10.1080/03054985.2021.1898357
EA MAR 2021
PG 13
WC Education & Educational Research
WE Social Science Citation Index (SSCI)
SC Education & Educational Research
GA YU0XK
UT WOS:000634609700001
OA Green Submitted, hybrid
DA 2022-11-04
ER

PT J
AU Villela, EFD
   Lopez, RVM
   Sato, APS
   de Oliveira, FM
   Waldman, EA
   Van den Bergh, R
   Fodjo, JNS
   Colebunders, R
AF de Moura Villela, Edlaine Faria
   Mendoza Lopez, Rossana Veronica
   Sayuri Sato, Ana Paula
   de Oliveira, Fabio Morato
   Waldman, Eliseu Alves
   Van den Bergh, Rafael
   Fodjo, Joseph Nelson Siewe
   Colebunders, Robert
TI COVID-19 outbreak in Brazil: adherence to national preventive measures
   and impact on people's lives, an online survey
SO BMC PUBLIC HEALTH
LA English
DT Article
DE Prevention; Behavior; pandemics; Public health; surveillance; COVID-19;
   South America
AB BackgroundThe first case of COVID-19 infection was diagnosed in Brazil 26th February 2020. By March 16th, physical distancing and confinement measures were implemented by the Brazilian government. Little is known about how these measures were followed up by the Brazilian people and their impact on daily routine.MethodsIn early April 2020, using an online platform, we organized an online survey among adults living in Brazil about their COVID-19 preventive behavior and impact on their daily routine.ResultsData from 23,896 respondents were analyzed (mean age: 47.4years). Due to COVID-19 restrictions, half (51.1%) of the professionals reported working from home. Regular handwashing was practiced by 98.7% of participants; 92.6% reported adhering to the 1.5-2m physical distancing rule, but only 45.5% wore a face mask when going outside. While 29.3% of respondents found it relatively easy to stay at home, indoor confinement was extremely difficult for 7.9% of participants. Moreover, 11% of participants were extremely worried about their health during the COVID-19 epidemic. Younger people, male, persons living in a rural area/village or popular neighbourhoods, students and workers reported less preventive behaviour.ConclusionRestrictive measures markedly affected the daily and professional routines of Brazilians. Participants showed a satisfactory level of adherence to national COVID-19 prevention guidelines. Qualitative and follow-up studies are needed to monitor the impact of COVID-19 in the Brazilian society.
C1 [de Moura Villela, Edlaine Faria] Fed Univ Jatai, Sch Med, Hlth Sci Unit, Jatai, Brazil.
   [Mendoza Lopez, Rossana Veronica; de Oliveira, Fabio Morato] Inst Canc Sao Paulo State, Ctr Translat Res Oncol, Sao Paulo, Brazil.
   [Sayuri Sato, Ana Paula; Waldman, Eliseu Alves] Univ Sao Paulo, Sch Publ Hlth, Dept Epidemiol, Sao Paulo, Brazil.
   [Van den Bergh, Rafael; Fodjo, Joseph Nelson Siewe; Colebunders, Robert] Univ Antwerp, Global Hlth Inst, Antwerp, Belgium.
RP Villela, EFD (通讯作者)，Fed Univ Jatai, Sch Med, Hlth Sci Unit, Jatai, Brazil.
EM edlaine@ufg.br
RI Fodjo, Joseph Nelson Siewe/AAM-7239-2021; Sato, Ana Paula
   Sayuri/D-4111-2016; Mendoza Lopez, Rossana Veronica/ABA-2587-2021;
   Villela, Edlaine/AAN-5207-2021
OI Fodjo, Joseph Nelson Siewe/0000-0003-3544-1239; Sato, Ana Paula
   Sayuri/0000-0001-8601-5884; Villela, Edlaine/0000-0002-7043-2007;
   Colebunders, Robert/0000-0002-1919-1340
FU VLIRUOS (Flemish Universities development aid)
FX R Colebunders obtained funding from VLIRUOS (Flemish Universities
   development aid).
CR Acuna-Zegarra MA, 2020, MATH BIOSCI, V325, DOI 10.1016/j.mbs.2020.108370
   [Anonymous], 2020, LANCET, V395, P922, DOI 10.1016/S0140-6736(20)30644-9
   Asfahan S, 2020, MONALDI ARCH CHEST D, V90, P313, DOI 10.4081/monaldi.2020.1325
   BRASIL. Ministerio da Saude. Secretaria de Vigilancia em Saude. Centro de Operacoes de Emergencias em Saude Publica, 2020, B EP ESP, V14
   BRASIL. Ministerio da Saude. Secretaria de Vigilancia em Saude. Centro de Operacoes de Emergencias em Saude Publica, 2020, PLAN CONT NAC INF HU, V1
   Comite Gestor da Internet no Brasil, NUCL INF COORD PONT
   Matos CCDA, 2020, REV SAUDE PUBL, V54, DOI 10.11606/s1518-8787.2020054003042
   Feng S, 2020, LANCET RESP MED, V8, P434, DOI 10.1016/S2213-2600(20)30134-X
   Fodjo JNS, 2020, J INFECTION, V81, pE1, DOI 10.1016/j.jinf.2020.07.015
   Geldsetzer P, 2020, J MED INTERNET RES, V22, DOI 10.2196/18790
   Giacomelli A, 2020, PHARMACOL RES, V158, DOI 10.1016/j.phrs.2020.104931
   Gorbalenya AE, 2020, NAT MICROBIOL, V5, P536, DOI 10.1038/s41564-020-0695-z
   Guimaraes R, 2020, CIENC SAUDE COLETIVA, V25, P3579, DOI 10.1590/1413-81232020259.24542020
   Hernandez-Garcia I, 2020, JMIR PUBLIC HLTH SUR, V6, P110, DOI 10.2196/18717
   Hillier Mark Dexter, 2020, Nurs Stand, V35, P45, DOI 10.7748/ns.2020.e11552
   Houghton C, 2020, COCHRANE DB SYST REV, DOI 10.1002/14651858.CD013582
   IBGEeduca, PORT IBGE VOLT ED
   Jarvis CI, 2020, BMC MED, V18, DOI 10.1186/s12916-020-01597-8
   Mellan T. A., 2020, ESTIMATING COVID 19, DOI [10.25561/78872., DOI 10.25561/78872]
   Ngonghala CN, 2020, MATH BIOSCI, V325, DOI 10.1016/j.mbs.2020.108364
   Noh JY, 2020, J KOREAN MED SCI, V35, DOI 10.3346/jkms.2020.35.e182
   Prusaczyk B, 2021, J RURAL HEALTH, V37, P142, DOI 10.1111/jrh.12432
   Ranscombe P, 2020, LANCET INFECT DIS, V20, P545, DOI 10.1016/S1473-3099(20)30301-7
   Regmi K, 2020, BMJ OPEN, V10, DOI 10.1136/bmjopen-2020-041383
   Requia WJ, 2020, SCI TOTAL ENVIRON, V730, DOI 10.1016/j.scitotenv.2020.139144
   Saitoh A, 2020, J HOSP MED, V15, P262, DOI 10.12788/jhm.3446
   Szwarcwald CL, 2020, EPIDEMIOL SERV SAUDE, V29, DOI [10.1590/S1679-49742020000500018, 10.1590/s1679-49742020000500018]
   Lima CKT, 2020, PSYCHIAT RES, V287, DOI 10.1016/j.psychres.2020.112915
   Valente J., COVID 19 USO MAIOR I
   Wang P, 2020, INT J INFECT DIS, V95, P391, DOI 10.1016/j.ijid.2020.04.051
   Wang Q, 2020, INFECT CONT HOSP EP, V41, P746, DOI 10.1017/ice.2020.83
   West R, 2020, NAT HUM BEHAV, V4, P451, DOI 10.1038/s41562-020-0887-9
   Wilson ME, J TRAVEL MED, P2020
   World Health Organization, 37 WHO
   World Health Organization, WHO COR DIS COVID 19
   Zhong BL, 2020, INT J BIOL SCI, V16, P1745, DOI 10.7150/ijbs.45221
   Zhu N, 2020, NEW ENGL J MED, V382, P727, DOI 10.1056/NEJMoa2001017
   EL PAIS
NR 38
TC 21
Z9 22
U1 3
U2 11
PU BMC
PI LONDON
PA CAMPUS, 4 CRINAN ST, LONDON N1 9XW, ENGLAND
EI 1471-2458
J9 BMC PUBLIC HEALTH
JI BMC Public Health
PD JAN 18
PY 2021
VL 21
IS 1
AR 152
DI 10.1186/s12889-021-10222-z
PG 10
WC Public, Environmental & Occupational Health
WE Science Citation Index Expanded (SCI-EXPANDED); Social Science Citation Index (SSCI)
SC Public, Environmental & Occupational Health
GA PY9WL
UT WOS:000612391700004
PM 33461508
OA Green Published, gold
DA 2022-11-04
ER

PT J
AU O'Keeffe, C
   McNally, S
AF O'Keeffe, Christina
   McNally, Sinead
TI 'Uncharted territory': teachers' perspectives on play in early childhood
   classrooms in Ireland during the pandemic
SO EUROPEAN EARLY CHILDHOOD EDUCATION RESEARCH JOURNAL
LA English
DT Article
DE Play; early childhood education; resilience; COVID-19; pandemic
AB School closures due to the COVID-19 pandemic have disrupted the education of 91% of students worldwide. As a critical process in supporting young children's resilience, play is increasingly recognised as a valuable pedagogical strategy within a shifting educational landscape during the pandemic. This study reports on findings from a survey on play in early childhood education of 310 early childhood teachers during primary school closures in Ireland. Eighty-two per cent of teachers recommended play strategies to parents during remote teaching and home schooling and almost all teachers (99%) intended to use play as a pedagogical strategy upon school reopening. Teachers believed play was an especially important pedagogical tool in supporting young children's social-emotional development, learning and transition back to school. Over a third highlighted uncertainty surrounding capacity to use play upon school reopening given COVID-19 regulations, emphasising the need for greater guidance to support teachers' commitment to play-based pedagogical strategies.
C1 [O'Keeffe, Christina; McNally, Sinead] Dublin City Univ, Inst Educ, Dublin, Ireland.
RP McNally, S (通讯作者)，Dublin City Univ, Inst Educ, Dublin, Ireland.
EM sinead.mcnally@dcu.ie
RI McNally, Sinead/L-5387-2019
OI McNally, Sinead/0000-0002-9501-2535; O Keeffe,
   Christina/0000-0001-7028-2398
FU DCU Education Trust
FX This study was supported by a postgraduate scholarship awarded by the
   DCU Education Trust.
CR Aishworiya R, 2021, J AUTISM DEV DISORD, V51, P2155, DOI 10.1007/s10803-020-04670-6
   [Anonymous], 2020, LANCET, V395, P922, DOI 10.1016/S0140-6736(20)30644-9
   Axline VirginiaMae., 1974, PLAY THERAPY
   Baggerly, 2009, CHILDHOOD ED, V85, P375, DOI [DOI 10.1080/00094056.2009.10521404, 10.1080/00094056.2009.10521404]
   Bailey SandraJ., 2010, IMPORTANCE PLAY EARL
   Braun V., 2006, QUAL RES PSYCHOL, V3, P77, DOI 10.1191/1478088706qp063oa
   Buheji Mohamed., 2020, INT J APPL PSYCHOL, V10, DOI doi:10.5923/j.ijap.20201001.02
   Burke J., 2020, COVID 19 PRACTICE PR
   Capurso M, 2016, FRONT PSYCHOL, V7, DOI 10.3389/fpsyg.2016.01953
   Central Statistics Office, 2020, TEACH STAT
   Centre for Disease Control and Prevention, 2020, COR DIS 2019 CHILDR
   Chatterjee S., 2018, CHILDREN YOUTH ENV, V28, P119, DOI DOI 10.7721/CHILYOUTENVI.28.2.0119
   Colizzi M, 2020, BRAIN SCI, V10, DOI 10.3390/brainsci10060341
   den Houting J, 2020, AUTISM ADULTHOOD, V2, P103, DOI 10.1089/aut.2020.29012.jdh
   Department of Children and Youth Affairs, 2020, LETS PLAY IR
   Dorn E., 2020, COVID 19 STUDENT LEA, P1
   Durbin CE, 2010, EMOTION, V10, P519, DOI 10.1037/a0019008
   Eivers E., 2020, HOME LEARNING COVID
   Elkind D., 1981, HURRIED CHILD GROWIN
   Eshraghi AA, 2020, LANCET PSYCHIAT, V7, P481, DOI 10.1016/S2215-0366(20)30197-8
   Fearn M, 2012, CHILD SOC, V26, P456, DOI 10.1111/j.1099-0860.2011.00357.x
   Fore H., 2020, DONT LET CHILDREN BE
   Frost JoeL., 2005, CHILDHOOD EDUC, V82, DOI doi:10.1080/00094056.2005.10521332
   Gibson, 2019, SAGE HDB DEV PSYCHOL, P63
   Glisczinski D, 2018, J TRANSFORM EDUC, V16, P175, DOI 10.1177/1541344618777367
   Global Education Cluster, 2020, SAF BACK SCH PRACT G
   GRAY C, 2016, INT J EARLY YEARS ED, V24
   Gudbjartsson DF, 2020, NEW ENGL J MED, V382, P2302, DOI 10.1056/NEJMoa2006100
   Hirsh-Pasek Kathy., 2003, EINSTEIN NEVER USED
   Hogan TiffanyP., 2020, SOCARXIV, DOI 10.31235/osf.io/nbv79
   Homeyer Linda., 1998, PLAY BIRTH 12 CONTEX, P193
   Hoyne Clara., 2020, PLAY IMPACT COVID 19
   Ivanov D, 2020, TRANSPORT RES E-LOG, V136, DOI 10.1016/j.tre.2020.101922
   Kar N, 2009, WORLD J PEDIATR, V5, P5, DOI 10.1007/s12519-009-0001-x
   Lades LK, 2020, BRIT J HEALTH PSYCH, V25, P902, DOI 10.1111/bjhp.12450
   Le Brocque R, 2017, J PSYCHOL COUNS SCH, V27, P1, DOI 10.1017/jgc.2016.17
   Lewin KeithM., 2020, PROSPECTS, DOI doi:10.1007/s11125-020-09480-3
   Lifter K, 2011, INFANT YOUNG CHILD, V24, P225, DOI 10.1097/IYC.0b013e31821e995c
   Loades ME, 2020, J AM ACAD CHILD PSY, V59, P1218, DOI 10.1016/j.jaac.2020.05.009
   Ludvigsson J, 2021, ACTA PAEDIATR, V110, P933, DOI 10.1111/apa.15627
   Macintyre Christine., 2010, PLAY CHILDREN SPECIA, P3
   MARCELO A, 2014, J APPL DEV PSYCHOL, V35
   MASONBRINK A, PEDIATRICS
   Melnick H, 2020, HLTH SAFETY GUIDELIN
   Mutch C, 2015, INT J EDUC DEV, V41, P283, DOI 10.1016/j.ijedudev.2014.06.008
   Neale David., 2020, W WHY WE ALL NEED PL
   Nicola M, 2020, INT J SURG, V78, P185, DOI 10.1016/j.ijsu.2020.04.018
   OECD (Organisation for Economic Co-operation and Development), 2020, COMB COVID 19 EFF CH
   Orgiles M, 2022, CURR PSYCHOL, V41, P3156, DOI 10.1007/s12144-020-00849-3
   Patel K, 2020, ASIAN J PSYCHIATR, V54, DOI 10.1016/j.ajp.2020.102273
   Peek Lori., 2018, HDB DISASTER RES, P243, DOI DOI 10.1007/978-3-319-63254-4_13
   Play Australia, 2020, LETS PLAY TOD
   Play Scotland, 2020, 101WAYSTOPLAYCAMPAIG
   Samuelsson IP, 2020, INT J EARLY CHILD, V52, P129, DOI 10.1007/s13158-020-00267-3
   Ramchandani PaulG., 2020, PSYARXIV, DOI 10.31234/osf.io/p6qxt
   Rao Zhen., 2020, P PRETEND PLAY PROMO
   Russ SandraW., 2007, NYS PSYCHOL, VXIX, P13
   Saavedra Jaime., 2020, REOPENING SCH HOW
   Shonkoff JackP., 2020, BRAIN ARCHITECTS POD
   Sinha I, 2020, BMJ-BRIT MED J, V369, DOI 10.1136/bmj.m2061
   Skovdal M, 2015, INT J EDUC DEV, V41, P175, DOI 10.1016/j.ijedudev.2015.02.005
   Staines Anthony., 2020, INT J QUAL HEALTH C, DOI doi:10.1093/intqhc/mzaa050
   Supady A, 2020, J GLOB HEALTH, V10, DOI 10.7189/jogh.10.010366
   Tagarro A, 2021, JAMA PEDIATR, V175, P316, DOI 10.1001/jamapediatrics.2020.1346
   Thomsen BoStjerne., 2019, CISC VIS NETW IND GL
   Thomson Dana., 2020, CHILD TRENDS
   Torales J, 2020, INT J SOC PSYCHIATR, V66, P317, DOI 10.1177/0020764020915212
   UNESCO, 2020, ED SUST DEV ROADM
   UNESCO, 2020, COV 19 IMP ED
   UNESCO (United Nations Educational Scientific and Cultural Organisation), 2020, NURT SOC EM WELLB CH
   UNESCO (United Nations Educational Scientific and Cultural Organisation), 2020, SCH REOP ENS LEARN C
   UNESCO (United Nations Educational Scientific and Cultural Organisation), 2020, SCH REOP
   UNICEF, 2018, LEARN PLAY STRENGTH
   VINER R, 2020, LANCET, V45
   Weder di Mauro B., 2020, EC TIME COVID 19
   Whitebread DE, 2012, IMPORTANCE PLAY
   World Health Organisation, 2020, HELPING CHILDREN COP
   World Health Organization, 2020, DIR GEN OP REM MED B, DOI DOI 10.1016/S0140-6736(20)31022-9
   Yang Y, 2020, LANCET PSYCHIAT, V7, pE19, DOI 10.1016/S2215-0366(20)30079-1
   Zhang Han., 2020, DOES COVID 19 IMPACT
NR 80
TC 14
Z9 14
U1 9
U2 25
PU ROUTLEDGE JOURNALS, TAYLOR & FRANCIS LTD
PI ABINGDON
PA 2-4 PARK SQUARE, MILTON PARK, ABINGDON OX14 4RN, OXON, ENGLAND
SN 1350-293X
EI 1752-1807
J9 EUR EARLY CHILD EDUC
JI Eur. Early Child. Educ. Res. J.
PD JAN 2
PY 2021
VL 29
IS 1
SI SI
BP 79
EP 95
DI 10.1080/1350293X.2021.1872668
EA JAN 2021
PG 17
WC Education & Educational Research
WE Social Science Citation Index (SSCI)
SC Education & Educational Research
GA QI9CW
UT WOS:000612119000001
OA Green Accepted, hybrid
DA 2022-11-04
ER

PT J
AU Gomez-Baya, D
   Gomez-Gomez, I
   Dominguez-Salas, S
   Rodriguez-Dominguez, C
   Motrico, E
AF Gomez-Baya, Diego
   Gomez-Gomez, Irene
   Dominguez-Salas, Sara
   Rodriguez-Dominguez, Carmen
   Motrico, Emma
TI The influence of lifestyles to cope with stress over mental health in
   pregnant and postpartum women during the COVID-19 pandemic
SO CURRENT PSYCHOLOGY
LA English
DT Article; Early Access
DE Mental health; Covid-19 pandemic; Pregnant and postpartum women;
   Lifestyles; Coping strategies
ID GENERALIZED ANXIETY DISORDER; POSTNATAL DEPRESSION SCALE; SOCIAL
   SUPPORT; COPING STRATEGIES; PREVALENCE; SYMPTOMS; RISK; MOTHERS; PERIOD;
   IMPACT
AB The COVID-19 pandemic affected daily life routines and lifestyles of pregnant and postpartum women and increased their stress and risk of suffering from mental health problems. The aim of this study was to analyse which sociodemographic variables, COVID-19 exposure variables and lifestyles to cope with stress variables predicted anxiety, depression, and PTSD symptoms in pregnant and postpartum women during the COVID-19 pandemic. A cross-sectional design was performed with a sample of 3356 Spanish women participating in the Riseup-PPD-COVID-19 study. These participants completed an online survey composed of measures of anxiety (GAD-7), depression (EPDS), and PTSD related to COVID-19 (Checklist DSM-5), as well as demographics, exposure to COVID-19, and lifestyles to cope with stress. Regarding results, 47.2% showed depression and a third reported anxiety, whereas moderate scores were observed in PTSD symptoms. The most commonly used strategies to cope with stress in the COVID-19 pandemic were talking with friends and family and increasing time with social networks. Better results in mental health were associated with coping strategies such as talking with family and friends or participating in family activities, physical activity, sleeping well at night, eating healthier, and increasing personal care. Furthermore, poor results in mental health were observed in those participants who increased time with screens, ate fast food, reported substance use, and talked more frequently with health professionals. More symptoms were also observed in younger women, primiparous women, and those who reported more exposure to COVID-19. The results underline the need to strengthen the mental health of pregnant and postpartum women.
C1 [Gomez-Baya, Diego] Univ Huelva, Dept Social Dev & Educ Psychol, Huelva, Spain.
   [Gomez-Gomez, Irene; Dominguez-Salas, Sara; Rodriguez-Dominguez, Carmen; Motrico, Emma] Univ Loyola Andalucia, Dept Psychol, Seville, Spain.
RP Gomez-Gomez, I; Motrico, E (通讯作者)，Univ Loyola Andalucia, Dept Psychol, Seville, Spain.
EM igomezg@uloyola.es; emotrico@uloyola.es
RI MOTRICO, EMMA/D-2016-2019; Gomez-Baya, Diego/AAB-6245-2020
OI MOTRICO, EMMA/0000-0002-0720-567X; Gomez-Baya,
   Diego/0000-0003-4651-0439; Gomez-Gomez, Irene/0000-0001-8014-6955
FU Spanish ministry of Health; Institute of Health Carlos III; European
   Regional Development Fund "Una manera de hacer Europa" by the Prevention
   and Health Promotion Research Network 'redIAPP' [RD16/0007]; COST Action
   Riseup-PPD [CA 18138]
FX The project is part of the COST Action Riseup-PPD CA 18138 and was
   financially supported by COST under COST Action Riseup-PPD CA18138;
   also, by the Spanish ministry of Health, the Institute of Health Carlos
   III, and the European Regional Development Fund << Una manera de hacer
   Europa >> by the Prevention and Health Promotion Research Network
   `redIAPP' (RD16/0007).
CR Ahmad M, 2021, INT J ENV RES PUB HE, V18, DOI 10.3390/ijerph18137112
   Allotey J, 2020, BMJ-BRIT MED J, V370, DOI 10.1136/bmj.m3320
   Angelini CR, 2018, CLINICS, V73, DOI 10.6061/clinics/2018/e309
   Baker B, 2018, SEX REPROD HEALTHC, V17, P31, DOI 10.1016/j.srhc.2018.05.003
   Barbosa-Leiker C, 2021, BMC PREGNANCY CHILDB, V21, DOI 10.1186/s12884-021-03665-0
   Battulga Buyantungalag, 2021, Front Psychol, V12, P710858, DOI 10.3389/fpsyg.2021.710858
   Bedaso A, 2021, REPROD HEALTH, V18, DOI 10.1186/s12978-021-01209-5
   Vazquez MB, 2019, J AFFECT DISORDERS, V246, P515, DOI 10.1016/j.jad.2018.12.075
   Bener A, 2012, INT J WOMENS HEALTH, V4, P191, DOI 10.2147/IJWH.S29380
   Biaggi A, 2016, J AFFECT DISORDERS, V191, P62, DOI 10.1016/j.jad.2015.11.014
   Bivia-Roig G, 2020, INT J ENV RES PUB HE, V17, DOI 10.3390/ijerph17165933
   Boekhorst MGBM, 2021, ARCH WOMEN MENT HLTH, V24, P1037, DOI 10.1007/s00737-021-01104-9
   Bogaerts AFL, 2013, INT J OBESITY, V37, P814, DOI 10.1038/ijo.2012.162
   Chapman SLC, 2013, WOMEN HEALTH, V53, P479, DOI 10.1080/03630242.2013.804025
   Chojenta C, 2019, ARCH WOMEN MENT HLTH, V22, P467, DOI 10.1007/s00737-018-0912-4
   COX JL, 1987, BRIT J PSYCHIAT, V150, P782, DOI 10.1192/bjp.150.6.782
   Demissie DB, 2021, SAGE OPEN MED, V9, DOI 10.1177/20503121211026195
   Dennis CL, 2017, BRIT J PSYCHIAT, V210, P315, DOI 10.1192/bjp.bp.116.187179
   Esteban-Gonzalo S, 2021, INT J ENV RES PUB HE, V18, DOI 10.3390/ijerph18136875
   Farrell T, 2020, J PERINAT MED, V48, P971, DOI 10.1515/jpm-2020-0415
   Fisher J, 2012, B WORLD HEALTH ORGAN, V90, P139, DOI 10.2471/BLT.11.091850
   Garcia-Campayo J, 2010, HEALTH QUAL LIFE OUT, V8, DOI 10.1186/1477-7525-8-8
   Garcia-Esteve L, 2003, J AFFECT DISORDERS, V75, P71, DOI 10.1016/S0165-0327(02)00020-4
   George A, 2013, BMC PREGNANCY CHILDB, V13, DOI 10.1186/1471-2393-13-233
   Ghaedrahmati Maryam, 2017, J Educ Health Promot, V6, P60, DOI 10.4103/jehp.jehp_9_16
   Gutierrez-Zotes A, 2015, EUR PSYCHIAT, V30, P701, DOI 10.1016/j.eurpsy.2015.06.001
   Hether HJ, 2016, DIGIT HEALTH, V2, DOI 10.1177/2055207616628700
   Hewitt CE, 2010, INT J PSYCHIAT CLIN, V14, P72, DOI 10.3109/13651500903198020
   Iyengar U, 2021, FRONT PSYCHIATRY, V12, DOI 10.3389/fpsyt.2021.674194
   Khan S, 2020, INFECT CONT HOSP EP, V41, P748, DOI 10.1017/ice.2020.84
   Khoury JE, 2021, ARCH WOMEN MENT HLTH, V24, P1007, DOI 10.1007/s00737-021-01135-2
   Kinser PA, 2021, J WOMENS HEALTH, V30, P654, DOI 10.1089/jwh.2020.8866
   Lakey B, 2011, PSYCHOL REV, V118, P482, DOI 10.1037/a0023477
   Lambelet V, 2021, SWISS MED WKLY, V151, DOI [10.4414/smw.2021.w30009, 10.4414/SMW.2021.w30009]
   Lega I, 2022, INT J ENV RES PUB HE, V19, DOI 10.3390/ijerph19041983
   Lin DH, 2020, BMC PUBLIC HEALTH, V20, DOI 10.1186/s12889-020-09952-3
   Liu CH, 2021, PSYCHIAT RES, V295, DOI 10.1016/j.psychres.2020.113552
   Lopez-Morales H, 2021, PSYCHIAT RES, V295, DOI 10.1016/j.psychres.2020.113567
   McPherson S, 2003, EMERG MED J, V20, P230, DOI 10.1136/emj.20.3.230
   Meraya AM, 2021, PLOS ONE, V16, DOI 10.1371/journal.pone.0256597
   Molgora S, 2020, FRONT PSYCHOL, V11, DOI 10.3389/fpsyg.2020.567155
   Mortazavi F., 2021, BMC PREGNANCY CHILDB, V4, P1
   Motrico E, 2021, BMC PUBLIC HEALTH, V21, DOI 10.1186/s12889-021-10330-w
   Obrochta CA, 2020, WOMEN BIRTH, V33, P583, DOI 10.1016/j.wombi.2020.01.009
   Omidvar S, 2018, PLOS ONE, V13, DOI 10.1371/journal.pone.0191723
   Opie RS, 2020, MATERN CHILD HLTH J, V24, P966, DOI 10.1007/s10995-020-02949-9
   Padmapriya N, 2016, ARCH WOMEN MENT HLTH, V19, P1119, DOI 10.1007/s00737-016-0664-y
   Perzow Sarah E D, 2021, J Affect Disord Rep, V4, P100123, DOI 10.1016/j.jadr.2021.100123
   Prabhu M, 2020, BJOG-INT J OBSTET GY, V127, P1548, DOI 10.1111/1471-0528.16403
   Razurel C, 2013, WOMEN HEALTH, V53, P74, DOI 10.1080/03630242.2012.732681
   Saccone G, 2020, AM J OBSTET GYNECOL, V223, P293, DOI 10.1016/j.ajog.2020.05.003
   Saleh L, 2022, J PERINAT NEONAT NUR, V36, P55, DOI 10.1097/JPN.0000000000000624
   Shorey S, 2018, J PSYCHIATR RES, V104, P235, DOI 10.1016/j.jpsychires.2018.08.001
   Simon NM, 2020, JAMA-J AM MED ASSOC, V324, P1493, DOI 10.1001/jama.2020.19632
   Simpson W, 2014, CAN J PSYCHIAT, V59, P434, DOI 10.1177/070674371405900806
   Smith M, 2020, PLOS ONE, V15, DOI 10.1371/journal.pone.0243898
   Smith V, 2020, PLOS ONE, V15, DOI 10.1371/journal.pone.0234187
   Spitzer RL, 2006, ARCH INTERN MED, V166, P1092, DOI 10.1001/archinte.166.10.1092
   Stepowicz A, 2020, INT J ENV RES PUB HE, V17, DOI 10.3390/ijerph17249450
   Tang SQ, 2021, GLOBALIZATION HEALTH, V17, DOI 10.1186/s12992-021-00669-5
   Thomason MEME, 2020, COPE CORONAVIRUS PER
   Vargas-Terrones M, 2019, BRIT J SPORT MED, V53, P348, DOI 10.1136/bjsports-2017-098926
   Whitaker KM, 2021, MIDWIFERY, V95, DOI 10.1016/j.midw.2021.102929
   WHO, 2012, GLOBAL TUBERCULOSIS REPORT 2012, P1
   Woody CA, 2017, J AFFECT DISORDERS, V219, P86, DOI 10.1016/j.jad.2017.05.003
   World Health Organization, 2021, HLTH TOP COR
   Yan HH, 2020, FRONT PSYCHOL, V11, DOI 10.3389/fpsyg.2020.617001
   Yildiz PD, 2017, J AFFECT DISORDERS, V208, P634, DOI 10.1016/j.jad.2016.10.009
   Yin XX, 2021, CLIN PSYCHOL REV, V83, DOI 10.1016/j.cpr.2020.101932
   Yue CY, 2021, INT J SOC PSYCHIATR, V67, P120, DOI 10.1177/0020764020941567
   Zhang YF, 2021, INT J SOC PSYCHIATR, V67, P344, DOI 10.1177/0020764020952116
NR 71
TC 0
Z9 0
U1 4
U2 4
PU SPRINGER
PI NEW YORK
PA ONE NEW YORK PLAZA, SUITE 4600, NEW YORK, NY, UNITED STATES
SN 1046-1310
EI 1936-4733
J9 CURR PSYCHOL
JI Curr. Psychol.
DI 10.1007/s12144-022-03287-5
EA JUN 2022
PG 20
WC Psychology, Multidisciplinary
WE Social Science Citation Index (SSCI)
SC Psychology
GA 2D2RL
UT WOS:000811400800001
PM 35729900
OA Green Published, Bronze
DA 2022-11-04
ER

PT J
AU Bittleston, H
   Goller, JL
   Temple-Smith, M
   Hocking, JS
   Coombe, J
AF Bittleston, Helen
   Goller, Jane L.
   Temple-Smith, Meredith
   Hocking, Jane S.
   Coombe, Jacqueline
TI 'I didn't want to visit a doctor unless it was extremely necessary':
   perspectives on delaying access to sexual and reproductive health care
   during the COVID-19 pandemic in Australia from an online survey
SO AUSTRALIAN JOURNAL OF PRIMARY HEALTH
LA English
DT Article
DE COVID-19; health services: accessibility; primary health care;
   reproductive health services
AB Australians were subject to a series of COVID-19 lockdown restrictions throughout 2020. Although accessing medical care was allowable, concerns were raised that people were avoiding healthcare services. We explored young Australians' reasons for delaying seeking sexual and reproductive health (SRH) care during the pandemic, using data from two cross-sectional surveys. The surveys included a question asking whether respondents had delayed accessing care during the pandemic. Free-text responses from young Australians (aged 18-29 years) were analysed using conventional content analysis. In all, 1058 under-30s completed a survey, with 262 (24.8%) reporting they had delayed seeking SRH care. Of these, 228 (87.0%) respondents provided a free-text comment. Participants who commented were predominantly female (86.4%) and had a median age of 23 years (interquartile range 20-26 years). Most commonly, respondents delayed testing for sexually transmissible infections, cervical cancer screening, and contraceptive care. Some delayed accessing care despite experiencing symptoms. Participants avoided seeking care due to concerns about contracting COVID-19, uncertainty about accessing care during restrictions and anxiety relating to accessing SRH care. Although some reported a reduced need for SRH care, others required but did not access care. Young people should be reassured that SRH issues are a valid reason to access services, especially when experiencing symptoms.
C1 [Bittleston, Helen; Goller, Jane L.; Hocking, Jane S.; Coombe, Jacqueline] Univ Melbourne, Melbourne Sch Populat & Global Hlth, Melbourne, Vic 3053, Australia.
   [Temple-Smith, Meredith] Univ Melbourne, Dept Gen Practice, Melbourne, Vic 3010, Australia.
RP Bittleston, H (通讯作者)，Univ Melbourne, Melbourne Sch Populat & Global Hlth, Melbourne, Vic 3053, Australia.
EM helen.bittleston@unimelb.edu.au
OI Bittleston, Helen/0000-0002-5768-3223
FU National Health and Medical Research Council Fellowship [1136117]
FX JSH is supported by a National Health and Medical Research Council
   Fellowship (1136117). This research did not receive any specific
   funding.
CR Australasian Sexual Health Alliance, 2018, AUSTR STI MANAGEMENT
   Australian Institute for Health and Welfare, 2021, COVID 19 LOOK BACK H
   Australian Medical Association, 2020, AMA COVID SAF PRACT
   Balik CHA, 2020, INT J HEALTH SERV, V50, P44, DOI 10.1177/0020731419885093
   Barney A, 2020, J ADOLESCENT HEALTH, V67, P164, DOI 10.1016/j.jadohealth.2020.05.006
   Cheng Y, 2021, MED J AUSTRALIA, V215, P371, DOI 10.5694/mja2.51219
   Chow EPF, 2021, OPEN FORUM INFECT DI, V8, DOI 10.1093/ofid/ofaa536
   Continuity of Care Collaboration, 2020, AUSTR ARE DEL HEALTH
   Coombe J, 2021, SEX TRANSM INFECT, V97, P357, DOI 10.1136/sextrans-2020-054688
   Department of Health, 2018, 4 NAT SEX TRANSM INF
   Dixon SC, 2014, EUR J CONTRACEP REPR, V19, P340, DOI 10.3109/13625187.2014.919380
   Findling Mary G, 2020, JAMA Health Forum, V1, pe201463, DOI 10.1001/jamahealthforum.2020.1463
   Health AIo Welfare, 2021, CANC SCREENING COVID
   Hsieh HF, 2005, QUAL HEALTH RES, V15, P1277, DOI 10.1177/1049732305276687
   Hunt G, 2020, COVID 19 WHOLE POPUL
   Lazzerini M, 2020, LANCET CHILD ADOLESC, V4, pE10, DOI 10.1016/S2352-4642(20)30108-5
   Lewis R, 2021, BMJ SEX REPROD HEAL, V47, P269, DOI 10.1136/bmjsrh-2020-200975
   Lim MSC, 2011, SEX TRANSM DIS, V38, P150, DOI 10.1097/OLQ.0b013e3182082f65
   North Western Melbourne PHN, 2021, ITS OK SEE YOUR GP
   Prime Minister of Australia, 2020, NAT CAB STAT
   RACGP, 2020, RACGP LAUNCH NAT CAM
   Reyniers T, 2021, SEX TRANSM INFECT, V97, P414, DOI 10.1136/sextrans-2020-054756
   Rich JL, 2013, PLOS ONE, V8, DOI 10.1371/journal.pone.0068832
   Turkish Family Health and Planning Foundation, 2020, MON REP SEX REPR HLT
NR 24
TC 1
Z9 1
U1 0
U2 2
PU CSIRO PUBLISHING
PI CLAYTON
PA UNIPARK, BLDG 1, LEVEL 1, 195 WELLINGTON RD, LOCKED BAG 10, CLAYTON, VIC
   3168, AUSTRALIA
SN 1448-7527
EI 1836-7399
J9 AUST J PRIM HEALTH
JI Aust. J. Prim. Health.
PY 2022
VL 28
IS 2
BP 131
EP 136
DI 10.1071/PY21239
EA FEB 2022
PG 6
WC Health Care Sciences & Services; Health Policy & Services; Primary
   Health Care; Public, Environmental & Occupational Health
WE Science Citation Index Expanded (SCI-EXPANDED); Social Science Citation Index (SSCI)
SC Health Care Sciences & Services; General & Internal Medicine; Public,
   Environmental & Occupational Health
GA 0I2SG
UT WOS:000749999700001
PM 35109966
OA hybrid
DA 2022-11-04
ER

PT J
AU Ermasova, N
   Rekhter, N
AF Ermasova, N.
   Rekhter, N.
TI COVID-19 stress, health issues, and correlations with different genders
   and age groups
SO JOURNAL OF GENDER STUDIES
LA English
DT Article
DE Stress; covid-19 pandemic; gender; age
ID NEGATIVE AFFECT; PSYCHOLOGICAL STRESS; EMOTIONAL RESPONSES; PERCEIVED
   STRESS; POLICE STRESS; LIFE; EVENTS; WORK; ENVIRONMENT; REACTIVITY
AB This cross-sectional study was conducted during the early stages of the COVID-19 pandemic and aimed to investigate how perceived vulnerability to COVID-19 at the early stages of the pandemic is associated with perceptions of stress and accompanying health issues among different population groups. This study found the top five stressors for the sample population: difficulties/problems with work; social media news, emotional problems; non-social media news; and financial issues. The ANOVA test reveals that female respondents were impacted by the stressors at a higher degree than male respondents. This study found that female respondents were impacted by interpersonal stressors (relationships with friends and emotional problems) to a higher degree than male respondents. The ANOVA analysis shows that young adults had higher mean values in the perception of the following stressors during the COVID-19 crisis: emotional problems, family problems, difficulties/problems with work, and unemployment. Learning about how people perceive COVID-19 related stress and its impact on their health, particularly in the pandemic early and the most uncertain stages, can allow business and health professionals to develop targeted interventions for different population groups, including strategies that can influence pandemic preventative behavioural patterns.
C1 [Ermasova, N.] Governors State Univ, Publ Adm Unit, 1 Univ Pkwy, University Pk, IL 60484 USA.
   [Rekhter, N.] Governors State Univ, Hlth Adm Program, University Pk, IL USA.
RP Ermasova, N (通讯作者)，Governors State Univ, Publ Adm Unit, 1 Univ Pkwy, University Pk, IL 60484 USA.
EM ermasova@gmail.com
CR American College Health Association, 2017, NAT COLL HLTH ASS 2
   Baker SR, 2020, REV ASSET PRICING ST, V10, P742, DOI 10.1093/rapstu/raaa008
   Baloran ET, 2020, J LOSS TRAUMA, V25, P635, DOI 10.1080/15325024.2020.1769300
   BANHAM KM, 1951, J GENET PSYCHOL, V78, P175
   Betron M, 2020, GLOB PUBLIC HEALTH, V15, P1090, DOI 10.1080/17441692.2020.1769702
   Beullens K, 2013, CYBERPSYCH BEH SOC N, V16, P497, DOI 10.1089/cyber.2013.0044
   Bishop-Fitzpatrick L, 2018, AUTISM, V22, P703, DOI 10.1177/1362361317703090
   Blasko Z., 2020, JRC SCI POLICY REPOR, DOI [10.2760/37511, DOI 10.2760/37511]
   Blithe SJ, 2020, J GENDER STUD, V29, P751, DOI 10.1080/09589236.2019.1657004
   Bolino MC, 2005, J APPL PSYCHOL, V90, P740, DOI 10.1037/0021-9010.90.4.740
   Brooks Samantha K, 2020, Lancet, V395, P912, DOI 10.1016/S0140-6736(20)30460-8
   Brose A, 2011, PSYCHOL AGING, V26, P488, DOI 10.1037/a0022287
   Bu F., 2020, MEDRXIV, DOI [10.1101/2020.05.29.20116657, DOI 10.1101/2020.05.29.20116657]
   Buhler C, 1935, J APPL PSYCHOL, V19, P405
   Buker H, 2007, POLICING, V30, P291, DOI 10.1108/13639510710753270
   Carstensen LL, 2006, SCIENCE, V312, P1913, DOI 10.1126/science.1127488
   Carstensen LL, 2003, MOTIV EMOTION, V27, P103, DOI 10.1023/A:1024569803230
   CARSTENSEN LL, 1995, CURR DIR PSYCHOL SCI, V4, P151, DOI 10.1111/1467-8721.ep11512261
   CDC, 2021, PROV MORT DAT US
   CDC, 2020, PREV LONG COVID SYMP
   Charles ST, 2001, J PERS SOC PSYCHOL, V80, P136, DOI 10.1037//0022-3514.80.1.136
   Charles ST, 2005, PSYCHOL AGING, V20, P159, DOI 10.1037/0882-7974.20.1.159
   Charles ST, 2007, PSYCHOL AGING, V22, P300, DOI 10.1037/0882-7974.22.2.300
   Charles ST, 2009, SOC PERSONAL PSYCHOL, V3, P711, DOI 10.1111/j.1751-9004.2009.00202.x
   Charles ST, 2010, PSYCHOL BULL, V136, P1068, DOI 10.1037/a0021232
   Charles ST, 2009, PSYCHOL AGING, V24, P645, DOI 10.1037/a0016673
   Chua SE, 2004, CAN J PSYCHIAT, V49, P385, DOI 10.1177/070674370404900607
   COHEN S, 1983, J HEALTH SOC BEHAV, V24, P385, DOI 10.2307/2136404
   Cohen S, 2007, JAMA-J AM MED ASSOC, V298, P1685, DOI 10.1001/jama.298.14.1685
   Cohen S, 2012, J APPL SOC PSYCHOL, V42, P1320, DOI 10.1111/j.1559-1816.2012.00900.x
   del Rio-Chanona RM, 2020, OXFORD REV ECON POL, V36, pS94, DOI 10.1093/oxrep/graa033
   Derogatis L.R., 1999, USE PSYCHOL TESTING, V2nd ed., P679, DOI DOI 10.1037/T07502-000
   Diener E, 1997, SOC INDIC RES, V40, P189, DOI 10.1023/A:1006859511756
   Diener ED., 1997, ANN REV GERONTOLOGY, V17, P304, DOI DOI 10.1891/0198-8794.17.1.304
   Dong L, 2020, EMERG INFECT DIS, V26, P1616, DOI 10.3201/eid2607.200407
   Elliott M, 2015, SOC PSYCH PSYCH EPID, V50, P19, DOI 10.1007/s00127-014-0867-3
   Ellis WE, 2020, CAN J BEHAV SCI, V52, P177, DOI 10.1037/cbs0000215
   Ermasova N, 2020, J POLICE CRIM PSYCHO, V35, P48, DOI 10.1007/s11896-019-09356-z
   FORSYTHE CJ, 1987, COGNITIVE THER RES, V11, P473, DOI 10.1007/BF01175357
   Franz D, 2019, J MED INTERNET RES, V21, DOI 10.2196/13544
   Gonzalez-Sanguino C, 2020, BRAIN BEHAV IMMUN, V87, P172, DOI 10.1016/j.bbi.2020.05.040
   Halbesleben, 2014, ROLE DEMOGRAPHICS OC, V12
   Hall JC, 2018, J BLACK STUD, V49, P481, DOI 10.1177/0021934718766817
   Hammen C, 2005, ANNU REV CLIN PSYCHO, V1, P293, DOI 10.1146/annurev.clinpsy.1.102803.143938
   He N, 2002, POLICING, V25, P687, DOI 10.1108/13639510210450631
   Holmes EA, 2020, LANCET PSYCHIAT, V7, P547, DOI 10.1016/S2215-0366(20)30168-1
   Im K, 2006, NEUROIMAGE, V31, P31, DOI 10.1016/j.neuroimage.2005.11.042
   Irwin M., 2005, HUMAN PSYCHONEUROIMM, P219
   Irwin M. R, 2005, HUMAN PSYCHONEUROIMM, P195, DOI 10.1093/med:psych/9780198568841.003.0008
   Kent EE, 2016, J CANCER EDUC, V31, P453, DOI 10.1007/s13187-015-0824-1
   Kessler RC, 1997, ANNU REV PSYCHOL, V48, P191, DOI 10.1146/annurev.psych.48.1.191
   Kiecolt-Glaser JK, 2005, ARCH GEN PSYCHIAT, V62, P1377, DOI 10.1001/archpsyc.62.12.1377
   Krantz DS, 2002, ANNU REV PSYCHOL, V53, P341, DOI 10.1146/annurev.psych.53.100901.135208
   Kraus S, 2020, INT J ENTREP BEHAV R, DOI 10.1108/IJEBR-04-2020-0214
   Kunzmann U, 2000, PSYCHOL AGING, V15, P511, DOI 10.1037//0882-7974.15.3.511
   Lazarus R.S., 1984, STRESS APPRAISAL COP
   Li SJ, 2020, INT J ENV RES PUB HE, V17, DOI 10.3390/ijerph17062032
   Mazure CM, 1998, CLIN PSYCHOL-SCI PR, V5, P291, DOI 10.1111/j.1468-2850.1998.tb00151.x
   McEwen B.S., 2002, END STRESS WE KNOW I
   McKibbin W, 2021, ASIAN ECON PAP, V20, P1, DOI 10.1162/asep_a_00796
   McKinseyCompany, 2020, WOM WORKPL 2020
   McLean R., 2020, 6 PROBLEM SOLVING MI
   MONROE SM, 1991, PSYCHOL BULL, V110, P406, DOI 10.1037/0033-2909.110.3.406
   Mroczek DK, 2001, CURR DIR PSYCHOL SCI, V10, P87, DOI 10.1111/1467-8721.00122
   Mroczek DK, 2003, J GERONTOL B-PSYCHOL, V58, pP153, DOI 10.1093/geronb/58.3.P153
   Muellbauer J., 2020, INET OXFORD COVID 19
   Nielsen, 2019, NIELS TOT AUD REP Q1
   Nielsen NR, 2008, AM J EPIDEMIOL, V168, P481, DOI 10.1093/aje/kwn157
   Olpin M. N., 1996, THESIS SO ILLINOIS U
   Park SH, 2019, AUTISM, V23, P1675, DOI 10.1177/1362361318823925
   Pedersen ER, 2015, JMIR RES PROTOC, V4, DOI 10.2196/resprot.3996
   Piotrkowski CS, 2002, AM J ORTHOPSYCHIAT, V72, P476, DOI 10.1037//0002-9432.72.4.476
   RADLOFF L S, 1977, Applied Psychological Measurement, V1, P385, DOI 10.1177/014662167700100306
   Robertson E, 2004, CAN J PSYCHIAT, V49, P403
   Rocke C, 2009, PSYCHOL AGING, V24, P863, DOI 10.1037/a0016276
   Scott SB, 2017, DEV PSYCHOL, V53, P177, DOI 10.1037/dev0000257
   Scott SB, 2013, PSYCHOL AGING, V28, P1076, DOI 10.1037/a0034000
   Shelef Leah, 2020, Harefuah, V159, P320
   Stawski RS, 2010, PSYCHOL AGING, V25, P330, DOI 10.1037/a0018246
   STOTLAND E, 1991, J CRIM JUST, V19, P371, DOI 10.1016/0047-2352(91)90034-S
   Sumner JA, 2019, BIOL PSYCHIAT, V85, P268, DOI 10.1016/j.biopsych.2018.09.008
   Szabo A, 2020, PSYCHOL TRAUMA-US, V12, P572, DOI 10.1037/tra0000665
   Uchino BN, 2006, PSYCHOL AGING, V21, P231, DOI 10.1037/0882-7974.21.2.231
   Umucu E, 2018, REHABIL RES POL EDUC, V32, P232, DOI 10.1891/0889-7018.32.4.232
   Virusncov, 2021, COVID 19 COR UPD
   Wenham C, 2020, LANCET, V395, P846, DOI 10.1016/S0140-6736(20)30526-2
   Wenzel M, 2021, STRATEGIC MANAGE J, V42, pV7, DOI 10.1002/smj.3161
   WHO, 2020, NOV COR 2019 NCOV SI
   Wrzus C, 2013, DEV PSYCHOL, V49, P384, DOI 10.1037/a0028325
   Wu ZY, 2020, JAMA-J AM MED ASSOC, V323, P1239, DOI 10.1001/jama.2020.2648
   Zacher H, 2014, RES OCCUP STRESS WEL, V12, P83, DOI 10.1108/S1479-355520140000012002
NR 91
TC 0
Z9 0
U1 1
U2 13
PU ROUTLEDGE JOURNALS, TAYLOR & FRANCIS LTD
PI ABINGDON
PA 2-4 PARK SQUARE, MILTON PARK, ABINGDON OX14 4RN, OXON, ENGLAND
SN 0958-9236
EI 1465-3869
J9 J GENDER STUD
JI J. Gend. Stud.
PD AUG 18
PY 2022
VL 31
IS 6
BP 726
EP 741
DI 10.1080/09589236.2021.1941815
EA JUL 2021
PG 16
WC Social Issues; Social Sciences, Interdisciplinary; Women's Studies
WE Social Science Citation Index (SSCI)
SC Social Issues; Social Sciences - Other Topics; Women's Studies
GA 2L0KY
UT WOS:000670481700001
DA 2022-11-04
ER

PT J
AU Astle, SM
   Duncan, JC
   Toews, ML
   Perez-Brena, NJ
   McAllister, P
   Maddy, MA
   Feinberg, ME
AF Astle, Shelby M.
   Duncan, Jenee C.
   Toews, Michelle L.
   Perez-Brena, Norma J.
   McAllister, Paige
   Maddy, Molly A.
   Feinberg, Mark E.
TI "A Little Bit Closer": A Mixed Method Analysis of the Effect of the
   COVID-19 Pandemic on the Lives of Adolescent Parents
SO JOURNAL OF ADOLESCENT RESEARCH
LA English
DT Article; Early Access
DE adolescent parents; COVID-19 pandemic; Latinx; mixed methods;
   adjustment; well-being
ID SOCIAL SUPPORT; DEPRESSION; STRESS; TRAJECTORIES; CONFLICT; FATHERS;
   COUPLES; IMPACT; SAMPLE; SCALE
AB Using a Family Stress Model framework, we used quantitative and qualitative methods to investigate the impact of the pandemic on Latinx pregnant and parenting adolescents and their families. Participants were 406 adolescents (ages 14-19) in the southwestern U.S. who participated in a school-based relationship education program for pregnant and parenting adolescents. In the quantitative analysis, we compared self-reported mental health (depressive symptoms, worry, parental stress), coparental relationships (conflict and communication), and parenting of adolescents who participated prior to the pandemic (N = 357; 83.6% female; 84.7% Latinx) with those who participated during the pandemic (N = 49; 74.6% female; 87.8% Latinx). Unexpectedly, the pandemic-period cohort reported fewer depressive symptoms, less parental stress, more frequent coparental communication, and more positive coparental communication and conflict management than the pre-pandemic cohort. For the qualitative analysis, we conducted focus groups and individual interviews with 21 adolescent parents (95.2% female; 90.5% Latinx) from the pandemic-period cohort and analyzed the data using thematic analysis. Participants reported many negative effects of the pandemic including increased economic and health stress, yet also discussed reduced pressure with school and more time with family members. These findings have important implications for enhancing the well-being of adolescent parents and their children after the pandemic.
C1 [Astle, Shelby M.; Maddy, Molly A.] Kansas State Univ, Manhattan, KS 66506 USA.
   [Toews, Michelle L.] Kansas State Univ, Appl Human Sci, 1324 Lovers Lane, Manhattan, KS 66506 USA.
   [McAllister, Paige] Kansas State Univ, Couple & Family Therapy Program, Manhattan, KS 66506 USA.
   [Duncan, Jenee C.] Univ Florida, Dept Family Youth & Community Sci, Gainesville, FL USA.
   [Perez-Brena, Norma J.] Texas State Univ, Human Dev & Family Sci, San Marcos, TX USA.
   [Feinberg, Mark E.] Penn State Univ, University Pk, PA 16802 USA.
RP Astle, SM (通讯作者)，Kansas State Univ, Appl Human Sci, 1324 Lovers Lane, Manhattan, KS 66506 USA.
EM sastle@ksu.edu
RI Duncan, Jenee/GLN-4670-2022
OI Astle, Shelby/0000-0003-1676-3611
FU DHHSACF Healthy Marriage and Responsible Fatherhood grant
   [90FM0067-02-00]
FX The author(s) disclosed receipt of the following financial support for
   the research, authorship, and/or publication of this article: This
   research was funded by the DHHSACF Healthy Marriage and Responsible
   Fatherhood grant 90FM0067-02-00 (principal investigator: Norma
   Perez-Brena, co-principal investigator: Michelle Toews) with approval by
   the Texas State University Institutional Review Board (2014 T2817).
CR AHRONS CR, 1981, AM J ORTHOPSYCHIAT, V51, P415, DOI 10.1111/j.1939-0025.1981.tb01390.x
   Andreozzi L, 2002, ARCH PEDIAT ADOL MED, V156, P20, DOI 10.1001/archpedi.156.1.20
   Angley M, 2015, MATERN CHILD HLTH J, V19, P67, DOI 10.1007/s10995-014-1496-x
   [Anonymous], 2004, SOC WORK, DOI DOI 10.1023/B:CASW.0000043359.38426.B4
   [Anonymous], 2008, KIDS HAVING KIDS EC
   [Anonymous], 2020, US COR COVID 19 DEAT
   BERRY JO, 1995, J SOC PERS RELAT, V12, P463, DOI 10.1177/0265407595123009
   Braun V., 2012, APA HDB RES METHODS, P57, DOI 10.1037/13620-004
   Bunting L., 2004, CHILD FAM SOC WORK, V9, P295, DOI [DOI 10.1111/J.1365-2206.2004.00335.X, 10.1111/j.1365-2206.2004.00335.x]
   Buzi RS, 2015, MATERN CHILD HLTH J, V19, P2187, DOI 10.1007/s10995-015-1733-y
   Cohn D., 2018, RECORD 64 MILLION AM
   Coibion O, 2020, W27017 NAT BUR EN RE
   Conger RD, 2002, DEV PSYCHOL, V38, P179, DOI 10.1037/0012-1649.38.2.179
   Czeisler ME, 2020, MMWR-MORBID MORTAL W, V69, P1049, DOI [10.1101/2020.04.22.20076141v1, 10.15585/mmwr.mm6932a1]
   Gee CB, 2003, J FAM PSYCHOL, V17, P370, DOI 10.1037/0893-3200.17.3.370
   Gisev N, 2013, RES SOC ADMIN PHARM, V9, P330, DOI 10.1016/j.sapharm.2012.04.004
   Given L.M., 2016, 100 QUESTIONS ANSWER
   Goodman C, 2002, GERONTOLOGIST, V42, P676, DOI 10.1093/geront/42.5.676
   Griffith I, 2020, CONDUCTING SUCCESSFU
   Hansen M, 2005, PEDIATRICS, V115, P1555, DOI 10.1542/peds.2004-1649
   Hawkins AJ, 2017, FAM RELAT, V66, P441, DOI 10.1111/fare.12268
   Hayes AF, 2007, BEHAV RES METHODS, V39, P709, DOI 10.3758/BF03192961
   Heary C., 2006, IRISH J PSYCHOL, V27, P58, DOI [DOI 10.1080/03033910.2006.10446228, 10.1080/03033910.2006.10446228]
   Hennink MM, 2019, QUAL HEALTH RES, V29, P1483, DOI 10.1177/1049732318821692
   Huang CY, 2019, J CHILD FAM STUD, V28, P1368, DOI 10.1007/s10826-019-01356-1
   Huang CY, 2014, J CHILD FAM STUD, V23, P255, DOI 10.1007/s10826-013-9807-1
   Karpman M., 2020, COVID 19 PANDEMIC IS
   Keeter S, 2021, MANY AM CONTINUE EXP
   Kim THM, 2014, BMC PREGNANCY CHILDB, V14, DOI 10.1186/1471-2393-14-162
   Knight GP, 2010, J EARLY ADOLESCENCE, V30, P444, DOI 10.1177/0272431609338178
   Knight GP, 2009, STUDYING ETHNIC MINO
   Krueger R.A., 2014, FOCUS GROUPS A PRACT
   KURDEK LA, 1994, J MARRIAGE FAM, V56, P923, DOI 10.2307/353603
   Lanzi RG, 2009, J CHILD ADOL PS NURS, V22, P194, DOI 10.1111/j.1744-6171.2009.00199.x
   Logsdon MC, 2008, J NURS SCHOLARSHIP, V40, P116, DOI 10.1111/j.1547-5069.2008.00215.x
   Martin Joyce A, 2018, Natl Vital Stat Rep, V67, P1
   Meltzer-Brody S, 2013, AM J OBSTET GYNECOL, V208, DOI 10.1016/j.ajog.2012.12.020
   MEYER TJ, 1990, BEHAV RES THER, V28, P487, DOI 10.1016/0005-7967(90)90135-6
   Milner H.R., 2007, ED RES, V36, P388, DOI DOI 10.3102/0013189X07309471
   Mollborn S, 2009, J HEALTH SOC BEHAV, V50, P310, DOI 10.1177/002214650905000305
   Nunes AP, 2013, MATERN CHILD HLTH J, V17, P1071, DOI 10.1007/s10995-012-1089-5
   Patrick SW, 2020, PEDIATRICS, V146, DOI 10.1542/peds.2020-016824
   Perez-Brena NJ, 2021, FAM RELAT, V70, P793, DOI 10.1111/fare.12499
   PRIETO AJ, 1992, ADULT EDUC QUART, V43, P1, DOI 10.1177/0741713692043001001
   RADLOFF L S, 1977, Applied Psychological Measurement, V1, P385, DOI 10.1177/014662167700100306
   Rusticus SA., 2014, PRACT ASSESMENT RES, V19, P11, DOI DOI 10.7275/4S9M-4E81
   SABOGAL F, 1987, HISPANIC J BEHAV SCI, V9, P397, DOI 10.1177/07399863870094003
   Sipsma HL, 2016, MATERN CHILD HLTH J, V20, P2372, DOI 10.1007/s10995-016-2064-3
   Straus MA, 1998, CHILD ABUSE NEGLECT, V22, P249, DOI 10.1016/S0145-2134(97)00174-9
   U.S. Census Bureau, 2018, AM COMM SURV 5 YEAR
   U.S. Employment and Training Administration, 2020, CONT CLAIMS INS UN
   United Nations, 2020, IMP COVID 19 CHILDR
   Wiemann CM, 2006, CHILD ADOLESC SOC WO, V23, P617, DOI 10.1007/s10560-006-0078-1
NR 53
TC 0
Z9 0
U1 6
U2 12
PU SAGE PUBLICATIONS INC
PI THOUSAND OAKS
PA 2455 TELLER RD, THOUSAND OAKS, CA 91320 USA
SN 0743-5584
EI 1552-6895
J9 J ADOLESCENT RES
JI J. Adolesc. Res.
AR 07435584211062116
DI 10.1177/07435584211062116
EA DEC 2021
PG 34
WC Psychology, Developmental
WE Social Science Citation Index (SSCI)
SC Psychology
GA XZ5MU
UT WOS:000737696400001
OA Green Published
DA 2022-11-04
ER

PT J
AU de la Vega, R
   Ruiz-Barquin, R
   Boros, S
   Szabo, A
AF de la Vega, Ricardo
   Ruiz-Barquin, Roberto
   Boros, Szilvia
   Szabo, Attila
TI Could attitudes toward COVID-19 in Spain render men more vulnerable than
   women?
SO GLOBAL PUBLIC HEALTH
LA English
DT Article
DE Adults; Coronavirus; Epidemic; Morbidity; Virus
ID RISK
AB The COVID-19 pandemic affects the whole world. Spain is 5th in the world and 3rd in Europe with the largest number of diagnosed cases. Spanish citizens' attitudes are important in controlling the pandemic. This research assessed attitudes of Spaniards toward COVID-19 in two studies. One (n = 64) was conducted in a shopping centre in Madrid and another (n = 640) online. The results of both studies suggest that women in Spain have a 'more responsible' attitude toward the COVID-19 than men. Young adults (18-25 years) scored lower on compliance with safety measures and perceived need to stay home than older adults. In Study 1, level of compliance, knowing someone at risk, and knowing someone infected predicted 31.2% of the variance in the perceived need to stay home. In Study 2, personal concern, level of compliance, keeping distance from others, and perceived social alarm predicted 28.5% of the variance in perceived need to stay home. Regardless of age and/or gender, Spanish people's personal concern about COVID-19 was less than their perceived social alarm about it. These results might help policy makers in considering public attitudes which could play an important role in controlling the current, and possibly a second, wave of COVID-19.
C1 [de la Vega, Ricardo] Autonomous Univ Madrid, Dept Phys Educ Sport & Human Movement, Madrid, Spain.
   [Ruiz-Barquin, Roberto] Autonomous Univ Madrid, Dept Dev & Educ Psychol, Madrid, Spain.
   [Boros, Szilvia; Szabo, Attila] Eotvos Lorand Univ, Inst Hlth Promot & Sport Sci, Bogdanfy U 10, H-1117 Budapest, Hungary.
   [Szabo, Attila] Eotvos Lorand Univ, Inst Psychol, Budapest, Hungary.
RP Szabo, A (通讯作者)，Eotvos Lorand Univ, Inst Hlth Promot & Sport Sci, Bogdanfy U 10, H-1117 Budapest, Hungary.
EM szabo.attila@ppk.elte.hu
RI de la Vega, Ricardo/D-8568-2013; de la Vega Marcos, Ricardo/Q-9712-2019;
   Szabo, Attila/H-8817-2017
OI de la Vega, Ricardo/0000-0002-7395-3297; de la Vega Marcos,
   Ricardo/0000-0002-7395-3297; Szabo, Attila/0000-0003-2788-4304; Boros,
   Szilvia/0000-0001-7212-3067
CR Abacus Data Bulletin, 2020, ABACUS DATA B
   [Anonymous], 2020, EL PAIS         0325
   [Anonymous], 2020, SEX DIFFERENCES CLIN, DOI [10.1101/2020.02.27.20027524, DOI 10.1101/2020.02.27.20027524]
   [Anonymous], GUARDIAN
   [Anonymous], 2020, STATISTA        0326
   Chen SM, 2020, LANCET, V395, P764, DOI 10.1016/S0140-6736(20)30421-9
   Fagerland MW, 2012, BMC MED RES METHODOL, V12, DOI 10.1186/1471-2288-12-78
   Goodwin MA, 2017, J EVAL CLIN PRACT, V23, P1322, DOI 10.1111/jep.12781
   Harries A, 2020, F1000 POST PUBLICATI, DOI [10.3410/f.737420993.793572382, DOI 10.3410/F.737420993.793572382]
   Harris CR, 2006, JUDGM DECIS MAK, V1, P48
   Heymann DL, 2020, LANCET, V395, P542, DOI 10.1016/S0140-6736(20)30374-3
   Khan-Dawood FS, 1984, AM J OBSTET GYNECOL, V148, P442, DOI [10.1016/0002-9378(84) 90723-3, DOI 10.1016/0002-9378(84)90723-3]
   Kuper-Smith BJ, 2020, OPTIMISTIC BELIEFS P
   Lee VJ, 2020, J TRAVEL MED, V27, DOI 10.1093/jtm/taaa039
   Leung SO, 2011, J SOC SERV RES, V37, P412, DOI 10.1080/01488376.2011.580697
   Li SJ, 2020, INT J ENV RES PUB HE, V17, DOI 10.3390/ijerph17062032
   Macmillan Dictionary, 2020, DEF MAK MOUNT OUT MO
   Mehta PH, 2015, PSYCHONEUROENDOCRINO, V56, P88, DOI 10.1016/j.psyneuen.2015.02.023
   Michalak EE, 1998, EUR PSYCHOL, V3, P70, DOI 10.1027/1016-9040.3.1.70
   Peretti-Watel P, 2003, BRIT J SOCIOL, V54, P21, DOI 10.1080/0007131032000045888
   Rasmussen SA, 2020, AM J OBSTET GYNECOL, V222, P415, DOI 10.1016/j.ajog.2020.02.017
   Roper W., 2020, COVID 19 SPAIN
   Ruan QR, 2020, INTENS CARE MED, V46, P846, DOI 10.1007/s00134-020-05991-x
   Sanjana P, 2006, AM J TROP MED HYG, V75, P783, DOI 10.4269/ajtmh.2006.75.783
   TANG KL, 1993, MULTIVAR BEHAV RES, V28, P391, DOI 10.1207/s15327906mbr2804_1
   Terrizzi JA, 2013, EVOL HUM BEHAV, V34, P99, DOI 10.1016/j.evolhumbehav.2012.10.003
   World Health Organization, WHO DIR GEN OP REM M, DOI DOI 10.1016/J.ENVPOL.2020.114280
   World Health Organization (WHO), 2020, COVID 19 STRAT UPD
   World Medical Association Declaration of Helsinki, 2013, JAMA, V310, P2191, DOI [DOI 10.1001/JAMA.2013.281053, 10.1001/jama.2013.281053]
   Wu ZY, 2020, JAMA-J AM MED ASSOC, V323, P1239, DOI 10.1001/jama.2020.2648
NR 30
TC 34
Z9 34
U1 0
U2 8
PU ROUTLEDGE JOURNALS, TAYLOR & FRANCIS LTD
PI ABINGDON
PA 2-4 PARK SQUARE, MILTON PARK, ABINGDON OX14 4RN, OXON, ENGLAND
SN 1744-1692
EI 1744-1706
J9 GLOB PUBLIC HEALTH
JI Glob. Public Health
PD SEP 1
PY 2020
VL 15
IS 9
BP 1278
EP 1291
DI 10.1080/17441692.2020.1791212
EA JUL 2020
PG 14
WC Public, Environmental & Occupational Health
WE Social Science Citation Index (SSCI)
SC Public, Environmental & Occupational Health
GA NE3XR
UT WOS:000547404800001
PM 32623959
OA Green Published, Bronze
DA 2022-11-04
ER

PT J
AU Ravens-Sieberer, U
   Kaman, A
   Erhart, M
   Otto, C
   Devine, J
   Loffler, C
   Hurrelmann, K
   Bullinger, M
   Barkmann, C
   Siegel, NA
   Simon, AM
   Wieler, LH
   Schlack, R
   Holling, H
AF Ravens-Sieberer, Ulrike
   Kaman, Anne
   Erhart, Michael
   Otto, Christiane
   Devine, Janine
   Loeffler, Constanze
   Hurrelmann, Klaus
   Bullinger, Monika
   Barkmann, Claus
   Siegel, Nico A.
   Simon, Anja M.
   Wieler, Lothar H.
   Schlack, Robert
   Hoelling, Heike
TI Quality of life and mental health in children and adolescents during the
   first year of the COVID-19 pandemic: results of a two-wave nationwide
   population-based study
SO EUROPEAN CHILD & ADOLESCENT PSYCHIATRY
LA English
DT Article; Early Access
DE COVID-19; Mental health; Quality of life; Anxiety; Depression; Children
   and adolescents
ID CROSS-CULTURAL SURVEY; PSYCHOMETRIC PROPERTIES; DEPRESSION; VALIDITY;
   QUESTIONNAIRE; RELIABILITY; COMPLAINTS; STRENGTHS; ANXIETY; SCALE
AB Background The COVID-19 pandemic has disrupted the lives of children and adolescents worldwide. The German COPSY study is among the first population-based longitudinal studies to examine the mental health impact of the pandemic. The objective of the study was to assess changes in health-related quality of life (HRQoL) and mental health in children and adolescents and to identify the associated risk and resource factors during the pandemic. Methods A nationwide longitudinal survey was conducted with two waves during the pandemic (May/June 2020 and December 2020/January 2021). In total, n = 1923 children and adolescents aged 7 to 17 years and their parents participated (retention rate from wave 1 to wave 2: 85%). The self-report and parent-proxy surveys assessed HRQoL (KIDSCREEN-10), mental health problems (SDQ with the subscales emotional problems, conduct problems, hyperactivity, and peer problems), anxiety (SCARED), depressive symptoms (CES-DC, PHQ-2) and psychosomatic complaints (HBSC-SCL). Mixed model panel regression analyses were conducted to examine longitudinal changes in mental health and to identify risk and resource factors. Results The HRQoL of children and adolescents decreased during the pandemic, and emotional problems, peer-related mental health problems, anxiety, depressive and psychosomatic symptoms increased over time, however the change in global mental health problems from wave 1 to wave 2 was not significant, and some changes were negligible. Socially disadvantaged children and children of mentally burdened parents were at particular risk of impaired mental health, while female gender and older age were associated with fewer mental health problems. A positive family climate and social support supported the mental health of children and adolescents during the pandemic. Discussion Health promotion, prevention and intervention strategies could support children and adolescents in coping with the pandemic and protect and maintain their mental health.
C1 [Ravens-Sieberer, Ulrike; Kaman, Anne; Erhart, Michael; Otto, Christiane; Devine, Janine; Loeffler, Constanze; Barkmann, Claus] Univ Med Ctr Hamburg Eppendorf, Dept Child & Adolescent Psychiat Psychotherapy &, Hamburg, Germany.
   [Erhart, Michael] Alice Salomon Univ Appl Sci, Berlin, Germany.
   [Erhart, Michael] Apollon Univ Appl Sci, Bremen, Germany.
   [Devine, Janine] Argora Clin, Psychosomat Clin & Outpatient Ctr, Berlin, Germany.
   [Hurrelmann, Klaus] Hertie Sch, Berlin, Germany.
   [Bullinger, Monika] Univ Med Ctr Hamburg Eppendorf, Dept Med Psychol, Hamburg, Germany.
   [Siegel, Nico A.; Simon, Anja M.] Infratest Dimap, Berlin, Germany.
   [Wieler, Lothar H.] Robert Koch Inst, Berlin, Germany.
   [Schlack, Robert; Hoelling, Heike] Robert Koch Inst, Dept Epidemiol & Hlth Monitoring, Berlin, Germany.
RP Ravens-Sieberer, U (通讯作者)，Univ Med Ctr Hamburg Eppendorf, Dept Child & Adolescent Psychiat Psychotherapy &, Hamburg, Germany.
EM ravens-sieberer@uke.de
RI Fazli, Ghazal/AAE-8320-2022
OI Ravens-Sieberer, Ulrike/0000-0002-2031-095X
FU Projekt DEAL; Kroschke Child Foundation; Fritz and Hildegard Berg
   Foundation
FX Open Access funding enabled and organized by Projekt DEAL. The COPSY
   study was funded by the Kroschke Child Foundation and the Fritz and
   Hildegard Berg Foundation. The funders had no role in study design, data
   collection and analysis, decision to publish, or the preparation of the
   manuscript.
CR Amerio A, 2020, INT J ENV RES PUB HE, V17, DOI 10.3390/ijerph17165973
   [Anonymous], RES COMMUNITY MENTAL
   Barkmann C, 2008, EUR CHILD ADOLES PSY, V17, P116, DOI 10.1007/s00787-008-1013-0
   Betsch C, 2020, LANCET, V395, P1255, DOI 10.1016/S0140-6736(20)30729-7
   Bignardi G, 2021, ARCH DIS CHILD, V106, P791, DOI 10.1136/archdischild-2020-320372
   Birmaher B, 1999, J AM ACAD CHILD PSY, V38, P1230, DOI 10.1097/00004583-199910000-00011
   Brauns H., 2003, ADV CROSS NATL COMP, P221, DOI [10.1007/978-1-4419-9186-7_11, DOI 10.1007/978-1-4419-9186-7_11]
   Chaplin TM, 2013, PSYCHOL BULL, V139, P735, DOI 10.1037/a0030737
   Cohen J., 1988, STAT POWER ANAL BEHA, DOI DOI 10.1234/12345678
   Fore HH, 2020, LANCET GLOB HEALTH, V8, pE861, DOI 10.1016/S2214-109X(20)30238-2
   Goodman R, 1997, J CHILD PSYCHOL PSYC, V38, P581, DOI 10.1111/j.1469-7610.1997.tb01545.x
   Goodman R, 2001, J AM ACAD CHILD PSY, V40, P1337, DOI 10.1097/00004583-200111000-00015
   Haugland S, 2001, J ADOLESCENCE, V24, P611, DOI 10.1006/jado.2000.0393
   Hawes MT, 2021, PSYCHIAT RES, V298, DOI 10.1016/j.psychres.2021.113778
   Hoebel J, 2021, DTSCH ARZTEBL INT, V118, P269, DOI 10.3238/arztebl.m2021.0188
   Holmes EA, 2020, LANCET PSYCHIAT, V7, P547, DOI 10.1016/S2215-0366(20)30168-1
   Kaman A, 2021, J AFFECT DISORDERS, V280, P258, DOI 10.1016/j.jad.2020.11.036
   Krause KR, 2021, LANCET PSYCHIAT, V8, P76, DOI 10.1016/S2215-0366(20)30356-4
   Kroenke K, 2003, MED CARE, V41, P1284, DOI 10.1097/01.MLR.0000093487.78664.3C
   Lee J, 2020, LANCET CHILD ADOLESC, V4, P421, DOI 10.1016/S2352-4642(20)30109-7
   Lowe B, 2005, J PSYCHOSOM RES, V58, P163, DOI 10.1016/j.jpsychores.2004.09.006
   Ma L, 2021, J AFFECT DISORDERS, V293, P78, DOI 10.1016/j.jad.2021.06.021
   McLaughlin KA, 2012, BRIT J PSYCHIAT, V200, P290, DOI 10.1192/bjp.bp.111.101253
   Moor Irene, 2020, J Health Monit, V5, P88, DOI 10.25646/6904
   Moser A, 2012, J CLIN EPIDEMIOL, V65, P1107, DOI 10.1016/j.jclinepi.2012.04.007
   Otto C, 2021, EUR CHILD ADOLES PSY, V30, P1559, DOI 10.1007/s00787-020-01630-4
   Otto C, 2017, PLOS ONE, V12, DOI 10.1371/journal.pone.0190363
   Racine N, 2021, JAMA PEDIATR, V175, P1142, DOI 10.1001/jamapediatrics.2021.2482
   Ravens-Sieberer U., 2006, KIDSCREEN QUESTIONNA
   Ravens-Sieberer U, 2008, EUR J PUBLIC HEALTH, V18, P294, DOI 10.1093/eurpub/ckn001
   Ravens-Sieberer U, 2008, VALUE HEALTH, V11, P645, DOI 10.1111/j.1524-4733.2007.00291.x
   Ravens-Sieberer U, 2007, QUAL LIFE RES, V16, P1347, DOI 10.1007/s11136-007-9240-2
   Ravens-Sieberer U, 2022, EUR CHILD ADOLES PSY, V31, P879, DOI 10.1007/s00787-021-01726-5
   Ravens-Sieberer U, 2020, DTSCH ARZTEBL INT, V117, P828, DOI 10.3238/arztebl.2020.0828
   Ravens-Sieberer U, 2010, QUAL LIFE RES, V19, P1487, DOI 10.1007/s11136-010-9706-5
   Reiss F, 2013, SOC SCI MED, V90, P24, DOI 10.1016/j.socscimed.2013.04.026
   Schneewind K., 1985, FAMILIENKLIMA SKALEN
   SHERBOURNE CD, 1991, SOC SCI MED, V32, P705, DOI 10.1016/0277-9536(91)90150-B
   Thomas Elizabeth York, 2020, Lancet Public Health, V5, pe371, DOI 10.1016/S2468-2667(20)30143-2
   Thorisdottir IE, 2021, LANCET PSYCHIAT, V8, P663, DOI 10.1016/S2215-0366(21)00156-5
   Waite Polly, 2021, JCPP Adv, V1, pe12009, DOI 10.1111/jcv2.12009
   Woerner W, 2004, EUR CHILD ADOLES PSY, V13, P3, DOI 10.1007/s00787-004-2002-6
   Wooldridge JM, 2010, ECONOMETRIC ANALYSIS OF CROSS SECTION AND PANEL DATA, 2ND EDITION, P1
NR 43
TC 14
Z9 14
U1 7
U2 25
PU SPRINGER
PI NEW YORK
PA ONE NEW YORK PLAZA, SUITE 4600, NEW YORK, NY, UNITED STATES
SN 1018-8827
EI 1435-165X
J9 EUR CHILD ADOLES PSY
JI Eur. Child Adolesc. Psych.
DI 10.1007/s00787-021-01889-1
EA OCT 2021
PG 14
WC Psychology, Developmental; Pediatrics; Psychiatry
WE Science Citation Index Expanded (SCI-EXPANDED); Social Science Citation Index (SSCI)
SC Psychology; Pediatrics; Psychiatry
GA WF9KQ
UT WOS:000706620100001
PM 34636964
OA Green Published, hybrid
DA 2022-11-04
ER

PT J
AU Ozamiz-Etxebarria, N
   Santa Maria, MD
   Munitis, AE
   Gorrotxategi, MP
AF Ozamiz-Etxebarria, Naiara
   Santa Maria, Maria Dosil
   Munitis, Amaia Eiguren
   Gorrotxategi, Maitane Picaza
TI Reduction of COVID-19 Anxiety Levels Through Relaxation Techniques: A
   Study Carried Out in Northern Spain on a Sample of Young University
   Students
SO FRONTIERS IN PSYCHOLOGY
LA English
DT Article
DE anxiety; relaxation techniques; university students; telematic
   psychoeducation; COVID-19
AB Since March 14, 2020, Spain has been in a state of alarm due to the crisis created by the outbreak of COVID-19. This measure has led to strict levels of lockdown. This situation has led to an increase in anxiety levels among the younger population. For this reason, an intervention was carried out on university voluntary participants in order to help lower their anxiety levels. Specifically, a telematic workshop was implemented to teach emotional literacy and relaxation techniques combined with the practice of the techniques in an autonomous manner. Anxiety measurements were taken before and after the workshop using the Generalized Anxiety Disorder - 7 (GAD-7) scale. The results show that Jacobson's progressive relaxation techniques, Schultz's autogenic training, abdominal relaxations, and visualizations are effective in lowering the anxiety levels of university students as an alternative to pharmacotherapy.
C1 [Ozamiz-Etxebarria, Naiara] Univ Basque Country UPV EHU, Dept Dev & Educ Psychol, Leioa, Spain.
   [Santa Maria, Maria Dosil] Univ Basque Country UPV EHU, Dept Res & Diagnost Methods Educ, Leioa, Spain.
   [Munitis, Amaia Eiguren; Gorrotxategi, Maitane Picaza] Univ Basque Country UPV EHU, Dept Didact, Leioa, Spain.
   [Munitis, Amaia Eiguren; Gorrotxategi, Maitane Picaza] Univ Basque Country UPV EHU, Sch Org, Leioa, Spain.
RP Ozamiz-Etxebarria, N (通讯作者)，Univ Basque Country UPV EHU, Dept Dev & Educ Psychol, Leioa, Spain.
EM naiara.ozamiz@ehu.eus
RI Ozamiz-Etxebarria, Naiara/B-2466-2019
OI Ozamiz-Etxebarria, Naiara/0000-0003-4594-1480; Eiguren Munitis,
   Amaia/0000-0001-5960-9994; DOSIL SANTAMARIA, MARIA/0000-0002-8805-9562
CR Abuin MR, 2016, CLIN SALUD, V27, P133, DOI 10.1016/j.clysa.2016.09.004
   Amutio-Kareaga A, 2015, UNIV PSYCHOL, V14, P433, DOI 10.11144/Javeriana.upsy14-2.apcp
   Aritzeta A, 2017, APPL PSYCHOPHYS BIOF, V42, P193, DOI 10.1007/s10484-017-9367-z
   Armat MR, 2022, J WOMEN AGING, V34, P31, DOI 10.1080/08952841.2020.1774225
   Baeza J. C., 2008, HIGIENE PREVENCION A
   Bushell J., 1998, GUIDE LINES ASSESSIN
   Sanchez RC, 2009, ATEN PRIM, V41, P227, DOI 10.1016/j.aprim.2008.09.028
   Chen YF, 2017, PERSPECT PSYCHIATR C, V53, P329, DOI 10.1111/ppc.12184
   Gallego ID, 2011, AN PSICOL-SPAIN, V27, P155
   Gadea M, 2020, NEUROPHYSIOL CLIN, V50, P167, DOI 10.1016/j.neucli.2020.03.001
   Garcia J., 2011, MED FAM ANDALUCIA, V12, P141
   GARCIACAMPAYO J, 2010, HEALTH QUAL LIFE OUT, V8
   Gomez Marmol A., 2013, REV DIGITAL EDUCACIO, V24, P35
   Hao FY, 2020, BRAIN BEHAV IMMUN, V87, P100, DOI 10.1016/j.bbi.2020.04.069
   HERNÁNDEZ-POZO MARÍA DEL ROCÍO, 2008, Act.Colom.Psicol., V11, P13
   Jung I, 2012, BRIT J EDUC TECHNOL, V43, P1016, DOI 10.1111/j.1467-8535.2011.01271.x
   Justo C. F., 2008, REV IBEROAM ED, V45
   Lehrer PM, 1996, INT J STRESS MANAGE, V3, P1, DOI 10.1007/BF01857884
   Lopez D. T., 2019, ESJ, V15, P421, DOI [10.19044/esj.2019.v15n4p421, DOI 10.19044/ESJ.2019.V15N4P421]
   Lopez-Cassa E., 2005, REV INTERUNIVERSITAR, V19, P153
   Lsalt V., 1997, PHYSIOTHERAPY, V83, P200, DOI [10.1016/s0031-9406(05)66081-6, DOI 10.1016/S0031-9406(05)66081-6]
   Marcias Moron JJ, 2018, APUNT PSICOL, V36, P107
   Marquez-Dominguez Y., 2018, EUROPEAN SCI J, V14, P56
   Matud Aznar M. P., 2017, J FEMINIST GENDER WO, V5, P23
   Qiu JY, 2020, GEN PSYCHIAT, V33, DOI 10.1136/gpsych-2020-100213
   Rasid ZM, 1998, ADOLESCENCE, V33, P99
   Rogero-Garcia J., 2020, REV SOCIOLOGIA ED RA, V13, P174, DOI [10.7203/RASE.13.2.17126, DOI 10.7203/RASE.13.2.17126]
   Rygiel K. K., 2019, EFFECTS STRESS HUM H, DOI [10.5772/intechopen.86731, DOI 10.5772/INTECHOPEN.86731]
   Schultz J. H, 1969, ENTRENAMIENTO AUTOGE
   Smith CA, 2018, COCHRANE DB SYST REV, DOI 10.1002/14651858.CD009514.pub2
   Solomen S., 2015, INT J PHYS ED SPORTS, V2, P237
   Spitzer RL, 2006, ARCH INTERN MED, V166, P1092, DOI 10.1001/archinte.166.10.1092
   Taylor MR, 2008, BMC PUBLIC HEALTH, V8, DOI 10.1186/1471-2458-8-347
   Toro M. T., 2019, AV PSICOL, V27, P167, DOI [10.33539/avpsicol.2019.v27n2.1795, DOI 10.33539/AVPSICOL.2019.V27N2.1795]
   Vaccaro MG, 2019, INT J ENDOCRINOL, V2019, DOI 10.1155/2019/2048391
   Varo M. B., 2006, SEMERGEN MED FAMILIA, V32, P205, DOI [10.1016/S1138-3593(06)73258-0, DOI 10.1016/S1138-3593(06)73258-0]
   World Health Organisation (WHO),, 2018, AD HLTH RISKS SOL
NR 37
TC 10
Z9 10
U1 1
U2 21
PU FRONTIERS MEDIA SA
PI LAUSANNE
PA AVENUE DU TRIBUNAL FEDERAL 34, LAUSANNE, CH-1015, SWITZERLAND
SN 1664-1078
J9 FRONT PSYCHOL
JI Front. Psychol.
PD AUG 25
PY 2020
VL 11
AR 2038
DI 10.3389/fpsyg.2020.02038
PG 6
WC Psychology, Multidisciplinary
WE Social Science Citation Index (SSCI)
SC Psychology
GA NP9ZD
UT WOS:000570527700001
PM 32982849
OA Green Published, gold
DA 2022-11-04
ER

PT J
AU Huseynov, S
   Palma, MA
   Nayga, RM
AF Huseynov, Samir
   Palma, Marco A.
   Nayga, Rodolfo M., Jr.
TI General Public Preferences for Allocating Scarce Medical Resources
   During COVID-19
SO FRONTIERS IN PUBLIC HEALTH
LA English
DT Article
DE scarce; ventilators; triage; principles; ethics
AB COVID-19 has overwhelmed healthcare systems across the globe with an unprecedented surge in the demand for hospitalizations. Consequently, many hospitals are facing precarious conditions due to limited capacity, especially in the provision of ventilators. The governing ethical principles of medical practice delineated in (1) favor prioritizing younger patients, largely because of their relatively higher expected life years. We conduct a survey of the general public in the United States to elicit their preferences for the allocation of a limited number of ventilators. The results show that the general public views align with the established ethical principles, which favor younger patients.
   JEL Classification: C91.
C1 [Huseynov, Samir; Palma, Marco A.] Texas A&M Univ, College Stn, TX 77843 USA.
   [Nayga, Rodolfo M., Jr.] Univ Arkansas, Fayetteville, AR 72701 USA.
RP Huseynov, S (通讯作者)，Texas A&M Univ, College Stn, TX 77843 USA.
EM samirhuseyn@gmail.com
RI Huseynov, Samir/AGE-5026-2022
OI Huseynov, Samir/0000-0002-0714-5953
CR Adeniji KA, 2011, CRIT CARE, V15, DOI 10.1186/cc10001
   Carson RT, 2014, J ASSOC ENVIRON RESO, V1, P171, DOI 10.1086/676450
   Cavallo J.J., 2020, JAMA-HEALTH FORUM, V1, DOI [10.1001/jamahealthforum.2020.0345, DOI 10.1001/JAMAHEALTHFORUM.2020.0345]
   Challen K, 2007, CRIT CARE, V11, DOI 10.1186/cc5732
   Christian MD, 2006, CAN MED ASSOC J, V175, P1377, DOI 10.1503/cmaj.060911
   Dietz JR, 2020, BREAST CANCER RES TR, V181, P487, DOI 10.1007/s10549-020-05644-z
   Emanuel EJ, 2020, NEW ENGL J MED, V382, P2049, DOI 10.1056/NEJMsb2005114
   Graham J, 2009, J PERS SOC PSYCHOL, V96, P1029, DOI 10.1037/a0015141
   Levi V, 2020, NEUROSURGERY, V87, pE227, DOI 10.1093/neuros/nyaa180
   Park C-Y., 2020, GLOBAL SHORTAGE PERS, DOI [10.22617/BRF200128-2, DOI 10.22617/BRF200128-2]
   Pathak PA, 2020, NBER WORKING PAPER, DOI [10.3386/w26951, DOI 10.3386/W26951]
   Persad G, 2009, LANCET, V373, P423, DOI 10.1016/S0140-6736(09)60137-9
   Ranney ML, 2020, NEW ENGL J MED, V382, DOI 10.1056/NEJMp2006141
   Robert R, 2020, ANN INTENSIVE CARE, V10, DOI 10.1186/s13613-020-00702-7
   Robertson-Steel I, 2006, EMERG MED J, V23, P154, DOI 10.1136/emj.2005.030270
   Rosenbaum Sara J, 2011, ETHICAL CONSIDERATIO
   Sacco WJ, 2005, ACAD EMERG MED, V12, P759, DOI 10.1197/j.aem.2005.04.003
   Scully JL, 2020, J BIOETHIC INQ, V17, P601, DOI 10.1007/s11673-020-10005-y
   Smith WR, 2002, CHEST, V121, P1610, DOI 10.1378/chest.121.5.1610
   Weder di Mauro, 2020, EC TIME COVID 19 NEW
   White DB, 2020, JAMA-J AM MED ASSOC, V323, P1773, DOI 10.1001/jama.2020.5046
   Zucker H., 2015, VENTILATOR ALLOCATIO
NR 22
TC 3
Z9 3
U1 1
U2 7
PU FRONTIERS MEDIA SA
PI LAUSANNE
PA AVENUE DU TRIBUNAL FEDERAL 34, LAUSANNE, CH-1015, SWITZERLAND
EI 2296-2565
J9 FRONT PUBLIC HEALTH
JI Front. Public Health
PD DEC 11
PY 2020
VL 8
AR 587423
DI 10.3389/fpubh.2020.587423
PG 5
WC Public, Environmental & Occupational Health
WE Science Citation Index Expanded (SCI-EXPANDED); Social Science Citation Index (SSCI)
SC Public, Environmental & Occupational Health
GA PJ2ER
UT WOS:000601588500001
PM 33363084
OA Green Published, gold
DA 2022-11-04
ER

PT J
AU Flynn, N
   Murray, C
   Forkan, C
   Kealy, C
AF Flynn, Niamh
   Murray, Cliona
   Forkan, Cormac
   Kealy, Carmen
TI Coping with the 'new (ab)normal' in school: an EMA study of youth coping
   with the return to in-person education during the COVID-19 pandemic
SO IRISH EDUCATIONAL STUDIES
LA English
DT Article; Early Access
DE COVID-19; EMA; coping; wellbeing; youth
ID SIBLING RELATIONSHIPS; YOUNG-PEOPLE; CHILDHOOD; ADOLESCENCE; CHILDREN;
   DEPRESSION; CONFLICT; STRESS
AB Many concerns exist about potential long-term psychosocial impacts of the COVID-19 pandemic on young people. While the school has been identified as having a vital role in psychological recovery post-disaster more generally, it is unclear as yet how young people have adapted to the return to in-person education. This paper reports on the preliminary findings from an intensive Ecological Momentary Analysis exploration of the affective wellbeing, experiences and coping of 82 Irish second-level students. The participants were found to experience more positive than negative events, and to have moderate-high levels of positive affect and perceived coping during the 7-day period of monitoring. However, the findings also suggest that some students, particularly those with pre-existing psychological difficulties, may be in need of additional targeted support. Accordingly, it is recommended that in the short to medium-term, second-level schools should strive to prioritise the psychological recovery and resilience of students such as through an emphasis on re-establishing and consolidating a sense of student connectedness.
C1 [Flynn, Niamh] NUI Galway, Sch Educ, Educ, Galway, Ireland.
   [Murray, Cliona] Natl Univ Ireland Galway, Sch Educ, Galway, Ireland.
   [Forkan, Cormac] NUI Galway, Inst Lifecourse & Soc, UNESCO Child & Family Res Ctr, Galway, Ireland.
   [Kealy, Carmen] Natl Univ Ireland Galway, UNESCO Child & Family Res Ctr, Galway, Ireland.
RP Flynn, N (通讯作者)，NUI Galway, Sch Educ, Educ, Galway, Ireland.
EM nflynn@nuigalway.ie
RI Flynn, Niamh/GXH-3485-2022; BA, Carmen Kealy/Q-2673-2017
OI BA, Carmen Kealy/0000-0001-6373-6494; Murray,
   Cliona/0000-0001-7989-2942; Flynn, Niamh/0000-0001-8040-3931
FU Irish Research Council/Health Research Boad [COV19-2020-037]
FX This work was supported by Irish Research Council/Health Research Boad:
   [Grant Number COV19-2020-037].
CR Addison Clifton C, 2007, Int J Environ Res Public Health, V4, P289, DOI 10.3390/ijerph200704040004
   [Anonymous], 2007, PSYCHIATRY, V70, P283, DOI 10.1521/psyc.2007.70.4.283
   Beames JR, 2021, CHILD ADOL PSYCH MEN, V15, DOI 10.1186/s13034-021-00432-z
   Bonanno George A, 2010, Psychol Sci Public Interest, V11, P1, DOI 10.1177/1529100610387086
   Compas BE, 2001, PSYCHOL BULL, V127, P87, DOI 10.1037//0033-2909.127.1.87
   Compas BE, 2017, PSYCHOL BULL, V143, P939, DOI 10.1037/bul0000110
   Crick T., 2021, ITNOW, V63, P16, DOI [10.1093/itnow/bwab005, DOI 10.1093/ITNOW/BWAB005]
   CUTRONA CE, 1989, J PERS SOC PSYCHOL, V57, P723, DOI 10.1037/0022-3514.57.4.723
   Dewa LH, 2021, J ADOLESCENT HEALTH, V68, P666, DOI 10.1016/j.jadohealth.2021.01.009
   Doherty K, 2020, INTERACT COMPUT, V32, P257, DOI 10.1093/iwcomp/iwaa019
   Dolan P., 2006, FAMILY SUPPORT REFLE, P196
   Dominguez-Alvarez B, 2020, FRONT PSYCHOL, V11, DOI 10.3389/fpsyg.2020.577763
   Dvorsky MR, 2021, EUR CHILD ADOLES PSY, V30, P1829, DOI 10.1007/s00787-020-01583-8
   Dyregrov A, 2018, EUR J PSYCHOTRAUMATO, V9, DOI 10.1080/20008198.2018.1500823
   Ebesutani C, 2012, J PSYCHOPATHOL BEHAV, V34, P191, DOI 10.1007/s10862-011-9273-2
   Efuribe C, 2020, J ADOLESCENT HEALTH, V67, P16, DOI 10.1016/j.jadohealth.2020.04.009
   Engzell P, 2021, P NATL ACAD SCI USA, V118, DOI 10.1073/pnas.2022376118
   Evans LD, 2015, J ABNORM CHILD PSYCH, V43, P355, DOI 10.1007/s10802-014-9906-5
   Fear JM, 2009, J FAM PSYCHOL, V23, P762, DOI 10.1037/a0016381
   Fegert JM, 2020, CHILD ADOL PSYCH MEN, V14, DOI 10.1186/s13034-020-00329-3
   Fothergill A, 2017, NATURAL HAZARD SCI, DOI [10.1093/acrefore/9780199389407.001.0001/acrefore-9780199389407-e-23, DOI 10.1093/ACREFORE/9780199389407.001.0001/ACREFORE-9780199389407-E-23]
   Fried EI, 2022, CLIN PSYCHOL SCI, V10, P340, DOI 10.1177/21677026211017839
   GaIatzer-Levy IR, 2018, CLIN PSYCHOL REV, V63, P41, DOI 10.1016/j.cpr.2018.05.008
   Gibbs L, 2015, INT J DISAST RISK RE, V14, P195, DOI 10.1016/j.ijdrr.2015.06.006
   Goodman R, 1997, J CHILD PSYCHOL PSYC, V38, P581, DOI 10.1111/j.1469-7610.1997.tb01545.x
   Guessoum SB, 2020, PSYCHIAT RES, V291, DOI 10.1016/j.psychres.2020.113264
   HEKTNER JM, 2007, EXPERIENCE SAMPLING, P3
   Heron KE, 2017, J PEDIATR PSYCHOL, V42, P1087, DOI 10.1093/jpepsy/jsx078
   Herres J, 2015, J AFFECT DISORDERS, V186, P312, DOI 10.1016/j.jad.2015.07.031
   Horby P, 2021, NEW ENGL J MED, V384, P693, DOI [10.1056/NEJMoa2021436, 10.1056/NEJMoa2022926]
   Hsieh WJ, 2021, INT J ENV RES PUB HE, V18, DOI 10.3390/ijerph181910207
   Kim JY, 2007, DEV PSYCHOL, V43, P960, DOI 10.1037/0012-1649.43.4.960
   Larkins C. D., 2020, BUILDING RAINBOWS SU
   Lazarus R.S., 1984, STRESS APPRAISAL COP
   Loades ME, 2020, J AM ACAD CHILD PSY, V59, P1218, DOI 10.1016/j.jaac.2020.05.009
   Mantovani S, 2021, EUR EARLY CHILD EDUC, V29, P35, DOI 10.1080/1350293X.2021.1872673
   Mohan G, 2021, IRISH EDUC STUD, V40, P265, DOI 10.1080/03323315.2021.1915841
   Pascoe MC, 2020, INT J ADOLESC YOUTH, V25, P104, DOI 10.1080/02673843.2019.1596823
   Peek, 2008, CHILDREN YOUTH ENV, V18, P1, DOI DOI 10.7721/CHILYOUTENVI.18.1.0001
   Pfefferbaum B, 2015, CURR PSYCHIAT REP, V17, DOI 10.1007/s11920-015-0598-5
   Pressman SD, 2019, ANNU REV PSYCHOL, V70, P627, DOI 10.1146/annurev-psych-010418-102955
   Prime H, 2020, AM PSYCHOL, V75, P631, DOI 10.1037/amp0000660
   Qu Y, 2021, DEV PSYCHOL, V57, P1735, DOI 10.1037/dev0001218
   Ravens-Sieberer U, 2022, EUR CHILD ADOLES PSY, V31, P879, DOI 10.1007/s00787-021-01726-5
   Russomanno J, 2019, JMIR PUBLIC HLTH SUR, V5, P31, DOI 10.2196/14886
   Shiffman S, 2008, ANNU REV CLIN PSYCHO, V4, P1, DOI 10.1146/annurev.clinpsy.3.022806.091415
   Shovestul B, 2020, PLOS ONE, V15, DOI 10.1371/journal.pone.0229087
   Skinner Ellen A, 2007, Annu Rev Psychol, V58, P119, DOI 10.1146/annurev.psych.58.110405.085705
   Skinner EA, 2009, NEW DIR CHILD ADOLES, V124, P5, DOI 10.1002/cd.239
   Soli AR, 2009, FAM RELAT, V58, P578, DOI 10.1111/j.1741-3729.2009.00576.x
   Thorell LB, 2022, EUR CHILD ADOLES PSY, V31, P649, DOI 10.1007/s00787-020-01706-1
   Uink B, 2018, CHILD PSYCHIAT HUM D, V49, P741, DOI 10.1007/s10578-018-0784-x
   van Roekel E, 2019, J RES ADOLESCENCE, V29, P560, DOI 10.1111/jora.12471
   Vandana M., 2019, INT J RES ANALYTICAL, V6, P270
   Viner RM, 2021, JAMA PEDIATR, V175, P143, DOI 10.1001/jamapediatrics.2020.4573
   Waters L, 2021, FRONT PSYCHOL, V12, DOI 10.3389/fpsyg.2021.643443
   Weinstock L, 2021, FRONT PSYCHIATRY, V12, DOI 10.3389/fpsyt.2021.638940
   Woessmann L., 2020, ECON ED
   World Health Organization, 1998, WELL BEING MEAS PRIM
   Wuthrich VM, 2020, CHILD PSYCHIAT HUM D, V51, P986, DOI 10.1007/s10578-020-00981-y
   Xie XY, 2020, JAMA PEDIATR, V174, P898, DOI 10.1001/jamapediatrics.2020.1619
   Zimmer-Gembeck M.J., 2016, DEV PSYCHOPATHOL, P1, DOI [10.1002/9781119125556.devpsy410, DOI 10.1002/9781119125556.DEVPSY410]
   Zimmer-Gembeck MJ, 2011, INT J BEHAV DEV, V35, P1, DOI 10.1177/0165025410384923
NR 63
TC 0
Z9 0
U1 3
U2 3
PU ROUTLEDGE JOURNALS, TAYLOR & FRANCIS LTD
PI ABINGDON
PA 2-4 PARK SQUARE, MILTON PARK, ABINGDON OX14 4RN, OXON, ENGLAND
SN 0332-3315
EI 1747-4965
J9 IRISH EDUC STUD
JI Ir. Educ. Stud.
DI 10.1080/03323315.2022.2088593
EA JUN 2022
PG 19
WC Education & Educational Research
WE Social Science Citation Index (SSCI)
SC Education & Educational Research
GA 2J1QO
UT WOS:000815440900001
OA hybrid
DA 2022-11-04
ER

PT J
AU Kale, D
   Perski, O
   Herbec, A
   Beard, E
   Shahab, L
AF Kale, Dimitra
   Perski, Olga
   Herbec, Aleksandra
   Beard, Emma
   Shahab, Lion
TI Changes in Cigarette Smoking and Vaping in Response to the COVID-19
   Pandemic in the UK: Findings from Baseline and 12-Month Follow up of
   HEBECO Study
SO INTERNATIONAL JOURNAL OF ENVIRONMENTAL RESEARCH AND PUBLIC HEALTH
LA English
DT Article
DE smoking; vaping; cessation; COVID-19; UK; cohort study; socioeconomic
   factors
ID PREDICTORS
AB This study investigated UK adults' changes in cigarette smoking and vaping during the COVID-19 pandemic and factors associated with any changes. Data were from an online longitudinal study. A self-selected sample (n = 332) of 228 smokers and 155 vapers (51 participants were both smokers and vapers) completed 5 surveys between April 2020 and June 2021. Participants self-reported data on sociodemographics, COVID-19-related, and smoking/vaping characteristics. During the 12 months of observations, among smokers, 45% self-reported a quit attempt (27.5% due to COVID-19-related reasons) since the onset of COVID-19 pandemic and the quit rate was 17.5%. At 12 months, 35.1% of continuing smokers (n = 174) reported smoking less and 37.9% the same, while 27.0% reported an increase in the number of cigarettes smoked/day. Among vapers, 25.0% self-reported a quit attempt (16.1% due to COVID-19-related reasons) and the quit rate was 18.1%. At 12 months, 47.7% of continuing vapers (n = 109) reported no change in the frequency of vaping/hour, while a similar proportion reported vaping less (27.5%) and more (24.8%). Motivation to quit smoking and being younger were associated with making a smoking quit attempt and smoking cessation. Being a cigarette smoker was associated with vaping cessation. Among a self-selected sample, COVID-19 stimulated more interest in reducing or quitting cigarette smoking than vaping.
C1 [Kale, Dimitra; Perski, Olga; Herbec, Aleksandra; Beard, Emma; Shahab, Lion] UCL, Dept Behav Sci & Hlth, London WC1E 7HB, England.
   [Kale, Dimitra; Perski, Olga; Beard, Emma; Shahab, Lion] SPECTRUM Res Consortium, Edinburgh EH8 9YL, Midlothian, Scotland.
   [Herbec, Aleksandra] UCL, Dept Clin Educ & Hlth Psychol, London WC1E 6BT, England.
RP Kale, D (通讯作者)，UCL, Dept Behav Sci & Hlth, London WC1E 7HB, England.; Kale, D (通讯作者)，SPECTRUM Res Consortium, Edinburgh EH8 9YL, Midlothian, Scotland.
EM Dimitra.kale.09@ucl.ac.uk; Olga.perski@ucl.ac.uk; a.herbec@ucl.ac.uk;
   e.beard@ucl.ac.uk; lion.shahab@ucl.ac.uk
RI Shahab, Lion/B-5835-2009
OI Shahab, Lion/0000-0003-4033-442X; Kale, Dimitra/0000-0002-8845-7114
FU Cancer Research UK [C1417/A22962]
FX FundingD.K., A.H., O.P. and E.B. receive salary support from Cancer
   Research UK (C1417/A22962). Funders had no role in the design and
   conduct of the study; collection, management, analysis, and
   interpretation of the data; preparation, review or approval of the
   manuscript; and decision to submit the manuscript for publication.
CR Alqahtani JS, 2020, PLOS ONE, V15, DOI 10.1371/journal.pone.0233147
   [Anonymous], 2020, ACTION SMOKING HLTH
   Benowitz NL, 2020, NICOTINE TOB RES, V22, P1086, DOI 10.1093/ntr/ntz132
   Berg CJ, 2010, ADDICT BEHAV, V35, P900, DOI 10.1016/j.addbeh.2010.06.009
   Caponnetto P, 2020, HEALTH PSYCHOL RES, V8, P68, DOI 10.4081/hpr.2020.9124
   Changeux JP, 2020, CR BIOL, V343, P33, DOI 10.5802/crbiol.8
   Chertok IRA, 2020, PUBLIC HEALTH NURS, V37, P854, DOI 10.1111/phn.12814
   Clift AK, 2022, THORAX, V77, P65, DOI 10.1136/thoraxjnl-2021-217080
   Di Renzo L, 2020, J TRANSL MED, V18, DOI 10.1186/s12967-020-02399-5
   Dicken SJ, 2021, NUTRIENTS, V13, DOI 10.3390/nu13092911
   Ding D, 2020, BRIT J SPORT MED, V54, P1183, DOI 10.1136/bjsports-2020-102575
   El-Toukhy S, 2021, J MED INTERNET RES, V23, DOI 10.2196/24593
   Fancourt D, 2021, LANCET PSYCHIAT, V8, P141, DOI 10.1016/S2215-0366(20)30482-X
   Farsalinos K, 2020, THER ADV CHRONIC DIS, V11, DOI 10.1177/2040622320935765
   Fidler JA, 2011, BMC PUBLIC HEALTH, V11, DOI 10.1186/1471-2458-11-479
   Harris PA, 2019, J BIOMED INFORM, V95, DOI 10.1016/j.jbi.2019.103208
   Harris PA, 2009, J BIOMED INFORM, V42, P377, DOI 10.1016/j.jbi.2008.08.010
   HEATHERTON TF, 1989, BRIT J ADDICT, V84, P791
   Jackson SE, 2021, ADDICTION, V116, P1233, DOI 10.1111/add.15295
   Jackson SE, 2021, TOB CONTROL, V30, pE111, DOI 10.1136/tobaccocontrol-2020-055933
   Jose T, 2021, J PRIM CARE COMMUNIT, V12, DOI 10.1177/21501327211024391
   Kale D, 2021, DRUG ALCOHOL DEPEN, V221, DOI 10.1016/j.drugalcdep.2021.108590
   Kale D, 2015, ADDICTION, V110, P1653, DOI 10.1111/add.12972
   Klemperer EM, 2020, NICOTINE TOB RES, V22, P1662, DOI 10.1093/ntr/ntaa072
   Kotz D, 2013, DRUG ALCOHOL DEPEN, V128, P15, DOI 10.1016/j.drugalcdep.2012.07.012
   McNeill A., 2019, VAPING ENGLAND EVIDE
   National Center for Chronic Disease Prevention and Health Promotion (US) Office on Smoking and Health, 2014, HLTH CONS SMOK 50 YE
   Perski O, 2020, JMIR MHEALTH UHEALTH, V8, DOI 10.2196/19494
   Shahab L, 2017, ANN INTERN MED, V166, P390, DOI 10.7326/M16-1107
   Simons D, 2021, ADDICTION, V116, P1319, DOI 10.1111/add.15276
   Sokolovsky AW, 2021, ADDICT BEHAV, V115, DOI 10.1016/j.addbeh.2020.106783
   Tattan-Birch H, 2021, ADDICTION, V116, P1186, DOI 10.1111/add.15251
   Vangeli E, 2011, ADDICTION, V106, P2110, DOI 10.1111/j.1360-0443.2011.03565.x
   West R., TOP LINE FINDINGS SM
   White AM, 2021, NICOTINE TOB RES, V23, P1617, DOI 10.1093/ntr/ntab053
   World Health Organization (WHO), 2020, SMOK VAP COVID 19
   Yach D, 2020, NICOTINE TOB RES, V22, P1671, DOI 10.1093/ntr/ntaa097
   Yingst JM, 2021, INT J ENV RES PUB HE, V18, DOI 10.3390/ijerph18041795
NR 38
TC 5
Z9 5
U1 0
U2 0
PU MDPI
PI BASEL
PA ST ALBAN-ANLAGE 66, CH-4052 BASEL, SWITZERLAND
EI 1660-4601
J9 INT J ENV RES PUB HE
JI Int. J. Environ. Res. Public Health
PD JAN
PY 2022
VL 19
IS 2
AR 630
DI 10.3390/ijerph19020630
PG 16
WC Environmental Sciences; Public, Environmental & Occupational Health
WE Science Citation Index Expanded (SCI-EXPANDED); Social Science Citation Index (SSCI)
SC Environmental Sciences & Ecology; Public, Environmental & Occupational
   Health
GA YO6RI
UT WOS:000748065700001
PM 35055451
OA gold, Green Published
DA 2022-11-04
ER

PT J
AU Alsaidi, I
   Santos, FD
   Plard, B
   Janvier, E
   Tinland, A
   Hafni, A
   Mosnier, E
AF Alsaidi, Ismail
   Santos, Frederic De Sousa
   Plard, Berengere
   Janvier, Elise
   Tinland, Aurelie
   Hafni, Abdelmajid
   Mosnier, Emilie
TI Factors associated with SARS-CoV2 infection and care pathways among the
   most vulnerable populations living in Marseille: a case control study
SO BMC PUBLIC HEALTH
LA English
DT Article
DE COVID-19; Risk factors; Vulnerable populations; Social determinants of
   health; Healthcare disparities; Healthcare delivery
ID COVID-19
AB Background The Covid-19 pandemic has led to substantial and unexpected increases in morbidity and mortality in France. Vulnerable populations housed in accommodation centres have a greater risk of infection because collective housing and their dependence on social support services mean it is more difficult to apply preventive measures. They are also at greater risk of developing severe forms of Covid-19 and waiting longer before seeking healthcare (for Covid-19 or other) treatment. We aimed to identify the factors associated with SARS-CoV2 infection in the most vulnerable populations in the city of Marseille. Methods The study sample comprised users of various services provided by the association AAJT in Marseille, France, some presenting symptoms suggestive of Covid-19 and others not. All had routine health surveillance provided by AAJT's dedicated healthcare team between March 2020 and May 2020. Using univariate and multivariate analyses, we studied the influence of several variables on morbidity associated with Covid-19. Results The study included 64 participants, 29 of whom tested positive for Covid-19 and 35 control subjects. Median age was 21.16 years old. Individuals in the 'Covid-19 case' group (p < 0.005) - which included persons testing positive and those suspected of being infected - were younger. The study sample's male/female ratio was seven. In our multivariate analyses, living in a shared apartment and poor adherence to social distancing measures were factors associated with Covid-19 infection. Furthermore, mental health problems - such as anxiety disorder - were very frequent in the study sample. Conclusions Allocating more and specific housing units to structures providing accommodation services to the most vulnerable people would seem to be a decisive factor in controlling the spread of SARS-CoV2, and deserves more attention from public authorities.
C1 [Alsaidi, Ismail; Tinland, Aurelie; Mosnier, Emilie] Aix Marseille Univ, Sch Med, La Timone Med Campus, Marseille, France.
   [Santos, Frederic De Sousa; Plard, Berengere; Janvier, Elise] Assoc Aide Jeunes Travailleurs, Marseille, France.
   [Tinland, Aurelie] CEReSS Hlth Serv Res & Qual Life Ctr, Marseille, France.
   [Hafni, Abdelmajid] Alphabio, Marseille, France.
   [Mosnier, Emilie] Ctr Hosp Ales Cevenne, Ales, France.
   [Alsaidi, Ismail; Mosnier, Emilie] ISSPAM, INSERM, IRD, SESSTIM, Marseille, France.
RP Alsaidi, I (通讯作者)，Aix Marseille Univ, Sch Med, La Timone Med Campus, Marseille, France.; Alsaidi, I (通讯作者)，ISSPAM, INSERM, IRD, SESSTIM, Marseille, France.
EM ismailalsa@hotmail.fr
RI MOSNIER, Emilie/GXV-4053-2022
OI MOSNIER, Emilie/0000-0002-6004-3323; Alsaidi, Ismail/0000-0002-7274-6288
FU AAJT; PACA ARS
FX The AAJT is the promoter of this retro-prospective case-control
   observational study. The research conducted for this study represents
   one of the components of the regional program for access to prevention
   and care for the most disadvantaged (PRAPS) for which the AAJT receives
   funding. Set up by the Provence-Alpes-Cote d'Azur Regional Health Agency
   (PACA ARS), the PRAPS aims to reduce health inequalities and provide
   vulnerable people with access to appropriate healthcare. This study is
   therefore part of a process of leveraging this funding allocated by the
   PACA ARS. The funding bodies played no role in the design of the study
   and collection, analysis, and interpretation of data and in writing the
   manuscript.
CR AAJT, AAJT CHIFFR PER 1 JA
   Baggett TP, 2020, JAMA-J AM MED ASSOC, V323, P2191, DOI 10.1001/jama.2020.6887
   Baktavatsalou Ravi, 2020, PRECARITE CONDITIONS
   Chan JFW, 2020, CLIN INFECT DIS, V71, P2139, DOI 10.1093/cid/ciaa644
   Chen Xuyu, 2020, Int J Environ Res Public Health, V17, DOI 10.3390/ijerph17082893
   Chia PY, 2020, NAT COMMUN, V11, DOI 10.1038/s41467-020-16670-2
   Chu DK, 2020, LANCET, V395, P1973, DOI 10.1016/S0140-6736(20)31142-9
   Chu HY, 2020, NEW ENGL J MED, V383, P185, DOI 10.1056/NEJMc2008646
   de Lusignan S, 2020, LANCET INFECT DIS, V20, P1034, DOI 10.1016/S1473-3099(20)30371-6
   Desson Z, 2020, HEALTH POLICY TECHN, V9, P430, DOI 10.1016/j.hlpt.2020.09.002
   Dhama K, 2020, CLIN MICROBIOL REV, V33, DOI 10.1128/CMR.00028-20
   Fauver JR, 2020, CELL, V181, P990, DOI 10.1016/j.cell.2020.04.021
   Gonzalez-Reiche AS, 2020, SCIENCE, V369, P297, DOI 10.1126/science.abc1917
   Gowda GS, 2020, ASIAN J PSYCHIATR, V54, DOI 10.1016/j.ajp.2020.102268
   Haute Autorite de Sante, REP RAP CADR COVID 1
   Haute Autorite de Sante, PRIS CHARG PAT COVID
   Haute Autorite de Sante, COVID 19 MES BARR QU
   Insee, 17 HAB VIV SOUS SEUI
   Jamison AM, 2020, HARVARD KENNEDY SCH, V1, P1, DOI [10.37016/mr-2020-38, DOI 10.37016/MR-2020-38]
   Karadag E, 2020, J MED VIROL, V92, P1511, DOI 10.1002/jmv.26035
   Kirby T, 2020, LANCET RESP MED, V8, P447, DOI 10.1016/S2213-2600(20)30160-0
   Kuderer NM, 2020, LANCET, V395, P1907, DOI 10.1016/S0140-6736(20)31187-9
   Lescure FX, 2020, LANCET INFECT DIS, V20, P697, DOI 10.1016/S1473-3099(20)30200-0
   Lokken EM, 2020, AM J OBSTET GYNECOL, V223, DOI 10.1016/j.ajog.2020.05.031
   Manivel Christian, COVID 19 EP QUI SUIT
   Mehra MR, 2020, NEW ENGL J MED, V382, DOI 10.1056/NEJMoa2007621
   Ministere des Solidariteset de la Sante, 2020, CONS REC APPL DEC PR
   Mydin HH, 2018, EUR RESPIR J, V52, DOI 10.1183/13993003.congress-2018.PA3137
   NEDERHOF AJ, 1985, EUR J SOC PSYCHOL, V15, P263, DOI 10.1002/ejsp.2420150303
   Niedzwiedz CL, 2020, BMC MED, V18, DOI 10.1186/s12916-020-01640-8
   Petrilli CM, 2020, BMJ-BRIT MED J, V369, DOI [10.12890/2020_001747, 10.1136/bmj.m1966]
   Potvin L, 2020, CAN J PUBLIC HEALTH, V111, P308, DOI 10.17269/s41997-020-00344-z
   Pursch B, 2020, SOC SCI MED, V248, DOI 10.1016/j.socscimed.2020.112838
   Rode Antoine, 2010, NON RECOURS SOINS PO
   Rong XM, 2020, MATH BIOSCI ENG, V17, P2725, DOI 10.3934/mbe.2020149
   Salje H, 2020, SCIENCE, V369, P208, DOI 10.1126/science.abc3517
   Sallam M, 2021, INT J ENV RES PUB HE, V18, DOI 10.3390/ijerph18052407
   Sarkodie SA, 2021, ENVIRON DEV SUSTAIN, V23, P5005, DOI 10.1007/s10668-020-00801-2
   Sass C, 2006, Sante Publique, V18, P513
   Shi SB, 2020, EUR HEART J, V41, P2070, DOI 10.1093/eurheartj/ehaa408
   Smith JC, 2020, DEV CELL, V53, P514, DOI 10.1016/j.devcel.2020.05.012
   Su ZH, 2021, GLOBALIZATION HEALTH, V17, DOI 10.1186/s12992-020-00654-4
   Temime Emile, 1985, REV HIST
   Vindegaard N, 2020, BRAIN BEHAV IMMUN, V89, P531, DOI 10.1016/j.bbi.2020.05.048
   Vizcarra P, 2020, LANCET HIV, V7, pE554, DOI 10.1016/S2352-3018(20)30164-8
   WHO, LAB TEST COR DIS 201
NR 46
TC 1
Z9 1
U1 2
U2 5
PU BMC
PI LONDON
PA CAMPUS, 4 CRINAN ST, LONDON N1 9XW, ENGLAND
EI 1471-2458
J9 BMC PUBLIC HEALTH
JI BMC Public Health
PD SEP 19
PY 2021
VL 21
IS 1
AR 1704
DI 10.1186/s12889-021-11716-6
PG 14
WC Public, Environmental & Occupational Health
WE Science Citation Index Expanded (SCI-EXPANDED)
SC Public, Environmental & Occupational Health
GA US1EN
UT WOS:000697179500003
PM 34538240
OA Green Published, gold, Green Submitted
DA 2022-11-04
ER

PT J
AU Anyanwu, P
   Moriarty, Y
   McCutchan, G
   Grozeva, D
   Goddard, M
   Whitelock, V
   Cannings-John, R
   Quinn-Scoggins, H
   Hughes, J
   Gjini, A
   Hepburn, J
   Osborne, K
   Robling, M
   Townson, J
   Waller, J
   Whitaker, KL
   Brown, J
   Brain, K
   Moore, G
AF Anyanwu, Philip
   Moriarty, Yvonne
   McCutchan, Grace
   Grozeva, Detelina
   Goddard, Mark
   Whitelock, Victoria
   Cannings-John, Rebecca
   Quinn-Scoggins, Harriet
   Hughes, Jacqueline
   Gjini, Ardiana
   Hepburn, Julie
   Osborne, Kirstie
   Robling, Michael
   Townson, Julia
   Waller, Jo
   Whitaker, Katriina L.
   Brown, Jamie
   Brain, Kate
   Moore, Graham
TI Health behaviour change among UK adults during the pandemic: findings
   from the COVID-19 cancer attitudes and behaviours study
SO BMC PUBLIC HEALTH
LA English
DT Article
DE Coronavirus disease 2019 (COVID-19); Lockdown; Health behaviour change;
   Attitudes
AB Background COVID-19 related lockdowns may have affected engagement in health behaviours among the UK adult population. This prospective observational study assessed socio-demographic patterning in attempts to change and maintain a range of health behaviours and changes between two time points during the pandemic. Methods Adults aged 18 years and over (n = 4,978) were recruited using Dynata (an online market research platform) and the HealthWise Wales platform, supplemented through social media advertising. Online surveys were conducted in August/September 2020 when lockdown restrictions eased in the UK following the first major UK lockdown (survey phase 1) and in February/March 2021 during a further national lockdown (survey phase 2). Measures derived from the Cancer Awareness Measure included self-reported attempts to reduce alcohol consumption, increase fruit/vegetable consumption, increase physical activity, lose weight and reduce/stop smoking. Multivariable logistic regressions were used to assess individual health behaviour change attempts over time, adjusted for age, sex, ethnicity, employment and education. Results Around half of participants in survey phase 1 reported trying to increase physical activity (n = 2607, 52.4%), increase fruit/vegetables (n = 2445, 49.1%) and lose weight (n = 2413, 48.5%), with 19.0% (n = 948) trying to reduce alcohol consumption among people who drink. Among the 738 participants who smoked, 51.5% (n = 380) were trying to reduce and 27.4% (n = 202) to stop smoking completely. Most behaviour change attempts were more common among women, younger adults and minority ethnic group participants. Efforts to reduce smoking (aOR: 0.98, 95% CI: 0.82-1.17) and stop smoking (aOR: 0.98, 95% CI: 0.80-1.20) did not differ significantly in phase 2 compared to phase 1. Similarly, changes over time in attempts to improve other health behaviours were not statistically significant: physical activity (aOR: 1.07; 95% CI: 0.99-1.16); weight loss (aOR: 0.95; 95% CI: 0.90-1.00); fruit/vegetable intake (aOR: 0.98, 95% CI: 0.91-1.06) and alcohol use (aOR: 1.32, 95% CI: 0.92-1.91). Conclusion A substantial proportion of participants reported attempts to change health behaviours in the initial survey phase. However, the lack of change observed over time indicated that overall motivation to engage in healthy behaviours was sustained among the UK adult population, from a period shortly after the first lockdown toward the end of the second prolonged lockdown.
C1 [Anyanwu, Philip] Cardiff Univ, Ctr Med Educ, Sch Med, Cardiff, Wales.
   [Anyanwu, Philip; McCutchan, Grace] Cardiff Univ, Sch Med, Div Populat Med, Cardiff, Wales.
   [Moriarty, Yvonne; Grozeva, Detelina; Goddard, Mark; Cannings-John, Rebecca; Hughes, Jacqueline; Robling, Michael; Townson, Julia] Cardiff Univ, Ctr Trials Res, Cardiff, Wales.
   [Whitelock, Victoria; Osborne, Kirstie] Canc Res UK, Canc Intelligence, London, England.
   [Quinn-Scoggins, Harriet; Brain, Kate] Cardiff Univ, PRIME Ctr Wales, Sch Med, Div Populat Med, Cardiff, Wales.
   [Gjini, Ardiana] Publ Hlth Wales, Cardiff, Wales.
   [Gjini, Ardiana] Cardiff Univ, Cardiff, Wales.
   [Hepburn, Julie] Hlth & Care Res Wales Support Ctr, Publ Involvement Community, Cardiff, Wales.
   [Robling, Michael; Moore, Graham] Cardiff Univ, DECIPHer Ctr Dev Evaluat Complex & Implementat Pu, Sch Social Sci, Cardiff, Wales.
   [Waller, Jo] Kings Coll London, Sch Canc & Pharmaceut Sci, London, England.
   [Whitaker, Katriina L.] Univ Surrey, Sch Hlth Sci, Guildford, Surrey, England.
   [Brown, Jamie] UCL, Dept Behav Sci & Hlth, London, England.
RP Anyanwu, P (通讯作者)，Cardiff Univ, Ctr Med Educ, Sch Med, Cardiff, Wales.; Anyanwu, P (通讯作者)，Cardiff Univ, Sch Med, Div Populat Med, Cardiff, Wales.
EM AnyanwuP@cardiff.ac.uk
RI ; Brown, Jamie/F-4413-2011
OI Townson, Julia/0000-0001-8679-3619; Brown, Jamie/0000-0002-2797-5428;
   Waller, Jo/0000-0003-4025-9132
FU Economic and Social Research Council as part of UK Research and
   Innovation's Rapid Response to COVID-19 [ES/V00591X/1]; Health and Care
   Research Wales [517,195, 517,190]; Health and Care Research Wales;
   Cancer Research UK Career Development Fellowship [C7492/A17219]; Cancer
   Research UK
FX This work was supported by Economic and Social Research Council as part
   of UK Research and Innovation's Rapid Response to COVID-19 grant number
   ES/V00591X/1. This study was facilitated by HealthWise Wales, the Health
   and Care Research Wales initiative, which is led by Cardiff University
   in collaboration with SAIL, Swansea University. The research comes under
   the auspices of the Health and Care Research Wales funded Primary and
   Emergency Care Research Centre (PRIME) (517,195) and Wales Cancer
   Research Centre (517,190). DECIPHer and The Centre for Trials Research
   receive funding from Health and Care Research Wales and Health and Care
   Research Wales and Cancer Research UK. JW is funded by a Cancer Research
   UK Career Development Fellowship (C7492/A17219).
CR Anderson P, 2022, PLOS ONE, V17, DOI 10.1371/journal.pone.0261609
   Bakaloudi Dimitra Rafailia, 2021, Clin Nutr, DOI 10.1016/j.clnu.2021.04.020
   Bakaloudi Dimitra Rafailia, 2021, Clin Nutr, DOI 10.1016/j.clnu.2021.04.015
   Bann D, 2021, J EPIDEMIOL COMMUN H, V75, P1136, DOI 10.1136/jech-2020-215664
   Bar-Zeev Y, 2021, INT J ENV RES PUB HE, V18, DOI 10.3390/ijerph18041931
   Barber SJ, 2021, J GERONTOL B-PSYCHOL, V76, pE17, DOI 10.1093/geronb/gbaa068
   Cattaruzza Maria Sofia, 2020, Acta Biomed, V91, P106, DOI 10.23750/abm.v91i2.9698
   de Boer WIJ, 2021, PREV MED, V153, DOI 10.1016/j.ypmed.2021.106823
   *GBD 2019 RISK FAC, 2019, LANCET, V0396
   Guignard R, 2021, EUR J PUBLIC HEALTH, V31, P1076, DOI 10.1093/eurpub/ckab054
   Hardie I, ADDICTION
   Jackson Sarah E, 2022, Addiction, V117, P772, DOI 10.1111/add.15656
   Jackson SE, 2021, ADDICTION, V116, P1233, DOI 10.1111/add.15295
   Jackson SE, 2021, TOB CONTROL, V30, pE111, DOI 10.1136/tobaccocontrol-2020-055933
   Jin JM, 2020, FRONT PUBLIC HEALTH, V8, DOI 10.3389/fpubh.2020.00152
   Kalligeros M, 2020, OBESITY, V28, P1200, DOI 10.1002/oby.22859
   Kelley K, 2003, INT J QUAL HEALTH C, V15, P261, DOI 10.1093/intqhc/mzg031
   Larson N, 2021, J ACAD NUTR DIET, V121, P1679, DOI [10.1016/j.j.2021.05.018, 10.1016/j.jand.2021.05.018]
   Loud EE, 2021, INT J ENV RES PUB HE, V18, DOI 10.3390/ijerph182010905
   MacDonald RR, 2002, BRIT J MATH STAT PSY, V55, P193
   Mervosh S, 2020, NEW YORK TIMES
   Moriarty Y, 2020, COVID HLTH HELP SEEK
   Naughton F, 2021, BRIT J HEALTH PSYCH, V26, P624, DOI 10.1111/bjhp.12500
   Naumann E, 2020, EUR POLICY ANAL, V6, P191, DOI 10.1002/epa2.1091
   Niedzwiedz CL, 2021, J EPIDEMIOL COMMUN H, V75, P224, DOI 10.1136/jech-2020-215060
   Niedzwiedz CL, 2020, BMC MED, V18, DOI 10.1186/s12916-020-01640-8
   Office PMs, 2020, PRIM MIN STAT COR CO
   Quinn-Scoggins HD, 2021, BMJ OPEN, V11, DOI 10.1136/bmjopen-2021-053095
   Runacres A, 2021, INT J ENV RES PUB HE, V18, DOI 10.3390/ijerph182111286
   Simons D, 2021, ADDICTION, V116, P1319, DOI 10.1111/add.15276
   Sterne JAC, 2009, BMJ-BRIT MED J, V339, DOI 10.1136/bmj.b2393
   Stubbings S, 2009, BRIT J CANCER, V101, pS13, DOI 10.1038/sj.bjc.6605385
   Tan Jasmine, 2021, medRxiv, DOI 10.1101/2021.04.14.21255448
   Testino G, 2020, ALCOHOL ALCOHOLISM, V55, P344, DOI 10.1093/alcalc/agaa037
   Tondo L., 2020, GUARDIAN
   Vogel EA, 2021, INT J ENV RES PUB HE, V18, DOI 10.3390/ijerph18147621
   von Elm E, 2008, J CLIN EPIDEMIOL, V61, P344, DOI 10.1016/j.jclinepi.2007.11.008
   Welsh Government, 2021, HEALTHWISE WALES
   Yanez ND, 2020, BMC PUBLIC HEALTH, V20, DOI 10.1186/s12889-020-09826-8
   Zaccagni L, 2021, INT J ENV RES PUB HE, V18, DOI 10.3390/ijerph18126416
NR 40
TC 0
Z9 0
U1 0
U2 0
PU BMC
PI LONDON
PA CAMPUS, 4 CRINAN ST, LONDON N1 9XW, ENGLAND
EI 1471-2458
J9 BMC PUBLIC HEALTH
JI BMC Public Health
PD JUL 28
PY 2022
VL 22
IS 1
AR 1437
DI 10.1186/s12889-022-13870-x
PG 9
WC Public, Environmental & Occupational Health
WE Science Citation Index Expanded (SCI-EXPANDED)
SC Public, Environmental & Occupational Health
GA 3I4HC
UT WOS:000832679100001
PM 35902822
OA Green Published, Green Accepted, gold
DA 2022-11-04
ER

PT J
AU Tedja, AM
   Shanmugam, MS
   Stathis, S
   Middeldorp, CM
AF Tedja, Amy M.
   Shanmugam, Meenakshi S.
   Stathis, Stephen
   Middeldorp, Christel M.
TI Short research article: COVID-19 and its impact on child and youth
   mental health service demand in the community and emergency department
SO CHILD AND ADOLESCENT MENTAL HEALTH
LA English
DT Article; Early Access
DE Child and adolescent mental health; Covid-19; community mental health
   services; emergency department presentations; service demand
AB Background To explore changes in child and youth mental health service (CYMHS) demand in Brisbane, Australia, following the COVID pandemic. Methods The number of monthly presentations and referrals to respectively the emergency department (ED) and community CYMHS were compared among 2018, 2019 and 2020. Results The study shows a marked increase in referrals to ED starting from July and in the community from May 2020. In the population referred to as community teams, the proportions of Indigenous children and those from lower socio-economic areas decreased. Conclusions The COVID-19 pandemic has aggravated the supply and demand disparity in CYMHS, with the largest effect on the most vulnerable families.
C1 [Tedja, Amy M.; Shanmugam, Meenakshi S.; Stathis, Stephen; Middeldorp, Christel M.] Childrens Hlth Queensland Hosp & Hlth Serv, Child & Youth Mental Hlth Serv, Brisbane, Qld, Australia.
   [Stathis, Stephen; Middeldorp, Christel M.] Univ Queensland, Child Hlth Res Ctr, Brisbane, Qld, Australia.
RP Middeldorp, CM (通讯作者)，Ctr Childrens Hlth Res, 62 Graham St, South Brisbane, Qld 4101, Australia.
EM c.middeldorp@uq.edu.au
RI Middeldorp, Christel/L-7728-2017
OI Middeldorp, Christel/0000-0002-6218-0428
CR Fegert JM, 2020, CHILD ADOL PSYCH MEN, V14, DOI 10.1186/s13034-020-00329-3
   Holmes EA, 2020, LANCET PSYCHIAT, V7, P547, DOI 10.1016/S2215-0366(20)30168-1
   Leeb RT, 2020, MMWR-MORBID MORTAL W, V69, P1675, DOI 10.15585/mmwr.mm6945a3
   McNicholas F, 2021, BJPSYCH OPEN, V7, DOI 10.1192/bjo.2021.48
   Newlove-Delgado T, 2021, LANCET PSYCHIAT, V8, P353, DOI 10.1016/S2215-0366(20)30570-8
   Panchal U, 2021, EUR CHILD ADOLES PSY, DOI 10.1007/s00787-021-01856-w
   Parsons H, 2021, J CLIN MED, V10, DOI 10.3390/jcm10153385
   Racine N, 2020, PSYCHIAT RES, V292, DOI 10.1016/j.psychres.2020.113307
   Revet A, 2022, EUR CHILD ADOLES PSY, V31, P795, DOI 10.1007/s00787-020-01699-x
   Sawyer MG, 2018, AUST NZ J PSYCHIAT, V52, P972, DOI 10.1177/0004867418760713
   Spettigue W, 2021, J EAT DISORD, V9, DOI 10.1186/s40337-021-00419-3
   Thabrew H, 2017, AUST NZ J PSYCHIAT, V51, P971, DOI 10.1177/0004867417718946
   Tromans S, 2020, BJPSYCH OPEN, V6, DOI 10.1192/bjo.2020.104
NR 13
TC 0
Z9 0
U1 1
U2 1
PU WILEY
PI HOBOKEN
PA 111 RIVER ST, HOBOKEN 07030-5774, NJ USA
SN 1475-357X
EI 1475-3588
J9 CHILD ADOL MENT H-UK
JI Child Adolesc. Ment. Health
DI 10.1111/camh.12593
EA AUG 2022
PG 5
WC Psychology, Clinical; Pediatrics; Psychiatry
WE Science Citation Index Expanded (SCI-EXPANDED); Social Science Citation Index (SSCI)
SC Psychology; Pediatrics; Psychiatry
GA 3T7RF
UT WOS:000840468300001
PM 35970198
OA Green Published
DA 2022-11-04
ER

PT J
AU Andriyani, FD
   Biddle, SJH
   De Cocker, K
AF Andriyani, Fitria Dwi
   Biddle, Stuart J. H.
   De Cocker, Katrien
TI Adolescents' physical activity and sedentary behaviour in Indonesia
   during the COVID-19 pandemic: a qualitative study of mothers'
   perspectives
SO BMC PUBLIC HEALTH
LA English
DT Article
DE COVID-19; Health; Youth; Physical activity; Screen time; Sedentary
   behaviour
ID SCHOOL-AGED CHILDREN; HEALTH INDICATORS; GUIDELINES; YOUTH
AB Background Socio-behavioural adaptations during the COVID-19 pandemic may have significantly affected adolescents' lifestyle. This study aimed to explore possible reasons affecting changes in physical activity and sedentary behaviour in Indonesian adolescents during the pandemic based on mothers' perspectives. Methods We recruited parents (n = 20) from the Yogyakarta region of Indonesia (July-August 2020) using purposive and snowball sampling. Individual interviews were audio-recorded, transcribed verbatim and anonymised. Data were imported into NVivo software for a reflexive thematic analysis. Results The interviews lasted between 38 and 113 min (M = 65 min). Participants' age ranged between 36 and 54 years (M = 42.6 years). Participants' children ranged in age from 12 to 15 years (M = 13.7 years, female: 9, male: 11). Themes related to changes in physical activity during the pandemic were 1) self-determination and enjoyment, 2) supports from others, and 3) physical activity facilities and equipment. Themes related to changes in sedentary behaviour during the pandemic included 1) educational demands, 2) psychological effects due to the pandemic, 3) devices and internet availability, 4) parental control, and 5) social facilitators. Conclusions During the pandemic, mothers perceived their children to be less active and using more screen-based devices, either for educational or recreational purposes, compared to before. The present themes might be useful when developing interventions and policies promoting physical activity and reducing sedentary behaviour in adolescents. Interventions could, for example, consider increasing parents' and adolescents' awareness on current activity guidelines, providing education on healthier recreational screen time, and involving parents, peers, and teachers. Increasing the accessibility of physical activity facilities and equipment, making use of adolescents' favourite program and social media for interventions, and providing activities that are fun and enjoyable may also important.
C1 [Andriyani, Fitria Dwi; Biddle, Stuart J. H.; De Cocker, Katrien] Univ Southern Queensland, Ctr Hlth Res, Physically Act Lifestyles Res Grp USQ PALs, Springfield Cent 4300, Australia.
   [Andriyani, Fitria Dwi] Yogyakarta State Univ, Fac Sports Sci, Dept Sports Educ, Yogyakarta 55281, Indonesia.
   [De Cocker, Katrien] Univ Ghent, Fac Med & Hlth Sci, Dept Movement & Sports Sci, B-9000 Ghent, Belgium.
RP Andriyani, FD (通讯作者)，Univ Southern Queensland, Ctr Hlth Res, Physically Act Lifestyles Res Grp USQ PALs, Springfield Cent 4300, Australia.; Andriyani, FD (通讯作者)，Yogyakarta State Univ, Fac Sports Sci, Dept Sports Educ, Yogyakarta 55281, Indonesia.
EM FitriaDwi.Andriyani@usq.edu.au
RI Andriyani, Fitria/GXA-2282-2022; Andriyani, Fitria Dwi/GXA-2223-2022; De
   Cocker, Katrien/AEV-4609-2022
OI Andriyani, Fitria Dwi/0000-0002-2640-1086
FU Australia Awards Scholarship
FX The authors thank all the participants who volunteered to participate in
   this study. This study is a part of the lead author's PhD research
   project, which is supported by the Australia Awards Scholarship.
CR Alonzo R, 2021, SLEEP MED REV, V56, DOI 10.1016/j.smrv.2020.101414
   Andriyani FD, 2020, INT J ENV RES PUB HE, V17, DOI 10.3390/ijerph17207665
   Barnett TA, 2018, CIRCULATION, V138, pE142, DOI 10.1161/CIR.0000000000000591
   Bates LC, 2020, CHILDREN-BASEL, V7, DOI 10.3390/children7090138
   Becker SP, 2020, J CHILD PSYCHOL PSYC, V61, P757, DOI 10.1111/jcpp.13278
   Biddle SJ., 2021, PSYCHOL PHYS ACTIVIT, V4, DOI [10.4324/9781003127420, DOI 10.4324/9781003127420]
   Braun V., 2019, ANSWERS FREQUENTLY A
   Braun V., 2006, QUAL RES PSYCHOL, V3, P77, DOI 10.1191/1478088706qp063oa
   Braun V, 2021, QUAL RES SPORT EXERC, V13, P201, DOI 10.1080/2159676X.2019.1704846
   Braun V, 2019, QUAL RES SPORT EXERC, V11, P589, DOI 10.1080/2159676X.2019.1628806
   Bull FC, 2020, BRIT J SPORT MED, V54, P1451, DOI 10.1136/bjsports-2020-102955
   Cabanas-Sanchez V, 2019, EUR J SPORT SCI, V19, P696, DOI 10.1080/17461391.2018.1551425
   Carson V, 2016, APPL PHYSIOL NUTR ME, V41, pS240, DOI 10.1139/apnm-2015-0630
   Chaput JP, 2020, INT J BEHAV NUTR PHY, V17, DOI 10.1186/s12966-020-01037-z
   Cheval B, 2021, J SPORT SCI, V39, P699, DOI 10.1080/02640414.2020.1841396
   Creswell J.W., 2009, RES DESIGN QUALITATI
   de Miranda DM, 2020, INT J DISAST RISK RE, V51, DOI 10.1016/j.ijdrr.2020.101845
   DECI EL, 1991, EDUC PSYCHOL-US, V26, P325, DOI 10.1207/s15326985ep2603&4_6
   Doggui R, 2021, INT J BEHAV NUTR PHY, V18, DOI 10.1186/s12966-021-01107-w
   Dunton G, EARLY EFFECTS COVID, DOI [10.33774/coe-2020-kx2rq-v2], DOI 10.33774/COE-2020-KX2RQ-V2]
   Fairclough SJ, 2021, ACTA PAEDIATR, V110, P1985, DOI 10.1111/apa.15843
   Foss C, 2002, J ADV NURS, V40, P242, DOI 10.1046/j.1365-2648.2002.02366.x
   Garcia JM, 2016, J BEHAV MED, V39, P610, DOI 10.1007/s10865-016-9738-6
   Granich J, 2010, HEALTH EDUC RES, V25, P199, DOI 10.1093/her/cyn025
   Guerrero MD, 2020, J SPORT HEALTH SCI, V9, P313, DOI 10.1016/j.jshs.2020.06.005
   Guthold R, 2020, LANCET CHILD ADOLESC, V4, P23, DOI 10.1016/S2352-4642(19)30323-2
   Hidding LM, 2017, INT J ENV RES PUB HE, V14, DOI 10.3390/ijerph14070671
   Hisler G, 2020, SLEEP MED, V66, P92, DOI 10.1016/j.sleep.2019.08.007
   Institute of Medicine NRC, 2011, SCI AD RISK TAK
   Jago R, 2011, MED SCI SPORT EXER, V43, P259, DOI 10.1249/MSS.0b013e3181edefaa
   Jago R, 2009, INT J BEHAV NUTR PHY, V6, DOI 10.1186/1479-5868-6-4
   Kang SF, 2021, J EPIDEMIOL GLOB HEA, V11, P26, DOI 10.2991/jegh.k.200908.001
   Kaushal N, 2014, PREV MED, V67, P221, DOI 10.1016/j.ypmed.2014.07.026
   King DL, 2020, J BEHAV ADDICT, V9, P184, DOI 10.1556/2006.2020.00016
   Lee S, 2021, INT J ENV RES PUB HE, V18, DOI 10.3390/ijerph18020664
   Lopez-Garrido G., SELF DETERMINATION T, P2021
   Mackenzie N, 2006, ISS EDUC RES, V16, P193
   Maitland C, 2013, INT J BEHAV NUTR PHY, V10, DOI 10.1186/1479-5868-10-99
   Maspul K. A., 2020, COVID 19 GLOB PAND W
   McCormack GR, 2020, PREV MED REP, V20, DOI 10.1016/j.pmedr.2020.101275
   Moore SA, 2020, INT J BEHAV NUTR PHY, V17, DOI 10.1186/s12966-020-00987-8
   Moreno MA, 2016, PEDIATRICS, V138, DOI 10.1542/peds.2016-2592
   Morgan DL, 2014, QUAL INQ, V20, P1045, DOI 10.1177/1077800413513733
   Moser A, 2017, EUR J GEN PRACT, V23, P271, DOI 10.1080/13814788.2017.1375093
   Munasinghe S, 2020, J ADOLESCENT HEALTH, V67, P653, DOI 10.1016/j.jadohealth.2020.08.008
   Naderifar M., 2017, STRIDES DEV MED ED, V14, DOI [10.5812/sdme.67670, DOI 10.5812/SDME.67670]
   Neumark-Sztainer D, 2003, ARCH PEDIAT ADOL MED, V157, P803, DOI 10.1001/archpedi.157.8.803
   Nugroho RHS, 2020, STATUS TANGGAP DARUR
   Nugroho S., 2020, KONI DIY MINTA DISDI
   O'Brien BC, 2014, ACAD MED, V89, P1245, DOI 10.1097/ACM.0000000000000388
   Orgiles M, 2020, FRONT PSYCHOL, V11, DOI 10.3389/fpsyg.2020.579038
   Pemerintah Daerah DIY, 2020, S SULT KEL KEB BEL R
   Pietrobelli A, 2020, OBESITY, V28, P1382, DOI 10.1002/oby.22861
   Poitras VJ, 2016, APPL PHYSIOL NUTR ME, V41, pS197, DOI 10.1139/apnm-2015-0663
   Rabionet SE, 2011, QUAL REP, V16, P563
   ROSENSTOCK IM, 1988, HEALTH EDUC QUART, V15, P175, DOI 10.1177/109019818801500203
   Ryan RM, 2020, CONTEMP EDUC PSYCHOL, V61, DOI 10.1016/j.cedpsych.2020.101860
   Sabandar S., 2020, TANGGAP DARURAT CORO
   Salvy SJ, 2008, J PEDIATR PSYCHOL, V33, P39, DOI 10.1093/jpepsy/jsm039
   Sanders T, 2019, INT J BEHAV NUTR PHY, V16, DOI 10.1186/s12966-019-0881-7
   Saunders JB, 2017, J BEHAV ADDICT, V6, P271, DOI 10.1556/2006.6.2017.039
   Saunders TJ, 2016, APPL PHYSIOL NUTR ME, V41, pS283, DOI 10.1139/apnm-2015-0626
   Schuch FB, 2020, PSYCHIAT RES, V292, DOI 10.1016/j.psychres.2020.113339
   Stierlin AS, 2015, INT J BEHAV NUTR PHY, V12, DOI 10.1186/s12966-015-0291-4
   Stiglic N, 2019, BMJ OPEN, V9, DOI 10.1136/bmjopen-2018-023191
   Thomas G, 2021, HEALTH PROMOT J AUST, V32, P238, DOI 10.1002/hpja.440
   Thomas G, 2020, CHILD INDIC RES, V13, P935, DOI 10.1007/s12187-019-09663-1
   Thompson AM, 2005, LEISURE SCI, V27, P421, DOI 10.1080/01490400500227324
   Tremblay MS, 2016, APPL PHYSIOL NUTR ME, V41, pS311, DOI [10.1139/apnm-2016-0151, 10.1139/apnm-2016-0203]
   Tremblay MS, 2011, INT J BEHAV NUTR PHY, V8, DOI 10.1186/1479-5868-8-98
   Twenge JM, 2020, J ADOLESCENCE, V79, P91, DOI 10.1016/j.adolescence.2019.12.018
   Twenge JM, 2018, EMOTION, V18, P765, DOI 10.1037/emo0000403
   UNESCO, 2020, COV 19 IMP ED
   White RL, 2017, AM J PREV MED, V52, P653, DOI 10.1016/j.amepre.2016.12.008
   WHO, 2020, WHO GUID PHYS ACT SE, DOI DOI 10.4324/9780203795002
   WHO, 2020, INTERVENTIONTRIGGERA, P18
   Widyasworo B., 2020, BPO DIY TUTUP SARANA
   Xiang M, 2020, PROG CARDIOVASC DIS, V63, P531, DOI 10.1016/j.pcad.2020.04.013
   Zenic N, 2020, APPL SCI-BASEL, V10, DOI 10.3390/app10113997
NR 79
TC 3
Z9 3
U1 2
U2 7
PU BMC
PI LONDON
PA CAMPUS, 4 CRINAN ST, LONDON N1 9XW, ENGLAND
EI 1471-2458
J9 BMC PUBLIC HEALTH
JI BMC Public Health
PD OCT 15
PY 2021
VL 21
IS 1
AR 1864
DI 10.1186/s12889-021-11931-1
PG 14
WC Public, Environmental & Occupational Health
WE Science Citation Index Expanded (SCI-EXPANDED); Social Science Citation Index (SSCI)
SC Public, Environmental & Occupational Health
GA WH3IM
UT WOS:000707576000001
PM 34654384
OA Green Published, gold, Green Accepted
DA 2022-11-04
ER

PT J
AU Wright, L
   Steptoe, A
   Mak, HW
   Fancourt, D
AF Wright, Liam
   Steptoe, Andrew
   Mak, Hei Wan
   Fancourt, Daisy
TI Do people reduce compliance with COVID-19 guidelines following
   vaccination? A longitudinal analysis of matched UK adults
SO JOURNAL OF EPIDEMIOLOGY AND COMMUNITY HEALTH
LA English
DT Article
DE COVID-19; epidemics; health
AB Introduction COVID-19 vaccines do not confer immediate immunity and vaccinated individuals may still be at risk of transmitting the virus. Governments have not exempted vaccinated individuals from behavioural measures to reduce the spread of COVID-19, such as practising social distancing. However, vaccinated individuals may have reduced compliance with these measures, given lower perceived risks. Methods We used monthly panel data from October 2020 to March 2021 in the UK COVID-19 Social Study to assess changes in compliance following vaccination. Compliance was measured with two items on compliance with guidelines in general and compliance with social distancing. We used matching to create comparable groups of individuals by month of vaccination (January, February or not vaccinated by February) and fixed effects regression to estimate changes in compliance over the study period. Results Compliance increased between October 2020 and March 2021, regardless of vaccination status or month of vaccination. There was no clear evidence that vaccinated individuals decreased compliance relative to those who were not yet vaccinated. Conclusion There was little evidence that sample members vaccinated in January or February reduced compliance after receiving vaccination for COVID-19. Continued monitoring is required as younger individuals receive the vaccine, lockdown restrictions are lifted and individuals receive second doses of the vaccine.
C1 [Wright, Liam] UCL, Inst Educ, London WC1H 0AL, England.
   [Steptoe, Andrew; Mak, Hei Wan; Fancourt, Daisy] UCL, Dept Behav Sci & Hlth, London, England.
RP Wright, L (通讯作者)，UCL, Inst Educ, London WC1H 0AL, England.
EM liam.wright.17@ucl.ac.uk
OI Wright, Liam/0000-0002-6347-5121
FU Nuffield Foundation [WEL/FR-000022583]; MARCH Mental Health Network -
   Cross-Disciplinary Mental Health Network Plus initiative - UK Research
   and Innovation [ES/S002588/1]; Wellcome Trust [205407/Z/16/Z,
   221400/Z/20/Z]; HealthWise Wales; Health and Car Research Wales
   initiative; SAIL, Swansea University
FX This COVID-19 Social Study was funded by the Nuffield Foundation
   (WEL/FR-000022583), but the views expressed are those of the authors and
   not necessarily the Foundation. The study was also supported by the
   MARCH Mental Health Network funded by the Cross-Disciplinary Mental
   Health Network Plus initiative supported by UK Research and Innovation
   (ES/S002588/1) and by the Wellcome Trust (221400/Z/20/Z). DF was funded
   by the Wellcome Trust (205407/Z/16/Z). The study was also supported by
   HealthWise Wales, the Health and Car Research Wales initiative, which is
   led by Cardiff University in collaboration with SAIL, Swansea
   University.
CR Ahrenfeldt LJ, 2021, WIEN KLIN WOCHENSCHR, V133, P393, DOI [10.1007/s00508-020-01793-9, 10.21203/rs.3.rs-61444/v1]
   Barbarot S, 2022, J DERMATOL TREAT, V33, P266, DOI 10.1080/09546634.2020.1750550
   Bish A, 2010, BRIT J HEALTH PSYCH, V15, P797, DOI 10.1348/135910710X485826
   Brewer NT, 2007, ANN BEHAV MED, V34, P95, DOI 10.1007/BF02879925
   Denford S, 2020, UNDERSTANDING PATTER
   European Centre for Disease Prevention and Control, 2021, RISK SARS COV 2 TRAN
   Fancourt, 2020, DO PREDICTORS ADHERE, DOI DOI 10.1101/2020.11.10.20228403
   Hale T., 2020, OXFORD COVID 19 GOVT
   Harper CA, 2021, INT J MENT HEALTH AD, V19, P1875, DOI 10.1007/s11469-020-00281-5
   Ho DE, 2011, J STAT SOFTW, V42
   Hunter P.R., 2021, INFECT DIS EXCEPT HI, DOI [10.1101/2021.02.01.21250957, DOI 10.1101/2021.02.01.21250957]
   Independent SAGE, 2021, MAINT ADH PROT BEHAV
   Ioannidis, 2021, BENEFIT COVID 19 VAC
   Ipsos M, 2020, BRITONS INCREASINGLY
   Mander B., 2021, FINANC TIMES
   McKinlay A, 2021, PUBLIC GLOBAL HLTH
   Michie S, 2011, IMPLEMENT SCI, V6, DOI 10.1186/1748-5908-6-42
   New England Cottontail Regional Initiative, 2021, FY 2021 PERF REP
   NHS England, 2021, COVID 19 VACC ARCH
   ONS, 2021, COR VACC ATT BEHAV E
   PELTZMAN S, 1975, J POLIT ECON, V83, P677, DOI 10.1086/260352
   Petherick A., 2021, WORLDWIDE ASSESSMENT
   Public Health England, 2021, WHY YOU HAV WAIT YOU
   R Core Team, 2021, R LANG ENV STAT COMP
   Reiber C, 2010, ANN EPIDEMIOL, V20, P729, DOI 10.1016/j.annepidem.2010.06.014
   ROSENSTOCK IM, 1988, HEALTH EDUC QUART, V15, P175, DOI 10.1177/109019818801500203
   Rubin GJ, 2021, BMJ
   Scientific Pandemic Insights Group on Behaviours, 2021, SPI B POSS IMP COVID
   Trogen B, 2021, ANN INTERN MED, V174, P858, DOI 10.7326/M20-8251
   Van den Broeck W, 2011, BMC INFECT DIS, V11, DOI [10.1186/1471-2334-11-37, 10.1186/1471-2458-11-575]
   Williams SN, 2020, BMJ OPEN, V10, DOI 10.1136/bmjopen-2020-039334
   Williams SN, 2020, PUBLIC PERCEPTIONS N, DOI DOI 10.1101/2020.11.17.20233486
   Wright L, 2021, LANCET REG HEALTH-EU, V4, DOI 10.1016/j.lanepe.2021.100061
   YouGov, 2021, STAR
   YouGov, 2020, YOUGOV SKY SURV RES
NR 35
TC 8
Z9 8
U1 0
U2 3
PU BMJ PUBLISHING GROUP
PI LONDON
PA BRITISH MED ASSOC HOUSE, TAVISTOCK SQUARE, LONDON WC1H 9JR, ENGLAND
SN 0143-005X
EI 1470-2738
J9 J EPIDEMIOL COMMUN H
JI J. Epidemiol. Community Health
PD FEB
PY 2022
VL 76
IS 2
BP 109
EP 115
DI 10.1136/jech-2021-217179
EA JUL 2021
PG 7
WC Public, Environmental & Occupational Health
WE Science Citation Index Expanded (SCI-EXPANDED); Social Science Citation Index (SSCI)
SC Public, Environmental & Occupational Health
GA YI2BV
UT WOS:000728868800001
PM 34244309
OA Green Published, hybrid, Green Submitted
DA 2022-11-04
ER

PT J
AU Gignac, MAM
   Shahidi, FV
   Jetha, A
   Kristman, V
   Bowring, J
   Cameron, JI
   Tonima, S
   Ibrahim, S
AF Gignac, Monique A. M.
   Shahidi, Faraz, V
   Jetha, Arif
   Kristman, Vicki
   Bowring, Julie
   Cameron, Jill, I
   Tonima, Sabrina
   Ibrahim, Selahadin
TI Impacts of the COVID-19 pandemic on health, financial worries, and
   perceived organizational support among people living with disabilities
   in Canada
SO DISABILITY AND HEALTH JOURNAL
LA English
DT Article
DE COVID-19; Physical disabilities; Mental health disabilities; Employment;
   Work conditions
ID PRECARIOUS EMPLOYMENT; YOUNG-ADULTS; JOB QUALITY; WORK; DISCLOSURE;
   CONSEQUENCES; ARTHRITIS; ILLNESS
AB Background: Individuals with physical or mental health disabilities may be particularly vulnerable to the impact of COVID-19 on their health and employment. Objectives: We examined COVID-19-related concerns for health, finances, and organizational support among workers with no disability, a physical, mental health, or both physical and mental health disability, and factors associated with COVID-19 perceptions. Methods: An online, cross-sectional survey was administered to a sample of Canadians in the first wave of the COVID-19 pandemic. Questions asked about COVID-19 perceptions, demographics (gender, age, education), work context (e.g., sector, contract work) and employment conditions (e.g., job stress, control, accommodation needs). Descriptive, multivariable, and nested regression analyses examined factors associated with COVID-19 perceptions. Results: A total of 3066 participants completed the survey. Workers with both a physical and mental health disability reported significantly greater health and financial concerns and less organizational support than those with no disability. Workers with a physical disability reported more health concerns and those with a mental health disability reported more financial concerns and less organizational support. Respondents with disabilities also reported significant differences in employment conditions (e.g., more contract work, stress, unmet accommodation needs) than those with no disability. Employment conditions were consistently significant predictors of COVID-19 perceptions and attenuated the significance of disability type in analyses. Conclusions: Concerns about the impact of COVID-19 on one's health, finances, and organizational support reflected existing disability inequities in employment conditions and highlight the importance of creating more inclusive employment opportunities for people living with physical and mental health disabilities. (c) 2021 The Authors. Published by Elsevier Inc. This is an open access article under the CC BY-NC-ND license (https://ifbic2b72e0689ad14138hxb6oo5q69pxw6ccffiac.eds.tju.edu.cn/licenses/by-nc-nd/4.0/).
C1 [Gignac, Monique A. M.; Shahidi, Faraz, V; Jetha, Arif; Kristman, Vicki; Bowring, Julie; Tonima, Sabrina; Ibrahim, Selahadin] Inst Work & Hlth, 400 Univ Ave,Suite 1800, Toronto, ON M5G 1S5, Canada.
   [Gignac, Monique A. M.; Jetha, Arif] Univ Toronto, Dalla Lana Sch Publ Hlth, Toronto, ON, Canada.
   [Kristman, Vicki] Lakehead Univ, Dept Hlth Sci, Thunder Bay, ON, Canada.
   [Cameron, Jill, I] Univ Toronto, Dept Occupat Sci & Occupat Therapy, Toronto, ON, Canada.
RP Gignac, MAM (通讯作者)，Inst Work & Hlth, 400 Univ Ave,Suite 1800, Toronto, ON M5G 1S5, Canada.
EM mgignac@iwh.on.ca
FU Social Sciences and Humanities Research Council of Canada (SSHRC)
   [435-2016-0550]; Canadian Institutes of Health Research (CIHR)
   [890-2016-30 02]; Province of Ontario; Healthy and Productive Work (HPW)
   partnership grant from the Social Sciences and Humanities Research
   Council of Canada (SSHRC)
FX This research was funded by a grant from the Social Sciences and
   Humanities Research Council of Canada (SSHRC) #435-2016-0550. It was
   also funded by a Healthy and Productive Work (HPW) partnership grant
   from the Social Sciences and Humanities Research Council of Canada
   (SSHRC) and the Canadian Institutes of Health Research (CIHR)
   #890-2016-30 02. The Institute for Work & Health operates with the
   support of the Province of Ontario. The views expressed herein are those
   of the authors and do not necessarily reflect those of the province of
   Ontario.
CR Ahonen EQ, 2018, AM J PUBLIC HEALTH, V108, P306, DOI [10.2105/AJPH.2017.304214, 10.2105/ajph.2017.304214]
   [Anonymous], 2012, SAS STAT USERS GUIDE
   Benach J, 2014, ANNU REV PUBL HEALTH, V35, P229, DOI 10.1146/annurev-publhealth-032013-182500
   Brohan E, 2012, BMC PSYCHIATRY, V12, DOI 10.1186/1471-244X-12-11
   Burgard SA, 2013, AM BEHAV SCI, V57, P1105, DOI 10.1177/0002764213487347
   Butterworth P, 2013, PSYCHOL MED, V43, P1763, DOI 10.1017/S0033291712002577
   Chen WH, 2019, CAN PUBLIC POL, V45, P173, DOI 10.3138/cpp.2018-030
   Crowther RE, 2001, BMJ-BRIT MED J, V322, P204, DOI 10.1136/bmj.322.7280.204
   Emerson E, 2021, J PUBLIC HEALTH-UK, V43, P472, DOI 10.1093/pubmed/fdaa270
   Garcia JA, 2008, SOC SCI MED, V67, P453, DOI 10.1016/j.socscimed.2008.03.016
   Gignac MAM, 2021, J OCCUP REHABIL, V31, P638, DOI 10.1007/s10926-020-09956-1
   Gignac MAM, 2021, J OCCUP REHABIL, V31, P153, DOI 10.1007/s10926-020-09901-2
   Gignac MAM, 2018, WORK AGING RETIRE, V4, P381, DOI 10.1093/workar/way004
   Gignac MAM, 2009, ARTHRIT RHEUM-ARTHR, V61, P1753, DOI 10.1002/art.24889
   Grondin C., 2016, 0660031558 STAT CAN
   Heslop P, 2018, POVERTY AND SOCIAL EXCLUSION IN THE UK: VOL 1 - THE NATURE AND EXTENT OF THE PROBLEM, P173
   Hielscher E, 2015, PSYCHIATR REHABIL J, V38, P306, DOI 10.1037/prj0000127
   Holland P, 2020, DISABIL REHABIL, V42, P1071, DOI 10.1080/09638288.2018.1519041
   Irvine A, 2011, DISABIL SOC, V26, P179, DOI 10.1080/09687599.2011.544058
   Jetha A, 2021, AM J IND MED, V64, P649, DOI 10.1002/ajim.23262
   Jetha A, 2021, ARTHRIT CARE RES, V73, P1146, DOI 10.1002/acr.24617
   Jetha A, 2020, BMC PUBLIC HEALTH, V20, DOI 10.1186/s12889-020-09938-1
   Jetha A, 2019, J OCCUP REHABIL, V29, P140, DOI 10.1007/s10926-018-9772-z
   LaMontagne AD, 2016, SSM-POPUL HLTH, V2, P175, DOI 10.1016/j.ssmph.2016.03.001
   Lange T, 2012, AM J EPIDEMIOL, V176, P190, DOI 10.1093/aje/kwr525
   Lebrasseur A, 2021, DISABIL HEALTH J, V14, DOI 10.1016/j.dhjo.2020.101014
   Lee K, 2009, GLOB INST, P1
   Magee W, 2004, SOC SCI MED, V58, P1121, DOI 10.1016/S0277-9536(03)00284-3
   Mann DR, 2015, J DISABIL POLICY STU, V26, P89, DOI 10.1177/1044207315583898
   Moerman CJ., 2004, PSYCHOL HEALTH MED, V9, P41, DOI [10.1080/13548500310001637742, DOI 10.1080/13548500310001637742]
   Morris S, 2018, DEMOGRAPHIC EMPLOYME
   OECD, 2010, SICKN DIS WORK BREAK
   Park CL, 2020, J GEN INTERN MED, V35, P2296, DOI 10.1007/s11606-020-05898-9
   Pettinicchio D, 2021, DISABIL HEALTH J, V14, DOI 10.1016/j.dhjo.2021.101085
   Quinlan M, 2001, INT J HEALTH SERV, V31, P335, DOI 10.2190/607H-TTV0-QCN6-YLT4
   Shahidi FV, 2021, ANN WORK EXPOS HEAL, V65, P418, DOI 10.1093/annweh/wxaa130
   Smith PM, 2016, INT J EQUITY HEALTH, V15, DOI 10.1186/s12939-016-0370-4
   VanderWeele TJ, 2014, EPIDEMIOLOGY, V25, P473, DOI 10.1097/EDE.0000000000000105
   Westfall, 2011, MULTIPLE COMP MULTIP, P3
   World Health Organization, 2015, WHO GLOB DIS ACT PLA
NR 40
TC 8
Z9 8
U1 2
U2 15
PU ELSEVIER SCIENCE INC
PI NEW YORK
PA STE 800, 230 PARK AVE, NEW YORK, NY 10169 USA
SN 1936-6574
EI 1876-7583
J9 DISABIL HEALTH J
JI Disabil. Health J.
PD OCT
PY 2021
VL 14
IS 4
AR 101161
DI 10.1016/j.dhjo.2021.101161
EA SEP 2021
PG 10
WC Health Care Sciences & Services; Health Policy & Services; Public,
   Environmental & Occupational Health; Rehabilitation
WE Science Citation Index Expanded (SCI-EXPANDED); Social Science Citation Index (SSCI)
SC Health Care Sciences & Services; Public, Environmental & Occupational
   Health; Rehabilitation
GA UR8GZ
UT WOS:000696982000019
PM 34246591
OA hybrid, Green Published
DA 2022-11-04
ER

PT J
AU Zhang, XN
   Dimitriou, D
   Halstead, EJ
AF Zhang, Xiaoning
   Dimitriou, Dagmara
   Halstead, Elizabeth J.
TI Sleep, Anxiety, and Academic Performance: A Study of Adolescents From
   Public High Schools in China
SO FRONTIERS IN PSYCHOLOGY
LA English
DT Article
DE sleep; China; anxiety; pandemic; learning; mental health
ID DEPRESSIVE SYMPTOMS; START TIME; DISTURBANCE; DEPRIVATION; PATTERNS;
   DURATION; INSOMNIA; IMPACT
AB Purpose: Sleep is essential for optimal learning across the developmental pathways. This study aimed to (1) explore whether school start and end times and screen time influenced sleep disturbances in adolescents during the lockdown in China and (2) investigate if sleep disturbances at night and sleep-related impairment (daytime fatigue) influenced adolescents' academic performance and anxiety levels. Methods: Ninety-nine adolescents aged 15-17 years old were recruited from two public schools in Baishan City Jilin Province, China. An online questionnaire was distributed including questions on adolescents' demographics, screen time habits, academic performance, anxiety level, sleep disturbances, and sleep-related impairment. Results: Adolescents who started school earlier and ended school later had a greater severity of sleep disturbances and sleep-related impairment compared with students who started school later and finished earlier. Adolescents who engaged in screen time at bedtime were more likely to have a greater severity of sleep-related impairment than students who reported no screen time use at bedtime. Adolescents who had a greater severity of sleep disturbances had higher anxiety and higher academic achievements than adolescents with less sleep disturbances. Finally, 79.7% of adolescents reported their total sleep duration as Conclusions: Adolescents are experiencing sleep disturbances to manage academic demands during COVID-19, which in turn is having a wider impact on their mental health. Many schools internationally have continued to provide online education to students, longitudinal studies on how COVID-19 has influenced adolescents sleep and mental health would be beneficial in understanding the impact of the pandemic.
C1 [Zhang, Xiaoning; Dimitriou, Dagmara; Halstead, Elizabeth J.] UCL, Dept Psychol & Human Dev, Inst Educ, London, England.
RP Halstead, EJ (通讯作者)，UCL, Dept Psychol & Human Dev, Inst Educ, London, England.
EM l.halstead@ucl.ac.uk
OI Dimitriou, Dagmara/0000-0002-6856-0595; Halstead,
   Elizabeth/0000-0002-5633-1859
FU Cerebra; John and Lorna Wing Foundation, UK
FX EH and DD are funded by Cerebra and the John and Lorna Wing Foundation,
   UK.
CR Alfano CA, 2009, DEPRESS ANXIETY, V26, P503, DOI 10.1002/da.20443
   Borlase BJ, 2013, SLEEP BIOL RHYTHMS, V11, P46, DOI 10.1111/sbr.12003
   Breslau N, 1996, BIOL PSYCHIAT, V39, P411, DOI 10.1016/0006-3223(95)00188-3
   BRISLIN RW, 1970, J CROSS CULT PSYCHOL, V1, P185, DOI 10.1177/135910457000100301
   Buysse DJ, 2010, SLEEP, V33, P781, DOI 10.1093/sleep/33.6.781
   CNNIC, 2016, REP US BEH SOC MED I REP US BEH SOC MED I
   Ding JJ, 2020, PSYCHOL RES BEHAV MA, V13, P303, DOI 10.2147/PRBM.S243864
   Faul F, 2007, BEHAV RES METHODS, V39, P175, DOI 10.3758/BF03193146
   Fuligni AJ, 2019, J CLIN CHILD ADOLESC, V48, P469, DOI 10.1080/15374416.2017.1357126
   Gariepy G, 2017, J SLEEP RES, V26, P195, DOI 10.1111/jsr.12475
   Gibson ES, 2006, BMC PUBLIC HEALTH, V6, DOI 10.1186/1471-2458-6-116
   Gooley JJ, 2011, J CLIN ENDOCR METAB, V96, pE463, DOI 10.1210/jc.2010-2098
   Hale L, 2015, SLEEP MED REV, V21, P50, DOI 10.1016/j.smrv.2014.07.007
   Havekes R, 2012, CELL SIGNAL, V24, P1251, DOI 10.1016/j.cellsig.2012.02.010
   Higuchi S, 2005, J SLEEP RES, V14, P267, DOI 10.1111/j.1365-2869.2005.00463.x
   Hirshkowitz M, 2015, SLEEP HEALTH, V1, P40, DOI 10.1016/j.sleh.2014.12.010
   Hysing M, 2015, BMJ OPEN, V5, DOI 10.1136/bmjopen-2014-006748
   Knutson KL, 2009, J PEDIATR-US, V154, P426, DOI 10.1016/j.jpeds.2008.08.035
   Kreutzmann JC, 2015, NEUROSCIENCE, V309, P173, DOI 10.1016/j.neuroscience.2015.04.053
   Li HCW, 2004, RES NURS HEALTH, V27, P426, DOI 10.1002/nur.20045
   Li SH, 2010, SLEEP MED, V11, P907, DOI 10.1016/j.sleep.2010.03.018
   Liu XC, 2005, PEDIATRICS, V115, P241, DOI 10.1542/peds.2004-0815F
   Liu XC, 2008, PEDIATRICS, V121, P1165, DOI 10.1542/peds.2007-1464
   Lo JC, 2018, SLEEP, V41, DOI 10.1093/sleep/zsy052
   Majumdar P, 2020, CHRONOBIOL INT, V37, P1191, DOI 10.1080/07420528.2020.1786107
   Mak KK, 2012, J SCHOOL HEALTH, V82, P522, DOI 10.1111/j.1746-1561.2012.00732.x
   Neckelmann D, 2007, SLEEP, V30, P873, DOI 10.1093/sleep/30.7.873
   Owen J.A., 2004, SLEEP BIOL RHYTHMS, V2, P165, DOI [10.1111/j.1479-8425.2004.00147.x, DOI 10.1111/J.1479-8425.2004.00147.X]
   Owens JA, 2010, ARCH PEDIAT ADOL MED, V164, P608, DOI 10.1001/archpediatrics.2010.96
   PROMIS, 2021, SLEEP DIST SLEEP DIST
   PROMIS, 2020, SLEEP REL IMP SLEEP REL IMP
   Punamaki RL, 2007, J ADOLESCENCE, V30, P569, DOI 10.1016/j.adolescence.2006.07.004
   Quach AS, 2015, J CHILD FAM STUD, V24, P106, DOI 10.1007/s10826-013-9818-y
   Roberts RE, 2006, SLEEP, V29, P359, DOI 10.1093/sleep/29.3.359
   Spielberger C. D, 1989, MANUAL STATE TRAIT A, V2nd
   Titova OE, 2015, SLEEP MED, V16, P87, DOI 10.1016/j.sleep.2014.09.004
   UNESCO, 2020, COV 19 IMP ED
   Wei K., 2014, CONVERSATION
   Worldmeter, 2020, CHIN POP CHIN POP
   Xiang M, 2020, PROG CARDIOVASC DIS, V63, P531, DOI 10.1016/j.pcad.2020.04.013
   Yang D., 2020, ANN REPORT CHINAS ED
   Yang J., 2007, CHINA J SCH DOCTOR, V21, P379
   Zhao X, 2014, ED WEEK, V33, P32
NR 43
TC 2
Z9 3
U1 3
U2 19
PU FRONTIERS MEDIA SA
PI LAUSANNE
PA AVENUE DU TRIBUNAL FEDERAL 34, LAUSANNE, CH-1015, SWITZERLAND
SN 1664-1078
J9 FRONT PSYCHOL
JI Front. Psychol.
PD JUL 1
PY 2021
VL 12
AR 678839
DI 10.3389/fpsyg.2021.678839
PG 7
WC Psychology, Multidisciplinary
WE Social Science Citation Index (SSCI)
SC Psychology
GA TJ6WT
UT WOS:000673620000001
PM 34276498
OA gold, Green Published
DA 2022-11-04
ER

PT J
AU Yalew, ZM
   Yitayew, YA
   Mohammed, ES
   Gezihagne, TB
AF Yalew, Zemen Mengesha
   Yitayew, Yibeltal Asmamaw
   Mohammed, Ebrahim Seid
   Gezihagne, Tesfaye Bezabih
TI Health Communication, Knowledge, Perception and Behavioral Responses to
   COVID-19 Outbreak in Dessie, Kombolcha and Kemissie Towns, Amhara
   Region, Northeast Ethiopia: A Mixed-Method Study
SO JOURNAL OF MULTIDISCIPLINARY HEALTHCARE
LA English
DT Article
DE COVID-19; health communication; knowledge; perception; behavioral
   response; Ethiopia
ID SOUTHERN ETHIOPIA; BELIEF MODEL; ADDIS-ABABA; ATTITUDE; PREVENTION
AB Background: Despite the efforts made to mitigate the spread of COVID-19 in Ethiopia, new cases continue to rise. Therefore, to overcome the devastating effects of the outbreak, health communication and the community's knowledge, perception, and behavioral responses towards COVID-19 should be assessed.
   Methods: A community-based cross-sectional study design was conducted from June 15 to July 30, 2020, with 827 and 18 participants for the quantitative and qualitative study, respectively. The data were collected using ODK collect and exported to SPSS version 25 for analysis. Multivariate logistic regression was computed, and variables that had a significant association were interpreted at p<0.05 with a 95% CI. Additionally, the qualitative data were collected using in-depth interview and then transcribed, translated, and analyzed using thematic content analysis.
   Results: The majority (97.8%) of respondents obtained information about COVID-19 through broadcast media, and 58.5% of the participants had good knowledge of COVID-19. Likewise, 51.3%, 60.9%, 73.8%, 35.1%, and 74.2% of participants had high perceived susceptibility, severity, benefit, barrier, and self-efficacy to COVID-19, respectively. Additionally, 54.3% of respondents had good behavioral responses to COVID-19. Kombolcha town residents (AOR: 4.32, 95% CI, 2.02-9.2), aged from 25 to 34, and 35 to 44 years old (AOR: 2.62, 95% CI, 1.37-5.0), and (AOR: 2.23, 95% CI, 1.11-4.46), respectively, secondary or above education (AOR: 2.38, 95% CI, 1.17-4.86), good knowledge of COVID-19 (AOR: 2.07, 95% CI, 1.42-3.02), high perceived self-efficacy (AOR: 4.90, 95% CI, 3.10-7.75), and low perceived barriers (AOR: 3.17, 95% CI, 2.12-4.74) to COVID-19 preventive measures were significantly associated with the behavioral responses to COVID-19.
   Conclusion: In this study, the behavioral responses to COVID-19 were relatively low. Therefore, continuous awareness creation is needed to scale up the community's knowledge and perceived self-efficacy. Furthermore, the general public, especially young people, should follow the government's COVID-19 prevention and control rules and regulations.
C1 [Yalew, Zemen Mengesha] Wollo Univ, Coll Med & Hlth Sci, Dept Comprehens Nursing, Dessie, Ethiopia.
   [Yitayew, Yibeltal Asmamaw] Wollo Univ, Coll Med & Hlth Sci, Dept Pediat & Child Hlth Nursing, Dessie, Ethiopia.
   [Mohammed, Ebrahim Seid; Gezihagne, Tesfaye Bezabih] Wollo Univ, Coll Social Sci, Dept Journalism & Commun, Dessie, Ethiopia.
RP Yitayew, YA (通讯作者)，Wollo Univ, Coll Med & Hlth Sci, Dept Pediat & Child Hlth Nursing, Dessie, Ethiopia.
EM yibie.asmamaw21@gmail.com
RI Yalew, Zemen/AFV-9047-2022; Yitayew, Yibeltal Asmamaw/AFS-6720-2022
OI Yalew, Zemen/0000-0001-6341-5172; Yitayew, Yibeltal
   Asmamaw/0000-0003-4161-3500
FU Wollo University
FX This study was financially supported by Wollo University.
CR Akalu Y, 2020, INFECT DRUG RESIST, V13, P1949, DOI 10.2147/IDR.S258736
   Alemu KA, 2020, PREVENTION PRACTICE
   Andarge E, 2020, J MULTIDISCIP HEALTH, V13, P1863, DOI 10.2147/JMDH.S284707
   [Anonymous], NEW WORK TIMES
   Asefa A, 2020, RISK MANAG HEALTHC P, V13, P2601, DOI 10.2147/RMHP.S276257
   Asemahagn MA, 2020, TROP MED HEALTH, V48, DOI 10.1186/s41182-020-00254-3
   Atchison CJ, 2020, PERCEPTIONS BEHAV RE
   Ayele AD, 2020, PLOS ONE, V15, DOI 10.1371/journal.pone.0238293
   Bhuiyan, 2020, RES SQUARE
   Central Statistics Agency, 2019, POPULATION PROJECTIO
   Child & Adolescent Behavioral Health, 2020, RECKL YOUTH ATT I WI
   Defar A, 2020, KNOWLEDGE PRACTICE A
   Defar A, 2021, PLOS ONE, V16, DOI 10.1371/journal.pone.0248420
   Deressa W, 2020, KNOWLEDGE PERCEPTION
   Desie Emiru T, 2020, ASSESSMENT KNOWLEDGE
   Ejeh FE, 2020, HELIYON, V6, DOI 10.1016/j.heliyon.2020.e05557
   Ferdous MZ, 2020, PLOS ONE, V15, DOI 10.1371/journal.pone.0239254
   Finset A, 2020, PATIENT EDUC COUNS, V103, P873, DOI 10.1016/j.pec.2020.03.027
   Guo YR, 2020, MILITARY MED RES, V7, DOI 10.1186/s40779-020-00240-0
   Holloway Aisha, 2002, Int J Nurs Pract, V8, P106
   Jones CL, 2015, HEALTH COMMUN, V30, P566, DOI 10.1080/10410236.2013.873363
   Jose R, 2021, CLIN EPIDEMIOL GLOB, V9, P41, DOI 10.1016/j.cegh.2020.06.009
   Kassie BA, 2020, PLOS ONE, V15, DOI 10.1371/journal.pone.0238415
   Kebede Y, 2020, PLOS ONE, V15, DOI 10.1371/journal.pone.0243024
   Kwok KO, 2020, EMERG INFECT DIS, V26, P1575, DOI 10.3201/eid2607.200500
   LaMorte W., 2019, HLTH BELIEF MODEL
   Lee H, 2020, AFR J REPROD HEALTH, V24, P66, DOI 10.29063/ajrh2020/v24i2s.11
   Lee K, 2009, GLOB INST, P1
   Limenih G., 2020, HUMANITARIAN HLTH ET
   Mheidly N, 2020, J PUBLIC HEALTH POL, V41, P410, DOI 10.1057/s41271-020-00247-w
   Mola S, 2020, MAGNITUDE ASS FACTOR
   Mola S, 2021, RISK MANAG HEALTHC P, V14, P253, DOI 10.2147/RMHP.S277904
   Narayana Goruntla, 2020, Curr Med Res Pract, V10, P153, DOI 10.1016/j.cmrp.2020.07.013
   Negera E, 2020, BIORXIV
   OLCreate, HLTH ED ADV COMM MOB
   Paul A, 2020, PLOS ONE, V15, DOI 10.1371/journal.pone.0238492
   PHAO, GUID COMM COR DIS
   Rabbani MG, 2020, KNOWLEDGE ATTITUDE P
   Rohrmann B., 2008, P INT EM MAN SOC ANN, P17
   Schwarzer R, 1996, PREDICTING HLTH BEHA, V163, P196
   Serwaa D, 2020, PAN AFR MED J, V35, DOI [10.11604/pamj.supp.2020.35.2.22630, 10.11604/pamj.2020.35.2.22630]
   Shahnazi H, 2020, INFECT DIS POVERTY, V9, DOI 10.1186/s40249-020-00776-2
   Tadesse AW, 2020, KNOWLEDGE ATTITUDE P, DOI [10.21203/rs.3.rs-38099/v1, DOI 10.21203/RS.3.RS-38099/V1]
   Tadesse DB, 2020, NEW MICROB NEW INFEC, V38, DOI 10.1016/j.nmni.2020.100787
   Tadesse T, 2020, INFECT DRUG RESIST, V13, P3751, DOI 10.2147/IDR.S275933
   Taghrir MH, 2020, ARCH IRAN MED, V23, P249, DOI [10.34172/aim.2020.06 Abstract View:, 10.34172/aim.2020.06]
   Tesfaye ZT, 2020, INTEGR PHARM RES PRA, V9, P105, DOI 10.2147/IPRP.S261275
   Thomas R. K., 2006, HLTH COMMUNICATION
   WHO, 2012, WORLD MALARIA REPORT 2012, P1
   Wondimu W, 2020, PRACTICE CORONAVIRUS
   World Bank, 2020, ASS ETH WOM VULN COV
   World economic forum, REF IMP COR WORLDS M
   World Health Organization, COR DIS COVID 19 ADV
   Yehualashet SS, 2021, PLOS ONE, V16, DOI 10.1371/journal.pone.0246006
   Zhu N, 2020, NEW ENGL J MED, V382, P727, DOI 10.1056/NEJMoa2001017
NR 55
TC 1
Z9 1
U1 0
U2 1
PU DOVE MEDICAL PRESS LTD
PI ALBANY
PA PO BOX 300-008, ALBANY, AUCKLAND 0752, NEW ZEALAND
SN 1178-2390
J9 J MULTIDISCIP HEALTH
JI J. Multidiscip. Healthc.
PY 2021
VL 14
BP 1083
EP 1099
DI 10.2147/JMDH.S309340
PG 17
WC Health Care Sciences & Services
WE Science Citation Index Expanded (SCI-EXPANDED)
SC Health Care Sciences & Services
GA SB2FM
UT WOS:000649815700001
PM 34007183
OA gold, Green Published
DA 2022-11-04
ER

PT J
AU Zinchenko, YP
   Shaigerova, LA
   Almazova, OV
   Shilko, RS
   Vakhantseva, OV
   Dolgikh, AG
   Veraksa, AN
   Kalimullin, AM
AF Zinchenko, Yury P.
   Shaigerova, Ludmila A.
   Almazova, Olga V.
   Shilko, Roman S.
   Vakhantseva, Olga V.
   Dolgikh, Alexandra G.
   Veraksa, Alexander N.
   Kalimullin, Aydar M.
TI The Spread of COVID-19 in Russia: Immediate Impact on Mental Health of
   University Students
SO PSYCHOLOGICAL STUDIES
LA English
DT Article
DE COVID-19; University students; Psychological well-being; Depression;
   Anxiety; Stress
ID QUALITY-OF-LIFE; DEPRESSION; PREVALENCE; ANXIETY; CHINA; CARE;
   DISORDERS; WORKERS; STRESS
AB Amid the spread of COVID-19, a study of mental health in university students from different regions of Russia (n = 3057) was undertaken during the period from April 9 to April 20, 2020. The results were compared to studies conducted earlier within a large-scale research project examining student mental health. Mental health indicators were analyzed during three different periods: long before the onset of the pandemic (period 1); in the early days of the spread of COVID-19 in Russia, though prior to the implementation of containment measures (period 2); during tough measures to contain the first wave of the pandemic (period 3). The comparison of indicators showed no differences in the levels of psychological well-being (F = 0.918; p = .4), significantly lower levels of depression, anxiety and stress during the period 1 compared to the periods 2 and 3 (p < .001), and the highest levels of anxiety and stress during the period 2. We also established a higher increase in the levels of depression (F = 6.883; p = .001), anxiety (F = 11.868; p < .001) and stress (F = 10.384; p < .001) in young men compared to the changes in the same indicators in young women during the pandemic. However, both before and during the pandemic, these indicators showed better mental health in young men than in young women. Thus, when studying the impact of the pandemic on students' mental health, it is crucial to take into account the possible dynamics of their mental state within relatively short periods of time and to pay particular attention to gender differences.
C1 [Zinchenko, Yury P.; Shaigerova, Ludmila A.; Almazova, Olga V.; Shilko, Roman S.; Vakhantseva, Olga V.; Dolgikh, Alexandra G.; Veraksa, Alexander N.] Lomonosov Moscow State Univ, Fac Psychol, Mokhovaya 11-9, Moscow 125009, Russia.
   [Kalimullin, Aydar M.] Kazan Volga Reg Fed Univ, Inst Psychol & Educ, Matyn Mezhlauka 1, Kazan 420021, Russia.
   [Zinchenko, Yury P.; Vakhantseva, Olga V.; Dolgikh, Alexandra G.; Veraksa, Alexander N.] Russian Acad Educ, Psychol Inst, Mokhovaya 9-4, Moscow 125009, Russia.
RP Shaigerova, LA (通讯作者)，Lomonosov Moscow State Univ, Fac Psychol, Mokhovaya 11-9, Moscow 125009, Russia.
EM ludmila_chaiguerova@hotmail.com
RI Kalimullin, Aydar/N-1528-2013; Chaiguerova, Ludmila/G-8364-2012;
   Almazova, Olga/S-1047-2016
OI Kalimullin, Aydar/0000-0001-7788-7728; Almazova,
   Olga/0000-0001-8852-4076; Vakhantseva, Olga/0000-0002-3775-6069; ,
   Ludmila/0000-0001-5056-550X
FU Russian Foundation for Basic Research [20-04-60174]
FX This research was supported by Russian Foundation for Basic Research,
   grant number 20-04-60174.
CR Alonzi S, 2020, PSYCHOL TRAUMA-US, V12, pS236, DOI 10.1037/tra0000840
   Alsubaie MM, 2019, INT J ADOLESC YOUTH, V24, P484, DOI 10.1080/02673843.2019.1568887
   American College Health Association, 2019, AM COLL HLTH ASS NAT
   [Anonymous], LESSONS STRESS TEST
   [Anonymous], 2020, MOSCOW MAYORS DECREE
   Asmundson GJG, 2020, J ANXIETY DISORD, V70, DOI 10.1016/j.janxdis.2020.102196
   Beiter R, 2015, J AFFECT DISORDERS, V173, P90, DOI 10.1016/j.jad.2014.10.054
   Bernal-Morales B., 2015, WIRELESS COMMUNICATI
   Brown P, 2016, INVISIBLE PROBLEM IM
   Cao WJ, 2020, PSYCHIAT RES, V287, DOI 10.1016/j.psychres.2020.112934
   CHEN B, 2020, FRONT PSYCHOL
   Chen QN, 2020, LANCET PSYCHIAT, V7, pE15, DOI 10.1016/S2215-0366(20)30078-X
   Dantzer R, 2012, BIOL PSYCHIAT, V71, P4, DOI 10.1016/j.biopsych.2011.10.025
   Duan L, 2020, LANCET PSYCHIAT, V7, P300, DOI 10.1016/S2215-0366(20)30073-0
   Fakari FR, 2020, ARCH ACAD EMERG MED, V8
   Gotlib D, 2019, CURR PSYCHIAT REP, V21, DOI 10.1007/s11920-019-1024-1
   Grubic N, 2020, INT J SOC PSYCHIATR, V66, P517, DOI 10.1177/0020764020925108
   Huckins JF, 2020, J MED INTERNET RES, V22, DOI 10.2196/20185
   Ibrahim AK, 2013, J PSYCHIATR RES, V47, P391, DOI 10.1016/j.jpsychires.2012.11.015
   Kang LJ, 2020, LANCET PSYCHIAT, V7, pE14, DOI 10.1016/S2215-0366(20)30047-X
   Killian J., 2020, COLL STUDENTS PROFES
   Kotter T, 2017, BMC MED EDUC, V17, DOI 10.1186/s12909-017-1091-0
   Lai JB, 2020, JAMA NETW OPEN, V3, DOI 10.1001/jamanetworkopen.2020.3976
   Larcombe W, 2016, STUD HIGH EDUC, V41, P1074, DOI 10.1080/03075079.2014.966072
   Li Jiawei, 2020, JMIR Public Health Surveill, V6, pe18700, DOI 10.2196/18700
   Liem A, 2020, LANCET PSYCHIAT, V7, pE20, DOI 10.1016/S2215-0366(20)30076-6
   Linzer M, 1996, AM J MED, V101, P526, DOI 10.1016/S0002-9343(96)00275-6
   LOVIBOND PF, 1995, BEHAV RES THER, V33, P335, DOI 10.1016/0005-7967(94)00075-U
   Marelli S, 2021, J NEUROL, V268, P8, DOI 10.1007/s00415-020-10056-6
   Moylan S, 2013, MOL PSYCHIATR, V18, P595, DOI 10.1038/mp.2012.33
   Murray CJL., 1996, GLOBAL BURDEN DIS CO, P325
   O'Connor DB, 2020, BRIT J PSYCHOL, V111, P603, DOI 10.1111/bjop.12468
   Othieno CJ, 2014, J AFFECT DISORDERS, V165, P120, DOI 10.1016/j.jad.2014.04.070
   Ozen NS, 2010, ASIA-PAC J PUBLIC HE, V22, P127, DOI 10.1177/1010539509352803
   Pascoe MC, 2020, INT J ADOLESC YOUTH, V25, P104, DOI 10.1080/02673843.2019.1596823
   Piccinelli M., 1997, GENDER DIFFERENCES E
   [Рассказова Елена Игоревна Rasskazova Elena I.], 2020, [Вестник Московского университета. Серия 14: Психология, Moscow University Psychology Bulletin, Vestnik Moskovskogo universiteta. Seriya 14: Psikhologiya], P62, DOI 10.11621/vsp.2020.02.04
   Rehman U, 2021, COMMUNITY MENT HLT J, V57, P42, DOI 10.1007/s10597-020-00664-x
   Ribeiro JS., 2018, HLTH PROF ED, V4, P70, DOI [10.1016/j.hpe.2017.03.002, DOI 10.1016/J.HPE.2017.03.002]
   Rickwood D., 2017, NATL UNION STUDENTS
   Russia in numbers, 2019, SHORT STAT COLL
   Salame I. I., 2020, INTERDISCIPLINARY J, V16, DOI [10.29333/ijese/8543, DOI 10.29333/IJESE/8543]
   Shigemura J, 2020, PSYCHIAT CLIN NEUROS, V74, P281, DOI 10.1111/pcn.12988
   Sirota NA, 2018, PSYCHOL RUSS, V11, P130, DOI 10.11621/pir.2018.0409
   Symonds, 2020, IMPACT CORONAVIRUS G
   Lima CKT, 2020, PSYCHIAT RES, V287, DOI 10.1016/j.psychres.2020.112915
   Tennant R, 2007, HEALTH QUAL LIFE OUT, V5, DOI 10.1186/1477-7525-5-63
   Tsai J, 2020, LANCET PUBLIC HEALTH, V5, pE186, DOI 10.1016/S2468-2667(20)30053-0
   Waite P, 2014, J AFFECT DISORDERS, V167, P326, DOI 10.1016/j.jad.2014.06.028
   Wang C, 2020, FRONT PSYCHOL, V11, DOI 10.3389/fpsyg.2020.606334
   WHO, 2020, 204 WHO
   Xiao H, 2020, MED SCI MONITOR, V26, DOI 10.12659/MSM.923921
   Yang Y, 2020, LANCET PSYCHIAT, V7, pE19, DOI 10.1016/S2215-0366(20)30079-1
   YoungMinds, 2020, COR IMP YOUNG PEOPL
   Zandifar A, 2020, ASIAN J PSYCHIATR, V51, DOI 10.1016/j.ajp.2020.101990
   Zhai YS, 2020, LANCET PSYCHIAT, V7, pE22, DOI 10.1016/S2215-0366(20)30089-4
   Zhu YH, 2020, NEUROSCI BULL, V36, P299, DOI 10.1007/s12264-020-00476-9
NR 57
TC 4
Z9 4
U1 2
U2 8
PU SPRINGER INDIA
PI NEW DELHI
PA 7TH FLOOR, VIJAYA BUILDING, 17, BARAKHAMBA ROAD, NEW DELHI, 110 001,
   INDIA
SN 0033-2968
EI 0974-9861
J9 PSYCHOL STUD
JI Psychol. Stud.
PD SEP
PY 2021
VL 66
IS 3
SI SI
BP 291
EP 302
DI 10.1007/s12646-021-00610-1
EA JUL 2021
PG 12
WC Psychology, Multidisciplinary
WE Emerging Sources Citation Index (ESCI)
SC Psychology
GA WM3FR
UT WOS:000673489500001
PM 34276074
OA Bronze, Green Published
DA 2022-11-04
ER

PT J
AU Smirnova, OV
   Denissova, GV
   Svitich, LG
   Lin, CZ
   Steblovskaia, SB
   Antipova, AS
AF Smirnova, Olga, V
   Denissova, Galina, V
   Svitich, Luisa G.
   Lin, Chuanzhao
   Steblovskaia, Soia B.
   Antipova, Alina S.
TI Psychological and Ethnocultural Sensitivities in the Perception of
   COVID-19 Memes by Young People in Russia and China
SO PSYCHOLOGY IN RUSSIA-STATE OF THE ART
LA English
DT Article
DE COVID-19 pandemic; media; Internet; memes; perception; young audience
ID SOCIAL SUPPORT; MASTERY; SENSE; HEALTH
AB Background. The COVID-19 pandemic has brought dramatic changes to all spheres of life. These changes have triggered an immediate response from the media, including social media, which repeatedly posts not only up-to-date information about this most relevant issue, but also users' reactions to it, including Internet memes.
   Objective. The research presented in this article focused on comparing the psychological and ethnocultural sensitivities in the perception of COV-ID-19 memes by young people in Russia and China.
   Design. The selected sample contained 108 respondents (n = 108), com-prised of 50 Chinese and 58 Russian university students. The study consisted of two procedures: a survey and a student's t-test on the perception of specific Internet memes.
   Results. The main results were that memes which evoke a positive re-sponse from the respondents and cheer them up were scored the highest. Such qualities as relevance, kindness, cheerfulness, creativity, meaningful-ness, and thought-provoking ability were rated high. Each group of respond-ents gave a higher score to "our own" memes and a lower score to the other group's memes. It is generally typical of the Chinese to have a more posi-tive perception of reality. We ascertained a tendency towards polarization of opinions and focus on individualization among the Russian respondents, whereas the Chinese respondents strove for orderliness and consensus.
   Conclusion. As a whole, COVID-19 memes in such ethnoculturally dif-ferent audiences as the Russians and Chinese serve a compensatory function for young people, helping them overcome the hardships of the pandemic through the memes' relevance and creative character.
C1 [Smirnova, Olga, V; Svitich, Luisa G.; Lin, Chuanzhao; Steblovskaia, Soia B.] Lomonosov Moscow State Univ, Fac Journalism, Moscow, Russia.
   [Denissova, Galina, V; Antipova, Alina S.] Lomonosov Moscow State Univ, Fac Psychol, Moscow, Russia.
RP Smirnova, OV (通讯作者)，Lomonosov Moscow State Univ, Fac Journalism, Moscow, Russia.
EM smirnovaorama@gmail.com
OI Smirnova, Olga V./0000-0003-1349-4241
CR [安莉娟 An Lijuan], 2004, [中国心理卫生杂志, Chinese Mental Health Journal], V18, P717
   Assari Shervin, 2019, Arch Gen Intern Med, V3, P5
   Baowei Zh., 2020, JOURNALISM LOVER, V4, P9, DOI [10.16017/j.cnki.xwahz.2020.04.003, DOI 10.16017/J.CNKI.XWAHZ.2020.04.003]
   Bekhterev V.M., 1999, IZBRANNYE T PSIKHOLO
   Bennetter KE, 2016, J DIABETES COMPLICAT, V30, P839, DOI 10.1016/j.jdiacomp.2016.03.022
   Blackmore S., 2010, 3 REPLICATOR
   Blackmore S., 1999, MEME MACHINE
   Brodie R., 1996, VIRUS MIND E NEW SCI
   Diaz CMC, 2013, REV CES PSICOL, V6, P82
   Chaoqun X., 2007, MODERN FOREIGN LANGU, V1, P30, DOI [10.3969/j.issn.1003-6105.2007.01.004, DOI 10.3969/J.ISSN.1003-6105.2007.01.004]
   Dawkins R., 1997, VIRUSES MIND
   DAWKINS Richard, 1976, SELFISH GENE
   Denissova G., 2020, INTERTEKST SOVREMENN
   DENNETT DC, 1995, SCIENCES, V35, P34, DOI 10.1002/j.2326-1951.1995.tb03633.x
   Dunas DV, 2020, J MULTICULT DISCOURS, V15, P186, DOI 10.1080/17447143.2020.1751648
   Epshtein M., 2006, SEMIOTIKA AVANGARD A, P1031
   Fang Zh., 2020, J MASS COMMUN Q, V6, P39, DOI [10.15897/j. cnki.cn51-1046/g2.20200514.017, DOI 10.15897/J.CNKI.CN51-1046/G2.20200514.017]
   Frolova T.I., 2020, MOSCOW U JOURNALISM, V3, P29, DOI [10.30547/vestnik.journ.3.2020.2955, DOI 10.30547/VESTNIK.JOURN.3.2020.2955]
   Gadalla TM, 2009, J AGING HEALTH, V21, P581, DOI 10.1177/0898264309333318
   Green BL, 2001, AM J COMMUN PSYCHOL, V29, P419, DOI 10.1023/A:1010371830131
   Holbrook TL, 2005, J TRAUMA, V59, P1126, DOI 10.1097/01.ta.0000196433.61423.f2
   HOLM S, 1979, SCAND J STAT, V6, P65
   Jieling Ch., 2014, PSYCHOL DEV ED, V30, P75, DOI [10.16187/j.cnki.issn1001-4918.2014.01.010, DOI 10.16187/J.CNKI.ISSN1001-4918.2014.01.010]
   Kang LJ, 2020, LANCET PSYCHIAT, V7, pE14, DOI 10.1016/S2215-0366(20)30047-X
   Kartashova E., 2019, VESTNIK MARIISKOGO U, V10, P426, DOI [10.30914/2072- 6783-2019-13-3-426-430, DOI 10.30914/2072-6783-2019-13-3-426-430]
   Keeton CP, 2008, J FAM PSYCHOL, V22, P212, DOI 10.1037/0893-3200.22.2.212
   Krongauz M., 2017, SLOVARYAZYKA INTERNE
   Ksenofontova I., 2009, INTERNET FOLKLOR, P280
   Leontiev A, 1997, OSNOVY PSIKHOLINGVIS
   Lynch Aaron, 1996, THOUGHT CONTAGION BE
   Martire LM, 1998, PSYCHOL AGING, V13, P396, DOI 10.1037/0882-7974.13.3.396
   Meiying T, 2010, NEW EXPLORATION NETW
   Patrick Davison, 2012, SOCIAL MEDIA READER, P120
   Pestova M., 2020, MEDIASREDA, V1, P166, DOI [10.24411/2070-0717-2020-10136, DOI 10.24411/2070-0717-2020-10136]
   PLOTKIN HC, 1993, BEHAV BRAIN SCI, V16, P768, DOI 10.1017/S0140525X00032891
   Rushkoff Douglas, 1994, MEDIA VIRUS HIDDEN A
   Shi-Xu, 2016, J MULTICULT DISCOURS, V11, P1, DOI 10.1080/17447143.2016.1150936
   Shi-xu, 2009, J MULTICULT DISCOURS, V4, P29, DOI 10.1080/17447140802651637
   Shomova S., 2018, MEMY KAK ONI EST
   Sorokin Ju., 1990, KREOLIZOVANNYE TEKST
   SPERBER D., 1996, EXPLAINING CULTURE N
   Tao J. H., 2006, CHINESE J CLIN REHAB, V10, P126
   Vartanova E., 2019, WORLD MEDIA J RUSSIA, V1, P7
   Vartanova E, 2020, J MULTICULT DISCOURS, V15, P119, DOI 10.1080/17447143.2020.1780244
   Vartanova E, 2019, EUR J COMMUN, V34, P205, DOI 10.1177/0267323119838088
   Wiggins BE, 2015, NEW MEDIA SOC, V17, P1886, DOI 10.1177/1461444814535194
   Yunhui Zh., 2010, RES INTERNET LANGUAG
   Zhou X, 2020, EUR J PSYCHOTRAUMATO, V11, DOI 10.1080/20008198.2020.1779494
   Zinchenko Yu., 2016, ETNOKULTURNAYA IDENT, V1, P150
   Zizevskaia E, 2018, PSYCHOL RUSS, V11, P151, DOI 10.11621/pir.2018.0112
NR 50
TC 2
Z9 2
U1 1
U2 2
PU LOMONOSOV MOSCOW STATE UNIV, FAC JOURNALISM
PI MOSCOW
PA UL MAKHOVAYA, DOM 11, STROENIE 9, MOSCOW, 125009, RUSSIA
SN 2074-6857
EI 2307-2202
J9 PSYCHOL RUSS
JI Psychol. Russ.
PY 2020
VL 13
IS 4
SI SI
BP 148
EP 167
DI 10.11621/pir.2020.0410
PG 20
WC Psychology, Multidisciplinary
WE Emerging Sources Citation Index (ESCI)
SC Psychology
GA XV0FF
UT WOS:000734628400007
OA gold
DA 2022-11-04
ER

PT J
AU Steinberg, S
   Liu, TL
   Lense, MD
AF Steinberg, Selena
   Liu, Talia
   Lense, Miriam D.
TI Musical Engagement and Parent-Child Attachment in Families With Young
   Children During the Covid-19 Pandemic
SO FRONTIERS IN PSYCHOLOGY
LA English
DT Article
DE music; Covid-19; parent-child attachment; parent-child interaction;
   early childhood
ID POSTNATAL DEPRESSION; EMOTION REGULATION; MENTAL-HEALTH; THERAPY;
   REDUCTION; SYMPTOMS; BEHAVIOR; INFANTS
AB The onset of the Covid-19 pandemic has disrupted the lives of families in the United States and across the world, impacting parent mental health and stress, and in turn, the parent-child relationship. Music is a common parent-child activity and has been found to positively impact relationships, but little is known about music's role in parent-child interactions during a pandemic. The current study utilized an online questionnaire to assess the use of music in the home of young children and their parents in the United States and Canada during Covid-19 and its relationship with parents' affective attachment with their child. Musical activity was high for both parents and children. Parents reported using music for both emotion regulation and to socially connect with their children. Parent-child musical engagement was associated with parent-child attachment, controlling for relevant parent variables including parent distress, efficacy, education, and parent-child engagement in non-musical activities. These results indicate that music may be an effective tool for building and maintaining parent-child relationships during a period of uncertainty and change.
C1 [Steinberg, Selena; Lense, Miriam D.] Vanderbilt Univ, Dept Psychol & Human Dev, 221 Kirkland Hall, Nashville, TN 37235 USA.
   [Liu, Talia; Lense, Miriam D.] Vanderbilt Univ, Med Ctr, Dept Otolaryngol Head & Neck Surg, Nashville, TN 37232 USA.
   [Liu, Talia] Vanderbilt Univ, Dept Hearing & Speech Sci, 221 Kirkland Hall, Nashville, TN 37235 USA.
RP Steinberg, S; Lense, MD (通讯作者)，Vanderbilt Univ, Dept Psychol & Human Dev, 221 Kirkland Hall, Nashville, TN 37235 USA.; Lense, MD (通讯作者)，Vanderbilt Univ, Med Ctr, Dept Otolaryngol Head & Neck Surg, Nashville, TN 37232 USA.
EM selenasteinberg@gmail.com; miriam.lense@vanderbilt.edu
OI Liu, Talia/0000-0003-3534-9758
FU National Endowment for the Arts [1844332-38-C-18, 1863278-38]; National
   Center for Complementary and Integrative Health (NCCIH) of the National
   Institutes of Health; NCATS/NIH [UL1 TR000445]; VUMC Faculty Research
   Scholars Program; VUMC Department of Otolaryngology
FX Research reported in this publication was supported in part by awards
   from the National Endowment for the Arts (1844332-38-C-18 and
   1863278-38), National Center for Complementary and Integrative Health
   (NCCIH) of the National Institutes of Health, and the NCATS/NIH (UL1
   TR000445). The content is solely the responsibility of the authors and
   does not necessarily represent the official views of the National
   Institutes of Health (NIH) or the National Endowment for the Arts (NEA).
   The NIH and NEA do not guarantee the accuracy or completeness of the
   information included in this report and are not responsible for any
   consequence of its use. This work was additionally supported by the VUMC
   Faculty Research Scholars Program and the VUMC Department of
   Otolaryngology.
CR Altig D, 2020, J PUBLIC ECON, V191, DOI 10.1016/j.jpubeco.2020.104274
   Atkinson L, 2000, CLIN PSYCHOL REV, V20, P1019, DOI 10.1016/S0272-7358(99)00023-9
   Bartik A.W., 2020, NBER WORKING PAPER N
   Blackburn C, 2017, EDUC 3-13, V45, P674, DOI 10.1080/03004279.2017.1342320
   Borowski J, 2001, PARENTING CHILDS WOR
   Budge, 2010, MILLENNIUM COHORT ST
   Bulfone T, 2009, HOLIST NURS PRACT, V23, P238, DOI 10.1097/HNP.0b013e3181aeceee
   Cirelli LK, 2020, J COGNITIVE NEUROSCI, V32, P1213, DOI 10.1162/jocn_a_01402
   Cirelli LK, 2018, ANN NY ACAD SCI, V1423, P66, DOI 10.1111/nyas.13580
   Cirelli LK, 2014, DEVELOPMENTAL SCI, V17, P1003, DOI 10.1111/desc.12193
   Condon J.T., 1998, J REPROD INFANT PSYC, V16, P57, DOI [10.1080/02646839808404558, DOI 10.1080/02646839808404558]
   Craig L, 2021, GENDER WORK ORGAN, V28, P66, DOI 10.1111/gwao.12497
   Croom AM, 2015, MUSIC SCI, V19, P44, DOI 10.1177/1029864914561709
   Custodero LA, 2003, J APPL DEV PSYCHOL, V24, P553, DOI 10.1016/j.appdev.2003.08.005
   Custodero LA, 2008, EARLY CHILD DEV CARE, V178, P15, DOI 10.1080/03004430600601115
   Czeisler ME, 2020, MMWR-MORBID MORTAL W, V69, P1049, DOI [10.1101/2020.04.22.20076141v1, 10.15585/mmwr.mm6932a1]
   de Cock ESA, 2016, J FAM PSYCHOL, V30, P125, DOI 10.1037/fam0000138
   de Vries P, 2009, EARLY CHILD DEV CARE, V179, P395, DOI 10.1080/03004430802691914
   Del Boca D, 2020, REV ECON HOUSEHOLD, V18, P1001, DOI 10.1007/s11150-020-09502-1
   Dey M, 2020, MON LABOR REV, P1, DOI 10.21916/mlr.2020.14
   Dunbar RIM, 2012, PHILOS T R SOC B, V367, P1837, DOI 10.1098/rstb.2011.0217
   Erkkila J, 2011, BRIT J PSYCHIAT, V199, P132, DOI 10.1192/bjp.bp.110.085431
   Fancourt D, 2018, BRIT J PSYCHIAT, V212, P119, DOI 10.1192/bjp.2017.29
   Fancourt D, 2017, PUBLIC HEALTH, V145, P149, DOI 10.1016/j.puhe.2017.01.016
   Fancourt D., 2018, MUSIC SCI, V1, P1, DOI [10.1177/2059204317745746, DOI 10.1177/2059204317745746]
   Forman-Hoffman VL., 2014, CBHSQ DATA REV
   Freeman W, 2000, ORIGINS OF MUSIC, P411
   Gassman-Pines A, 2020, PEDIATRICS, V146, DOI 10.1542/peds.2020-007294
   Goodman SJ, 2012, J AUTISM DEV DISORD, V42, P2056, DOI 10.1007/s10803-012-1453-8
   HANSER SB, 1994, J GERONTOL, V49, pP265, DOI 10.1093/geronj/49.6.P265
   Hargreaves DavidJ., 1999, PSYCHOL MUSIC, V27, P71, DOI [10.1177/0305735699271007, DOI 10.1177/0305735699271007]
   Harris PA, 2009, J BIOMED INFORM, V42, P377, DOI 10.1016/j.jbi.2008.08.010
   Ilari B, 2005, EARLY CHILD DEV CARE, V175, P647, DOI 10.1080/0300443042000302573
   Johnson K., 2013, INT J CHILDBIRTH ED, V28, P17
   Kessler RC, 2002, PSYCHOL MED, V32, P959, DOI 10.1017/S0033291702006074
   Kirschner S, 2010, EVOL HUM BEHAV, V31, P354, DOI 10.1016/j.evolhumbehav.2010.04.004
   Kohlhoff J, 2013, EARLY HUM DEV, V89, P249, DOI 10.1016/j.earlhumdev.2013.01.008
   Kreutz G., 2012, MUSIC HLTH WELLBEING, P457, DOI DOI 10.1093/ACPROF:OSO/9780199586974.003.0030
   Lee SAJ, 2021, CHILD YOUTH SERV REV, V122, DOI 10.1016/j.childyouth.2020.105585
   Lense, 2016, P 14 INT C MUS PERC
   Lense MD, 2020, FRONT PSYCHOL, V11, DOI 10.3389/fpsyg.2020.555717
   Linnemann A, 2015, PSYCHONEUROENDOCRINO, V60, P82, DOI 10.1016/j.psyneuen.2015.06.008
   Lob G., 2010, INT J MENT HEALTH PR, V12, P45, DOI [10.1080/14623730.2010.9721818, DOI 10.1080/14623730.2010.9721818]
   McCrory Calarco J., 2020, LETS NOT PRETEND ITS, DOI 10.31235/osf.io/jyvk4
   Mehr SA, 2016, PSYCHOL SCI, V27, P486, DOI 10.1177/0956797615626691
   Mendoza J.K., 2019, PSYARXIV, DOI [10.31234/osf.io/sqatb., DOI 10.31234/OSF.IO/SQATB, 10.31234/osf.io/sqatb]
   Moore KS, 2013, J MUSIC THER, V50, P198, DOI 10.1093/jmt/50.3.198
   Nicholson JM, 2008, J HEALTH PSYCHOL, V13, P226, DOI 10.1177/1359105307086705
   Patrick SW, 2020, PEDIATRICS, V146, DOI 10.1542/peds.2020-016824
   Perkins Rosie, 2018, BMC Psychol, V6, P41, DOI 10.1186/s40359-018-0253-0
   Persico G, 2017, WOMEN BIRTH, V30, pE214, DOI 10.1016/j.wombi.2017.01.007
   Politimou N, 2018, PLOS ONE, V13, DOI 10.1371/journal.pone.0193819
   Russell BS, 2020, CHILD PSYCHIAT HUM D, V51, P671, DOI 10.1007/s10578-020-01037-x
   Savage PE, 2021, BEHAV BRAIN SCI, V44, DOI 10.1017/S0140525X20000333
   Steinberg S., 2020, PSYARXIV PREPRINT, DOI [10.31234/osf.io/v458u, DOI 10.31234/OSF.IO/V458U]
   Steinberg S., 2020, MUSICAL ENGAGEMENT P, DOI [10.31234/osf.io/xveqy, DOI 10.31234/OSF.IO/XVEQY]
   Tarr B, 2014, FRONT PSYCHOL, V5, DOI 10.3389/fpsyg.2014.01096
   THAYER RE, 1994, J PERS SOC PSYCHOL, V67, P910, DOI 10.1037/0022-3514.67.5.910
   Thoma MV, 2012, COGNITION EMOTION, V26, P550, DOI 10.1080/02699931.2011.595390
   Tomitaka S, 2019, SCI REP-UK, V9, DOI 10.1038/s41598-019-47322-1
   Trehub SE, 2016, SOC DEV, V25, P665, DOI 10.1111/sode.12164
   Twenge JM, 2020, J CLIN PSYCHOL, V76, P2170, DOI 10.1002/jclp.23064
   U.S. Chamber of Commerce Foundation, 2020, CHILDC ESS IND EC RE
   Yehuda N, 2011, J ADULT DEV, V18, P85, DOI 10.1007/s10804-010-9117-4
   Zubrick S., 2008, PARENTING FAMILIES A
NR 65
TC 10
Z9 10
U1 24
U2 40
PU FRONTIERS MEDIA SA
PI LAUSANNE
PA AVENUE DU TRIBUNAL FEDERAL 34, LAUSANNE, CH-1015, SWITZERLAND
SN 1664-1078
J9 FRONT PSYCHOL
JI Front. Psychol.
PD MAR 22
PY 2021
VL 12
AR 641733
DI 10.3389/fpsyg.2021.641733
PG 10
WC Psychology, Multidisciplinary
WE Social Science Citation Index (SSCI)
SC Psychology
GA RH9ZK
UT WOS:000636570200001
PM 33828508
OA gold, Green Submitted, Green Published
DA 2022-11-04
ER

PT J
AU Wang, YY
   Xu, J
   Xie, T
AF Wang, Yangyang
   Xu, Jian
   Xie, Tian
TI The Association of Internet Use Intensity and Lifestyle Behaviors During
   the COVID-19 Pandemic: A Cross-Sectional Study in Chinese Adults
SO FRONTIERS IN PUBLIC HEALTH
LA English
DT Article
DE COVID-19; lifestyle behaviors; internet use intensity; public health in
   urban governance; public health in rural governance
ID SOCIAL MEDIA USE; SLEEP DURATION; OUTBREAK; EXERCISE; STUDENTS; FRIENDS;
   OBESITY
AB The COVID-19 pandemic substantially increased the intensity of internet use in humans, which has made public opinion around health and public perceptions of it more vital, and this phenomenon has had a significant impact on human lifestyle behavior. This study used cross-sectional data during the COVID-19 pandemic to explore how internet use intensity influenced lifestyle behaviors among adults, and compared the differences between samples of different ages. The findings showed that the internet use intensity among adults increased the probability of physical activity, staying up late, and high-quality eating behaviors, and that they had a statistically significant positive association. Such associations were also found in independent younger, middle-aged, and older samples. However, the internet use intensity elevated the probability of body weight gain only in the independent samples of younger, middle-aged, and older adults. Besides, internet use intensity was able to increase the probability of smoking & drinking only among the younger sample. Notably, the effect of internet use intensity on lifestyle behaviors, including body weight gain, physical activity, staying up late, and a high-quality diet, was strongest among the elderly, followed by the middle-aged, and weakest among the younger. In the process of rural and urban governance regarding citizens' health, public health agencies should remind citizens to spend a reasonable amount of time on internet use to reduce the probability of unhealthy lifestyle behaviors and improve their physical health.
C1 [Wang, Yangyang; Xu, Jian] Shanghai Jiao Tong Univ, China Inst Urban Governance, Shanghai, Peoples R China.
   [Wang, Yangyang] Shanghai Jiao Tong Univ, Sch Int & Publ Affairs, Shanghai, Peoples R China.
   [Xu, Jian; Xie, Tian] Shanghai Jiao Tong Univ, Sch Media & Commun, Shanghai, Peoples R China.
RP Xie, T (通讯作者)，Shanghai Jiao Tong Univ, Sch Media & Commun, Shanghai, Peoples R China.
EM xietian@sjtu.edu.cn
RI Wang, Yangyang/GXH-5679-2022
CR Abiddine Fares Zine El, 2022, Sleep Epidemiol, V2, P100030, DOI 10.1016/j.sleepe.2022.100030
   Aghasi M, 2020, ADV NUTR, V11, P349, DOI 10.1093/advances/nmz073
   Alonzo R, 2021, SLEEP MED REV, V56, DOI 10.1016/j.smrv.2020.101414
   Amran MS, 2022, INT J SOC PSYCHIATR, V68, P6, DOI 10.1177/0020764020971008
   Arora A., 2021, EMERGING TECHNOLOGIE, P197
   Belanger RE, 2011, PEDIATRICS, V127, pE330, DOI 10.1542/peds.2010-1235
   Bener A, 2011, INT J FOOD SCI NUTR, V62, P60, DOI 10.3109/09637486.2010.495711
   Bhat S, 2018, SLEEP HEALTH, V4, P166, DOI 10.1016/j.sleh.2017.12.004
   Brunborg GS, 2019, J ADOLESCENCE, V74, P201, DOI 10.1016/j.adolescence.2019.06.013
   Brunborg GS, 2017, PSYCHOL REP, V120, P475, DOI 10.1177/0033294117697090
   Buja A, 2018, BMC PEDIATR, V18, DOI 10.1186/s12887-018-1316-3
   Chen CY, 2022, J ADDICT MED, V16, pE73, DOI 10.1097/ADM.0000000000000845
   Chen CY, 2021, INT J OBESITY, V45, P677, DOI 10.1038/s41366-021-00741-5
   Chen IH, 2021, J BEHAV ADDICT, V10, P731, DOI 10.1556/2006.2021.00052
   China Internet Network Information Center, 2019, 44 CHIN STAT REP INT
   China Internet Network Information Center (CNNIC), 2020, 45 CHIN STAT REP INT
   China Sleep Research Association., 2022, CHIN SLEEP WHIT PAP
   CNNIC, 2021, 47 CHIN STAT REP INT, DOI DOI 10.13854/J.CNKI.CNI.2021.03.059
   Curtis BL, 2018, ALCOHOL CLIN EXP RES, V42, P978, DOI 10.1111/acer.13642
   Dai D., 2020, ONLINE HOME STUDY PL, DOI [10.2139/ssrn.3555539, DOI 10.2139/SSRN.3555539]
   De R, 2020, INT J INFORM MANAGE, V55, DOI 10.1016/j.ijinfomgt.2020.102171
   Di Renzo L, 2020, J TRANSL MED, V18, DOI 10.1186/s12967-020-02399-5
   DiNardi M, 2019, J POPUL ECON, V32, P877, DOI 10.1007/s00148-018-0709-9
   Drouin M, 2020, CYBERPSYCH BEH SOC N, V23, P727, DOI 10.1089/cyber.2020.0284
   Du Jiang, 2020, Gen Psychiatr, V33, pe100252, DOI 10.1136/gpsych-2020-100252
   Dufour M, 2016, CAN J PSYCHIAT, V61, P663, DOI 10.1177/0706743716640755
   Elhadi M, 2021, FRONT PSYCHIATRY, V12, DOI 10.3389/fpsyt.2021.632496
   Emerson KG, 2020, REV PANAM SALUD PUBL, V44, DOI 10.26633/RPSP.2020.81
   Folkvord F, 2020, BMC PUBLIC HEALTH, V20, DOI 10.1186/s12889-020-09779-y
   Gao CL, 2020, SLEEP MED, V73, P1, DOI 10.1016/j.sleep.2020.06.032
   Garcia-Esquinas E, 2021, INT J ENV RES PUB HE, V18, DOI 10.3390/ijerph18137067
   Garcia-Priego B. A., 2020, ANXIETY DEPRESSION A, DOI [10.1101/2020.05.10.20095844, DOI 10.1101/2020.05.10.20095844]
   Geusens F, 2021, HEALTH COMMUN, DOI 10.1080/10410236.2021.1954301
   Gommans R, 2015, INT J PUBLIC HEALTH, V60, P167, DOI 10.1007/s00038-014-0624-0
   Goodyear VA, 2019, SPORT EDUC SOC, V24, P673, DOI 10.1080/13573322.2017.1423464
   Guo L, 2018, J BEHAV ADDICT, V7, P965, DOI 10.1556/2006.7.2018.115
   Guzzetta G., 2020, ARXIV PREPRINT ARXIV
   Hamer M, 2013, PLOS ONE, V8, DOI 10.1371/journal.pone.0066222
   Harvey-Berino J, 2002, INT J OBESITY, V26, P1254, DOI 10.1038/sj.ijo.0802051
   Hashem SA, 2020, J MED SCI, V8, P561
   Hisler G, 2020, SLEEP MED, V66, P92, DOI 10.1016/j.sleep.2019.08.007
   Hou YM., 2021, HUMAN BEHAV DEV SOC, V22, P20
   Hsu MSH, 2018, J ADOLESCENT HEALTH, V63, P531, DOI 10.1016/j.jadohealth.2018.06.009
   Huang QP, 2021, TRANSL PSYCHIAT, V11, DOI 10.1038/s41398-021-01614-1
   Islam Md Saiful, 2020, Addict Behav Rep, V12, P100311, DOI 10.1016/j.abrep.2020.100311
   Jackson LA, 2011, COMPUT HUM BEHAV, V27, P599, DOI 10.1016/j.chb.2010.10.019
   Jane M, 2018, BMC PUBLIC HEALTH, V18, DOI 10.1186/s12889-018-5837-3
   Jauho M, 2021, FOOD CULT SOC, DOI 10.1080/15528014.2021.1971436
   Karmila S., 2020, BIOHS, V2, P289, DOI [10.33258/biohs.v2i1.190, DOI 10.33258/BIOHS.V2I1.190]
   Kent MP, 2019, PEDIATR OBES, V14, DOI 10.1111/ijpo.12508
   Kolhar M, 2021, SAUDI J BIOL SCI, V28, P2216, DOI 10.1016/j.sjbs.2021.01.010
   Lange Klaus W, 2020, Glob Health J, V4, P146, DOI 10.1016/j.glohj.2020.11.002
   Larm P, 2017, COMPUT HUM BEHAV, V71, P284, DOI 10.1016/j.chb.2017.02.012
   Lau H, 2020, J TRAVEL MED, V27, DOI 10.1093/jtm/taaa037
   Lemenager T, 2021, INT J ENV RES PUB HE, V18, DOI 10.3390/ijerph18010014
   Li WQ, 2017, BIOMED RES INT, V2017, DOI 10.1155/2017/7607210
   Liang F, 2020, SOC MEDIA SOC, V6, DOI 10.1177/2056305120947657
   Liang XF, 2018, MEDICINE, V97, DOI [10.1097/MD.0000000000010722, 10.1097/md.0000000000010722]
   Lin CY, 2021, HEALTHCARE-BASEL, V9, DOI 10.3390/healthcare9091201
   LINK BG, 1995, J HEALTH SOC BEHAV, V35, P80, DOI 10.2307/2626958
   Luo T, 2021, J PSYCHIATR RES, V140, P35, DOI 10.1016/j.jpsychires.2021.05.057
   Mahmood S, 2021, HUM BEHAV EMERG TECH, V3, P199, DOI 10.1002/hbe2.218
   Malta DC, 2020, EPIDEMIOL SERV SAUDE, V29, DOI [10.1590/s1679-49742020000400026, 10.1590/S1679-49742020000400026]
   Mamun AA, 2011, BMC PREGNANCY CHILDB, V11, DOI 10.1186/1471-2393-11-62
   Mamun MA, 2021, INT J MENT HEALTH AD, V19, P908, DOI 10.1007/s11469-019-00066-5
   Martinez-Vazquez SE, 2021, NUTRIENTS, V13, DOI 10.3390/nu13124256
   Matusitz J, 2012, SOC WORK PUBLIC HLTH, V27, P250, DOI 10.1080/19371918.2011.542998
   Meitei SY., 2021, VIGILANCE, V5, P245, DOI [10.1007/s41782-021-00153-5, DOI 10.1007/S41782-021-00153-5]
   Middleton CA., 2007, STAT CAN SOC C OTT O
   Moorhead SA, 2013, J MED INTERNET RES, V15, DOI 10.2196/jmir.1933
   Moriarty T, 2021, INT J ENV RES PUB HE, V18, DOI 10.3390/ijerph18094752
   Nesi J, 2017, J ADOLESCENT HEALTH, V60, P641, DOI 10.1016/j.jadohealth.2017.01.009
   Ngqangashe Y, 2021, APPETITE, V166, DOI 10.1016/j.appet.2021.105436
   Nimrod G, 2020, AM J GERIAT PSYCHIAT, V28, P1020, DOI 10.1016/j.jagp.2020.07.010
   Oksanen A, 2021, J MED INTERNET RES, V23, DOI 10.2196/33125
   Organization, 2020, WHO DIR GEN OP REM M
   Otsuka Y., 2021, SLEEP, V44, DOI DOI 10.1093/SLEEP/ZSAB175
   Oum TH, 2020, TRANSPORT POLICY, V96, P94, DOI 10.1016/j.tranpol.2020.07.003
   Pappa GL, 2017, J MED INTERNET RES, V19, DOI 10.2196/jmir.5816
   Pilar L, 2021, NUTRIENTS, V13, DOI 10.3390/nu13061991
   PROHASKA TR, 1985, J GERONTOL, V40, P569, DOI 10.1093/geronj/40.5.569
   Qin F, 2020, INT J ENV RES PUB HE, V17, DOI 10.3390/ijerph17145170
   Quesnel DA, 2018, INT J MENT HEALTH AD, V16, P1113, DOI 10.1007/s11469-017-9834-z
   Radwan H, 2021, INT J ENV RES PUB HE, V18, DOI 10.3390/ijerph18041964
   Ren XF, 2020, EURASIAN GEOGR ECON, V61, P423, DOI 10.1080/15387216.2020.1762103
   Rosen LD, 2014, COMPUT HUM BEHAV, V35, P364, DOI 10.1016/j.chb.2014.01.036
   Rothan HA, 2020, J AUTOIMMUN, V109, DOI 10.1016/j.jaut.2020.102433
   Salovaara A, 2010, INT J HUM-COMPUT ST, V68, P803, DOI 10.1016/j.ijhcs.2010.06.007
   Sampasa-Kanyinga H, 2016, PUBLIC HEALTH, V139, P88, DOI 10.1016/j.puhe.2016.05.005
   Servidio R., 2021, J AFFECT DISORD REP, V4, DOI DOI 10.1016/J.JADR.2021.100097
   Sheikh A, 2020, J GLOB HEALTH, V10, DOI 10.7189/jogh.10.010370
   Sokolova K, 2021, J RETAIL CONSUM SERV, V58, DOI 10.1016/j.jretconser.2020.102276
   Steffen R, 2020, J TRAVEL MED, V27, DOI 10.1093/jtm/taaa180
   Sumalla-Cano S, 2022, INT J ENV RES PUB HE, V19, DOI 10.3390/ijerph19042210
   Sun XR, 2020, BMC PUBLIC HEALTH, V20, DOI 10.1186/s12889-020-09448-0
   Sun Y, 2020, AM J ADDICTION, V29, P268, DOI 10.1111/ajad.13066
   Swain RK, 2021, BIOL RHYTHM RES, V52, P1139, DOI 10.1080/09291016.2019.1620487
   Tai ZX, 2021, CONVERGENCE-US, V27, P1648, DOI 10.1177/13548565211047157
   Ting CH., 2021, ADDICT BEHAV REPORTS, V14, P100375, DOI [10.1016/j.abrep.2021.100375, DOI 10.1016/J.ABREP.2021.100375]
   Vandelanotte C, 2009, J MED INTERNET RES, V11, DOI 10.2196/jmir.1084
   Vereecken CA, 2004, J ADOLESCENT HEALTH, V34, P330, DOI 10.1016/j.jadohealth.2003.07.011
   Vogel EA, 2021, NICOTINE TOB RES, V23, P694, DOI 10.1093/ntr/ntaa003
   Wallinheimo AS, 2021, HEALTHCARE-BASEL, V9, DOI 10.3390/healthcare9040393
   Wang TT, 2021, AGE AGEING, V50, P55, DOI 10.1093/ageing/afaa222
   Wang XY, 2019, NUTR METAB, V16, DOI 10.1186/s12986-019-0386-z
   Wilder-Smith A, 2020, J TRAVEL MED, V27, DOI 10.1093/jtm/taaa091
   Xie Yu, 2015, Chin J Sociol, V1, P471, DOI 10.1177/2057150X15614535
   Xie Y, 2014, CHINESE SOCIOL REV, V47, P3, DOI 10.2753/CSA2162-0555470101
   Ying CY, 2021, INT J ENV RES PUB HE, V18, DOI 10.3390/ijerph18010168
   Yuan C., SIMPLE MODEL ASSESS, DOI [10.1101/2020.02.29.20029561, DOI 10.1101/2020.02.29.20029561]
   Zhang Sheng, 2021, Risk Manag Healthc Policy, V14, P4697, DOI 10.2147/RMHP.S338183
   Zhou L., 2020, BEST EVID CHIN ED, DOI [10.2139/ssrn.3555520, DOI 10.15354/BECE.20.AR023]
   Zhou M, 2022, J AFFECT DISORDERS, V309, P52, DOI 10.1016/j.jad.2022.04.115
NR 113
TC 0
Z9 0
U1 6
U2 6
PU FRONTIERS MEDIA SA
PI LAUSANNE
PA AVENUE DU TRIBUNAL FEDERAL 34, LAUSANNE, CH-1015, SWITZERLAND
EI 2296-2565
J9 FRONT PUBLIC HEALTH
JI Front. Public Health
PD JUL 13
PY 2022
VL 10
AR 934306
DI 10.3389/fpubh.2022.934306
PG 15
WC Public, Environmental & Occupational Health
WE Science Citation Index Expanded (SCI-EXPANDED); Social Science Citation Index (SSCI)
SC Public, Environmental & Occupational Health
GA 3I4RK
UT WOS:000832705900001
PM 35910876
OA Green Published, gold
DA 2022-11-04
ER

PT J
AU Orgiles, M
   Morales, A
   Delvecchio, E
   Mazzeschi, C
   Espada, JP
AF Orgiles, Mireia
   Morales, Alexandra
   Delvecchio, Elisa
   Mazzeschi, Claudia
   Espada, Jose P.
TI Immediate Psychological Effects of the COVID-19 Quarantine in Youth From
   Italy and Spain
SO FRONTIERS IN PSYCHOLOGY
LA English
DT Article
DE COVID-19; quarantine; emotional impact; habits; youths
ID CHILDREN
AB The COVID-19 quarantine has affected more than 860 million children and adolescents worldwide, but to date, no study has been developed within Western countries to examine the psychological impact on their lives. The present study aims to examine for the first time the emotional impact of the quarantine on children and adolescents from Italy and Spain, two of the countries most affected by COVID-19. Participants were 1,143 parents of Italian and Spanish children aged 3 to 18 years who completed a survey providing information about how the quarantine affects their children and themselves, compared to before the home confinement. Results show that 85.7% of the parents perceived changes in their children's emotional state and behaviors during the quarantine. The most frequent symptoms were difficulty concentrating (76.6%), boredom (52%), irritability (39%), restlessness (38.8%), nervousness (38%), feelings of loneliness (31.3%), uneasiness (30.4%), and worries (30.1%). Spanish parents reported more symptoms than Italians. As expected, children of both countries used monitors more frequently, spent less time doing physical activity, and slept more hours during the quarantine. Furthermore, when family coexistence during quarantine became more difficult, the situation was more serious, and the level of stress was higher, parents tended to report more emotional problems in their children. The quarantine impacts considerably on Italian and Spanish youth, reinforcing the need to detect children with problems as early as possible to improve their psychological well-being.
C1 [Orgiles, Mireia; Morales, Alexandra; Espada, Jose P.] Univ Miguel Hernandez, Dept Hlth Psychol, Alicante, Spain.
   [Delvecchio, Elisa; Mazzeschi, Claudia] Univ Perugia, Dept Philosophy Social Sci & Educ, Perugia, Italy.
RP Orgiles, M (通讯作者)，Univ Miguel Hernandez, Dept Hlth Psychol, Alicante, Spain.
EM morgiles@umh.es
RI ESPADA, JOSE P/L-7482-2014; Orgilés, Mireia/J-8651-2014
OI Orgilés, Mireia/0000-0003-1064-9199; ESPADA, JOSE P./0000-0001-5248-6258
FU Ministry of Science and Innovation of Spain; European Regional
   Development Fund [PSI2017-85493-P]
FX This work was supported by the Ministry of Science and Innovation of
   Spain and the European Regional Development Fund (PSI2017-85493-P).
CR Akoglu H, 2018, TURK J EMERG MED, V18, P91, DOI 10.1016/j.tjem.2018.08.001
   Brazendale K, 2017, INT J BEHAV NUTR PHY, V14, DOI 10.1186/s12966-017-0555-2
   Brom C, 2020, FRONT EDUC, V5, DOI 10.3389/feduc.2020.00103
   Brooks SK, 2020, LANCET, V395, P912, DOI [10.1016/S0140-6736(20)30460-8, 10.1016/S0140-6736(20)30460-8.]
   Carballo JJ, 2020, EUR CHILD ADOLES PSY, V29, P759, DOI 10.1007/s00787-018-01270-9
   Espada JP, 2020, CLIN SALUD, V31, P109, DOI 10.5093/clysa2020a14
   Esposito S, 2020, JAMA PEDIATR, V174, P921, DOI 10.1001/jamapediatrics.2020.1892
   European Centre for Disease Prevention and Control, 2020, COV 19
   LI J, 2020, BMC PUBLIC HEALTH, V20, DOI DOI 10.21203/rs.3.rs-16572/v1
   Liu JJ, 2020, LANCET CHILD ADOLESC, V4, P347, DOI 10.1016/S2352-4642(20)30096-1
   Loades ME, 2020, J AM ACAD CHILD PSY, V59, P1218, DOI 10.1016/j.jaac.2020.05.009
   Orgiles M, 2020, REV PSICOL CLIN NINO, V7, P9, DOI 10.21134/rpcna.2020.07.2.1
   Rosenthal R., 1991, META ANALYTIC PROCED, V15, P18
   Sprang G, 2013, DISASTER MED PUBLIC, V7, P105, DOI 10.1017/dmp.2013.22
   The Lancet, 2020, LANCET PLANET HEALTH, V4, pe168, DOI DOI 10.1016/S2352-4642(20)30105-X
   Viner RM, 2020, LANCET CHILD ADOLESC, V4, P397, DOI 10.1016/S2352-4642(20)30095-X
   Wang CY, 2020, INT J ENV RES PUB HE, V17, DOI 10.3390/ijerph17051729
   Wang GH, 2020, LANCET, V395, P945, DOI 10.1016/S0140-6736(20)30547-X
   Xie XY, 2020, JAMA PEDIATR, V174, P898, DOI 10.1001/jamapediatrics.2020.1619
NR 19
TC 258
Z9 260
U1 13
U2 45
PU FRONTIERS MEDIA SA
PI LAUSANNE
PA AVENUE DU TRIBUNAL FEDERAL 34, LAUSANNE, CH-1015, SWITZERLAND
SN 1664-1078
J9 FRONT PSYCHOL
JI Front. Psychol.
PD NOV 6
PY 2020
VL 11
AR 579038
DI 10.3389/fpsyg.2020.579038
PG 10
WC Psychology, Multidisciplinary
WE Social Science Citation Index (SSCI)
SC Psychology
GA OT0AP
UT WOS:000590517600001
PM 33240167
OA Green Submitted, gold, Green Published
HC Y
HP N
DA 2022-11-04
ER

PT J
AU Xin, MQ
   Lau, JTF
   Lau, MMC
AF Xin, Meiqi
   Lau, Joseph Tak-fai
   Lau, Mason M. C.
TI Multi-dimensional factors related to participation in a population-wide
   mass COVID-19 testing program among Hong Kong adults: A population-based
   randomized survey
SO SOCIAL SCIENCE & MEDICINE
LA English
DT Article
DE Mass testing; Illness representation; Risk perception; Response
   efficacy; Trust toward governmental measures; COVID-19
ID INFLUENZA; MODEL; SARS
AB Rationale: Mass testing is considered as an important policy response to the COVID-19 pandemic, and high population coverage is pivotal to its effectiveness. A range of factors derived from health behaviour theories were hypothesized to be associated with public uptake of mass testing, including illness representations of COVID-19, perceived susceptibility to COVID-19, perceived efficacy of the testing program, and general trust toward governmental measures for controlling COVID-19.
   Objective: This study aimed to investigate the multi-dimensional factors associated with participation in a free and voluntary population-wide mass COVID-19 testing program.
   Methods: A cross-sectional study was conducted in Hong Kong within two weeks after the Universal Community Testing Program for COVID-19 concluded on September 14, 2020. A random population-based telephone survey interviewed 443 Hong Kong general adults who were aged >= 18 and had not joined other COVID-19 testing programs. The dependent variable was participation in the Universal Community Testing Program. Logistic regression analysis was conducted to test the associations of participation in the program with the proposed factors.
   Results: The standardized participation rate of the testing program was estimated to be about 37.2% among the general adults (33.0% among males; 40.8% among females) in Hong Kong. The participation rates were significantly lower among males and younger adults. Adjusted for socio-demographics, significant factors included four dimensions of illness representations of COVID-19 (treatment control: adjusted odds ratio [AOR] = 1.41; illness identity: AOR = 1.10; concern: AOR = 1.14; emotions: AOR = 1.10), perceived susceptibility to COVID-19 (AOR =1.40), perceived efficacy of the testing program (AOR = 2.73), and trust toward governmental control measures (AOR = 4.30).
   Conclusions: The participation rate of the population-wide mass testing program was not high among general adults in Hong Kong, evidence-based health promotion is necessary. The study informs some critical factors to be addressed to effectively boost public support for the mass testing policy in response to emerging infectious diseases.
C1 [Xin, Meiqi; Lau, Joseph Tak-fai; Lau, Mason M. C.] Chinese Univ Hong Kong, Ctr Hlth Behav Res, JC Sch Publ Hlth & Primary Care, Hong Kong, Peoples R China.
RP Lau, JTF (通讯作者)，Chinese Univ Hong Kong, Ctr Hlth Behav Res, JC Sch Publ Hlth & Primary Care, Hong Kong, Peoples R China.
EM jlau@cuhk.edu.hk
OI XIN, Meiqi/0000-0002-8636-4918
CR Atkeson A., 2020, MEDRXIV
   Bronfenbrenner U., 1979, ECOLOGY HUMAN DEV, DOI DOI 10.1191/1478088706QP063OA
   Buitrago-Garcia D, 2020, PLOS MED, V17, DOI 10.1371/journal.pmed.1003346
   Centers for Disease Control and Prevention, 2020, COVID 19 TREATM GUID
   Chu HY, 2020, NEW ENGL J MED, V383, P185, DOI 10.1056/NEJMc2008646
   Clark Cory, 2020, Glob Transit, V2, P76, DOI 10.1016/j.glt.2020.06.003
   Clark E., 2021, CLIN INFECT DIS, V72, pe415, DOI [10.1093/cid/ciaa1155, DOI 10.1093/CID/CIAA1155]
   Dighe A, 2020, BMC MED, V18, DOI 10.1186/s12916-020-01791-8
   Dincer O, 2021, SOC SCI MED, V269, DOI 10.1016/j.socscimed.2020.113569
   ECDC, 2020, POP WID TEST SARS CO
   Ferrer RA, 2015, CURR OPIN PSYCHOL, V5, P85, DOI 10.1016/j.copsyc.2015.03.012
   French D.P., 2018, PRINCIPLES CONCEPTS, P533
   Hagger MS, 2017, PSYCHOL BULL, V143, P1117, DOI 10.1037/bul0000118
   Haischer MH, 2020, PLOS ONE, V15, DOI 10.1371/journal.pone.0240785
   Holt E, 2020, LANCET, V396, P1386, DOI 10.1016/S0140-6736(20)32261-3
   Iacobucci G, 2020, BMJ-BRIT MED J, V371, DOI 10.1136/bmj.m4460
   Jiang XY, 2009, INT J BEHAV MED, V16, P58, DOI 10.1007/s12529-008-9005-5
   Karademas EC, 2013, J HEALTH PSYCHOL, V18, P419, DOI 10.1177/1359105312436765
   Keogh-Brown MR, 2020, SSM-POPUL HLTH, V12, DOI 10.1016/j.ssmph.2020.100651
   Lee M, 2020, INT J ENV RES PUB HE, V17, DOI 10.3390/ijerph17092977
   Leventhal H, 2003, SELF REGULATION HLTH, P42, DOI DOI 10.4324/9780203553220
   Lin T, 2021, SOC SCI MED, V286, DOI 10.1016/j.socscimed.2021.114335
   Luxembourg Institute of Health, 2020, LARG SCAL TEST OP CO
   Michie S, 2020, BMJ-BRIT MED J, V371, DOI 10.1136/bmj.m4171
   Milne S, 2000, J APPL SOC PSYCHOL, V30, P106, DOI 10.1111/j.1559-1816.2000.tb02308.x
   Mo PKH, 2015, J HEALTH PSYCHOL, V20, P1523, DOI 10.1177/1359105313516031
   Montague A, 2020, WILLINGNESS UK PUBLI, DOI 10.2139/ssrn.3675401
   Nikolai LA, 2020, INT J INFECT DIS, V100, P112, DOI 10.1016/j.ijid.2020.08.076
   Ozdemir S, 2022, INT J HEALTH POLICY, V11, P579, DOI 10.34172/ijhpm.2020.199
   Pan YB, 2021, CLIN MICROBIOL INFEC, V27, P253, DOI 10.1016/j.cmi.2020.09.044
   Peeling RW, 2020, LANCET INFECT DIS, V20, pE245, DOI 10.1016/S1473-3099(20)30517-X
   Raude J, 2011, PLOS ONE, V6, DOI 10.1371/journal.pone.0024943
   ROSENSTOCK IM, 1974, HEALTH EDUC QUART, V2, P354, DOI 10.1177/109019817400200405
   Shao S, 2018, BMC HEALTH SERV RES, V18, DOI 10.1186/s12913-018-3271-y
   Studdert DM, 2020, NEW ENGL J MED, V383, P102, DOI 10.1056/NEJMp2007637
   Wong SYS, 2020, CAN MED ASSOC J, V192, pE511, DOI 10.1503/cmaj.200563
   World Health Organization, 2021, COVID 19 VACC PROGR
   Wu ZL, 2021, REV MED VIROL, V31, DOI 10.1002/rmv.2171
NR 38
TC 3
Z9 3
U1 1
U2 1
PU PERGAMON-ELSEVIER SCIENCE LTD
PI OXFORD
PA THE BOULEVARD, LANGFORD LANE, KIDLINGTON, OXFORD OX5 1GB, ENGLAND
SN 0277-9536
EI 1873-5347
J9 SOC SCI MED
JI Soc. Sci. Med.
PD FEB
PY 2022
VL 294
AR 114692
DI 10.1016/j.socscimed.2021.114692
PG 5
WC Public, Environmental & Occupational Health; Social Sciences, Biomedical
WE Science Citation Index Expanded (SCI-EXPANDED); Social Science Citation Index (SSCI)
SC Public, Environmental & Occupational Health; Biomedical Social Sciences
GA 1N1TW
UT WOS:000800446600017
PM 35030396
OA Bronze, Green Published
DA 2022-11-04
ER

PT J
AU La Fauci, G
   Montalti, M
   Di Valerio, Z
   Gori, D
   Salomoni, MG
   Salussolia, A
   Solda, G
   Guaraldi, F
AF La Fauci, Giusy
   Montalti, Marco
   Di Valerio, Zeno
   Gori, Davide
   Salomoni, Maria Giulia
   Salussolia, Aurelia
   Solda, Giorgia
   Guaraldi, Federica
TI Obesity and COVID-19 in Children and Adolescents: Reciprocal Detrimental
   Influence-Systematic Literature Review and Meta-Analysis
SO INTERNATIONAL JOURNAL OF ENVIRONMENTAL RESEARCH AND PUBLIC HEALTH
LA English
DT Review
DE pediatric obesity; eating habits; physical activity; lockdown; COVID-19;
   disease severity; meta-analysis
ID WEIGHT-GAIN; RISK-FACTORS; CHILDHOOD
AB The dramatic lifestyle changes forced by COVID-19-related lockdown promoted weight gain, with a stronger impact on obese subjects, at higher risk of severe infection. The PubMed database was searched to identify original studies assessing: (1) the extent and risk factors of lockdown-induced weight increase; and (2) the impact of obesity on the risk of hospital admission in children and adolescents. A systematic literature review and meta-analyses were performed. Twenty out of 13,986 identified records were included. A significant weight increase was reported in the majority of subjects, with no apparent gender or age differences. It was induced by a higher consumption of hypercaloric/hyperglycemic/junk food and/or the reduction of physical activity, often associated with an altered sleep-wake cycle. On the other hand, obesity increased the risk of hospitalization (OR = 4.38; 95% C.I. 1.46-13.19; p = 0.009; I-2 = 96%) as compared to the normal weight population. COVID-19 and obesity represent epidemic conditions with reciprocal detrimental impact. Urgent public health interventions, targeting the various age and social strata, and involving governmental authorities, health care personnel, teachers and families are warranted to increase awareness and actively promote healthy lifestyles to contrast pediatric obesity and its detrimental consequences at a global level.
C1 [La Fauci, Giusy; Montalti, Marco; Di Valerio, Zeno; Gori, Davide; Salomoni, Maria Giulia; Salussolia, Aurelia; Solda, Giorgia] Univ Bologna, Dept Biomed & Neuromotor Sci, Unit Hyg, Publ Hlth & Med Stat, I-40126 Bologna, Italy.
   [Guaraldi, Federica] IRCCS Ist Sci Neurol Bologna, I-40126 Bologna, Italy.
RP Gori, D (通讯作者)，Univ Bologna, Dept Biomed & Neuromotor Sci, Unit Hyg, Publ Hlth & Med Stat, I-40126 Bologna, Italy.
EM giusy.lafauci@studio.unibo.it; marco.montalti7@studio.unibo.it;
   zeno.divalerio@studio.unibo.it; davide.gori4@unibo.it;
   mariagiulia.salomoni@studio.unibo.it;
   aurelia.salussolia@studio.unibo.it; giorgia.solda@studio.unibo.it;
   federica.guaraldi@yahoo.it
OI Salussolia, Aurelia/0000-0001-5953-6211; Di Valerio,
   Zeno/0000-0002-2422-5699; Montalti, Marco/0000-0001-7276-0277; Gori,
   Davide/0000-0003-4954-9419; Guaraldi, Federica/0000-0001-8416-1669
CR Androutsos O, 2021, NUTRIENTS, V13, DOI 10.3390/nu13030930
   [Anonymous], STAT OBESITY PHYS AC
   [Anonymous], COCHRANE HDB SYSTEMA
   [Anonymous], REVMAN 5 DOWNLOAD
   Azoulay E, 2021, FRONT PEDIATR, V9, DOI 10.3389/fped.2021.707773
   Bremner JD, 2020, NUTRIENTS, V12, DOI 10.3390/nu12082428
   Brooks CG, 2021, ECLINICALMEDICINE, V38, DOI 10.1016/j.eclinm.2021.101026
   Browne NT, 2021, J PEDIATR NURS, V56, P90, DOI 10.1016/j.pedn.2020.11.004
   Caussy C, 2020, OBESITY, V28, P1175, DOI 10.1002/oby.22842
   CDC, BMI CHILDR TEENS
   Cena H, 2021, NUTRIENTS, V13, DOI 10.3390/nu13124255
   Chang TH, 2021, NUTRIENTS, V13, DOI 10.3390/nu13103668
   Chen QQ, 2020, INFECTION, V48, P543, DOI 10.1007/s15010-020-01432-5
   Cipolla Clelia, 2021, Acta Biomed, V92, pe2021196, DOI 10.23750/abm.v92i2.10912
   Cucinotta Domenico, 2020, Acta Biomed, V91, P157, DOI 10.23750/abm.v91i1.9397
   de Figueiredo CS, 2021, PROG NEURO-PSYCHOPH, V106, DOI 10.1016/j.pnpbp.2020.110171
   Deal BJ, 2020, ADV NUTR, V11, P1071, DOI 10.1093/advances/nmaa040
   DERSIMONIAN R, 1986, CONTROL CLIN TRIALS, V7, P177, DOI 10.1016/0197-2456(86)90046-2
   Djalalinia S, 2015, PAK J MED SCI, V31, P239, DOI 10.12669/pjms.311.7033
   Doom JR, 2020, INT J OBESITY, V44, P646, DOI 10.1038/s41366-019-0447-4
   Fernandes DM, 2021, J PEDIATR-US, V230, P23, DOI 10.1016/j.jpeds.2020.11.016
   Frenkel L, 2021, ALLERGY ASTHMA PROC, V42, P8, DOI 10.2500/aap.2021.42.200104
   Graff K, 2021, PEDIATR INFECT DIS J, V40, pE137, DOI 10.1097/INF.0000000000003043
   Guzman BV, 2022, PEDIATR OBES, V17, DOI 10.1111/ijpo.12856
   Han E, 2020, LANCET, V396, P1525, DOI 10.1016/S0140-6736(20)32007-9
   Harman Katharine, 2020, Lancet Child Adolesc Health, V4, pe24, DOI 10.1016/S2352-4642(20)30167-X
   Horton R, 2020, LANCET, V396, P874, DOI 10.1016/S0140-6736(20)32000-6
   Hu J, 2021, OBESITY, V29, P1907, DOI 10.1002/oby.23276
   Irfan O, 2021, ARCH DIS CHILD, V106, P440, DOI 10.1136/archdischild-2020-321385
   Jia P, 2021, INT J OBESITY, V45, P695, DOI 10.1038/s41366-020-00710-4
   Kang HM, 2021, J KOREAN MED SCI, V36, DOI 10.3346/jkms.2021.36.e21
   Kelishadi R, 2007, EPIDEMIOL REV, V29, P62, DOI 10.1093/epirev/mxm003
   Khan Moien Ab, 2020, Obes Med, V19, P100282, DOI 10.1016/j.obmed.2020.100282
   Kim ES, 2021, SCI REP-UK, V11, DOI 10.1038/s41598-021-84766-w
   Kompaniyets L, 2021, JAMA NETW OPEN, V4, DOI 10.1001/jamanetworkopen.2021.11182
   Lai CC, 2020, INT J ANTIMICROB AG, V55, DOI 10.1016/j.ijantimicag.2020.105924
   Leproult R, 2010, ENDOCR DEV, V17, P11, DOI 10.1159/000262524
   Lockhart SM, 2020, MED-CAMBRIDGE, V1, P33, DOI 10.1016/j.medj.2020.06.005
   Maltoni G, 2021, NUTR METAB CARDIOVAS, V31, P2181, DOI 10.1016/j.numecd.2021.03.018
   Mancuso P, 2013, PULM PHARMACOL THER, V26, P412, DOI 10.1016/j.pupt.2012.04.006
   Moreno JP, 2015, OBESITY, V23, P422, DOI 10.1002/oby.20977
   Muscogiuri G, 2019, CRIT REV FOOD SCI, V59, P2158, DOI 10.1080/10408398.2018.1506979
   Nogueira-de-Almeida CA, 2020, J PEDIAT-BRAZIL, V96, P546, DOI 10.1016/j.jped.2020.07.001
   Petrilli CM, 2020, BMJ-BRIT MED J, V369, DOI [10.12890/2020_001747, 10.1136/bmj.m1966]
   Pietrobelli A, 2020, OBESITY, V28, P1382, DOI 10.1002/oby.22861
   Qiu N, 2021, INT J OBESITY, V45, P2132, DOI 10.1038/s41366-021-00871-w
   Rey-Lopez JP, 2008, NUTR METAB CARDIOVAS, V18, P242, DOI 10.1016/j.numecd.2007.07.008
   Richardson S, 2020, JAMA-J AM MED ASSOC, V323, P2052, DOI 10.1001/jama.2020.6775
   Rundle AG, 2020, OBESITY, V28, P1008, DOI 10.1002/oby.22813
   Scott KM, 2008, INT J OBESITY, V32, P192, DOI 10.1038/sj.ijo.0803701
   Simonnet A, 2020, OBESITY, V28, P1195, DOI 10.1002/oby.22831
   Singer M, 2017, LANCET, V389, P941, DOI 10.1016/S0140-6736(17)30003-X
   Singh S, 2020, PSYCHIAT RES, V293, DOI 10.1016/j.psychres.2020.113429
   Swann OV, 2020, BMJ-BRIT MED J, V370, DOI 10.1136/bmj.m3249
   Tester JM, 2020, CURR OBES REP, V9, P442, DOI 10.1007/s13679-020-00413-x
   Tsankov BK, 2021, INT J INFECT DIS, V103, P246, DOI 10.1016/j.ijid.2020.11.163
   Valenzise M, 2021, ITAL J PEDIATR, V47, DOI 10.1186/s13052-021-01142-0
   Verma Sourabh, 2021, Hosp Pediatr, V11, P71, DOI 10.1542/hpeds.2020-001917
   Viner RM, 2021, JAMA PEDIATR, V175, P143, DOI 10.1001/jamapediatrics.2020.4573
   Vinker-Shuster M, 2021, ISR MED ASSOC J, V23, P219
   Vogel M, 2022, INT J OBESITY, V46, P144, DOI 10.1038/s41366-021-00968-2
   Woolford SJ, 2021, JAMA-J AM MED ASSOC, V326, P1434, DOI 10.1001/jama.2021.15036
   Zhou Y, 2021, DIABETES-METAB RES, V37, DOI 10.1002/dmrr.3377
NR 63
TC 1
Z9 1
U1 2
U2 2
PU MDPI
PI BASEL
PA ST ALBAN-ANLAGE 66, CH-4052 BASEL, SWITZERLAND
EI 1660-4601
J9 INT J ENV RES PUB HE
JI Int. J. Environ. Res. Public Health
PD JUL
PY 2022
VL 19
IS 13
AR 7603
DI 10.3390/ijerph19137603
PG 15
WC Environmental Sciences; Public, Environmental & Occupational Health
WE Science Citation Index Expanded (SCI-EXPANDED); Social Science Citation Index (SSCI)
SC Environmental Sciences & Ecology; Public, Environmental & Occupational
   Health
GA 2X9QJ
UT WOS:000825531000001
PM 35805260
OA Green Published, gold
DA 2022-11-04
ER

PT J
AU Wang, Y
   Gan, LY
   Zuo, L
   Yang, B
   Wang, Y
   Liang, JQ
   Ni, MF
AF Wang, Yan
   Gan, Liangying
   Zuo, Li
   Yang, Bing
   Wang, Ying
   Liang, Junqing
   Ni, Mengfan
TI Hospital-based group medical quarantine increased the pre-dialysis blood
   pressure in maintenance hemodialysis patients
SO ANNALS OF PALLIATIVE MEDICINE
LA English
DT Article
DE Blood pressure (BP); hospital-based group medical quarantine (H-GMQ);
   maintenance hemodialysis (MHD)
ID HYPERTENSION; PATHOPHYSIOLOGY
AB Background: Quarantine is an effective measure to contain the spread of infectious disease, however, it can be a great challenge for patients undergoing maintenance hemodialysis (MHD). The purpose of this study was to evaluate the impact of hospital-based group medical quarantine (H-GMQ) on blood pressure (BP) in MHD patients, and the effect of age on change in BP.
   Methods: MHD patients in our dialysis center who were under H-GMQ due to exposure to coronavirus disease 2019 (COVID-19) were enrolled. Their demographic data, clinical characteristics, and laboratory data were collected from 3 months before H-GMQ to the end of H-GMQ. They were divided into two groups by median age (61 y). BP and related data before and during H-GMQ between groups were analyzed. The association between age and change in BP was estimated using multivariable linear regression analysis.
   Results: One hundred and thirty MHD patients were enrolled. The pre-dialysis systolic BP (SBP) and heart rate (HR) during H-GMQ were significantly higher than before, the serum sodium decreased significantly at the end of H-GMQ. After adjusting for covariates by multivariable regression, age had a negative correlation with BP elevation (R-2=0.218, P=0.246). Subgroup analysis showed that both pre-dialysis SBP and diastolic BP (DBP) increased significantly during H-GMQ in patients less than 61 years old, instead, neither SBP nor DBP changed in the elderly.
   Conclusions: H-GMQ increased the pre-dialysis BP in MHD patients, especially in younger patients. More attention should be paid to these patients' BP if another quarantine is needed.
C1 [Wang, Yan; Gan, Liangying; Zuo, Li; Yang, Bing; Wang, Ying; Liang, Junqing; Ni, Mengfan] Peking Univ Peoples Hosp, Dept Nephrol, 11 Xizhimen South St, Beijing 100044, Peoples R China.
RP Gan, LY (通讯作者)，Peking Univ Peoples Hosp, Dept Nephrol, 11 Xizhimen South St, Beijing 100044, Peoples R China.
EM ganl@bjmu.edu.cn
FU Capital Clinical Characteristics Application Program of Beijing
   Municipal Science and Technology Commission [Z131107002213122]
FX This work was supported by Capital Clinical Characteristics Application
   Program of Beijing Municipal Science and Technology Commission (No.
   Z131107002213122). The funder has no role in the preparation of data or
   the manuscript.
CR Briant LJB, 2016, EXP PHYSIOL, V101, P219, DOI 10.1113/EP085368
   Harapan H, 2020, J INFECT PUBLIC HEAL, V13, P667, DOI 10.1016/j.jiph.2020.03.019
   Horl MP, 2002, AM J KIDNEY DIS, V39, P227, DOI 10.1053/ajkd.2002.30542
   [胡英 Hu Ying], 2019, [中国血液净化, Chinese Journal of Blood Purification], V18, P531
   Khosla UM, 2004, AM J KIDNEY DIS, V43, P739, DOI 10.1053/j.ajkd.2003.12.036
   Lauer SA, 2020, ANN INTERN MED, V172, P577, DOI 10.7326/M20-0504
   Lee SM, 2018, COMPR PSYCHIAT, V87, P123, DOI 10.1016/j.comppsych.2018.10.003
   Ma Y., 2020, MEDRXIV, DOI [10.1101/2020.02.24.20027201, 10.1101/2020.02.24.20027201(dateofaccessJune17]
   Saran R, 2016, AM J KIDNEY DIS, V67, pS1, DOI 10.1053/j.ajkd.2015.12.014
   ZUNG WWK, 1971, PSYCHOSOMATICS, V12, P371
NR 10
TC 0
Z9 0
U1 1
U2 2
PU AME PUBL CO
PI SHATIN
PA FLAT-RM C 16F, KINGS WING PLAZA 1, NO 3 KWAN ST, SHATIN, HONG KONG
   00000, PEOPLES R CHINA
SN 2224-5820
EI 2224-5839
J9 ANN PALLIAT MED
JI Ann. Pallliat. Med.
PD FEB
PY 2021
VL 10
IS 2
BP 1920
EP 1927
DI 10.21037/apm-20-1421
PG 8
WC Health Care Sciences & Services
WE Science Citation Index Expanded (SCI-EXPANDED)
SC Health Care Sciences & Services
GA QQ5FV
UT WOS:000624549600097
PM 33353359
OA gold
DA 2022-11-04
ER

PT J
AU Thunstrom, L
   Ashworth, M
   Shogren, JF
   Newbold, S
   Finnoff, D
AF Thunstrom, Linda
   Ashworth, Madison
   Shogren, Jason F.
   Newbold, Stephen
   Finnoff, David
TI Testing for COVID-19: willful ignorance or selfless behavior?
SO BEHAVIOURAL PUBLIC POLICY
LA English
DT Article
ID STRATEGIC IGNORANCE; PREFERENCE; INFORMATION
AB Widespread testing is key to controlling the spread of COVID-19. But should we worry about self-selection bias in the testing? The recent literature on willful ignorance says we should - people often avoid health information. In the context of COVID-19, such willful ignorance can bias testing data. Furthermore, willful ignorance often arises when selfish wants conflict with social benefits, which might be particularly likely for potential 'super-spreaders' - people with many social interactions - given people who test positive are urged to self-isolate for two weeks. We design a survey in which participants (n = 897) choose whether to take a costless COVID-19 test. We find that 70% would take a test. Surprisingly, the people most likely to widely spread COVID-19 - the extraverts, others who meet more people in their daily lives and younger people - are the most willing to take a test. People's ability to financially or emotionally sustain self-isolation does not matter to their decision. We conclude that people are selfless in their decision to test for COVID-19. Our results are encouraging - they imply that COVOD-19 testing may succeed in targeting those who generate the largest social benefits from self-isolation if infected, which strengthens the case for widespread testing.
C1 [Thunstrom, Linda; Ashworth, Madison; Shogren, Jason F.; Newbold, Stephen; Finnoff, David] Univ Wyoming, Dept Econ, Laramie, WY 82071 USA.
RP Thunstrom, L (通讯作者)，Univ Wyoming, Dept Econ, Laramie, WY 82071 USA.
EM lthunstr@uwyo.edu
FU Stroock Fund
FX We thank the Stroock Fund for financial support. This study was approved
   by the IRB at University of Wyoming and was pre-registered in the AEA
   RCT registry (RCT ID: AEARCTR-0005587).
CR Aylward BWLWP, 2020, REP WHO CHIN JOINT M
   Center for Disease Control and Prevention (CDC), 2020, WHAT YOU CAN YOU AR
   Chandler JJ, 2017, SOC PSYCHOL PERS SCI, V8, P500, DOI 10.1177/1948550617698203
   Conrads J, 2013, J ECON BEHAV ORGAN, V92, P104, DOI 10.1016/j.jebo.2013.05.010
   COVID Tracking Project, 2020, MOST REC DAT
   Cutler Stephen J, 2003, Am J Alzheimers Dis Other Demen, V18, P9, DOI 10.1177/153331750301800106
   Dana J, 2007, ECON THEOR, V33, P67, DOI 10.1007/s00199-006-0153-z
   Everett JAC, 2013, PLOS ONE, V8, DOI 10.1371/journal.pone.0082131
   FRANCIS LJ, 1992, PERS INDIV DIFFER, V13, P443, DOI 10.1016/0191-8869(92)90073-X
   Ganguly A, 2017, MANAGE SCI, V63, P4037, DOI 10.1287/mnsc.2016.2550
   Gigerenzer G, 2017, PSYCHOL REV, V124, P179, DOI 10.1037/rev0000055
   Grossman Z, 2017, J EUR ECON ASSOC, V15, P173, DOI 10.1093/jeea/jvw001
   Grossman Z, 2014, MANAGE SCI, V60, P2659, DOI 10.1287/mnsc.2014.1989
   Harvard Medical School, 2020, COR RES CTR
   Hightow LB, 2003, AIDS EDUC PREV, V15, P282, DOI 10.1521/aeap.15.4.282.23826
   Jacquemet N, 2013, J ENVIRON ECON MANAG, V65, P110, DOI 10.1016/j.jeem.2012.05.004
   Jordan JJ, 2020, DONT GET IT DONT SPR, DOI 10.31234/osf.io/yuq7x
   Mossong J, 2008, PLOS MED, V5, P381, DOI 10.1371/journal.pmed.0050074
   Murphy JJ, 2005, ENVIRON RESOUR ECON, V30, P313, DOI 10.1007/s10640-004-3332-z
   Nordstrom J., 2020, BEHAV PUBLIC POLICY, P1, DOI [10.1017/bpp.2019.52, DOI 10.1017/BPP.2019.52]
   Onwezen MC, 2016, FOOD QUAL PREFER, V52, P96, DOI 10.1016/j.foodqual.2016.04.001
   Oster E, 2013, AM ECON REV, V103, P804, DOI 10.1257/aer.103.2.804
   Riese J, 2020, CHEM-ING-TECH, V92, P818, DOI 10.1002/cite.202000032
   Sharot T, 2020, NAT HUM BEHAV, V4, P14, DOI 10.1038/s41562-019-0793-1
   STIGLER GJ, 1961, J POLIT ECON, V69, P213, DOI 10.1086/258464
   Sunstein CR, 2019, J RISK UNCERTAINTY, V58, P121, DOI 10.1007/s11166-019-09300-w
   Thompson HS, 2002, CANCER EPIDEM BIOMAR, V11, P1579
   Thunstrom L, 2019, JUDGM DECIS MAK, V14, P11
   Thunstrom L, 2016, J RISK UNCERTAINTY, V52, P117, DOI 10.1007/s11166-016-9236-9
   Vossler CA, 2012, AM ECON J-MICROECON, V4, P145, DOI 10.1257/mic.4.4.145
   Wessling KS, 2017, J CONSUM RES, V44, P211, DOI 10.1093/jcr/ucx053
   Woolley K, 2018, J PERS SOC PSYCHOL, V114, P230, DOI 10.1037/pspa0000100
NR 32
TC 22
Z9 22
U1 0
U2 0
PU CAMBRIDGE UNIV PRESS
PI CAMBRIDGE
PA EDINBURGH BLDG, SHAFTESBURY RD, CB2 8RU CAMBRIDGE, ENGLAND
SN 2398-063X
EI 2398-0648
J9 BEHAV PUBLIC POLICY
JI Behav. Public Policy
PD APR
PY 2021
VL 5
IS 2
BP 135
EP 152
AR PII S2398063X20000159
DI 10.1017/bpp.2020.15
PG 18
WC Psychology, Applied; Public Administration; Psychology, Social
WE Emerging Sources Citation Index (ESCI)
SC Psychology; Public Administration
GA 5E2SY
UT WOS:000865478900003
OA hybrid, Green Published
DA 2022-11-04
ER

PT J
AU Choi, SL
   Martin, P
   Cho, J
   Ryou, YJ
   Heinz, M
AF Choi, Shinae L.
   Martin, Peter
   Cho, Jinmyoung
   Ryou, Yeon Ji
   Heinz, Melinda
TI Personality and compliance with COVID-19 protective measures among older
   Americans: Moderating effects of age, gender, and race/ethnicity
SO PERSONALITY AND INDIVIDUAL DIFFERENCES
LA English
DT Article
DE Age; COVID-19 prevention; Gender; Personality; Race; ethnicity
ID 5-FACTOR MODEL; CONSCIENTIOUSNESS
AB Following the growing evidence that personality is related to various health behaviors, we examined whether personality traits were related to compliance with COVID-19 protective measures and evaluated the extent to which associations were moderated by age, gender, or race/ethnicity among older adults during a summer 2020 surge of COVID-19 cases in the United States. Data were from the 2020 Health and Retirement Study COVID-19 module. Multivariate ordinary least squares regression analyses were computed adjusting for health, psycho social, and sociodemographic factors. Results indicated the significant associations between personality traits and compliance with COVID-19 measures varied by age, gender, and race/ethnicity. Specifically, the associations of agreeableness with wearing a mask and frequent handwashing were less pronounced among older compared with younger individuals. The association between extraversion and wearing masks was stronger for men than for women. The associations of agreeableness with handwashing and physical distancing were weaker for Hispanic older adults, whereas the associations of extraversion with physical distancing and using sanitizers were stronger for Hispanic older adults than for their non-Hispanic White counterparts. Implications regarding behavioral science underlying the current pandemic and future public health crises are discussed.
C1 [Choi, Shinae L.] Univ Alabama, Dept Consumer Sci, 304 Adams Hall,Box 870158, Tuscaloosa, AL 35487 USA.
   [Martin, Peter] Iowa State Univ, Dept Human Dev & Family Studies, 1096 LeBaron Hall,626 Morrill Rd, Ames, IA 50011 USA.
   [Cho, Jinmyoung] Baylor Scott & White Res Inst, Ctr Appl Hlth Res, 4236 Lowes Dr,Suite 202, Temple, TX 76502 USA.
   [Ryou, Yeon Ji] Iowa State Univ, Dept Human Dev & Family Studies, 078 LeBaron Hall,626 Morrill Rd, Ames, IA 50011 USA.
   [Heinz, Melinda] Upper Iowa Univ, Dept Psychol, 605 Washington St,POB 1857, Fayette, IA 52142 USA.
RP Choi, SL (通讯作者)，Univ Alabama, Dept Consumer Sci, 304 Adams Hall,Box 870158, Tuscaloosa, AL 35487 USA.
EM schoi@ches.ua.edu; pxmartin@iastate.edu; Jinmyoung.Cho@bswhealth.org;
   yjryou@iastate.edu; heinzm@uiu.edu
OI Choi, Shinae/0000-0001-6503-1631
FU National Institute on Aging [NIA U01AG009740]
FX This research did not receive any specific grant from funding agencies
   in the public, commercial, or not-for-profit sectors. This study used
   data from the Health and Retirement Study (HRS) , a public use from the
   National Institute on Aging [grant number NIA U01AG009740] .
CR Aschwanden D, 2021, EUR J PERSONALITY, V35, P51, DOI 10.1002/per.2281
   Barber SJ, 2021, J GERONTOL B-PSYCHOL, V76, pE17, DOI 10.1093/geronb/gbaa068
   Bogg T, 2004, PSYCHOL BULL, V130, P887, DOI 10.1037/0033-2909.130.6.887
   Breakwell GM, 2022, J HEALTH PSYCHOL, V27, P1301, DOI 10.1177/13591053211017208
   Campos-Mercade P, 2021, J PUBLIC ECON, V195, DOI 10.1016/j.jpubeco.2021.104367
   Chapman BP, 2009, BRAIN BEHAV IMMUN, V23, P636, DOI 10.1016/j.bbi.2008.12.009
   Dai BB, 2020, PUBLIC ADMIN REV, V80, P797, DOI 10.1111/puar.13236
   Flynn KE, 2007, J GERONTOL B-PSYCHOL, V62, pP261, DOI 10.1093/geronb/62.5.P261
   Gandhi M, 2020, J GEN INTERN MED, V35, P3063, DOI 10.1007/s11606-020-06067-8
   Griffith DM, 2020, PREV CHRONIC DIS, V17, DOI 10.5888/pcd17.200247
   Health and Retirement Study, 2020, 2020 HRS COVID 19 PR
   Hudson J, 2021, PERS INDIV DIFFER, V175, DOI 10.1016/j.paid.2021.110703
   Jerant A, 2011, BRIT J HEALTH PSYCH, V16, P151, DOI 10.1348/135910710X524219
   Kwan RYC, 2021, FRONT MED-LAUSANNE, V8, DOI 10.3389/fmed.2021.590936
   Lachman ME, 1997, MIDLIFE DEV INVENTOR
   Lopez L, 2021, JAMA-J AM MED ASSOC, V325, P719, DOI 10.1001/jama.2020.26443
   MARSHALL GN, 1994, J PERS SOC PSYCHOL, V67, P278, DOI 10.1037/0022-3514.67.2.278
   MCCRAE RR, 1992, J PERS, V60, P175, DOI 10.1111/j.1467-6494.1992.tb00970.x
   Milad E, 2021, ANN BEHAV MED, V55, P665, DOI 10.1093/abm/kaab039
   Mueller AL, 2020, AGING-US, V12, P9959, DOI 10.18632/aging.103344
   Nikcevic AV, 2021, J AFFECT DISORDERS, V279, P578, DOI 10.1016/j.jad.2020.10.053
   Nino M, 2021, SSM-POPUL HLTH, V13, DOI 10.1016/j.ssmph.2020.100717
   Noftle EE, 2010, PSYCHOL AGING, V25, P95, DOI 10.1037/a0018199
   Schroeter ML, 2021, FRONT PSYCHOL, V12, DOI 10.3389/fpsyg.2021.640548
   Smith TW, 2006, CURR DIR PSYCHOL SCI, V15, P227, DOI 10.1111/j.1467-8721.2006.00441.x
   Soto CJ, 2017, J RES PERS, V68, P69, DOI 10.1016/j.jrp.2017.02.004
   Terracciano A, 2004, ADDICTION, V99, P472, DOI 10.1111/j.1360-0443.2004.00687.x
   Turiano NA, 2012, J RES PERS, V46, P295, DOI 10.1016/j.jrp.2012.02.009
   Van Bavel JJ, 2020, NAT HUM BEHAV, V4, P460, DOI 10.1038/s41562-020-0884-z
   Willroth EC, 2021, PSYCHOSOM MED, V83, P363, DOI 10.1097/PSY.0000000000000937
NR 30
TC 3
Z9 3
U1 8
U2 10
PU PERGAMON-ELSEVIER SCIENCE LTD
PI OXFORD
PA THE BOULEVARD, LANGFORD LANE, KIDLINGTON, OXFORD OX5 1GB, ENGLAND
SN 0191-8869
EI 1873-3549
J9 PERS INDIV DIFFER
JI Pers. Individ. Differ.
PD APR
PY 2022
VL 189
AR 111499
DI 10.1016/j.paid.2022.111499
PG 7
WC Psychology, Social
WE Social Science Citation Index (SSCI)
SC Psychology
GA ZP7OX
UT WOS:000766610500015
PM 35035011
OA Green Published, Bronze
DA 2022-11-04
ER

PT J
AU Almomani, EY
   Qablan, AM
   Almomany, AM
   Atrooz, FY
AF Almomani, Ensaf Y.
   Qablan, Ahmad M.
   Almomany, Abbas M.
   Atrooz, Fatin Y.
TI The coping strategies followed by university students to mitigate the
   COVID-19 quarantine psychological impact
SO CURRENT PSYCHOLOGY
LA English
DT Article
DE COVID-19; Curfew; University students; Jordan; Mental health
ID STRESS; AGE; GENDER; POLICY
AB Different strategies were followed to control the spread of the COVID-19 disease worldwide. Jordan declared a military-enforced curfew for three months, which successfully controlled the disease spreading. However, the curfew impacted several aspects of students' lives and personalities. This study discusses the impact of the COVID-19 curfew restrictions on university students' mental health, as this area was not fully discussed in previous studies. An online survey was distributed to cover the psychological symptoms and coping strategies of university students. Most of them experienced short temper, anxiety, and sleep problems. Female students expressed more psychological symptoms than males, they managed their stress by sleeping, studying, and worshiping. Whereas male students were working, exercising, and playing video games. A distinct interest was noticed among students of different ages. Young students (18-25 years) expressed unhappiness and distress-like symptoms; they advocated sleeping and playing video games. While elder students (>26 years) had anxiety, sleep problems, and short tempers, they managed their symptoms by studying, exercising, and worshiping. The curfew restrictions have negatively impacted the mental health of female and younger students more than other categories. These research outcomes will help decision-makers to implement healthy coping strategies to be followed during unusual conditions.
C1 [Almomani, Ensaf Y.; Almomany, Abbas M.] Alzaytoonah Univ Jordan, Dept Pharm, Amman, Jordan.
   [Qablan, Ahmad M.] Univ Alberta, Dept Secondary Educ, Edmonton, AB, Canada.
   [Qablan, Ahmad M.] Hashemite Univ, Dept Curriculum & Instruct, Zarqa, Jordan.
   [Atrooz, Fatin Y.] Univ Houston, Coll Pharm, Dept Pharmacol & Pharmaceut Sci, Houston, TX 77030 USA.
RP Almomani, EY (通讯作者)，Alzaytoonah Univ Jordan, Dept Pharm, Amman, Jordan.
EM e.almomani@zuj.edu.Jo
RI Qablan, Ahmad/AGZ-4205-2022
OI Qablan, Ahmad/0000-0002-2780-9796; Atrooz, Fatin/0000-0002-1358-7926;
   Almomani, Ensaf/0000-0002-1032-627X
CR Al-Tammemi AB, 2020, FRONT PSYCHOL, V11, DOI 10.3389/fpsyg.2020.562213
   Al-Tammemi AB, 2020, FRONT PUBLIC HEALTH, V8, DOI 10.3389/fpubh.2020.00188
   Aldwin CM, 1996, J GERONTOL B-PSYCHOL, V51, pP179, DOI 10.1093/geronb/51B.4.P179
   Almomani EY, 2021, FRONT PUBLIC HEALTH, V8, DOI 10.3389/fpubh.2020.595874
   Amerio Andrea, 2020, Acta Biomed, V91, P83, DOI 10.23750/abm.v91i2.9619
   Bai Y, 2020, JAMA-J AM MED ASSOC, V323, P1406, DOI [10.1056/NEJMoa2001316, 10.1001/jama.2020.2565]
   Baloran ET, 2020, J LOSS TRAUMA, V25, P635, DOI 10.1080/15325024.2020.1769300
   Cao WJ, 2020, PSYCHIAT RES, V287, DOI 10.1016/j.psychres.2020.112934
   Carley David W, 2016, Diabetes Spectr, V29, P5, DOI 10.2337/diaspect.29.1.5
   CDC, 2020, COR DIS 2019 COVID 1
   Coulthard P, 2020, BRIT DENT J, V228, P503, DOI 10.1038/s41415-020-1482-1
   Elias H, 2011, PROCD SOC BEHV, V29, DOI 10.1016/j.sbspro.2011.11.288
   ENDLER NS, 1990, J PERS SOC PSYCHOL, V58, P844, DOI 10.1037/0022-3514.58.5.844
   Haider AS, 2020, DATA BRIEF, V32, DOI 10.1016/j.dib.2020.106104
   Hartley K, 2019, POLICY DES PRACT, V2, P163, DOI 10.1080/25741292.2019.1622276
   Huckins JF, 2020, J MED INTERNET RES, V22, DOI 10.2196/20185
   Kelly MM, 2008, DEPRESS ANXIETY, V25, P839, DOI 10.1002/da.20341
   Li DKT, 2020, FAM MED COMMUNITY HE, V8, DOI 10.1136/fmch-2020-000333
   Matud MP, 2004, PERS INDIV DIFFER, V37, P1401, DOI 10.1016/j.paid.2004.01.010
   May R., 2012, COLL STUDENT J, V46, P264
   Ministry of Health the official website of the Jordanian Ministry of Health, COR DIS
   Monteiro NM, 2014, INT J ADOLESC YOUTH, V19, P153, DOI 10.1080/02673843.2014.908784
   Polizzi C, 2020, CLIN NEUROPSYCHIATR, V17, P59, DOI 10.36131/CN20200204
   Qiu JY, 2020, GEN PSYCHIAT, V33, DOI 10.1136/gpsych-2020-100213
   Quan Stuart F, 2018, Southwest J Pulm Crit Care, V16, P31, DOI 10.13175/swjpcc150-17
   ROSSI R, 2020, FRONT PSYCHIATRY, V11
   Schlesselman LS, 2020, AM J PHARM EDUC, V84, P677, DOI 10.5688/ajpe8144
   Serafini G, 2017, J AFFECT DISORDERS, V210, P249, DOI 10.1016/j.jad.2016.12.019
   SPERBER AD, 1994, J CROSS CULT PSYCHOL, V25, P501, DOI 10.1177/0022022194254006
   Sundarasen S, 2020, INT J ENV RES PUB HE, V17, DOI 10.3390/ijerph17176206
   Wikipedia, 2020, COVID 19 PAND JORD
NR 31
TC 7
Z9 7
U1 4
U2 14
PU SPRINGER
PI NEW YORK
PA ONE NEW YORK PLAZA, SUITE 4600, NEW YORK, NY, UNITED STATES
SN 1046-1310
EI 1936-4733
J9 CURR PSYCHOL
JI Curr. Psychol.
PD NOV
PY 2021
VL 40
IS 11
BP 5772
EP 5781
DI 10.1007/s12144-021-01833-1
EA MAY 2021
PG 10
WC Psychology, Multidisciplinary
WE Social Science Citation Index (SSCI)
SC Psychology
GA WY5SI
UT WOS:000648366900001
PM 33994758
OA Green Published, Bronze
DA 2022-11-04
ER

PT J
AU Zhang, W
   Walkover, M
   Wu, YY
AF Zhang, W.
   Walkover, M.
   Wu, Y. Y.
TI The challenge of COVID-19 for adult men and women in the United States:
   disparities of psychological distress by gender and age
SO PUBLIC HEALTH
LA English
DT Article
DE COVID-19; Depression; Anxiety; Disparities; Gender; Emerging Adults
ID DISORDERS; STRESS
AB Objectives: During the COVID-19 pandemic, the prevalence of psychological distress rose from 11% in 2019 to more than 40% in 2020. This study aims to examine the disparities among US adult men and women.
   Study design: We used 21 waves of cross-sectional data from the Household Pulse Survey that were collected between April and December 2020 for the study. The Household Pulse Survey was developed by the U.S. Census Bureau to document the social and economic impact of COVID-19.
   Methods: The study population included four groups of adults: emerging adults (18-24 years); young adults (25-44 years); middle-aged adults (45-64 years); and older adults (65-88 years). Psychological distress was measured by their Generalized Anxiety Disorder score and the Patient Health Questionnaire. The prevalence of psychological stress was calculated using logistic models adjusted for socio-demographic variables including race/ethnicity, education, household income, and household structure. All descriptive and regression analysis considered survey weights.
   Results: Younger age groups experienced higher prevalence of psychological distress than older age groups. Among emerging adults, the prevalence of anxiety (42.6%) and depression (39.5%) was more than twice as high as older adults who experienced prevalence of anxiety at 20% and depression at 16.6%. Gender differences were also more apparent in emerging adults. Women between 18 and 24 years reported higher differential rates of anxiety and depression than those with men (anxiety: 43.9% vs. 28.3%; depression: 33.3% vs. 24.9%).
   Conclusion: Understanding the complex dynamics between COVID-19 and psychological distress has emerged as a public health priority. Mitigating the negative mental health consequences associated with the COVID-19 pandemic, for younger generations and females in particular, will require local efforts to rebuild capacity for social integration and social connection. (C) 2021 The Royal Society for Public Health. Published by Elsevier Ltd. All rights reserved.
C1 [Zhang, W.; Walkover, M.] Univ Hawaii Manoa, Dept Sociol, Honolulu, HI 96822 USA.
   [Wu, Y. Y.] Univ Hawaii Manoa, Thompson Sch Social Work & Publ Hlth, Honolulu, HI 96822 USA.
RP Wu, YY (通讯作者)，Thompson Sch Social Work & Publ Hlth, 1960 East West Rd,Biomed D-104L, Honolulu, HI 96822 USA.
EM yywu@hawaii.edu
RI Wu, Yanyan/H-1356-2017
OI Wu, Yanyan/0000-0003-1553-1392
CR Avison WR, 2007, J HEALTH SOC BEHAV, V48, P301, DOI 10.1177/002214650704800307
   Bandelow B, 2015, DIALOGUES CLIN NEURO, V17, P327
   Baum A, 1999, ANN NY ACAD SCI, V896, P131, DOI 10.1111/j.1749-6632.1999.tb08111.x
   Bierman A, 2020, J HEALTH SOC BEHAV, V61, P398, DOI 10.1177/0022146520970190
   Bird CE, 2008, GENDER AND HEALTH: THE EFFECTS OF CONSTRAINED CHOICES AND SOCIAL POLICIES, P1, DOI 10.1017/CBO9780511807305
   Brenes GA, 2006, AGING MENT HEALTH, V10, P298, DOI 10.1080/13607860500409898
   Brenes GA, 2008, J ANXIETY DISORD, V22, P1128, DOI 10.1016/j.janxdis.2007.11.011
   Census Bureau, 2020, MEAS HOUS EXP COR PA
   Centers for Disease Control and Prevention, 2021, ANX DEPR HOUS PULS S
   Cohen AK, 2020, PREV CHRONIC DIS, V17, DOI 10.5888/pcd17.200098
   Cohen RA., 2020, HLTH INSURANCE COVER
   Czeisler ME, 2020, MMWR-MORBID MORTAL W, V69, P1049, DOI [10.1101/2020.04.22.20076141v1, 10.15585/mmwr.mm6932a1]
   Davillas A, 2021, HEALTH ECON, V30, P1668, DOI 10.1002/hec.4275
   Evans GW, 2019, ANNU REV PSYCHOL, V70, P449, DOI 10.1146/annurev-psych-010418-103023
   Fitzpatrick KM, 2020, PSYCHOL TRAUMA-US, V12, pS17, DOI 10.1037/tra0000924
   Glowacz F, 2020, PSYCHIAT RES, V293, DOI 10.1016/j.psychres.2020.113486
   Gravlee CC, 2020, AM J HUM BIOL, V32, DOI 10.1002/ajhb.23482
   Keller KG, 2020, J ADV NURS, V76, P3235, DOI 10.1111/jan.14558
   Mannakkara S, 2014, INT J MANAG PROJ BUS, V7, P327, DOI 10.1108/IJMPB-10-2013-0054
   MIROWSKY J, 1995, AM SOCIOL REV, V60, P449, DOI 10.2307/2096424
   Mirowsky John., 2003, SOCIAL CAUSES PSYCHO
   National Center for Health S, 2019, EARLY RELEASE SELECT
   Nwachukwu I, 2020, INT J ENV RES PUB HE, V17, DOI 10.3390/ijerph17176366
   Turchioe MR, 2021, PUBLIC HEALTH REP, V136, P97, DOI 10.1177/0033354920970179
   Riehm KE, 2021, ANN BEHAV MED, V55, P93, DOI 10.1093/abm/kaaa126
   Sareen J, 2011, ARCH GEN PSYCHIAT, V68, P419, DOI 10.1001/archgenpsychiatry.2011.15
   Shultz JM, 2020, DISASTER MED PUBLIC, V14, P494, DOI 10.1017/dmp.2020.243
   Smith ML, 2020, FRONT PUBLIC HEALTH, V8, DOI 10.3389/fpubh.2020.00403
   Steimer Thierry, 2002, Dialogues Clin Neurosci, V4, P231
   Tull MT, 2020, PSYCHIAT RES, V289, DOI 10.1016/j.psychres.2020.113098
   Turna J, 2021, J PSYCHIATR RES, V137, P96, DOI 10.1016/j.jpsychires.2021.02.059
NR 31
TC 4
Z9 4
U1 1
U2 2
PU W B SAUNDERS CO LTD
PI LONDON
PA 32 JAMESTOWN RD, LONDON NW1 7BY, ENGLAND
SN 0033-3506
EI 1476-5616
J9 PUBLIC HEALTH
JI Public Health
PD SEP
PY 2021
VL 198
BP 218
EP 222
DI 10.1016/j.puhe.2021.07.017
EA SEP 2021
PG 5
WC Public, Environmental & Occupational Health
WE Science Citation Index Expanded (SCI-EXPANDED); Social Science Citation Index (SSCI)
SC Public, Environmental & Occupational Health
GA UX4BQ
UT WOS:000700787100057
PM 34481278
OA Green Published, Bronze
DA 2022-11-04
ER

PT J
AU Hong, W
   Liu, RD
   Ding, Y
   Fu, XC
   Zhen, R
   Sheng, XT
AF Hong, Wei
   Liu, Ru-De
   Ding, Yi
   Fu, Xinchen
   Zhen, Rui
   Sheng, Xiaotian
TI Social Media Exposure and College Students' Mental Health During the
   Outbreak of COVID-19: The Mediating Role of Rumination and the
   Moderating Role of Mindfulness
SO CYBERPSYCHOLOGY BEHAVIOR AND SOCIAL NETWORKING
LA English
DT Article
DE social media exposure; psychological distress; rumination; mindfulness;
   COVID-19; moderated mediation model
ID POSTTRAUMATIC-STRESS-DISORDER; PSYCHOLOGICAL DISTRESS; CHINESE
   ADOLESCENTS; DISPOSITIONAL MINDFULNESS; POPULATION; PERCEPTION;
   SYMPTOMS; SLEEP; PTSD
AB In response to reports of people experiencing varying levels of anxiety and depression during the outbreak of COVID-19, researchers have argued that exposure to related information on social media is a salient contributing factor. Based on the integrated model of ruminative response style and the diathesis-stress model, it has been suggested that incorporating rumination and mindfulness may elucidate the potential mechanism underlying the aforementioned association. This study aimed to examine the mediating role of rumination and the moderating role of mindfulness in the association between social media exposure (SME) to COVID-19 information and psychological distress. The results from online questionnaire responses of 439 college students from two universities in Wuhan, Hubei Province, showed that rumination mediated the association between SME and psychological distress. Furthermore, mindfulness was revealed as a protective factor that buffered the adverse effect of SME on psychological distress through rumination. These findings advance a better understanding of the formation process of psychological symptoms during the COVID-19 pandemic and provide insights regarding effective interventions for adverse mental health consequences in college students.
C1 [Hong, Wei; Liu, Ru-De; Fu, Xinchen] Beijing Normal Univ, Fac Psychol, Natl Demonstrat Ctr Expt Psychol Educ, Beijing Key Lab Appl Expt Psychol, 19 Xinjiekouwai St, Beijing 100875, Peoples R China.
   [Ding, Yi] Fordham Univ, Grad Sch Educ, New York, NY 10023 USA.
   [Zhen, Rui] Hangzhou Normal Univ, Inst Psychol Sci, Hangzhou, Peoples R China.
   [Sheng, Xiaotian] Vrije Univ Amsterdam, Dept Expt & Appl Psychol, Amsterdam, Netherlands.
RP Liu, RD (通讯作者)，Beijing Normal Univ, Fac Psychol, Natl Demonstrat Ctr Expt Psychol Educ, Beijing Key Lab Appl Expt Psychol, 19 Xinjiekouwai St, Beijing 100875, Peoples R China.
EM liurude@126.com
OI Sheng, Xiaotian/0000-0002-8839-4678
FU National Social Science Fund of China [17BSH102]
FX This research was supported by the National Social Science Fund of China
   (No. 17BSH102).
CR Andrews G, 2001, AUST NZ J PUBL HEAL, V25, P494, DOI 10.1111/j.1467-842X.2001.tb00310.x
   Baer Ruth A., 2009, Cognitive Behaviour Therapy, V38, P15, DOI 10.1080/16506070902980703
   Basharpoor S, 2015, ARCH PSYCHIAT NURS, V29, P279, DOI 10.1016/j.apnu.2015.05.004
   Boyle SC, 2016, ADDICT BEHAV, V57, P21, DOI 10.1016/j.addbeh.2016.01.011
   Branstrom R, 2011, BRIT J HEALTH PSYCH, V16, P300, DOI 10.1348/135910710X501683
   Brown KW, 2003, J PERS SOC PSYCHOL, V84, P822, DOI 10.1037/0022-3514.84.4.822
   Ciesla JA, 2012, J CLIN CHILD ADOLESC, V41, P760, DOI 10.1080/15374416.2012.698724
   Davis TJ, 2016, PERS INDIV DIFFER, V96, P115, DOI 10.1016/j.paid.2016.02.080
   DeJong H, 2019, J BEHAV THER EXP PSY, V63, P28, DOI 10.1016/j.jbtep.2018.12.007
   Edwards JR, 2007, PSYCHOL METHODS, V12, P1, DOI 10.1037/1082-989X.12.1.1
   Fang L, 2019, J BEHAV THER EXP PSY, V63, P66, DOI 10.1016/j.jbtep.2018.11.002
   Frewen PA, 2008, COGNITIVE THER RES, V32, P758, DOI 10.1007/s10608-007-9142-1
   GAO JL, 2020, PLOS ONE, V15, DOI [10.1371/journal.pone.0231924, DOI 10.1371/JOURNAL.PONE.0231924]
   Greco LA, 2011, PSYCHOL ASSESSMENT, V23, P606, DOI 10.1037/a0022819
   JANZ NK, 1984, HEALTH EDUC QUART, V11, P1, DOI 10.1177/109019818401100101
   [金童林 Jin Tonglin], 2018, [心理学报, Acta Psychologica Sinica], V50, P1051
   Keng SL, 2011, CLIN PSYCHOL REV, V31, P1041, DOI 10.1016/j.cpr.2011.04.006
   Kramer ADI, 2014, P NATL ACAD SCI USA, V111, P8788, DOI 10.1073/pnas.1320040111
   Liu QQ, 2017, COMPUT HUM BEHAV, V72, P108, DOI 10.1016/j.chb.2017.02.042
   Liu RD, 2019, FRONT PSYCHOL, V10, DOI 10.3389/fpsyg.2019.01589
   Liu X., 2019, PSYCHOL EXPLORATION, V39, P250, DOI [10.1007/s12671-015-0418-3, DOI 10.1007/S12671-015-0418-3]
   Mazzer K, 2019, J AFFECT DISORDERS, V245, P686, DOI 10.1016/j.jad.2018.11.053
   McLaughlin KA, 2011, BEHAV RES THER, V49, P186, DOI 10.1016/j.brat.2010.12.006
   Michl LC, 2013, J ABNORM PSYCHOL, V122, P339, DOI 10.1037/a0031994
   MONROE SM, 1991, PSYCHOL BULL, V110, P406, DOI 10.1037/0033-2909.110.3.406
   Nolen-Hoeksema S, 2008, PERSPECT PSYCHOL SCI, V3, P400, DOI 10.1111/j.1745-6924.2008.00088.x
   Quan LJ, 2017, ARCH PSYCHIAT NURS, V31, P507, DOI 10.1016/j.apnu.2017.06.003
   Rajkumar RP, 2020, ASIAN J PSYCHIATR, V52, DOI 10.1016/j.ajp.2020.102066
   Shaw ZA, 2019, CLIN PSYCHOL REV, V74, DOI 10.1016/j.cpr.2019.101780
   SLOVIC P, 1987, SCIENCE, V236, P280, DOI 10.1126/science.3563507
   Smith ME, 2020, SOC SCI MED, V246, DOI 10.1016/j.socscimed.2019.112587
   Wang CY, 2020, INT J ENV RES PUB HE, V17, DOI 10.3390/ijerph17051729
   Watkins ER, 2008, PSYCHOL BULL, V134, P163, DOI 10.1037/0033-2909.134.2.163
   Watkins ER, 2020, BEHAV RES THER, V127, DOI 10.1016/j.brat.2020.103573
   Wen FF, 2020, ACTA PSYCHOL SIN, V52, P1087, DOI 10.3724/SP.J.1041.2020.01087
   [温忠麟 Wen Zhonglin], 2014, [心理学报, Acta Psychologica Sinica], V46, P714
   Xiong JQ, 2020, J AFFECT DISORDERS, V277, P55, DOI 10.1016/j.jad.2020.08.001
   Zhen R, 2020, J APPL PSYCHOL, V26, P99
   Zhen R, 2016, FRONT PSYCHOL, V7, DOI 10.3389/fpsyg.2016.01407
   [周成超 ZHOU Chengchao], 2008, [中国临床心理学杂志, Chinese Journal of Clinical Psychology], V16, P627
   [周浩 Zhou Hao], 2004, [心理科学进展, ADVANCES IN PSYCHOLOGICAL SCIENCE], V12, P942
   Zhou X, 2016, J AFFECT DISORDERS, V193, P242, DOI 10.1016/j.jad.2015.12.076
   [周宵 Zhou Xiao], 2014, [心理学报, Acta Psychologica Sinica], V46, P1509
NR 43
TC 32
Z9 32
U1 14
U2 68
PU MARY ANN LIEBERT, INC
PI NEW ROCHELLE
PA 140 HUGUENOT STREET, 3RD FL, NEW ROCHELLE, NY 10801 USA
SN 2152-2715
EI 2152-2723
J9 CYBERPSYCH BEH SOC N
JI Cyberpsychology Behav. Soc. Netw.
PD APR 1
PY 2021
VL 24
IS 4
BP 282
EP 287
DI 10.1089/cyber.2020.0387
EA OCT 2020
PG 6
WC Psychology, Social
WE Social Science Citation Index (SSCI)
SC Psychology
GA RM3RK
UT WOS:000581898900001
PM 33050721
DA 2022-11-04
ER

PT J
AU Sudhinaraset, M
   Choi, HY
   Nwankwo, E
   Young, MED
AF Sudhinaraset, May
   Choi, Hye Young
   Nwankwo, Ezinne
   Young, Maria-Elena De Trinidad
TI Association between immigration enforcement encounters and COVID-19
   testing and delays in care: a cross-sectional study of undocumented
   young adult immigrants in california
SO BMC PUBLIC HEALTH
LA English
DT Article
DE COVID-19 testing; Immigration enforcement; Health services
   accessibility; Healthcare disparities; Emigration and immigration;
   Undocumented immigrants; Asian Americans; Hispanic American
ID HEALTH-CARE
AB Background Undocumented immigrants are expected to face increased risks related to COVID-19 due to marginalizing restrictive immigration policies. However, few studies have assessed the prevalence of direct encounters with the immigration enforcement system among the undocumented and its impacts on their COVID-related health behaviors and outcomes. In this study, we quantify undocumented immigrants' lifetime exposure to various immigration enforcement tactics and their association with delays in COVID-19 testing and healthcare behaviors. Methods This cross-sectional study included a non-random sample of 326 Asian and Latinx undocumented immigrants in California from September 2020 to February 2021. The primary exposure was immigration enforcement encounter scores ranging from 0-9, assessed through self-reports of direct experiences with the immigration system, immigration officials, and law enforcement. The main outcomes were positive test for COVID-19, had or suspected having COVID-19, and delayed or avoided testing and/or treatment for COVID-19 due to immigration status. We used multivariable logistic regression models to examine the association between the primary exposure and outcomes of interest. Results Among 326 participants, 7% had received a positive COVID-19 test result, while 43% reported having or suspected having COVID-19. Almost 13% delayed or avoided COVID-19 testing and/or treatment because of their immigration status. Overall, an increase in immigration enforcement encounters was associated with higher odds of suspecting having had COVID-19 (aOR = 1.13; 95% CI: 1.01,1.26). Reporting an additional enforcement encounter was associated with higher odds of delaying or avoiding testing and/or treatment because of immigration status (aOR = 1.53, 95% CI: 1.26,1.86). Compared to their Latino counterparts, Asian respondents were more likely to report higher odds of delaying or avoiding testing and/or treatment (aOR = 3.13, 95% CI: 1.17,8.42). There were no significant associations between the enforcement score and testing positive for COVID-19. Additionally, while Latinxs were more likely to report immigration enforcement encounters than Asians, there were no differences in the effects of race on COVID-19 testing and healthcare behaviors in models with race as an interaction term (p < 0.05). Conclusions Immigration enforcement encounters compound barriers to COVID-19 testing and treatment for undocumented immigrants.
C1 [Sudhinaraset, May; Nwankwo, Ezinne] Univ Calif Los Angeles, Fielding Sch Publ Hlth, Community Hlth Sci Jonathan & Karin, Los Angeles, CA 90095 USA.
   [Choi, Hye Young] Harvard TH Chan Sch Publ Hlth, Dept Social & Behav Sci, Boston, MA USA.
   [Young, Maria-Elena De Trinidad] Univ Calif Merced, Sch Social Sci Humanities & Arts, Dept Publ Hlth, Merced, CA USA.
RP Sudhinaraset, M (通讯作者)，Univ Calif Los Angeles, Fielding Sch Publ Hlth, Community Hlth Sci Jonathan & Karin, Los Angeles, CA 90095 USA.
EM msudhinaraset@ucla.edu
FU University of California Office of the President [R00RG2579]; UCLA Asian
   American Studies Center, California Asian Pacific Islander Legislative
   Caucus; State of California; Society of Family Planning [SFPRFCM14];
   National Institute on Minority Health and Health Disparities
FX This work was supported by the University of California Office of the
   President [Award Number R00RG2579], the UCLA Asian American Studies
   Center, California Asian Pacific Islander Legislative Caucus and the
   State of California [Award Number N/A], the Society of Family Planning
   [Award Number SFPRFCM14], and the National Institute on Minority Health
   and Health Disparities [Award Number N/A].
CR Aranda E, 2015, SOCIOL RACE ETHNIC, V1, P88, DOI 10.1177/2332649214551097
   Batalova J., 2021, FREQUENTLY REQUESTED
   Casanova FO, 2021, JAMA NETW OPEN, V4, DOI 10.1001/jamanetworkopen.2020.34409
   Cervantes L, 2021, JAMA NETW OPEN, V4, DOI 10.1001/jamanetworkopen.2021.0684
   Choi HY, 2021, JAMA NETW OPEN, V4, DOI 10.1001/jamanetworkopen.2021.37719
   Clark E, 2020, PLOS NEGLECT TROP D, V14, DOI 10.1371/journal.pntd.0008484
   Friedman AS, 2021, HEALTH AFFAIR, V40, P1056, DOI 10.1377/hlthaff.2020.02356
   Galletly CL, 2021, JAMA NETW OPEN, V4, DOI 10.1001/jamanetworkopen.2021.17049
   Garcia E, 2021, ANN EPIDEMIOL, V58, P69, DOI [10.1016/j.annepidem.2021.03.006, 10.1101/2021.03.01.21252678]
   Gemmill A, 2019, JAMA NETW OPEN, V2, DOI 10.1001/jamanetworkopen.2019.7084
   Gover AR, 2020, AM J CRIM JUSTICE, V45, P647, DOI 10.1007/s12103-020-09545-1
   Grace BL, 2018, NEW ENGL J MED, V379, P904, DOI 10.1056/NEJMp1807424
   Hayward Sally E, 2021, J Migr Health, V3, P100041, DOI 10.1016/j.jmh.2021.100041
   Irvine M, 2020, J URBAN HEALTH, V97, P439, DOI 10.1007/s11524-020-00441-x
[truncated: 2,979,094 more chars]
