# Supplementary material for: How has the COVID-19 pandemic affected young people?—Mapping knowledge structure and research framework by scientometric analysis
Source: Front Public Health. 2022 Dec 2;10:1052727. doi: 10.3389/fpubh.2022.1052727 (PMC9755507; doi:10.3389/fpubh.2022.1052727)
Supplement: Supplementary file 1 [file Data_Sheet_1.ZIP › Raw data available for replication/download_3001_3500.txt]

FN Clarivate Analytics Web of Science
VR 1.0
PT J
AU Mallinas, SR
   Maner, JK
   Plant, EA
AF Mallinas, Stephanie R.
   Maner, Jon K.
   Plant, E. Ashby
TI What factors underlie attitudes regarding protective mask use during the
   COVID-19 pandemic?
SO PERSONALITY AND INDIVIDUAL DIFFERENCES
LA English
DT Article
DE COVID-19; Attitudes; Health
ID IMPLICIT ASSOCIATION TEST; PSYCHOLOGICAL REACTANCE; GENDER-DIFFERENCES;
   HEALTH MESSAGES; SELF-EFFICACY; FEAR APPEALS; BEHAVIOR; NORMS; EMPATHY;
   TRUST
AB Two studies examine psychological and demographic factors that predict attitudes toward mask-wearing during the COVID-19 pandemic. These studies differentiate pro-mask from anti-mask attitudes. Political conservatism, younger age, and gender predicted anti-mask attitudes but were unrelated to pro-mask attitudes. Psychological reactance was associated with anti-mask attitudes, over and above demographic variables. Empathy, trust in healthcare professionals, and perceived normativity of mask wearing were associated with pro-mask attitudes, over and above demographic variables. These studies suggest that demographic variables such as political orientation and age are associated with anti-mask but not pro-mask attitudes, but also that psychological factors differentially predict anti- and pro-mask attitudes over and above demographic factors.
C1 [Mallinas, Stephanie R.; Maner, Jon K.; Plant, E. Ashby] Florida State Univ, Tallahassee, FL 32304 USA.
RP Mallinas, SR (通讯作者)，Florida State Univ, Dept Psychol, 1107 W Call St, Tallahassee, FL 32304 USA.
EM mallinas@psy.fsu.edu
CR AJZEN I, 1991, ORGAN BEHAV HUM DEC, V50, P179, DOI 10.1016/0749-5978(91)90020-T
   [Anonymous], 2020, CONS WEAR MASKS
   Bilancini E., 2020, PSYARXIV, DOI [10.31234/osf.io/7863g, DOI 10.31234/OSF.IO/7863G]
   Brehm JW., 1966, THEORY PSYCHOL REACT, P135
   Brehm S.S., 2013, PSYCHOL REACTANCE TH
   Brewer MB, 1999, J SOC ISSUES, V55, P429, DOI 10.1111/0022-4537.00126
   Calasanti T, 2013, HEALTH PSYCHOL, V32, P15, DOI 10.1037/a0029300
   Capraro V, 2020, PSYARXIV PREPR, DOI DOI 10.31234/OSF.IO/TG7VZ
   CDC, OLD AD
   Clayman ML, 2010, J HEALTH COMMUN, V15, P252, DOI 10.1080/10810730.2010.522697
   DAVIS MH, 1983, J PERS SOC PSYCHOL, V44, P113, DOI 10.1037/0022-3514.44.1.113
   De Houwer J, 2002, J BEHAV THER EXP PSY, V33, P115, DOI 10.1016/s0005-7916(02)00024-1
   Diaz A, 2020, INT J ENV RES PUB HE, V17, DOI 10.3390/ijerph17020485
   Dillard JP, 2005, COMMUN MONOGR, V72, P144, DOI 10.1080/03637750500111815
   Doherty C., 2020, REPUBLICANS DEMOCRAT
   EISENBERG N, 1987, PSYCHOL BULL, V101, P91, DOI 10.1037/0033-2909.101.1.91
   Eisenberg N, 2010, SOC ISS POLICY REV, V4, P143, DOI 10.1111/j.1751-2409.2010.01020.x
   Erceg-Hurn DM, 2011, J APPL SOC PSYCHOL, V41, P219, DOI 10.1111/j.1559-1816.2010.00710.x
   Finlay KA, 1999, J APPL SOC PSYCHOL, V29, P2381, DOI 10.1111/j.1559-1816.1999.tb00116.x
   Galasso V, 2020, P NATL ACAD SCI USA, V117, P27285, DOI 10.1073/pnas.2012520117
   Gollwitzer A, 2020, NAT HUM BEHAV, V4, P1186, DOI 10.1038/s41562-020-00977-7
   Governor Andrew M. Cuomo, 2020, Governor Cuomo launches new PSA as latest in series of "Mask Up, America " Campaign
   Hall MG, 2016, ANN BEHAV MED, V50, P736, DOI 10.1007/s12160-016-9799-3
   Hong SM, 1996, EDUC PSYCHOL MEAS, V56, P173, DOI 10.1177/0013164496056001014
   Hout M, 1999, Gender Issues, V17, P3, DOI 10.1007/s12147-999-0013-9
   Karpinski A, 2006, J PERS SOC PSYCHOL, V91, P16, DOI 10.1037/0022-3514.91.1.16
   King DB, 2016, INT J HEALTH PROMOT, V54, P283, DOI 10.1080/14635240.2016.1174950
   Liang WC, 1999, AM J PREV MED, V17, P8, DOI 10.1016/S0749-3797(99)00040-9
   MacInnis CC, 2014, PERS INDIV DIFFER, V59, P77, DOI 10.1016/j.paid.2013.11.009
   MADDUX JE, 1983, J EXP SOC PSYCHOL, V19, P469, DOI 10.1016/0022-1031(83)90023-9
   Mahalik JR, 2022, J HEALTH PSYCHOL, V27, P1187, DOI 10.1177/1359105321990793
   Makhanova A, 2020, PERS INDIV DIFFER, V167, DOI 10.1016/j.paid.2020.110221
   Makridis C., 2020, SOCIAL SCI RES NETWO
   Meredith LS, 2007, J HEALTH COMMUN, V12, P217, DOI 10.1080/10810730701265978
   Miller CH, 2007, HUM COMMUN RES, V33, P219, DOI 10.1111/j.1468-2958.2007.00297.x
   Musa D, 2009, AM J PUBLIC HEALTH, V99, P1293, DOI 10.2105/AJPH.2007.123927
   Nisbet EC, 2015, ANN AM ACAD POLIT SS, V658, P36, DOI 10.1177/0002716214555474
   Palmer CL, 2020, POLIT GENDER, V16, P1044, DOI 10.1017/S1743923X20000422
   Panksepp J, 2013, EMOT REV, V5, P235, DOI 10.1177/1754073913477515
   Pender N. J, 1985, ATTITUDES SUBJECTIVE ATTITUDES SUBJECTIVE
   Petty, 1986, COMMUNICATION PERSUA
   Pfattheicher S, 2020, PSYCHOL SCI, V31, P1363, DOI 10.1177/0956797620964422
   Railsback C. C, 1982, WOMENS STUDIES COMMU, V5, P16
   Rimal RN, 2005, COMMUN RES, V32, P389, DOI 10.1177/0093650205275385
   Shah N, 2021, J SCI TECHNOL POLICY, V12, P571, DOI 10.1108/JSTPM-05-2020-0082
   Sheeran P, 2016, HEALTH PSYCHOL, V35, P1178, DOI 10.1037/hea0000387
   Smith-McLallen Aaron, 2008, Psychol Health Med, V13, P389, DOI 10.1080/13548500701842933
   Tappolet C, 2009, EMOTION MOTIVATION A
   Terry DJ, 1996, PERS SOC PSYCHOL B, V22, P776, DOI 10.1177/0146167296228002
   THOMPSON EH, 1986, AM BEHAV SCI, V29, P531, DOI 10.1177/000276486029005003
   Vaidya V, 2012, J WOMENS HEALTH, V21, P140, DOI 10.1089/jwh.2011.2876
   Van Bavel J. J., 2020, PSYARXIV
   Van Bavel JJ, 2020, NAT HUM BEHAV, V4, P460, DOI 10.1038/s41562-020-0884-z
   Wagerman SA, 2021, PERS INDIV DIFFER, V171, DOI 10.1016/j.paid.2020.110506
   WHITE KM, 1994, J APPL SOC PSYCHOL, V24, P2164, DOI 10.1111/j.1559-1816.1994.tb02378.x
   Wickman Mary E, 2008, J Pediatr Nurs, V23, P460, DOI 10.1016/j.pedn.2008.02.003
   Wilson E.J., 1993, J ACAD MARKET SCI, V21, P101, DOI [10.1007/BF02894421, DOI 10.1007/BF02894421, https://ifbic1b13095ec5284139sxb6oo5q69pxw6ccffiac.eds.tju.edu.cn/10.1007/BF02894421]
   Witte K, 2000, HEALTH EDUC BEHAV, V27, P591, DOI 10.1177/109019810002700506
   Yamey G, 2020, BMJ-BRIT MED J, V369, DOI 10.1136/bmj.m1643
NR 59
TC 13
Z9 13
U1 4
U2 30
PU PERGAMON-ELSEVIER SCIENCE LTD
PI OXFORD
PA THE BOULEVARD, LANGFORD LANE, KIDLINGTON, OXFORD OX5 1GB, ENGLAND
SN 0191-8869
EI 1873-3549
J9 PERS INDIV DIFFER
JI Pers. Individ. Differ.
PD OCT
PY 2021
VL 181
AR 111038
DI 10.1016/j.paid.2021.111038
EA JUN 2021
PG 8
WC Psychology, Social
WE Social Science Citation Index (SSCI)
SC Psychology
GA TL1XC
UT WOS:000674647300002
PM 34092834
OA Green Published, Bronze
DA 2022-11-04
ER

PT J
AU Kahuroa, R
   Mitchell, L
   Ng, O
   Johns, T
AF Kahuroa, Raella
   Mitchell, Linda
   Ng, Olivia
   Johns, Terina
TI Children's working theories about Covid-19 in Aotearoa New Zealand
SO EUROPEAN EARLY CHILDHOOD EDUCATION RESEARCH JOURNAL
LA English
DT Article
DE Covid-19; working theories; funds of knowledge; arts-based pedagogy;
   early childhood education
AB As the COVID-19 virus has spread worldwide, much attention has been paid to its impact on the health and wellbeing of adults, with less attention to how the virus has impacted on young children. This article draws on documentation and video data from a kindergarten in Aotearoa New Zealand. It discusses the working theories of 4 year-old children whose teachers encouraged them to draw, construct images, explain and tell stories about their experiences, ideas and feelings about the virus. A main argument is that children's working theories about the virus, knowledge of the virus and sense of personal control over keeping themselves safe developed over time. Arts-based and storytelling pedagogy were central in enabling children to communicate with others, to be understood themselves and to extend their own understanding.
C1 [Kahuroa, Raella; Ng, Olivia; Johns, Terina] Univ Waikato, Profess Studies Educ, Hamilton, New Zealand.
   [Mitchell, Linda] Waikato Univ, Profess Studies Educ, Hamilton, New Zealand.
RP Kahuroa, R (通讯作者)，Univ Waikato, Educ, Private Bag 3104, Hamilton 3240, New Zealand.
EM rdekahuroa@gmail.com
RI Mitchell, Linda/AAE-9684-2021
OI Mitchell, Linda/0000-0001-9428-3192
CR [Anonymous], 2001, INNOVATIONS EARLY CH
   Areljung S, 2017, EARLY YEARS-ABINGDON, V37, P370, DOI 10.1080/09575146.2016.1191441
   Bateman Amanda., 2013, INT J PLAY, V2, P202, DOI [10.1080/21594937.2013.860270, DOI 10.1080/21594937.2013.860270]
   Chesworth L, 2016, INT J EARLY YEARS ED, V24, P294, DOI 10.1080/09669760.2016.1188370
   Epley N, 2007, PSYCHOL REV, V114, P864, DOI 10.1037/0033-295X.114.4.864
   Hargraves V, 2014, CONTEMP ISS EARLY CH, V15, P319, DOI 10.2304/ciec.2014.15.4.319
   Hedges H, 2017, EUR EARLY CHILD EDUC, V25, P398, DOI 10.1080/1350293X.2016.1252153
   Hedges H, 2014, J EARLY CHILD RES, V12, P35, DOI 10.1177/1476718X13515417
   Hedges H, 2011, EARLY YEARS-ABINGDON, V31, P271, DOI 10.1080/09575146.2011.606206
   Holt-White E, 2020, COVID 19 SOCIAL MOBI
   Joves P, 2015, TEACH TEACH EDUC, V49, P68, DOI 10.1016/j.tate.2015.03.001
   Knight L, 2016, EUR EARLY CHILD EDUC, V24, P320, DOI 10.1080/1350293X.2016.1143270
   Kraehe AM, 2011, EQUITY EXCELL EDUC, V44, P488, DOI 10.1080/10665684.2011.610682
   McLeod N, 2017, EUR EARLY CHILD EDUC, V25, P930, DOI 10.1080/1350293X.2017.1380888
   Ministry of Education, 1996, TE WHAR
   MINISTRY OF EDUCATION, 2017, WHAR EARL CHILDH CUR
   Ministry of Health, 2020, COVID 19 HLTH WELLB
   Mitchell L., 2020, SURVEY IMPACT COVID
   Moll L.C, 1992, THEOR PRACT, V31, P132, DOI DOI 10.1080/00405849209543534
   New Zealand Government, 2020, AL SYST OV UN REC
   Pelo A., 2007, LANGUAGE ARTS INQUIR
   Peters S, 2011, EARLY YEARS, V31, P5, DOI 10.1080/09575146.2010.549107
   Quintero E.P., 2018, MEANING MAKING EARLY, V1
   Vecchi V., 2010, ART CREATIVITY REGGI
NR 24
TC 4
Z9 4
U1 1
U2 8
PU ROUTLEDGE JOURNALS, TAYLOR & FRANCIS LTD
PI ABINGDON
PA 2-4 PARK SQUARE, MILTON PARK, ABINGDON OX14 4RN, OXON, ENGLAND
SN 1350-293X
EI 1752-1807
J9 EUR EARLY CHILD EDUC
JI Eur. Early Child. Educ. Res. J.
PD JAN 2
PY 2021
VL 29
IS 1
SI SI
BP 6
EP 20
DI 10.1080/1350293X.2021.1872672
EA JAN 2021
PG 15
WC Education & Educational Research
WE Social Science Citation Index (SSCI)
SC Education & Educational Research
GA QI9CW
UT WOS:000608304400001
OA Bronze, Green Accepted
DA 2022-11-04
ER

PT J
AU Mei, SL
   Yuan, TS
   Liang, LL
   Ren, H
   Hu, YY
   Qin, ZY
   Fei, JS
   Cao, RL
   Li, CN
   Hu, YC
AF Mei, Songli
   Yuan, Tongshuang
   Liang, Leilei
   Ren, Hui
   Hu, Yueyang
   Qin, Zeying
   Fei, Junsong
   Cao, Ruilin
   Li, Chuanen
   Hu, Yuanchao
TI Effect of family stress on life satisfaction among female workers during
   the COVID-19 epidemic in China: Exploring the roles of anxiety symptoms
   and age
SO JOURNAL OF HEALTH PSYCHOLOGY
LA English
DT Article
DE anxiety symptoms; COVID-19; family stress; female workers; life
   satisfaction
ID DEPRESSIVE SYMPTOMS; EBOLA OUTBREAK; SOCIAL SUPPORT; MEDIATING ROLE;
   MENTAL-HEALTH; IMPACT; WOMEN; SCALE; POPULATION; RESOURCES
AB The study aimed to investigate the level of life satisfaction (LS) among Chinese female workers after resuming work during the COVID-19 epidemic, and to further explore the potential mediating and moderating roles in the association between family stress and LS. Self-reported questionnaires were completed by 10,175 participants. Results showed that the level of LS decreased. The family stress had a negative effect on LS, and the effect was mediated by anxiety symptoms. Additionally, age moderated the direct and indirect effects within this relationship. Interventions aiming to improve LS should consider these aspects and younger workers should be given special attention.
C1 [Mei, Songli; Yuan, Tongshuang; Liang, Leilei; Ren, Hui; Hu, Yueyang; Qin, Zeying; Fei, Junsong; Cao, Ruilin; Li, Chuanen; Hu, Yuanchao] Jilin Univ, Changchun, Jilin, Peoples R China.
   [Ren, Hui] First Hosp Jilin Univ, Changchun, Peoples R China.
RP Hu, YC (通讯作者)，Jilin Univ, Dept Child & Adolescent Hlth, Sch Publ Hlth, 1163 Xinmin St, Changchun 130021, Jilin, Peoples R China.
EM Hu_yuanchao@sohu.com
FU International innovation team of Jilin University [2019GJTD06];
   innovative development strategy research project of Jilin Provincial
   Department of science and technology-Research on the construction of
   social psychologicial service system in Jilin Province
FX The author(s) disclosed receipt of the following financial support for
   the research, authorship, and/or publication of this article: This
   research was funded by International innovation team of Jilin University
   [2019GJTD06] and innovative development strategy research project of
   Jilin Provincial Department of science and technology-Research on the
   construction of social psychologicial service system in Jilin Province
   under normalization of epidemic prevention.
CR Arora T, 2020, J HEALTH PSYCHOL, V25, P1155, DOI 10.1177/1359105320937053
   Bai AL, 2016, CANCER MED-US, V5, P111, DOI 10.1002/cam4.565
   BARON RM, 1986, J PERS SOC PSYCHOL, V51, P1173, DOI 10.1037/0022-3514.51.6.1173
   Bohlken J, 2020, PSYCHIAT PRAX, V47, P190, DOI 10.1055/a-1159-5551
   Bolin JH, 2014, J EDUC MEAS, V51, P335, DOI 10.1111/jedm.12050
   Cao QL, 2020, J HEALTH PSYCHOL, V25, P976, DOI 10.1177/1359105317740620
   Pedrozo-Pupo JC, 2020, CAD SAUDE PUBLICA, V36, DOI [10.1590/0102-311x00090520, 10.1590/0102-311X00090520]
   Cheng ST, 2004, PSYCHOL AGING, V19, P409, DOI 10.1037/0882-7974.19.3.409
   Cohen J I, 2000, Issues Ment Health Nurs, V21, P185
   Daig I, 2009, QUAL LIFE RES, V18, P669, DOI 10.1007/s11136-009-9481-3
   DELONGIS A, 1988, J PERS SOC PSYCHOL, V54, P486, DOI 10.1037/0022-3514.54.3.486
   DIENER E, 1985, J PERS ASSESS, V49, P71, DOI 10.1207/s15327752jpa4901_13
   Dong HS, 2021, BRAZ J MED BIOL RES, V54, DOI [10.1590/1414-431X2020e10602, 10.1590/1414-431x2020e10602]
   Dyrbye LN, 2012, ACAD MED, V87, P1024, DOI 10.1097/ACM.0b013e31825cfa35
   Fan LB, 2015, OCCUP MED-OXFORD, V65, P110, DOI 10.1093/occmed/kqu181
   Fu B, 2015, J PSYCHOSOM RES, V79, P69, DOI 10.1016/j.jpsychores.2014.11.014
   Giordani RCF, 2022, J HEALTH PSYCHOL, V27, P901, DOI 10.1177/1359105320982035
   Gori A, 2020, PLOS ONE, V15, DOI 10.1371/journal.pone.0242402
   Gouveia VV, 2009, SOC INDIC RES, V90, P267, DOI 10.1007/s11205-008-9257-0
   Hall RCW, 2008, GEN HOSP PSYCHIAT, V30, P446, DOI 10.1016/j.genhosppsych.2008.05.003
   Herbison CE, 2017, DEV PSYCHOPATHOL, V29, P1443, DOI 10.1017/S0954579417000372
   HOBFOLL SE, 1993, J COMMUNITY PSYCHOL, V21, P128, DOI 10.1002/1520-6629(199304)21:2<128::AID-JCOP2290210206>3.0.CO;2-5
   HOBFOLL SE, 1989, AM PSYCHOL, V44, P513, DOI 10.1037/0003-066X.44.3.513
   Huang H, 2018, PSYCHOL RES BEHAV MA, V11, P525, DOI 10.2147/PRBM.S179052
   Hui DS, 2020, INT J INFECT DIS, V91, P264, DOI 10.1016/j.ijid.2020.01.009
   Karatzias T, 2013, J MENT HEALTH, V22, P501, DOI 10.3109/09638237.2013.819418
   Ko CH, 2006, PSYCHIAT CLIN NEUROS, V60, P397, DOI 10.1111/j.1440-1819.2006.01522.x
   La Rosa VL, 2020, J PSYCHOSOM OBST GYN, V41, P93, DOI 10.1080/0167482X.2019.1659775
   Lee RT, 1996, J APPL PSYCHOL, V81, P123, DOI 10.1037/0021-9010.81.2.123
   Li GP, 2020, QUAL LIFE RES, V29, P1775, DOI 10.1007/s11136-020-02460-2
   Liang LL, 2020, J HEALTH PSYCHOL, V25, P1164, DOI 10.1177/1359105320937057
   Liang LL, 2020, PSYCHIAT QUART, V91, P841, DOI 10.1007/s11126-020-09744-3
   Liu T, 2019, FRONT PSYCHOL, V10, DOI 10.3389/fpsyg.2019.00826
   Loerbroks A, 2017, INT ARCH OCC ENV HEA, V90, P349, DOI 10.1007/s00420-017-1201-7
   Lowe B, 2008, MED CARE, V46, P266, DOI 10.1097/MLR.0b013e318160d093
   Luo Y, 2019, PUBLIC HEALTH, V174, P1, DOI 10.1016/j.puhe.2019.05.015
   Matias T, 2020, J HEALTH PSYCHOL, V25, P871, DOI 10.1177/1359105320925149
   Maunder RG, 2006, EMERG INFECT DIS, V12, P1924
   Mirowsky J, 2001, J HEALTH SOC BEHAV, V42, P132, DOI 10.2307/3090174
   Morelli NA, 2012, J PSYCHOL, V146, P393, DOI 10.1080/00223980.2011.650734
   Muhsen K, 2010, PREV MED, V50, P118, DOI 10.1016/j.ypmed.2009.12.002
   Novais A, 2017, NEUROBIOL STRESS, V6, P44, DOI 10.1016/j.ynstr.2016.11.004
   Park SM, 2018, ANN OCCUP ENVIRON ME, V30, DOI 10.1186/s40557-018-0260-x
   Peng EYC, 2010, J FORMOS MED ASSOC, V109, P524, DOI 10.1016/S0929-6646(10)60087-3
   Poorbaferani Z, 2018, J EDUC HEALTH PROMOT, V7, DOI 10.4103/jehp.jehp_108_18
   Qiu JY, 2020, GEN PSYCHIAT, V33, DOI 10.1136/gpsych-2020-100213
   Sapra A, 2020, CUREUS, V12, DOI 10.7759/cureus.8224
   Shi M, 2015, BMC MED EDUC, V15, DOI 10.1186/s12909-015-0297-2
   Shultz JM, 2015, JAMA-J AM MED ASSOC, V313, P567, DOI 10.1001/jama.2014.17934
   Smyth JM, 2017, J BEHAV MED, V40, P320, DOI 10.1007/s10865-016-9790-2
   Somma A, 2022, J HEALTH PSYCHOL, V27, P601, DOI 10.1177/1359105320962243
   Stansfeld SA, 2011, OCCUP ENVIRON MED, V68, P408, DOI 10.1136/oem.2010.056994
   Sullivan-Singh SJ, 2015, J PERS SOC PSYCHOL, V108, P900, DOI 10.1037/a0039047
   Sun Y, 2020, AM J ADDICTION, V29, P268, DOI 10.1111/ajad.13066
   van der Waerden JEB, 2014, INT J SOC PSYCHIATR, V60, P772, DOI 10.1177/0020764014522751
   Vassar M, 2008, SOC INDIC RES, V86, P47, DOI 10.1007/s11205-007-9113-7
   Wang CY, 2020, INT J ENV RES PUB HE, V17, DOI 10.3390/ijerph17051729
   Wang HM, 2015, INT J EQUITY HEALTH, V14, DOI 10.1186/s12939-015-0152-4
   Wu G, 2013, FRONT BEHAV NEUROSCI, V7, DOI 10.3389/fnbeh.2013.00010
   Yang JD, 2019, J ADV NURS, V75, P1439, DOI 10.1111/jan.13933
   Yazdanshenas Ghazwin Manijeh, 2016, Iran J Psychiatry, V11, P120
   Yeung NCY, 2017, EMERG INFECT DIS, V23, P813, DOI 10.3201/eid2305.160768
   Yu ML, 2020, HEALTH QUAL LIFE OUT, V18, DOI 10.1186/s12955-020-01479-w
   Yuan Q, 2014, BMC PUBLIC HEALTH, V14, DOI 10.1186/1471-2458-14-685
   Zhang H, 2019, PSYCHIAT INVEST, V16, P363, DOI 10.30773/pi.2019.02.14
   Zhang P, 2016, PLOS ONE, V11, DOI 10.1371/journal.pone.0160402
   Zhou M, 2010, J OCCUP HEALTH, V52, P361, DOI 10.1539/joh.L10057
   Zhou SY, 2018, FRONT PSYCHOL, V9, DOI 10.3389/fpsyg.2018.00544
   Zysberg L, 2022, J HEALTH PSYCHOL, V27, P268, DOI 10.1177/1359105320949935
NR 69
TC 2
Z9 2
U1 16
U2 35
PU SAGE PUBLICATIONS LTD
PI LONDON
PA 1 OLIVERS YARD, 55 CITY ROAD, LONDON EC1Y 1SP, ENGLAND
SN 1359-1053
EI 1461-7277
J9 J HEALTH PSYCHOL
JI J. Health Psychol.
PD MAY
PY 2022
VL 27
IS 6
SI SI
BP 1484
EP 1497
AR 13591053211044824
DI 10.1177/13591053211044824
EA OCT 2021
PG 14
WC Psychology, Clinical
WE Social Science Citation Index (SSCI)
SC Psychology
GA 0R8LX
UT WOS:000713124600001
PM 34658282
OA Green Submitted
DA 2022-11-04
ER

PT J
AU Puigvert, L
   Villarejo-Carballido, B
   Gairal-Casado, R
   Gomez, A
   Canaveras, P
   Marti, TS
AF Puigvert, Lidia
   Villarejo-Carballido, Beatriz
   Gairal-Casado, Regina
   Gomez, Aitor
   Canaveras, Paula
   Marti, Teresa Sorde
TI An Instagram Hashtag Fostering Science Education of Vulnerable Groups
   during the Pandemic
SO INTERNATIONAL JOURNAL OF ENVIRONMENTAL RESEARCH AND PUBLIC HEALTH
LA English
DT Article
DE Instagram; science education; vulnerable groups; pandemic; young people
AB Scientific literature presents young people as a vulnerable group at risk of poverty and social exclusion. One of the elements that have the most significant impact on reducing their vulnerability is promoting education. Little is known about how social networks can promote the education of young people. To address this, the present study aims to analyse how social networks, specifically Instagram, which is one of the most used by young people, has promoted, among other aspects, the scientific education of young people during the COVID-19 pandemic. This study analyses 5000 education-related Instagram posts made during the COVID-19 pandemic (March 2021) European research project ALLINTERACT. We have analysed those posts that show, on the one hand, how citizens benefit from scientific research and, on the other hand, citizens' awareness of the impact of scientific research. Through the analysis of the posts, it has been observed how Instagram has been a social network that has provided information and scientific advances in various branches of knowledge, created knowledge networks, and provided a channel for information about the pandemic. Through the analysis of the 5000 posts, it is evident how Instagram has provided spaces for scientific learning, fostering access to scientific education for young people.
C1 [Puigvert, Lidia; Canaveras, Paula] Univ Barcelona, Fac Econ & Business, Dept Sociol, Barcelona 08034, Spain.
   [Villarejo-Carballido, Beatriz] Univ Barcelona, Dept Theory & Hist Educ, Barcelona 08007, Spain.
   [Gairal-Casado, Regina; Gomez, Aitor] Rovira i Virgili Univ, Fac Educ Sci & Psychol, Dept Pedag, Tarragona 43007, Spain.
   [Marti, Teresa Sorde] Autonomous Univ Barcelona, Fac Polit Sci & Sociol, Dept Sociol, Cerdanyola Del Valles 08193, Spain.
RP Puigvert, L (通讯作者)，Univ Barcelona, Fac Econ & Business, Dept Sociol, Barcelona 08034, Spain.
EM beatrizvillarejo@ub.edu; beatrizvillarejo@ub.edu;
   beatrizvillarejo@ub.edu; beatrizvillarejo@ub.edu;
   beatrizvillarejo@ub.edu; teresa.sorde@uab.cat
RI Gairal, Regina/AAE-5285-2021; Puigvert, Lidia/AAH-2351-2020; Gomez,
   Aitor/F-2854-2015
OI Gairal, Regina/0000-0003-0093-7912; Puigvert, Lidia/0000-0001-8963-615X;
   Gomez, Aitor/0000-0001-8994-9885; Villarejo Carballido,
   Beatriz/0000-0002-0369-9115; Sorde Marti, Teresa/0000-0003-0336-3061
FU European Union [872396]
FX This research has received funding from the European Union's Horizon
   2020 research and innovation programme under grant agreement num.
   872396.
CR Aday L., 2001, RISK AM HLTH HLTH CA
   Adcock J., 2021, LEVELLING YOUNG PEOP
   [Anonymous], 2000, SHARING WORDS THEORY
   [Anonymous], 2021, STAT COR IMP SOC MED
   Arnett J. J., 2006, EMERGING ADULTS AM C, P85, DOI DOI 10.1037/11381-004
   Auxier B., 2021, PEW RES CTR
   Blum RW, 2002, J ADOLESCENT HEALTH, V31, P28, DOI 10.1016/S1054-139X(02)00411-1
   Cabre-Olive J, 2017, INT MULTIDISCIP J SO, V6, P70, DOI 10.17583/rimcis.2017.2652
   Charoenwong B, 2020, SCI ADV, V6, DOI 10.1126/sciadv.abc3054
   Curran M., 2013, J SOCIOL ED ASS, V5, P91
   Essig J, 2020, MED SCI EDUC, V30, P1035, DOI 10.1007/s40670-020-01010-2
   European Commission, 2017, ED TRAIN EUR IN REM
   European Expert Network on Economics of Education The Economic Case for Education, 2014, 20 EENEE
   European Union, 2018, EUR UN YOUTH STRAT 2
   European Union, 2017, OFFICIAL J EURO 0217
   Flecha R, 2013, CAMB J EDUC, V43, P451, DOI 10.1080/0305764X.2013.819068
   Folkvord F, 2020, BMC PUBLIC HEALTH, V20, DOI 10.1186/s12889-020-09779-y
   Gomez J., 2006, METODOLOGIA COMUNICA
   Gulati RR, 2020, EDUC PRIM CARE, V31, P382, DOI 10.1080/14739879.2020.1811163
   Hardgrove A., 2014, HUMAN DEV REPORTS
   Hindman FM, 2017, J AM PHARM ASSOC, V57, P318, DOI 10.1016/j.japh.2017.01.009
   Hines HN, 2019, FEMS MICROBIOL LETT, V366, DOI 10.1093/femsle/fnz205
   Hoettecke D, 2020, SCI EDUC, V104, P641, DOI 10.1002/sce.21575
   Ikramova, 2016, 00090380 UNDP
   Lee K, 2009, GLOB INST, P1
   Lupton D, 2020, SPORT EDUC SOC, V25, P1, DOI 10.1080/13573322.2018.1555661
   McLaughlin P, 2021, VULNERABLE CHILD YOU, V16, P178, DOI 10.1080/17450128.2020.1849886
   Mechanic D, 2007, HEALTH AFFAIR, V26, P1220, DOI 10.1377/hlthaff.26.5.1220
   Miller JM, 2020, CAN J POLIT SCI, V53, P319, DOI 10.1017/S0008423920000517
   Moorhead SA, 2013, J MED INTERNET RES, V15, DOI 10.2196/jmir.1933
   Naccarato T, 2010, CHILD YOUTH SERV REV, V32, P551, DOI 10.1016/j.childyouth.2009.11.009
   OECD, 2019, Health at a Glance 2019:�OECD Indicators, DOI 10.1787/4dd50c09-en
   Paolini G., 2018, SITUATION YOUNG PEOP
   Parmet WE, 2020, AM J PUBLIC HEALTH, V110, P945, DOI 10.2105/AJPH.2020.305721
   Pulido C, 2014, QUAL INQ, V20, P889, DOI 10.1177/1077800414537212
   Pulido CM, 2020, INT SOCIOL, V35, P377, DOI 10.1177/0268580920914755
   Rodriguez CMP, 2021, INT J QUAL METH, V20, DOI 10.1177/16094069211050163
   Raggatt M, 2018, BMC PUBLIC HEALTH, V18, DOI 10.1186/s12889-018-5930-7
   Spencer M.B., 2015, DEV PSYCHOPATHOL, P627
   State Government of Victoria, 2008, VULN YOUTH FRAM DISC
   United Nations Educational Scientific and Cultural Organization, LISB DECL YOUTH POL
   WHO, 2021, SOCIAL MEDIA COVID 1
   Xiao SH, 2017, SCI EDUC-NETHERLANDS, V26, P247, DOI 10.1007/s11191-017-9888-0
NR 43
TC 0
Z9 0
U1 2
U2 3
PU MDPI
PI BASEL
PA ST ALBAN-ANLAGE 66, CH-4052 BASEL, SWITZERLAND
EI 1660-4601
J9 INT J ENV RES PUB HE
JI Int. J. Environ. Res. Public Health
PD FEB
PY 2022
VL 19
IS 4
AR 1974
DI 10.3390/ijerph19041974
PG 11
WC Environmental Sciences; Public, Environmental & Occupational Health
WE Science Citation Index Expanded (SCI-EXPANDED); Social Science Citation Index (SSCI)
SC Environmental Sciences & Ecology; Public, Environmental & Occupational
   Health
GA ZX1PB
UT WOS:000771671200001
PM 35206162
OA gold, Green Published
DA 2022-11-04
ER

PT J
AU Giladi, A
   Davidovitch, N
   Ben-Meir, L
AF Giladi, Ariela
   Davidovitch, Nitza
   Ben-Meir, Lilach
TI The Professional Identity of Academic Lecturers in Higher Education
   Post-COVID-19 in Israel
SO EDUCATION SCIENCES
LA English
DT Article
DE professional identity; academic lecturers; higher education; COVID-19;
   seniority; academic rank; work performance; occupational security
AB Professional identity development in higher education and its implications is a growing interest in the literature. Research indicates that the professional identity of academic lecturers has been unstable and influenced by a variety of personal and contextual factors. With a lack of a clear definition of professional identity in literature, we composed The Professional Identity COVID Scale (PI-COVID) specifically designed to measure lecturers' professional identity in dealing with the COVID-19 pandemic. The items focused on three components: occupational security, academic skills, and combining teaching and research. The purpose of the present study was to examine the associations between lecturers' age, years of seniority, academic rank, and work permanence on the professional identity of academic lecturers post-COVID-19 in Israel. Participants were 95 academic lecturers teaching in universities and colleges. Using self-report questionnaires, participants filled the PI-COVID scale. Results showed that age is negatively and significantly associated with PI-COVID. Moreover, seniority years, academic rank, and work permanence are associated with more COVID-19 challenges. Findings showed that lecturers without work permanence and with lower academic rank reported higher occupational insecurity during the pandemic, which emphasizes the vulnerability of younger lecturers and their need for confidence and stability, especially during a crisis event. Thus, our study contributes to the existing literature by better understanding the post-COVID-19 professional identity of academic lecturers. Implications and limitations for future research are discussed.
C1 [Giladi, Ariela; Davidovitch, Nitza] Ariel Univ, Dept Educ, IL-40700 Ariel, Israel.
   [Ben-Meir, Lilach] Ariel Univ, Dept Psychol, IL-40700 Ariel, Israel.
RP Giladi, A (通讯作者)，Ariel Univ, Dept Educ, IL-40700 Ariel, Israel.
EM arielagiladi@gmail.com; d.nitza@ariel.ac.il; lilach.benmeir@gmail.com
OI Giladi, Ariela/0000-0001-8470-4061; Ben-Meir, Lilach/0000-0001-5818-201X
CR Adams K., 2006, LEARN HLTH SOC CARE, V5, P55, DOI [10.1111/j.1473-6861.2006.00119.x, DOI 10.1111/J.1473-6861.2006.00119.X]
   Adedoyin OB, 2020, INTERACT LEARN ENVIR, DOI 10.1080/10494820.2020.1813180
   Avidov-Ungar O, 2018, TEACH TEACH EDUC, V73, P183, DOI 10.1016/j.tate.2018.03.017
   Barbara-i-Molinero A, 2017, INT J EDUC MANAG, V31, P189, DOI 10.1108/IJEM-05-2015-0058
   Batubara B. M., 2021, BP INT RES CRIT I HU, V4, P450, DOI [10.33258/birci.v4i1.1626, DOI 10.33258/BIRCI.V4I1.1626]
   Beijaard D, 2004, TEACH TEACH EDUC, V20, P107, DOI 10.1016/j.tate.2003.07.001
   Blaj-Ward L, 2021, ASSESS EVAL HIGH EDU, V46, P326, DOI 10.1080/02602938.2020.1774505
   Bond M, 2021, INT J EDUC TECHNOL H, V18, DOI 10.1186/s41239-021-00282-x
   Bothma F, 2019, S AFR J HIGH EDUC, V33, P29, DOI 10.20853/33-2-2463
   Clarke M., 2013, ACAD PROFESSION EURO, P7
   De Witte H, 2005, SA J IND PSYCHOL, V31, P1
   Dickinson J, 2022, STUD HIGH EDUC, V47, P290, DOI 10.1080/03075079.2020.1744123
   Eckhaus E., 2019, INT J EDUC METHODOL, V5, P401
   Ferri F, 2020, SOCIETIES, V10, DOI 10.3390/soc10040086
   Fitzgerald A, 2020, NURS FORUM, V55, P447, DOI 10.1111/nuf.12450
   Hodges CB, 2021, ETR&D-EDUC TECH RES, V69, P397, DOI 10.1007/s11423-020-09838-6
   Jarmas B., 2018, EUR J ED STUD, V4, P143
   Khan S., 2021, SSRN ELECT J, DOI [10.2139/ssrn.3669832, DOI 10.2139/SSRN.3669832]
   Kinikoglu CN, 2021, EUR SOC, V23, pS817, DOI 10.1080/14616696.2020.1839670
   Kinman G, 2010, HIGH EDUC Q, V64, P413, DOI 10.1111/j.1468-2273.2009.00447.x
   Lapada A., 2020, INT J LEARNING TEACH, V19, P127, DOI [10.26803/ijlter.19.6.8., DOI 10.26803/IJL-TER.19.6.8]
   Lee M, 2022, J HIGH EDUC POLICY M, V44, P57, DOI 10.1080/1360080X.2021.1934246
   Leisyte L, 2009, HIGH EDUC, V58, P619, DOI 10.1007/s10734-009-9213-1
   Miller AN, 2011, CAREER DEV INT, V16, P422, DOI 10.1108/13620431111167751
   Miller BK, 2008, J BUS PSYCHOL, V22, P209, DOI 10.1007/s10869-008-9061-5
   Moralista R.B., 2020, UNIVERSAL J ED RES, V8, P4736, DOI [https://ifbic1b13095ec5284139sxb6oo5q69pxw6ccffiac.eds.tju.edu.cn/10.13189/ujer.2020.081044, DOI 10.13189/UJER.2020.081044]
   Mukhtar K, 2020, PAK J MED SCI, V36, pS27, DOI 10.12669/pjms.36.COVID19-S4.2785
   Nir AE, 2006, STUD HIGH EDUC, V31, P537, DOI 10.1080/03075070600922725
   Nuere S, 2021, TECHNOL KNOWL LEARN, V26, P931, DOI 10.1007/s10758-020-09454-6
   Osibanjo O.A., 2019, INT J MECH ENG TECHN, V10, P418
   Osifila G.I., 2020, J ED LEARN, V14, P416, DOI [10.11591/edulearn.v14i3.16140, DOI 10.11591/EDULEARN.V14I3.16140]
   Owan V.J., 2021, LIB PHILOS PRACT, V2021
   Peper E., 2021, NEUROREGULATION, V8, P47, DOI [10.15540/nr.8.1.47, DOI 10.15540/NR.8.1.47]
   Robson L, 2022, EDUC SCI, V12, DOI 10.3390/educsci12020123
   Sanchez-Cruzado C, 2021, SUSTAINABILITY-BASEL, V13, DOI 10.3390/su13041858
   Sharma P, 2015, MANAG-J CONTEMP MANA, V20, P71
   Sood S., 2020, RES HUMANITIES MEDIC, V7, P23
   Tamers SL, 2020, AM J IND MED, V63, P1065, DOI 10.1002/ajim.23183
   Tamin J, 2021, INT J ENV RES PUB HE, V18, DOI 10.3390/ijerph18010346
   Tian M, 2017, TEACH HIGH EDUC, V22, P957, DOI 10.1080/13562517.2017.1319814
   Volkov A, 2022, EDUC SCI, V12, DOI 10.3390/educsci12050335
   Weinberger M., 2020, ICONFERENCE 2020 P
NR 42
TC 0
Z9 0
U1 1
U2 1
PU MDPI
PI BASEL
PA ST ALBAN-ANLAGE 66, CH-4052 BASEL, SWITZERLAND
EI 2227-7102
J9 EDUC SCI
JI Educ. Sci.
PD JUN
PY 2022
VL 12
IS 6
AR 408
DI 10.3390/educsci12060408
PG 10
WC Education & Educational Research
WE Emerging Sources Citation Index (ESCI)
SC Education & Educational Research
GA 2N1ZR
UT WOS:000818186600001
OA gold
DA 2022-11-04
ER

PT J
AU King, KD
   Bartel, R
   James, A
   MacDonald, SE
AF King, Keith D.
   Bartel, Reagan
   James, Ashton
   MacDonald, Shannon E.
TI Practice report: an Alberta Metis model for COVID-19 vaccine delivery
SO CANADIAN JOURNAL OF PUBLIC HEALTH-REVUE CANADIENNE DE SANTE PUBLIQUE
LA English
DT Article
DE COVID-19; Vaccination; Indigenous; Metis; Service delivery
AB Setting In January 2021, the COVID-19 vaccine became available to First Nations, Metis, and Inuit (FNMI) over the age of 65 living in First Nations communities or Metis settlements in Alberta. In March, vaccine eligibility in Alberta expanded to include FNMI peoples of younger ages and in urban settings. The Metis Nation of Alberta (MNA) and other Indigenous organizations recognized that FNMI populations might be better served by tailored vaccine programs. Intervention The MNA is the government for the Metis people in Alberta. During the COVID-19 pandemic, the MNA has supported its citizens, through financial and mental wellness support, access to personal protective equipment, and messaging regarding public health orders. When vaccines became available, culturally appropriate virtual vaccine information sessions were provided. In March 2021, the MNA delivered the first Metis-led COVID-19 vaccination clinic. Unique to the clinic's success was the location, online booking process, and community presence. The clinic focused on cultural safety, including the availability of Indigenous health professionals to community members, and cultural reference points throughout the clinic. Outcomes In the first MNA clinic, over 1300 people were vaccinated. Visitors shared appreciation for the culturally specific aspects of the clinic, which contributed to increased safety and comfort. Implications Based on the success of the first Metis-led vaccination clinic, similar services in communities with high numbers of Metis people have been approved. This innovative practice initiative could provide a model of COVID-19 vaccine service delivery that could be used to meet the needs of Metis citizens in other jurisdictions in Canada.
C1 [King, Keith D.; MacDonald, Shannon E.] Univ Alberta, Edmonton, AB, Canada.
   [Bartel, Reagan; James, Ashton] Metis Nat Alberta, Edmonton, AB, Canada.
RP King, KD (通讯作者)，Univ Alberta, Edmonton, AB, Canada.
EM keith.king@ualberta.ca
OI Bartel, Reagan/0000-0002-1345-9289; King, Keith D/0000-0001-8367-1210;
   James, Ashton/0000-0003-1757-2155; MacDonald, Shannon
   E./0000-0003-4675-4433
FU Alberta Health [007720]; AImm Research program
FX This work was supported by the AImm Research program (PI: SE MacDonald)
   with Research Assistantship funding for Keith D. King provided by a
   grant from Alberta Health (Grant No. 007720). No other funding was
   received for this work.
CR Canadian Press, 2021, APTN NATL NEWS 0319
   Cooke Martin, 2011, Can Public Policy, V37, pS15, DOI 10.3138/cpp.37.suppl.s15
   DENEVAN WM, 1992, ANN ASSOC AM GEOGR, V82, P369, DOI 10.1111/j.1467-8306.1992.tb01965.x
   Genthon, 2001, RED RIVER JIG DROPS, V1
   Government of Alberta, 2021, COVID 19 VACC PROGR
   Government of Canada, COR DIS COVID 19 OUT
   Government of Canada, 2020, NATL ADVISORY COMMIT
   Komadina S., 2021, GLOBAL NEWS 0309
   LaFrance J., 2008, CAN J PROGRAM EVAL, V23, P13
   MacDonald S.E., 2021, COLL ASS REGISTERED
   Metis Nation of Alberta, 2021, DEF MET
   Mosby I, 2021, CAN MED ASSOC J, V193, pE381, DOI 10.1503/cmaj.210112
   St Onge, 2017, SOURCES METHODS INDI, P257
   Statistics Canada, 2017, STAT CANADA CATALOGU
   Zingel, 2021, CBC NEWS 0108
NR 15
TC 2
Z9 2
U1 0
U2 2
PU SPRINGER INT PUBL AG
PI CHAM
PA GEWERBESTRASSE 11, CHAM, CH-6330, SWITZERLAND
SN 0008-4263
EI 1920-7476
J9 CAN J PUBLIC HEALTH
JI Can. J. Public Health-Rev. Can. Sante Publ.
PD FEB
PY 2022
VL 113
IS 1
SI SI
BP 81
EP 86
DI 10.17269/s41997-021-00603-7
EA JAN 2022
PG 6
WC Public, Environmental & Occupational Health
WE Social Science Citation Index (SSCI)
SC Public, Environmental & Occupational Health
GA YV7MZ
UT WOS:000739214400001
PM 34988925
OA Green Published, hybrid
DA 2022-11-04
ER

PT J
AU Lai, SA
   Pang, KY
   Siau, CS
   Chan, CMH
   Tan, YK
   Ooi, PB
   Ridzuan, MIB
   Ho, MC
AF Lai, Samantha Arielle
   Pang, Khong Yun
   Siau, Ching Sin
   Chan, Caryn Mei Hsien
   Tan, Yee Kee
   Ooi, Pei Boon
   Ridzuan, Mohamad Ikhram Bin Mohamad
   Ho, Meng Chuan
TI Social support as a mediator in the relationship between perceived
   stress and nomophobia: An Investigation among Malaysian university
   students during the COVID-19 pandemic
SO CURRENT PSYCHOLOGY
LA English
DT Article; Early Access
DE Nomophobia; Perceived stress; Social support; Partial least squares;
   Stress buffering hypothesis
ID SMARTPHONE ADDICTION; MOBILE PHONE; YOUNG-ADULTS; DEPRESSION;
   LONELINESS; ANXIETY; STYLES; IMPACT
AB This study examined the mediating role of social support in the relationship between perceived stress and nomophobia among Malaysian university students during the COVID-19 pandemic. A cross-sectional study was conducted with N = 547 university students. Participants answered a self-administered questionnaire measuring nomophobia, social support, and perceived stress. Exploratory analyses were conducted using partial least square structural equation modelling. We found that perceived stress was positively associated with nomophobia during the COVID-19 pandemic, whilst social support partially mediated the relationship between perceived stress and nomophobia. The results of this study indicated that stress may be buffered by social support in individuals with higher levels of nomophobia.
C1 [Lai, Samantha Arielle; Ridzuan, Mohamad Ikhram Bin Mohamad; Ho, Meng Chuan] UCSI Univ, Fac Social Sci & Liberal Arts, UCSI Hts, 1 Jalan Menara Gading, Kuala Lumpur 56000, Malaysia.
   [Ho, Meng Chuan] Univ Malaya, Fac Educ, Kuala Lumpur, Malaysia.
   [Pang, Khong Yun; Ooi, Pei Boon] Sunway Univ, Sch Med & Life Sci, Petaling Jaya, Malaysia.
   [Siau, Ching Sin; Chan, Caryn Mei Hsien; Tan, Yee Kee] Univ Kebangsaan Malaysia, Fac Hlth Sci, Ctr Community Hlth Studies, Bangi, Malaysia.
RP Ho, MC (通讯作者)，UCSI Univ, Fac Social Sci & Liberal Arts, UCSI Hts, 1 Jalan Menara Gading, Kuala Lumpur 56000, Malaysia.; Ho, MC (通讯作者)，Univ Malaya, Fac Educ, Kuala Lumpur, Malaysia.
EM homc@ucsiuniversity.edu.my
OI Ho, Meng Chuan/0000-0001-8435-4065
FU UCSI University Research Excellence and Innovation Grant
   [REIG-FOSSLA-2020-047]
FX This study was funded by the UCSI University Research Excellence and
   Innovation Grant (REIG-FOSSLA-2020-047).
CR Ahmed S, 2019, INDIAN J PSYCHIAT, V61, P77, DOI 10.4103/psychiatry.IndianJPsychiatry_361_18
   Ali A, 2017, ADV SCI LETT, V23, P7610, DOI 10.1166/asl.2017.9534
   American Psychiatric Association, 1994, DIAGN STAT MAN MENT
   Tran BX, 2017, BMC PUBLIC HEALTH, V17, DOI 10.1186/s12889-016-3983-z
   Bano N, 2021, J PAK MED ASSOC, V71, P854, DOI 10.47391/JPMA.983
   Nguyen BTN, 2022, J BIOTECHNOL TECHNOL, V13, P34, DOI 10.51847/zN5yXlPOnK
   Beard KW, 2001, CYBERPSYCHOL BEHAV, V4, P377, DOI 10.1089/109493101300210286
   Bekarolu E., 2020, PSIKIYATRIDE GUNCEL, V12, DOI [10.18863/pgy.528897, DOI 10.18863/PGY.528897]
   Bender M, 2019, J CROSS CULT PSYCHOL, V50, P827, DOI 10.1177/0022022119861151
   Besthorn F, 2018, AJAR-AFR J AIDS RES, V17, P293, DOI 10.2989/16085906.2018.1534748
   Bhattacharya S, 2019, J FAM MED PRIM CARE, V8, P1297, DOI 10.4103/jfmpc.jfmpc_71_19
   Bhuvaneswari G., 2021, INT J ADV PSYCHIATRI, V3, P24
   Bonavita S, 2021, EUR J NEUROL, V28, P3396, DOI 10.1111/ene.14697
   Bragazzi NL, 2014, PSYCHOL RES BEHAV MA, V7, P155, DOI 10.2147/PRBM.S41386
   Campagne DM, 2019, ARCH GERONTOL GERIAT, V82, P192, DOI 10.1016/j.archger.2019.02.007
   Caplan SE, 2002, COMPUT HUM BEHAV, V18, P553, DOI 10.1016/S0747-5632(02)00004-3
   Chen X, 2021, HEALTH PLACE, V69, DOI 10.1016/j.healthplace.2021.102532
   Cobanoglu A, 2021, PERSPECT PSYCHIATR C, V57, P1727, DOI 10.1111/ppc.12742
   COHEN S, 1985, PSYCHOL BULL, V98, P310, DOI 10.1037/0033-2909.98.2.310
   COHEN S, 1983, J HEALTH SOC BEHAV, V24, P385, DOI 10.2307/2136404
   Dasgupta Pallabi, 2017, Indian J Public Health, V61, P199, DOI [10.4103/ijph.IJPH_81_16, 10.4103/ijph.ijph_81_16]
   Dixit Sanjay, 2010, Indian J Community Med, V35, P339, DOI 10.4103/0970-0218.66878
   Ergin ZO, 2021, PSYCHOL REP, DOI 10.1177/00332941211043456
   Farchakh Y, 2021, PLOS ONE, V16, DOI 10.1371/journal.pone.0249890
   Gezgin D. M., 2018, INTERNA TIONAL J RES, V4, P215, DOI [10.21890/ijres.383153, DOI 10.21890/IJRES.383153]
   Gokcearslan S, 2018, CHILD YOUTH SERV REV, V91, P47, DOI 10.1016/j.childyouth.2018.05.036
   Gold AH, 2001, J MANAGE INFORM SYST, V18, P185, DOI 10.1080/07421222.2001.11045669
   Guo K, 2021, PLOS ONE, V16, DOI 10.1371/journal.pone.0253891
   Gurbuz IB, 2020, COMMUNITY MENT HLT J, V56, P814, DOI 10.1007/s10597-019-00541-2
   Hair Jr J.F., 2017, ADV ISSUES PARTIAL L, DOI DOI 10.15358/9783800653614
   Henseler J, 2015, J ACAD MARKET SCI, V43, P115, DOI 10.1007/s11747-014-0403-8
   Henseler J, 2014, ORGAN RES METHODS, V17, P182, DOI 10.1177/1094428114526928
   Herrero J, 2019, SOC SCI COMPUT REV, V37, P73, DOI 10.1177/0894439317742611
   Ho RC, 2014, BMC PSYCHIATRY, V14, DOI 10.1186/1471-244X-14-183
   Kara M, 2021, BEHAV INFORM TECHNOL, V40, P85, DOI 10.1080/0144929X.2019.1673485
   Khodarahimi S, 2016, PSYCHOL BELG, V56, P65, DOI 10.5334/pb.320
   King ALS, 2010, COGN BEHAV NEUROL, V23, P52, DOI 10.1097/WNN.0b013e3181b7eabc
   Kock N, 2015, INT J E-COLLAB, V11, P1, DOI 10.4018/ijec.2015100101
   Lelapary GS, 2020, JURNAL ILMIAH KESEHA, V15, P189
   Li CK, 2018, J COMMUNITY PSYCHOL, V46, P345, DOI 10.1002/jcop.21944
   Limone P, 2021, BRAIN SCI, V11, DOI 10.3390/brainsci11091126
   Meng SQ, 2022, CLIN PSYCHOL REV, V92, DOI 10.1016/j.cpr.2022.102128
   Mir R, 2020, J PAK MED ASSOC, V70, P1492, DOI 10.5455/JPMA.31286
   Ozdemir B, 2018, EURASIA J MATH SCI T, V14, P1519, DOI 10.29333/ejmste/84839
   Pavithra M., 2015, NATL J COMMUNITY MED, V6, P340
   Purnama D. H, 2020, ADV SOCIAL SCI ED HU, V513
   Ramayah T., 2016, UPDATED GUIDE PRACTI
   Rodriguez-Garcia AM, 2020, INT J ENV RES PUB HE, V17, DOI 10.3390/ijerph17020580
   Roohafza HR, 2014, J RES MED SCI, V19, P944
   Roohafza H, 2016, WORLD J PSYCHIATR, V6, P248, DOI 10.5498/wjp.v6.i2.248
   Rosen L, 2016, SLEEP HEALTH, V2, P49, DOI 10.1016/j.sleh.2015.11.003
   Rungtusanatham M, 2014, J OPER MANAG, V32, P99, DOI 10.1016/j.jom.2014.01.002
   Sarstedt M, 2019, AUSTRALAS MARK J, V27, P197, DOI 10.1016/j.ausmj.2019.05.003
   Selkie E, 2020, J ADOLESCENT HEALTH, V66, P275, DOI 10.1016/j.jadohealth.2019.08.011
   Shirani A., 2017, J SCHOOL PSYCHOL, V5, P7
   Shmueli G, 2016, J BUS RES, V69, P4552, DOI 10.1016/j.jbusres.2016.03.049
   Soper D., 2021, SIGNIFICANCE DIFFERE
   Szkody E, 2021, FAM PROCESS, V60, P1002, DOI 10.1111/famp.12618
   Tams S, 2018, COMPUT HUM BEHAV, V81, P1, DOI 10.1016/j.chb.2017.11.026
   Terziolu M. A., 2021, BAMLLK DERGISI, V22, DOI [10.51982/bagimli.953053, DOI 10.51982/BAGIMLI.953053]
   Wang PC, 2018, PERS INDIV DIFFER, V130, P129, DOI 10.1016/j.paid.2018.04.009
   Williams M., 2011, SAGE HDB METHODOLOGI, DOI [10.4135/9781446268261, DOI 10.4135/9781446268261.N3]
   Xie H, 2018, ARCH PSYCHIAT NURS, V32, P256, DOI 10.1016/j.apnu.2017.11.012
   Yildirim C, 2015, COMPUT HUM BEHAV, V49, P130, DOI 10.1016/j.chb.2015.02.059
   Zhang HL, 2017, MED SCI MONITOR, V23, P5969, DOI 10.12659/MSM.907730
   Zhang KY, 2021, GERONTOLOGIST, V61, P888, DOI 10.1093/geront/gnaa197
   Zhang MWB, 2017, TECHNOL HEALTH CARE, V25, P163, DOI 10.3233/THC-161261
   Zhang SJ, 2018, FRONT PSYCHOL, V9, DOI 10.3389/fpsyg.2018.01707
   Zhao XS, 2010, J CONSUM RES, V37, P197, DOI 10.1086/651257
   Zhou HL, 2021, J PSYCHOL AFR, V31, P248, DOI 10.1080/14330237.2021.1927354
   ZIMET GD, 1988, J PERS ASSESS, V52, P30, DOI 10.1207/s15327752jpa5201_2
   Zwilling M, 2022, SUSTAINABILITY-BASEL, V14, DOI 10.3390/su14063229
NR 72
TC 0
Z9 0
U1 4
U2 4
PU SPRINGER
PI NEW YORK
PA ONE NEW YORK PLAZA, SUITE 4600, NEW YORK, NY, UNITED STATES
SN 1046-1310
EI 1936-4733
J9 CURR PSYCHOL
JI Curr. Psychol.
DI 10.1007/s12144-022-03256-y
EA JUN 2022
PG 8
WC Psychology, Multidisciplinary
WE Social Science Citation Index (SSCI)
SC Psychology
GA 1T1WH
UT WOS:000804527300004
PM 35669207
OA Green Published, Bronze
DA 2022-11-04
ER

PT J
AU Busse, H
   Buck, C
   Stock, C
   Zeeb, H
   Pischke, CR
   Fialho, PMM
   Wendt, C
   Helmer, SM
AF Busse, Heide
   Buck, Christoph
   Stock, Christiane
   Zeeb, Hajo
   Pischke, Claudia R.
   Fialho, Paula Mayara Matos
   Wendt, Claus
   Helmer, Stefanie Maria
TI Engagement in Health Risk Behaviours before and during the COVID-19
   Pandemic in German University Students: Results of a Cross-Sectional
   Study
SO INTERNATIONAL JOURNAL OF ENVIRONMENTAL RESEARCH AND PUBLIC HEALTH
LA English
DT Article
DE university students; COVID-19; health-risk behavior; alcohol use;
   smoking; cannabis; physical activity; pandemic
ID LATENT TRANSITION ANALYSIS; PHYSICAL-ACTIVITY; COLLEGE-STUDENTS; BINGE
   DRINKING; SUBSTANCE USE; ALCOHOL-USE; PREVALENCE; IMPACT; TRAJECTORIES;
   CONSUMPTION
AB Tobacco and cannabis use, alcohol consumption and inactivity are health risk behaviors (HRB) of crucial importance for health and wellbeing. The impact of the COVID-19 pandemic on university students' engagement in HRB has yet received limited attention. We investigated whether HRB changed during the COVID-19 pandemic, assessed factors associated with change and profiles of HRB changes in university students. A web-based survey was conducted in May 2020, including 5021 students of four German universities (69% female, the mean age of 24.4 years (SD = 5.1)). Sixty-one percent of students reported consuming alcohol, 45.8% binge drinking, 44% inactivity, 19.4% smoking and 10.8% cannabis use. While smoking and cannabis use remained unchanged during the COVID-19 pandemic, 24.4% reported a decrease in binge drinking while 5.4% reported an increase. Changes to physical activity were most frequently reported, with 30.6% reporting an increase and 19.3% reporting a decrease in vigorous physical activity. Being female, younger age, being bored, not having a trusted person and depressive symptoms were factors associated with a change in HRB. Five substance use behavior profiles were identified, which also remained fairly unchanged. Efforts to promote student health and wellbeing continue to be required, also in times of the COVID-19 pandemic.
C1 [Busse, Heide; Buck, Christoph; Zeeb, Hajo] Leibniz Inst Prevent Res & Epidemiol BIPS, D-28359 Bremen, Germany.
   [Stock, Christiane; Helmer, Stefanie Maria] Charite Univ Med Berlin, Inst Hlth & Nursing Sci, Augustenburger Pl 1, D-13353 Berlin, Germany.
   [Stock, Christiane; Helmer, Stefanie Maria] Free Univ Berlin, Augustenburger Pl 1, D-13353 Berlin, Germany.
   [Stock, Christiane; Helmer, Stefanie Maria] Humboldt Univ, Augustenburger Pl 1, D-13353 Berlin, Germany.
   [Stock, Christiane; Helmer, Stefanie Maria] Berlin Inst Hlth, Augustenburger Pl 1, D-13353 Berlin, Germany.
   [Zeeb, Hajo] Univ Bremen, Hlth Sci Bremen, D-28359 Bremen, Germany.
   [Pischke, Claudia R.; Fialho, Paula Mayara Matos] Heinrich Heine Univ Duesseldorf, Med Fac, Ctr Hlth & Soc, Inst Med Sociol, D-40225 Dusseldorf, Germany.
   [Wendt, Claus] Univ Siegen, Dept Sociol Hlth & Healthcare Syst, D-57068 Siegen, Germany.
RP Busse, H (通讯作者)，Leibniz Inst Prevent Res & Epidemiol BIPS, D-28359 Bremen, Germany.
EM busse@leibniz-bips.de; buck@leibniz-bips.de;
   christiane.stock@charite.de; zeeb@leibniz-bips.de;
   ClaudiaRuth.Pischke@med.uni-duesseldorf.de;
   PaulaMayara.MatosFialho@med.uni-duesseldorf.de;
   wendt@soziologie.uni-siegen.de; stefanie.helmer@charite.de
RI Zeeb, Hajo/I-2701-2019; Stock, Christiane/P-8114-2015; Busse,
   Heide/M-7005-2015
OI Zeeb, Hajo/0000-0001-7509-242X; Helmer, Stefanie
   Maria/0000-0002-4435-4041; Stock, Christiane/0000-0001-9379-3844; Busse,
   Heide/0000-0001-6043-9072; Buck, Christoph/0000-0003-0261-704X
CR Aalto M, 2009, DRUG ALCOHOL DEPEN, V103, P25, DOI 10.1016/j.drugalcdep.2009.02.013
   Akdeniz G, 2020, FRONT PSYCHIATRY, V11, DOI 10.3389/fpsyt.2020.00695
   Akmatov MK, 2011, J AM COLL HEALTH, V59, P620, DOI 10.1080/07448481.2010.520176
   Aristovnik A, 2020, SUSTAINABILITY-BASEL, V12, DOI 10.3390/su12208438
   Arnett JJ, 2005, J DRUG ISSUES, V35, P235, DOI 10.1177/002204260503500202
   Bennasar-Veny M, 2020, INT J ENV RES PUB HE, V17, DOI 10.3390/ijerph17051776
   Brooks SK, 2020, LANCET, V395, P912, DOI [10.1016/S0140-6736(20)30460-8, 10.1016/S0140-6736(20)30460-8.]
   Caldeira KM, 2012, DRUG ALCOHOL DEPEN, V125, P267, DOI 10.1016/j.drugalcdep.2012.02.022
   Cao WJ, 2020, PSYCHIAT RES, V287, DOI 10.1016/j.psychres.2020.112934
   Clemente FM, 2016, PLOS ONE, V11, DOI 10.1371/journal.pone.0152516
   Davoren MP, 2016, BMC PUBLIC HEALTH, V16, DOI 10.1186/s12889-016-2843-1
   Diehl K, 2016, SCI SPORT, V31, P223, DOI 10.1016/j.scispo.2016.04.012
   Dietz P, 2020, FRONT PUBLIC HEALTH, V8, DOI 10.3389/fpubh.2020.00137
   Dodd LJ, 2010, PREV MED, V51, P73, DOI 10.1016/j.ypmed.2010.04.005
   Dom G, 2016, INT J ENV RES PUB HE, V13, DOI 10.3390/ijerph13010122
   Evans-Polce R, 2016, ADDICT BEHAV, V53, P80, DOI 10.1016/j.addbeh.2015.10.010
   Ganz T, 2018, ADDICT BEHAV, V77, P81, DOI 10.1016/j.addbeh.2017.09.017
   Haase A, 2004, PREV MED, V39, P182, DOI 10.1016/j.ypmed.2004.01.028
   Ham LS, 2003, CLIN PSYCHOL REV, V23, P719, DOI 10.1016/S0272-7358(03)00071-0
   Helmer SM, 2016, BMC PUBLIC HEALTH, V16, DOI 10.1186/s12889-016-2898-z
   Irwin JD, 2004, PERCEPT MOTOR SKILL, V98, P927
   Keller S, 2008, PREV MED, V46, P189, DOI 10.1016/j.ypmed.2007.09.008
   Kenney SR, 2018, ADDICT BEHAV, V84, P151, DOI 10.1016/j.addbeh.2018.04.012
   Klemperer EM, 2020, NICOTINE TOB RES, V22, P1662, DOI 10.1093/ntr/ntaa072
   Knell G, 2020, INT J ENV RES PUB HE, V17, DOI 10.3390/ijerph17176268
   Kramer A., 2010, PUBLIC HLTH FORUM, P21
   Kuntsche E, 2004, SOC SCI MED, V59, P113, DOI 10.1016/j.socscimed.2003.10.009
   Kuntsche E, 2017, PSYCHOL HEALTH, V32, P976, DOI 10.1080/08870446.2017.1325889
   Kypri K, 2004, DRUG ALCOHOL DEPEN, V76, P45, DOI 10.1016/j.drugalcdep.2004.04.001
   Lanza ST, 2008, DEV PSYCHOL, V44, P446, DOI 10.1037/0012-1649.44.2.446
   Lanza ST, 2010, J DRUG ISSUES, V40, P93, DOI 10.1177/002204261004000106
   Lechner WV, 2020, ADDICT BEHAV, V110, DOI 10.1016/j.addbeh.2020.106527
   Manthey J, 2020, SUCHT, V66, P247, DOI 10.1024/0939-5911/a000686
   Meader N, 2016, BMC PUBLIC HEALTH, V16, DOI 10.1186/s12889-016-3373-6
   Moure-Rodriguez L, 2016, PLOS ONE, V11, DOI 10.1371/journal.pone.0165514
   Murphy JJ, 2019, BMC PUBLIC HEALTH, V19, DOI 10.1186/s12889-019-6453-6
   Noble N, 2015, PREV MED, V81, P16, DOI 10.1016/j.ypmed.2015.07.003
   Papazisis G, 2018, SUBST ABUS-RES TREAT, V12, DOI 10.1177/1178221818805977
   Peltzer K, 2018, BMC PUBLIC HEALTH, V18, DOI 10.1186/s12889-018-5142-1
   Piano MR, 2017, J STUD ALCOHOL DRUGS, V78, P502, DOI 10.15288/jsad.2017.78.502
   Plotnikoff R. C., 2015, International Journal of Behavioral Nutrition and Physical Activity, V12
   Riggs NR, 2007, NICOTINE TOB RES, V9, P1147, DOI 10.1080/14622200701648359
   Schweizer CA, 2014, ADDICT RES THEORY, V22, P325, DOI 10.3109/16066359.2013.856884
   Stock C, 2009, PUBLIC HEALTH, V123, P122, DOI 10.1016/j.puhe.2008.12.009
   Tavolacci MP, 2016, BMC PUBLIC HEALTH, V16, DOI 10.1186/s12889-016-2863-x
   Van de Velde S, 2021, SCAND J PUBLIC HEALT, V49, P114, DOI 10.1177/1403494820981186
   Van de Velde S, 2010, SOC SCI RES, V39, P396, DOI 10.1016/j.ssresearch.2010.01.002
   Vanderbruggen N, 2020, EUR ADDICT RES, V26, P309, DOI 10.1159/000510822
   von Sommoggy J, 2020, FRONT PUBLIC HEALTH, V8, DOI 10.3389/fpubh.2020.561175
   Wicki M, 2010, ADDICT BEHAV, V35, P913, DOI 10.1016/j.addbeh.2010.06.015
   Wong TW, 2007, STRESS HEALTH, V23, P31, DOI 10.1002/smi.1116
   Wouters E., 2020, QUESTIONNAIRE COVID, DOI [10.5281/zenodo.3928457, DOI 10.5281/ZENODO.3928457]
NR 52
TC 34
Z9 34
U1 5
U2 27
PU MDPI
PI BASEL
PA ST ALBAN-ANLAGE 66, CH-4052 BASEL, SWITZERLAND
EI 1660-4601
J9 INT J ENV RES PUB HE
JI Int. J. Environ. Res. Public Health
PD FEB
PY 2021
VL 18
IS 4
AR 1410
DI 10.3390/ijerph18041410
PG 16
WC Environmental Sciences; Public, Environmental & Occupational Health
WE Science Citation Index Expanded (SCI-EXPANDED); Social Science Citation Index (SSCI)
SC Environmental Sciences & Ecology; Public, Environmental & Occupational
   Health
GA QP0LF
UT WOS:000623528300001
PM 33546344
OA Green Published, gold
DA 2022-11-04
ER

PT J
AU Ochnik, D
   Rogowska, AM
   Benatov, J
   Arzensek, A
AF Ochnik, Dominika
   Rogowska, Aleksandra M.
   Benatov, Joy
   Arzensek, Ana
TI Adaptation and Preliminary Validation of the Fear of Coronavirus
   Vaccination Scale in the Prospective Study among a Representative Sample
   of Polish, Israeli, Slovenian, and German Adults during the COVID-19
   Pandemic
SO INTERNATIONAL JOURNAL OF ENVIRONMENTAL RESEARCH AND PUBLIC HEALTH
LA English
DT Article
DE anxiety; COVID-19 pandemic; depression; fear of COVID-19; fear of
   vaccination; fear of coronavirus vaccination scale (FoCVVS); mental
   health; physical health; stress; vaccination status; well-being
ID FIT INDEXES; VALIDITY
AB Although concerns about harm and side effects are among the most important factors determining vaccine hesitancy, research on the fear of vaccination is sparse. The purpose of this study is a validation the Fear of Coronavirus Vaccination Scale (FoCVVS), adapted from the Fear of COVID-19 Scale. A representative sample of 1723 young adults aged 20-40 from Poland, Israel, Slovenia, and Germany participated during two time-points of the third COVID-19 pandemic wave. The online survey included demographic variables and several well-being dimensions, including gender, vaccination status, fear of coronavirus (FoCV-19S), physical health (GSRH), life satisfaction (SWLS), and perceived stress (PSS-10), anxiety (GAD-7), and depression (PHQ-9). Exploratory factor analysis (EFA) was performed at T1, and confirmatory analysis (CFA) at T2. The second-order two-factor structure demonstrated the best fit and very good discriminant and convergent validation. The general factor of the FoCVVS included two subscales assessing the emotional and physiological symptoms of fear of vaccination. Unvaccinated people showed higher levels of fear of vaccination than those vaccinated. A vaccination status, fear of vaccination T1, and fear of COVID-19 T1 were significant predictors of fear of vaccination T2. Vaccination-promoting programs should be focused on decreasing fear and enhancing the beneficial effects of vaccination.
C1 [Ochnik, Dominika] Univ Technol, Fac Med, PL-40555 Katowice, Poland.
   [Rogowska, Aleksandra M.] Univ Opole, Inst Psychol, PL-45052 Opole, Poland.
   [Benatov, Joy] Univ Haifa, Dept Special Educ, IL-3498838 Haifa, Israel.
   [Arzensek, Ana] Univ Primorska, Fac Management, Koper 6101, Slovenia.
RP Ochnik, D (通讯作者)，Univ Technol, Fac Med, PL-40555 Katowice, Poland.
EM dominika.ochnik@wst.pl
RI Rogowska, Aleksandra Maria/J-3398-2013
OI Rogowska, Aleksandra Maria/0000-0002-4621-8916; Ochnik,
   Dominika/0000-0002-9019-7091
FU Polish National Agency for Academic Exchange within the Urgency Grants
   program; University of Technology in Katowice, Poland
   [PPN/GIN/2020/1/00023/DEC/01]
FX The research project "Mental health of young adults during the COVID-19
   pandemic in Poland, Germany, Slovenia, and Israel: A Longitudinal Study"
   was co-financed by the Polish National Agency for Academic Exchange
   within the Urgency Grants program. A grant was awarded to the University
   of Technology in Katowice, Poland, and coordinated by Dr. Dominika
   Ochnik; decision number: PPN/GIN/2020/1/00023/DEC/01. The article
   processing charge (APC) was fully covered by the University of
   Technology in Katowice, Poland.
CR Agrawal V., 2021, 29593 NAT BUR EC RES, DOI [10.3386/w29593, DOI 10.3386/W29593]
   Ahorsu DK, 2022, INT J MENT HEALTH AD, V20, P1537, DOI 10.1007/s11469-020-00270-8
   Alam MD, 2022, FRONT MED-LAUSANNE, V9, DOI 10.3389/fmed.2022.852922
   Alimoradi Z, 2022, BJPSYCH OPEN, V8, DOI 10.1192/bjo.2022.26
   Alzubaidi H, 2021, HUM VACC IMMUNOTHER, V17, P4074, DOI 10.1080/21645515.2021.1969854
   [Anonymous], 2019, IBM SPSS STAT WINDOW
   Aron MB, 2022, VACCINES-BASEL, V10, DOI 10.3390/vaccines10050792
   Aw J, 2022, VACCINES-BASEL, V10, DOI 10.3390/vaccines10040537
   Babicki M, 2021, VACCINES-BASEL, V9, DOI 10.3390/vaccines9121444
   Beaton DE, 2000, SPINE, V25, P3186, DOI 10.1097/00007632-200012150-00014
   Bernal JL, 2021, BMJ-BRIT MED J, V373, DOI 10.1136/bmj.n1088
   Bitan DT, 2020, PSYCHIAT RES, V289, DOI 10.1016/j.psychres.2020.113100
   Caycho-Rodriguez T, 2022, DEATH STUD, V46, P543, DOI 10.1080/07481187.2020.1836071
   Chen FF, 2007, STRUCT EQU MODELING, V14, P464, DOI 10.1080/10705510701301834
   COHEN S, 1983, J HEALTH SOC BEHAV, V24, P385, DOI 10.2307/2136404
   DeSalvo KB, 2006, QUAL LIFE RES, V15, P191, DOI 10.1007/s11136-005-0887-2
   DIENER E, 1985, J PERS ASSESS, V49, P71, DOI 10.1207/s15327752jpa4901_13
   Elemo AS, 2020, INT J MENT HEALTH AD, DOI 10.1007/s11469-020-00448-0
   Field A., 2005, DISCOVERING STAT USI, V2nd ed., DOI DOI 10.1080/1057610X.2016.1157408
   FORNELL C, 1981, J MARKETING RES, V18, P39, DOI 10.2307/3151312
   Galanis P, 2022, VACCINES-BASEL, V10, DOI 10.3390/vaccines10071061
   Gao XD, 2021, DISASTER MED PUBLIC, DOI [10.1017/dmp.2021.132, 10.1017/dmp.2021.291]
   Gaskin J., 2016, MASTER VALIDITY TOOL, P1
   Giordani RCF, 2022, J HEALTH PSYCHOL, V27, P901, DOI 10.1177/1359105320982035
   Gregorich SE, 2006, MED CARE, V44, pS78, DOI 10.1097/01.mlr.0000245454.12228.8f
   Gregory ME, 2022, HUM VACC IMMUNOTHER, V18, DOI 10.1080/21645515.2022.2050105
   Haas EJ, 2021, LANCET, V397, P1819, DOI 10.1016/S0140-6736(21)00947-8
   Habib SS, 2022, VACCINES-BASEL, V10, DOI 10.3390/vaccines10040541
   Hair J., 1998, MULTIVARIATE DATA AN, V5th, DOI DOI 10.4324/9780429060274
   Hamilton K, 2022, PLOS ONE, V17, DOI 10.1371/journal.pone.0264784
   Henseler J, 2015, J ACAD MARKET SCI, V43, P115, DOI 10.1007/s11747-014-0403-8
   Hu LT, 1999, STRUCT EQU MODELING, V6, P1, DOI 10.1080/10705519909540118
   JASP Team, 2020, JASP VERS 0 16 0 0 W
   Kline RB., 2011, PRINCIPLES PRACTICE, V4th
   Kotta I, 2022, HUM VACC IMMUNOTHER, V18, P1, DOI 10.1080/21645515.2021.2007708
   Kowalski E, 2022, VACCINES-BASEL, V10, DOI 10.3390/vaccines10030455
   Kroenke K, 2001, J GEN INTERN MED, V16, P606, DOI 10.1046/j.1525-1497.2001.016009606.x
   Lo Moro G, 2022, J COMMUN HEALTH, V47, P475, DOI 10.1007/s10900-022-01074-8
   Luo FX, 2021, FRONT PSYCHOL, V12, DOI 10.3389/fpsyg.2021.661078
   Malas O, 2021, MEDITERR J CLIN PSYC, V9, DOI 10.13129/2282-1619/mjcp-2971
   Martinez-Lorca M, 2020, PSYCHIAT RES, V293, DOI 10.1016/j.psychres.2020.113350
   Masuyama A, 2022, INT J MENT HEALTH AD, V20, P387, DOI 10.1007/s11469-020-00368-z
   Mathieu E, 2021, NAT HUM BEHAV, V5, P947, DOI 10.1038/s41562-021-01122-8
   Menni C, 2021, LANCET INFECT DIS, V21, P939, DOI 10.1016/S1473-3099(21)00224-3
   Miyachi Takashi, 2022, Vaccines (Basel), V10, DOI 10.3390/vaccines10060893
   Ochnik D., MENTAL HLTH YOUNG AD
   Ochnik D, 2022, INT J ENV RES PUB HE, V19, DOI 10.3390/ijerph19116766
   Pandey K, 2021, BRAIN RES BULL, V176, P161, DOI 10.1016/j.brainresbull.2021.08.012
   Pastorino R, 2021, VACCINES-BASEL, V9, DOI 10.3390/vaccines9020070
   Patwary MM, 2022, VACCINES-BASEL, V10, DOI 10.3390/vaccines10050806
   Patwary MM, 2022, VACCINES-BASEL, V10, DOI 10.3390/vaccines10030427
   Pilch I, 2021, PEERJ, V9, DOI 10.7717/peerj.11263
   Reyna VF, 2012, VACCINE, V30, P3790, DOI 10.1016/j.vaccine.2011.11.070
   Rogowska AM, 2022, VACCINES-BASEL, V10, DOI 10.3390/vaccines10081334
   Sato R, 2020, HUM VACC IMMUNOTHER, V16, P2438, DOI 10.1080/21645515.2020.1723365
   Spitzer RL, 2006, ARCH INTERN MED, V166, P1092, DOI 10.1001/archinte.166.10.1092
   Tucker JS, 2022, J ADOLESCENT HEALTH, V70, P504, DOI 10.1016/j.jadohealth.2021.11.017
   Wong CH, 2022, VACCINES-BASEL, V10, DOI 10.3390/vaccines10050764
   Yoshida M, 2022, VACCINES-BASEL, V10, DOI 10.3390/vaccines10040515
   Zhu XM, 2022, VACCINE, V40, P3046, DOI 10.1016/j.vaccine.2022.04.013
NR 60
TC 0
Z9 0
U1 1
U2 1
PU MDPI
PI BASEL
PA ST ALBAN-ANLAGE 66, CH-4052 BASEL, SWITZERLAND
EI 1660-4601
J9 INT J ENV RES PUB HE
JI Int. J. Environ. Res. Public Health
PD SEP
PY 2022
VL 19
IS 18
AR 11587
DI 10.3390/ijerph191811587
PG 21
WC Environmental Sciences; Public, Environmental & Occupational Health
WE Science Citation Index Expanded (SCI-EXPANDED); Social Science Citation Index (SSCI)
SC Environmental Sciences & Ecology; Public, Environmental & Occupational
   Health
GA 4S9IX
UT WOS:000857746200001
PM 36141859
OA gold, Green Published
DA 2022-11-04
ER

PT J
AU Malkin, M
   Mickler, AK
   Ajibade, TO
   Coppola, A
   Demise, E
   Derera, E
   Ede, JO
   Gallagher, M
   Gumbo, L
   Jakopo, Z
   Little, K
   Mbinda, A
   Muchena, G
   Muhonde, ND
   Ncube, K
   Ogbondeminu, FO
   Pryor, S
   Sang, EN
AF Malkin, Morrisa
   Mickler, Alexandria K.
   Ajibade, Theophilus O.
   Coppola, Alexis
   Demise, Eden
   Derera, Esinath
   Ede, Joy Otsanya
   Gallagher, Meghan
   Gumbo, Lucia
   Jakopo, Zorodzai
   Little, Kristen
   Mbinda, Absolom
   Muchena, Gladwin
   Muhonde, Nyaradzo Debra
   Ncube, Khesiwe
   Ogbondeminu, Fifi Oluwatoyin
   Pryor, Shannon
   Sang, Elsie Nzale
TI Adapting High Impact Practices in Family Planning During the COVID-19
   Pandemic: Experiences From Kenya, Nigeria, and Zimbabwe
SO GLOBAL HEALTH-SCIENCE AND PRACTICE
LA English
DT Article
ID CONTRACEPTION
AB Background: We describe how High Impact Practices (HIPs) in family planning (FP) were adapted across Kenya, Nigeria, and Zimbabwe to maintain access to services in response to the coronavirus disease (COVID-19) pandemic.
   Methods: Using a qualitative data collection tool structured around 3 HIP categories (service delivery, demand creation, and enabling environment), adaptations in FP programs during the pandemic were documented. We describe adaptations made to 3 specific HIPs: mobile outreach, community health workers, and digital health for social and behavior change.
   Program Experiences: In Zimbabwe, the Mhuri/Imuli project adapted its mobile outreach model integrating community-based outreach with facility-based outreach. The number of outreach clients served per week peaked at 1,759 (July 2020) from a low of 203 (May 2020). Clients choosing long-acting reversible methods increased from 22% to 59% during the 3 months before and after lockdown, respectively.
   In Kenya, a program addressed youth's hesitation to visit health facilities through youth community health volunteers, who provided counseling, community dialogues, contraceptive pills, and condoms. Over 6 months, the program reached 1,048 youth with community dialogues, and 4,656 youth received FP services. In Nigeria, peer mobilizers provided services through a socially distanced community-based program to help adolescent girls access contraceptive self-injection when movement restrictions limited youth's ability to travel to facilities.
   In Nigeria, Adolescents 360 adapted sexual and reproductive health information programs for virtual delivery through WhatsApp. A contraceptive education Facebook campaign gained more than 80,000 followers, reached 5.9 million adolescents, and linked 330 adolescents to program-supported facilities from January to March 2021. In Kenya, the Kibera-based project used WhatsApp to reach youth with discussion groups and health workers with skills strengthening.
   Conclusion: Monitoring how projects adapt HIPs to ensure continuity of care during the COVID-19 pandemic can help inform the implementation of successful adaptations in the face of present and future challenges.
C1 [Malkin, Morrisa] FHI 360, Durham, NC 27701 USA.
   [Mickler, Alexandria K.] US Agcy Int Dev, Publ Hlth Inst, Washington, DC 20523 USA.
   [Ajibade, Theophilus O.; Ede, Joy Otsanya; Ogbondeminu, Fifi Oluwatoyin] Soc Family Hlth, Abuja, Nigeria.
   [Coppola, Alexis; Demise, Eden; Little, Kristen] Populat Serv Int, Washington, DC USA.
   [Derera, Esinath] FHI 360, Harare, Zimbabwe.
   [Gallagher, Meghan; Pryor, Shannon] Save Children, Washington, DC USA.
   [Gumbo, Lucia] US Agcy Int Dev, Harare, Zimbabwe.
   [Jakopo, Zorodzai; Mbinda, Absolom; Muchena, Gladwin; Muhonde, Nyaradzo Debra] FHI 360, Mutare, Zimbabwe.
   [Ncube, Khesiwe] FHI 360, Bulawayo, Zimbabwe.
   [Sang, Elsie Nzale] Save Children Int, Nairobi, Kenya.
RP Malkin, M (通讯作者)，FHI 360, Durham, NC 27701 USA.
EM mmalkin@fhi360.org
OI Muchena, Gladwin/0000-0002-2665-2977
FU United States Agency for International Development (USAID); USAID
FX Support for this article was made possible by the American People
   through the United States Agency for International Development (USAID).
   Research for Scalable Solutions (R4S) is a global project funded by
   USAID and led by FHI 360 in partnership with Evidence for Sustainable
   Human Development Systems in Africa, Makerere University School of
   Public Health in Uganda, Population Services International, and Save the
   Children.
CR [Anonymous], HIGH IMPACT PRACTICE
   [Anonymous], KNOWLEDGE SUCCESS
   COVID-19 dashboard, 2022, RES SCALABLE SOLUTIO
   Federal Republic of Nigeria. Federal Ministry of Health. Nigeria Centre for Disease Control, 2021, ONE YEAR NIGERIAS CO
   Hussein J, 2020, SEX REPROD HLTH MATT, V28, DOI 10.1080/26410397.2020.1746065
   Karp C, 2021, BMJ SEX REPROD HEAL, V47, P252, DOI 10.1136/bmjsrh-2020-200944
   Mickler AK, 2021, SEX REPROD HLTH MATT, V29, DOI 10.1080/26410397.2021.1881210
   Research for Scalable Solutions (R4S), 2021, CAPTURING ADAPTATION
   Riley T, 2020, INT PERSPECT SEX R H, V46, P73, DOI 10.1363/46e9020
   Roberton T, 2020, LANCET GLOB HEALTH, V8, pE901, DOI 10.1016/S2214-109X(20)30229-1
   Weinberger M, 2020, GLOB HEALTH-SCI PRAC, V8, P169, DOI 10.9745/GHSP-D-20-00171
   Wood SN, 2021, LANCET GLOB HEALTH, V9, pE793, DOI 10.1016/S2214-109X(21)00105-4
   World Health Organization, 2020, MAINTAINING ESSENTIA
NR 13
TC 0
Z9 0
U1 0
U2 0
PU JOHNS HOPKINS CENTER COMMUNICATION PROGRAMS-CCP
PI BALTIMORE
PA KNOWLEDGE SUCCESS PROJECT, 111 MARKET PLACE, STE 310, BALTIMORE, MD,
   UNITED STATES
SN 2169-575X
J9 GLOB HEALTH-SCI PRAC
JI Glob. Health
PD AUG
PY 2022
VL 10
IS 4
AR e2200064
DI 10.9745/GHSP-D-22-00064
PG 8
WC Public, Environmental & Occupational Health
WE Science Citation Index Expanded (SCI-EXPANDED); Social Science Citation Index (SSCI)
SC Public, Environmental & Occupational Health
GA 5E9UF
UT WOS:000865966400002
PM 36041833
OA gold, Green Published
DA 2022-11-04
ER

PT J
AU Alonzi, S
   Park, JE
   Pagan, A
   Saulsman, C
   Silverstein, MW
AF Alonzi, Sarah
   Park, Jae Eun
   Pagan, Angelica
   Saulsman, Courtney
   Silverstein, Madison W.
TI An Examination of COVID-19-Related Stressors among Parents
SO EUROPEAN JOURNAL OF INVESTIGATION IN HEALTH PSYCHOLOGY AND EDUCATION
LA English
DT Article
DE COVID-19; stress; family; gender; health status; parenting
ID HEALTH; ADOLESCENT; CONFLICT; POVERTY; YOUTH
AB The circumstances of the COVID-19 pandemic have taken a psychological toll on parents. Thus, understanding the impact of these contextual stressors on parents is important to help inform the development of family-based health promotion interventions. The present study examined parents' perception of various sources of stress resulting from the COVID-19 pandemic. Participants (N = 294) completed an open-ended question about their primary source of stress during the pandemic, which we coded into one or more of the following categories: family, work, health, and finance. We used chi-square tests to determine whether gender, marital status, financial strain, and education level were significantly related to each of the four primary sources of stress. We found that female, married, and financially strained participants were more likely to report family-related stressors. Further, we found that participants who expressed concern over health-related stressors were more likely to have pre-existing health conditions. Finally, we found that single participants were more likely to express concerns over financial stressors. Our findings shed light on parental concerns following the pandemic and inform new research directions, clinical approaches, and policy issues at the individual, community, and societal levels.
C1 [Alonzi, Sarah; Park, Jae Eun] Tulane Univ, Dept Psychol, New Orleans, LA 70118 USA.
   [Pagan, Angelica; Saulsman, Courtney; Silverstein, Madison W.] Loyola Univ, Dept Psychol, New Orleans, LA 70118 USA.
RP Alonzi, S (通讯作者)，Tulane Univ, Dept Psychol, New Orleans, LA 70118 USA.
EM salonzi@tulane.edu; jpark14@tulane.edu; ampagan@my.loyno.edu;
   cbsaulsm@my.loyno.edu; mwsilver@loyno.edu
RI Alonzi, Sarah/AAA-3839-2022
OI Silverstein, Madison/0000-0002-2258-732X; Park, Jae
   eun/0000-0001-9188-0506
CR American Psychological Association, 2020, STRESS AM 2020 STRES, V1
   Barzilay R, 2020, TRANSL PSYCHIAT, V10, DOI 10.1038/s41398-020-00982-4
   Bashshur RL, 2016, TELEMED E-HEALTH, V22, P87, DOI 10.1089/tmj.2015.0206
   Bayefsky MJ, 2020, NEW ENGL J MED, V382, pE47, DOI 10.1056/NEJMp2008006
   Bell S, 2020, VACCINE, V38, P4183, DOI 10.1016/j.vaccine.2020.04.026
   BELSKY J, 1984, CHILD DEV, V55, P83, DOI 10.1111/j.1467-8624.1984.tb00275.x
   Bianchi SM, 2012, SOC FORCES, V91, P55, DOI 10.1093/sf/sos120
   Bidzan-Bluma I, 2018, INT J ENV RES PUB HE, V15, DOI 10.3390/ijerph15040800
   Brown SM, 2020, CHILD ABUSE NEGLECT, V110, DOI 10.1016/j.chiabu.2020.104699
   Camacho-Thompson DE, 2016, J YOUTH ADOLESCENCE, V45, P1065, DOI 10.1007/s10964-016-0443-0
   Centers for Disease Control and Prevention, CDC COVID DAT TRACK
   Chivers BR, 2020, J MED INTERNET RES, V22, DOI 10.2196/22002
   Cho CH, 2020, J PUBLIC BUDGET ACC, V32, P771, DOI 10.1108/JPBAFM-05-2020-0070
   Chopra V, 2020, ANN INTERN MED, V172, P621, DOI 10.7326/M20-0907
   Cluver L, 2020, LANCET, V395, pE64, DOI 10.1016/S0140-6736(20)30736-4
   Collings S, 2014, SOC PSYCH PSYCH EPID, V49, P811, DOI 10.1007/s00127-013-0796-6
   Conger RD, 2010, J MARRIAGE FAM, V72, P685, DOI 10.1111/j.1741-3737.2010.00725.x
   Conley D., 2008, RES SOC STRAT MOBIL, V26, P297, DOI DOI 10.1016/J.RSSM.2008.08.003
   CRNIC KA, 1991, J MARRIAGE FAM, V53, P1042, DOI 10.2307/353007
   Crum AJ, 2013, J PERS SOC PSYCHOL, V104, P716, DOI 10.1037/a0031201
   Dashiff C, 2009, J CHILD ADOL PS NURS, V22, P23, DOI 10.1111/j.1744-6171.2008.00166.x
   Donker M.H., 2021, DEV PARENT ADOLESCEN, P1, DOI [10.31234/osf.io/urmt9, DOI 10.31234/OSF.IO/URMT9]
   Dyregrov A, 2021, J LOSS TRAUMA, V26, P597, DOI 10.1080/15325024.2020.1853974
   Fitzpatrick O, 2021, CHILD PSYCHIAT HUM D, V52, P1082, DOI 10.1007/s10578-020-01089-z
   Golberstein E, 2020, JAMA PEDIATR, V174, P819, DOI 10.1001/jamapediatrics.2020.1456
   Gong XP, 2016, PERS INDIV DIFFER, V100, P43, DOI 10.1016/j.paid.2016.02.010
   Graell M, 2020, EUR EAT DISORD REV, V28, P864, DOI 10.1002/erv.2763
   Griffith AK, 2021, LANCET CHILD ADOLESC, V5, P322, DOI 10.1007/s10896-020-00172-2
   Gurdasani D, 2021, LANCET, V397, P1177, DOI 10.1016/S0140-6736(21)00622-X
   Heath C, 2020, ANAESTHESIA, V75, P1364, DOI 10.1111/anae.15180
   Hoerger M, 2017, HEALTH PSYCHOL, V36, P538, DOI 10.1037/hea0000489
   Howe L.C., 2020, MIND SETS REMOTE WOR
   Imran N, 2020, PAK J MED SCI, V36, pS67, DOI 10.12669/pjms.36.COVID19-S4.2759
   Jamieson JP, 2018, EMOT REV, V10, P30, DOI 10.1177/1754073917693085
   Kantamneni N, 2020, J VOCAT BEHAV, V119, DOI 10.1016/j.jvb.2020.103439
   Kapetanovic S., 2021, ADOLESCENTS, V1, P10, DOI DOI 10.3390/ADOLESCENTS1010002
   Kaslow NJ, 2020, AM PSYCHOL, V75, P875, DOI 10.1037/amp0000694
   Keijsers L., 2021, NEW COMMON, V20, P117, DOI [10.1007/978-3-030-65355-2_17, DOI 10.1007/978-3-030-65355-2_17]
   Kluge HHP, 2020, LANCET, V395, P1678, DOI 10.1016/S0140-6736(20)31067-9
   Kochanova K, 2021, J CHILD FAM STUD, V30, P2141, DOI 10.1007/s10826-021-01996-2
   Kroshus E, 2020, JAMA PEDIATR, V174, P1093, DOI 10.1001/jamapediatrics.2020.3864
   Lee J, 2020, LANCET CHILD ADOLESC, V4, P421, DOI 10.1016/S2352-4642(20)30109-7
   Lee SAJ, 2021, CHILD YOUTH SERV REV, V122, DOI 10.1016/j.childyouth.2020.105585
   Li SJ, 2020, INT J ENV RES PUB HE, V17, DOI 10.3390/ijerph17062032
   Liu Y., 2021, FINANCE RES LETT, DOI [10.1016/j.frl.2021.102012, DOI 10.1016/J.FRL.2021.102012]
   Lopez-Bueno R, 2021, PREV MED, V143, DOI 10.1016/j.ypmed.2020.106349
   MacDonell KW, 2017, CLIN CHILD FAM PSYCH, V20, P185, DOI 10.1007/s10567-016-0218-x
   Manjoo F., 2 PARENTS 2 KIDS 2 J
   McQuillan ME, 2019, J FAM PSYCHOL, V33, P349, DOI 10.1037/fam0000516
   Milliken FJ, 2020, J MANAGE STUD, V57, P1767, DOI 10.1111/joms.12628
   Najman JM, 2010, AM J PUBLIC HEALTH, V100, P1719, DOI 10.2105/AJPH.2009.180943
   Obinna DN, 2021, ETHNIC HEALTH, V26, P68, DOI 10.1080/13557858.2020.1843604
   Parolin Z, 2020, LANCET PUBLIC HEALTH, V5, pE521, DOI 10.1016/S2468-2667(20)30207-3
   Paul KI, 2009, J VOCAT BEHAV, V74, P264, DOI 10.1016/j.jvb.2009.01.001
   Power K., 2020, Sustainability: Science, Practice & Policy, V17, P67, DOI 10.1080/15487733.2020.1776561
   Prime H, 2020, AM PSYCHOL, V75, P631, DOI 10.1037/amp0000660
   Ren XF, 2020, EURASIAN GEOGR ECON, V61, P423, DOI 10.1080/15387216.2020.1762103
   Riegler LJ, 2020, J PSYCHOTHER INTEGR, V30, P290, DOI 10.1037/int0000220
   Rugaber C., 2020, RECORD 10000000 SOUG
   Schuklenk U, 2020, J MED ETHICS, V46, P432, DOI 10.1136/medethics-2020-106278
   Sharpless NE, 2020, SCIENCE, V368, P1290, DOI 10.1126/science.abd3377
   Shaw DS, 1998, J AM ACAD CHILD PSY, V37, P545, DOI 10.1097/00004583-199805000-00017
   Sprang G, 2013, DISASTER MED PUBLIC, V7, P105, DOI 10.1017/dmp.2013.22
   Sun NN, 2020, AM J INFECT CONTROL, V48, P592, DOI 10.1016/j.ajic.2020.03.018
   Terwiesch C., 2020, NEJM CATAL INNOV CAR, DOI [10.1056/CAT.20.0232, DOI 10.1056/CAT.20.0232]
   Uzun H, 2021, CHILD YOUTH SERV REV, V120, DOI 10.1016/j.childyouth.2020.105748
   Viner RM, 2021, ARCH DIS CHILD, V106, P111, DOI 10.1136/archdischild-2020-319963
   Wadsworth ME, 2002, J RES ADOLESCENCE, V12, P243, DOI 10.1111/1532-7795.00033
   Waylen A, 2010, CHILD CARE HLTH DEV, V36, P198, DOI 10.1111/j.1365-2214.2009.01037.x
   Whisenhunt JL, 2019, FAM J, V27, P188, DOI 10.1177/1066480719835343
   WHO, 2020, 204 WHO
   Wolfson JA, 2020, NUTRIENTS, V12, DOI 10.3390/nu12061648
NR 72
TC 1
Z9 1
U1 2
U2 3
PU MDPI
PI BASEL
PA ST ALBAN-ANLAGE 66, CH-4052 BASEL, SWITZERLAND
EI 2254-9625
J9 EUR J INVEST HEALTH
JI Eur. J. Invest. Health Psychol. Educ.
PD SEP
PY 2021
VL 11
IS 3
BP 838
EP 848
DI 10.3390/ejihpe11030061
PG 11
WC Psychology, Clinical
WE Emerging Sources Citation Index (ESCI)
SC Psychology
GA UU9DC
UT WOS:000699092300001
PM 34563074
OA gold, Green Published
DA 2022-11-04
ER

PT J
AU Thomas, AE
AF Thomas, Almut E.
TI First and Second Graders' Reading Motivation and Reading Comprehension
   Were Not Adversely Affected by Distance Learning During COVID-19
SO FRONTIERS IN EDUCATION
LA English
DT Article
DE reading comprehension; self-determination theory (SDT); COVID-19;
   elementary school; achievement
ID INSTRUCTION; LESSONS
AB Many assume that school shutdowns in the wake of the COVID-19 pandemic have significantly impaired students' achievement and self-determined motivation. Of greatest concern given the sudden shift to distance learning are students with inadequate access to digital media and insufficient experience organizing learning processes independently-for example, first and second graders. This study used a quasi-experiment with 206 elementary students to investigate differences in reading comprehension and self-determined reading motivation of students who attended grades one and two during or before the pandemic. Surprisingly, the results revealed no differences in reading comprehension and reading motivation between the groups, contradicting the assumption that the pandemic-driven shift to distance learning would inevitably impair young students' achievements and self-determined motivation.
C1 [Thomas, Almut E.] Viktor Frankl Coll, Univ Coll Teacher Educ Carinthia, Dept Elementary & Primary Educ, Klagenfurt, Austria.
RP Thomas, AE (通讯作者)，Viktor Frankl Coll, Univ Coll Teacher Educ Carinthia, Dept Elementary & Primary Educ, Klagenfurt, Austria.
EM almut.thomas@ph-kaernten.ac.at
RI Thomas, Almut/L-2740-2019
OI Thomas, Almut/0000-0002-7347-7091
FU University College of Teacher Education Carinthia, Viktor Frankl College
FX This research was funded by the University College of Teacher Education
   Carinthia, Viktor Frankl College.
CR Allington RL, 2002, PHI DELTA KAPPAN, V83, P740, DOI 10.1177/003172170208301007
   Aurini J, 2021, CAN REV SOCIOL, V58, P165, DOI 10.1111/cars.12334
   Burroughs N., 2019, TEACHING EXCELLENCE
   Connor CM, 2013, PSYCHOL SCI, V24, P1408, DOI 10.1177/0956797612472204
   Drexler W., 2018, HDB RES K 12 ONLINE, V2nd ed., P151, DOI [10.1184/R1/6686813, DOI 10.1184/R1/6686813]
   Ewing LA, 2021, TECHNOL PEDAGOG EDUC, V30, P41, DOI 10.1080/1475939X.2020.1868562
   Federal Ministry-Education Science and Research, 2020, SCHULB AB 17 NOV 202
   Federal Ministry-Education Science and Research, 2021, SCHULB 2020 21
   Federal Ministry-Education Science and Research, 2012, VOLKSSCH LEHRPL
   Federal Ministry-Education Science and Research, 2019, DEUTSCHF DEUTSCHF
   Flynn N, 2021, IRISH EDUC STUD, V40, P217, DOI 10.1080/03323315.2021.1916558
   Forster N, 2018, LEARN INSTR, V56, P98, DOI 10.1016/j.learninstruc.2018.04.009
   Guthrie JT, 2007, CONTEMP EDUC PSYCHOL, V32, P282, DOI 10.1016/j.cedpsych.2006.05.004
   Hattie J., 2003, ACER RES C MELB AUST
   Huber SG, 2020, EDUC ASSESS EVAL ACC, V32, P237, DOI 10.1007/s11092-020-09322-y
   Konig J, 2020, EUR J TEACH EDUC, V43, P608, DOI 10.1080/02619768.2020.1809650
   Mayers A., 2013, INTRO STAT SPSS PSYC
   Minkos ML, 2021, PSYCHOL SCHOOLS, V58, P416, DOI 10.1002/pits.22454
   Mullis I. V. S., 2017, PIRLS 2016 INT RESUL
   Mullis IVS., 2007, PIRLS 2006 INT REPOR
   Niemiec CP, 2009, THEORY RES EDUC, V7, P133, DOI 10.1177/1477878509104318
   Rupley W. H., 2009, READ WRIT Q, V25, P125, DOI DOI 10.1080/10573560802683523
   Ryan RM, 2020, CONTEMP EDUC PSYCHOL, V61, DOI 10.1016/j.cedpsych.2020.101860
   Schneider W., 2006, READING COMPREHENSIO
   Stanat P., 2006, IMMIGRANT STUDENTS S
   Statistik Austria, 2021, BILD ZAHL 2019 20
   Taylor BM, 2000, ELEM SCHOOL J, V101, P121, DOI 10.1086/499662
   Thomas A.E., 2015, K OST GES FORSCH ENT
   Thomas A.E., SPRACHLICHE FORDERUN
   Thomas AE, 2016, DIAGNOSTICA, V62, P74, DOI 10.1026/0012-1924/a000137
   Tomasik MJ, 2021, INT J PSYCHOL, V56, P566, DOI 10.1002/ijop.12728
   Wyse AE, 2020, EDUC MEAS-ISSUES PRA, V39, P60, DOI 10.1111/emip.12357
   Zaccoletti S, 2020, FRONT PSYCHOL, V11, DOI 10.3389/fpsyg.2020.592670
NR 33
TC 0
Z9 0
U1 3
U2 4
PU FRONTIERS MEDIA SA
PI LAUSANNE
PA AVENUE DU TRIBUNAL FEDERAL 34, LAUSANNE, CH-1015, SWITZERLAND
EI 2504-284X
J9 FRONT EDUC
JI Front. Educ.
PD DEC 1
PY 2021
VL 6
AR 780613
DI 10.3389/feduc.2021.780613
PG 7
WC Education & Educational Research
WE Emerging Sources Citation Index (ESCI)
SC Education & Educational Research
GA XO4GW
UT WOS:000730146200001
OA gold
DA 2022-11-04
ER

PT J
AU Carmassi, C
   Dell'Oste, V
   Barberi, FM
   Bertelloni, CA
   Pedrinelli, V
   Dell'Osso, L
AF Carmassi, Claudia
   Dell'Oste, Valerio
   Barberi, Filippo Maria
   Bertelloni, Carlo Antonio
   Pedrinelli, Virginia
   Dell'Osso, Liliana
TI Mental Health Symptoms among General Practitioners Facing the Acute
   Phase of the COVID-19 Pandemic: Detecting Different Reaction Groups
SO INTERNATIONAL JOURNAL OF ENVIRONMENTAL RESEARCH AND PUBLIC HEALTH
LA English
DT Article
DE post-traumatic stress disorder (PTSD); depression; anxiety; mental
   health burden; burnout; primary care; COVID-19 pandemic; global
   functioning
ID POSTTRAUMATIC-STRESS-DISORDER; ACUTE RESPIRATORY SYNDROME; PSYCHOLOGICAL
   IMPACT; ANXIETY DISORDER; PSYCHOMETRIC PROPERTIES; WORKERS; PREVALENCE;
   DEPRESSION; CARE; COMORBIDITY
AB During the 2020 first wave of the COVID-19 pandemic, general practitioners (GPs) represented the first line of primary care and were highly exposed to the pandemic risks, with a consequent risk of developing a wide range of mental health symptoms. However, scant data are still available on factors associated with a worse outcome. The aim of the present study was to investigate mental health symptoms in 139 GPs in the aftermath of the first COVID-19 national lockdown in Italy, detecting groups of subjects with different depressive, anxiety, and post-traumatic stress symptom severity. The impact of the mental health symptoms on quality of life and individual functioning were also evaluated. A cluster analysis identified three groups with mild (44.6%), moderate (35.3%), and severe psychopathological burden (20.1%). Higher symptom severity was related to younger age, fewer years in service as GPs, working in a high incidence area for the pandemic, having a relative at risk of medical complications due to COVID-19, besides more severe global functioning impairment, burnout, and secondary traumatic stress. The present findings showed that GPs, forced to perform their professional activity in extremely stressful conditions during the COVID-19 pandemic, were at high risk of developing mental health problems and a worse quality of life.
C1 [Carmassi, Claudia; Dell'Oste, Valerio; Barberi, Filippo Maria; Bertelloni, Carlo Antonio; Pedrinelli, Virginia; Dell'Osso, Liliana] Univ Pisa, Dept Clin & Expt Med, I-56126 Pisa, Italy.
   [Dell'Oste, Valerio; Pedrinelli, Virginia] Univ Siena, Dept Biotechnol Chem & Pharm, I-53100 Siena, Italy.
RP Dell'Oste, V (通讯作者)，Univ Pisa, Dept Clin & Expt Med, I-56126 Pisa, Italy.; Dell'Oste, V (通讯作者)，Univ Siena, Dept Biotechnol Chem & Pharm, I-53100 Siena, Italy.
EM claudia.carmassi@unipi.it; valerio.delloste@gmail.com;
   fil.barberi@gmail.com; carlo.ab@hotmail.it;
   virginiapedrinelli@gmail.com; liliana.dellosso@unipi.it
OI Dell'Oste, Valerio/0000-0003-0520-4785; Carmassi,
   Claudia/0000-0002-3662-8073; Bertelloni, Carlo
   Antonio/0000-0003-1752-0339
CR Amerio Andrea, 2020, Acta Biomed, V91, P83, DOI 10.23750/abm.v91i2.9619
   Axelson DA, 2001, DEPRESS ANXIETY, V14, P67, DOI 10.1002/da.1048
   Barbano AC, 2019, DEPRESS ANXIETY, V36, P490, DOI 10.1002/da.22881
   Beard C, 2016, J AFFECT DISORDERS, V193, P267, DOI 10.1016/j.jad.2015.12.075
   Beard C, 2014, J ANXIETY DISORD, V28, P547, DOI 10.1016/j.janxdis.2014.06.002
   Berger W, 2012, SOC PSYCH PSYCH EPID, V47, P1001, DOI 10.1007/s00127-011-0408-2
   Brewin CR, 2000, J CONSULT CLIN PSYCH, V68, P748, DOI 10.1037/0022-006X.68.5.748
   Buselli R, 2020, INT J ENV RES PUB HE, V17, DOI 10.3390/ijerph17176180
   Cabarkapa Sonja, 2020, Aust J Gen Pract, V49, P791, DOI 10.31128/AJGP-07-20-5531
   Carmassi Claudia, 2022, J Affect Disord, V298, P209, DOI 10.1016/j.jad.2021.10.128
   Carmassi C, 2021, RIV PSICHIATR, V56, P189, DOI 10.1708/3654.36346
   Carmassi C, 2021, PSYCHIAT RES, V298, DOI 10.1016/j.psychres.2021.113763
   Carmassi C, 2021, MINERVA ANESTESIOL, V87, P556, DOI 10.23736/S0375-9393.20.14853-3
   Carmassi C, 2020, J AFFECT DISORDERS, V276, P205, DOI 10.1016/j.jad.2020.06.056
   Carmassi C, 2015, PSYCHIAT RES, V225, P64, DOI 10.1016/j.psychres.2014.10.008
   Castelli L, 2021, J AFFECT DISORDERS, V281, P244, DOI 10.1016/j.jad.2020.12.008
   Cetin M, 2005, J TRAUMA STRESS, V18, P485, DOI 10.1002/jts.20056
   Chen Kai, 2021, Aust J Gen Pract, V50, DOI 10.31128/AJGP-COVID-51
   Chew NWS, 2020, BRAIN BEHAV IMMUN, V88, P559, DOI 10.1016/j.bbi.2020.04.049
   Chong MY, 2004, BRIT J PSYCHIAT, V185, P127, DOI 10.1192/bjp.185.2.127
   Creamer M, 2003, BEHAV RES THER, V41, P1489, DOI 10.1016/j.brat.2003.07.010
   Davies Mark, 2021, Ulster Med J, V90, P151
   de Pablo GS, 2020, J AFFECT DISORDERS, V275, P48, DOI 10.1016/j.jad.2020.06.022
   de Sutter A, 2020, EUR J GEN PRACT, V26, P58, DOI 10.1080/13814788.2020.1757312
   Dell'Osso L, 2014, COMPR PSYCHIAT, V55, P357, DOI 10.1016/j.comppsych.2013.08.017
   Di Monte C, 2020, FRONT PSYCHOL, V11, DOI 10.3389/fpsyg.2020.567201
   Galleta-Williams H, 2020, EUR J PUBLIC HEALTH, V30, P36, DOI 10.1093/eurpub/ckaa128
   Ghaleb Y, 2021, J PUBLIC HEALTH-UK, V43, P34, DOI 10.1093/pubmed/fdab321
   Ginzburg K, 2010, J AFFECT DISORDERS, V123, P249, DOI 10.1016/j.jad.2009.08.006
   Hashemian F, 2006, JAMA-J AM MED ASSOC, V296, P560, DOI 10.1001/jama.296.5.560
   Hegg-Deloye S, 2014, EMERG MED J, V31, P242, DOI 10.1136/emermed-2012-201672
   Kang LJ, 2020, BRAIN BEHAV IMMUN, V87, P11, DOI 10.1016/j.bbi.2020.03.028
   Kar Nilamadhab, 2006, Clin Pract Epidemiol Ment Health, V2, P17, DOI 10.1186/1745-0179-2-17
   Kessler RC, 2005, ARCH GEN PSYCHIAT, V62, P617, DOI 10.1001/archpsyc.62.6.617
   Kroenke K, 2001, J GEN INTERN MED, V16, P606, DOI 10.1046/j.1525-1497.2001.016009606.x
   Kroenke K, 2010, GEN HOSP PSYCHIAT, V32, P345, DOI 10.1016/j.genhosppsych.2010.03.006
   Kurotschka PK, 2021, FRONT PUBLIC HEALTH, V9, DOI 10.3389/fpubh.2021.623904
   Lai JB, 2020, JAMA NETW OPEN, V3, DOI 10.1001/jamanetworkopen.2020.3976
   Lancee WJ, 2008, PSYCHIAT SERV, V59, P91, DOI 10.1176/ps.2008.59.1.91
   Lange M, 2022, IRISH J MED SCI, V191, P93, DOI 10.1007/s11845-021-02513-6
   Lenferink LIM, 2021, EUR J PSYCHOTRAUMATO, V12, DOI 10.1080/20008198.2021.2000131
   Low CHC, 2021, INT J ENV RES PUB HE, V18, DOI 10.3390/ijerph18189801
   Lum Alvin, 2021, BJGP Open, V5, DOI 10.3399/BJGPO.2021.0072
   Matsuoka Y, 2012, BMC PUBLIC HEALTH, V12, DOI 10.1186/1471-2458-12-249
   Modenese A, 2020, HEALTHCARE-BASEL, V8, DOI 10.3390/healthcare8020155
   Monterrosa-Castro A, 2020, J INVEST MED, V68, P1228, DOI 10.1136/jim-2020-001456
   Mundt JC, 2002, BRIT J PSYCHIAT, V180, P461, DOI 10.1192/bjp.180.5.461
   Opstelten W., 2020, NED TIJDSCHR GENEESK, V163, pD4459
   Plagg B, 2021, RISK MANAG HEALTHC P, V14, P3987, DOI 10.2147/RMHP.S315880
   Price M, 2019, J PSYCHIATR RES, V109, P52, DOI 10.1016/j.jpsychires.2018.11.016
   Rossi R, 2020, JAMA NETW OPEN, V3, DOI 10.1001/jamanetworkopen.2020.10185
   Sarti TD, 2020, EPIDEMIOL SERV SAUDE, V29, DOI [10.5123/S1679-49742020000200024, 10.5123/s1679-49742020000200024]
   Shanafelt T, 2020, JAMA-J AM MED ASSOC, V323, P2133, DOI 10.1001/jama.2020.5893
   Sim K, 2004, J CLIN PSYCHIAT, V65, P1120
   Spitzer RL, 1999, JAMA-J AM MED ASSOC, V282, P1737, DOI 10.1001/jama.282.18.1737
   Spitzer RL, 2006, ARCH INTERN MED, V166, P1092, DOI 10.1001/archinte.166.10.1092
   Stamm B., 2010, CONCISE PROQOL MANUA
   Su TP, 2007, J PSYCHIATR RES, V41, P119, DOI 10.1016/j.jpsychires.2005.12.006
   Thornton J, 2020, BMJ-BRIT MED J, V368, DOI 10.1136/bmj.m1279
   Vagni M, 2020, SUSTAINABILITY-BASEL, V12, DOI 10.3390/su12145592
   Vindegaard N, 2020, BRAIN BEHAV IMMUN, V89, P531, DOI 10.1016/j.bbi.2020.05.048
   Wang Y, 2020, TRANSL PSYCHIAT, V10, DOI 10.1038/s41398-020-01031-w
   Weiss Daniel S., 1997, P399
   World Health Organisation, 2022, MENT HLTH COVID 19 E
   Wu P, 2009, CAN J PSYCHIAT, V54, P302, DOI 10.1177/070674370905400504
NR 65
TC 2
Z9 2
U1 6
U2 7
PU MDPI
PI BASEL
PA ST ALBAN-ANLAGE 66, CH-4052 BASEL, SWITZERLAND
EI 1660-4601
J9 INT J ENV RES PUB HE
JI Int. J. Environ. Res. Public Health
PD APR
PY 2022
VL 19
IS 7
AR 4007
DI 10.3390/ijerph19074007
PG 14
WC Environmental Sciences; Public, Environmental & Occupational Health
WE Science Citation Index Expanded (SCI-EXPANDED); Social Science Citation Index (SSCI)
SC Environmental Sciences & Ecology; Public, Environmental & Occupational
   Health
GA 0K1MD
UT WOS:000780558800001
PM 35409690
OA Green Published, gold
DA 2022-11-04
ER

PT J
AU Zhou, YC
   Yang, JJ
   Xu, CZ
   Hu, C
   Lu, FF
   Xue, FZ
   Zhang, P
AF Zhou, Yuchang
   Yang, Jiajuan
   Xu, Chengzhong
   Hu, Chi
   Lu, Fangfang
   Xue, Fuzhong
   Zhang, Pei
TI The Effects of Diabetes and Hypertension on the Severity of
   COVID-19-Yichang, Hubei Province, 2020
SO CHINA CDC WEEKLY
LA English
DT Article
ID PNEUMONIA; RISK
AB What is already known on this topic?
   COVID-19 has become a serious public health issue. A higher proportion of severe patients were senior patients with underlying diseases such as diabetes and hypertension and had a lack of statistical evidence so far.
   What is added by this report?
   When severe illness was compared with non-severe illness, senior patients were at a greater risk (4.71) than young and middle-aged patients, as well as the odds ratio was about 2.99 patients with diabetes compared to patients without diabetes and hypertension. COVID-19-infectious senior patients with diabetes were inclined to suffer severe illness.
   What are the implications for public health practice?
   Much more attention should be provided for the elderly and individuals with diabetes, for which a community-based education and surveillance program could be considered.
C1 [Zhou, Yuchang; Xue, Fuzhong] Shandong Univ, Cheeloo Coll Med, Sch Publ Hlth, Dept Biostat, Jinan, Shandong, Peoples R China.
   [Yang, Jiajuan; Xu, Chengzhong; Hu, Chi; Lu, Fangfang; Zhang, Pei] Yichang Ctr Dis Control & Prevent, Yichang, Hubei, Peoples R China.
RP Xue, FZ (通讯作者)，Shandong Univ, Cheeloo Coll Med, Sch Publ Hlth, Dept Biostat, Jinan, Shandong, Peoples R China.; Zhang, P (通讯作者)，Yichang Ctr Dis Control & Prevent, Yichang, Hubei, Peoples R China.
EM xuefzh@sdu.edu.cn; 2905517214@qq.com
RI XU, CHENGZHONG/AAX-1707-2020
OI XU, CHENGZHONG/0000-0001-9480-0356
CR Bai Y, 2020, JAMA-J AM MED ASSOC, V323, P1406, DOI [10.1056/NEJMoa2001316, 10.1001/jama.2020.2565]
   Bender R, 1997, J ROY COLL PHYS LOND, V31, P546
   Das S, 2011, NUTR J, V10, DOI 10.1186/1475-2891-10-124
   Feng ZJ, 2020, CHINA CDC WEEKLY, V2, P113, DOI 10.46234/ccdcw2020.032
   Guan W, 2020, NEW ENGL J MED, V382, P1708, DOI 10.1056/NEJMoa2002032
   Jernigan DB, 2020, MMWR-MORBID MORTAL W, V69, P216, DOI 10.15585/mmwr.mm6908e1
   Ma CM, 2019, DIABETES METAB SYNDR, V12, P2507, DOI 10.2147/DMSO.S232039
   Okaishi K, 1999, AM J HYPERTENS, V12, P778, DOI 10.1016/S0895-7061(99)00035-7
   Wu J, 2020, INVEST RADIOL, V55, P257, DOI 10.1097/RLI.0000000000000670
   Zou QD, 2020, INT J INFECT DIS, V92, P208, DOI 10.1016/j.ijid.2020.01.017
NR 10
TC 0
Z9 0
U1 0
U2 0
PU Chinese Center for Disease Control and Prevention
PI Changping District
PA No.155 Changbai Road, Changping District, Beijing, PEOPLES R CHINA
EI 2096-7071
J9 CHINA CDC WEEKLY
JI China CDC Weekly
PD OCT 23
PY 2020
VL 2
IS 43
BP 833
EP 837
DI 10.46234/ccdcw2020.135
PG 5
WC Public, Environmental & Occupational Health
WE Emerging Sources Citation Index (ESCI)
SC Public, Environmental & Occupational Health
GA TL2QN
UT WOS:000674700400001
PM 34594777
OA Green Published, gold
DA 2022-11-04
ER

PT J
AU Pan, Y
   Yang, ZP
   Han, XH
   Qi, SS
AF Pan, Yun
   Yang, Zhongping
   Han, Xiaohong
   Qi, Shisan
TI Family functioning and mental health among secondary vocational students
   during the COVID-19 epidemic: A moderated mediation model
SO PERSONALITY AND INDIVIDUAL DIFFERENCES
LA English
DT Article
DE COVID-19 epidemic; Family functioning; Hope; Loneliness; Mental health;
   Secondary vocational students
ID HOPE THEORY; LONELINESS; PSYCHOPATHOLOGY; ASSOCIATIONS; ADOLESCENTS;
   ENVIRONMENT; VALIDATION; DEPRESSION; CONFLICT; SYSTEMS
AB With the global outbreak of COVID-19, people are facing great physical and mental stress, and mental health problems are becoming increasingly prominent. Some theories emphasize the role of family in people's mental health, but the association between family functioning and mental health and the mediating and moderating mechanisms underlying this relation have not been extensively researched. This study examined whether loneliness mediates the relation between family functioning and mental health and, if so, whether this mediating effect is moderated by hope. A total of 5783 Chinese secondary vocational students completed measures of family adaptability and cohesion, loneliness, mental health, and hope. The results indicated that family functioning had a significant and positive predictive effect on the mental health of the students and that this relationship was partially mediated by loneliness. Further, hope moderated the relationship between family functioning and loneliness. Specifically, the relationship between family functioning and loneliness was significant for students with both high and low levels of hope. The current study contributes to a better understanding of the influence of family functioning on mental health, especially during trying times such as the COVID-19 epidemic.
C1 [Pan, Yun; Yang, Zhongping; Han, Xiaohong] Guizhou Normal Univ, Sch Psychol, 116 Baoshan North Rd, Guiyang 550001, Guizhou, Peoples R China.
   [Qi, Shisan] Inner Mongolia Normal Univ, Sch Psychol, 81 Zhaowuda Rd, Hohhot 010022, Inner Mongolia, Peoples R China.
RP Yang, ZP (通讯作者)，Guizhou Normal Univ, Sch Psychol, 116 Baoshan North Rd, Guiyang 550001, Guizhou, Peoples R China.
EM yzplucy@163.com
FU Program for the Humanities and Social Sciences of Higher Education
   Institutions of Guizhou Province [2020WT012]; National Natural Science
   Foundation of China [31860281]
FX This research was funded by grants from the Program for the Humanities
   and Social Sciences of Higher Education Institutions of Guizhou Province
   (2020WT012) and the National Natural Science Foundation of China
   (31860281). There is no financial interest.
CR [Anonymous], 1982, FAMILY INVENTORIES I
   Auerbach RP, 2012, J CLIN CHILD ADOLESC, V41, P792, DOI 10.1080/15374416.2012.727760
   Bahremand Mostafa, 2014, Glob J Health Sci, V7, P254, DOI 10.5539/gjhs.v7n3p254
   Beavers R, 2000, J FAM THER, V22, P128, DOI 10.1111/1467-6427.00143
   Berendes D, 2010, J PAIN SYMPTOM MANAG, V40, P174, DOI 10.1016/j.jpainsymman.2010.01.014
   Beutel ME, 2017, BMC PSYCHIATRY, V17, DOI 10.1186/s12888-017-1262-x
   [布威佐热姆·艾力 Buzohre·Eli], 2018, [中国公共卫生, China Journal of Public Health], V34, P1355
   Cacioppo S, 2015, PERSPECT PSYCHOL SCI, V10, P238, DOI 10.1177/1745691615570616
   CAMPBELL DT, 1959, PSYCHOL BULL, V56, P81, DOI 10.1037/h0046016
   Cao WN, 2021, PSYCHOL HEALTH MED, V26, P711, DOI 10.1080/13548506.2020.1758733
   Chen Q. N., 2020, LANCET PSYCHIAT, P1
   [程建伟 Cheng Jianwei], 2019, [中国临床心理学杂志, Chinese Journal of Clinical Psychology], V27, P577
   Conger RD, 2002, J MARRIAGE FAM, V64, P361, DOI 10.1111/j.1741-3737.2002.00361.x
   Dong Y.H., 2014, CHIN J SCH HLTH, V35, P532
   Duan L., 2020, LANCET PSYCHIAT, P1
   Fang J, 2018, PSYCHOL RES, V11, P77
   [方晓义 Fang Xiaoyi], 2004, [心理科学进展, ADVANCES IN PSYCHOLOGICAL SCIENCE], V12, P544
   Fei L. P., 1991, CHINESE MENTAL HLTH, V5, P198
   Feldman DB, 2005, J SOC CLIN PSYCHOL, V24, P401, DOI 10.1521/jscp.24.3.401.65616
   Fresco DM, 2006, COGNITIVE THER RES, V30, P201, DOI 10.1007/s10608-006-9019-8
   Garnefski N, 2006, PERS INDIV DIFFER, V40, P1659, DOI 10.1016/j.paid.2005.12.009
   Grant KE, 2006, CLIN PSYCHOL REV, V26, P257, DOI 10.1016/j.cpr.2005.06.011
   Grewal PK, 2007, DEATH STUD, V31, P131, DOI 10.1080/07481180601100491
   Hawkley LC, 2010, ANN BEHAV MED, V40, P218, DOI 10.1007/s12160-010-9210-8
   Hayes A.F., 2018, J EDUC MEAS, V2nd
   He Z. C., 2017, ED RES EXPT, V5, P91
   Heinrich LA, 2006, CLIN PSYCHOL REV, V26, P695, DOI 10.1016/j.cpr.2006.04.002
   Johnson HD, 2001, J ADOLESCENT RES, V16, P304, DOI 10.1177/0743558401163004
   Knappe S, 2009, DEPRESS ANXIETY, V26, P363, DOI 10.1002/DA.20527
   Kwon P, 2000, J PERS, V68, P199, DOI 10.1111/1467-6494.00095
   Li C. Y., 2020, J N CHINA U SCI TECH, V22, P207
   Li SC, 2020, CARDIOLOGY, V145, P324, DOI 10.1159/000505641
   Li Y. X., 2018, PSYCHOL DEV ED, V34, P95, DOI [10.16187/j.cnki.issn1001 -4918.2018.05.11, DOI 10.16187/J.CNKI.ISSN1001-4918.2018.05.11]
   Lim MH, 2016, J ABNORM PSYCHOL, V125, P620, DOI 10.1037/abn0000162
   Liu D. J., 2019, J NANYANG I TECHNOLO, V11, P83
   Liu HH, 2012, CHEM RES CHINESE U, V28, P686
   LIU S, 2020, CHIN J HOSP PHARM, V40, P243, DOI DOI 10.13286/j.1001-5213.2020.03.01
   Liu W. J, 2020, CHINESE SPECIAL ED, V4, P76
   Luo S. L., 2020, CHILD STUDY, V1, P11
   Marques SC, 2011, J HAPPINESS STUD, V12, P1049, DOI 10.1007/s10902-010-9244-4
   Mcintyre J. C., 2018, J CELL BIOL, V27, P1
   Miller IW, 2000, J FAM THER, V22, P168, DOI 10.1111/1467-6427.00145
   Nie FQ, 2011, CHEM J CHINESE U, V32, P1008
   OLSON DH, 1983, FAM PROCESS, V22, P69, DOI 10.1111/j.1545-5300.1983.00069.x
   Ong AD, 2016, GERONTOLOGY, V62, P443, DOI 10.1159/000441651
   Podsakoff PM, 2003, J APPL PSYCHOL, V88, P879, DOI 10.1037/0021-9010.88.5.879
   Preacher KJ, 2007, MULTIVAR BEHAV RES, V42, P185, DOI 10.1080/00273170701341316
   Qi XJ, 2013, ADV SOC BEHAV SCI, V2, P76, DOI 10.5729/asbs.vol2.76
   Richard A, 2017, PLOS ONE, V12, DOI 10.1371/journal.pone.0181442
   Rodriguez EM, 2014, J ADOLESCENCE, V37, P1133, DOI 10.1016/j.adolescence.2014.07.012
   Sharabi A, 2012, J PSYCHOL, V146, P61, DOI 10.1080/00223980.2011.568987
   Shek DTL, 2002, J GENET PSYCHOL, V163, P497, DOI 10.1080/00221320209598698
   Shi G., 2009, STUD PSYCHOL BEHAV, V7, P203
   Skinner H, 2000, J FAM THER, V22, P190, DOI 10.1111/1467-6427.00146
   Snyder C.R., 2002, PROFESSIONAL SCH COU, V5, P298, DOI DOI 10.1176/appi.ps.201100309
   SNYDER CR, 1991, J PERS SOC PSYCHOL, V60, P570, DOI 10.1037/0022-3514.60.4.570
   Snyder CR, 2002, PSYCHOL INQ, V13, P249, DOI 10.1207/S15327965PLI1304_01
   Stewart SM, 2017, J CLIN CHILD ADOLESC, V46, P437, DOI 10.1080/15374416.2015.1020542
   Sun J., 2014, CHINESE J SCH HLTH, V35, P69
   Tan Q, 2003, PSYCHOL SCI, V26, P1117
   Victor CR, 2012, J PSYCHOL, V146, P85, DOI 10.1080/00223980.2011.613875
   [王东方 Wang Dongfang], 2019, [中国临床心理学杂志, Chinese Journal of Clinical Psychology], V27, P1135
   Wang GY, 2011, INT J GERIATR PSYCH, V26, P1162, DOI 10.1002/gps.2656
   WANG HN, 2020, CHINA J HLTH PSYCHOL, DOI DOI 10.1080/10408398.2020.1852171
   Wang J. S., 1997, SCI SOCIAL PSYCHOL, P15
   Wang JY, 2018, BMC PSYCHIATRY, V18, DOI 10.1186/s12888-018-1736-5
   Wang X. D., 1999, MANNUAL MENTAL HLTH, P249
   [王玉龙 Wang Yulong], 2017, [中国临床心理学杂志, Chinese Journal of Clinical Psychology], V25, P1160
   Wiegand-Grefe S., 2019, INT J ENV RES PUB HE, V16, P1
   Xiao CF, 2020, PSYCHIAT INVEST, V17, P175, DOI 10.30773/pi.2020.0047
   [辛自强 Xin Ziqiang], 2003, [心理学报, Acta Psychologica Sinica], V35, P216
   Xu Y., 2016, GUANGXI J ED, V30, P78
   Yang W. J., 2011, CHINA J HLTH PSYCHOL, V19, P95
   Yang Y., 2020, LANCET PSYCHIAT
   Yarcheski A, 2011, PSYCHOL REP, V108, P919, DOI 10.2466/02.07.09.PR0.108.3.919-922
   Ye N., 2009, CHINESE J SCH HLTH, V30, P88
   Yin Q. L., 2019, CHINA J HLTH PSYCHOL, V27, P795, DOI DOI 10.13342/J.CNKI.CJHP.2019.05.040
   Yu X D, 2017, Zhonghua Yu Fang Yi Xue Za Zhi, V51, P226, DOI 10.3760/cma.j.issn.0253-9624.2017.03.007
   Zargar F., 2007, J BEHAV RES, V5, P99
   Zhang T, 2010, EAR HEARING, V31, P63, DOI 10.1097/AUD.0b013e3181b7190c
   Zhou H., 2019, STUD PSYCHOL BEHAV, V17, P787, DOI DOI 10.3969/J.ISSN.1672-0628.2019.06.010
   Zhou H. M., 2013, CHINA J HLTH PSYCHOL, V21, P117
NR 82
TC 21
Z9 21
U1 34
U2 51
PU PERGAMON-ELSEVIER SCIENCE LTD
PI OXFORD
PA THE BOULEVARD, LANGFORD LANE, KIDLINGTON, OXFORD OX5 1GB, ENGLAND
SN 0191-8869
EI 1873-3549
J9 PERS INDIV DIFFER
JI Pers. Individ. Differ.
PD MAR
PY 2021
VL 171
AR 110490
DI 10.1016/j.paid.2020.110490
EA JAN 2021
PG 8
WC Psychology, Social
WE Social Science Citation Index (SSCI)
SC Psychology
GA QA1EC
UT WOS:000613191900039
PM 35502310
OA Bronze, Green Published
DA 2022-11-04
ER

PT J
AU Soares, RDM
   Mattos, LR
   Raposo, LM
AF Menezes Soares, Rita de Cassia
   Mattos, Larissa Rodrigues
   Raposo, Leticia Martins
TI Risk Factors for Hospitalization and Mortality due to COVID-19 in
   Espirito Santo State, Brazil
SO AMERICAN JOURNAL OF TROPICAL MEDICINE AND HYGIENE
LA English
DT Article
ID CORONAVIRUS; OBESITY; DISEASE
AB Brazil is, at the time of writing, the global epicenter of COVID-19, but information on risk factors for hospitalization and mortality in the country is still limited. Demographic and clinical data of COVID-19 patients until June 11th, 2020 were retrieved from the State Health Secretariat of Espirito Santo, Brazil. Potential risk factors for COVID-19 hospitalization and death were analyzed by univariate and multivariable logistic regression models. A total of 10,713 COVID-19 patients were included in this study; 81.0% were younger than 60 years, 55.2% were female, 89.2% were not hospitalized, 32.9% had at least one comorbidity, and 7.7% died. The most common symptoms on admission were cough (67.7%) and fever (62.6%); 7.1% of the patients were asymptomatic. Cardiovascular diseases (23.7%) and diabetes (10.3%) were the two most common chronic diseases. Multivariate logistic regression analysis identified an association of all explanatory variables, except for cough and diarrhea, with hospitalization. Older age (odds ratio [OR] = 3.95, P < 0.001) and shortness of breath (OR = 3.55, P < 0.001) were associated with increase of odds to COVID-19 death in hospitalized patients. Our study provided evidence that older age, male gender, Asian, indigenous or unknown race, comorbidities (smoking, kidney disease, obesity, pulmonary disease, diabetes, and cardiovascular disease), as well as fever and shortness of breath increased the risk of hospitalization. For death outcome in hospitalized patients, only older age and shortness of breath increased the risk.
C1 [Menezes Soares, Rita de Cassia; Raposo, Leticia Martins] Fed Univ State Rio De Janeiro, Ctr Exact Sci & Technol, Dept Quantitat Methods, Av Pasteur 458, BR-22290250 Rio De Janeiro, Brazil.
   [Mattos, Larissa Rodrigues] Univ Fed Rio de Janeiro, Anna Nery Nursing Sch, Dept Publ Hlth Nursing, Rio De Janeiro, Brazil.
RP Raposo, LM (通讯作者)，Fed Univ State Rio De Janeiro, Ctr Exact Sci & Technol, Dept Quantitat Methods, Av Pasteur 458, BR-22290250 Rio De Janeiro, Brazil.
EM rita.menezes@edu.unirio.br; larissarmattos@gmail.com;
   leticia.raposo@uniriotec.br
RI Soares, Rita/GVT-2865-2022; Raposo, Letícia/W-5253-2019
FU Carlos Chagas Filho Support Foundation for research of the state of Rio
   de Janeiro (FAPERJ); Coordination for the Improvement of Higher
   Education Personnel (CAPES); Federal University of the State of Rio de
   Janeiro (UNIRIO); Federal University of Rio de Janeiro (UFRJ)
FX We thank Carlos Chagas Filho Support Foundation for research of the
   state of Rio de Janeiro (FAPERJ), Coordination for the Improvement of
   Higher Education Personnel (CAPES), the Federal University of the State
   of Rio de Janeiro (UNIRIO), and the Federal University of Rio de Janeiro
   (UFRJ) for their support in our formation. Publication charges for this
   article were waived due to the ongoing pandemic of COVID-19.
CR Afshin A, 2017, NEW ENGL J MED, V377, P13, DOI 10.1056/NEJMoa1614362
   Caer C, 2017, SCI REP-UK, V7, DOI 10.1038/s41598-017-02660-w
   Cai G., 2020, HINT COVID 19 RISK P, DOI 10.20944/preprints202002.0408.v1
   Chen NS, 2020, LANCET, V395, P507, DOI 10.1016/S0140-6736(20)30211-7
   Chen RC, 2020, CHEST, V158, P97, DOI 10.1016/j.chest.2020.04.010
   Chen T, 2020, BMJ-BRIT MED J, V368, DOI [10.1136/bmj.m1091, 10.1136/bmj.m1295]
   Croda J, 2020, REV SOC BRAS MED TRO, V53, DOI 10.1590/0037-8682-0167-2020
   Dondorp AM, 2020, AM J TROP MED HYG, V102, P1191, DOI 10.4269/ajtmh.20-0283
   Du RH, 2020, EUR RESPIR J, V55, DOI 10.1183/13993003.00524-2020
   Du YZ, 2020, AM J RESP CRIT CARE, V201, P1372, DOI 10.1164/rccm.202003-0543OC
   Espirito Santo State Health Secretariat, 2020, PAIN COVID 19 EST ES
   Farsalinos K, 2020, INTERN EMERG MED, V15, P845, DOI 10.1007/s11739-020-02355-7
   Garg S, 2020, MMWR-MORBID MORTAL W, V69, P458, DOI 10.15585/mmwr.mm6915e3
   Goncalves L, 2020, DIVERSITATES INT J, V12, P18
   Guan W, 2020, NEW ENGL J MED, V382, P1708, DOI 10.1056/NEJMoa2002032
   Hamming I, 2004, J PATHOL, V203, P631, DOI 10.1002/path.1570
   Han LF, 2019, EPIDEMIOLOGY, V30, P405, DOI 10.1097/EDE.0000000000000984
   Henry BM, 2020, CLIN CHEM LAB MED, V58, P1021, DOI 10.1515/cclm-2020-0369
   Henry BM, 2020, INT UROL NEPHROL, V52, P1193, DOI 10.1007/s11255-020-02451-9
   Honce R, 2019, FRONT IMMUNOL, V10, DOI 10.3389/fimmu.2019.01071
   Huang R, 2020, PLOS NEGLECT TROP D, V14, DOI 10.1371/journal.pntd.0008280
   Jaillon S, 2019, CLIN REV ALLERG IMMU, V56, P308, DOI 10.1007/s12016-017-8648-x
   Kass DA, 2020, LANCET, V395, P1544, DOI 10.1016/S0140-6736(20)31024-2
   Killerby ME, 2020, MMWR-MORBID MORTAL W, V69, P790, DOI 10.15585/mmwr.mm6925e1
   Li XC, 2020, J ALLERGY CLIN IMMUN, V146, P110, DOI 10.1016/j.jaci.2020.04.006
   Ministry of Health of Brazil, 2020, PAIN COR BRAZ
   OKBR, 2020, TRANSP COVID 19
   Peron Jean Pierre Schatzmann, 2020, Clinics, V75, pe1912, DOI 10.6061/clinics/2020/e1912
   Petrilli CM, 2020, BMJ-BRIT MED J, V369, DOI [10.12890/2020_001747, 10.1136/bmj.m1966]
   R Core Team, 2021, R LANG ENV STAT COMP
   Ranganathan Priya, 2017, Perspect Clin Res, V8, P148, DOI 10.4103/picr.PICR_87_17
   Raupp FM, 2020, GESTAO SOC, V14, P3725
   Richardson S, 2020, JAMA-J AM MED ASSOC, DOI [10.1001/jama.2020.6775, DOI 10.1001/JAMA.2020.6775]
   Ruan QR, 2020, INTENS CARE MED, V46, P846, DOI 10.1007/s00134-020-05991-x
   Sama IE, 2020, EUR HEART J, V41, P1810, DOI 10.1093/eurheartj/ehaa373
   Schmidt FM, 2015, PLOS ONE, V10, DOI 10.1371/journal.pone.0121971
   Tetro JA, 2020, MICROBES INFECT, V22, P72, DOI 10.1016/j.micinf.2020.02.006
   Verdecchia P, 2020, EUR J INTERN MED, V76, P14, DOI 10.1016/j.ejim.2020.04.037
   Vigo D, 2020, JAMA PSYCHIAT, V77, P1207, DOI 10.1001/jamapsychiatry.2020.2174
   Wang DW, 2020, JAMA-J AM MED ASSOC, V323, P1061, DOI 10.1001/jama.2020.1585
   WHO, 2020, 204 WHO
   Wolff JL, 2002, ARCH INTERN MED, V162, P2269, DOI 10.1001/archinte.162.20.2269
   Wu CM, 2020, JAMA INTERN MED, V180, P934, DOI 10.1001/jamainternmed.2020.0994
   Wu ZY, 2020, JAMA-J AM MED ASSOC, V323, P1239, DOI 10.1001/jama.2020.2648
   Yang J, 2022, INT J ENVIRON AN CH, V102, P3638, DOI 10.1080/03067319.2020.1772775
   Yang XB, 2020, LANCET RESP MED, V8, P475, DOI 10.1016/S2213-2600(20)30079-5
   Zhang J, 2020, CLIN MICROBIOL INFEC, V26, P767, DOI 10.1016/j.cmi.2020.04.012
NR 47
TC 59
Z9 61
U1 1
U2 3
PU AMER SOC TROP MED & HYGIENE
PI MCLEAN
PA 8000 WESTPARK DR, STE 130, MCLEAN, VA 22101 USA
SN 0002-9637
EI 1476-1645
J9 AM J TROP MED HYG
JI Am. J. Trop. Med. Hyg.
PD SEP
PY 2020
VL 103
IS 3
BP 1184
EP 1190
DI 10.4269/ajtmh.20-0483
PG 7
WC Public, Environmental & Occupational Health; Tropical Medicine
WE Science Citation Index Expanded (SCI-EXPANDED)
SC Public, Environmental & Occupational Health; Tropical Medicine
GA OE8XL
UT WOS:000580806400052
PM 32682453
OA Bronze, Green Published
DA 2022-11-04
ER

PT J
AU Dennison, I
   Schweizer, C
   Fitz, T
   Blasko, D
   Sorgel, C
   Kallies, A
   Schmidt, L
   Fietkau, R
   Distel, LV
AF Dennison, Irene
   Schweizer, Claudia
   Fitz, Tim
   Blasko, Daniel
   Sorgel, Christopher
   Kallies, Annett
   Schmidt, Linda
   Fietkau, Rainer
   Distel, Luitpold Valentin
TI Substantial Impairment of Quality of Life during COVID-19 Pandemic in
   Patients with Advanced Rectal Cancer
SO HEALTHCARE
LA English
DT Article
DE quality of life; COVID-19; pandemic; rectal cancer; radiochemotherapy;
   sex
AB The aim of this study was to analyze the quality of life of patients with advanced rectal cancer before and during the COVID-19 pandemic and to determine whether the pandemic affected patients' quality of life. The study included 389 patients and was performed from May 2010 to June 2021. The fifteen months from March 2020 to June 2021 were categorized as the COVID-19 period. Patients were surveyed using the QLQ-C30 and QLQ-CR38 questionnaires. The questionnaires were used at different phases of radiochemotherapy: prior to RCT (day 1), during RCT (day 14), at the end of RCT (day 35), and prior to mesorectal surgery (day 70). Scores were formed from the questions. In addition, scores were analyzed for different age groups (64) and sexes (female and male). Overall, patients reported lower functional scores and higher symptom scores during the pandemic than before the pandemic. Although it had been expected that older and younger patients would differ clearly, there were only minor differences. The comparison between the two sexes showed very different scores, with female patients having lower functional scores and higher symptom scores than male patients before and especially during COVID-19. In conclusion, age does not play a major role in quality of life, but sex does play an important role in perception of functioning and symptoms. COVID-19 also had a major impact on patients' lives, as it was a very isolating and stressful time for everyone, especially cancer patients, which was reflected in worsening scores.
C1 [Dennison, Irene; Schweizer, Claudia; Fitz, Tim; Blasko, Daniel; Sorgel, Christopher; Kallies, Annett; Schmidt, Linda; Fietkau, Rainer; Distel, Luitpold Valentin] Friedrich Alexander Univ Erlangen Nurnberg FAU, Univ Klinikum Erlangen, Dept Radiat Oncol, Univ Str 27, D-91054 Erlangen, Germany.
   [Dennison, Irene; Schweizer, Claudia; Fitz, Tim; Blasko, Daniel; Sorgel, Christopher; Kallies, Annett; Schmidt, Linda; Fietkau, Rainer; Distel, Luitpold Valentin] Friedrich Alexander Univ Erlangen Nurnberg FAU, Univ Klinikum Erlangen, Comprehens Canc Ctr Erlangen EMN CCC ER EMN, D-91054 Erlangen, Germany.
RP Distel, LV (通讯作者)，Friedrich Alexander Univ Erlangen Nurnberg FAU, Univ Klinikum Erlangen, Dept Radiat Oncol, Univ Str 27, D-91054 Erlangen, Germany.; Distel, LV (通讯作者)，Friedrich Alexander Univ Erlangen Nurnberg FAU, Univ Klinikum Erlangen, Comprehens Canc Ctr Erlangen EMN CCC ER EMN, D-91054 Erlangen, Germany.
EM luitpold.distel@uk-erlangen.de
OI Distel, Luitpold/0000-0002-8040-3226
FU Deutsche Forschungsgemeinschaft; FriedrichAlexander-Universitat
   Erlangen-Nurnberg
FX We acknowledge financial support by Deutsche Forschungsgemeinschaft and
   FriedrichAlexander-Universitat Erlangen-Nurnberg within the funding
   programme "Open Access Publication Funding".
CR Ciazynska M, 2020, PSYCHO-ONCOLOGY, V29, P1377, DOI 10.1002/pon.5434
   Fletcher Kalen, 2013, J Support Oncol, V11, P126
   Frank F, 2021, HEALTHCARE-BASEL, V9, DOI 10.3390/healthcare9010001
   Mazidimoradi A, 2021, J GASTROINTEST CANC, DOI 10.1007/s12029-021-00752-5
   Medenwald D, 2022, STRAHLENTHER ONKOL, V198, P334, DOI 10.1007/s00066-021-01883-1
   Oruc Z, 2019, WORLD J GASTRO ONCOL, V11, P348, DOI 10.4251/wjgo.v11.i5.348
   Pardey N, 2021, Z GASTROENTEROL, V59, P644, DOI 10.1055/a-1480-8861
   Schuster B, 2022, CANCERS, V14, DOI 10.3390/cancers14010148
   Sinha S, 2021, MED ONCOL, V38, DOI 10.1007/s12032-021-01553-3
   Song LL, 2021, PSYCHO-ONCOLOGY, V30, P1339, DOI 10.1002/pon.5688
   Viswanathan AN, 2010, INT J RADIAT ONCOL, V76, pS116, DOI 10.1016/j.ijrobp.2009.02.090
   Vogel MME, 2022, STRAHLENTHER ONKOL, V198, P346, DOI 10.1007/s00066-022-01903-8
   Welling MJ, 2018, BIOMED RES INT, V2018, DOI 10.1155/2018/5471054
   Welzel G, 2011, STRAHLENTHER ONKOL, V187, P175, DOI 10.1007/s00066-010-2175-5
   Yildirim OA, 2021, QUAL LIFE RES, V30, P1903, DOI 10.1007/s11136-021-02795-4
NR 15
TC 0
Z9 0
U1 0
U2 0
PU MDPI
PI BASEL
PA ST ALBAN-ANLAGE 66, CH-4052 BASEL, SWITZERLAND
EI 2227-9032
J9 HEALTHCARE-BASEL
JI Healthcare
PD AUG
PY 2022
VL 10
IS 8
AR 1513
DI 10.3390/healthcare10081513
PG 15
WC Health Care Sciences & Services; Health Policy & Services
WE Science Citation Index Expanded (SCI-EXPANDED); Social Science Citation Index (SSCI)
SC Health Care Sciences & Services
GA 4B7UZ
UT WOS:000845978600001
PM 36011170
OA Green Published, gold
DA 2022-11-04
ER

PT J
AU Yamazaki, J
   Kizuki, M
   Fujiwara, T
AF Yamazaki, Juri
   Kizuki, Masashi
   Fujiwara, Takeo
TI Association between Frequency of Conversations and Suicidal Ideation
   among Medical Students during COVID-19 Pandemic in Japan
SO INTERNATIONAL JOURNAL OF ENVIRONMENTAL RESEARCH AND PUBLIC HEALTH
LA English
DT Article
DE COVID-19; social interaction; mental health; suicidal thought; students;
   Japan
ID DEPRESSIVE SYMPTOMS; SOCIAL-ISOLATION; METAANALYSIS; ADOLESCENTS
AB To mitigate the spread of COVID-19, universities in Japan shifted from face-to-face to online classes, which might have reduced social interaction and increased psychiatric problems among students. A self-report questionnaire was administered to fourth-year medical students in Tokyo in May 2021, during the fourth wave of the COVID-19 outbreak, to examine the association between the frequency of conversations and suicidal thoughts. The questionnaire assessed the frequency of conversations and, using part of the Mini International Neuropsychiatric Interview, suicidal ideation. Of the 113 students, 98 (86.7%) responded, of whom 20 (20.4%) had suicidal ideation. Poisson regression analysis revealed that those with less than 1 conversation per week and no conversations at all had a significantly higher risk of suicidal ideation than those with 3 conversations per week or more, after adjusting for personality, family relationship, income level, living alone, number of friends, gender, and age. These results indicate that less frequent conversations increased the risk of suicidal ideation among medical students. Mental health support for students needs to be strengthened if universities suspend face-to-face classes during a pandemic.
C1 [Yamazaki, Juri; Fujiwara, Takeo] Tokyo Med & Dent Univ, Dept Global Hlth Promot, Tokyo 1138519, Japan.
   [Kizuki, Masashi] Tokyo Med & Dent Univ, Dept Tokyo Metropolitan Hlth Policy Advisement, Tokyo 1138519, Japan.
RP Fujiwara, T (通讯作者)，Tokyo Med & Dent Univ, Dept Global Hlth Promot, Tokyo 1138519, Japan.
EM 180972ms@tmd.ac.jp; kizuki.tmhp@tmd.ac.jp; fujiwara.hlth@tmd.ac.jp
OI Fujiwara, Takeo/0000-0002-1074-3954
FU Innovative Research Program on Suicide Countermeasures of the Japan
   Suicide Countermeasures Promotion Center (JSCP)
FX This work was supported by the Innovative Research Program on Suicide
   Countermeasures of the Japan Suicide Countermeasures Promotion Center
   (JSCP). The funders had no involvement in the study design, data
   collection, analysis and interpretation of data, writing of the report,
   or decision to submit the article for publication.
CR Afridi MI, 2011, JCPSP-J COLL PHYSICI, V21, P351, DOI 07.2011/JCPSP.351355
   [Anonymous], 2021, PRESS C 7 MAY 2021
   Arima M, 2020, BMJ OPEN, V10, DOI 10.1136/bmjopen-2020-043728
   Barros Aluisio J D, 2003, BMC Med Res Methodol, V3, P21, DOI 10.1186/1471-2288-3-21
   Bearman PS, 2004, AM J PUBLIC HEALTH, V94, P89, DOI 10.2105/AJPH.94.1.89
   Bu F, 2020, PUBLIC HEALTH, V186, P31, DOI 10.1016/j.puhe.2020.06.036
   Calati R, 2019, J AFFECT DISORDERS, V245, P653, DOI 10.1016/j.jad.2018.11.022
   Chang QS, 2019, PSYCHIAT RES, V274, P269, DOI 10.1016/j.psychres.2019.02.054
   Crawford MJ, 2010, J EPIDEMIOL COMMUN H, V64, P530, DOI 10.1136/jech.2008.084145
   Cui S, 2011, CHILD CARE HLTH DEV, V37, P692, DOI 10.1111/j.1365-2214.2010.01181.x
   Cyranka K, 2021, JMIR MENT HEALTH, V8, DOI 10.2196/28097
   Elmer T, 2020, PLOS ONE, V15, DOI 10.1371/journal.pone.0236337
   Evans IEM, 2018, PLOS ONE, V13, DOI 10.1371/journal.pone.0201008
   Freudenstein O, 2011, EUR PSYCHIAT, V26, P504, DOI 10.1016/j.eurpsy.2011.01.006
   Gao JL, 2020, PLOS ONE, V15, DOI 10.1371/journal.pone.0231924
   Han JM, 2021, PSYCHOL RES BEHAV MA, V14, P2035, DOI 10.2147/PRBM.S326660
   Kahlon MK, 2021, JAMA PSYCHIAT, V78, P616, DOI 10.1001/jamapsychiatry.2021.0113
   Kuiper JS, 2016, INT J EPIDEMIOL, V45, P1169, DOI 10.1093/ije/dyw089
   Lewis EG, 2020, BMC PSYCHOL, V8, DOI 10.1186/s40359-020-00423-3
   Masi CM, 2011, PERS SOC PSYCHOL REV, V15, P219, DOI 10.1177/1088868310377394
   Ministry of Education Culture Sports Science and Technology of Japan, 2021, RES SURV STUD LIF TH
   National Academies of Sciences E Medicine, 2020, SOC IS LON OLD AD OP, DOI DOI 10.17226/25663
   National Federation of University Co-Operative Associations, 2021, PAND IM U LIF SURV
   Ohtaki Y, 2019, PLOS ONE, V14, DOI 10.1371/journal.pone.0220493
   Oshio A., 2012, JAPANESE J PERSONALI, V21, P40, DOI 10.2132/personality.21.40
   Osofsky JD, 2020, PSYCHOL TRAUMA-US, V12, P468, DOI 10.1037/tra0000656
   Randall JR, 2015, J AFFECT DISORDERS, V186, P219, DOI 10.1016/j.jad.2015.07.001
   Rhodes AE, 2013, CHILD ABUSE NEGLECT, V37, P139, DOI 10.1016/j.chiabu.2012.07.009
   Ribeiro JD, 2018, BRIT J PSYCHIAT, V212, P279, DOI 10.1192/bjp.2018.27
   Rock PL, 2014, PSYCHOL MED, V44, P2029, DOI 10.1017/S0033291713002535
   Sakamoto H, 2021, JAMA NETW OPEN, V4, DOI 10.1001/jamanetworkopen.2020.37378
   Samm A, 2010, EUR CHILD ADOLES PSY, V19, P457, DOI 10.1007/s00787-009-0079-7
   Sheehan DV, 2010, J CLIN PSYCHIAT, V71, P313, DOI 10.4088/JCP.09m05305whi
   Sher L, 2020, QJM-INT J MED, V113, P707, DOI 10.1093/qjmed/hcaa202
   Tahara M, 2021, INT J ENV RES PUB HE, V18, DOI 10.3390/ijerph18147245
   Thompson ML, 1998, OCCUP ENVIRON MED, V55, P272, DOI 10.1136/oem.55.4.272
   Thorisdottir IE, 2021, LANCET PSYCHIAT, V8, P663, DOI 10.1016/S2215-0366(21)00156-5
   TROUT DL, 1980, SUICIDE LIFE-THREAT, V10, P10
   Wyman PA, 2019, J CHILD PSYCHOL PSYC, V60, P1065, DOI 10.1111/jcpp.13102
NR 39
TC 0
Z9 0
U1 1
U2 1
PU MDPI
PI BASEL
PA ST ALBAN-ANLAGE 66, CH-4052 BASEL, SWITZERLAND
EI 1660-4601
J9 INT J ENV RES PUB HE
JI Int. J. Environ. Res. Public Health
PD JUN
PY 2022
VL 19
IS 11
AR 6385
DI 10.3390/ijerph19116385
PG 9
WC Environmental Sciences; Public, Environmental & Occupational Health
WE Science Citation Index Expanded (SCI-EXPANDED); Social Science Citation Index (SSCI)
SC Environmental Sciences & Ecology; Public, Environmental & Occupational
   Health
GA 1Z1ZT
UT WOS:000808631600001
PM 35681969
OA gold, Green Published
DA 2022-11-04
ER

PT J
AU Terry, PC
   Parsons-Smith, RL
   Terry, VR
AF Terry, Peter C.
   Parsons-Smith, Renee L.
   Terry, Victoria R.
TI Mood Responses Associated With COVID-19 Restrictions
SO FRONTIERS IN PSYCHOLOGY
LA English
DT Article
DE affect; emotion; COVID-19; pandemic; mood profiling; BRUMS
ID DEPRESSION; SCALE; ADOLESCENTS; PREVALENCE; ESTROGEN
AB The COVID-19 pandemic resulted in more than half the world's population being placed in lockdown to stem the spread of the virus. The severe restrictions imposed in many nations had the potential to significantly influence the physical and psychological well-being of those affected. The aim of the current study was to investigate mood responses during the period of restrictions from March to June, 2020. Mood responses of 1,062 participants (386 male, 676 female) were collected using the Brunel Mood Scale, hosted on the In The Mood website . The mean pattern of mood responses reflected an inverse iceberg profile, characterized by significantly elevated scores for tension, depression, anger, fatigue, and confusion, and below average scores for vigor; a profile associated with increased risk of mental health issues. Females reported more negative mood scores than males. Participants in the <= 25 age group reported the most negative profiles whereas those in the >= 56 age group reported the least negative profiles. Mood differences related to education status were also evident. Finally, mood scores fluctuated over time, with profiles being most negative during April and June. Overall, results confirmed significant mood disturbance during the period of COVID-19 restrictions, representing increased risk of psychopathology.
C1 [Terry, Peter C.; Terry, Victoria R.] Univ Southern Queensland, Ctr Hlth Res, Toowoomba, Qld, Australia.
   [Parsons-Smith, Renee L.] Univ Southern Queensland, Sch Psychol & Counselling, Toowoomba, Qld, Australia.
   [Parsons-Smith, Renee L.] Univ Sunshine Coast, Sch Social Sci, Sippy Downs, Qld, Australia.
   [Terry, Victoria R.] Univ Southern Queensland, Sch Nursing & Midwifery, Toowoomba, Qld, Australia.
RP Terry, PC (通讯作者)，Univ Southern Queensland, Ctr Hlth Res, Toowoomba, Qld, Australia.
EM peter.terry@usq.edu.au
CR Aldao A, 2010, CLIN PSYCHOL REV, V30, P217, DOI 10.1016/j.cpr.2009.11.004
   Amin Zenab, 2005, Behav Cogn Neurosci Rev, V4, P43, DOI 10.1177/1534582305277152
   Ammar A, 2020, EMOTIONAL CONSEQUENC, DOI [10.1101/2020.05.05.20091058, DOI 10.1101/2020.05.05.20091058]
   Ammar A, 2020, INT J ENV RES PUB HE, V17, DOI 10.3390/ijerph17176237
   Ammar A, 2020, NUTRIENTS, V12, DOI 10.3390/nu12061583
   Australian Bureau of Statistics, 2008, NAT SURV MENT HLTH W
   Belot M. etal, 2020, IZA DISCUSSION PAPER
   Bentlage E, 2020, INT J ENV RES PUB HE, V17, DOI 10.3390/ijerph17176265
   Bogner HR, 2004, SOC PSYCH PSYCH EPID, V39, P126, DOI 10.1007/s00127-004-0714-z
   Brooks SK, 2020, LANCET, V395, P912, DOI [10.1016/S0140-6736(20)30460-8, 10.1016/S0140-6736(20)30460-8.]
   Budgett R, 1998, BRIT J SPORT MED, V32, P107, DOI 10.1136/bjsm.32.2.107
   Centre for Systems Science and Engineering, 2020, COVID 19 DASHB
   Chtourou H, 2020, FRONT PSYCHOL, V11, DOI 10.3389/fpsyg.2020.01708
   Department of Education Skills and Employment, 2020, BEN ED ATT
   Department of Health, 2019, AUSTR PHYS ACT SED B
   Doka K., 2002, DISENFRANCHISED GRIE
   Dunn AL, 2005, AM J PREV MED, V28, P1, DOI 10.1016/j.amepre.2004.09.003
   Field A., 2009, DISCOVERING STAT USI, V2nd, DOI DOI 10.1111/J.1365-2648.2007.04270_1.X
   Fisher JRW, 2020, MED J AUSTRALIA, V213, P458, DOI 10.5694/mja2.50831
   Gustafsson M., 2020, RISKY BUSINESS EC IM
   Halbreich U, 2001, CNS DRUGS, V15, P797, DOI 10.2165/00023210-200115100-00005
   Hale T., 2020, OXFORD COVID 19 GOVT
   Han CSY, 2020, FRONT PSYCHOL, V11, DOI 10.3389/fpsyg.2020.00665
   Hearing C M, 2016, Curr Behav Neurosci Rep, V3, P350, DOI 10.1007/s40473-016-0089-y
   Lane AM, 2000, J APPL SPORT PSYCHOL, V12, P16, DOI 10.1080/10413200008404211
   Leiner DJ, 2019, SURV RES METHODS-GER, V13, P229, DOI 10.18148/srm/2019.v13i3.7403
   Livingstone KM, 2020, J GERONTOL B-PSYCHOL, V75, P316, DOI 10.1093/geronb/gby022
   McLaughlin KA, 2011, BEHAV RES THER, V49, P544, DOI 10.1016/j.brat.2011.06.003
   McLaughlin KA, 2011, BEHAV RES THER, V49, P186, DOI 10.1016/j.brat.2010.12.006
   McNair D. M., 1971, MANUAL PROFILE MOOD
   Meisenberg G, 2008, PERS INDIV DIFFER, V44, P1539, DOI 10.1016/j.paid.2008.01.010
   Miller KJ, 2002, J AM GERIATR SOC, V50, P1826, DOI 10.1046/j.1532-5415.2002.50511.x
   Morgan PW, 1985, LIMITS HUMAN PERFORM, V7080
   Morgan W P, 1987, Br J Sports Med, V21, P107
   Nolen-Hoeksema S, 2012, ANNU REV CLIN PSYCHO, V8, P161, DOI 10.1146/annurev-clinpsy-032511-143109
   NOLENHOEKSEMA S, 1991, J ABNORM PSYCHOL, V100, P569, DOI 10.1037/0021-843X.100.4.569
   Pagnini F, 2020, JAMA NETW OPEN, V3, DOI 10.1001/jamanetworkopen.2020.15821
   Pak A, 2020, FRONT PUBLIC HEALTH, V8, DOI 10.3389/fpubh.2020.00241
   Pappa S, 2020, BRAIN BEHAV IMMUN, V88, P901, DOI [10.1016/j.bbi.2020.05.026, 10.1016/j.bbi.2020.11.023]
   Parsons-Smith RL, 2017, FRONT PSYCHOL, V8, DOI 10.3389/fpsyg.2017.01958
   Pfefferbaum B, 2020, NEW ENGL J MED, V383, P510, DOI 10.1056/NEJMp2008017
   Quartiroli A, 2018, FRONT PSYCHOL, V9, DOI 10.3389/fpsyg.2018.01949
   Rogers JP, 2020, LANCET PSYCHIAT, V7, P611, DOI 10.1016/S2215-0366(20)30203-0
   Siqueira CC, 2016, PLOS ONE, V11, DOI 10.1371/journal.pone.0154195
   Soares CN, 2013, DRUG AGING, V30, P677, DOI 10.1007/s40266-013-0100-1
   Stanton R, 2020, INT J ENV RES PUB HE, V17, DOI 10.3390/ijerph17114065
   Steel Z, 2014, INT J EPIDEMIOL, V43, P476, DOI 10.1093/ije/dyu038
   Sties SW, 2014, REV BRAS MED ESPORTE, V20, P281, DOI 10.1590/1517-86922014200401999
   Tabachnick BG., 2019, USING MULTIVARIATE S, V7th ed.
   Terry P., 2019, J SCI MED SPORT, V22, pS100, DOI [10.1016/j.jsams.2019.08.129, DOI 10.1016/J.JSAMS.2019.08.129]
   Terry P. C., 2004, P 39 AUSTR PSYCH SOC, P269
   Terry P. C., 2013, MOOD ONLINE MOOD ASS
   Terry P.C., 2010, USER GUIDE BRUNEL MO
   Terry PC, 1999, J SPORT SCI, V17, P861, DOI 10.1080/026404199365425
   Terry PC, 2003, PSYCHOL SPORT EXERC, V4, P125, DOI 10.1016/S1469-0292(01)00035-8
   Terry PC., 2003, INT J SPORT EXE PSYC, V1, P231, DOI [DOI 10.1080/1612197X.2003.9671716, 10.1080/1612197X.2003.9671716]
   van Wijk CH, 2013, MIL MED, V178, P372, DOI 10.7205/MILMED-D-12-00422
   Varatharaj A, 2020, LANCET PSYCHIAT, V7, P875, DOI 10.1016/S2215-0366(20)30287-X
   Venigalla A. S. M., 2020, MOOD INDIA COVID 19
   World Health Organization, 2020, EXPERIAN GLOBAL 0325
   World Health Organization, 2020, UPD WHO REC INT TRAF
   YouGov, 2020, BEIT MOOD MEAS WEEKL
   Zhang CQ, 2014, J SPORT SCI, V32, P1465, DOI 10.1080/02640414.2014.898184
NR 63
TC 43
Z9 43
U1 2
U2 14
PU FRONTIERS MEDIA SA
PI LAUSANNE
PA AVENUE DU TRIBUNAL FEDERAL 34, LAUSANNE, CH-1015, SWITZERLAND
SN 1664-1078
J9 FRONT PSYCHOL
JI Front. Psychol.
PD NOV 4
PY 2020
VL 11
AR 589598
DI 10.3389/fpsyg.2020.589598
PG 10
WC Psychology, Multidisciplinary
WE Social Science Citation Index (SSCI)
SC Psychology
GA OY7AR
UT WOS:000594396400001
PM 33312153
OA Green Accepted, gold, Green Published
DA 2022-11-04
ER

PT J
AU Pastucha, D
   Stepanek, L
   Botek, M
   Zapletalova, J
   Horakova, D
AF Pastucha, Dalibor
   Stepanek, Ladislav
   Botek, Michal
   Zapletalova, Jana
   Horakova, Dagmar
TI The Impact of the Pandemic COVID 19 on Adolescent's Sports Performance
   in Czech Republic
SO CLINICAL SOCIAL WORK AND HEALTH INTERVENTION
LA English
DT Article
DE Adolescents; COVID-19; Physical Activity; Power Output; Metabolic
   Equivalent
ID PHYSICAL-ACTIVITY; HEALTH; INACTIVITY; SCHOOL; BEHAVIOR; OBESITY; TIME
AB Background: During the COVID-19 pandemic, free move-ment, leisure activities and sports, both competitive and elite, were restricted by measures against the spread of the infection. The study aimed to evaluate the impact of the restrictions on the performance of Czech adolescent competitive athletes.
   Methods: The sample of the retrospective study comprised 125 participants (41 girls, 84 boys). The initial examination, the mean age of the entire sample was 15.5 +/- 1.2 (median 16.0) years; 16.0 +/- 1.2 in girls and 15.5 +/- 1.2 in boys, respectively. All participants were examined during regular preventive sports health checks from September to November 2019 and a year later. The examination consisted of a complete medical history and physical examination, anthropometric measurements (height, weight and body mass index [BMI] calculations) and maximal exercise testing on a leg cycle ergometer, ECG and blood pressure recordings. The response variables in regression models were power output (W/kg) and MET.
   Results: In the entire sample, as well as in the boy and girl subgroups, body height, weight, BMI, BMI percentile and power output were significantly increased in 2020 compared to 2019, yet with a statistically significant reduction in both power output per kilogram of body weight and metabolic equivalent (MET). In 2020, the relative power output dropped by 0.13 W/kg and MET by 0.6. There was no statistically significant predictor of changes in relative power output and MET identified in regression models, including no significant impact of the sport type. There were no significant differences in results between genders.
   Conclusions: Performance and anthropometric parameters, specifically power output per kilogram of body weight and MET, worsened in the sample of adolescent male and female athletes.
C1 [Pastucha, Dalibor] Univ Hosp Ostrava, Clin Rehabil & Phys Med, 17 Listopadu 1790-5, Ostrava 70852, Czech Republic.
   [Pastucha, Dalibor] ReFit Clin Sro, U Realky 4, Olomouc 77900, Czech Republic.
   [Pastucha, Dalibor] Univ Ostrava, Fac Med, Dept Rehabil, Syllabova 19, Ostrava 70300, Czech Republic.
   [Stepanek, Ladislav; Horakova, Dagmar] Palacky Univ Olomouc, Fac Med & Dent, Dept Publ Hlth, Hnevotinska 3, Olomouc 77515, Czech Republic.
   [Botek, Michal] Palacky Univ Olomouc, Fac Phys Culture, Dept Nat Sci Kinanthropol, Trida Mini 117, Olomouc 77111, Czech Republic.
   [Zapletalova, Jana] Palacky Univ Olomouc, Fac Med & Dent, Dept Biophys, Hnevotinska 3, Olomouc 77515, Czech Republic.
RP Stepanek, L (通讯作者)，Palacky Univ Olomouc, Fac Med & Dent, Dept Publ Hlth, Hnevotinska 3, Olomouc 77515, Czech Republic.
EM stepanek.ladislav@gmail.com
CR Al-Hajjar Sami, 2020, Int J Pediatr Adolesc Med, V7, P61, DOI 10.1016/j.ijpam.2020.05.001
   Androutsos O, 2021, NUTRIENTS, V13, DOI 10.3390/nu13030930
   Aubert S, 2019, J PHYS ACT HEALTH, V16, P679, DOI 10.1123/jpah.2019-0244
   Barbosa BT, 2020, J SPORT MED PHYS FIT, V60, P1507, DOI 10.23736/S0022-4707.20.11309-4
   Bhutani S, 2021, NUTRIENTS, V13, DOI 10.3390/nu13020671
   Blair SN, 2009, BRIT J SPORT MED, V43, P1
   Brazendale K, 2017, INT J BEHAV NUTR PHY, V14, DOI 10.1186/s12966-017-0555-2
   Celorio-Sarda R, 2021, NUTRIENTS, V13, DOI 10.3390/nu13051494
   Chocair PR, 2020, REV ASSOC MED BRAS, V66, P871, DOI 10.1590/1806-9282.66.7.871
   Di Renzo L, 2020, J TRANSL MED, V18, DOI 10.1186/s12967-020-02399-5
   Dygryn J, 2015, INT J ENV RES PUB HE, V12, P12988, DOI 10.3390/ijerph121012988
   Dzuka J, 2021, CESK PSYCHOL, V65, P125, DOI 10.51561/cspsych.65.2.125
   Franco I, 2021, J SPORT MED PHYS FIT, V61, P294, DOI 10.23736/S0022-4707.20.11536-6
   Gonzalez K, 2017, KOREAN J FAM MED, V38, P111, DOI 10.4082/kjfm.2017.38.3.111
   Ho FKW, 2017, PEDIATRICS, V140, DOI 10.1542/peds.2017-1543
   Ip P, 2017, J PEDIATR-US, V191, P110, DOI 10.1016/j.jpeds.2017.08.017
   Kenney WL., 2015, PHYSL SPORT EXERCISE
   Kondakis K, 2020, J SPORT MED PHYS FIT, V60, P1349, DOI 10.23736/S0022-4707.20.10675-3
   Kriaucioniene V, 2020, NUTRIENTS, V12, DOI 10.3390/nu12103119
   Lee IM, 2012, LANCET, V380, P219, DOI 10.1016/S0140-6736(12)61031-9
   Leiter JR, 2015, J STRENGTH COND RES, V29, P3223, DOI 10.1519/JSC.0000000000000981
   LESKINEN T., 2020, BMJ, V10, P15
   Nikolaidis Pantelis Theodoros, 2011, Asian J Sports Med, V2, P75
   OZKAN O, 2020, TURK J SPORTS MED, V55, P256
   Paulik S, 2021, CLIN SOC WORK HEALTH, V12, P8, DOI 10.22359/cswhi_12_5_01
   Pietrobelli A, 2020, OBESITY, V28, P1382, DOI 10.1002/oby.22861
   Rodriguez-Perez C, 2020, NUTRIENTS, V12, DOI 10.3390/nu12061730
   Romero-Blanco C, 2020, INT J ENV RES PUB HE, V17, DOI 10.3390/ijerph17186567
   Saint-Maurice PF, 2020, JAMA-J AM MED ASSOC, V323, P1151, DOI 10.1001/jama.2020.1382
   Schmidt SCE, 2017, INT J ENV RES PUB HE, V14, DOI 10.3390/ijerph14111375
   Shen KL, 2020, WORLD J PEDIATR, V16, P232, DOI 10.1007/s12519-020-00362-4
   Sigmund E, 2015, INT J ENV RES PUB HE, V12, P11848, DOI 10.3390/ijerph120911848
   Sigmundova D, 2017, ACTA GYMNICA, V47, P53, DOI 10.5507/ag.2017.012
   Stefkova G, 2021, CLIN SOC WORK HEALTH, V12, P15, DOI 10.22359/cswhi_12_5_02
   Sumalla-Cano S, 2022, INT J ENV RES PUB HE, V19, DOI 10.3390/ijerph19042210
   Tudor-Locke C, 2002, MED SCI SPORT EXER, V34, P2045, DOI 10.1097/00005768-200212000-00027
   World Health Organization, 2020, DIR GEN OP REM MED B, DOI DOI 10.1016/S0140-6736(20)31022-9
NR 37
TC 0
Z9 0
U1 4
U2 4
PU INT SCIENTIFIC GROUP APPLIED PREVENTIVE MEDICINE I-GAP EV
PI WIEN
PA WAHRINGER STR 63, WIEN, A-1090, AUSTRIA
SN 2222-386X
EI 2076-9741
J9 CLIN SOC WORK HEALTH
JI Clin. Soc. Work Health Interv.
PY 2022
VL 13
IS 3
BP 15
EP 23
DI 10.22359/cswhi_13_3_02
PG 9
WC Public, Environmental & Occupational Health
WE Emerging Sources Citation Index (ESCI)
SC Public, Environmental & Occupational Health
GA 2A8NK
UT WOS:000809752300003
OA Bronze
DA 2022-11-04
ER

PT J
AU Ergai, A
   Spiva, L
   Li, L
   Breshears, R
   Zhan, G
AF Ergai, Awatef
   Spiva, LeeAnna
   Li, Lin
   Breshears, Ryan
   Zhan, Ginny
TI Perceptions of Risk, Work, and Lifestyle Changes on Mental Health of
   Healthcare Workers Amidst the COVID-19 Pandemic
SO INTERNATIONAL JOURNAL OF ENVIRONMENTAL RESEARCH AND PUBLIC HEALTH
LA English
DT Article
DE COVID-19; mental health; anxiety; depression; distress; healthcare
   workers; psychological resources; services; first COVID-19 peak
ID ACUTE RESPIRATORY SYNDROME; PSYCHOLOGICAL IMPACT; PSYCHOMETRIC
   PROPERTIES; HOSPITAL WORKERS; DEPRESSION; PREVALENCE; NURSES; STRESS;
   OUTBREAK; ANXIETY
AB The COVID-19 outbreak is significantly affecting the mental health of healthcare workers worldwide. This study aims to investigate the mental health outcomes of healthcare workers in a health system located in southeastern US during the first peak of the pandemic and examine the association of specific factors on the mental well-being of healthcare workers. A cross-sectional survey of 388 healthcare workers was conducted. Data were collected using a 79-item questionnaire, which included the Patient Health Questionnaire (PHQ-9) instrument, the 7-item Generalized Anxiety Disorder (GAD-7) instrument, and the 22-item Impact of Event Scale-Revised (IES-R), to assess symptoms of depression, anxiety, and general distress, respectively. Data were analyzed using descriptive, bivariate, and multivariate statistics. Accordingly, 30.1%, 28.7%, and 39.4% of respondents reported depression, anxiety, and distress symptoms, respectively. Younger workers and females reported higher mental symptomologies. We identified significant, nontraditional factors associated with depression and anxiety symptoms among healthcare workers: healthcare procedure change, concern of exposing family to COVID-19, number of missed shifts, and access to psychological resources/services. These findings emphasize the importance of providing the proper training to reduce concerns of exposing family members and psychological interventions to promote mental health well-being for healthcare workers during the stressful COVID-19 pandemic.
C1 [Ergai, Awatef; Li, Lin] Kennesaw State Univ, Southern Polytech Coll Engn & Engn Technol, Dept Ind & Syst Engn, Kennesaw, GA 30144 USA.
   [Spiva, LeeAnna] Wellstar Hlth Syst, Nursing Practice & Operat, Atlanta, GA 30339 USA.
   [Breshears, Ryan] Wellstar Psychol Serv, Marietta, GA 30060 USA.
   [Zhan, Ginny] Norman J Radow Coll Humanities & Social Sci, Dept Psychol Sci, Kennesaw, GA 30144 USA.
RP Ergai, A (通讯作者)，Kennesaw State Univ, Southern Polytech Coll Engn & Engn Technol, Dept Ind & Syst Engn, Kennesaw, GA 30144 USA.
EM aergai@kennesaw.edu; leeanna.spiva@wellstar.org; lli19@kennesaw.edu;
   ryan.breshears@wellstar.org; gzhan@kennesaw.edu
OI Li, Lin/0000-0002-3917-4169
CR Aloweni F., 2020, J NURS PATIENT SAF, DOI [10.47755/2766-9653.1000103, DOI 10.47755/2766-9653.1000103]
   An Y, 2020, J AFFECT DISORDERS, V276, P312, DOI 10.1016/j.jad.2020.06.047
   Bauerle A, 2020, J PUBLIC HEALTH-UK, V42, P672, DOI 10.1093/pubmed/fdaa106
   Beck JG, 2008, J ANXIETY DISORD, V22, P187, DOI 10.1016/j.janxdis.2007.02.007
   Cai HZ, 2020, MED SCI MONITOR, V26, DOI 10.12659/MSM.924171
   Centers for Disease Control and Prevention, 2019, NOV COR WUH CHIN INF
   Chong MY, 2004, BRIT J PSYCHIAT, V185, P127, DOI 10.1192/bjp.185.2.127
   Dohrn J, 2022, NURS OUTLOOK, V70, P81, DOI 10.1016/j.outlook.2021.07.009
   Drew B, 2019, J CLIN SPORT PSYCHOL, V13, P421, DOI 10.1123/jcsp.2017-0043
   El-Den S, 2018, J AFFECT DISORDERS, V225, P503, DOI 10.1016/j.jad.2017.08.060
   Hong S, 2021, NURS OUTLOOK, V69, P6, DOI 10.1016/j.outlook.2020.07.007
   Kang LJ, 2020, BRAIN BEHAV IMMUN, V87, P11, DOI 10.1016/j.bbi.2020.03.028
   Kang LJ, 2020, LANCET PSYCHIAT, V7, pE14, DOI 10.1016/S2215-0366(20)30047-X
   Kroenke K, 2001, J GEN INTERN MED, V16, P606, DOI 10.1046/j.1525-1497.2001.016009606.x
   Lai JB, 2020, JAMA NETW OPEN, V3, DOI 10.1001/jamanetworkopen.2020.3976
   Lee SM, 2018, COMPR PSYCHIAT, V87, P123, DOI 10.1016/j.comppsych.2018.10.003
   Maciaszek J, 2020, J CLIN MED, V9, DOI 10.3390/jcm9082527
   Mason DJ, 2020, JAMA HLTH FORUM, V1, pe200353, DOI DOI 10.1001/JAMAHEALTHFORUM.2020.0353
   Maunder RG, 2004, PSYCHOSOM MED, V66, P938, DOI 10.1097/01.psy.0000145673.84698.18
   McAlonan GM, 2007, CAN J PSYCHIAT, V52, P241, DOI 10.1177/070674370705200406
   Prasad K, 2021, ECLINICALMEDICINE, V35, DOI 10.1016/j.eclinm.2021.100879
   Rossi R, 2020, JAMA NETW OPEN, V3, DOI 10.1001/jamanetworkopen.2020.10185
   Salari N, 2020, HUM RESOUR HEALTH, V18, DOI 10.1186/s12960-020-00544-1
   Santomauro DF, 2021, LANCET, V398, P1700, DOI 10.1016/S0140-6736(21)02143-7
   Serrano Jan, 2021, Nurs Manage, V52, P24, DOI 10.1097/01.NUMA.0000752784.86469.b9
   Turnipseed DL, 2022, J NURS ADMIN, V52, P154, DOI 10.1097/NNA.0000000000001123
   White EM, 2019, J AM GERIATR SOC, V67, P2065, DOI 10.1111/jgs.16051
   World Health Organization, NOV COR 2019 NCOV TE
   World Health Organization, MENT HLTH PSYCH CONS
   Wu KK, 2005, J TRAUMA STRESS, V18, P39, DOI 10.1002/jts.20004
   Zhu Z, 2020, MEDRXIV, DOI [10.1101/2020.02.20.20025338, DOI 10.1101/2020.02.20.20025338]
   Zumla A, 2015, LANCET, V386, P995, DOI 10.1016/S0140-6736(15)60454-8
NR 32
TC 0
Z9 0
U1 4
U2 4
PU MDPI
PI BASEL
PA ST ALBAN-ANLAGE 66, CH-4052 BASEL, SWITZERLAND
EI 1660-4601
J9 INT J ENV RES PUB HE
JI Int. J. Environ. Res. Public Health
PD MAY
PY 2022
VL 19
IS 9
AR 5420
DI 10.3390/ijerph19095420
PG 13
WC Environmental Sciences; Public, Environmental & Occupational Health
WE Science Citation Index Expanded (SCI-EXPANDED); Social Science Citation Index (SSCI)
SC Environmental Sciences & Ecology; Public, Environmental & Occupational
   Health
GA 1E2VW
UT WOS:000794354000001
PM 35564815
OA Green Published, gold
DA 2022-11-04
ER

PT J
AU Ramirez, LPG
   Arriaga, RJM
   Hernandez-Gonzalez, MA
   De la Roca-Chiapas, JM
AF Gonzalez Ramirez, Leivy Patricia
   Martinez Arriaga, Reyna Jazmin
   Alicia Hernandez-Gonzalez, Martha
   Maria De la Roca-Chiapas, Jose
TI Psychological Distress and Signs of Post-Traumatic Stress in Response to
   the COVID-19 Health Emergency in a Mexican Sample
SO PSYCHOLOGY RESEARCH AND BEHAVIOR MANAGEMENT
LA English
DT Article
DE coronavirus; mental health; Impact of Event Scale-Revised; intrusive
   thoughts; stress
ID MENTAL-HEALTH; OUTBREAK; SERVICES
AB Objective: This study aimed to evaluate the psychological impacts of COVID-19 prevention measures, such as social isolation, on a Mexican sample.
   Methods: We conducted an online sociodemographic and Impact of Event Scale-Revised (IES-R) survey during the second phase of the COVID-19 outbreak in Mexico to evaluate the presence of psychological distress, signs of post-traumatic stress, and to identify the groups at highest risk in the sample.
   Results: Prevalence of psychological distress at moderate or severe levels in the sample were as follows: 943 (22%) intrusive thoughts, 933 (22.3%) avoidance, and 515 (12.2%) hyperarousal. Furthermore, we found the symptoms of clinically significant post-traumatic stress in 1160 (27.7%) of the participants. The variables positively correlated with higher psychological distress were as follows: age (younger), sex (female), employment (employed), relationship status (single), in social isolation, number of days in isolation, the number of people in the household (3-5), and a perception of a high risk of contracting COVID-19, change in routine, engaging in less activity, and loss of income.
   Conclusion: During phase 2 of the COVID-19 outbreak in Mexico, we observed the presence of psychological distress and post-traumatic stress symptoms in over a quarter of the population. This investigation may guide mental health interventions and policies towards the groups that are most vulnerable to the impacts of the social and lifestyle changes taking place in Mexico due to COVID-19.
C1 [Gonzalez Ramirez, Leivy Patricia] Tecnol Monterrey, Sch Med & Hlth Sci, Guadalajara Campus, Guadalajara, Mexico.
   [Martinez Arriaga, Reyna Jazmin] Univ Guadalajara, Tonala Univ Ctr, Dept Populat Hlth, Tonala, Mexico.
   [Alicia Hernandez-Gonzalez, Martha] Mexican Inst Social Secur IMSS, Highly Specialized Med Unit Bajio 1, Hlth Res, Leon, Mexico.
   [Maria De la Roca-Chiapas, Jose] Univ Guanajuato, Dept Psychol, Blvd Puente Milenio 1001, Guanajuato 37670, Mexico.
RP De la Roca-Chiapas, JM (通讯作者)，Univ Guanajuato, Dept Psychol, Blvd Puente Milenio 1001, Guanajuato 37670, Mexico.
EM josema_delaroca@yahoo.com.mx
RI De la Roca Chiapas, Jose Maria/H-3836-2019; Martínez, Reyna/L-2957-2017
OI De la Roca Chiapas, Jose Maria/0000-0002-2563-403X; Martínez,
   Reyna/0000-0002-0146-7660; Gonzalez-Ramirez, Leivy
   Patricia/0000-0002-2952-2836
CR Alvarez Martinez J, 2020, MANUAL OPERATIVO CUR
   [Anonymous], 2020, MAN OP CURS AC DUEL
   Bo H -Li, 2020, PSYCHOL MED, P1, DOI [10.1017/50033291720000999, DOI 10.1017/S0033291720000999, 10.1017/s0033291720000999]
   Cao WJ, 2020, PSYCHIAT RES, V287, DOI 10.1016/j.psychres.2020.112934
   Elizarraras-Rivas J, 2010, BMC PSYCHIATRY, V10, DOI 10.1186/1471-244X-10-104
   Gil-Moncayo F. L., 2007, ANALISIS MODIFICACIO, V33, P311, DOI DOI 10.33776/AMC.V33I149.1218
   Ho CSH, 2020, ANN ACAD MED SINGAP, V49, P155
   HOROWITZ M, 1979, PSYCHOSOM MED, V41, P209, DOI 10.1097/00006842-197905000-00004
   Huang Y., 2020, GEN ANXIETY DISORDER, DOI 10.1101/2020.02.19.20025395
   Jones JH, 2009, PLOS ONE, V4, DOI 10.1371/journal.pone.0008032
   Jung SJ, 2020, YONSEI MED J, V61, P271, DOI 10.3349/ymj.2020.61.4.271
   Li SJ, 2020, INT J ENV RES PUB HE, V17, DOI 10.3390/ijerph17062032
   Li W, 2020, INT J BIOL SCI, V16, P1732, DOI 10.7150/ijbs.45120
   Litewka S, 2020, DEV WORLD BIOETH, P1
   Liu S, 2020, LANCET PSYCHIAT, V7, pE17, DOI 10.1016/S2215-0366(20)30077-8
   Moccia L, 2020, BRAIN BEHAV IMMUN, V87, P75, DOI 10.1016/j.bbi.2020.04.048
   OECD, 2020, BETT LIF IND
   Pepin C, 2018, INT J CIRCUMPOL HEAL, V77, DOI 10.1080/22423982.2018.1541395
   Sani G, 2020, PSYCHIAT CLIN NEUROS, V74, P372, DOI 10.1111/pcn.13004
   Secretaria DS, 2020, QUED CAS
   Secretaria DS, 2020, REP DIAR 9 ABR 2020
   Tiemensma J, 2018, PLOS ONE, V13, DOI 10.1371/journal.pone.0195229
   Torous J, 2020, JMIR MENT HEALTH, V7, DOI 10.2196/18848
   Wang CY, 2020, INT J ENV RES PUB HE, V17, DOI 10.3390/ijerph17051729
   World Health Organization (WHO), 2005, WHO GLOB INFL PREP P
   Xiang YT, 2020, LANCET PSYCHIAT, V7, P228, DOI 10.1016/S2215-0366(20)30046-8
   Zhang YF, 2020, INT J ENV RES PUB HE, V17, DOI 10.3390/ijerph17072381
NR 27
TC 27
Z9 29
U1 2
U2 9
PU DOVE MEDICAL PRESS LTD
PI ALBANY
PA PO BOX 300-008, ALBANY, AUCKLAND 0752, NEW ZEALAND
SN 1179-1578
J9 PSYCHOL RES BEHAV MA
JI Psychol. Res. Behav. Manag.
PY 2020
VL 13
BP 589
EP 597
DI 10.2147/PRBM.S259563
PG 9
WC Psychology, Clinical; Psychiatry; Psychology, Multidisciplinary
WE Social Science Citation Index (SSCI)
SC Psychology; Psychiatry
GA MO5PV
UT WOS:000551578600001
PM 32801956
OA Green Published, gold
DA 2022-11-04
ER

PT J
AU Bavolar, J
   Kacmar, P
   Hricova, M
   Schrotter, J
   Kovacova-Holevova, B
   Koverova, M
   Raczova, B
AF Bavolar, Jozef
   Kacmar, Pavol
   Hricova, Monika
   Schrotter, Jana
   Kovacova-Holevova, Bibiana
   Koverova, Miroslava
   Raczova, Beata
TI Intolerance of uncertainty and reactions to the COVID-19 pandemic
SO JOURNAL OF GENERAL PSYCHOLOGY
LA English
DT Article; Early Access
DE Intolerance of uncertainty; COVID-19 pandemic; mental health; preventive
   measures; threat perception
ID MENTAL-HEALTH; DEPRESSIVE SYMPTOMS; OLDER-PEOPLE; ANXIETY; IMPACT;
   BEHAVIOR; RISK; ADOLESCENTS; PERFORMANCE; LONELINESS
AB The COVID-19 pandemic has presented a threat to mental health worldwide. The current study aims to investigate the role of intolerance of uncertainty in cognitive, emotional and behavioral reactions to this pandemic and propose a path model of these reactions. In the first two months of the COVID-19 pandemic in Slovakia, participants in a general sample (n = 1,011) as well as an older adult sample (n = 655) completed measures regarding intolerance of uncertainty, mental health (anxiety, well-being, perceived stress) and adherence to preventive measures. Two rounds of data collection were carried out in the first sample. Intolerance of uncertainty was found to be related to mental health indicators and the structural equation model showed a direct and indirect effect on them as well as on the adherence to preventive measures. However, the comparison of data from different time points has brought inconsistent results. The findings highlight the role of intolerance of uncertainty in reaction to threat and indicate the potential of uncertainty reduction e.g., getting clear messages from authorities, as a way of decreasing mental health problems.
C1 [Bavolar, Jozef; Kacmar, Pavol; Hricova, Monika; Schrotter, Jana; Kovacova-Holevova, Bibiana; Koverova, Miroslava; Raczova, Beata] Pavol Jozef Safarik Univ Kosice, Kosice, Slovakia.
RP Bavolar, J (通讯作者)，Pavol Jozef Safarik Univ Kosice, Dept Psychol, Fac Arts, Moyzesova 9, Kosice 04001, Slovakia.
EM jozef.bavolar@upjs.sk
RI Schrötter, Jana/AAL-9813-2021; Kačmár, Pavol/AAT-2990-2020; Bavolar,
   Jozef/Y-2285-2019
OI Schrötter, Jana/0000-0002-9830-6184; Kačmár, Pavol/0000-0003-0076-1945;
   Bavolar, Jozef/0000-0003-0179-7261; Hricova, Monika/0000-0001-9873-5475;
   Kovacova Holevova, Bibiana/0000-0002-1471-9265; Raczova,
   Beata/0000-0003-2110-0871
FU Scientific Grant Agency of the Slovak Republic; VEGA [1/0748/19]
FX This work was supported by the Scientific Grant Agency of the Slovak
   Republic under Grant [No. VEGA 1/0748/19].
CR [Anonymous], 2000, REV CLIN GERONTOL, DOI [10.1017/S0959259800104101, DOI 10.1017/S0959259800104101]
   [Anonymous], 2020, TIMELINE WHOS COVID
   Aschwanden D, 2021, EUR J PERSONALITY, V35, P51, DOI 10.1002/per.2281
   Ashbaugh AR, 2013, PLOS ONE, V8, DOI 10.1371/journal.pone.0058852
   Back, 2020, WHO FOLLOWS RULES CR, DOI [10.31219/osf.io/vh6wu, DOI 10.31219/OSF.IO/VH6WU]
   Bakioglu F, 2021, INT J MENT HEALTH AD, V19, P2369, DOI 10.1007/s11469-020-00331-y
   Bavolar J, 2020, J BEHAV DECIS MAKING, V33, P629, DOI 10.1002/bdm.2183
   Birrell J, 2011, CLIN PSYCHOL REV, V31, P1198, DOI 10.1016/j.cpr.2011.07.009
   Boelen PA, 2010, J NERV MENT DIS, V198, P194, DOI 10.1097/NMD.0b013e3181d143de
   Bredemeier K, 2008, BEHAV RES THER, V46, P28, DOI 10.1016/j.brat.2007.09.006
   Brener ND, 2003, J ADOLESCENT HEALTH, V33, P436, DOI 10.1016/S1054-139X(03)00052-1
   Calvillo DP, 2020, SOC PSYCHOL PERS SCI, V11, P1119, DOI 10.1177/1948550620940539
   Canet-Juric L, 2020, FRONT PSYCHOL, V11, DOI 10.3389/fpsyg.2020.565688
   Carleton RN, 2007, J ANXIETY DISORD, V21, P105, DOI 10.1016/j.janxdis.2006.03.014
   Carleton RN, 2016, J ANXIETY DISORD, V41, P5, DOI 10.1016/j.janxdis.2016.03.011
   Carleton RN, 2016, J BEHAV THER EXP PSY, V51, P58, DOI 10.1016/j.jbtep.2015.12.004
   Centers for Disease Control and Prevention, 2020, CORONAVIRUS DIS 2019
   Chae J, 2017, J PSYCHOSOC ONCOL, V35, P335, DOI 10.1080/07347332.2016.1277822
   Chen CY, 2010, PERS INDIV DIFFER, V49, P49, DOI 10.1016/j.paid.2010.03.006
   Chen JTH, 2016, BEHAV THER, V47, P42, DOI 10.1016/j.beth.2015.09.004
   COHEN S, 1983, J HEALTH SOC BEHAV, V24, P385, DOI 10.2307/2136404
   de Bruin WB, 2021, J GERONTOL B-PSYCHOL, V76, pE24, DOI 10.1093/geronb/gbaa074
   de Jong Gierveld J., 1998, REV CLIN GERONTOLOGY, V8, P73, DOI [10.1017/s0959259898008090, DOI 10.1017/S0959259898008090]
   Derogatis L. R., 1994, SCL90 R ADM SCORING, V3rd
   Dryhurst S, 2020, J RISK RES, V23, P994, DOI 10.1080/13669877.2020.1758193
   Dugas MJ, 2005, COGNITIVE THER RES, V29, P57, DOI 10.1007/s10608-005-1648-9
   Durodie B, 2020, PSYCHOL TRAUMA-US, V12, pS61, DOI 10.1037/tra0000713
   Ellsworth P. C., 2003, APPRAISAL PROCESSES
   Flores A, 2018, BEHAV RES THER, V104, P34, DOI 10.1016/j.brat.2018.02.008
   Freeston M, 2020, COGN BEH THER, V13, DOI 10.1017/S1754470X2000029X
   Frijda NicoH., 1986, EMOTIONS STUDIES EMO
   Gana K., 2019, STRUCTURAL EQUATION, DOI DOI 10.1002/9781119579038
   Gao JL, 2020, PLOS ONE, V15, DOI 10.1371/journal.pone.0231924
   Garcovich S, 2020, J EUR ACAD DERMATOL, V34, pE293, DOI 10.1111/jdv.16535
   Gica S, 2020, PSYCHIAT CLIN PSYCH, V30, P89, DOI 10.5455/PCP.20200514033022
   Gotz FM, 2021, AM PSYCHOL, V76, P39, DOI 10.1037/amp0000740
   Gratch J, 2009, COGN SYST RES, V10, P1, DOI 10.1016/j.cogsys.2008.06.001
   Grenade L, 2008, AUST HEALTH REV, V32, P468, DOI 10.1071/AH080468
   Hong RY, 2015, PSYCHOL ASSESSMENT, V27, P605, DOI 10.1037/pas0000074
   Hooper D., 2008, EJBRM, V6, P53, DOI [DOI 10.21427/D7CF7R, 10.21427/D7CF7R]
   Hu LT, 1999, STRUCT EQU MODELING, V6, P1, DOI 10.1080/10705519909540118
   Huang YE, 2020, PSYCHIAT RES, V288, DOI 10.1016/j.psychres.2020.112954
   Huremovii D., 2019, PSYCHIAT PANDEMICS M, P1, DOI 10.1007/978-3-030-15346-5
   Kim J, 2020, AUSTRALAS MARK J, V28, P108, DOI 10.1016/j.ausmj.2020.07.001
   Kline R.B., 2016, PRINCIPLES PRACTICE
   Koloski NA, 2008, AGE AGEING, V37, P464, DOI 10.1093/ageing/afn091
   LAZARUS RS, 1991, AM PSYCHOL, V46, P352, DOI 10.1037/0003-066X.46.4.352
   Leventhal H, 1998, PSYCHOL HEALTH, V13, P717, DOI 10.1080/08870449808407425
   Leventhal H, 2003, SELF REGULATION HLTH
   Li CH, 2016, PSYCHOL METHODS, V21, P369, DOI 10.1037/met0000093
   Luo M, 2020, PSYCHIAT RES, V291, DOI 10.1016/j.psychres.2020.113190
   Mahoney Alison E. J., 2012, Cognitive Behaviour Therapy, V41, P212, DOI 10.1080/16506073.2011.622130
   Marinthe G, 2020, BRIT J HEALTH PSYCH, V25, P957, DOI 10.1111/bjhp.12449
   Mertens G, 2020, J ANXIETY DISORD, V74, DOI 10.1016/j.janxdis.2020.102258
   Mindrila D., 2010, INT J DIGIT SOC, V1, P60, DOI [DOI 10.20533/IJDS.2040.2570.2010.0010, DOI 10.1207/S15328007SEM0704_6]
   Mueller R.O., 2011, BEST PRACTICES QUANT, P488, DOI 10.4135/9781412995627.D38
   Nikcevic AV, 2020, PSYCHIAT RES, V292, DOI 10.1016/j.psychres.2020.113322
   O'Connor RC, 2021, BRIT J PSYCHIAT, V218, P326, DOI 10.1192/bjp.2020.212
   O'Neill SC, 2006, AM J MED GENET C, V142C, P251, DOI 10.1002/ajmg.c.30104
   OATLEY K, 1992, ANNU REV PSYCHOL, V43, P55, DOI 10.1146/annurev.ps.43.020192.000415
   Paredes MR, 2021, PERS INDIV DIFFER, V170, DOI 10.1016/j.paid.2020.110455
   Parlapani E, 2020, FRONT PSYCHIATRY, V11, DOI 10.3389/fpsyt.2020.00842
   Pepperdine E, 2018, J ANXIETY DISORD, V57, P31, DOI 10.1016/j.janxdis.2018.04.002
   Pieh C, 2020, J PSYCHOSOM RES, V136, DOI 10.1016/j.jpsychores.2020.110186
   Pierce M, 2020, LANCET PSYCHIAT, V7, P883, DOI 10.1016/S2215-0366(20)30308-4
   Plohl N, 2021, PSYCHOL HEALTH MED, V26, P1, DOI 10.1080/13548506.2020.1772988
   R Development Core Team, 2020, R LANG ENV STAT COMP
   Rajkumar RP, 2020, ASIAN J PSYCHIATR, V52, DOI 10.1016/j.ajp.2020.102066
   Ranney RM, 2019, BEHAV THER, V50, P489, DOI 10.1016/j.beth.2018.08.006
   Rettie H, 2021, AM PSYCHOL, V76, P427, DOI 10.1037/amp0000710
   Rosen NO, 2007, PSYCHOL HEALTH, V22, P413, DOI 10.1080/14768320600941038
   Rosen NO, 2009, HEALTH COMMUN, V24, P228, DOI 10.1080/10410230902804125
   Rosseel Y, 2012, J STAT SOFTW, V48, P1, DOI 10.18637/jss.v048.i02
   RStudio Team, 2019, RSTUDIO INT DEV ENV
   Salari N, 2020, GLOBALIZATION HEALTH, V16, DOI 10.1186/s12992-020-00589-w
   Satici B, 2022, INT J MENT HEALTH AD, V20, P2731, DOI 10.1007/s11469-020-00305-0
   SATORRA A, 1985, PSYCHOMETRIKA, V50, P83, DOI 10.1007/BF02294150
   Schreiber JB, 2006, J EDUC RES, V99, P323, DOI 10.3200/JOER.99.6.323-338
   Shihata S, 2016, J ANXIETY DISORD, V41, P115, DOI 10.1016/j.janxdis.2016.05.001
   Siemer M, 2007, EMOTION, V7, P592, DOI 10.1037/1528-3542.7.3.592
   Solomou I, 2020, INT J ENV RES PUB HE, V17, DOI 10.3390/ijerph17144924
   Spielberger C.D., 1984, STATE TRAIT ANXIETY, DOI DOI 10.1037/T06496-000
   Stubbs B, 2016, AGE AGEING, V45, P228, DOI 10.1093/ageing/afw001
   Taha S, 2014, BRIT J HEALTH PSYCH, V19, P592, DOI 10.1111/bjhp.12058
   Tan HJ, 2016, J UROLOGY, V195, P1724, DOI 10.1016/j.juro.2016.01.108
   Taylor S, 2020, J ANXIETY DISORD, V72, DOI 10.1016/j.janxdis.2020.102232
   Tomczyk S, 2020, FRONT PSYCHOL, V11, DOI 10.3389/fpsyg.2020.01821
   Topp CW, 2015, PSYCHOTHER PSYCHOSOM, V84, DOI 10.1159/000376585
   Torales J, 2020, INT J SOC PSYCHIATR, V66, P317, DOI 10.1177/0020764020915212
   Tull MT, 2020, J ANXIETY DISORD, V75, DOI 10.1016/j.janxdis.2020.102290
   Victor CR, 2012, J PSYCHOL, V146, P313, DOI 10.1080/00223980.2011.609572
   Voitsidis P, 2020, PSYCHIAT RES, V289, DOI 10.1016/j.psychres.2020.113076
   Wang CY, 2020, BRAIN BEHAV IMMUN, V87, P40, DOI 10.1016/j.bbi.2020.04.028
   WEISS KJ, 1994, J CLIN PSYCHIAT, V55, P5
   Xiong JQ, 2020, J AFFECT DISORDERS, V277, P55, DOI 10.1016/j.jad.2020.08.001
   Yohannes AM, 2006, AGE AGEING, V35, P457, DOI 10.1093/ageing/afl011
   Zhang Z., 2018, PRACTICAL STAT POWER
   Zlomke KR, 2014, ANXIETY STRESS COPIN, V27, P202, DOI 10.1080/10615806.2013.835400
NR 98
TC 9
Z9 9
U1 4
U2 18
PU ROUTLEDGE JOURNALS, TAYLOR & FRANCIS LTD
PI ABINGDON
PA 2-4 PARK SQUARE, MILTON PARK, ABINGDON OX14 4RN, OXON, ENGLAND
SN 0022-1309
EI 1940-0888
J9 J GEN PSYCHOL
JI J. Gen. Psychol.
DI 10.1080/00221309.2021.1922346
EA MAY 2021
PG 28
WC Psychology, Multidisciplinary
WE Social Science Citation Index (SSCI)
SC Psychology
GA SE5KI
UT WOS:000652110600001
PM 34006200
DA 2022-11-04
ER

PT J
AU Torres-Pagan, L
   Terepka, A
   Zhen-Duan, J
   Piombo, M
AF Torres-Pagan, Leonell
   Terepka, Angelica
   Zhen-Duan, Jenny
   Piombo, Maria
TI Multiphasic Process Model of Interventions: Revisiting School-Based
   Mental Health Provider Responses to Student's Mental Health in the Wake
   of COVID-19
SO PSYCHOLOGICAL SERVICES
LA English
DT Article; Early Access
DE COVID-19; school based mental health; trauma informed; school closures
ID HURRICANE KATRINA; CARE; EXPERIENCES; ADOLESCENT; SERVICES; CHILDREN;
   CENTERS; IMPACT; YOUTH
AB The COVID-19 pandemic has brought new stressors, which have led to adjustment difficulties or exacerbation of existing mental health concerns for many students and their families. Yet, school closings and social distancing measures pose barriers to obtaining mental health care through school-based mental health providers. The present manuscript aims to address many of these barriers through a model entitled, "Multiphasic Process Model of Interventions." This model illustrates stressors and interventions corresponding to distinct COVID-19 and school closures phases (i.e., early, acute, reentry, and postphases) and describes ways school-based mental health providers can respond to students' mental health needs within each phase. The manuscript is organized in three sections by phase: Section A: Stressors youth and their families faced during each phase, Section B: Theory-driven interventions to address corresponding stressors, and Section C: Application of the proposed model using a real student client as an example. These model components are described in ways that would allow for generalizability across diverse educational settings and large-scale social issues requiring intervention.
C1 [Torres-Pagan, Leonell; Terepka, Angelica] Columbia Univ, Irving Med Ctr, Div Child & Adolescent Psychiat, 630 W 168th St, New York, NY 10032 USA.
   [Zhen-Duan, Jenny] Harvard Med Sch, Boston, MA 02115 USA.
   [Zhen-Duan, Jenny] Massachusetts Gen Hosp, Boston, MA 02114 USA.
   [Piombo, Maria] Child & Family Treatment Ctr, Cent Clin Behav Hlth, Cincinnati, OH USA.
RP Torres-Pagan, L (通讯作者)，Columbia Univ, Irving Med Ctr, Div Child & Adolescent Psychiat, 630 W 168th St, New York, NY 10032 USA.
EM lt2744@cumc.columbia.edu
OI Zhen-Duan, Jenny/0000-0002-5870-2617
CR AEI-Brookings Working Group on Poverty and Opportunity, 2015, OPP RESP SEC
   Anderson S, 2020, J ADOLESCENT HEALTH, V67, P745, DOI 10.1016/j.jadohealth.2020.09.005
   Arora PG, 2021, J IMMIGR MINOR HEALT, V23, P151, DOI 10.1007/s10903-020-01048-9
   Auxier, 2020, SCH CLOSE DUE CORONA
   Belfield C, 2015, J BENEFIT-COST ANAL, V6, P508, DOI 10.1017/bca.2015.55
   Blodgett C, 2018, SCHOOL PSYCHOL QUART, V33, P137, DOI 10.1037/spq0000256
   Bojdani E, 2020, PSYCHIAT RES, V289, DOI 10.1016/j.psychres.2020.113069
   CASEL, 2020, COVID 19 SEL RES
   Center for Disease Control and Prevention, 2020, COMM WORK SCH
   Chafouleas SM, 2016, SCH MENT HEALTH, V8, P144, DOI 10.1007/s12310-015-9166-8
   Cohen JA, 2009, CLIN CHILD FAM PSYCH, V12, P55, DOI 10.1007/s10567-009-0039-2
   Crone DA., 2010, RESPONDING PROBLEM B
   D'Amico PJ, 2017, ADOLES PSYCHIAT-NETH, V7, P315, DOI 10.1174/2210676608666180312113947
   Durlak JA, 2011, CHILD DEV, V82, P405, DOI 10.1111/j.1467-8624.2010.01564.x
   Fegert JM, 2020, CHILD ADOL PSYCH MEN, V14, DOI 10.1186/s13034-020-00329-3
   Felitti VJ, 1998, AM J PREV MED, V14, P245, DOI 10.1016/S0749-3797(98)00017-8
   Flores G, 2008, PEDIATRICS, V121, pE286, DOI 10.1542/peds.2007-1243
   Golberstein E, 2020, JAMA PEDIATR, V174, P819, DOI 10.1001/jamapediatrics.2020.1456
   Guessoum SB, 2020, PSYCHIAT RES, V291, DOI 10.1016/j.psychres.2020.113264
   Guinosso SA, 2016, PEDIATR RES, V79, P220, DOI 10.1038/pr.2015.195
   Huang KY, 2013, PUBLIC HEALTH REP, V128, P21, DOI 10.1177/00333549131286S304
   Jagers R. J., 2018, CASEL ASSESSMENT WOR
   Jaycox LH, 2010, J TRAUMA STRESS, V23, P223, DOI 10.1002/jts.20518
   Jones G, 2020, SCH CLOSURES CHILDRE
   Keeton V, 2012, CURR PROB PEDIATR AD, V42, P132, DOI 10.1016/j.cppeds.2012.03.002
   Loades ME, 2020, J AM ACAD CHILD PSY, V59, P1218, DOI 10.1016/j.jaac.2020.05.009
   Love HE, 2019, HEALTH AFFAIR, V38, P755, DOI 10.1377/hlthaff.2018.05472
   Margolius M., 2020, STATE YOUNG PEOPLE C
   Masia-Warner C., 2006, EDUC TREAT CHILD, V29, P165
   Middleton J, 2020, INT J PUBLIC HEALTH, V65, P1525, DOI 10.1007/s00038-020-01455-7
   Mrazek, 1994, REDUCING RISKS MENTA
   National Child Traumatic Stress Network, 2020, TRAUM INF SCH STRAT
   New York City Department of Education, 2020, SOC EM WELLB WEB
   O'Quin A, 2020, COVID 19 CLOS SCH EM
   OECD, 2020, WAIT TIM HLTH SERV R
   Orengo-Aguayo R., 2019, J FAMILY STRENGTHS, V19
   Payton JW, 2000, J SCHOOL HEALTH, V70, P179, DOI 10.1111/j.1746-1561.2000.tb06468.x
   Prinstein MJ, 2020, J CHILD PSYCHOL PSYC, V61, P349, DOI 10.1111/jcpp.13219
   Shealy KM, 2015, COGN BEHAV PRACT, V22, P331, DOI 10.1016/j.cbpra.2014.04.007
   Simone J, 2019, TODAYS READ 114000 S
   Sosa LV, 2020, CHILD SCH, V42, P203, DOI 10.1093/cs/cdaa025
   Sprang G, 2013, DISASTER MED PUBLIC, V7, P105, DOI 10.1017/dmp.2013.22
   Stern AM, 2009, HEALTH AFFAIR, V28, pW1066, DOI 10.1377/hlthaff.28.6.w1066
   Stewart RW, 2017, CHILD MALTREATMENT, V22, P324, DOI 10.1177/1077559517725403
   Stormshak Elizabeth A, 2010, School Ment Health, V2, P82
   Substance Abuse and Mental Health Services Administration, 2014, SAMHSAS CONC TRAUM G
   Sylvers E., 2020, WALL STR J
   Thomas MS, 2019, REV RES EDUC, V43, P422, DOI 10.3102/0091732X18821123
   Torres-Pagan L, 2020, PSYCHOL TRAUMA-US, V12, pS276, DOI 10.1037/tra0000611
   U.S. Department of Education, 2020, RES ED PROV FAM
   Van Lancker W, 2020, LANCET PUBLIC HEALTH, V5, pE243, DOI 10.1016/S2468-2667(20)30084-0
   Wang CY, 2020, INT J ENV RES PUB HE, V17, DOI 10.3390/ijerph17051729
   Weissberg RP, 2004, ANN AM ACAD POLIT SS, V591, P86, DOI 10.1177/0002716203260093
   WHO, 2020, 204 WHO
NR 54
TC 1
Z9 1
U1 0
U2 3
PU EDUCATIONAL PUBLISHING FOUNDATION-AMERICAN PSYCHOLOGICAL ASSOC
PI WASHINGTON
PA 750 FIRST ST, NE, WASHINGTON, DC 20002-4242 USA
SN 1541-1559
EI 1939-148X
J9 PSYCHOL SERV
JI Psychol. Serv.
DI 10.1037/ser0000545
EA APR 2021
PG 13
WC Psychology, Clinical
WE Social Science Citation Index (SSCI)
SC Psychology
GA XS6XA
UT WOS:000733047900001
DA 2022-11-04
ER

PT J
AU Stefanatou, P
   Xenaki, LA
   Karagiorgas, I
   Ntigrintaki, AA
   Giannouli, E
   Malogiannis, IA
   Konstantakopoulos, G
AF Stefanatou, Pentagiotissa
   Xenaki, Lida-Alkisti
   Karagiorgas, Ioannis
   Ntigrintaki, Angeliki-Aikaterini
   Giannouli, Eleni
   Malogiannis, Ioannis A.
   Konstantakopoulos, George
TI Fear of COVID-19 Impact on Professional Quality of Life among Mental
   Health Workers
SO INTERNATIONAL JOURNAL OF ENVIRONMENTAL RESEARCH AND PUBLIC HEALTH
LA English
DT Article
DE fear of COVID-19; mental health workers; compassion satisfaction;
   compassion fatigue; burnout; secondary traumatic stress; ProQOL; Greece
ID BURNOUT; COMPASSION; FATIGUE; CARE
AB Several studies have examined the impact of the COVID-19 pandemic on healthcare workers' mental health, but only a few have investigated its detrimental effect on the mental well-being of mental health workers (MHWs). Background: The current study aimed to explore the effect of the fear of COVID-19 (FCV-19) on professional quality of life dimensions, namely compassion satisfaction (CS), burnout (BO), and secondary traumatic stress (STS) in MHWs above and beyond sociodemographic and professional factors. Methods: Hierarchical linear regression models were employed to examine the relationship of extreme FCV-19 with CS, BO, and STS in MHWs (n = 224), after considering sociodemographic variables as potential confounding factors. Extreme FCV-19 was operationalized as a binary variable with a cut-off score of >= 16.5 considered as extreme fear. Results: We found that extreme FCV-19 in MHWs is linked with increased compassion fatigue (BO and STS), and this relationship is exacerbated by younger age in regard to BO and by female gender concerning STS. CS remains unaffected by severe FCV-19, and it is higher in older participants. Conclusion: Organizational support is required to protect MHWs' mental well-being and ensure the quality of care they provide during prolonged crises, such as the COVID-19 pandemic. Measures that intensify a sense of safety, protection, and control against COVID-19 infections in mental health services should be included in the recommendations that may reduce BO and STS among MHWs.
C1 [Stefanatou, Pentagiotissa; Xenaki, Lida-Alkisti; Karagiorgas, Ioannis; Ntigrintaki, Angeliki-Aikaterini; Giannouli, Eleni; Malogiannis, Ioannis A.; Konstantakopoulos, George] Natl & Kapodistrian Univ Athens, Sch Med, Eginit Hosp, Dept Psychiat 1, Athens 11528, Greece.
RP Stefanatou, P (通讯作者)，Natl & Kapodistrian Univ Athens, Sch Med, Eginit Hosp, Dept Psychiat 1, Athens 11528, Greece.
EM pstefanatou@gmail.com
OI Giannouli, Eleni/0000-0003-1672-4727
CR Aafjes-van Doorn K, 2020, PSYCHOL TRAUMA-US, V12, pS148, DOI 10.1037/tra0000868
   Abdelghani M, 2020, MIDDLE EAST CURR PSY, V27, DOI 10.1186/s43045-020-00079-0
   Ahorsu DK, 2022, INT J MENT HEALTH AD, V20, P1537, DOI 10.1007/s11469-020-00270-8
   Aksoy YE, 2020, ARCH PSYCHIAT NURS, V34, P427, DOI 10.1016/j.apnu.2020.07.011
   Alexiou E, 2021, FRONT PSYCHIATRY, V12, DOI 10.3389/fpsyt.2021.770955
   Ariapooran S, 2022, ARCH PSYCHIAT NURS, V37, P76, DOI 10.1016/j.apnu.2021.05.005
   Bahl P, 2022, J INFECT DIS, V225, P1561, DOI 10.1093/infdis/jiaa189
   Balme E., 2015, BMJ, V351, P4709, DOI [10.1136/bmj.h4709, DOI 10.1136/BMJ.H4709]
   Bayhan GI, 2022, HUM VACC IMMUNOTHER, V18, DOI 10.1080/21645515.2021.2020017
   Baysal E, 2022, J NURS MANAGE, V30, P849, DOI 10.1111/jonm.13550
   Bell V, 2021, SOC PSYCH PSYCH EPID, V56, P1, DOI 10.1007/s00127-020-01990-x
   Bozdag F, 2021, PSYCHOL REP, V124, P2567, DOI 10.1177/0033294120965477
   Brillon P, 2022, J CLIN PSYCHOL, V78, P602, DOI 10.1002/jclp.23238
   Buselli R, 2021, PSYCHIAT RES, V299, DOI 10.1016/j.psychres.2021.113847
   Buselli R, 2020, INT J ENV RES PUB HE, V17, DOI 10.3390/ijerph17176180
   Chochol MD, 2021, ACAD PSYCHIATR, V45, P581, DOI 10.1007/s40596-021-01488-x
   Chutiyami M, 2022, FRONT PSYCHIATRY, V12, DOI 10.3389/fpsyt.2021.804525
   Cummings C, 2021, J INTERPERS VIOLENCE, V36, pNP5304, DOI 10.1177/0886260518799502
   Dwyer Meagan L, 2021, Kans J Med, V14, P121, DOI 10.17161/kjm.vol1415171
   El-Shabasy RM, 2022, INT J BIOL MACROMOL, V204, P161, DOI 10.1016/j.ijbiomac.2022.01.118
   Franza F, 2020, PSYCHIAT DANUB, V32, P10
   Galanis P, 2021, J ADV NURS, V77, P3286, DOI 10.1111/jan.14839
   Greenberg N, 2020, BMJ-BRIT MED J, V368, DOI 10.1136/bmj.m1211
   Grover S, 2020, INDIAN J PSYCHIAT, V62, P363, DOI 10.4103/psychiatry.IndianJPsychiatry_567_20
   Kandula Usha Rani, 2021, J Multidiscip Healthc, V14, P3571, DOI 10.2147/JMDH.S344055
   Karlafti Eleni, 2022, Psychiatriki, V33, P21, DOI 10.22365/jpsych.2022.067
   Klimecki OM, 2014, SOC COGN AFFECT NEUR, V9, P873, DOI 10.1093/scan/nst060
   Koh D, 2020, J OCCUP HEALTH, V62, DOI 10.1002/1348-9585.12128
   Koller S., 2016, INT J PSYCHOL STUDIE, V8, P41
   Konstantakopoulos G, 2020, COGN NEUROPSYCHIATRY, V25, P405, DOI 10.1080/13546805.2020.1829579
   Kumar S, 2005, INT J PSYCHIAT MED, V35, P405, DOI 10.2190/8XWB-AJF4-KPRR-LWMF
   Labrague LJ, 2021, J NURS MANAGE, V29, P395, DOI 10.1111/jonm.13168
   Leung T, 2022, PSYCHOL TRAUMA-US, DOI 10.1037/tra0001277
   Liberati E, 2021, BMC PSYCHIATRY, V21, DOI 10.1186/s12888-021-03261-8
   Lima Elizabeth Maria Freire de Araújo, 2021, Saúde debate, V45, P154, DOI 10.1590/0103-11042021e112
   Loukidou E, 2013, Psychiatriki, V24, P37
   Maltezou HC, 2022, J MED VIROL, V94, P1465, DOI 10.1002/jmv.27465
   Manning-Jones S, 2016, NEW ZEAL J PSYCHOL, V45, P20
   Mao AM, 2021, BMC NURS, V20, DOI 10.1186/s12912-021-00539-w
   McLean CP, 2009, CLIN PSYCHOL REV, V29, P496, DOI 10.1016/j.cpr.2009.05.003
   Minelli A, 2022, BRAIN SCI, V12, DOI 10.3390/brainsci12030408
   Mino MV, 2021, PSYCHIAT DANUB, V33, pS114
   Misouridou Evdokia, 2021, Mater Sociomed, V33, P179, DOI 10.5455/msm.2021.33.179-183
   Nikopoulou VA, 2022, INT J MENT HEALTH AD, V20, P907, DOI 10.1007/s11469-020-00414-w
   Norcross JC, 2005, AM PSYCHOL, V60, P840, DOI 10.1037/0003-066X.60.8.840
   Pakpour A.H., 2020, J CONCURRENT DISORDE, V2, P58, DOI DOI 10.54127/WCIC8036
   Pakpour AH, 2021, INT J MENT HEALTH AD, V19, P2407, DOI 10.1007/s11469-020-00334-9
   Pappa S, 2021, INT J ENV RES PUB HE, V18, DOI 10.3390/ijerph18094457
   Pereira-Sanchez V, 2020, LANCET PSYCHIAT, V7, pE29, DOI 10.1016/S2215-0366(20)30153-X
   Su PA, 2021, J MULTIDISCIP HEALTH, V14, P3485, DOI 10.2147/JMDH.S330533
   Power K., 2020, Sustainability: Science, Practice & Policy, V17, P67, DOI 10.1080/15487733.2020.1776561
   Probst T, 2020, FRONT PSYCHOL, V11, DOI 10.3389/fpsyg.2020.559100
   Rapisarda F, 2022, INT J ENV RES PUB HE, V19, DOI 10.3390/ijerph19073806
   Rapisarda F, 2020, INT J ENV RES PUB HE, V17, DOI 10.3390/ijerph17228615
   Ruiz-Fernandez MD, 2021, RES NURS HEALTH, V44, P620, DOI 10.1002/nur.22158
   Sarfraz M, 2022, INT J ENV RES PUB HE, V19, DOI 10.3390/ijerph19052657
   Serrao C, 2022, FRONT PSYCHOL, V13, DOI 10.3389/fpsyg.2022.814109
   Stamm B., 2010, CONCISE PROQOL MANUA
   Stamm B.H, PROFESSIONAL QUALITY
   Stefanatou P, 2022, DISABIL REHABIL, DOI 10.1080/09638288.2022.2040610
   Stefanatou P, 2018, PSYCHIAT RES, V267, P249, DOI 10.1016/j.psychres.2018.06.029
   Steudte-Schmiedgen S, 2021, FRONT PSYCHIATRY, V12, DOI 10.3389/fpsyt.2021.686667
   Sun YY, 2021, INT J SOC PSYCHIATR, V67, P737, DOI 10.1177/0020764020972131
   Tsipropoulou V, 2021, INT J MENT HEALTH AD, V19, P2279, DOI 10.1007/s11469-020-00319-8
   Voitsidis P, 2021, PSYCHOL PSYCHOTHER-T, V94, P884, DOI 10.1111/papt.12315
   West CP, 2016, LANCET, V388, P2272, DOI 10.1016/S0140-6736(16)31279-X
   WHO, ROLL UPD COR DIS COV
   Willyard Cassandra, MEN GROW MIN
   Xenaki LA, 2022, SCHIZOPHR RES, V240, P24, DOI 10.1016/j.schres.2021.11.039
   Xie XM, 2021, J PSYCHIATR RES, V135, P289, DOI 10.1016/j.jpsychires.2021.01.023
   Yoruk S, 2022, STRESS HEALTH, V38, P746, DOI 10.1002/smi.3129
   Zhu HJ, 2022, NURS OPEN, V9, P2013, DOI 10.1002/nop2.1211
NR 72
TC 0
Z9 0
U1 1
U2 1
PU MDPI
PI BASEL
PA ST ALBAN-ANLAGE 66, CH-4052 BASEL, SWITZERLAND
EI 1660-4601
J9 INT J ENV RES PUB HE
JI Int. J. Environ. Res. Public Health
PD AUG
PY 2022
VL 19
IS 16
AR 9949
DI 10.3390/ijerph19169949
PG 14
WC Environmental Sciences; Public, Environmental & Occupational Health
WE Science Citation Index Expanded (SCI-EXPANDED); Social Science Citation Index (SSCI)
SC Environmental Sciences & Ecology; Public, Environmental & Occupational
   Health
GA 4C7BC
UT WOS:000846602900001
PM 36011583
OA gold, Green Published
DA 2022-11-04
ER

PT J
AU Camacho, A
   Correia, N
   Zaccoletti, S
   Daniel, JR
AF Camacho, Ana
   Correia, Nadine
   Zaccoletti, Sonia
   Daniel, Joao R.
TI Anxiety and Social Support as Predictors of Student Academic Motivation
   During the COVID-19
SO FRONTIERS IN PSYCHOLOGY
LA English
DT Article
DE COVID-19; pandemic; students; academic motivation; anxiety; social
   support; remote learning; parents' perceptions
ID SCHOOL-ACHIEVEMENT; SELF-DETERMINATION; MULTIPLE-ITEM; SINGLE-ITEM;
   ADOLESCENTS; TEACHERS; PARENTS; INTERVENTIONS; INTELLIGENCE; ENGAGEMENT
AB In this study we examined whether parents' perceptions of students' anxiety as well as perceived support from both teachers and classmates were predictive of changes in students' academic motivation during the first wave of COVID-19. To this end, we used a retrospective pretest-posttest design together with a latent change score model to analyze our data. From April to May of 2020, 394 Portuguese parents of students in grades 1-9 participated in this study. Our results showed that students' anxiety and teachers' social support, as perceived by parents, were highly significant predictors of academic motivation changes. Specifically, we found a negative effect of anxiety and a positive effect of teachers' social support on students' academic motivation. Our results did not show, however, a significant predictive role of classmates' social support. This study provides an important contribution to further understand the intrapersonal and interpersonal factors that are associated with the decline of students' academic motivation during the COVID-19 pandemic. The pivotal role of teachers in sustaining students' academic motivation and other relevant educational implications for the ongoing pandemic are discussed.
C1 [Camacho, Ana] Univ Porto, Fac Psychol & Educ Sci, Porto, Portugal.
   [Camacho, Ana] Polytech Porto, Sch Hlth, Porto, Portugal.
   [Correia, Nadine] Inst Univ Lisboa ISCTE IUL, CIS IUL, Lisbon, Portugal.
   [Zaccoletti, Sonia] Univ Padua, Dept Dev & Socializat Psychol, Padua, Italy.
   [Daniel, Joao R.] ISPA Inst Univ, William James Ctr Res, Lisbon, Portugal.
RP Camacho, A (通讯作者)，Univ Porto, Fac Psychol & Educ Sci, Porto, Portugal.; Camacho, A (通讯作者)，Polytech Porto, Sch Hlth, Porto, Portugal.; Correia, N (通讯作者)，Inst Univ Lisboa ISCTE IUL, CIS IUL, Lisbon, Portugal.
EM anacamacho@fpce.up.pt; nadine_correia@iscte-iul.pt
RI Correia, Nadine/GPF-9272-2022; Daniel, João R./D-4068-2015
OI Daniel, João R./0000-0001-6609-2014; Camacho, Ana/0000-0001-5328-966X
FU Portuguese Foundation for Science and Technology [FCT/UIDB/04810/2020]
FX AC was supported by a doctoral grant from the Portuguese Foundation for
   Science and Technology (grant SFRH/BD/116281/2016). JD was supported by
   the Portuguese Foundation for Science and Technology
   (FCT/UIDB/04810/2020).
CR Ahmad F, 2014, BMC HEALTH SERV RES, V14, DOI 10.1186/1472-6963-14-398
   Alemany-Arrebola I, 2020, FRONT PSYCHOL, V11, DOI 10.3389/fpsyg.2020.570017
   Allerhand L.A., 2020, PRELIMINARY INVESTIG
   Anderman EM, 2017, HANDBOOK OF COMPETENCE AND MOTIVATION, 2 EDITION, P604
   Archambault I, 2009, J SCHOOL HEALTH, V79, P408, DOI 10.1111/j.1746-1561.2009.00428.x
   Flores MA, 2020, J EDUC TEACHING, V46, P507, DOI 10.1080/02607476.2020.1799709
   Atnafu M., 2012, ETHIOPIAN J ED SCI, V8, P53
   Aucejo EM, 2020, J PUBLIC ECON, V191, DOI 10.1016/j.jpubeco.2020.104271
   Bergkvist L, 2007, J MARKETING RES, V44, P175, DOI 10.1509/jmkr.44.2.175
   Bokhorst CL, 2010, SOC DEV, V19, P417, DOI 10.1111/j.1467-9507.2009.00540.x
   Cachon-Zagalaz J, 2020, FRONT PSYCHOL, V11, DOI 10.3389/fpsyg.2020.569348
   Camacho A, 2021, EDUC PSYCHOL REV, V33, P213, DOI 10.1007/s10648-020-09530-4
   Cao WJ, 2020, PSYCHIAT RES, V287, DOI 10.1016/j.psychres.2020.112934
   Cerasoli CP, 2014, PSYCHOL BULL, V140, P980, DOI 10.1037/a0035661
   Chen QN, 2020, LANCET PSYCHIAT, V7, pE15, DOI 10.1016/S2215-0366(20)30078-X
   Cook TD, 2002, CHILD DEV, V73, P1283, DOI 10.1111/1467-8624.00472
   Cornoldi C, 2005, AMOS 8 15 ABILIT MOT
   Deci EL., 1985, INTRINSIC MOTIVATION, pp. 113, DOI [10.1007/978-1-4899-2271-7_5, 10.1007/978-1-4899-2271-7]
   Decree-Law no. 14/2020, 2020, NTR
   Di Pietro G., 2020, LIKELY IMPACT COVID
   Duan L, 2020, LANCET PSYCHIAT, V7, P300, DOI 10.1016/S2215-0366(20)30073-0
   EACEA/EURYDICE, 2019, PORT OV KEY FEAT ED
   Eccles J. S., 2003, BLACKWELL HDB ADOLES, P129
   Elliot A. J., 2017, HDB COMPETENCE MOTIV, V2nd
   Eysenck M. W., 1992, ANXIETY COGNITIVE PE
   Farmer TW, 1996, EXCEPT CHILDREN, V62, P431, DOI 10.1177/001440299606200504
   Februanti S., 2020, TALENT DEV EXCELLENC, V12, P1791
   Fisher GG, 2016, J OCCUP HEALTH PSYCH, V21, P3, DOI 10.1037/a0039139
   Furrer C, 2003, J EDUC PSYCHOL, V95, P148, DOI 10.1037/0022-0663.95.1.148
   Gilger J. W., 1992, J APPL DEV PSYCHOL, V13, P235, DOI DOI 10.1016/0193-3973(92)90031-C
   Green-Demers I., 2006, P 7 ANN C SOC PERS S
   Grolnick W. S., 2009, HDB MOTIVATION SCH, P279, DOI DOI 10.1002/DA.20241
   Guay F, 2010, LEARN INDIVID DIFFER, V20, P644, DOI 10.1016/j.lindif.2010.08.001
   Guay F, 2008, CAN PSYCHOL, V49, P233, DOI 10.1037/a0012758
   High AC, 2015, HUM COMMUN RES, V41, P459, DOI 10.1111/hcre.12061
   Hlremath P, 2020, ASIAN J PSYCHIATR, V51, DOI 10.1016/j.ajp.2020.102088
   Hoeppner BB, 2011, J SUBST ABUSE TREAT, V41, P305, DOI 10.1016/j.jsat.2011.04.005
   Hombrados-Mendieta MI, 2012, J COMMUNITY PSYCHOL, V40, P645, DOI 10.1002/jcop.20523
   Jiang Y, 2015, LEARN INDIVID DIFFER, V40, P41, DOI 10.1016/j.lindif.2015.04.012
   Kievit RA, 2018, DEV COGN NEUROS-NETH, V33, P99, DOI 10.1016/j.dcn.2017.11.007
   Konig J, 2020, EUR J TEACH EDUC, V43, P608, DOI 10.1080/02619768.2020.1809650
   Kriegbaum K, 2018, EDUC RES REV-NETH, V25, P120, DOI 10.1016/j.edurev.2018.10.001
   Kriegbaum K, 2015, LEARN INDIVID DIFFER, V43, P140, DOI 10.1016/j.lindif.2015.08.026
   Ladd G., 2009, HDB COMPETENCE MOTIV, P323
   Lai E. R., 2011, MOTIVATION LIT REV R
   Lazowski RA, 2016, REV EDUC RES, V86, P602, DOI 10.3102/0034654315617832
   Legault L, 2006, J EDUC PSYCHOL, V98, P567, DOI 10.1037/0022-0663.98.3.567
   LEMPERS JD, 1992, J YOUTH ADOLESCENCE, V21, P53, DOI 10.1007/BF01536983
   Li XG, 2020, FRONT PSYCHOL, V11, DOI 10.3389/fpsyg.2020.02024
   Little TD, 2020, INT J BEHAV DEV, V44, P175, DOI 10.1177/0165025419877973
   Ma HJ, 2021, HEALTH COMMUN, V36, P1598, DOI 10.1080/10410236.2020.1775439
   Markman AB, 2005, J EXP THEOR ARTIF IN, V17, P371, DOI 10.1080/09528130500283915
   Masten AS, 2001, AM PSYCHOL, V56, P227, DOI 10.1037/0003-066X.56.3.227
   Murphy PK, 2000, CONTEMP EDUC PSYCHOL, V25, P3, DOI 10.1006/ceps.1999.1019
   Omidvar H, 2013, J SCHOOL PSYCHOL, V2, P6
   Owens JS, 2020, SCH MENT HEALTH, V12, P38, DOI 10.1007/s12310-019-09347-9
   Pasion R, 2021, ACCOUNT RES J, V34, P246, DOI 10.1108/ARJ-09-2020-0286
   Putwain D, 2007, BRIT EDUC RES J, V33, P207, DOI 10.1080/01411920701208258
   R Development Core Team, 2020, R LANG ENV STAT COMP
   Reeve J., 2002, HDB SELF DETERMINATI, P183
   REID M, 1989, CHILD DEV, V60, P896, DOI 10.2307/1131031
   Rodriguez-Hidalgo AJ, 2020, FRONT PSYCHOL, V11, DOI 10.3389/fpsyg.2020.591797
   Rosseel Y, 2012, J STAT SOFTW, V48, P1, DOI 10.18637/jss.v048.i02
   Rubin GJ, 2020, BMJ-BRIT MED J, V368, DOI 10.1136/bmj.m313
   Ryan R.M., 2002, HDB SELF DETERMINATI, P3, DOI DOI 10.1007/978-1-4899-2271-7_5
   Ryan R.M., 1994, J EARLY ADOLESC, V14, P226, DOI [DOI 10.1177/027243169401400207, 10.1177/027243169401400207]
   Ryan RM, 2020, CONTEMP EDUC PSYCHOL, V61, DOI 10.1016/j.cedpsych.2020.101860
   Ryan RM, 2000, CONTEMP EDUC PSYCHOL, V25, P54, DOI 10.1006/ceps.1999.1020
   Sackes M, 2016, EUR EARLY CHILD EDUC, V24, P857, DOI 10.1080/1350293X.2014.996422
   Saravanan C, 2020, FRONT PSYCHIATRY, V11, DOI 10.3389/fpsyt.2020.582189
   Selye H., 1956, J BONE JOINT SURG
   Song J, 2015, J EDUC PSYCHOL, V107, P821, DOI 10.1037/edu0000016
   Taylor G, 2014, CONTEMP EDUC PSYCHOL, V39, P342, DOI 10.1016/j.cedpsych.2014.08.002
   Taylor M, 2010, POPUL HEALTH METR, V8, DOI 10.1186/1478-7954-8-28
   Tezci E, 2015, ANTHROPOLOGIST, V22, P284, DOI 10.1080/09720073.2015.11891879
   Tost J.R., 2018, N AM J PSYCHOL, V20, P715
   UN, 2020, ED COVID 19
   Unger S, 2020, INT J TECH EDUC SCI, DOI [10.46328/ijtes.v4i4.107, DOI 10.46328/IJTES.V4I4.107]
   Wentzel K.R., 2009, HDB MOTIVATION SCH, P301
   Wentzel KR, 2010, CONTEMP EDUC PSYCHOL, V35, P193, DOI 10.1016/j.cedpsych.2010.03.002
   Wentzel KR, 1998, J EDUC PSYCHOL, V90, P202, DOI 10.1037/0022-0663.90.2.202
   Wigfield A, 2007, EDUC PSYCHOL-US, V42, P191, DOI 10.1080/00461520701621038
   Wigfield A, 2020, CONTEMP EDUC PSYCHOL, V61, DOI 10.1016/j.cedpsych.2020.101872
   Williams G., 2016, PSYCHOLOGY, V7, P753, DOI [10.4236/psych.2016.76078, DOI 10.4236/PSYCH.2016.76078]
   Zaccoletti S, 2020, FRONT PSYCHOL, V11, DOI 10.3389/fpsyg.2020.592670
NR 85
TC 4
Z9 4
U1 14
U2 39
PU FRONTIERS MEDIA SA
PI LAUSANNE
PA AVENUE DU TRIBUNAL FEDERAL 34, LAUSANNE, CH-1015, SWITZERLAND
SN 1664-1078
J9 FRONT PSYCHOL
JI Front. Psychol.
PD MAY 24
PY 2021
VL 12
AR 644338
DI 10.3389/fpsyg.2021.644338
PG 11
WC Psychology, Multidisciplinary
WE Social Science Citation Index (SSCI)
SC Psychology
GA SN5CH
UT WOS:000658307100001
PM 34108910
OA Green Published, gold
DA 2022-11-04
ER

PT J
AU Ren, ZQ
   Tan, JY
   Huang, BY
   Cheng, JQ
   Huang, YH
   Xu, P
   Fang, XB
   Li, HJ
   Zhang, DM
   Gao, YH
AF Ren, Zhiqiang
   Tan, Jianyi
   Huang, Baoying
   Cheng, Jinqun
   Huang, Yanhong
   Xu, Peng
   Fang, Xuanbi
   Li, Hongjuan
   Zhang, Dongmei
   Gao, Yanhui
TI Association between 24-Hour Movement Behaviors and Smartphone Addiction
   among Adolescents in Foshan City, Southern China: Compositional Data
   Analysis
SO INTERNATIONAL JOURNAL OF ENVIRONMENTAL RESEARCH AND PUBLIC HEALTH
LA English
DT Article
DE 24-Hour movement behaviors; smartphone addiction; COVID-19;
   compositional analysis
ID MOBILE PHONE ADDICTION; PHYSICAL-ACTIVITY; SEDENTARY BEHAVIOR; SLEEP
   QUALITY; USE SEVERITY; ANXIETY; PREVALENCE; STUDENTS; TIME; EPIDEMIOLOGY
AB Smartphone addiction has become a public health issue. To help reduce smartphone addiction, we assessed the combined effect of 24-Hour Movement Behaviors on smartphone addiction during Corona Virus Disease 2019 (COVID-19) home confinement in Foshan, China. Data were collected in a sample of 1323 senior middle school students ((mean age +/- standard deviation): 16.4 +/- 0.9 years; 43.46% males) during the COVID-19 lockdown. Their 24-Hour movement behaviors were assessed by a self-reported questionnaire, The Smartphone Addiction Scale-Short Version (SAS-SV). The compositional multiple linear regression model and compositional isotemporal substitution model were used to examine the association between the time budget composition of the day and smartphone addiction. Smartphone addiction occurred in 671 (50.72%) of the 1323 students. Compared with smartphone-addicted adolescents, non-smartphone-addicted adolescents had more moderate-to-vigorous physical activity (MVPA) and sleep duration (SLP), and less sedentary behavior (SB). The distribution of time spent in 24-Hour movement behaviors was significantly associated with smartphone addiction. The negative effect was found for the proportion of time spent in MVPA or SLP (ilr(1-MVPA) = -0.453, p < 0.001. ilr(1-SLP) = -3.641, p < 0.001, respectively) relative to the other three behaviors. Conversely, SB was positively associated with the score of smartphone addiction (ilr(1-SB) = 2.641, p < 0.001). Reallocating one behavior to remaining behaviors was associated with smartphone addiction. Noticeably, the effects of one behavior replacing another behavior and of one behavior being displaced by another behavior were asymmetric. The 24-Hour movement behaviors of adolescents are closely related to smartphone addiction, and future intervention studies should focus on the compositional attribute of 24-Hour movement behaviors.
C1 [Ren, Zhiqiang; Tan, Jianyi; Huang, Baoying; Cheng, Jinqun; Huang, Yanhong; Xu, Peng] Guangdong Pharmaceut Univ, Sch Publ Hlth, Dept Epidemiol & Biostat, Guangzhou 510315, Peoples R China.
   [Fang, Xuanbi] Jinan Univ, Sch Basic Med & Publ Hlth, Dept Med Stat, Guangzhou 510632, Peoples R China.
   [Li, Hongjuan] Beijing Sport Univ, Sch Sport Sci, Beijing 100084, Peoples R China.
   [Zhang, Dongmei] Guangdong Pharmaceut Univ, Sch Publ Hlth, Dept Publ Hlth Management & Social Med, 283 Jianghai Rd, Guangzhou 510315, Peoples R China.
   [Gao, Yanhui] Jinan Univ, Sch Basic Med & Publ Hlth, Dept Epidemiol & Hlth Stat, 601 Huangpu Ave West, Guangzhou 510632, Peoples R China.
RP Zhang, DM (通讯作者)，Guangdong Pharmaceut Univ, Sch Publ Hlth, Dept Publ Hlth Management & Social Med, 283 Jianghai Rd, Guangzhou 510315, Peoples R China.; Gao, YH (通讯作者)，Jinan Univ, Sch Basic Med & Publ Hlth, Dept Epidemiol & Hlth Stat, 601 Huangpu Ave West, Guangzhou 510632, Peoples R China.
EM dindong204@163.com; gao_yanhui@163.com
RI huang, yan/GWM-4747-2022
FU National Social Science Foundation Educational Key Project [ALA190015];
   research on Comprehensive Intervention and Evaluation System of Chinese
   Students' Physical Health
FX National Social Science Foundation Educational Key Project (Grant
   ALA190015), research on Comprehensive Intervention and Evaluation System
   of Chinese Students' Physical Health.
CR Ainsworth BE, 2000, MED SCI SPORT EXER, V32, pS498, DOI 10.1097/00005768-200009001-00009
   AITCHISON J, 1982, J ROY STAT SOC B MET, V44, P139
   [Anonymous], UKK I HLTH PROMOTION
   [Anonymous], 2019, GUID PHYS ACT SED BE
   Bauman A, 2011, AM J PREV MED, V41, P228, DOI 10.1016/j.amepre.2011.05.003
   Bianchi A, 2005, CYBERPSYCHOL BEHAV, V8, P39, DOI 10.1089/cpb.2005.8.39
   Boumosleh JM, 2017, PLOS ONE, V12, DOI 10.1371/journal.pone.0182239
   Cazzulino F, 2014, TRAFFIC INJ PREV, V15, P234, DOI 10.1080/15389588.2013.822075
   Chambers RA, 2003, AM J PSYCHIAT, V160, P1041, DOI 10.1176/appi.ajp.160.6.1041
   Chaput JP, 2014, INT J ENV RES PUB HE, V11, P12575, DOI 10.3390/ijerph111212575
   Chastin SFM, 2015, PLOS ONE, V10, DOI 10.1371/journal.pone.0139984
   Choliz M, 2010, ADDICTION, V105, P373, DOI 10.1111/j.1360-0443.2009.02854.x
   Colley Rachel C, 2011, Health Rep, V22, P15
   Cyberspace Administration of China, 47 CHIN STAT REP INT
   Demirci K, 2015, J BEHAV ADDICT, V4, P85, DOI 10.1556/2006.4.2015.010
   Draper CE, 2020, J PHYS ACT HEALTH, V17, P109, DOI 10.1123/jpah.2019-0187
   Dumuid D, 2018, MATURITAS, V110, P104, DOI 10.1016/j.maturitas.2018.02.003
   Dumuid D, 2019, STAT METHODS MED RES, V28, P846, DOI 10.1177/0962280217737805
   Egozcue JJ, 2003, MATH GEOL, V35, P279, DOI 10.1023/A:1023818214614
   Elhai JD, 2020, J AFFECT DISORDERS, V274, P576, DOI 10.1016/j.jad.2020.05.080
   Elhai JD, 2017, J AFFECT DISORDERS, V207, P251, DOI 10.1016/j.jad.2016.08.030
   Hawi NS, 2017, BEHAV INFORM TECHNOL, V36, P1046, DOI 10.1080/0144929X.2017.1336254
   Huckins JF, 2020, J MED INTERNET RES, V22, DOI 10.2196/20185
   Jiang ZC, 2016, BMC PSYCHIATRY, V16, DOI 10.1186/s12888-016-1131-z
   Jurakic D., 2019, MEDICUS, V28, P143
   Keyes KM, 2015, PEDIATRICS, V135, P460, DOI 10.1542/peds.2014-2707
   Kim E, 2018, COMPUT HUM BEHAV, V84, P264, DOI 10.1016/j.chb.2018.02.037
   Kim HJ, 2017, J BEHAV ADDICT, V6, P699, DOI 10.1556/2006.6.2017.070
   Kim SE, 2015, J BEHAV ADDICT, V4, P200, DOI 10.1556/2006.4.2015.028
   Kim Y., 2020, CHRONOBIOL MED, V2, P32, DOI [10.33069/cim.2020.0004, DOI 10.33069/CIM.2020.0004]
   Konan N, 2019, J EDUC FUTUR, P63
   Kuzik N, 2017, BMC PUBLIC HEALTH, V17, DOI 10.1186/s12889-017-4851-1
   Kwon M, 2013, PLOS ONE, V8, DOI 10.1371/journal.pone.0083558
   Lemola S, 2015, J YOUTH ADOLESCENCE, V44, P405, DOI 10.1007/s10964-014-0176-x
   Liu QQ, 2018, COMPUT HUM BEHAV, V87, P247, DOI 10.1016/j.chb.2018.06.006
   Liu QQ, 2017, COMPUT HUM BEHAV, V72, P108, DOI 10.1016/j.chb.2017.02.042
   Liu SJ, 2019, INT J ENV RES PUB HE, V16, DOI 10.3390/ijerph16203912
   Lopez-Fernandez O, 2014, CYBERPSYCH BEH SOC N, V17, P91, DOI 10.1089/cyber.2012.0260
   Lourenco C.L.M., 2019, REV BRAS ATIV F SICA, V24, P1, DOI [10.12820/rbafs.24e0078, DOI 10.12820/RBAFS.24E0078]
   Luk TT, 2018, J BEHAV ADDICT, V7, P1157, DOI 10.1556/2006.7.2018.105
   Matricciani L, 2012, SLEEP MED REV, V16, P203, DOI 10.1016/j.smrv.2011.03.005
   Mo L.F, 2007, J JIANGHAN U WUHAN C, P91
   New Zealand Ministry of Health, SIT LESS MOV MOR SLE
   Okely AD, 2017, BMC PUBLIC HEALTH, V17, DOI 10.1186/s12889-017-4867-6
   Pedisic Z, 2017, KINESIOLOGY, V49, P252
   Pedisic Z, 2014, KINESIOLOGY, V46, P135
   Pereira FS, 2020, CYBERPSYCH BEH SOC N, V23, P619, DOI 10.1089/cyber.2019.0257
   Polero P, 2021, INT J ENV RES PUB HE, V18, DOI 10.3390/ijerph18010065
   Potter GDM, 2016, ENDOCR REV, V37, P584, DOI 10.1210/er.2016-1083
   Qin F, 2020, INT J ENV RES PUB HE, V17, DOI 10.3390/ijerph17145170
   Randler C, 2016, J BEHAV ADDICT, V5, P465, DOI 10.1556/2006.5.2016.056
   Rodriguez-Ayllon M, 2019, SPORTS MED, V49, P1383, DOI 10.1007/s40279-019-01099-5
   Sheehan CM, 2019, SLEEP, V42, DOI 10.1093/sleep/zsy221
   Toda M, 2008, SOC BEHAV PERSONAL, V36, P765, DOI 10.2224/sbp.2008.36.6.765
   Tremblay MS, 2016, APPL PHYSIOL NUTR ME, V41, pS311, DOI [10.1139/apnm-2016-0151, 10.1139/apnm-2016-0203]
   Wang N, 2018, PUBLIC HEALTH, V163, P67, DOI 10.1016/j.puhe.2018.06.019
   Wang PC, 2017, J BEHAV ADDICT, V6, P708, DOI 10.1556/2006.6.2017.079
   Wang PY, 2019, PLOS ONE, V14, DOI 10.1371/journal.pone.0214769
   Wang Z. Y, 1984, J SHANGHAI PSYCHIAT, P73
   Xiang MQ, 2020, FRONT PSYCHOL, V10, DOI 10.3389/fpsyg.2019.03032
   Yang G, 2019, INT J ENV RES PUB HE, V16, DOI 10.3390/ijerph16214098
   Zhu Z, 2017, J SPORT HEALTH SCI, V6, P395, DOI 10.1016/j.jshs.2017.09.003
   Zou YF, 2019, BMC PEDIATR, V19, DOI 10.1186/s12887-019-1699-9
NR 63
TC 0
Z9 0
U1 9
U2 9
PU MDPI
PI BASEL
PA ST ALBAN-ANLAGE 66, CH-4052 BASEL, SWITZERLAND
EI 1660-4601
J9 INT J ENV RES PUB HE
JI Int. J. Environ. Res. Public Health
PD AUG
PY 2022
VL 19
IS 16
AR 9942
DI 10.3390/ijerph19169942
PG 13
WC Environmental Sciences; Public, Environmental & Occupational Health
WE Science Citation Index Expanded (SCI-EXPANDED); Social Science Citation Index (SSCI)
SC Environmental Sciences & Ecology; Public, Environmental & Occupational
   Health
GA 4B5WN
UT WOS:000845847400001
PM 36011576
OA Green Published, gold
DA 2022-11-04
ER

PT J
AU Kovar, CL
   Pestaner, M
   Corbett, RW
   Rose, CL
AF Kovar, Cheryl L.
   Pestaner, Mitzi
   Corbett, Robin Webb
   Rose, Carol Lynn
TI HPV vaccine promotion: Snapshot of two health departments during the
   COVID-19 pandemic
SO PUBLIC HEALTH NURSING
LA English
DT Article
DE adolescents; COVID-19; health department; HPV vaccines; public health;
   vaccination
ID UNITED-STATES
AB The COVID-19 pandemic has impacted routine health care services including immunization delivery. The most common sexually transmitted infection in the United States is the human papillomavirus (HPV), and its sequelae may be prevented by vaccination. Sequelae that can develop if one's immune system is not able to clear the infection include warts, precancerous lesions, and cancer. The American College of Obstetricians & Gynecologists (ACOG) reports almost everyone who is sexually active will encounter the virus at some time during their life. Most of the estimated 79 million infections occur among people who are in their late teens or early 20s. Since 2006, there has been a vaccine available to prevent HPV infections in both males and females; however, administration of this vaccine has only been about half the rate of other vaccines and vaccine hesitancy may play a role. Public health nurses are vital in providing accurate and nonjudgmental vaccine education to their clients, especially unaccompanied minors seeking care in public health department clinics. This paper will explore the recommendations for providing this vaccine as well as a snapshot of current practice in two health departments in the Southeast region of the United States during the COVID-19 pandemic.
C1 [Kovar, Cheryl L.] East Carolina Univ, Coll Nursing, Adv Nursing Practice & Educ Dept, Greenville, NC 27858 USA.
   [Pestaner, Mitzi] East Carolina Univ, Coll Nursing, 3122 Hlth Sci Bldg,Mail Stop 162, Greenville, NC 27858 USA.
   [Corbett, Robin Webb] East Carolina Univ, Coll Nursing, Chair Adv Nursing Practice & Educ Dept, Greenville, NC 27858 USA.
   [Rose, Carol Lynn] North Carolina Dept Hlth & Human Serv, Div Publ Hlth, Communicable Dis Branch, Training Program, Raleigh, NC USA.
RP Kovar, CL (通讯作者)，East Carolina Univ, Coll Nursing, 3122 Hlth Sci Bldg,Mail Stop 162, Greenville, NC 27858 USA.
EM kovarc15@ecu.edu
OI Kovar, Cheryl/0000-0001-5993-2919
CR American Nurses Association, 2019, AM NURS ASS TAK ACT
   Association of State and Territorial Health Officials, 2020, ASTHO PROF STAT PUBL
   Bashshur RL, 2020, TELEMED E-HEALTH, V26, P1310, DOI 10.1089/tmj.2020.0328
   Bramer CA, 2020, AM J TRANSPLANT, V20, P1930, DOI 10.1111/ajt.16112
   Brittain AW, 2018, AM J PREV MED, V55, P725, DOI 10.1016/j.amepre.2018.06.010
   Carhart MY, 2018, J PEDIATR NURS, V42, P1, DOI 10.1016/j.pedn.2018.05.008
   Centers for Disease Control and Prevention [CDC] National Center for HIV AIDS Viral Hepatitis STD and TB Prevention Division of STD Prevention, 2019, GEN HPV INF CDC FACT
   Coyne-Beasley Tamera, 2016, N C Med J, V77, P402
   Cucinotta Domenico, 2020, Acta Biomed, V91, P157, DOI 10.23750/abm.v91i1.9397
   Elam-Evans LD, 2020, MMWR-MORBID MORTAL W, V69, P1109, DOI 10.15585/mmwr.mm6933a1
   English A, 2008, PEDIATRICS, V121, pS85, DOI 10.1542/peds.2007-1115J
   Fisher H, 2019, VACCINE, V37, P417, DOI 10.1016/j.vaccine.2018.12.007
   Ford CA, 2014, J ADOLESCENT HEALTH, V54, P183, DOI 10.1016/j.jadohealth.2013.07.028
   Health RESOURCES & Services Administration [HRSA], 2021, 340B DRUG PRICING PR
   Holloway GL, 2019, J PEDIATR NURS, V44, P31, DOI 10.1016/j.pedn.2018.10.006
   McDonald HI, 2020, EUROSURVEILLANCE, V25, P7, DOI 10.2807/1560-7917.ES.2020.25.19.2000848
   Milton CL, 2018, NURS SCI QUART, V31, P15, DOI 10.1177/0894318417741099
   Petrosky E, 2015, MMWR-MORBID MORTAL W, V64, P300
   Reynolds MS, 2021, J EMERG NURS, V47, P198, DOI 10.1016/j.jen.2020.09.002
   Santoli JM, 2020, MMWR-MORBID MORTAL W, V69, P591, DOI 10.15585/mmwr.mm6919e2
   Saso A, 2020, VACCINES-BASEL, V8, DOI 10.3390/vaccines8030556
   Shawhan A, 2019, JNP-J NURSE PRACT, V15, P559, DOI 10.1016/j.nurpra.2019.04.013
   The American College of Obstetricians and Gynecologists [ACOG], 2017, FREQUENTLY ASKED QUE
   U.S. Food & Drug Administration [FDA], 2009, FDA APPROVES NEW VAC
   UNICEF, 2020, WHO UNICEF WARN DECL
   Yukl G.A., 2020, LEADERSHIP ORG, V9th
NR 26
TC 4
Z9 4
U1 1
U2 3
PU WILEY
PI HOBOKEN
PA 111 RIVER ST, HOBOKEN 07030-5774, NJ USA
SN 0737-1209
EI 1525-1446
J9 PUBLIC HEALTH NURS
JI Public Health Nurs.
PD SEP
PY 2021
VL 38
IS 5
BP 715
EP 719
DI 10.1111/phn.12900
EA MAY 2021
PG 5
WC Public, Environmental & Occupational Health; Nursing
WE Science Citation Index Expanded (SCI-EXPANDED); Social Science Citation Index (SSCI)
SC Public, Environmental & Occupational Health; Nursing
GA UM3TC
UT WOS:000646170000001
PM 33938032
OA Green Published, Bronze
DA 2022-11-04
ER

PT J
AU MacDonald, M
   Dellis, A
   Mathews, S
   Marco, JL
AF MacDonald, Mandi
   Dellis, Andrew
   Mathews, Shanaaz
   Marco, Jenna-Lee
TI Implementing E-mentoring with care-experienced youth under "lock-down" -
   a South African experience
SO JOURNAL OF CHILDRENS SERVICES
LA English
DT Article
DE South Africa; Mentoring; Leaving care; e-mentoring; Care-experienced
   youth; Pandemic response
AB Purpose This paper aims to describe the challenges and potential benefits of moving a mentoring programme for young people in care and care leavers to an online mode of delivery in response to the South African Government's efforts to curb the spread of the novel coronavirus disease COVID-19. Design/methodology/approach A descriptive account incorporating reflections from staff responsible for the move to e-mentoring and from South African and UK researchers undertaking an exploratory study of mentoring vulnerable youth at the time when COVID-19 restrictions were imposed. Findings E-mentoring can provide an effective means to maintaining the essential elements of a well-established mentoring programme for young people in care and care leavers under government enforced "lock-down". E-mentoring presents particular challenges and benefits in the South African context. Youth in care and care leavers have unequal access to a digital infrastructure, but this can be overcome by investment in resourcing, equipping and training carers, mentors and mentees. The geographical reach offered by online platforms gives young people access to a more diverse pool of mentors. Originality/value Both care leaving services and the use of e-mentoring to meet the needs of vulnerable young people are emerging areas of practice and research interest. This paper brings the two areas together in the context of South Africa under COVID-19 "lock-down" through describing the response of one mentoring programme and highlighting the benefits and challenges.
C1 [MacDonald, Mandi] Queens Univ, Sch Social Sci Educ & Social Work, Belfast, Antrim, North Ireland.
   [Dellis, Andrew] South African Youth Educ Sustainabil SAYes Trust, Cape Town, South Africa.
   [Mathews, Shanaaz] Univ Cape Town, Childrens Inst, Western Cape, South Africa.
   [Marco, Jenna-Lee] Stellenbosch Univ, Stellenbosch, South Africa.
RP MacDonald, M (通讯作者)，Queens Univ, Sch Social Sci Educ & Social Work, Belfast, Antrim, North Ireland.
EM m.macdonald@qub.ac.uk; andrew.dellis@sayesmentoring.org;
   shanaaz.mathews@uct.ac.za; jennaleemarco@gmail.com
OI MacDonald, Mandi/0000-0002-7433-712X
CR Alexander K., 2020, CORONAVIRUS IMPACT S
   Crowe S, 2011, BMC MED RES METHODOL, V11, DOI 10.1186/1471-2288-11-100
   Department of Social Development (DSD), 2018, S AFR CHILD CAR PROT
   Herrera C., 2013, ROLE RISK MENTORING
   Jamieson L, 2017, INT J HUM RIGHTS, V21, P89, DOI 10.1080/13642987.2016.1248126
   Kaufman, 2017, E MENTORING NATL MEN
   MacDonald M., 2020, MENT YOUTH LIV LEAV
   Mathe T., 2020, MAIL GUARDIAN   0624
   McGregor, 2019, MENTORING YOUNG PEOP
   O'Connor R.M., 2018, PROTOCOL ELECT MENTO
   Roberts B., 2020, WEBINAR COVID 19 PAN
   Shpigelman C.N., 2014, HDB YOUTH MENTORING, P259
   Thomas A.M., 2013, INT J MENTORING COAC, V11, P2
   van Breda A., 2019, LEAVING CARE TRANSIT
   van Breda AD, 2018, CHILD FAM SOC WORK, V23, P513, DOI 10.1111/cfs.12431
NR 15
TC 2
Z9 2
U1 0
U2 1
PU EMERALD GROUP PUBLISHING LTD
PI BINGLEY
PA HOWARD HOUSE, WAGON LANE, BINGLEY BD16 1WA, W YORKSHIRE, ENGLAND
SN 1746-6660
EI 2042-8677
J9 J CHILD SERV
JI J. Child. Serv.
PD DEC 16
PY 2020
VL 15
IS 4
SI SI
BP 253
EP 258
DI 10.1108/JCS-07-2020-0032
EA SEP 2020
PG 6
WC Social Work
WE Emerging Sources Citation Index (ESCI)
SC Social Work
GA PG8BY
UT WOS:000574676400001
OA Green Accepted
DA 2022-11-04
ER

PT J
AU Bianciardi, E
   Imperatori, C
   Niolu, C
   Campanelli, M
   Franceschilli, M
   Petagna, L
   Zerbin, F
   Siracusano, A
   Gentileschi, P
AF Bianciardi, Emanuela
   Imperatori, Claudio
   Niolu, Cinzia
   Campanelli, Michela
   Franceschilli, Marzia
   Petagna, Lorenzo
   Zerbin, Francesca
   Siracusano, Alberto
   Gentileschi, Paolo
TI Bariatric Surgery Closure During COVID-19 Lockdown in Italy: The
   Perspective of Waiting List Candidates
SO FRONTIERS IN PUBLIC HEALTH
LA English
DT Article
DE mental health; depression; eating disorder; waiting list; obesity;
   COVID-19; bariatric Surgery
ID IMPACT
AB Background: From the beginning of March 2020, lockdown regimens prevented patients with obesity from receiving bariatric surgery. Surgical emergencies and oncological procedures were the only operations allowed in public hospitals. Consequently, patients with morbid obesity were put in a standby situation. With the aim at exploring the viewpoint of our future bariatric surgery patients, we built a questionnaire concerning obesity and COVID-19.
   Method: A total of 116 bariatric surgery candidates were approached using a telephonic interview during the Italian lockdown.
   Results: Of the total sample, 73.8% were favorable to regular bariatric surgery execution. Forty percent were concerned about their own health status due to the COVID-19 emergency, and 61.1% were troubled by the temporary closure of the bariatric unit. The majority of the sample were eating more. Forty-five percent and the 27.5% of patients reported a worsening of the emotional state and physical health, respectively. Most of the patients (52.2%) considered themselves more vulnerable to COVID-19, especially individuals with class III obesity. Patients who reported an increased consumption of food were younger (43.44 +/- 12.16 vs. 49.18 +/- 12.66; F = 4.28, p = 0.042). No gender difference emerged.
   Conclusion: The lockdown had a negative result on Italian patients' psychological well-being and eating habits. The majority of patients would have proceeded with the surgery even during the COVID-19 emergency. Effective management and bariatric surgery should be restarted as soon as possible.
C1 [Bianciardi, Emanuela; Niolu, Cinzia; Zerbin, Francesca; Siracusano, Alberto] Univ Roma Tor Vergata, Dept Syst Med, Chair Psychiat, Rome, Italy.
   [Imperatori, Claudio] European Univ Rome, Dept Human Sci, Cognit & Clin Psychol Lab, Rome, Italy.
   [Campanelli, Michela; Franceschilli, Marzia; Petagna, Lorenzo; Gentileschi, Paolo] Univ Roma Tor Vergata, Dept Surg, Obes Unit, Rome, Italy.
RP Gentileschi, P (通讯作者)，Univ Roma Tor Vergata, Dept Surg, Obes Unit, Rome, Italy.
EM gentileschi.paolo@gmail.com
RI Campanelli, Michela/GSI-5779-2022
OI Campanelli, Michela/0000-0002-2134-2275
CR Akram DS, 2000, WHO TECHN REP SER
   Bianciardi E, 2021, EAT WEIGHT DISORD-ST, V26, P1685, DOI 10.1007/s40519-020-00951-2
   Bianciardi E, 2019, RIV PSICHIATR, V54, P127, DOI 10.1708/3181.31602
   Bianciardi E, 2019, RIV PSICHIATR, V54, P8, DOI 10.1708/3104.30935
   Bornstein SR, 2020, LANCET DIABETES ENDO, V8, P546, DOI 10.1016/S2213-8587(20)30152-2
   Epidemiology Working Group for NCIP Epidemic Response Chinese Center for Disease Control and Prevention, 2020, Zhonghua Liu Xing Bing Xue Za Zhi, V41, P145, DOI 10.3760/cma.j.issn.0254-6450.2020.02.003
   Gaudrat B, 2021, EAT WEIGHT DISORD-ST, V26, P949, DOI 10.1007/s40519-020-00934-3
   Gentileschi P, 2020, J OBES, V2020, DOI 10.1155/2020/9792518
   Guan W, 2020, NEW ENGL J MED, V382, P1708, DOI 10.1056/NEJMoa2002032
   Hussain A, 2020, OBES SURG, V30, P3222, DOI 10.1007/s11695-020-04637-7
   Imperatori C, 2020, NUTRIENTS, V12, DOI 10.3390/nu12030674
   Leung K, 2020, LANCET, V395, P1382, DOI 10.1016/S0140-6736(20)30746-7
   Montuori M, 2017, J OBES, V2017, DOI 10.1155/2017/4703236
   Price-Haywood EG, 2020, NEW ENGL J MED, V382, P2534, DOI 10.1056/NEJMsa2011686
   Rubino F, 2020, LANCET DIABETES ENDO, V8, P640, DOI 10.1016/S2213-8587(20)30157-1
   Sisto A, 2021, EAT WEIGHT DISORD-ST, V26, P1737, DOI 10.1007/s40519-020-00988-3
   Sockalingam S, 2020, OBESITY, V28, P1010, DOI 10.1002/oby.22836
   Yang W, 2020, OBES SURG, V30, P2071, DOI 10.1007/s11695-020-04578-1
   Zhang FQ, 2020, J MED VIROL, V92, P2536, DOI 10.1002/jmv.26039
NR 19
TC 5
Z9 5
U1 0
U2 3
PU FRONTIERS MEDIA SA
PI LAUSANNE
PA AVENUE DU TRIBUNAL FEDERAL 34, LAUSANNE, CH-1015, SWITZERLAND
EI 2296-2565
J9 FRONT PUBLIC HEALTH
JI Front. Public Health
PD NOV 17
PY 2020
VL 8
AR 582699
DI 10.3389/fpubh.2020.582699
PG 6
WC Public, Environmental & Occupational Health
WE Science Citation Index Expanded (SCI-EXPANDED); Social Science Citation Index (SSCI)
SC Public, Environmental & Occupational Health
GA OZ1SM
UT WOS:000594714500001
PM 33313038
OA Green Published, gold
DA 2022-11-04
ER

PT J
AU Dalecka, A
   Tomaskova, H
   Slachtova, H
   Skybova, D
   Mad'ar, R
AF Dalecka, Andrea
   Tomaskova, Hana
   Slachtova, Hana
   Skybova, Dagmar
   Mad'ar, Ratislav
TI Self-Reported Mental Health and Lifestyle Behaviour During the COVID-19
   Pandemic in the Czech Population: Evidence From Two Cross-Sectional
   Surveys
SO INTERNATIONAL JOURNAL OF PUBLIC HEALTH
LA English
DT Article
DE mental health; COVID-19; physical activity; health behaviours; quality
   of sleeping; dietary habits
ID IMPACT
AB Objectives: Evidence of the impact of COVID-19 pandemic on mental and physical health behaviours is limited. This study presents results of two cross-sectional surveys on mental health changes and its consequences on healthy and unhealthy lifestyle behaviours.Methods: An online survey was distributed during Spring 2020 (N = 9,168) and Autumn 2020 (N = 1,042) in the Czech Republic. Differences in mental health observed in both surveys were evaluated using Mann-Whitney test and logistic regressions were used to examine demographic and socio-economic determinants of COVID-19-related mental health issues and resulting healthy and unhealthy lifestyle behaviours.Results: In multivariable models, the youngest individuals, females, people with increased work demands and participants with a reduced personal income due to the COVID-19 pandemic were all negatively associated with self-reported mental health issues (p < 0.05). A worsened quality of sleep, dietary habits, physical activity and unhealthy behaviours were highly associated with affected mental health in the models adjusted for potential covariates (p < 0.05).Conclusion: Taken together, these findings suggest that health promotion strategies directed to individuals who are at risk should be encouraged to adopt and/or maintain positive health-related behaviours.
C1 [Dalecka, Andrea; Tomaskova, Hana; Slachtova, Hana; Skybova, Dagmar; Mad'ar, Ratislav] Univ Ostrava, Fac Med, Dept Epidemiol & Publ Hlth, Ostrava, Czech Republic.
   [Dalecka, Andrea; Tomaskova, Hana; Slachtova, Hana; Skybova, Dagmar] Univ Ostrava, Fac Med, Ctr Epidemiol Res, Ostrava, Czech Republic.
   [Tomaskova, Hana; Slachtova, Hana] Inst Publ Hlth Ostrava, Ostrava, Czech Republic.
RP Dalecka, A (通讯作者)，Univ Ostrava, Fac Med, Dept Epidemiol & Publ Hlth, Ostrava, Czech Republic.; Dalecka, A (通讯作者)，Univ Ostrava, Fac Med, Ctr Epidemiol Res, Ostrava, Czech Republic.
EM dalecka.andrea@gmail.com
RI Dalecká, Andrea/GWC-2611-2022
FU Medical faculty of the University of Ostrava [SGS13/LF/2021]; Czech
   Ministry of Education Youth and Sports, research project HAIE (Healthy
   Aging in the Industrial Environment) - of the Excellent research within
   the framework of the Research and Development for Innovations
   Operational Programme [CZ.02.1.01/0.0/0.0/16_019/0000798]
FX Funding The authors declare that this study received funding from the
   Medical faculty of the University of Ostrava (Grant number:
   SGS13/LF/2021) and from the Czech Ministry of Education Youth and
   Sports, research project HAIE (Healthy Aging in the Industrial
   Environment) - of the Excellent research within the framework of the
   Research and Development for Innovations Operational Programme (Grant
   number: CZ.02.1.01/0.0/0.0/16_019/0000798). None of the funders were not
   involved in the study design, collection, analysis, interpretation of
   data, the writing of this article or the decision to submit it for
   publication.
CR Adhikari SP, 2020, INFECT DIS POVERTY, V9, DOI 10.1186/s40249-020-00646-x
   Allabadi H, 2020, DYN HUM HLTH, V7, P1
   [Anonymous], 2020, LANCET, V395, P1315, DOI 10.1016/S0140-6736(20)30938-7
   Avery AR, 2020, FRONT PSYCHIATRY, V11, DOI 10.3389/fpsyt.2020.571084
   Banerjee D, 2020, INT J SOC PSYCHIATR, V66, P525, DOI 10.1177/0020764020922269
   Bellato Alessio, 2020, Soc Sci Humanit Open, V2, P100062, DOI 10.1016/j.ssaho.2020.100062
   Bennett G, 2021, FRONT NUTR, V8, DOI 10.3389/fnut.2021.626432
   Bhutani S, 2020, MEDRXIV, DOI [10.2012775310.1101/2020.06.10.20127753, DOI 10.1101/2020.06.10.20127753]
   Blix I, 2021, BMC PUBLIC HEALTH, V21, DOI 10.1186/s12889-021-10927-1
   Casagrande M, 2020, SLEEP MED, V75, P12, DOI 10.1016/j.sleep.2020.05.011
   Chakraborty K, 2020, INDIAN J PSYCHIAT, V62, P266, DOI 10.4103/psychiatry.IndianJPsychiatry_276_20
   Cori L, 2020, INT J ENV RES PUB HE, V17, DOI 10.3390/ijerph17093114
   Dalecka A, 2021, INT J OCCUP MED ENV, V34, P165, DOI 10.13075/ijomeh.1896.01747
   Di Gennaro F, 2020, INT J ENV RES PUB HE, V17, DOI 10.3390/ijerph17082690
   Dreger S, 2014, BMJ OPEN, V4, DOI 10.1136/bmjopen-2014-005095
   Fernandes B, 2020, REV PSICOL CLIN NINO, V7, P59, DOI 10.21134/rpcna.2020.mon.2056
   Gesser-Edelsburg A, 2020, J MED INTERNET RES, V22, DOI 10.2196/19370
   Hao QJ, 2021, FRONT PSYCHIATRY, V12, DOI 10.3389/fpsyt.2021.567381
   Huang CL, 2020, LANCET, V395, P497, DOI 10.1016/S0140-6736(20)30183-5
   Ingram J, 2020, FRONT PSYCHOL, V11, DOI 10.3389/fpsyg.2020.588604
   Jia R, 2020, BMJ OPEN, V10, DOI 10.1136/bmjopen-2020-040620
   Klemperer EM, 2020, NICOTINE TOB RES, V22, P1662, DOI 10.1093/ntr/ntaa072
   Looi MK, 2020, BMJ-BRIT MED J, V369, DOI 10.1136/bmj.m1543
   Lopez-Bueno R, 2020, FRONT PSYCHOL, V11, DOI 10.3389/fpsyg.2020.01426
   Meyer B, 2021, INT J PSYCHOL, V56, P532, DOI 10.1002/ijop.12743
   Panno A, 2020, FRONT PSYCHIATRY, V11, DOI 10.3389/fpsyt.2020.577135
   Park KH, 2021, PLOS ONE, V16, DOI 10.1371/journal.pone.0247970
   Rebar AL, 2015, HEALTH PSYCHOL REV, V9, P366, DOI 10.1080/17437199.2015.1022901
   Sidor A, 2020, NUTRIENTS, V12, DOI 10.3390/nu12061657
   Slachtova H, 2019, HYGIENA, V64, P31, DOI [10.21101/hygiena.a1649, DOI 10.21101/HYGIENA.A1649]
   Stockwell S, 2021, BMJ OPEN SPORT EXERC, V7, DOI 10.1136/bmjsem-2020-000960
   Torales J, 2020, INT J SOC PSYCHIATR, V66, P317, DOI 10.1177/0020764020915212
   Van Bavel JJ, 2020, NAT HUM BEHAV, V4, P460, DOI 10.1038/s41562-020-0884-z
   Van den Broeck W, 2011, BMC INFECT DIS, V11, DOI [10.1186/1471-2334-11-37, 10.1186/1471-2458-11-575]
   Wang HY, 2020, PLOS ONE, V15, DOI 10.1371/journal.pone.0233410
   WHO, 2020, 204 WHO
   Winkler P, 2021, J PSYCHIATR RES, V139, P167, DOI 10.1016/j.jpsychires.2021.05.032
   Xiao H, 2020, MED SCI MONITOR, V26, DOI 10.12659/MSM.923549
   Xu SJ, 2021, FRONT PSYCHIATRY, V12, DOI 10.3389/fpsyt.2021.685964
   Zachary Z, 2020, OBES RES CLIN PRACT, V14, P210, DOI 10.1016/j.orcp.2020.05.004
   Zhang XT, 2021, INT J ENV RES PUB HE, V18, DOI 10.3390/ijerph18084364
   Zhang YF, 2020, INT J ENV RES PUB HE, V17, DOI 10.3390/ijerph17072381
NR 42
TC 0
Z9 0
U1 12
U2 12
PU FRONTIERS MEDIA SA
PI LAUSANNE
PA AVENUE DU TRIBUNAL FEDERAL 34, LAUSANNE, CH-1015, SWITZERLAND
SN 1661-8556
EI 1661-8564
J9 INT J PUBLIC HEALTH
JI Int. J. Public Health
PD MAY 12
PY 2022
VL 67
AR 1604395
DI 10.3389/ijph.2022.1604395
PG 9
WC Public, Environmental & Occupational Health
WE Science Citation Index Expanded (SCI-EXPANDED); Social Science Citation Index (SSCI)
SC Public, Environmental & Occupational Health
GA 1Q2ZZ
UT WOS:000802563500001
PM 35645699
OA gold, Green Published
DA 2022-11-04
ER

PT J
AU Llorens, N
   Brime, B
   Molina, M
AF Llorens, Noelia
   Brime, Begona
   Molina, Marta
TI COVID-19 impact on substance use and behaviors with addictive potential:
   Spanish Observatory on Drugs and Addictions survey
SO REVISTA ESPANOLA DE SALUD PUBLICA
LA English
DT Article
DE Drugs; Alcohol; Psychoactive substances; COVID-19; Pandemic; Internet;
   Gambling
ID ALCOHOL-USE
AB The COVID-19 pandemic and the measures adopted for its control have had a significant impact, both in and at health, social and per-sonal levels. The Spanish Observatory of Drugs and Addictions designed a survey to study the change in the pattern of consumption of psychoactive substances and other behaviors with addictive potential, such as the use of the Internet and gambling with money, in the Spanish population during the pandemic COVID-19. A random sample of 7,886 people aged 15 to 64 was interviewed by a telepho-ne survey. The results show a decrease in the consumption of alcohol, tobacco and cannabis and non-internet gambling, along with an in-crease in the use of non-prescription hypno-sedatives and the number of hours spent using the internet for recreational purposes, while online gambling remained unchanged. This overall decline in use occurs in a con-text of reduced access to illicit drugs, a conse-quence of the control measures adopted in the COVID-19 pandemic in Spain. The control measures also affected leisure environments, and this has possibly contributed to the chan-ges observed, especially in heavy episodic alcohol consumption among young people, showing the impact of environmental preven-tion in tackling this problem.
C1 [Llorens, Noelia; Brime, Begona; Molina, Marta] Minist Sanidad, Delegac Gobierno Plan Natl Drogas, Observ Espanol Drogas & Adicc, Madrid, Spain.
RP Molina, M (通讯作者)，Delegac Gobierno Plan Nacl Drogas, Observ Espanol Drogas & Adicc, Plaza Espana 17, Madrid 28008, Spain.
EM mmolinao@sanidad.gob.es
CR [Anonymous], 2020, EMCDDA TRENDSP BRIEF
   Clay JM, 2020, LANCET PUBLIC HEALTH, V5, pE259, DOI 10.1016/S2468-2667(20)30088-8
   Direccion General de Salud Publica, 2020, TAB OTR FORM CONS CO
   Gual A, 2002, ALCOHOL ALCOHOLISM, V37, P591, DOI 10.1093/alcalc/37.6.591
   Johnson EE, 1998, PSYCHOL REP, V83, P1219, DOI 10.2466/PR0.83.7.1219-1224
   Legleye S., 2007, Journal of Substance Use, V12, P233, DOI 10.1080/14659890701476532
   NIDA, 2020, CUAL SON FACT RIESG
   Observatorio Espanol de las Drogas y las Adicciones, 2020, 20192020 EDADES
NR 8
TC 1
Z9 1
U1 2
U2 7
PU MINISTERIO DE SANIDAD Y CONSUMO
PI MADRID
PA PASEO DEL PRADO 18-20, MADRID, 28071, SPAIN
SN 1135-5727
EI 2173-9110
J9 REV ESP SALUD PUBLIC
JI Rev. Esp. Salud Publica
PD DEC 10
PY 2021
VL 95
AR e202112198
PG 14
WC Public, Environmental & Occupational Health
WE Social Science Citation Index (SSCI)
SC Public, Environmental & Occupational Health
GA XP5HC
UT WOS:000730895400001
PM 34853293
DA 2022-11-04
ER

PT J
AU Paniagua-Avila, A
   Ramirez, DE
   Barrera-Perez, A
   Calgua, E
   Castro, C
   Peralta-Garcia, A
   Mascayano, F
   Susser, E
   Alvarado, R
   Puac-Polanco, V
AF Paniagua-Avila, Alejandra
   Ramirez, Dorian E.
   Barrera-Perez, Aida
   Calgua, Erwin
   Castro, Claudia
   Peralta-Garcia, Ana
   Mascayano, Franco
   Susser, Ezra
   Alvarado, Ruben
   Puac-Polanco, Victor
TI Mental Health of Guatemalan Health Care Workers During the COVID-19
   Pandemic: Baseline Findings From the HEROES Cohort Study
SO AMERICAN JOURNAL OF PUBLIC HEALTH
LA English
DT Article
ID VALIDITY; QUESTIONNAIRE; DEPRESSION; PHQ-9; GHQ
AB Objectives. To assess the baseline prevalence of mental health conditions and associated exposures in a cohort of health care workers (HCWs) in Guatemala.
   Methods. We analyzed baseline information from the 2020 Web-based COVID-19 Health Care Workers Study (HEROES)-Guatemala. Outcomes included mental distress and depressive symptoms. Exposures included COVID-19 experiences, sociodemographic characteristics, and job characteristics. We used crude and adjusted Poisson regression models in our analyses.
   Results. Of the 18W HCWs who accepted to participate, 1522 (84.5%) completed the questionnaire; 1014 (66.8%) were women. Among the participants, 59.1% (95% confidence interval [CI] = 56.6, 61.5) screened positive for mental distress and 23% (95% CI = 20.9, 25.2) for moderate to severe depressive symptoms. COVID-19 experiences, sociodemographic characteristics, and job characteristics were associated with the study outcomes. Participants who were worried about COVID-19 infection were at higher risk of mental distress (relative risk [RR] = 1.47; 95% CI = 1.30, 1.66) and depressive symptoms (RR = 1.51; 95% CI = 1.17, 1.96). Similarly, the youngest participants were at elevated risk of mental distress (RR = 1.80; 95% CI = 1.24, 2.63) and depressive symptoms (OR = 4.58; 95% CI = 1.51, 13.87).
   Conclusions. Mental health conditions are highly prevalent among Guatemalan HCWs.
C1 [Paniagua-Avila, Alejandra; Mascayano, Franco; Susser, Ezra] Columbia Univ, Dept Epidemiol, Mailman Sch Publ Hlth, New York, NY USA.
   [Ramirez, Dorian E.; Barrera-Perez, Aida; Calgua, Erwin] Univ San Carlos, Fac Ciencias Med, Guatemala City, Guatemala.
   [Peralta-Garcia, Ana] Tulane Univ, Sch Publ Hlth & Trop Med, New Orleans, LA USA.
   [Alvarado, Ruben] Univ Chile, Fac Med, Sch Publ Hlth, Santiago, Chile.
   [Puac-Polanco, Victor] Harvard Med Sch, Dept Hlth Care Policy, 180 Longwood Ave, Boston, MA 02115 USA.
RP Puac-Polanco, V (通讯作者)，Harvard Med Sch, Dept Hlth Care Policy, 180 Longwood Ave, Boston, MA 02115 USA.
EM puacpolanco@hcp.med.harvard.edu
OI Puac Polanco, Victor/0000-0002-6024-6542
CR Anjara SG, 2020, INT J MENT HEALTH SY, V14, DOI 10.1186/s13033-020-00397-0
   [Anonymous], 2020, LANCET PUBLIC HEALTH, V5, pE235, DOI 10.1016/S2468-2667(20)30097-9
   [Anonymous], 2020, LANCET, V395, P922, DOI 10.1016/S0140-6736(20)30644-9
   [Anonymous], 2015, STATA STAT SOFTWARE
   Avila C., 2015, GUATEMALA HLTH SYSTE
   Awano N, 2020, INTERNAL MED, V59, P2693, DOI 10.2169/internalmedicine.5694-20
   Burrone Maria Soledad, 2015, Rev Fac Cien Med Univ Nac Cordoba, V72, P236
   Class D, HLTH FINANCING PROFI
   Cucinotta Domenico, 2020, Acta Biomed, V91, P157, DOI 10.23750/abm.v91i1.9397
   De Kock JH, 2021, BMC PUBLIC HEALTH, V21, DOI 10.1186/s12889-020-10070-3
   Du J, 2020, GEN HOSP PSYCHIAT, V67, P144, DOI 10.1016/j.genhosppsych.2020.03.011
   Economic Commission for Latin America and the Caribbean, GUAT NAT SOC PROF
   Gelaye B, 2015, J AFFECT DISORDERS, V187, P197, DOI 10.1016/j.jad.2015.08.045
   Goldberg DP, 1998, PSYCHOL MED, V28, P915, DOI 10.1017/S0033291798006874
   Goldberg DP, 1997, PSYCHOL MED, V27, P191, DOI 10.1017/S0033291796004242
   Kohn R, 2018, REV PANAM SALUD PUBL, V42, DOI 10.26633/RPSP.2018.165
   Kroenke K, 2001, J GEN INTERN MED, V16, P606, DOI 10.1046/j.1525-1497.2001.016009606.x
   Lai JB, 2020, JAMA NETW OPEN, V3, DOI 10.1001/jamanetworkopen.2020.3976
   Liang YJ, 2020, J PSYCHOSOM RES, V133, DOI 10.1016/j.jpsychores.2020.110102
   Magill E, 2020, PSYCHIAT SERV, V71, P1260, DOI 10.1176/appi.ps.202000274
   Manea L, 2012, CAN MED ASSOC J, V184, pE191, DOI 10.1503/cmaj.110829
   Marvaldi M, 2021, NEUROSCI BIOBEHAV R, V126, P252, DOI 10.1016/j.neubiorev.2021.03.024
   Ministerio de Salud Publica y Asistencia Social, SIT COVID 19 GUAT
   Moreno C, 2020, LANCET PSYCHIAT, V7, P813, DOI 10.1016/S2215-0366(20)30307-2
   Muller AE, 2020, PSYCHIAT RES, V293, DOI 10.1016/j.psychres.2020.113441
   Munoz-Navarro R, 2017, BMC PSYCHIATRY, V17, DOI 10.1186/s12888-017-1450-8
   Ola AL, LLORABA NOCHES IMPAC
   Puac-Polanco VD, 2015, AM J PUBLIC HEALTH, V105, P764, DOI 10.2105/AJPH.2014.302328
   Ruiz FJ, 2017, PSYCHIAT RES, V256, P53, DOI 10.1016/j.psychres.2017.06.020
   Sabin M, 2003, JAMA-J AM MED ASSOC, V290, P635, DOI 10.1001/jama.290.5.635
   Saragih ID, 2021, INT J NURS STUD, V121, DOI 10.1016/j.ijnurstu.2021.104002
   Serrano-Ripoll MJ, 2020, J AFFECT DISORDERS, V277, P347, DOI 10.1016/j.jad.2020.08.034
   Sheraton M, 2020, PSYCHIAT RES, V292, DOI 10.1016/j.psychres.2020.113360
   United Nations Development Programme, NEXT FRONT HUM DEV A
NR 34
TC 0
Z9 0
U1 2
U2 2
PU AMER PUBLIC HEALTH ASSOC INC
PI WASHINGTON
PA 800 I STREET, NW, WASHINGTON, DC 20001-3710 USA
SN 0090-0036
EI 1541-0048
J9 AM J PUBLIC HEALTH
JI Am. J. Public Health
PD AUG
PY 2022
VL 112
SU 6
BP S602
EP S614
DI 10.2105/AJPH.2021.306648
PG 13
WC Public, Environmental & Occupational Health
WE Science Citation Index Expanded (SCI-EXPANDED); Social Science Citation Index (SSCI)
SC Public, Environmental & Occupational Health
GA 3X8VE
UT WOS:000843311300013
PM 35977333
DA 2022-11-04
ER

PT J
AU Souza, ASR
   Souza, GFA
   Souza, GA
   Cordeiro, ALN
   Praciano, GAF
   Alves, ACD
   dos Santos, AC
   Silva, JR
   Souza, MBR
AF Rolland Souza, Alex Sandro
   Albuquerque Souza, Gustavo Fonseca
   Souza, Gabriela Albuquerque
   Nascimento Cordeiro, Ana Lorena
   Figueredo Praciano, Gabriella Almeida
   de Souza Alves, Adricia Cristine
   dos Santos, Alan Chaves
   Silva Junior, Jose Roberto
   Rodrigues Souza, Manuela Barbosa
TI Factors associated with stress, anxiety, and depression during social
   distancing in Brazil
SO REVISTA DE SAUDE PUBLICA
LA English
DT Article
DE Mental Disorders, epidemiology; Stress; Psychological; Social Isolation;
   Coronavirus Infections; Health Surveys
ID MENTAL-HEALTH; SOCIOECONOMIC-STATUS; COVID-19; GENDER
AB OBJECTIVE: To estimate the prevalence of clinical signs and symptoms of severe/extreme stress, anxiety, and depression, as well as their associated factors, among Brazilians during social distancing.
   METHODS: This is a cross-sectional study conducted in April/May 2020 with 3,200 Brazilians over 18 years old. Respondents' sociodemographic and clinical data were collected using an online questionnaire, which also included the 21-item Depression, Anxiety and Stress Scale (DASS-21) to assess emotional symptoms. Unadjusted and adjusted prevalence ratios and their respective 95% confidence intervals were estimated using Poisson regression models with robust variance.
   RESULTS: Our results show the prevalence of severe/extreme stress was 21.5%, anxiety 19.4%, and depression 21.5%. In the final model, sociodemographic, clinical, and Covid-19-related factors were associated with severe/extreme stress, anxiety, and depression in Brazilians during social distancing due to the Covid-19 pandemic. We found the main factors associated with severe/extreme depression to be young women, brown, single, not religious, sedentary, presenting reduced leisure activities, history of anxiety and depression, increased medication use, and Covid-19 symptoms.
   CONCLUSION: This study may help develop and systematically plan measures aimed to prevent, early identify, and properly manage clinical signs and symptoms of stress, anxiety, and depression during the Covid-19 pandemic.
C1 [Rolland Souza, Alex Sandro; dos Santos, Alan Chaves; Silva Junior, Jose Roberto] Ctr Atencao Mulher, Inst Med Integral Prof Fernando Figueira, Recife, PE, Brazil.
   [Rolland Souza, Alex Sandro] Univ Fed Pernambuco, Dept Materno Infantil, Recife, PE, Brazil.
   [Rolland Souza, Alex Sandro; Albuquerque Souza, Gustavo Fonseca; Souza, Gabriela Albuquerque; Figueredo Praciano, Gabriella Almeida; Rodrigues Souza, Manuela Barbosa] Univ Catolica Pernambuco, Ctr Ciencias Biol & Salud, Recife, PE, Brazil.
   [Nascimento Cordeiro, Ana Lorena; de Souza Alves, Adricia Cristine; dos Santos, Alan Chaves; Silva Junior, Jose Roberto] Fac Pernambucana Saude, Recife, PE, Brazil.
RP Souza, ASR (通讯作者)，Rua Parc 100, BR-51160035 Recife, PE, Brazil.
EM alexrolland@com.br
RI da Silva Junior, José Roberto/GXG-1422-2022; Souza, Alex Sandro
   Rolland/G-3446-2013
OI da Silva Junior, José Roberto/0000-0003-3843-005X; Souza, Gustavo
   Fonseca de Albuquerque/0000-0002-1794-701X; Souza, Alex Sandro
   Rolland/0000-0001-7039-2052; SOUZA, GABRIELA/0000-0002-3631-6782;
   Cordeiro, Ana Lorena/0000-0001-6227-4937; chaves dos santos,
   alan/0000-0001-8614-4301; Praciano, Gabriella/0000-0002-9746-8536
CR ADLER NE, 1994, AM PSYCHOL, V49, P15, DOI 10.1037/0003-066X.49.1.15
   Auchewski Luciana, 2004, Rev. Bras. Psiquiatr., V26, P24, DOI 10.1590/S1516-44462004000100008
   Bao YP, 2020, LANCET, V395, pE37, DOI 10.1016/S0140-6736(20)30309-3
   Vignola RCB, 2014, J AFFECT DISORDERS, V155, P104, DOI 10.1016/j.jad.2013.10.031
   Bruffaerts R, 2018, J AFFECT DISORDERS, V225, P97, DOI 10.1016/j.jad.2017.07.044
   Campos JADB, 2020, J CLIN MED, V9, DOI 10.3390/jcm9092976
   Caponnetto P, 2020, HEALTH PSYCHOL RES, V8, P68, DOI 10.4081/hpr.2020.9124
   Chodkiewicz J, 2020, INT J ENV RES PUB HE, V17, DOI 10.3390/ijerph17134677
   Cortes-Franch I, 2018, BMC PUBLIC HEALTH, V18, DOI 10.1186/s12889-018-5282-3
   Cullen W, 2020, QJM-INT J MED, V113, P311, DOI 10.1093/qjmed/hcaa110
   Daly M, 2015, FRONT HUM NEUROSCI, V8, DOI 10.3389/fnhum.2014.01044
   Duarte MD, 2020, CIENC SAUDE COLETIVA, V25, P3401, DOI 10.1590/1413-81232020259.16472020
   Garfin DR, 2020, HEALTH PSYCHOL, V39, P355, DOI 10.1037/hea0000875
   Gonzalez-Sanguino C, 2020, BRAIN BEHAV IMMUN, V87, P172, DOI 10.1016/j.bbi.2020.05.040
   Goularte JF, 2021, J PSYCHIATR RES, V132, P32, DOI 10.1016/j.jpsychires.2020.09.021
   Kapilashrami A, 2020, BRIT J PSYCHIAT, V217, P405, DOI 10.1192/bjp.2020.93
   Kucharski AJ, 2020, LANCET INFECT DIS, V20, P1151, DOI 10.1016/S1473-3099(20)30457-6
   Lim GY, 2018, SCI REP-UK, V8, DOI 10.1038/s41598-018-21243-x
   Ministerio para la Transicion Ecologica y el Reto Demografico (MITECO), 2020, BORR ESTR CONS GEST, P1
   Moghanibashi-Mansourieh A, 2020, ASIAN J PSYCHIATR, V51, DOI 10.1016/j.ajp.2020.102076
   Moreira-Almeida A, 2006, REV BRAS PSIQUIATR, V28, P242, DOI 10.1590/S1516-44462006000300018
   Ozdin S, 2020, INT J SOC PSYCHIATR, V66, P504, DOI 10.1177/0020764020927051
   Pargament KI, 2013, WORLD PSYCHIATRY, V12, P26, DOI 10.1002/wps.20005
   Saeed SA, 2010, AM FAM PHYSICIAN, V81, P981
   Shigemura J, 2020, PSYCHIAT CLIN NEUROS, V74, P281, DOI 10.1111/pcn.12988
   Smolen JR, 2017, CIENC SAUDE COLETIVA, V22, P4021, DOI 10.1590/1413-812320172212.19782016
   Sonderskov KM, 2020, ACTA NEUROPSYCHIATR, V32, P226, DOI 10.1017/neu.2020.15
   Souza Alex Sandro Rolland, 2020, Rev. Bras. Saude Mater. Infant., V20, P659, DOI 10.1590/1806-93042020000300001
   Stirling K, 2015, AUST NZ J PSYCHIAT, V49, P869, DOI 10.1177/0004867415603129
   Strandh M, 2013, SOCIOL HEALTH ILL, V35, P649, DOI 10.1111/j.1467-9566.2012.01517.x
   Talevi D, 2020, RIV PSICHIATR, V55, P137, DOI 10.1708/3382.33569
   Tian FY, 2020, PSYCHIAT RES, V288, DOI 10.1016/j.psychres.2020.112992
   Vindegaard N, 2020, BRAIN BEHAV IMMUN, V89, P531, DOI 10.1016/j.bbi.2020.05.048
   Wang CY, 2020, INT J ENV RES PUB HE, V17, DOI 10.3390/ijerph17051729
   Wang J, 2019, INT J ENV RES PUB HE, V16, DOI 10.3390/ijerph16020281
   Wang WE, 2020, J MED VIROL, V92, P441, DOI 10.1002/jmv.25689
   Wilder-Smith A, 2020, J TRAVEL MED, V27, DOI 10.1093/jtm/taaa020
   World Health Organization, 2017, TECHNICAL REPORT
   Zhang YF, 2020, INT J ENV RES PUB HE, V17, DOI 10.3390/ijerph17072381
NR 39
TC 7
Z9 8
U1 2
U2 8
PU REVISTA DE SAUDE PUBLICA
PI SAO PAULO
PA FACULDADE SAUDE PUBL DA USP, AV DR ARNALDO 715, 01246-904SP SAO PAULO,
   BRAZIL
SN 0034-8910
EI 1518-8787
J9 REV SAUDE PUBL
JI Rev. Saude Publica
PY 2021
VL 55
AR 5
DI 10.11606/s1518-8787.2021055003152
PG 15
WC Public, Environmental & Occupational Health
WE Science Citation Index Expanded (SCI-EXPANDED); Social Science Citation Index (SSCI)
SC Public, Environmental & Occupational Health
GA RO6FP
UT WOS:000641138900001
PM 33852675
OA Green Published, gold
DA 2022-11-04
ER

PT J
AU Raffagnato, A
   Iannattone, S
   Tascini, B
   Venchiarutti, M
   Broggio, A
   Zanato, S
   Traverso, A
   Mascoli, C
   Manganiello, A
   Miscioscia, M
   Gatta, M
AF Raffagnato, Alessia
   Iannattone, Sara
   Tascini, Benedetta
   Venchiarutti, Martina
   Broggio, Alessia
   Zanato, Silvia
   Traverso, Annalisa
   Mascoli, Cataldo
   Manganiello, Alexa
   Miscioscia, Marina
   Gatta, Michela
TI The COVID-19 Pandemic: A Longitudinal Study on the Emotional-Behavioral
   Sequelae for Children and Adolescents with Neuropsychiatric Disorders
   and Their Families
SO INTERNATIONAL JOURNAL OF ENVIRONMENTAL RESEARCH AND PUBLIC HEALTH
LA English
DT Article
DE mental health disease; psychiatric outpatients; children and
   adolescents; stress; resilience; parenting; COVID-19
ID MENTAL-HEALTH; SARS; PSYCHOPATHOLOGY; EXPERIENCE; QUARANTINE; PARENTS;
   STRESS; IMPACT
AB This study aimed to investigate the immediate and short-term impact of the pandemic on the psychological well-being of Italian children and adolescents with psychiatric disorders and their families. Overall, 56 patients aged 6-18 (M = 13.4 years, SD = 2.77) and their parents were evaluated during the COVID-19 lockdown (T0) and after 4 months (T1). An ad hoc data sheet, Youth Self-Report 11-18 (YSR), Child Behavior Checklist 6-18 (CBCL), and Depression Anxiety Stress Scale-21 (DASS-21) were administered. Patients, mainly suffering from internalizing disorders, overall demonstrated a good adaptation to the pandemic context. Moreover, patients with behavioral disorders showed a greater psychological discomfort at both T0 and T1 compared to patients with internalizing disorders. Over time, patients presented an improvement on the emotional side, as proven by a significant decrease in internalizing and post-traumatic stress problems. Finally, no significant differences were found in the emotional-behavioral profile of patients according to the means of conducting neuropsychiatric interventions during the lockdown (i.e., in person/remotely/interrupted), thus allowing us to exclude important negative effects caused by the transition to remote therapy. Concerning parents, an inverse relationship emerged between the DASS-21 scores and the level of resilience, which therefore represents a protective factor against psychological maladjustment. Over time, an improvement in the psychological well-being of parents was observed, as shown by a significant decrease in mothers' anxiety and fathers' stress.
C1 [Raffagnato, Alessia; Iannattone, Sara; Tascini, Benedetta; Venchiarutti, Martina; Broggio, Alessia; Zanato, Silvia; Traverso, Annalisa; Mascoli, Cataldo; Manganiello, Alexa; Miscioscia, Marina; Gatta, Michela] Padua Univ Hosp, Dept Womens & Childrens Hlth, I-35128 Padua, Italy.
   [Miscioscia, Marina] Univ Padua, Dept Dev Psychol & Socializat, I-35131 Padua, Italy.
RP Iannattone, S; Gatta, M (通讯作者)，Padua Univ Hosp, Dept Womens & Childrens Hlth, I-35128 Padua, Italy.
EM alessiaraffagnato@aopd.veneto.it; sara.iannattone@studenti.unipd.it;
   benedetta.tascini@aopd.veneto.it; martinavenchiarutti1489@gmail.com;
   alessia.broggio@studenti.unipd.it; silvia.zanato_01@aopd.veneto.it;
   annalisa.traverso@aopd.veneto.it; cataldo.mascoli@studenti.unipd.it;
   alexa.manganiello@studenti.unipd.it; marina.miscioscia@unipd.it;
   michela.gatta@unipd.it
OI Iannattone, Sara/0000-0003-1666-5771; Mascoli,
   Cataldo/0000-0002-6121-8674; Miscioscia, Marina/0000-0003-4218-1068
CR Achenbach TM, 2001, MANUAL ASEBA SCH AGE, P1617
   Alakortes J, 2017, INFANT MENT HEALTH J, V38, P363, DOI 10.1002/imhj.21644
   Bentenuto A, 2021, RES DEV DISABIL, V109, DOI 10.1016/j.ridd.2020.103840
   Bottesi G, 2015, COMPR PSYCHIAT, V60, P170, DOI 10.1016/j.comppsych.2015.04.005
   Brooks SK, 2020, LANCET, V395, P912, DOI [10.1016/S0140-6736(20)30460-8, 10.1016/S0140-6736(20)30460-8.]
   Buhlmann P, 2011, SPRINGER SER STAT, P1, DOI 10.1007/978-3-642-20192-9
   Caffo E, 2020, CHILD ADOL MENT H-UK, V25, P167, DOI 10.1111/camh.12405
   Cantiani C, 2021, BRAIN SCI, V11, DOI 10.3390/brainsci11040477
   Cellini N, 2021, J PEDIATR PSYCHOL, V46, P153, DOI 10.1093/jpepsy/jsab003
   Cohen J., 1988, STAT POWER ANAL BEHA, DOI DOI 10.1234/12345678
   Colodro-Conde L, 2018, MOL PSYCHIATR, V23, P1590, DOI 10.1038/mp.2017.130
   Conti E, 2020, BRAIN SCI, V10, DOI 10.3390/brainsci10120918
   Cooke JE, 2020, PSYCHIAT RES, V292, DOI 10.1016/j.psychres.2020.113347
   Cortese S, 2020, LANCET CHILD ADOLESC, V4, P412, DOI 10.1016/S2352-4642(20)30110-3
   Courtney D, 2020, CAN J PSYCHIAT, V65, P688, DOI 10.1177/0706743720935646
   Cusinato M, 2020, INT J ENV RES PUB HE, V17, DOI 10.3390/ijerph17228297
   de Girolamo G, 2020, JAMA PSYCHIAT, V77, P974, DOI 10.1001/jamapsychiatry.2020.1276
   Di Giorgio E, 2021, EUR CHILD ADOLES PSY, V30, P1401, DOI 10.1007/s00787-020-01631-3
   Fegert JM, 2020, IRISH J PSYCHOL MED, V37, P243, DOI 10.1017/ipm.2020.43
   Fernandez-Aranda F, 2020, EUR EAT DISORD REV, V28, P239, DOI 10.1002/erv.2738
   Figueiredo Filho Dalson Britto, 2013, Bras. political sci. rev., V7, P31
   Frigerio A, 2004, EUR J PSYCHOL ASSESS, V20, P124, DOI 10.1027/1015-5759.20.2.124
   Gatta M, 2017, FRONT PSYCHOL, V8, DOI 10.3389/fpsyg.2017.00046
   Gatta M, 2016, NEUROPSYCH DIS TREAT, V12, P2307, DOI 10.2147/NDT.S106433
   Goldberg JF, 2020, J CLIN PSYCHIAT, V81, DOI 10.4088/JCP.20com13363
   Gritti A., 2020, JPSJOURNAL, V4, P63, DOI 10.23823/jps.v4i1.70
   Guessoum SB, 2020, PSYCHIAT RES, V291, DOI 10.1016/j.psychres.2020.113264
   Hair Black, 2006, MULTIVARIATE DATA AN
   Hao FY, 2020, BRAIN BEHAV IMMUN, V87, P100, DOI 10.1016/j.bbi.2020.04.069
   HARWELL MR, 1988, J COUNS DEV, V67, P35, DOI 10.1002/j.1556-6676.1988.tb02007.x
   Hawryluck L, 2004, EMERG INFECT DIS, V10, P1206, DOI 10.3201/eid1007.030703
   Hollingshead A., 1975, 4 FACTOR INDEX SOCIA
   Huang YE, 2020, PSYCHIAT RES, V288, DOI 10.1016/j.psychres.2020.112954
   Hubley S, 2016, WORLD J PSYCHIATR, V6, P269, DOI 10.5498/wjp.v6.i2.269
   Klonsky ED, 2015, INT J COGN THER, V8, P114, DOI 10.1521/ijct.2015.8.2.114
   KOBASA SC, 1979, J PERS SOC PSYCHOL, V37, P1, DOI 10.1037/0022-3514.37.1.1
   KRUSKAL WH, 1952, J AM STAT ASSOC, V47, P583, DOI 10.1080/01621459.1952.10483441
   Lee J, 2020, LANCET CHILD ADOLESC, V4, P421, DOI 10.1016/S2352-4642(20)30109-7
   Lee S, 2005, SOC SCI MED, V61, P2038, DOI 10.1016/j.socscimed.2005.04.010
   Liang LL, 2020, PSYCHIAT QUART, V91, P841, DOI 10.1007/s11126-020-09744-3
   Liu JJ, 2020, LANCET CHILD ADOLESC, V4, P347, DOI 10.1016/S2352-4642(20)30096-1
   LOEBER R, 1994, J CONSULT CLIN PSYCH, V62, P887, DOI 10.1037/0022-006X.62.5.887
   Lovibond S.H., 1995, MANUAL DEPRESSION AN, V2nd ed.
   MANN HB, 1947, ANN MATH STAT, V18, P50, DOI 10.1214/aoms/1177730491
   Martarelli CS, 2021, FRONT PSYCHOL, V12, DOI 10.3389/fpsyg.2021.594256
   Mascendaro PM, 2012, SCHOOL PSYCHOL QUART, V27, P134, DOI 10.1037/a0029320
   Mazza C, 2020, INT J ENV RES PUB HE, V17, DOI 10.3390/ijerph17093165
   McEwen BS, 2000, NEUROPSYCHOPHARMACOL, V22, P108, DOI 10.1016/S0893-133X(99)00129-3
   Minnes P, 2015, J INTELL DISABIL RES, V59, P551, DOI 10.1111/jir.12160
   Morgan CJ, 2017, AM J PHYSIOL-LUNG C, V313, pL873, DOI 10.1152/ajplung.00238.2017
   Moscardino U, 2021, CURR PSYCHOL, V40, P5749, DOI 10.1007/s12144-021-01454-8
   Poulain T, 2021, PLOS ONE, V16, DOI 10.1371/journal.pone.0247949
   Qiu JY, 2020, GEN PSYCHIAT, V33, DOI 10.1136/gpsych-2020-100213
   Reynolds DL, 2008, EPIDEMIOL INFECT, V136, P997, DOI 10.1017/S0950268807009156
   Roma P, 2020, INT J ENV RES PUB HE, V17, DOI 10.3390/ijerph17218180
   Schroeder JF, 2010, J CHILD FAM STUD, V19, P646, DOI 10.1007/s10826-010-9352-0
   Smile SC, 2020, CAN MED ASSOC J, V192, pE587, DOI 10.1503/cmaj.75399
   Spence SH, 2008, BEHAV COGN PSYCHOTH, V36, P411, DOI 10.1017/S135246580800444X
   Spinelli M, 2020, FRONT PSYCHOL, V11, DOI 10.3389/fpsyg.2020.01713
   Tan CC, 2006, ANN ACAD MED SINGAP, V35, P345
   The Jamovi Project, 2021, JAM VERS 1 6
   Thorell LB, 2022, EUR CHILD ADOLES PSY, V31, P649, DOI 10.1007/s00787-020-01706-1
   Wang GH, 2020, LANCET, V395, P945, DOI 10.1016/S0140-6736(20)30547-X
   WHO, 2020, 204 WHO
   WHO, 2012, ICD 10 CLASS MENT BE
   WILCOXON F, 1946, J ECON ENTOMOL, V39, P269, DOI 10.1093/jee/39.2.269
   Xiong JQ, 2020, J AFFECT DISORDERS, V277, P55, DOI 10.1016/j.jad.2020.08.001
   Yao H, 2020, LANCET PSYCHIAT, V7, pE21, DOI 10.1016/S2215-0366(20)30090-0
NR 68
TC 4
Z9 4
U1 0
U2 12
PU MDPI
PI BASEL
PA ST ALBAN-ANLAGE 66, CH-4052 BASEL, SWITZERLAND
EI 1660-4601
J9 INT J ENV RES PUB HE
JI Int. J. Environ. Res. Public Health
PD SEP
PY 2021
VL 18
IS 18
AR 9880
DI 10.3390/ijerph18189880
PG 19
WC Environmental Sciences; Public, Environmental & Occupational Health
WE Science Citation Index Expanded (SCI-EXPANDED); Social Science Citation Index (SSCI)
SC Environmental Sciences & Ecology; Public, Environmental & Occupational
   Health
GA UW5WG
UT WOS:000700225200001
PM 34574803
OA Green Published, gold
DA 2022-11-04
ER

PT J
AU Adelekan, B
   Goldson, E
   Abubakar, Z
   Mueller, U
   Alayande, A
   Ojogun, T
   Ntoimo, L
   Williams, B
   Muhammed, I
   Okonofua, F
AF Adelekan, Babatunde
   Goldson, Erika
   Abubakar, Zubaida
   Mueller, Ulla
   Alayande, Audu
   Ojogun, Tellson
   Ntoimo, Lorretta
   Williams, Bukky
   Muhammed, Ibrahim
   Okonofua, Friday
TI Effect of COVID-19 pandemic on provision of sexual and reproductive
   health services in primary health facilities in Nigeria: a
   cross-sectional study
SO REPRODUCTIVE HEALTH
LA English
DT Article
DE COVID-19; Pandemic; Primary Health Facilities; Reproductive Health;
   Maternal and Child Health; Adolescent Health; Nigeria
ID IMPACT; WOMEN
AB Plain language summary The onset of COVID-19 has raised concerns that it may compromise women's access to sexual and reproductive health and rights. Although data are still emerging, some reports indicate reduced access to sexual and reproductive health services, largely due to disruptions in the demand and supply of contraceptive commodities, the diversion of staff and resources to other clinical services, and clinic closures. While these concerns have similarly been broached for Nigeria, there has been no systematic documentation of the extent of the disruptions of reproductive health services caused by COVID-19 and its effects on the provision and utilization of related services in the country This study was a cross-sectional facility-based survey conducted in 10 states, 30 Local Government Areas and 302 primary health centres in Nigeria. The objective of the study was to explore through key informant interviews with service providers in the health centres, the effects of the COVID-19 pandemic on demand and supply of sexual and reproductive health services. Field assistants administered a semi-structured interview guide to the heads of the health centres that elicited information on availability and use of the health centres before, during and after the lock-downs associated with the pandemic. The results indicate that a large proportion of the health centres opened for the provision of essential sexual and reproductive health services during the COVID-19 pandemic lockdown. However, fewer clients used the services due to difficulties in travel because of the lockdowns, stock-outs in the health centres, and the fear that they may contract the virus if they leave their houses to the health centres. Although the health centres reported some cases of COVID-19, there was limited provision for personal protective equipment to motivate the health workers to optimize services for clients. From this study, we conclude that efforts should be made to identify innovations for addressing these challenges to enable the continued provision of sexual and reproductive health services by health centres despite the COVID-19 pandemic in Nigeria's health centres.
   Background Nigeria, like many other countries, has been severely affected by the COVID-19 pandemic. While efforts have been devoted to curtailing the disease, a major concern has been its potential effects on the delivery and utilization of reproductive health care services in the country. The objective of the study was to investigate the extent to which the COVID-19 pandemic and related lockdowns had affected the provision of essential reproductive, maternal, child, and adolescent health (RMCAH) services in primary health care facilities across the Nigerian States. Methods This was a cross-sectional study of 307 primary health centres (PHCs) in 30 Local Government Areas in 10 States, representing the six geopolitical regions of the country. A semi-structured interviewer-administered questionnaire was used to obtain data on issues relating to access and provision of RMCAH services before, during and after COVID-19 lockdowns from the head nurses/midwives in the facilities. The questionnaire was entered into Open Data Kit mounted on smartphones. Data were analysed using frequency and percentage, summary statistics, and Kruskal-Wallis test. Results Between 76 and 97% of the PHCS offered RMCAH services before the lockdown. Except in antenatal, delivery and adolescent care, there was a decline of between 2 and 6% in all the services during the lockdown and up to 10% decline after the lockdown with variation across and within States. During the lockdown. Full-service delivery was reported by 75.2% whereas 24.8% delivered partial services. There was a significant reduction in clients' utilization of the services during the lockdown, and the difference between States before the pandemic, during, and after the lockdown. Reported difficulties during the lockdown included stock-out of drugs (25.7%), stock-out of contraceptives (25.1%), harassment by the law enforcement agents (76.9%), and transportation difficulties (55.8%). Only 2% of the PHCs reported the availability of gowns, 18% had gloves, 90.1% had hand sanitizers, and a temperature checker was available in 94.1%. Slightly above 10% identified clients with symptoms of COVID-19. Conclusions The large proportion of PHCs who provided RMCAH services despite the lockdown demonstrates resilience. Considering the several difficulties reported, and the limited provision of primary protective equipment more effort by the government and non-governmental agencies is recommended to strengthen delivery of sexual and reproductive health in primary health centres in Nigeria during the pandemic.
C1 [Adelekan, Babatunde; Goldson, Erika; Abubakar, Zubaida; Mueller, Ulla; Alayande, Audu; Ojogun, Tellson] United Nations Populat Fund UNFPA Country Off, Abuja, Nigeria.
   [Ntoimo, Lorretta; Okonofua, Friday] Womens Hlth & Act Res Ctr WHARC, Km 11 Benin Lagos Expressway, Benin, Edo, Nigeria.
   [Ntoimo, Lorretta; Okonofua, Friday] Fed Univ Oye Ekiti, Dept Demog & Social Stat, Oye, Nigeria.
   [Okonofua, Friday] Univ Benin, Ctr Excellence Reprod Hlth Innovat CERHI, Benin, Nigeria.
   [Okonofua, Friday] Univ Benin, Sch Med, Dept Obstet & Gynaecol, Benin, Nigeria.
   [Williams, Bukky] Educ Vaccine EVA, Abuja, Nigeria.
   [Muhammed, Ibrahim] Planned Parenthood Federat Nigeria PPFN, Abuja, Nigeria.
RP Okonofua, F (通讯作者)，Womens Hlth & Act Res Ctr WHARC, Km 11 Benin Lagos Expressway, Benin, Edo, Nigeria.; Okonofua, F (通讯作者)，Fed Univ Oye Ekiti, Dept Demog & Social Stat, Oye, Nigeria.; Okonofua, F (通讯作者)，Univ Benin, Ctr Excellence Reprod Hlth Innovat CERHI, Benin, Nigeria.; Okonofua, F (通讯作者)，Univ Benin, Sch Med, Dept Obstet & Gynaecol, Benin, Nigeria.
EM feokonofua@yahoo.co.uk
OI Ntoimo, Lorretta Favour/0000-0002-3218-5535; Okonofua,
   Friday/0000-0002-8777-2606
FU UN Nigeria Basket Fund through the United Nations Population Fund
   (UNFPA) under the Civil Society Organisation Engagement (CSOE) project
FX This study was funded by the UN Nigeria Basket Fund in support of PTF on
   the Covid-19 pandemic through the United Nations Population Fund (UNFPA)
   under the Civil Society Organisation Engagement (CSOE) project to
   reverse the negative impact of COVID-19 and ensuring access to essential
   services. The content is solely the responsibility of the authors and
   does not necessarily represent the official views of the funding
   organization.
CR Ahonsi B, 2020, AFR J REPROD HEALTH, V24, P22, DOI 10.29063/ajrh2020/v24i1.3
   Assefa N, 2021, AM J TROP MED HYGIEN, V1
   Center for Disease Control, 2020, MAINT ESS HLTH SERV MAINT ESS HLTH SERV
   Church K, 2020, SEX REPROD HLTH MATT, V28, DOI 10.1080/26410397.2020.1773163
   Cousins S, 2020, LANCET, V396, P301, DOI 10.1016/S0140-6736(20)31679-2
   Endler M, 2021, ACTA OBSTET GYN SCAN, V100, P571, DOI 10.1111/aogs.14043
   Federal Government of Nigeria, 2013, INTEGRATING PRIMARY
   Feyissa GT, 2020, AFR J REPROD HEALTH, V24, P24, DOI 10.29063/ajrh2020/v24i2s.3
   Govender D, 2020, AFR J REPROD HEALTH, V24, P56, DOI 10.29063/ajrh2020/v24i2s.9
   Hung KKC, 2022, INT J HEALTH POLICY, V11, P508, DOI 10.34172/ijhpm.2020.183
   International Planned Parenthood Federation (IPPF), 2020, CONTR COVID 19 DISR CONTR COVID 19 DISR
   Kotlar B, 2021, REPROD HEALTH, V18, DOI 10.1186/s12978-021-01070-6
   Li GJ, 2020, J MED INTERNET RES, V22, DOI 10.2196/20961
   Lindberg LD, 2020, PERSPECT SEX REPRO H, V52, P75, DOI 10.1363/psrh.12151
   Marques ES, 2020, CAD SAUDE PUBLICA, V36, DOI 10.1590/0102-311X00074420
   National Bureau of Statistics (NBS), 2021, NIG GROSS DOM PROD R NIG GROSS DOM PROD R
   National Population Commission(NPC)[Nigeria] ICF International, 2019, FEDERAL REPUBLIC NIG
   National Primary Health Care Development Agency, 2012, NAT GUID DEV PRIM HL NAT GUID DEV PRIM HL, VFourth
   NCDC, 2020, 1 CAS COR VIR DIS CO
   Nigeria Centre for Disease Control (NCDC), 2021, COR DIS COVID 19 PAN COR DIS COVID 19 PAN
   Nigeria Centre for Disease Control (NCDC), PUBLIC HLTH ADVISORY
   Okonofua F, 2020, AFR J REPROD HEALTH, V24, P11, DOI 10.29063/ajrh2020/v24i2s.1
   Presidential Task Force (PTF) on COVID-19, 2020, MIDT REP MIDT REP
   Riley T, 2020, INT PERSPECT SEX R H, V46, P73, DOI 10.1363/46e9020
   Semaan A, 2020, BMJ GLOB HEALTH, V5, DOI 10.1136/bmjgh-2020-002967
   Shapira G, 2021, HEALTH POLICY PLANN, V36, P1140, DOI 10.1093/heapol/czab064
   Tadesse E, 2020, INT J WOMENS HEALTH, V12, P1181, DOI 10.2147/IJWH.S287534
   Tang K, 2020, REPROD HEALTH, V17, DOI 10.1186/s12978-020-0900-9
   UNICEF, 2019, TRENDS MAT MORT 2000
   United Nations Inter-agency Group for Child Mortality Estimation (UN IGME), 2020, LEV TRENDS CHILD MOR
   WHO UNICEF UNFPA and The World Bank, 2015, WHO RH
   Wood SN, 2021, LANCET GLOB HEALTH, V9, pE793, DOI 10.1016/S2214-109X(21)00105-4
   World Health Organization (WHO), 2020, 3 WHO 3 WHO
   World Health Organization (WHO) United Nations Population Fund (UNFPA) and United Nations International Children's Emergency Fund (UNICEF), CONT ESS SEX REPR MA CONT ESS SEX REPR MA
NR 34
TC 8
Z9 8
U1 0
U2 5
PU BMC
PI LONDON
PA CAMPUS, 4 CRINAN ST, LONDON N1 9XW, ENGLAND
EI 1742-4755
J9 REPROD HEALTH
JI Reprod. Health
PD AUG 4
PY 2021
VL 18
IS 1
AR 166
DI 10.1186/s12978-021-01217-5
PG 12
WC Public, Environmental & Occupational Health
WE Science Citation Index Expanded (SCI-EXPANDED); Social Science Citation Index (SSCI)
SC Public, Environmental & Occupational Health
GA TZ1KT
UT WOS:000684235100002
PM 34348757
OA Green Published, gold, Green Submitted
DA 2022-11-04
ER

PT J
AU Zhang, SX
   Chen, JY
   Jahanshahi, AA
   Alvarez-Risco, A
   Dai, HY
   Li, JZ
   Patty-Tito, RM
AF Zhang, Stephen X.
   Chen, Jiyao
   Afshar Jahanshahi, Asghar
   Alvarez-Risco, Aldo
   Dai, Huiyang
   Li, Jizhen
   Patty-Tito, Ross Mary
TI Succumbing to the COVID-19 Pandemic-Healthcare Workers Not Satisfied and
   Intend to Leave Their Jobs
SO INTERNATIONAL JOURNAL OF MENTAL HEALTH AND ADDICTION
LA English
DT Article
DE Latin America; Occupational well-being; Risk factors; Coronavirus;
   2019-nCoV
ID SATISFACTION; DISTRESS; PERU
AB Healthcare workers are under such a tremendous amount of pressure during the COVID-19 pandemic that many have become concerned about their jobs and even intend to leave them. It is paramount for healthcare workers to feel satisfied with their jobs and lives during a pandemic. This study aims to examine the predictors of job satisfaction, life satisfaction, and turnover intention of healthcare workers during the COVID-19 pandemic. Between 10 and 30 April 2020, 240 healthcare workers in Bolivia completed a cross-sectional online survey, which assessed their job satisfaction, life satisfaction, and turnover intention in the ongoing COVID-19 pandemic. The results revealed that their number of office days predicted job satisfaction, life satisfaction, and turnover intention, but the relationships varied by their age. For example, healthcare workers' office days negatively predicted job satisfaction for the young (e.g., at 25 years old: b = - 0.21; 95% CI: - 0.36 to - 0.60) but positively predicted job satisfaction for the old (e.g., at 65 years old: b = 0.25; 95% CI: 0.06 to 0.44). These findings provide evidence to enable healthcare organizations to identify staff concerned about job satisfaction, life satisfaction, and turnover intention to enable early actions so that these staffs can remain motivated to fight the prolonged COVID-19 pandemic.
C1 [Zhang, Stephen X.] Univ Adelaide, 9-28 Nexus10 Tower, 10 Pulteney St, Adelaide, SA 5000, Australia.
   [Chen, Jiyao] Oregon State Univ, Corvallis, OR 97330 USA.
   [Afshar Jahanshahi, Asghar] Pontifical Catholic Univ Peru, Lima, Peru.
   [Alvarez-Risco, Aldo] Univ Lima, Lima, Peru.
   [Dai, Huiyang; Li, Jizhen] Tsinghua Univ, Beijing, Peoples R China.
   [Patty-Tito, Ross Mary] Caja Petrolera Salud, La Paz, Bolivia.
RP Zhang, SX (通讯作者)，Univ Adelaide, 9-28 Nexus10 Tower, 10 Pulteney St, Adelaide, SA 5000, Australia.
EM stephen.x.zhang@gmail.com
RI Afshar Jahanshahi, Asghar/I-7152-2016; Zhang, Stephen/J-3755-2013; LI,
   Jizhen/A-7113-2018; Alvarez-Risco, Aldo/F-8498-2013
OI Afshar Jahanshahi, Asghar/0000-0003-2241-9913; Zhang,
   Stephen/0000-0001-6123-1193; LI, Jizhen/0000-0003-1940-5633;
   Alvarez-Risco, Aldo/0000-0003-0786-6555
FU MOE Project of Key Research Institute of Humanities and Social Sciences
   at Universities [16JJD630005]
FX This research was funded by the MOE Project of Key Research Institute of
   Humanities and Social Sciences at Universities (16JJD630005).
CR Alvarez-Risco A, 2020, AM J TROP MED HYG, V103, P583, DOI 10.4269/ajtmh.20-0536
   [Anonymous], 1979, MICHIGAN ORG ASSESSM
   Arigho-Stiles O, 2020, COVID 19 BOLIVIA FUE
   Brayfield AH, 1951, J APPL PSYCHOL, V35, P307, DOI 10.1037/h0055617
   Chen X, 2020, JMIR PUBLIC HLTH SUR, V6, P275, DOI 10.2196/20737
   Cloherty MS, 2020, WTOP NEWS
   Dai HY, 2020, INT J ENV RES PUB HE, V17, DOI 10.3390/ijerph17155498
   DIENER E, 1985, J PERS ASSESS, V49, P71, DOI 10.1207/s15327752jpa4901_13
   Galdos G, 2020, CHANNEL 4 NEWS
   Graf-Vlachy L, 2020, EUR J PSYCHOTRAUMATO, V11, DOI 10.1080/20008198.2020.1834195
   Jahanshahi AA, 2020, BRAIN BEHAV IMMUN, V87, P124, DOI 10.1016/j.bbi.2020.04.081
   Kaveh M, 2020, ARCH IRAN MED, DOI 10.1101/2020.05.02.20089045
   Labrague LJ, 2021, J NURS MANAGE, V29, P395, DOI 10.1111/jonm.13168
   Lai JB, 2020, JAMA NETW OPEN, V3, DOI 10.1001/jamanetworkopen.2020.3976
   Laing A., 2020, U S NEWS
   Li XX, 2020, BRAIN BEHAV IMMUN, V87, P140, DOI 10.1016/j.bbi.2020.05.008
   Liang YJ, 2020, J PSYCHOSOM RES, V133, DOI 10.1016/j.jpsychores.2020.110102
   Liu D., 2020, SHOCK VIB, DOI 10.2139/ssrn.3551415
   Montazeri A, 2011, HEALTH QUAL LIFE OUT, V9, DOI 10.1186/1477-7525-9-12
   Ni MY, 2020, JMIR MENT HEALTH, V7, DOI 10.2196/19009
   O'Connor C, 2020, BMJ-BRIT MED J, V369, DOI 10.1136/bmj.m1587
   Pappa S, 2020, BRAIN BEHAV IMMUN, V88, P901, DOI [10.1016/j.bbi.2020.05.026, 10.1016/j.bbi.2020.11.023]
   Requena M. A, 2020, CNN SPANISH
   Romero CS, 2022, PSYCHOL MED, V52, P188, DOI 10.1017/S0033291720001671
   Sansom GT, 2020, BMC PUBLIC HEALTH, V20, DOI 10.1186/s12889-020-8349-x
   Tang PM, 2020, PSYCHIAT CLIN NEUROS, V74, P562, DOI 10.1111/pcn.13114
   Yanez JA, 2020, AM J TROP MED HYG, V103, P1614, DOI 10.4269/ajtmh.20-0800
   Yang L, 2020, PSYCHOL MED, DOI [DOI 10.1017/S003329172000138532340642, DOI 10.1017/S0033291720001385]
   Zhang SX, 2020, BRAIN BEHAV IMMUN, V87, P144, DOI 10.1016/j.bbi.2020.05.010
   Zhang SX, 2020, PSYCHIAT RES, V288, DOI 10.1016/j.psychres.2020.112958
NR 30
TC 41
Z9 41
U1 12
U2 13
PU SPRINGER
PI NEW YORK
PA ONE NEW YORK PLAZA, SUITE 4600, NEW YORK, NY, UNITED STATES
SN 1557-1874
EI 1557-1882
J9 INT J MENT HEALTH AD
JI Int. J. Mental Health Addict.
PD APR
PY 2022
VL 20
IS 2
BP 956
EP 965
DI 10.1007/s11469-020-00418-6
EA JAN 2021
PG 10
WC Psychology, Clinical; Substance Abuse; Psychiatry
WE Science Citation Index Expanded (SCI-EXPANDED); Social Science Citation Index (SSCI)
SC Psychology; Substance Abuse; Psychiatry
GA ZV1ZM
UT WOS:000605857200002
PM 33437225
OA Green Published, Bronze, Green Submitted
DA 2022-11-04
ER

PT J
AU Mitra, AK
   Payton, M
   Kabir, N
   Whitehead, A
   Ragland, KN
   Brown, A
AF Mitra, Amal K.
   Payton, Marinelle
   Kabir, Nusrat
   Whitehead, April
   Ragland, Kimberly N.
   Brown, Alexis
TI Potential Years of Life Lost Due to COVID-19 in the United States,
   Italy, and Germany: An Old Formula with Newer Ideas
SO INTERNATIONAL JOURNAL OF ENVIRONMENTAL RESEARCH AND PUBLIC HEALTH
LA English
DT Article
DE COVID-19; PYLL; disease burden; United States; Italy; Germany; New York
   State
ID PREMATURE MORTALITY
AB Today, the world is facing the challenge of a major pandemic due to COVID-19, which has caused more than 6.1 million cases of infection and nearly 370,000 deaths so far. Most of the deaths from the disease are clustered in the older population, but the young and children are not spared. In this context, there is a critical need to revisit the formula for calculating potential years of life lost (PYLL). Data on age-specific deaths due to COVID-19 in three countries, including the United States (US), Italy, and Germany, were evaluated. New York State, as a significant outlier within the US, was also included. PYLLs in the US were five times as high as those of Italy. Compared with Germany, PYLLs in Italy were 4 times higher, and the rates in the US were 23, 25, and 18 times higher when using upper age limits of 70, 75, and 80, respectively. Standardized PYLLs in New York were 2 times as high as the rates in Italy, and 7 to 9 times as high as PYLLs in Germany. The revised formula of PYLL, using an upper limit of age 80, is recommended to accurately measure premature deaths due to a major disastrous disease such as COVID-19.
C1 [Mitra, Amal K.; Payton, Marinelle; Kabir, Nusrat; Whitehead, April; Ragland, Kimberly N.; Brown, Alexis] Jackson State Univ, Sch Publ Hlth, Dept Epidemiol & Biostat, Jackson, MS 39213 USA.
RP Mitra, AK (通讯作者)，Jackson State Univ, Sch Publ Hlth, Dept Epidemiol & Biostat, Jackson, MS 39213 USA.
EM amal.k.mitra@jsums.edu; marinelle.payton@jsums.edu;
   nusratkabir14@gmail.com; aprilwhitehead96@gmail.com;
   kimberly.raglandjones@gmail.com; J00889135@students.jsums.edu
OI Mitra, Amal/0000-0003-4238-7322
CR Association of Public Health Epidemiologists in Ontario, CALC POT YEARS LIF L
   Canadian Institute for Health Information, POT YEARS LIF LOST I
   Centers for Disease Control and Prevention, PROV DEATH COUNTS CO
   Egunsola O, 2019, BMJ OPEN, V9, DOI 10.1136/bmjopen-2018-027825
   Feng ZJ, 2020, CHINA CDC WEEKLY, V2, P113, DOI 10.46234/ccdcw2020.032
   Grandjean P, 2017, ENVIRON HEALTH-GLOB, V16, DOI 10.1186/s12940-017-0340-3
   Kirigia JM, 2020, BMC RES NOTES, V13, DOI 10.1186/s13104-020-05044-y
   Maximova K, 2016, CAN J PUBLIC HEALTH, V107, pE202, DOI [10.17269/CJPH.107.5261, 10.17269/cjph.107.5261]
   Onder G, 2020, JAMA-J AM MED ASSOC, V323, P1775, DOI 10.1001/jama.2020.4683
   Organization for Economic Co-Operation and Development (OECD), OECD HLTH STAT 2019
   Peeri NC, 2020, INT J EPIDEMIOL, V49, P717, DOI 10.1093/ije/dyaa033
   Porcheddu R, 2020, J INFECT DEV COUNTR, V14, P125, DOI 10.3855/jidc.12600
   Remuzzi A, 2020, LANCET, V395, P1225, DOI 10.1016/S0140-6736(20)30627-9
   ROMEDER JM, 1977, INT J EPIDEMIOL, V6, P143, DOI 10.1093/ije/6.2.143
   United Nations Population Division Estimates, 2020, EST COUNTR WORLD POP
   Vienonen MA, 2019, EUR J PUBLIC HEALTH, V29, P626, DOI 10.1093/eurpub/cky278
   WHO, ROLL UPD COR DIS COV
   World Bank, LIF EXP BIRTH
   World Health Organization, METR DIS ADJ LIF YEA
   World Population Review, NEW YORK POP 2020 DE
   Worldometer, COVID 19 COR PAND
   Wu ZY, 2020, JAMA-J AM MED ASSOC, V323, P1239, DOI 10.1001/jama.2020.2648
   Yang XB, 2020, LANCET RESP MED, V8, P475, DOI 10.1016/S2213-2600(20)30079-5
NR 23
TC 22
Z9 21
U1 0
U2 2
PU MDPI
PI BASEL
PA ST ALBAN-ANLAGE 66, CH-4052 BASEL, SWITZERLAND
EI 1660-4601
J9 INT J ENV RES PUB HE
JI Int. J. Environ. Res. Public Health
PD JUN
PY 2020
VL 17
IS 12
AR 4392
DI 10.3390/ijerph17124392
PG 9
WC Environmental Sciences; Public, Environmental & Occupational Health
WE Science Citation Index Expanded (SCI-EXPANDED); Social Science Citation Index (SSCI)
SC Environmental Sciences & Ecology; Public, Environmental & Occupational
   Health
GA ML6GZ
UT WOS:000549563400001
PM 32570888
OA gold, Green Published
DA 2022-11-04
ER

PT J
AU Besalti, M
   Satici, SA
AF Besalti, Metin
   Satici, Seydi Ahmet
TI Online Learning Satisfaction and Internet Addiction During Covid-19
   Pandemic: A Two-Wave Longitudinal Study
SO TECHTRENDS
LA English
DT Article
DE Online learning satisfaction; Internet addiction; COVID-19; Longitudinal
ID ADOLESCENTS; PREDICTORS; STUDENTS; ASSOCIATION; PREVALENCE; CHINA
AB Stay-at-home orders and quarantines have not only shifted traditional face-to-face learning to online learning, but have also led to greatly increased consumption of digital devices during the coronavirus (COVID-19) pandemic. Thus, many students who were new to online learning were forced into a new environment. The purpose of this two-wave longitudinal study is to investigate the effects of internet addiction on online students' learning satisfaction during the COVID-19 pandemic. A total of two hundred and forty-nine undergraduate-level students from 51 of the 81 cities in Turkey completed an online questionnaire. The data used cross-lagged structural equation modeling. The results indicated that internet addiction at Time 1 decreased online students' learning satisfaction at Time 2. The results also revealed that online students' learning satisfaction (Time 1) did not affect internet addiction (Time 2). It is concluded that internet-addicted students had lower learning satisfaction in online learning environments. Thus, it is essential for institutions to provide effective online instruction, psychological coping tools, and social and behavioral support, which may help reduce internet addiction and minimize its negative impacts on online learning environments during the pandemic.
C1 [Besalti, Metin; Satici, Seydi Ahmet] Artvin Coruh Univ, Dept Educ Sci, Artvin, Turkey.
RP Besalti, M (通讯作者)，Artvin Coruh Univ, Dept Educ Sci, Artvin, Turkey.
EM besalti@artvin.edu.tr; sasatici@artvin.edu.tr
RI SATICI, Seydi Ahmet/AAJ-5272-2021
OI BESALTI, METIN/0000-0001-5569-0027; SATICI, Seydi
   Ahmet/0000-0002-2871-8589
CR Bayrak F, 2020, TURK ONLINE J DISTAN, V21
   Blachnio A, 2019, INT J MENT HEALTH AD, V17, P793, DOI 10.1007/s11469-018-0038-y
   Bolliger D.U., 2004, INT J E LEARN, V3, P61
   Bozoglan B, 2013, SCAND J PSYCHOL, V54, P313, DOI 10.1111/sjop.12049
   Cao H, 2011, BMC PUBLIC HEALTH, V11, DOI 10.1186/1471-2458-11-802
   Casale S, 2015, J PSYCHOL, V149, P480, DOI 10.1080/00223980.2014.905432
   Cerniglia L, 2017, NEUROSCI BIOBEHAV R, V76, P174, DOI 10.1016/j.neubiorev.2016.12.024
   Cikrikci O, 2016, COMPUT HUM BEHAV, V65, P560, DOI 10.1016/j.chb.2016.09.021
   Dong HX, 2020, FRONT PSYCHIATRY, V11, DOI 10.3389/fpsyt.2020.00751
   Duan L, 2020, J AFFECT DISORDERS, V275, P112, DOI 10.1016/j.jad.2020.06.029
   Foerster M, 2017, COMPUT HUM BEHAV, V71, P266, DOI 10.1016/j.chb.2017.02.015
   Franchi T, 2020, ANAT SCI EDUC, V13, P309, DOI 10.1002/ase.1966
   Gomez-Galan J, 2020, SUSTAINABILITY-BASEL, V12, DOI 10.3390/su12187737
   Green K. C., 2010, CAMPUS COMPUTING SUR
   Griffiths M, 2000, CYBERPSYCHOL BEHAV, V3, P211, DOI 10.1089/109493100316067
   Hamaker EL, 2015, PSYCHOL METHODS, V20, P102, DOI 10.1037/a0038889
   Hu LT, 1999, STRUCT EQU MODELING, V6, P1, DOI 10.1080/10705519909540118
   Huang RL, 2009, BEHAV INFORM TECHNOL, V28, P485, DOI 10.1080/01449290701485801
   Ilgaz H, 2015, INT REV RES OPEN DIS, V16, P171
   Iskender M, 2010, COMPUT EDUC, V54, P1101, DOI 10.1016/j.compedu.2009.10.014
   Kaur G., 2020, CLIO ANN INTERDISC J, V6, P416
   Korkmaz G., 2020, INT J TECH EDUC SCI, V4, P293, DOI [10.46328/ijtes.v4i4.110, DOI 10.46328/IJTES.V4I4.110]
   Kutlu M, 2016, ANADOLU PSIKIYATR DE, V17, P69, DOI 10.5455/apd.190501
   Liaw SS, 2008, COMPUT EDUC, V51, P864, DOI 10.1016/j.compedu.2007.09.005
   Little TD, 1997, MULTIVAR BEHAV RES, V32, P53, DOI 10.1207/s15327906mbr3201_3
   Mehrotra CM., 2001, DISTANCE LEARNING PR
   Moore J., 2014, JOURNALISM MASS COMM, V69, P271, DOI [10.1177/1077695814536398, DOI 10.1177/1077695814536398]
   Moreno MA, 2013, COMPUT HUM BEHAV, V29, P1879, DOI 10.1016/j.chb.2013.01.053
   Naveh G, 2010, INTERNET HIGH EDUC, V13, P127, DOI 10.1016/j.iheduc.2010.02.004
   Nielsen Global Media, 2020, IMP COVID 19 MED CON
   Nortvig AM, 2018, ELECTRON J E-LEARN, V16, P46
   Pawlikowski M, 2013, COMPUT HUM BEHAV, V29, P1212, DOI 10.1016/j.chb.2012.10.014
   Roe D, 2010, EMERG MED J, V27, P100, DOI 10.1136/emj.2008.064915
   Sharma Arvind, 2018, J Family Med Prim Care, V7, P147, DOI 10.4103/jfmpc.jfmpc_189_17
   Stavropoulos V, 2013, J ADOLESCENCE, V36, P565, DOI 10.1016/j.adolescence.2013.03.008
   Sun PC, 2008, COMPUT EDUC, V50, P1183, DOI 10.1016/j.compedu.2006.11.007
   Truzoli R, 2020, J COMPUT ASSIST LEAR, V36, P480, DOI 10.1111/jcal.12414
   UNESCO, 2020, COVID 19 ED RESP
   Wang LG, 2013, ADDICT RES THEORY, V21, P62, DOI 10.3109/16066359.2012.690053
   World Health Organization (WHO), 2020, NAM COR DIS COVID 19
   Yang SC, 2007, COMPUT HUM BEHAV, V23, P79, DOI 10.1016/j.chb.2004.03.037
   Young K.S, 1998, CAUGHT NET RECOGNIZE
   Yukselturk E, 2008, EDUC TECHNOL SOC, V11, P51
NR 43
TC 3
Z9 3
U1 19
U2 28
PU SPRINGER INT PUBL AG
PI CHAM
PA GEWERBESTRASSE 11, CHAM, CH-6330, SWITZERLAND
SN 8756-3894
EI 1559-7075
J9 TECHTRENDS
JI TechTrends
PD SEP
PY 2022
VL 66
IS 5
BP 876
EP 882
DI 10.1007/s11528-022-00697-x
EA JAN 2022
PG 7
WC Education & Educational Research
WE Emerging Sources Citation Index (ESCI)
SC Education & Educational Research
GA 4M0ST
UT WOS:000746798900003
PM 35098255
OA Green Published, Bronze
DA 2022-11-04
ER

PT J
AU Sacca, L
   Markham, C
   Hernandez, B
   Shegog, R
   Peskin, M
   Rushing, SC
   Warren, H
   Tsosie, M
AF Sacca, Lea
   Markham, Christine
   Hernandez, Belinda
   Shegog, Ross
   Peskin, Melissa
   Rushing, Stephanie Craig
   Warren, Hannah
   Tsosie, Monique
TI The Impact of COVID-19 on the Delivery of Educational Programs in Native
   American Communities: Qualitative Study
SO JMIR FORMATIVE RESEARCH
LA English
DT Article
DE online sexual health programs; COVID-19; COVID-19 pandemic; AI/AN youth;
   sexual health educators; culturally responsive adaptation; program
   implementation; sexual health; implementation; Native communities;
   American Indian youth; Alaskan youth; education; tribal communities;
   online; virtual
ID GROUP-RANDOMIZED-TRIAL; SEX-EDUCATION; CONSUMER PARTICIPATION;
   HEALTH-CARE; PREVENTION; INTERVENTION; ADOLESCENTS; RECEIPT; CIRCLE;
   DRUG
AB Background: Despite the availability of culturally responsive sexual health educational programs for American Indian and Alaska Native (AI/AN) youth, barriers to their uptake and utilization persist in tribal communities. These challenges were exacerbated by the COVID-19 pandemic, which required flexible program delivery using both in-person and virtual classrooms.
   Objective: This exploratory study provides a preliminary understanding of the extent to which pre-existing challenges impact the delivery of culturally responsive sexual health education programs in Native communities and to what extent they were exacerbated by the COVID-19 pandemic. It also highlights the challenges faced by adolescent health advocates when adapting culturally responsive health curricula to online platforms. Finally, this study discloses major socioeconomic, health, and mental challenges experienced by AI/AN youth during the pandemic.
   Methods: An exploratory, descriptive, qualitative design approach was adopted to carry out 5 individual and 1 collective in-depth key informant interviews. A total of 8 Native and non-Native sexual health educators served as key informants and shared their personal experiences with the delivery of sexual health education programs for youth during the COVID-19 pandemic. The interviews were conducted virtually from October to November 2020 using Zoom to reach participants dispersed across different regions of the United States. We followed the consolidated criteria for reporting qualitative research (COREQ) as a reference for the study methodology. We also used the Braun and Clarke framework (2006) to conduct a thematic analysis.
   Results: Experts' opinions were structured according to 5 main themes: (1) competing community priorities during COVID-19; (2) moving to web-based programming: skills, training, support; (3) recruiting youth; and (4) challenges for implementation in a household environment; and (5) recommendations to overcome implementation challenges. These themes are complementary, connected, and should be considered holistically for the development, dissemination, and implementation of online sexual health programs for AI/AN youth, specifically during the COVID-19 pandemic. The results raised the following points for discussion: (1) Building partnerships with schools and community organizations facilitates program adaptation and implementation, (2) there is a need to adopt a holistic approach when addressing youth sexual health in AI/AN communities, (3) a systematic and culturally responsive adaptation approach ensures effective virtual program delivery, and (4) community and youth engagement is essential for the success of virtual sexual health programs.
   Conclusions: Findings can provide recommendations on actions to be taken by sexual health educators and guidelines to follow to ensure cultural sensitivity, effective adaptation, and successful implementation when setting out to advocate for online sexual health programs for AI/AN youth.
C1 [Sacca, Lea; Markham, Christine; Shegog, Ross; Peskin, Melissa] Univ Texas Hlth Sci Ctr Houston, Ctr Hlth Promot & Dis Prevent, 7000 Fannin St, Houston, TX 77030 USA.
   [Hernandez, Belinda] Univ Texas Hlth Sci Ctr San Antonio, Ctr Hlth Promot & Prevent Res, San Antonio, TX 78229 USA.
   [Rushing, Stephanie Craig] Northwest Portland Area Indian Hlth Board, Portland, OR USA.
   [Warren, Hannah] Alaska Native Tribal Hlth Consortium, Anchorage, AK USA.
   [Tsosie, Monique] Inter Tribal Council Arizona, Phoenix, AZ USA.
RP Sacca, L (通讯作者)，Univ Texas Hlth Sci Ctr Houston, Ctr Hlth Promot & Dis Prevent, 7000 Fannin St, Houston, TX 77030 USA.
EM lea.sacca@uth.tmc.edu
OI Sacca, Lea/0000-0002-0629-2863; Shegog, Ross/0000-0003-2750-0817;
   Markham, Christine/0000-0003-0587-894X
CR Belone L., 2016, EVIDENCE BASED PSYCH, P199, DOI [https://ifbic1b13095ec5284139sxb6oo5q69pxw6ccffiac.eds.tju.edu.cn/10.1037/14940-010, DOI 10.1037/14940-010]
   Braun V., 2006, QUAL RES PSYCHOL, V3, P77, DOI 10.1191/1478088706qp063oa
   Brener N. D., 2017, SCH HLTH PROFILES 20
   Bryant J, 2008, DRUG ALCOHOL REV, V27, P130, DOI 10.1080/09595230701829397
   Carlson JL, 2020, J ADOLESCENT HEALTH, V67, P157, DOI 10.1016/j.jadohealth.2020.05.022
   Centers for Disease Control and Prevention, 2016, MMWR MORB MORTAL WKL, V65, P790, DOI [10.15585/mmwr.mm6530a7, DOI 10.15585/MMWR.MM6530A7]
   Centers for Disease Control and Prevention, 2016, HIV SURV REP, V28
   Centers for Disease Control and Prevention, TEEN PREGN
   Centers for Disease Control and Prevention, 2014, AD TECHN RED RISK HI
   Copen Casey E, 2016, NCHS Data Brief, P1
   dissemination-implementation.org, DISSEMINATION IMPLEM
   Donaldson AA, 2013, J ADOLESCENT HEALTH, V53, P235, DOI 10.1016/j.jadohealth.2013.03.017
   Fish JN, 2020, J ADOLESCENT HEALTH, V67, P450, DOI 10.1016/j.jadohealth.2020.06.002
   Fuentes L, 2018, J ADOLESCENT HEALTH, V62, P36, DOI 10.1016/j.jadohealth.2017.10.011
   Goldston DB, 2008, AM PSYCHOL, V63, P14, DOI 10.1037/0003-066X.63.1.14
   Castro FG, 2007, SUBST USE MISUSE, V42, P621, DOI 10.1080/10826080701202247
   Griese Emily R, 2016, Am Indian Alsk Native Ment Health Res, V23, P16, DOI 10.5820/aian.2304.2016.16
   Hafner SP, 2019, PREV SCI, V20, P331, DOI 10.1007/s11121-018-0920-7
   Hall G., 2001, IMPLEMENTING CHANGE
   Harding T, 2019, IMPLEMENT SCI, V14, DOI 10.1186/s13012-019-0920-4
   Healthy Native Youth, RAIS HLTH NAT YOUTH
   Healthy Native Youth, ALL CURR
   iknowmine.org, TRUTHFUL ACCURATE IN
   Indian Health Service, SAMHSA NAT YOUTH C
   Jernigan VBB, 2015, AM J PUBLIC HEALTH, V105, pS424, DOI 10.2105/AJPH.2015.302674
   Kaufman CE, 2016, AM J PUBLIC HEALTH, V106, pS18, DOI 10.2105/AJPH.2016.303335
   Kaufman CE, 2014, AM J PUBLIC HEALTH, V104, pE106, DOI 10.2105/AJPH.2013.301822
   Kaufman CE, 2014, J ADOLESCENT HEALTH, V54, pS59, DOI 10.1016/j.jadohealth.2013.12.028
   Kaufman CE, 2012, AM INDIAN ALASKA NAT, V19, P140, DOI 10.5820/aian.1901.2012.140
   Kelley A, 2019, AM INDIAN ALASKA NAT, V26, P21, DOI 10.5820/aian.2603.2019.21
   Lincoln Y.S., 1985, INT J INTERCULT REL, V9, P438, DOI DOI 10.1177/1363460719872726
   Lindberg LD, 2020, PERSPECT SEX REPRO H, V52, P75, DOI 10.1363/psrh.12151
   Lindberg LD, 2016, J ADOLESCENT HEALTH, V58, P621, DOI 10.1016/j.jadohealth.2016.02.004
   Lindberg LD, 2012, J ADOLESCENT HEALTH, V51, P332, DOI 10.1016/j.jadohealth.2011.12.028
   Maria DS, 2015, PERSPECT SEX REPRO H, V47, P37, DOI 10.1363/47e2415
   Markham CM, 2016, JMIR RES PROTOC, V5, DOI 10.2196/resprot.6017
   Martinez J, 2020, Border Hispanisms, P1, DOI 10.7560/321713
   Monson K, 2011, EARLY INTERV PSYCHIA, V5, P381, DOI 10.1111/j.1751-7893.2011.00309.x
   Nanda Priya, 2020, Sex Reprod Health Matters, V28, P1831136, DOI 10.1080/26410397.2020.1831136
   Nowell LS, 2017, INT J QUAL METH, V16, DOI 10.1177/1609406917733847
   O'Keefe VM, 2019, BMC PUBLIC HEALTH, V19, DOI 10.1186/s12889-019-7996-2
   otter.ai, MEET NEW OTTER
   Power T, 2020, J CLIN NURS, V29, P2737, DOI 10.1111/jocn.15320
   Reed ND., YOUTH HLTH TECH SURV
   Resnicow K, 2000, J COMMUNITY PSYCHOL, V28, P271, DOI 10.1002/(SICI)1520-6629(200005)28:3<271::AID-JCOP4>3.0.CO;2-I
   ROGLER LH, 1987, AM PSYCHOL, V42, P565, DOI 10.1037/0003-066X.42.6.565
   Rushing CS., 2000, USE MEDIA TECHNOLOGI
   Rushing SC, 2018, FRONT PUBLIC HEALTH, V6, DOI 10.3389/fpubh.2018.00225
   Rushing SC, 2016, ROUTL STUD NEW MEDIA, V31, P163
   Rushing SC, 2016, AM INDIAN ALASKA NAT, V23, P24, DOI 10.5820/aian.2301.2016.24
   Sacca L, 2022, IMPLEMENT SCI, V17, DOI 10.1186/s13012-022-01190-y
   Santelli JS, 2017, J ADOLESCENT HEALTH, V61, P273, DOI 10.1016/j.jadohealth.2017.05.031
   Shegog R., 2017, J APPL RES CHILD, V8, P3
   Steiker Lori Holleran, 2011, Practice (Birm), V23, P235
   Steiker LKH, 2008, FAM COMMUNITY HEALTH, V31, pS52, DOI 10.1097/01.FCH.0000304018.13255.f6
   Stephens D, 2020, INT J ENV RES PUB HE, V17, DOI 10.3390/ijerph17249437
   Strasburger VC, 2014, JAMA-J AM MED ASSOC, V312, P125, DOI 10.1001/jama.2014.4789
   Tanana H, 2020, SSRN J, P1, DOI [10.2139/ssrn.3685248, DOI 10.2139/SSRN.3685248]
   Tingey L, 2015, AIDS CARE, V27, P885, DOI 10.1080/09540121.2015.1015481
   Tobin GA, 2004, J ADV NURS, V48, P388, DOI 10.1111/j.1365-2648.2004.03207.x
   Walker FJ, 2015, J COMMUN HEALTH, V40, P484, DOI 10.1007/s10900-014-9961-4
   wernative.org, WE R NATIVE NATIVE Y
   Williams RL, 2018, CURR OPIN OBSTET GYN, V30, P458, DOI 10.1097/GCO.0000000000000497
   Zeledon I, 2020, J SUBST ABUSE TREAT, V108, P9, DOI 10.1016/j.jsat.2019.04.003
NR 64
TC 1
Z9 1
U1 0
U2 0
PU JMIR PUBLICATIONS, INC
PI TORONTO
PA 130 QUEENS QUAY East, Unit 1100, TORONTO, ON M5A 0P6, CANADA
EI 2561-326X
J9 JMIR FORM RES
JI JMIR Form. Res.
PD APR
PY 2022
VL 6
IS 4
AR e32325
DI 10.2196/32325
PG 16
WC Health Care Sciences & Services; Medical Informatics
WE Emerging Sources Citation Index (ESCI)
SC Health Care Sciences & Services; Medical Informatics
GA 4N5QQ
UT WOS:000854074400067
PM 35348464
DA 2022-11-04
ER

PT J
AU Arundell, L
   Salmon, J
   Timperio, A
   Sahlqvist, S
   Uddin, R
   Veitch, J
   Ridgers, ND
   Brown, H
   Parker, K
AF Arundell, Lauren
   Salmon, Jo
   Timperio, Anna
   Sahlqvist, Shannon
   Uddin, Riaz
   Veitch, Jenny
   Ridgers, Nicola D.
   Brown, Helen
   Parker, Kate
TI Physical activity and active recreation before and during COVID-19: The
   Our Life at Home study
SO JOURNAL OF SCIENCE AND MEDICINE IN SPORT
LA English
DT Article
DE Lockdown restriction; Australia; Public health; Health policy; walking
ID HEALTH; VALIDITY; POLICIES; CHILDREN
AB Objectives: To examine the effects of COVID-19 related 'lockdown restrictions' on Australian's (5-75 years) physical activity recommendation achievement and active recreation participation. Design: Cross-sectional online survey with self and proxy-report items (where the participant was a parent). Methods: Adults (n = 1360) and adolescents (n = 1292) reported the frequency they performed 30- or 60-min of moderate-to-vigorous physical activity (MVPA), muscle-strengthening exercises, and participation in 11 active recreation behaviours in February 2020 (pre-COVID-19) and in April/May (during lockdown restrictions). Parents also proxy-reported activity for their child (n = 147, 5-12 years). Mixed effects logistic regressions or a logistic regression (with robust sandwich estimation for variance) assessed recall differences pre- and during lockdown, and interaction by sex. Results: Compared to February, in April/May children were less likely to meet MVPA recommendations (OR = 0.27, 95%CI = 0.12-0.64); adolescents males, but not females, were less likely to meet MVPA (OR = 0.71, 95% CI 0.43, 1.17) and both recommendations (OR = 0.12, 95% CI = 0.02, 0.79); and adults were more likely to meet MVPA (OR = 1.26, 95%CI = 1.01, 1.57) but less likely to meet musclestrengthening exercise recommendations (OR = 0.76, 9%CI = 0.65, 0.89). Across age groups more participants reported walking, muscle strengthening exercises at home, and yoga/Pilates/stretching at home, and fewer performed informal sport practice and play, and recreational activities. Conclusions: Lockdown restrictions had different effects on physical activity and active recreation among age groups and by sex. Physical activity promotion strategies that target children and adolescents, at home physical activity options, active neighbourhoods, and (re)engagement in informal sport and recreational activities post-COVID-19 are critical for (re)engaging Australians in health-enhancing behaviours. (c) 2021 The Authors. Published by Elsevier Ltd on behalf of Sports Medicine Australia. This is an open access article under the CC BY-NC-ND license (https://ifbic2b72e0689ad14138hxb6oo5q69pxw6ccffiac.eds.tju.edu.cn/licenses/by-nc-nd/4.0/).
C1 [Arundell, Lauren; Salmon, Jo; Timperio, Anna; Sahlqvist, Shannon; Uddin, Riaz; Veitch, Jenny; Ridgers, Nicola D.; Brown, Helen; Parker, Kate] Deakin Univ, Sch Exercise & Nutr Sci, Inst Phys Act & Nutr IPAN, Geelong, Vic, Australia.
RP Arundell, L (通讯作者)，Deakin Univ, Sch Exercise & Nutr Sci, Inst Phys Act & Nutr IPAN, Geelong, Vic, Australia.
EM lauren.arundell@deakin.edu.au; jo.salmon@deakin.edu.au;
   anna.timperio@deakin.edu.au; shannon.sahlgvist@deakin.edu.au;
   r.uddin@deakin.edu.au; jenny.veitch@deakin.edu.au;
   nicky.ridgers@deakin.edu.au; hbrown@deakin.edu.au;
   k.parker@deakin.edu.au
RI Ridgers, Nicola/AGN-1339-2022; Parker, Kate/X-1102-2019; Uddin,
   Riaz/M-1477-2017; Ridgers, Nicola/B-2092-2013
OI Parker, Kate/0000-0002-8301-1391; Uddin, Riaz/0000-0001-8133-9732;
   Ridgers, Nicola/0000-0001-5713-3515; Brown, Helen/0000-0002-5460-3654
FU Deakin University's Institute for Physical Activity and Nutrition
   (IPAN); National Health and Medical Research Council Investigator Grant
   [APP 1176885]; Alfred Deakin Postdoctoral Research Fellowship;
   Australian National Heart Foundation Future Leader Fellowship [101928,
   101895]
FX This study received seed funding from Deakin University's Institute for
   Physical Activity and Nutrition (IPAN) . The funders played no role in
   study design; in the collection, analysis and interpretation of data; in
   the writing of the report; and in the decision to submit the article for
   publication. JS is supported by a National Health and Medical Research
   Council Investigator Grant (APP 1176885) . RU is supported by Alfred
   Deakin Postdoctoral Research Fellowship. JV and NDR are sup-ported by an
   Australian National Heart Foundation Future Leader Fellowship (JV: ID
   101928, NDR: 101895) .
CR ABS (Australian Bureau of Statistics), 2019, MICR NAT HLTH SURV 2
   Ainsworth BE, 2020, J SPORT HEALTH SCI, V9, P291, DOI 10.1016/j.jshs.2020.06.004
   Arundell L, 2015, PLOS ONE, V10, DOI 10.1371/journal.pone.0140132
   Australian Bureau of Statistics, 2019, AUSTR DEM STAT 3101
   Australian Bureau of Statistics, 2013, AUSTR HLTH SURV PHYS
   Australian Government Department of Health, 2019, AUSTR PHYS ACT SED B
   Australian Government Department of Health, 2014, AUSTR PHYS ACT SED B
   Australian Institute of Health and Welfare, 2018, PHYS ACT LIF STAG
   Brown WJBA, DEV EVIDENCE BASED P
   Chen PJ, 2020, J SPORT HEALTH SCI, V9, P103, DOI 10.1016/j.jshs.2020.02.001
   Davies CA, 2012, PREV MED, V55, P46, DOI 10.1016/j.ypmed.2012.05.003
   Farooq A, 2020, OBES REV, V21, DOI 10.1111/obr.12953
   Gallo LA, 2020, NUTRIENTS, V12, DOI 10.3390/nu12061865
   Glover TD, 2021, LEISURE SCI, V43, P280, DOI 10.1080/01490400.2020.1774014
   Guan HY, 2020, LANCET CHILD ADOLESC, V4, P416, DOI 10.1016/S2352-4642(20)30131-0
   Guthold R, 2020, LANCET CHILD ADOLESC, V4, P23, DOI 10.1016/S2352-4642(19)30323-2
   ITALIC]. Australian Bureau of Statistics, 2020, NAT HLTH SURV 1 RES
   Laverty AA, 2020, J ROY SOC MED, V113, P251, DOI 10.1177/0141076820938997
   Lewis BA, 2016, PSYCHOL HEALTH, V31, P456, DOI 10.1080/08870446.2015.1111372
   Maugeri G, 2020, HELIYON, V6, DOI 10.1016/j.heliyon.2020.e04315
   Milton K, 2011, BRIT J SPORT MED, V45, P203, DOI 10.1136/bjsm.2009.068395
   Moore SA, 2020, INT J BEHAV NUTR PHY, V17, DOI 10.1186/s12966-020-00987-8
   Munasinghe S, 2020, J ADOLESCENT HEALTH, V67, P653, DOI 10.1016/j.jadohealth.2020.08.008
   Okely A., 2019, AUSTR 24 HOUR MOVEME
   Poitras VJ, 2016, APPL PHYSIOL NUTR ME, V41, pS197, DOI 10.1139/apnm-2015-0663
   Ridgers ND, 2012, BRIT J SPORT MED, V46, P741, DOI 10.1136/bjsm.2011.084921
   Ridgers ND, 2012, J SCI MED SPORT, V15, P136, DOI 10.1016/j.jsams.2011.09.003
   Sallis JF, 2020, J SPORT HEALTH SCI, V9, P328, DOI 10.1016/j.jshs.2020.05.005
   Smith L, 2020, BMJ OPEN SPORT EXERC, V6, DOI 10.1136/bmjsem-2020-000850
   Stockwell S, 2021, BMJ OPEN SPORT EXERC, V7, DOI 10.1136/bmjsem-2020-000960
   van Sluijs EMF, 2009, PREV MED, V48, P519, DOI 10.1016/j.ypmed.2009.03.002
   World Health Organisation, 2010, GLOBAL RECOMMENDATIO
NR 32
TC 2
Z9 2
U1 3
U2 8
PU ELSEVIER SCI LTD
PI OXFORD
PA THE BOULEVARD, LANGFORD LANE, KIDLINGTON, OXFORD OX5 1GB, OXON, ENGLAND
SN 1440-2440
EI 1878-1861
J9 J SCI MED SPORT
JI J. Sci. Med. Sport
PD MAR
PY 2022
VL 25
IS 3
BP 235
EP 241
DI 10.1016/j.jsams.2021.10.004
PG 7
WC Sport Sciences
WE Science Citation Index Expanded (SCI-EXPANDED); Social Science Citation Index (SSCI)
SC Sport Sciences
GA ZD8TC
UT WOS:000758467100009
PM 34742627
OA hybrid, Green Published, Green Accepted
DA 2022-11-04
ER

PT J
AU Da Silva, TMR
   de Sa, ACMGN
   Beinner, MA
   Abreu, MNS
   Matozinhos, FP
   Sato, APS
   Vieira, EWR
AF Ribeiro Da Silva, Tercia Moreira
   Gomide Nogueira de Sa, Ana Carolina Micheletti
   Beinner, Mark Anthony
   Silva Abreu, Mery Natali
   Matozinhos, Fernanda Penido
   Sayuri Sato, Ana Paula
   Rodrigues Vieira, Ed Wilson
TI Impact of the COVID-19 Pandemic on Human Papillomavirus Vaccination in
   Brazil
SO INTERNATIONAL JOURNAL OF PUBLIC HEALTH
LA English
DT Article
DE epidemiology; immunization programs; adolescent health; immunization
   schedule; COVID-19 pandemic; HPV vaccines
ID COMPARATIVE MODELING ANALYSIS; CERVICAL-CANCER ELIMINATION; 78
   LOW-INCOME; HEALTH; IMMUNIZATIONS; COVERAGE; PROGRAM
AB Objective: To analyze the number of applied HPV vaccine doses before (from April 2019 to March 2020) and after (from April 2020 to September 2020) social distancing measures in response to the COVID-19 pandemic in states and regions of Brazil.Methods: Ecological time-series study, using data from the Brazilian National Immunization Program (PNI). Using the Mann-Whitney test, we evaluated the difference between the median number of applied doses during the periods April 2019 to March 2020 and from April 2020 to September 2020. Spatial analysis identified clusters with a high or low percentage reduction in the median applied doses. Prais-Winsten regression models identified temporal trends in the applieddoses from both periods.Results: There was a significant reduction in the median HPV vaccine doses applied, formation of spatial clusters and, after a sharp drop in the number of applieddoses during the months following social distancing. There was a tendency to increase the applied vaccines doses.Conclusion: The COVID-19 pandemic resulted in reduction of the number of HPV vaccine doses applied as a possible effect of restrictive measures caused by the pandemic.
C1 [Ribeiro Da Silva, Tercia Moreira; Gomide Nogueira de Sa, Ana Carolina Micheletti; Beinner, Mark Anthony; Matozinhos, Fernanda Penido; Rodrigues Vieira, Ed Wilson] Univ Fed Minas Gerais, Sch Nursing, Dept Maternal & Child Nursing & Publ Hlth, Belo Horizonte, MG, Brazil.
   [Silva Abreu, Mery Natali] Univ Fed Minas Gerais, Sch Nursing, Belo Horizonte, MG, Brazil.
   [Sayuri Sato, Ana Paula] Univ Sao Paulo, Sch Publ Hlth, Sao Paulo, Brazil.
RP Da Silva, TMR (通讯作者)，Univ Fed Minas Gerais, Sch Nursing, Dept Maternal & Child Nursing & Publ Hlth, Belo Horizonte, MG, Brazil.
EM tercialud@gmail.com
RI Sato, Ana Paula Sayuri/D-4111-2016; Sá, Ana Carolina Micheletti Gomide
   Nogueira de/ADJ-4261-2022; Silva, Tércia Moreira Ribeiro da/W-3673-2018
OI Sato, Ana Paula Sayuri/0000-0001-8601-5884; Sá, Ana Carolina Micheletti
   Gomide Nogueira de/0000-0002-0122-2727; Silva, Tércia Moreira Ribeiro
   da/0000-0002-5261-2266
CR Domingues CMAS, 2019, EPIDEMIOL SERV SAUDE, V28, DOI [10.5123/S1679-49742019000200024, 10.5123/s1679-49742019000200024]
   ANSELIN L, 1995, GEOGR ANAL, V27, P93, DOI 10.1111/j.1538-4632.1995.tb00338.x
   Arroyo LH, 2020, CAD SAUDE PUBLICA, V36, DOI [10.1590/0102-311X00015619, 10.1590/0102-311x00015619]
   Bhatla N, 2020, BEST PRACT RES CL OB, V65, P98, DOI 10.1016/j.bpobgyn.2020.02.008
   Brisson M, 2020, LANCET, V395, P575, DOI 10.1016/S0140-6736(20)30068-4
   Bruni L, 2016, LANCET GLOB HEALTH, V4, pE453, DOI 10.1016/S2214-109X(16)30099-7
   Buffarini R, 2020, ARCH PUBLIC HEALTH, V78, DOI 10.1186/s13690-020-00403-4
   Canfell K, 2020, LANCET, V395, P591, DOI 10.1016/S0140-6736(20)30157-4
   Cesare N, 2020, INT J INFECT DIS, V98, P275, DOI 10.1016/j.ijid.2020.06.092
   Chandir S, 2020, VACCINE, V38, P7146, DOI 10.1016/j.vaccine.2020.08.019
   da Silva AA, 2021, EPIDEMIOL SERV SAUDE, V30, DOI [10.1590/S1679-49742021000100028, 10.1590/s1679-49742021000100028]
   Veras AACD, 2020, BMC PUBLIC HEALTH, V20, DOI 10.1186/s12889-020-09247-7
   Matos CCDA, 2020, REV SAUDE PUBL, V54, DOI 10.11606/s1518-8787.2020054003042
   Antunes JLF, 2015, EPIDEMIOL SERV SAUDE, V24, P565, DOI 10.5123/S1679-49742015000300024
   Houvessou GM, 2021, EPIDEMIOL SERV SAUDE, V30, DOI [10.1590/S1679-49742021000100025, 10.1590/s1679-49742021000100025]
   Lee K, 2009, GLOB INST, P1
   Malta DC, 2020, EPIDEMIOL SERV SAUDE, V29, DOI [10.1590/s1679-49742020000400026, 10.1590/S1679-49742020000400026]
   Mansour Z, 2021, PLOS ONE, V16, DOI 10.1371/journal.pone.0246951
   McDonald HI, 2020, EUROSURVEILLANCE, V25, P7, DOI 10.2807/1560-7917.ES.2020.25.19.2000848
   Medina MG, 2020, CAD SAUDE PUBLICA, V36, DOI [10.1590/0102-311X00149720, 10.1590/0102-311x00149720]
   Noronha KVMD, 2020, CAD SAUDE PUBLICA, V36, DOI 10.1590/0102-311X00115320
   Moran-Torres A, 2021, BRAZ J MICROBIOL, V52, P1991, DOI 10.1007/s42770-021-00602-3
   Moss JL, 2016, CANCER EPIDEM BIOMAR, V25, P274, DOI 10.1158/1055-9965.EPI-15-0574
   Moura Lívia de Lima, 2021, Rev. bras. epidemiol., V24, pe210001, DOI 10.1590/1980-549720210001
   Nielsen HL, 2020, GUT, V69, P1952, DOI 10.1136/gutjnl-2019-319771
   Pan American Health Organization, 2020, OPAS, V2, P7
   Lemos DRQ, 2020, REV SOC BRAS MED TRO, V53, DOI 10.1590/0037-8682-0354-2020
   Ritchie H., 2022, CORONAVIRUS COVID 19
   Novoa PCR, 2014, EINSTEIN-SAO PAULO, V12, pVII, DOI 10.1590/S1679-45082014ED3077
   Santoli JM, 2020, MMWR-MORBID MORTAL W, V69, P591, DOI 10.15585/mmwr.mm6919e2
   da Silva LLS, 2020, CAD SAUDE PUBLICA, V36, DOI [10.1590/0102-311x00185020, 10.1590/0102-311X00185020]
   Saxena S, 2020, BMJ-BRIT MED J, V369, DOI 10.1136/bmj.m2392
   Sato APS, 2020, REV SAUDE PUBL, V54, DOI 10.11606/s1518-8787.2020054003142
   Sato APS, 2015, REV SAUDE PUBL, V49, DOI 10.1590/S0034-8910.2015049005925
   Silva AD, 2021, REV BRAS ENFERM, V74, DOI 10.1590/0034-7167-2019-0769
   Neto JJS, 2016, CIENC SAUDE COLETIVA, V21, P2709, DOI 10.1590/1413-81232015219.16432016
   Szylovec A, 2021, INT J ENV RES PUB HE, V18, DOI 10.3390/ijerph18020555
   Tauil MD, 2016, VACCINE, V34, P2635, DOI 10.1016/j.vaccine.2016.04.016
   Tumban E, 2019, VIRUSES-BASEL, V11, DOI 10.3390/v11100922
   UNDP Regional human development report, 2021, TRAPP HIGH IN LOW GR, V1st, P1
   Viacava F, 2018, CIENC SAUDE COLETIVA, V23, P1751, DOI 10.1590/1413-81232018236.06022018
   Victora CG, 2013, EPIDEMIOL SERV SAUDE, V22, P201, DOI 10.5123/S1679-49742013000200001
   Vieira EW, 2020, REME REV MIN ENFERM, V24, P1, DOI 10.5935/1415-2762.20200062
NR 43
TC 0
Z9 0
U1 2
U2 2
PU FRONTIERS MEDIA SA
PI LAUSANNE
PA AVENUE DU TRIBUNAL FEDERAL 34, LAUSANNE, CH-1015, SWITZERLAND
SN 1661-8556
EI 1661-8564
J9 INT J PUBLIC HEALTH
JI Int. J. Public Health
PD MAR 31
PY 2022
VL 67
AR 1604224
DI 10.3389/ijph.2022.1604224
PG 8
WC Public, Environmental & Occupational Health
WE Science Citation Index Expanded (SCI-EXPANDED); Social Science Citation Index (SSCI)
SC Public, Environmental & Occupational Health
GA 0V3XS
UT WOS:000788280000001
PM 35431762
OA gold, Green Published
DA 2022-11-04
ER

PT J
AU Zhu, SM
   Wong, PWC
AF Zhu, Shimin
   Wong, Paul W. C.
TI What matters for adolescent suicidality: Depressive symptoms or fixed
   mindsets? Examination of cross-sectional and longitudinal associations
   between fixed mindsets and suicidal ideation
SO SUICIDE AND LIFE-THREATENING BEHAVIOR
LA English
DT Article
DE implicit theories; mediation model; middle school students; negative
   emotion; suicidal ideation
ID IMPLICIT THEORIES; INTERPERSONAL THEORY; EMOTION REGULATION; GROWTH
   MINDSET; ANXIETY; BELIEFS; PHQ-9; PSYCHOPATHOLOGY; MALLEABILITY;
   METAANALYSIS
AB Background Fixed mindsets or beliefs about the non-malleability of self-attributes are linked to a wide range of negative psychological outcomes. Its association with suicidal ideation (SI) among young people has not been explored. Objectives To examine the association of fixed mindsets of depression, anxiety, and stress and SI; and its mediating role underlying the association between depression and SI. Methods A sample of 1393 adolescents (M-age = 13.04, SD = 0.85, 640 boys) from 11 middle schools voluntarily participated in a two-wave longitudinal study before and during the COVID-19 pandemic with a 9-month interval. Results Both depressive symptoms and fixed mindsets were positively and significantly associated with concurrent and future suicidality, after controlling for demographic and socioeconomic status and previous SI. Participants with stronger fixed mindsets were more likely to have SI than those with only depressive symptoms. Also, fixed mindsets mediated the association between depressive symptoms and SI in both cross-sectional and longitudinal models. Conclusion The current study provides empirical evidence of the effects of fixed mindsets and SI and the mediating role of fixed mindset between depressive symptoms and SI among young people. Interventions to foster a growth mindset may enhance hope and reduce suicidality among adolescents.
C1 [Zhu, Shimin] Hong Kong Polytech Univ, Dept Appl Social Sci, Kowloon, Hong Kong, Peoples R China.
   [Wong, Paul W. C.] Univ Hong Kong, Dept Social Work & Social Adm, Hong Kong, Peoples R China.
RP Zhu, SM (通讯作者)，Hong Kong Polytech Univ, Dept Appl Social Sci, Kowloon, Hong Kong, Peoples R China.
EM jasmine.zhu@polyu.edu.hk
RI ZHU, Shimin/M-1589-2016
OI ZHU, Shimin/0000-0003-3428-0234
FU Hong Kong Research Grant Council [25605418]
FX This work was supported by the Hong Kong Research Grant Council (Ref:
   25605418) awarded to Shimin Zhu. We would like to thank the participants
   of the study and the schools for their assistance with the participant
   recruitment.
CR [Anonymous], 2018, SAGE HDB PERSONALITY, DOI DOI 10.4135/9781526451163.N7
   Beilock S., 2011, PSYCHOL SCI AGENDA, V25, P1
   Burnette JL, 2013, PSYCHOL BULL, V139, P655, DOI 10.1037/a0029531
   Chorpita BF, 1998, PSYCHOL BULL, V124, P3, DOI 10.1037/0033-2909.124.1.3
   Chu C, 2017, PSYCHOL BULL, V143, P1313, DOI 10.1037/bul0000123
   Currie C, 2008, SOC SCI MED, V66, P1429, DOI 10.1016/j.socscimed.2007.11.024
   De Castella K, 2013, BASIC APPL SOC PSYCH, V35, P497, DOI 10.1080/01973533.2013.840632
   Dogra A.K., 2011, SIS J PROJECTIVE PSY, V18, P89, DOI DOI 10.1521/JSCP.24.3.401.65616
   Dweck C., 1999, SELF THEORIES THEIR, DOI DOI 10.4324/9781315783048
   Dykxhoorn J, 2017, PLOS ONE, V12, DOI 10.1371/journal.pone.0183182
   Evans E, 2004, CLIN PSYCHOL REV, V24, P957, DOI 10.1016/j.cpr.2004.04.005
   Forte A, 2021, J CHILD PSYCHOL PSYC, V62, P1402, DOI 10.1111/jcpp.13411
   Hartley JEK, 2016, CHILD INDIC RES, V9, P233, DOI 10.1007/s12187-015-9325-3
   Hayes AF, 2013, QUANT METH EDUC BEHA, P219
   Jose PE, 2016, EDUC PSYCHOL-US, V51, P331, DOI 10.1080/00461520.2016.1207175
   King RB, 2019, PERS INDIV DIFFER, V138, P177, DOI 10.1016/j.paid.2018.09.040
   Kneeland ET, 2016, COGNITIVE THER RES, V40, P496, DOI 10.1007/s10608-016-9765-1
   Kneeland ET, 2016, CLIN PSYCHOL REV, V45, P81, DOI 10.1016/j.cpr.2016.03.008
   Kroenke K, 2001, J GEN INTERN MED, V16, P606, DOI 10.1046/j.1525-1497.2001.016009606.x
   Kroenke K, 2009, J AFFECT DISORDERS, V114, P163, DOI 10.1016/j.jad.2008.06.026
   Mullarkey MC, 2020, J AFFECT DISORDERS, V261, P245, DOI 10.1016/j.jad.2019.10.023
   Olie E, 2010, J AFFECT DISORDERS, V120, P226, DOI 10.1016/j.jad.2009.03.013
   Racine N, 2021, JAMA PEDIATR, V175, P1142, DOI 10.1001/jamapediatrics.2021.2482
   Schleider J, 2018, J CHILD PSYCHOL PSYC, V59, P160, DOI 10.1111/jcpp.12811
   Schleider JL, 2020, J CLIN CHILD ADOLESC, V49, P660, DOI 10.1080/15374416.2019.1622123
   Schleider JL, 2019, CHILD PSYCHIAT HUM D, V50, P868, DOI 10.1007/s10578-019-00889-2
   Schleider JL, 2016, CHILD PSYCHIAT HUM D, V47, P603, DOI 10.1007/s10578-015-0595-2
   Schleider JL, 2015, CLIN PSYCHOL REV, V35, P1, DOI 10.1016/j.cpr.2014.11.001
   Schroder H.S., 2018, MALLEABILITY BELIEFS
   Schroder HS, 2021, CLIN PSYCHOL REV, V83, DOI 10.1016/j.cpr.2020.101957
   Schroder HS, 2019, BEHAV THER, V50, P710, DOI 10.1016/j.beth.2018.11.001
   Schroder HS, 2019, COGNITIVE THER RES, V43, P312, DOI 10.1007/s10608-018-9985-7
   Schroder HS, 2017, PERS INDIV DIFFER, V110, P23, DOI 10.1016/j.paid.2017.01.016
   Schroder HS, 2016, SOC PSYCHOL PERS SCI, V7, P508, DOI 10.1177/1948550616644657
   Shneidman ES, 1998, SUICIDE LIFE-THREAT, V28, P245
   Simon GE, 2013, PSYCHIAT SERV, V64, P1195, DOI 10.1176/appi.ps.201200587
   Snyder CR, 2000, COGNITIVE THER RES, V24, P747, DOI 10.1023/A:1005547730153
   Spitzer RL, 2006, ARCH INTERN MED, V166, P1092, DOI 10.1001/archinte.166.10.1092
   Svedberg P, 2016, BMC MED RES METHODOL, V16, DOI 10.1186/s12874-016-0148-9
   Tezanos KM, 2021, SUICIDE LIFE-THREAT, V51, P807, DOI 10.1111/sltb.12774
   Turner D, 2005, J ADV NURS, V52, P508, DOI 10.1111/j.1365-2648.2005.03619.x
   Van Orden KA, 2010, PSYCHOL REV, V117, P575, DOI 10.1037/a0018697
   Wong PW, 2021, FRONT PSYCHIATRY, V11, DOI 10.3389/fpsyt.2020.561657
   Wong T.-K., 2020, S CHINA MORNING POST
   World Health Organization, 2014, SUIC WORLDW 2019 GLO
   World Health Organization (WHO), 2021, SUIC WORLDW 2019 GLO, DOI DOI 10.1016/J.JAD.2015.11.011
   Yeager DS, 2016, PSYCHOL SCI, V27, P1078, DOI 10.1177/0956797616649604
   Yeager DS, 2013, CHILD DEV, V84, P1651, DOI 10.1111/cdev.12062
   Yeager DS, 2011, DEV PSYCHOL, V47, P1090, DOI 10.1037/a0023769
   Zhong QY, 2015, ARCH WOMEN MENT HLTH, V18, P783, DOI 10.1007/s00737-014-0481-0
   Zhu SM, 2022, EARLY INTERV PSYCHIA, V16, P380, DOI 10.1111/eip.13177
   Zhu SM, 2021, INT J ENV RES PUB HE, V18, DOI 10.3390/ijerph18094780
   Zhu SM, 2020, HEALTH PSYCHOL BEHAV, V8, P349, DOI 10.1080/21642850.2020.1806717
   Zhu SM, 2020, FRONT PSYCHOL, V11, DOI 10.3389/fpsyg.2020.00142
   Zimmermann M, 2020, COGNITIVE THER RES, V44, P1002, DOI 10.1007/s10608-020-10120-5
NR 55
TC 0
Z9 0
U1 9
U2 9
PU WILEY
PI HOBOKEN
PA 111 RIVER ST, HOBOKEN 07030-5774, NJ USA
SN 0363-0234
EI 1943-278X
J9 SUICIDE LIFE-THREAT
JI Suicide Life-Threat. Behav.
PD OCT
PY 2022
VL 52
IS 5
BP 932
EP 942
DI 10.1111/sltb.12891
EA JUN 2022
PG 11
WC Psychiatry; Psychology, Multidisciplinary
WE Social Science Citation Index (SSCI)
SC Psychiatry; Psychology
GA 5J6WS
UT WOS:000808962000001
PM 35686883
OA hybrid
DA 2022-11-04
ER

PT J
AU Wang, XY
   Ma, ZF
   Wang, CN
AF Wang, Xiaoyu
   Ma, Zaifei
   Wang, Chunan
TI A Longitudinal Study on the Addictive Behaviors of General Population
   before and during the COVID-19 Pandemic in China
SO INTERNATIONAL JOURNAL OF ENVIRONMENTAL RESEARCH AND PUBLIC HEALTH
LA English
DT Article
DE COVID-19 pandemic; addictive behavior; smoking; drinking; China
ID MENTAL-HEALTH; COLLEGE-STUDENTS; ALCOHOL-USE; DRINKING
AB By using nationally representative longitudinal data, this study investigates the effects of the COVID-19 pandemic on the addictive behaviors (smoking and drinking) of the general population in China. From the China Family Panel Studies (CFPS) 2018 and 2020, we extract a sample of individuals over 16 years of age in China, consisting of 14,468 individuals and 28,936 observations. We decompose the sample into three age groups, that is, ages between 16 and 39, ages between 40 and 59 and ages above 60. The bootstrap method is used to estimate the confidence interval of the difference in the mean of addictive behaviors, and logit models are used in the regression analysis. Our results show that the COVID-19 pandemic reduces the smoking behavior of individuals above 40 years of age, and that it reduces the drinking behavior of individuals above 16 years of age. However, the pandemic increases the smoking behavior of individuals between 16 and 39 years of age. These results may be closely related to the characteristics of COVID-19 (that is, a respiratory system disease), the working and economic pressures of young Chinese and the role of drinking alcohol in building and maintaining social networks in China.
C1 [Wang, Xiaoyu] Chinese Acad Social Sci, Inst Populat & Lab Econ, Beijing 100006, Peoples R China.
   [Ma, Zaifei] Renmin Univ China, Sch Stat, Beijing 100872, Peoples R China.
   [Wang, Chunan] Beihang Univ, Sch Econ & Management, Beijing 100191, Peoples R China.
   [Wang, Chunan] Beihang Hangzhou Innovat Inst Yuhang, Hangzhou 310023, Peoples R China.
   [Wang, Chunan] MoE Key Lab Complex Syst Anal & Management Decis, Beijing 100191, Peoples R China.
RP Wang, CN (通讯作者)，Beihang Univ, Sch Econ & Management, Beijing 100191, Peoples R China.; Wang, CN (通讯作者)，Beihang Hangzhou Innovat Inst Yuhang, Hangzhou 310023, Peoples R China.; Wang, CN (通讯作者)，MoE Key Lab Complex Syst Anal & Management Decis, Beijing 100191, Peoples R China.
EM wangxyecon@cass.org.cn; 2019202164@ruc.edu.cn; chnwang@buaa.edu.cn
OI Wang, Chunan/0000-0003-0810-6400
FU National Natural Science Foundation of China [72001015, 72141310,
   72021001]; ChineseAcademy of Social Sciences [2022YQNQD040]
FX This research was funded by the National Natural Science Foundation of
   China (No. 72001015, 72141310, 72021001) and the ChineseAcademy of
   Social Sciences (No. 2022YQNQD040).
CR Alpers SE, 2021, INT J ENV RES PUB HE, V18, DOI 10.3390/ijerph18031220
   Bonar EE, 2021, ADDICT BEHAV, V118, DOI 10.1016/j.addbeh.2021.106879
   Brooks SK, 2020, LANCET, V395, P912, DOI [10.1016/S0140-6736(20)30460-8, 10.1016/S0140-6736(20)30460-8.]
   Brown CRH, 2021, DRUG ALCOHOL DEPEN, V227, DOI 10.1016/j.drugalcdep.2021.108981
   Bu FF, 2020, SOC SCI MED, V265, DOI 10.1016/j.socscimed.2020.113521
   Buecker S, 2020, SOC SCI MED, V265, DOI 10.1016/j.socscimed.2020.113541
   Chen-Sankey Julia C, 2020, Addict Behav Rep, V12, P100317, DOI 10.1016/j.abrep.2020.100317
   Clay JM, 2020, LANCET PUBLIC HEALTH, V5, pE259, DOI 10.1016/S2468-2667(20)30088-8
   Denlinger-Apte R, 2022, PREV MED, V156, DOI 10.1016/j.ypmed.2022.106992
   Devaraj S, 2021, SOC SCI MED, V270, DOI 10.1016/j.socscimed.2020.113615
   Driezen P, 2022, ADDICT BEHAV, V129, DOI 10.1016/j.addbeh.2022.107276
   El-Zoghby SM, 2020, J COMMUN HEALTH, V45, P689, DOI 10.1007/s10900-020-00853-5
   Ettman CK, 2020, JAMA NETW OPEN, V3, DOI 10.1001/jamanetworkopen.2020.19686
   Fatollahi JJ, 2021, INT J ENV RES PUB HE, V18, DOI 10.3390/ijerph182211923
   Garnett C, 2021, DRUG ALCOHOL DEPEN, V219, DOI 10.1016/j.drugalcdep.2020.108461
   Gavurova B, 2021, INT J ENV RES PUB HE, V18, DOI 10.3390/ijerph182111565
   Gonzalez M, 2021, INT J ENV RES PUB HE, V18, DOI 10.3390/ijerph18052582
   Grossman ER, 2020, INT J ENV RES PUB HE, V17, DOI 10.3390/ijerph17249189
   Holmes EA, 2020, LANCET PSYCHIAT, V7, P547, DOI 10.1016/S2215-0366(20)30168-1
   Jackson SE, 2021, ADDICTION, V116, P1233, DOI 10.1111/add.15295
   Jaffe AE, 2022, ADDICT BEHAV, V129, DOI 10.1016/j.addbeh.2022.107281
   Jodczyk AM, 2022, INT J ENV RES PUB HE, V19, DOI 10.3390/ijerph19031261
   Kale D, 2022, INT J ENV RES PUB HE, V19, DOI 10.3390/ijerph19020630
   Kalkhoran SM, 2022, AM J PREV MED, V62, P341, DOI 10.1016/j.amepre.2021.08.018
   Killgore WDS, 2021, PSYCHIAT RES, V296, DOI 10.1016/j.psychres.2020.113676
   Kosendiak A, 2022, INT J ENV RES PUB HE, V19, DOI 10.3390/ijerph19010302
   Latikka R, 2022, SOC SCI MED, V293, DOI 10.1016/j.socscimed.2021.114674
   Lee SY, 2022, INT J ENV RES PUB HE, V19, DOI 10.3390/ijerph19052802
   Li HY, 2020, INT J ENV RES PUB HE, V17, DOI 10.3390/ijerph17113933
   Li Y, 2021, SOC SCI MED, V285, DOI 10.1016/j.socscimed.2021.114222
   Li YY, 2021, J AFFECT DISORDERS, V281, P597, DOI 10.1016/j.jad.2020.11.109
   Loud EE, 2021, INT J ENV RES PUB HE, V18, DOI 10.3390/ijerph182010905
   Mata J, 2021, SOC SCI MED, V287, DOI 10.1016/j.socscimed.2021.114333
   Mistry SK, 2021, INT J ENV RES PUB HE, V18, DOI 10.3390/ijerph18041779
   Naser AY, 2020, BRAIN BEHAV, V10, DOI 10.1002/brb3.1730
   Nesoff ED, 2021, PREV MED, V153, DOI 10.1016/j.ypmed.2021.106854
   O'Donnell R, 2021, INT J ENV RES PUB HE, V18, DOI 10.3390/ijerph18115816
   Pierce M, 2021, LANCET PSYCHIAT, V8, P610, DOI 10.1016/S2215-0366(21)00151-6
   Pierce M, 2020, LANCET PSYCHIAT, V7, P883, DOI 10.1016/S2215-0366(20)30308-4
   Roges J, 2021, INT J ENV RES PUB HE, V18, DOI 10.3390/ijerph18157849
   Rossow I, 2021, INT J ENV RES PUB HE, V18, DOI 10.3390/ijerph181910547
   Rossow I, 2021, INT J ENV RES PUB HE, V18, DOI 10.3390/ijerph18084231
   Sokolovsky AW, 2021, ADDICT BEHAV, V115, DOI 10.1016/j.addbeh.2020.106783
   Tavolacci MP, 2021, INT J ENV RES PUB HE, V18, DOI 10.3390/ijerph18084346
   Theron M, 2022, INT J ENV RES PUB HE, V19, DOI 10.3390/ijerph19042422
   Tobaiqy M, 2021, INT J ENV RES PUB HE, V18, DOI 10.3390/ijerph18136927
   Tucker JS, 2022, DRUG ALCOHOL DEPEN, V232, DOI 10.1016/j.drugalcdep.2022.109285
   Valente JY, 2021, DRUG ALCOHOL DEPEN, V221, DOI 10.1016/j.drugalcdep.2021.108621
   van Hooijdonk KJM, 2022, INT J ENV RES PUB HE, V19, DOI 10.3390/ijerph19020812
   Vasconcelos M, 2021, INT J ENV RES PUB HE, V18, DOI 10.3390/ijerph18189822
   Villanueva-Blasco VJ, 2021, INT J ENV RES PUB HE, V18, DOI 10.3390/ijerph182111471
   Villanueva-Blasco VJ, 2021, INT J ENV RES PUB HE, V18, DOI 10.3390/ijerph18158028
   Vogel EA, 2021, INT J ENV RES PUB HE, V18, DOI 10.3390/ijerph18147621
   Wang CY, 2020, BRAIN BEHAV IMMUN, V87, P40, DOI 10.1016/j.bbi.2020.04.028
   Yang HY, 2021, ADDICT BEHAV, V119, DOI 10.1016/j.addbeh.2021.106917
   Yingst JM, 2021, INT J ENV RES PUB HE, V18, DOI 10.3390/ijerph18041795
   Yu H, 2020, BMC PSYCHIATRY, V20, DOI 10.1186/s12888-020-02826-3
   Zhang XT, 2021, INT J ENV RES PUB HE, V18, DOI 10.3390/ijerph18084364
   Zhang Y, 2020, INT J ENV RES PUB HE, V17, DOI 10.3390/ijerph17103722
NR 59
TC 0
Z9 0
U1 9
U2 9
PU MDPI
PI BASEL
PA ST ALBAN-ANLAGE 66, CH-4052 BASEL, SWITZERLAND
EI 1660-4601
J9 INT J ENV RES PUB HE
JI Int. J. Environ. Res. Public Health
PD MAY
PY 2022
VL 19
IS 10
AR 5979
DI 10.3390/ijerph19105979
PG 12
WC Environmental Sciences; Public, Environmental & Occupational Health
WE Science Citation Index Expanded (SCI-EXPANDED); Social Science Citation Index (SSCI)
SC Environmental Sciences & Ecology; Public, Environmental & Occupational
   Health
GA 1P1BD
UT WOS:000801752300001
PM 35627516
OA gold, Green Published
DA 2022-11-04
ER

PT J
AU Yomoda, K
   Kurita, S
AF Yomoda, Kenji
   Kurita, Shohei
TI Influence of social distancing during the COVID-19 pandemic on physical
   activity in children: A scoping review of the literature
SO JOURNAL OF EXERCISE SCIENCE & FITNESS
LA English
DT Review
DE Child health; COVID-19; Exercise; Scoping review
ID IMMIGRANT CHILDREN; ADOLESCENTS; ENVIRONMENT; RELIABILITY; FITNESS;
   HEALTH
AB Background/objectives: There is an urgent concern about physical inactivity among children caused by recent restrictions for containing the spread of the novel coronavirus disease (COVID-19). This scoping review aims to identify the impact of the pandemic and related factors on children's physical activity (PA). Methods: Twenty-one studies published in 2020 that evaluated PA among children under the age of 18 were extracted from electronic databases. The survey contexts, samples, PA measurement methods, and main findings of each study were categorized and summarized. Results: The review yielded the following results: 1) the PA of children and adolescents mostly decreased; 2) the decrease in PA was more prevalent in boys and older children and adolescents; 3) the decrease in PA was less prevalent in children who live in detached houses, houses with more space, rural areas, and with more family members; and 4) parental support and consideration of location and activity types may help children maintain or increase their PA during the pandemic. Conclusion: This review shows a decline in PA among children and raises concerns about the pandemic's impact on physical and mental health. Declines in PA appear greater among children who participate in organized team sports and those with limited space and opportunity for habitual PA at home or in their neighborhood. Public support for children and families should consider these findings to prevent the negative effects of physical inactivity. (c) 2021 The Society of Chinese Scholars on Exercise Physiology and Fitness. Published by Elsevier (Singapore) Pte Ltd. This is an open access article under the CC BY license (https://ifbic2b72e0689ad14138hxb6oo5q69pxw6ccffiac.eds.tju.edu.cn/ licenses/by/4.0/).
C1 [Yomoda, Kenji] Nagoya Gakuin Univ, Nagoya, Aichi, Japan.
   [Kurita, Shohei] St Catherine Univ, Matsuyama, Ehime, Japan.
RP Yomoda, K (通讯作者)，1350 Kamishinano, Seto, Aichi 4801298, Japan.
EM yomoda@ngu.ac.jp
CR Aguilar-Farias N, 2021, INT J ENV RES PUB HE, V18, DOI 10.3390/ijerph18010176
   Arena R, 2021, PROG CARDIOVASC DIS, V64, P96, DOI 10.1016/j.pcad.2020.05.008
   Arksey H., 2005, MED TEACH, V8, P19, DOI [10.1080/1364557032000119616, DOI 10.1080/1364557032000119616]
   Ruiz-Roso MB, 2020, NUTRIENTS, V12, DOI 10.3390/nu12061807
   Bruni O, 2021, SLEEP MED
   Caputo EL, 2020, J PHYS ACT HEALTH, V17, P1275, DOI 10.1123/jpah.2020-0406
   de Sa CDC, 2021, REV PAUL PEDIATR, V39, DOI 10.1590/1984-0462/2021/39/2020159
   Centers for Disease Control and Prevention, PHYS ACT BAS PHYS AC PHYS ACT BAS PHYS AC
   Chen FP, 2020, BRAIN BEHAV IMMUN, V88, P36, DOI 10.1016/j.bbi.2020.05.061
   Craig CL, 2003, MED SCI SPORT EXER, V35, P1381, DOI 10.1249/01.MSS.0000078924.61453.FB
   Davison KK, 2006, INT J BEHAV NUTR PHY, V3, DOI 10.1186/1479-5868-3-19
   Nystrom CD, 2020, INT J ENV RES PUB HE, V17, DOI 10.3390/ijerph17228491
   Drenowatz C, 2020, INT J ENV RES PUB HE, V17, DOI 10.3390/ijerph17031045
   Duan L, 2020, J AFFECT DISORDERS, V275, P112, DOI 10.1016/j.jad.2020.06.029
   Dumith SC, 2011, INT J EPIDEMIOL, V40, P685, DOI 10.1093/ije/dyq272
   Dunton GF, 2020, BMC PUBLIC HEALTH, V20, DOI 10.1186/s12889-020-09429-3
   Edwardson CL, 2010, PSYCHOL SPORT EXERC, V11, P522, DOI 10.1016/j.psychsport.2010.05.001
   Elnaggar RK, 2020, ASIA-PAC J PUBLIC HE, V32, P491, DOI 10.1177/1010539520963564
   Ferreira I, 2007, OBES REV, V8, P129, DOI 10.1111/j.1467-789X.2006.00264.x
   Francisco R, 2020, FRONT PSYCHIATRY, V11, DOI 10.3389/fpsyt.2020.570164
   Gilic B, 2020, CHILDREN-BASEL, V7, DOI 10.3390/children7090125
   Hall G, 2021, PROG CARDIOVASC DIS, V64, P108, DOI 10.1016/j.pcad.2020.04.005
   Helmerhorst HJF, 2012, INT J BEHAV NUTR PHY, V9, DOI 10.1186/1479-5868-9-103
   Jia P, 2021, INT J OBESITY, V45, P695, DOI 10.1038/s41366-020-00710-4
   Kimbro RT, 2016, J IMMIGR MINOR HEALT, V18, P308, DOI 10.1007/s10903-015-0180-6
   Laddu R, 2021, PROG CARDIOVASC DIS, V64, P102, DOI 10.1016/j.pcad.2020.04.006
   Lopez-Bueno R, 2021, PREV MED, V143, DOI 10.1016/j.ypmed.2020.106349
   Lopez-Bueno R, 2020, FRONT PEDIATR, V8, DOI 10.3389/fped.2020.00573
   Lopez-Valenciano A, 2021, FRONT PSYCHOL, V11, DOI 10.3389/fpsyg.2020.624567
   Maitland C, 2013, INT J BEHAV NUTR PHY, V10, DOI 10.1186/1479-5868-10-99
   Malina RM, 2001, AM J HUM BIOL, V13, P162, DOI 10.1002/1520-6300(200102/03)13:2<162::AID-AJHB1025>3.0.CO;2-T
   McCarthy H, 2021, J MED INTERNET RES, V23, DOI 10.2196/23701
   McCormack GR, 2020, PREV MED REP, V20, DOI 10.1016/j.pmedr.2020.101275
   Medrano M, 2021, PEDIATR OBES, V16, DOI 10.1111/ijpo.12731
   Mitra R, 2020, HEALTH PLACE, V65, DOI 10.1016/j.healthplace.2020.102418
   Moore SA, 2020, INT J BEHAV NUTR PHY, V17, DOI 10.1186/s12966-020-00987-8
   Munasinghe S, 2020, J ADOLESCENT HEALTH, V67, P653, DOI 10.1016/j.jadohealth.2020.08.008
   Munoz-Galiano IM, 2020, SUSTAINABILITY-BASEL, V12, DOI 10.3390/su12093920
   Muthuri SK, 2016, PLOS ONE, V11, DOI [10.1371/journal.pone.0147746, 10.1371/journal.p]
   Muthuri SK, 2014, INT J ENV RES PUB HE, V11, P3327, DOI 10.3390/ijerph110303327
   Mutz M, 2021, INT REV SOCIOL SPORT, V56, P305, DOI 10.1177/1012690220934335
   Ng K, 2020, BMJ OPEN SPORT EXERC, V6, DOI 10.1136/bmjsem-2020-000919
   Orgiles M, 2020, FRONT PSYCHOL, V11, DOI 10.3389/fpsyg.2020.579038
   Ostbye T, 2013, INT J OBESITY, V37, P1314, DOI 10.1038/ijo.2013.76
   Regis MF, 2016, EINSTEIN-SAO PAULO, V14, P461, DOI [10.1590/S1679-45082016AO3788, 10.1590/s1679-45082016ao3788]
   Reilly JJ, 2011, INT J OBESITY, V35, P891, DOI 10.1038/ijo.2010.222
   Romero-Blanco C, 2020, INT J ENV RES PUB HE, V17, DOI 10.3390/ijerph17186567
   Rundle AG, 2020, OBESITY, V28, P1008, DOI 10.1002/oby.22813
   Schmidt SCE, 2020, SCI REP-UK, V10, DOI 10.1038/s41598-020-78438-4
   Sekulic D, 2020, SUSTAINABILITY-BASEL, V12, DOI 10.3390/su12104072
   Singh GK, 2008, ARCH PEDIAT ADOL MED, V162, P756, DOI 10.1001/archpedi.162.8.756
   Stalsberg R, 2010, SCAND J MED SCI SPOR, V20, P368, DOI 10.1111/j.1600-0838.2009.01047.x
   Timperio A, 2003, J SCI MED SPORT, V6, P477, DOI 10.1016/S1440-2440(03)80273-6
   Tison GH, 2020, ANN INTERN MED, V173, P767, DOI 10.7326/M20-2665
   Tricco AC, 2018, ANN INTERN MED, V169, P467, DOI 10.7326/M18-0850
   UNESCO. UNESCO, 2020, FIG SHOW 2 3 AC YEAR FIG SHOW 2 3 AC YEAR
   World Health Organization, 2020, GLOB REC PHYS ACT HL
   World Health Organization Regional Office for Europe, 2020, STAY PHYS ACT SELF Q
   Xie XY, 2020, JAMA PEDIATR, V174, P898, DOI 10.1001/jamapediatrics.2020.1619
   Yang SJ, 2020, CLIN OBES, V10, DOI 10.1111/cob.12416
   Zenic N, 2020, APPL SCI-BASEL, V10, DOI 10.3390/app10113997
NR 61
TC 25
Z9 25
U1 9
U2 19
PU ELSEVIER SINGAPORE PTE LTD
PI SINGAPORE
PA 3 KILLINEY ROAD 08-01, WINSLAND HOUSE 1, SINGAPORE, 239519, SINGAPORE
SN 1728-869X
J9 J EXERC SCI FIT
JI J. Exerc. Sci. Fit.
PD JUL
PY 2021
VL 19
IS 3
BP 195
EP 203
DI 10.1016/j.jesf.2021.04.002
EA MAY 2021
PG 9
WC Sport Sciences
WE Science Citation Index Expanded (SCI-EXPANDED)
SC Sport Sciences
GA TP5ZY
UT WOS:000677678700009
PM 34135976
OA gold, Green Published
DA 2022-11-04
ER

PT J
AU Fernandez, I
   Caballero, A
   Munoz, D
   Carrera, P
AF Fernandez, Itziar
   Caballero, Amparo
   Munoz, Dolores
   Carrera, Pilar
TI Media consumption for information about Covid-19 during lockdown in
   Spain: the influence of demographic variables, focus-alertness reaction
   and emotions (Consumo de medios para obtener informacion sobre la
   Covid-19 durante el confinamiento en Espana: influencia de variables
   demograficas, de alerta-focalizacion y emocionales)
SO STUDIES IN PSYCHOLOGY
LA English
DT Article
DE Covid-19; quarantine; media consumption; focus-alertness; negative
   emotional reaction
AB This research analyses how sex, age, focus-alertness and emotional responses to the pandemic influenced media consumption for information about Covid-19 during lockdown in Spain. A sample of 1,981 participants were surveyed during the first two months of lockdown, specifically from 13 March to 12 May 2020. The sample was composed of 71.3% females and was aged between 18 and 72 (M = 35.37; SD = 12.71). The results showed that older people chose conventional media (e.g., radio) to find information about coronavirus, while younger people preferred social media (e.g., Instagram). More females than males chose written social media such as WhatsApp, as well as 'face-to-face' interaction. The results showed that the best predictors of media consumption for information about the pandemic were focus-alertness and negative emotional reactions to Covid-19; the greater the alertness and negative emotional reaction, the greater media consumption. Age and time in lockdown were also relevant variables, but to a lesser degree, such that the older the person and the longer in lockdown, the less media consumed.
C1 [Fernandez, Itziar] Univ Nacl Educ Distancia, Madrid, Spain.
   [Caballero, Amparo; Munoz, Dolores; Carrera, Pilar] Univ Autonoma Madrid, Madrid, Spain.
RP Fernandez, I (通讯作者)，Univ Nacl Educ Distancia, Fac Psicol, Dpto Psicol Social & Org, Despacho 1-56 Juan Rosal,10, Madrid 28040, Spain.
EM ifernandez@psi.uned.es
RI Levillain, Pilar Carrera/G-3470-2011; Cáceres, M. Dolores
   Muñoz/G-8837-2011; Gonzalez, Amparo Caballero/AAS-8661-2020; Fernandez,
   Itziar/A-7890-2017
OI Levillain, Pilar Carrera/0000-0002-3940-9028; Cáceres, M. Dolores
   Muñoz/0000-0001-6100-3166; Gonzalez, Amparo
   Caballero/0000-0001-5809-0940; Fernandez, Itziar/0000-0002-6905-2111
FU FEDER/MUNCYT/Ministerio de Ciencia, Innovacion y Universidades - Agencia
   Estatal de Investigacion [PGC2018-093821-B-I00]; FEDER / Ministerio de
   Ciencia, Innovacion y Universidades - Agencia Estatal de Investigacion
   [PGC2018-093821-B-I00]; FEDER/MUNCYT [PGC2018-093821-B-I00]
FX This work was supported by theThis work was supported by the grant
   FEDER/MUNCYT [(PGC2018-093821-B-I00)] / Ministerio de Ciencia,
   Innovacion y Universidades - Agencia Estatal de Investigacion. Project:
   PGC2018-093821-B-I00.. / Este trabajo ha recibido el apoyo de la beca
   FEDER / Ministerio de Ciencia, Innovacion y Universidades - Agencia
   Estatal de Investigacion. Proyecto: PGC2018-093821-B-I00.
CR [Anonymous], 2020, REAL DECRETO 463 202, V67, P25390
   BALLUERKA N., 2020, INFORM INVESTIGACION
   Blascovich J., 2001, FEELING THINKING ROL, P59
   Brooks SK, 2020, LANCET, V395, P912, DOI [10.1016/S0140-6736(20)30460-8, 10.1016/S0140-6736(20)30460-8.]
   De Rivera, 2011, SUPERANDO VIOLENCIA, P343
   Fern?ndez, 2016, CUADERNO PRACTICAS P, P17
   Festinger L, 1954, HUM RELAT, V7, P117, DOI 10.1177/001872675400700202
   Fiske S.T., 2018, SOCIAL BEINGS CORE M, V4th ed.
   Hornmoen H, 2018, SOCIAL MEDIA USE IN CRISIS AND RISK COMMUNICATION: EMERGENCIES, CONCERNS AND AWARENESS, P1, DOI 10.1108/9781787562691
   Igartua J-J., 2004, TEORIA INVESTIGACION
   Igartua JJ, 2020, PROF INFORM, V29, DOI 10.3145/epi.2020.may.18
   Izard C.E, 1991, PSYCHOL EMOTIONS
   KATZ E, 1973, PUBLIC OPIN QUART, V37, P508
   Paez D., 1995, EVERYDAY CONCEPTIONS, P415, DOI [10.1007/978-94-015-8484-5_24, DOI 10.1007/978-94-015-8484-5_24]
   Paez D, 2015, CATASTROFES AYUDA EM, V2015, P85
   Pennebaker, 2004, ANSIEDAD ESTRES, V10, P233
   Rime B., 1998, EUR REV SOC PSYCHOL, V9, P145, DOI [DOI 10.1080/14792779843000072, 10.1080/14792779843000072]
   Rime B, 2009, EMOT REV, V1, P60, DOI 10.1177/1754073908097189
   Rodero E, 2020, PROF INFORM, V29, DOI 10.3145/epi.2020.may.06
   Sandin B., 2020, REV PSICOPATOLOGIA P, V25, P1, DOI [10.5944/rppc.27569, DOI 10.5944/RPPC.27569, 10.5944]
   Scherer KR, 2009, PHILOS T R SOC B, V364, P3459, DOI 10.1098/rstb.2009.0141
   Sheldon P, 2017, COMPUT HUM BEHAV, V75, P643, DOI 10.1016/j.chb.2017.06.009
   Vazquez C, 2010, J POSIT PSYCHOL, V5, P154, DOI 10.1080/17439761003630060
   Wang Cuiyan, 2020, Int J Environ Res Public Health, V17, DOI 10.3390/ijerph17051729
   WATSON D, 1988, J PERS SOC PSYCHOL, V54, P1063, DOI 10.1037/0022-3514.54.6.1063
   WEINER B, 1985, PSYCHOL REV, V92, P548, DOI 10.1037/0033-295X.92.4.548
NR 26
TC 0
Z9 0
U1 5
U2 7
PU ROUTLEDGE JOURNALS, TAYLOR & FRANCIS LTD
PI ABINGDON
PA 2-4 PARK SQUARE, MILTON PARK, ABINGDON OX14 4RN, OXON, ENGLAND
SN 0210-9395
EI 1579-3699
J9 STUD PSYCHOL-MADRID
JI Stud. Psychol.
PD SEP 2
PY 2021
VL 42
IS 3
SI SI
BP 493
EP 516
DI 10.1080/02109395.2021.1950459
EA AUG 2021
PG 24
WC Psychology, Multidisciplinary
WE Social Science Citation Index (SSCI)
SC Psychology
GA WT9HO
UT WOS:000691471400001
OA Green Published
DA 2022-11-04
ER

PT J
AU Lam, CB
   Lam, CS
   Chung, KKH
AF Lam, Chun Bun
   Lam, Chung Sze
   Chung, Kevin Kien Hoa
TI Linking maternal involvement in child online learning to child
   adjustment during the COVID-19 pandemic: The moderating role of maternal
   mindfulness
SO JOURNAL OF SOCIAL AND PERSONAL RELATIONSHIPS
LA English
DT Article
DE Child adjustment; COVID-19; mindfulness; online learning; parenting;
   psychology
AB In the face of COVID-19, many schools have to educate their students using online activities. During this time, whether and how parents are involved may be of particular importance for young children-who are less able to learn independently via the Internet due to their developmental immaturity. Therefore, this study examined the cross-sectional association of maternal involvement in child online learning with child adjustment during the COVID-19 pandemic and tested maternal mindfulness as a moderator. Data were collected from 236 mothers of kindergarten-aged children (mean age = 55.91 months; 75% of them were girls) during the fourth wave of COVID-19 outbreak in Hong Kong, China. Using paper-and-pencil questionnaires, mothers rated their involvement and mindfulness and their children's pre-academic ability and internalizing and externalizing behaviors and provide demographic information. Regression models revealed that maternal involvement was associated positively with child pre-academic ability and negatively with child internalizing behaviors, but such associations were only significant for children with more mindful mothers. Maternal mindfulness did not moderate the negative association between maternal involvement and child externalizing behaviors. Findings highlighted the role of maternal mindfulness in child development, suggesting that it may be crucial to promote maternal involvement and mindfulness during the pandemic and perhaps beyond.
C1 [Lam, Chun Bun; Lam, Chung Sze; Chung, Kevin Kien Hoa] Educ Univ Hong Kong, Dept Early Childhood Educ, Hong Kong, Peoples R China.
RP Lam, CB (通讯作者)，Educ Univ Hong Kong, Dept Early Childhood Educ, Tai Po, 10 Lo Ping Rd, Hong Kong, Peoples R China.
EM ianlam@eduhk.hk
OI Lam, Chung Sze/0000-0002-4732-5211; LAM, Chun Bun/0000-0002-3195-7919;
   Chung, Kevin Kien Hoa/0000-0002-8105-7361
FU Education University of Hong Kong [RG19/2020-2021R]
FX The author(s) disclosed receipt of the following financial support for
   the research, authorship, and/or publication of this article: This study
   was supported by a grant by The Education University of Hong Kong to
   Chun Bun Lam (RG19/2020-2021R).
CR Castro M, 2015, EDUC RES REV-NETH, V14, P33, DOI 10.1016/j.edurev.2015.01.002
   Census and Statistics Department, 2019, HONG KONG STAT
   Dong CM, 2020, CHILD YOUTH SERV REV, V118, DOI 10.1016/j.childyouth.2020.105440
   Duncan LG, 2009, CLIN CHILD FAM PSYCH, V12, P255, DOI 10.1007/s10567-009-0046-3
   Feldman G, 2007, J PSYCHOPATHOL BEHAV, V29, P177, DOI 10.1007/s10862-006-9035-8
   Goodman R, 1997, J CHILD PSYCHOL PSYC, V38, P581, DOI 10.1111/j.1469-7610.1997.tb01545.x
   Lam CB, 2017, INFANT CHILD DEV, V26, DOI 10.1002/icd.2026
   Lam CB, 2015, CHILD DEV PERSPECT, V9, P20, DOI 10.1111/cdep.12100
   Lau EYH, 2021, EARLY EDUC DEV, V32, P863, DOI 10.1080/10409289.2020.1843925
   Lawrence KC, 2021, RES LEARN TECHNOL, V29, DOI 10.25304/rlt.v29.2544
   Newman DA, 2014, ORGAN RES METHODS, V17, P372, DOI 10.1177/1094428114548590
   Novianti R., 2020, J TEACHING LEARNING, V3, P117, DOI [https://ifbic1b13095ec5284139sxb6oo5q69pxw6ccffiac.eds.tju.edu.cn/10.33578/jtlee.v3i2.7845, DOI 10.33578/JTLEE.V3I2.7845]
   Radesky JS, 2016, JAMA PEDIATR, V170, P397, DOI 10.1001/jamapediatrics.2015.4260
   Radesky JS, 2015, PEDIATRICS, V135, P1, DOI 10.1542/peds.2014-2251
NR 14
TC 0
Z9 0
U1 4
U2 6
PU SAGE PUBLICATIONS LTD
PI LONDON
PA 1 OLIVERS YARD, 55 CITY ROAD, LONDON EC1Y 1SP, ENGLAND
SN 0265-4075
EI 1460-3608
J9 J SOC PERS RELAT
JI J. Soc. Pers. Relatsh.
PD JUN
PY 2022
VL 39
IS 6
BP 1759
EP 1767
AR 02654075211066617
DI 10.1177/02654075211066617
EA JAN 2022
PG 9
WC Communication; Family Studies; Psychology, Social
WE Social Science Citation Index (SSCI)
SC Communication; Family Studies; Psychology
GA 1C6ZP
UT WOS:000740691500001
PM 35664682
OA Green Published
DA 2022-11-04
ER

PT J
AU Wenter, A
   Schickl, M
   Sevecke, K
   Juen, B
   Exenberger, S
AF Wenter, Anna
   Schickl, Maximilian
   Sevecke, Kathrin
   Juen, Barbara
   Exenberger, Silvia
TI Children's Mental Health During the First Two Years of the COVID-19
   Pandemic: Burden, Risk Factors and Posttraumatic Growth - A
   Mixed-Methods Parents' Perspective
SO FRONTIERS IN PSYCHOLOGY
LA English
DT Article
DE COVID-19; mental health; psychiatric symptoms; quality of life; risk
   factors; threat experience; posttraumatic growth; children
ID ADOLESCENTS; ANXIETY; SYMPTOMS; OUTBREAK; DISASTER; PSYCHOPATHOLOGY;
   PREVALENCE; DISORDER; QUALITY
AB The COVID-19 pandemic and the accompanying containment measures such as physical distancing and school closures led to major changes in children's everyday lives. By means of a mixed-methods study, the "Tyrolean COVID-19 Children's Study" investigated the effects of the pandemic and factors influencing mental health and health-related quality of life of North Tyrolean (Austria) and South Tyrolean (Italy) children aged 3-13 years. Parents filled out N = 2,691 online questionnaires (951 preschool children: 3-6 years; 1,740 schoolchildren: 7-13 years) at four measurement time points (March 2020, December 2020, June 2021, December 2021). For both age groups, children's mental health outcomes (internalising problems, posttraumatic stress symptoms) were worse in December 2021 (t4) than children's mental health outcomes in March 2020 (t1). With regard to aggressive behaviour, this difference was only found among schoolchildren. Thematic analysis of an open ended, written question revealed the following positive changes in children during the Corona crisis: (1) the importance of intra- and extra-familial relationships, (2) new competences and experiences, (3) values and virtues, (4) use of time, and (5) family strength. Using multilevel modelling, threat experience, economic disruption, and perceived posttraumatic growth were shown to be the strongest predictors of all outcomes. Additionally, male gender was shown to be a predictor of aggressive behaviour. In terms of age, schoolchildren showed more internalising problems, aggressive behaviour, and threat experience than preschool children. With regard to time, parents in December 2021 reported more threat experience in older children and less perceived posttraumatic growth in both older and younger children, than parents at the beginning of the pandemic. Targeted support for vulnerable children may prevent longer-term development of psychopathologies and contribute to society's psychosocial resilience in the current COVID-19 pandemic. Moreover, sustainable promotion of children's posttraumatic growth can also contribute to children's mental health and could even offer a chance to turn the crisis into an opportunity.
C1 [Wenter, Anna; Schickl, Maximilian; Juen, Barbara; Exenberger, Silvia] Univ Innsbruck, Dept Psychol, Innsbruck, Austria.
   [Wenter, Anna; Schickl, Maximilian; Sevecke, Kathrin; Exenberger, Silvia] Med Univ Innsbruck, Dept Child & Adolescent Psychiat, Innsbruck, Austria.
   [Sevecke, Kathrin; Exenberger, Silvia] Tirol Kliniken, Dept Child & Adolescent Psychiat, Psychotherapy & Psychosomat, Innsbruck, Austria.
RP Wenter, A (通讯作者)，Univ Innsbruck, Dept Psychol, Innsbruck, Austria.; Wenter, A (通讯作者)，Med Univ Innsbruck, Dept Child & Adolescent Psychiat, Innsbruck, Austria.
EM Anna.Wenter@i-med.ac.at
RI Exenberger, Silvia/ABA-3455-2021
OI Exenberger, Silvia/0000-0002-6256-3058; Wenter,
   Anna/0000-0002-6491-1976; Schickl, Maximilian/0000-0002-1399-3836
FU Office of the Tyrolean Government
FX The research leading to these results was funded by the Office of the
   Tyrolean Government under the project name "COVID-19 Forschung, Folgen
   COVID-19 Kinder and Jugendliche" (COVID-19 Research, Impact COVID-19
   Children and Adolescents).
CR Aafjes-van Doorn K, 2022, PSYCHOL TRAUMA-US, V14, pS165, DOI 10.1037/tra0001097
   Achenbach T.M., 2000, MANUAL ASEBA PRESCHO
   Arbeitsgruppe Deutsche Child Behavior Checklist, 2000, ELT KLEIN VORSCH CBC
   Autonome Provinz Bozen-Sudtirol, 2020, AGR FORSTB
   Autonomous Province of South Tyrol-Provincial Statistics Institute, 2020, S TYROL FIGURES 2020
   Berliner L., 2014, FRAGEBOGEN BELASTEND
   Bhushan B, 2022, FRONT PSYCHOL, V12, DOI 10.3389/fpsyg.2021.791263
   Blendon RJ, 2004, CLIN INFECT DIS, V38, P925, DOI 10.1086/382355
   Boin A, 2020, POLICY DES PRACT, V3, P189, DOI 10.1080/25741292.2020.1823670
   Bowling NA, 2021, IND ORGAN PSYCHOL-US, V14, P184, DOI 10.1017/iop.2021.31
   Braun V., 2006, QUAL RES PSYCHOL, V3, P77, DOI 10.1191/1478088706qp063oa
   Brazendale K, 2017, INT J BEHAV NUTR PHY, V14, DOI 10.1186/s12966-017-0555-2
   Caffo E, 2020, CHILD ADOL MENT H-UK, V25, P167, DOI 10.1111/camh.12405
   Calhoun LG, 1998, LEA SER PER CLIN PSY, P215
   Cann A, 2010, J LOSS TRAUMA, V15, P151, DOI 10.1080/15325020903375826
   Chasson M, 2022, PSYCHOL TRAUMA-US, V14, P1324, DOI 10.1037/tra0001189
   Choffy S.C., 1961, WORLD AFF, V124, P47
   Clark VLP., 2015, MIXED METHODS RES GU, V3
   Cost KT, 2022, EUR CHILD ADOLES PSY, V31, P671, DOI 10.1007/s00787-021-01744-3
   Crick NR, 2003, DEV PSYCHOPATHOL, V15, P719, DOI 10.1017/S095457940300035X
   Danese A, 2020, NAT HUM BEHAV, V4, P811, DOI 10.1038/s41562-020-0880-3
   De Young AC, 2021, EUR J PSYCHOTRAUMATO, V12, DOI 10.1080/20008198.2021.1940760
   Donmez YE, 2021, J NERV MENT DIS, V209, P727, DOI 10.1097/NMD.0000000000001364
   Dopfner M., 2014, CBCL6 18R TRF6 18R Y
   Duan L, 2020, J AFFECT DISORDERS, V275, P112, DOI 10.1016/j.jad.2020.06.029
   ESD, 2020, ESD-ELECTR SYST DES
   Exenberger S, 2019, BMC PSYCHIATRY, V19, DOI 10.1186/s12888-019-2408-9
   Fegert JM, 2020, CHILD ADOL PSYCH MEN, V14, DOI 10.1186/s13034-020-00329-3
   Feingold JH, 2022, J AFFECT DISORDERS, V296, P35, DOI 10.1016/j.jad.2021.09.032
   Fitzpatrick KM, 2020, PSYCHOL TRAUMA-US, V12, pS17, DOI 10.1037/tra0000924
   Fong VC, 2020, J PEDIATR PSYCHOL, V45, P1124, DOI 10.1093/jpepsy/jsaa092
   Giannotti M, 2022, FAM PROCESS, V61, P745, DOI 10.1111/famp.12686
   Hawke LD, 2021, BMJ OPEN, V11, DOI 10.1136/bmjopen-2021-049209
   Hawrilenko M, 2021, JAMA NETW OPEN, V4, DOI 10.1001/jamanetworkopen.2021.24092
   Hine R, 2020, CHILD YOUTH SERV, V41, P261, DOI 10.1080/0145935X.2020.1834995
   Mondragon NI, 2021, PSYCHOL HEALTH, V36, P179, DOI 10.1080/08870446.2020.1804570
   Jensen PS, 1999, J AM ACAD CHILD PSY, V38, P1569, DOI 10.1097/00004583-199912000-00019
   Jian YC, 2022, CURR PSYCHOL, DOI 10.1007/s12144-021-02515-8
   Kilmer RP, 2014, AM J ORTHOPSYCHIAT, V84, P506, DOI 10.1037/ort0000016
   Korol M., 2002, HELPING CHILDREN COP, P241
   Land Tirol, 2020, VERORDNUNG NR 155 BE
   Land Tirol, 2020, LAND TIROL VERORDNUN
   LimeSurvey GmbH, 2021, LIME SURVEY OPEN SOU
   Liu CH, 2020, PSYCHIAT RES, V290, DOI 10.1016/j.psychres.2020.113172
   LONIGAN CJ, 1991, ADV BEHAV RES THER, V13, P135, DOI 10.1016/0146-6402(91)90002-R
   Lorah J, 2018, LARGE-SCALE ASSESS E, V6, DOI 10.1186/s40536-018-0061-2
   Luijten MAJ, 2021, QUAL LIFE RES, V30, P2795, DOI 10.1007/s11136-021-02861-x
   Ma L, 2021, J AFFECT DISORDERS, V293, P78, DOI 10.1016/j.jad.2021.06.021
   Masten Ann S, 2020, Advers Resil Sci, V1, P95, DOI 10.1007/s42844-020-00010-w
   Matiz A, 2022, FRONT PSYCHIATRY, V12, DOI 10.3389/fpsyt.2021.803270
   Melotti R, 2021, EPIDEMIOL INFECT, V149, DOI 10.1017/S0950268821001886
   Meyerson DA, 2011, CLIN PSYCHOL REV, V31, P949, DOI 10.1016/j.cpr.2011.06.003
   Munoz-Fernandez N, 2021, J CLIN MED, V10, DOI 10.3390/jcm10040798
   Na PTJ, 2021, SOC SCI MED, V289, DOI 10.1016/j.socscimed.2021.114409
   Nakagawa S, 2013, METHODS ECOL EVOL, V4, P133, DOI 10.1111/j.2041-210x.2012.00261.x
   Nearchou F, 2020, INT J ENV RES PUB HE, V17, DOI 10.3390/ijerph17228479
   Norris FH, 2002, PSYCHIATRY, V65, P207, DOI 10.1521/psyc.65.3.207.20173
   Otto MW, 2007, J ANXIETY DISORD, V21, P888, DOI 10.1016/j.janxdis.2006.10.008
   Panagiotaki G, 2018, J EXP CHILD PSYCHOL, V166, P96, DOI 10.1016/j.jecp.2017.07.014
   Panchal U, 2021, EUR CHILD ADOLES PSY, DOI 10.1007/s00787-021-01856-w
   Panda PK, 2021, J TROP PEDIATRICS, V67, DOI 10.1093/tropej/fmaa122
   Pargament K.I., 2006, HDB POSTTRAUMATIC GR, P121
   Racine N, 2021, JAMA PEDIATR, V175, P1142, DOI 10.1001/jamapediatrics.2021.2482
   Raffeiner A., 2019, S DTIROL FRAGE, P154
   Ravens-Sieberer U, 2007, BUNDESGESUNDHEITSBLA, V50, P810, DOI 10.1007/s00103-007-0244-4
   Ravens-Sieberer U., 2022, PREPRINT
   Ravens-Sieberer U., 2000, KINDL R FRAGEBOGEN E
   Ravens-Sieberer U, 2022, EUR CHILD ADOLES PSY, V31, P879, DOI 10.1007/s00787-021-01726-5
   Reiss F, 2013, SOC SCI MED, V90, P24, DOI 10.1016/j.socscimed.2013.04.026
   Rescorla LA, 2013, J CLIN CHILD ADOLESC, V42, P262, DOI 10.1080/15374416.2012.717870
   RUBONIS AV, 1991, PSYCHOL BULL, V109, P384, DOI 10.1037/0033-2909.109.3.384
   Sachser C, 2017, J AFFECT DISORDERS, V210, P189, DOI 10.1016/j.jad.2016.12.040
   Samji H, 2022, CHILD ADOL MENT H-UK, V27, P173, DOI 10.1111/camh.12501
   Sarkadi A, 2021, J PEDIATR PSYCHOL, V46, P939, DOI 10.1093/jpepsy/jsab060
   Schmidt SJ, 2021, EUR J PSYCHOTRAUMATO, V12, DOI 10.1080/20008198.2021.1901407
   Segre G, 2021, BMC PEDIATR, V21, DOI 10.1186/s12887-021-02704-1
   Shanahan L, 2022, PSYCHOL MED, V52, P824, DOI 10.1017/S003329172000241X
   Silverstein MW, 2018, J TRAUMA STRESS, V31, P448, DOI 10.1002/jts.22298
   Skinner AT, 2021, DEV PSYCHOL, V57, P1648, DOI 10.1037/dev0001236
   Stallard P, 2021, BJPSYCH OPEN, V7, DOI 10.1192/bjo.2021.1
   Stuijfzand S, 2018, J CHILD PSYCHOL PSYC, V59, P1127, DOI 10.1111/jcpp.12822
   Tedeschi R.G., 1995, TRAUMA TRANSFORMATIO, V1st, DOI DOI 10.4135/9781483326931
   Tedeschi RG, 2004, PSYCHOL INQ, V15, P1, DOI 10.1207/s15327965pli1501_01
   Tedeschi RG, 1996, J TRAUMA STRESS, V9, P455, DOI 10.1007/BF02103658
   Teodorescu DS, 2012, HEALTH QUAL LIFE OUT, V10, DOI 10.1186/1477-7525-10-84
   Ulmer Onlineklinik, CLIN GUIDE ADMINISTE
   Ulset VS, 2022, J TRAUMA STRESS, V35, P941, DOI 10.1002/jts.22801
   Vasileva M, 2021, EUR J PSYCHOTRAUMATO, V12, DOI 10.1080/20008198.2021.1924442
   Vogel Mandy, 2021, JCPP Adv, V1, pe12004, DOI 10.1111/jcv2.12004
   Wade M, 2020, PSYCHIAT RES, V290, DOI 10.1016/j.psychres.2020.113143
   Waite Polly, 2021, JCPP Adv, V1, pe12009, DOI 10.1111/jcv2.12009
   Walter R, 1999, Z KLIN PSYCHOL-FORSC, V28, P177, DOI 10.1026//0084-5345.28.3.177
   Xu QQ, 2021, J AFFECT DISORDERS, V288, P17, DOI 10.1016/j.jad.2021.03.080
   Zhang L, 2020, GLOBALIZATION HEALTH, V16, DOI 10.1186/s12992-020-00626-8
   Zhen R, 2022, J TRAUMA STRESS, V35, P197, DOI 10.1002/jts.22720
   Zhou SJ, 2020, EUR CHILD ADOLES PSY, V29, P749, DOI 10.1007/s00787-020-01541-4
NR 96
TC 1
Z9 1
U1 9
U2 9
PU FRONTIERS MEDIA SA
PI LAUSANNE
PA AVENUE DU TRIBUNAL FEDERAL 34, LAUSANNE, CH-1015, SWITZERLAND
SN 1664-1078
J9 FRONT PSYCHOL
JI Front. Psychol.
PD JUN 2
PY 2022
VL 13
AR 901205
DI 10.3389/fpsyg.2022.901205
PG 16
WC Psychology, Multidisciplinary
WE Social Science Citation Index (SSCI)
SC Psychology
GA 2E2OV
UT WOS:000812071500001
PM 35719524
OA gold, Green Published
DA 2022-11-04
ER

PT J
AU Bianchi, D
   Baiocco, R
   Lonigro, A
   Pompili, S
   Zammuto, M
   Di Tata, D
   Morelli, M
   Chirumbolo, A
   Di Norcia, A
   Cannoni, E
   Longobardi, E
   Laghi, F
AF Bianchi, Dora
   Baiocco, Roberto
   Lonigro, Antonia
   Pompili, Sara
   Zammuto, Marta
   Di Tata, Daniele
   Morelli, Mara
   Chirumbolo, Antonio
   Di Norcia, Anna
   Cannoni, Eleonora
   Longobardi, Emiddia
   Laghi, Fiorenzo
TI Love in Quarantine: Sexting, Stress, and Coping During the COVID-19
   Lockdown
SO SEXUALITY RESEARCH AND SOCIAL POLICY
LA English
DT Article; Early Access
DE Sexting; Coping; Pandemic-related stress; Emerging adults; COVID-19
   lockdown
ID ROMANTIC RELATIONSHIPS; PSYCHOLOGICAL DISTRESS; EMERGING ADULTHOOD;
   BEHAVIORS; HEALTH; GIRLS
AB Introduction This study investigated the relationships of pandemic-related stress and coping strategies with different kinds of sexting (i.e., experimental, risky, and emotional) during the COVID-19 lockdown in the Italian context. Methods A sample of 1929 emerging adults (M-age = 24.17, SDage = 2.75; 71.6% girls) completed an online survey about their sexting behaviors during the national lockdown in Italy. Data were gathered in April/May 2020, from 6th to 11th week of home confinement due to COVID-19 pandemic. Hierarchical regression and mediation analyses were performed. Results Pandemic-related stress directly predicted only risky and emotional sexting. Experimental and emotional sexting were positively predicted by social support, and negatively predicted by turning to religion. Risky and emotional sexting were positively predicted by avoidance, and negatively predicted by problem solving. Adaptive coping (i.e., social support) mediated the relationships from pandemic-related stress to both experimental and emotional sexting. Maladaptive coping (i.e., avoidance and problem solving) mediated the relationships from pandemic related-stress to risky and emotional sexting. Conclusions Sexting was a coping tool during COVID-19 lockdown, showing both adaptive and maladaptive facets. Policy Implications Findings suggest new directions for implementing programs of sexual education and safer Internet use targeted to young people.
C1 [Bianchi, Dora; Baiocco, Roberto; Pompili, Sara; Zammuto, Marta; Di Tata, Daniele; Di Norcia, Anna; Cannoni, Eleonora; Laghi, Fiorenzo] Sapienza Univ Rome, Dept Dev & Social Psychol, Rome, Italy.
   [Lonigro, Antonia] European Univ Rome, Dept Human Sci, Rome, Italy.
   [Morelli, Mara; Longobardi, Emiddia] Sapienza Univ Rome, Dept Dynam & Clin Psychol & Hlth Studies, Rome, Italy.
   [Chirumbolo, Antonio] Sapienza Univ Rome, Dept Psychol, Rome, Italy.
RP Laghi, F (通讯作者)，Sapienza Univ Rome, Dept Dev & Social Psychol, Rome, Italy.
EM fiorenzo.laghi@uniroma1.it
OI Longobardi, Emiddia/0000-0002-0997-0623; Morelli,
   Mara/0000-0003-3463-3685; Chirumbolo, Antonio/0000-0002-4274-2489;
   Zammuto, Marta/0000-0002-9719-4678
CR Alpalhao M, 2020, AIDS BEHAV, V24, P2258, DOI 10.1007/s10461-020-02853-x
   Arnett JJ, 2014, LANCET PSYCHIAT, V1, P569, DOI 10.1016/S2215-0366(14)00080-7
   Ballester-Arnal R, 2021, SEX RES SOC POLICY, V18, P1023, DOI 10.1007/s13178-020-00506-1
   Bianchi D, 2021, NEW DIR CHILD ADOLES, V178, P133, DOI 10.1002/cad.20427
   Bianchi D, 2021, CURR PSYCHOL, V40, P4531, DOI 10.1007/s12144-019-00398-4
   Bianchi D, 2019, INT J BEHAV DEV, V43, P507, DOI 10.1177/0165025419873037
   Birditt KS, 2021, GERONTOLOGIST, V61, P205, DOI 10.1093/geront/gnaa204
   Bolin JH, 2014, J EDUC MEAS, V51, P335, DOI 10.1111/jedm.12050
   Brodie ZP, 2019, ARCH SEX BEHAV, V48, P2367, DOI 10.1007/s10508-019-01497-w
   Carli R., 2020, RIV PSICOLOGIA CLIN, V15, P28
   Chalfen R, 2009, VISUAL STUD, V24, P258, DOI 10.1080/14725860903309203
   Collins A., 2006, EMERGING ADULTS AM C, P219, DOI DOI 10.1037/11381-009
   Compas BE, 2001, PSYCHOL BULL, V127, P87, DOI 10.1037//0033-2909.127.1.87
   Connolly J, 2004, J RES ADOLESCENCE, V14, P185, DOI 10.1111/j.1532-7795.2004.01402003.x
   Crimmins DM, 2014, COMPUT HUM BEHAV, V32, P268, DOI 10.1016/j.chb.2013.12.012
   Dir AL, 2013, COMPUT HUM BEHAV, V29, P1664, DOI 10.1016/j.chb.2013.01.039
   Doring N, 2020, ARCH SEX BEHAV, V49, P2765, DOI 10.1007/s10508-020-01790-z
   Doring N., 2014, CYBERPSYCHOLOGY, V8, DOI [DOI 10.5817/CP2014-1-9, 10.5817/CP2014-1-9]
   Eleuteri S, 2021, SEXOLOGIES, V30, pE55, DOI 10.1016/j.sexol.2020.12.008
   Fiorillo A, 2020, EUR PSYCHIAT, V63, DOI 10.1192/j.eurpsy.2020.89
   Foa C, 2015, PSICOLOGIA SALUTE, V2, P18, DOI DOI 10.3280/PDS2015-002007
   Gabster A., 2021, COVID 19 MEASURES IM, DOI [10.1101/2021.02.03.21251095, DOI 10.1101/2021.02.03.21251095]
   Garfin DR, 2020, STRESS HEALTH, V36, P555, DOI 10.1002/smi.2975
   Guldner GT, 1996, J COLL STUDENT DEV, V37, P289
   Hall SS, 2021, EMERG ADULTHOOD, V9, P449, DOI 10.1177/21676968211000494
   Hayes AF, 2009, COMMUN MONOGR, V76, P408, DOI 10.1080/03637750903310360
   International Society for the Study of Women's Sexual Health, 2020, POS STAT SEX ACT COV
   Kardefelt-Winther D, 2014, COMPUT HUM BEHAV, V31, P351, DOI 10.1016/j.chb.2013.10.059
   Korn L, 2018, SUBST USE MISUSE, V53, P59, DOI 10.1080/10826084.2017.1323924
   Kujawa A, 2020, DEPRESS ANXIETY, V37, P1280, DOI 10.1002/da.23109
   Laghi F, 2022, PSYCHOL HEALTH MED, V27, P139, DOI 10.1080/13548506.2021.1975785
   Lazarus R.S., 1984, STRESS APPRAISAL COP
   Lehmiller JJ, 2021, LEISURE SCI, V43, P295, DOI 10.1080/01490400.2020.1774016
   Lindberg LD, 2020, PERSPECT SEX REPRO H, V52, P75, DOI 10.1363/psrh.12151
   Marengo SM, 2019, J ADULT DEV, V26, P190, DOI 10.1007/s10804-018-9313-1
   Melodia F, 2022, INT J MENT HEALTH AD, V20, P996, DOI 10.1007/s11469-020-00422-w
   Morelli M., 2017, MALTRATT ABUSO INFAN, V3, P49, DOI [10.3280/MAL2017-003004, DOI 10.3280/MAL2017-003004]
   Morelli M, 2021, INT J ENV RES PUB HE, V18, DOI 10.3390/ijerph18052526
   Morelli M, 2020, COMPUT HUM BEHAV, V113, DOI 10.1016/j.chb.2020.106502
   Morelli M, 2016, PSICOTHEMA, V28, P137, DOI 10.7334/psicothema2015.193
   Morgan EM, 2013, EMERG ADULTHOOD, V1, P52, DOI 10.1177/2167696812469187
   Mori C, 2020, ARCH SEX BEHAV, V49, P1103, DOI 10.1007/s10508-020-01656-4
   Mori C, 2019, JAMA PEDIATR, V173, P770, DOI 10.1001/jamapediatrics.2019.1658
   Nappa MR, 2022, SEX RES SOC POLICY, V19, P737, DOI 10.1007/s13178-021-00590-x
   Nelson KM, 2020, J ADOLESCENT HEALTH, V67, P756, DOI 10.1016/j.jadohealth.2020.08.027
   Park CL, 2020, J GEN INTERN MED, V35, P2296, DOI 10.1007/s11606-020-05898-9
   Parola A, 2020, FRONT PSYCHOL, V11, DOI 10.3389/fpsyg.2020.02255
   Pirutinsky S, 2020, J RELIG HEALTH, V59, P2288, DOI 10.1007/s10943-020-01070-z
   Pistella J, 2019, INT J EAT DISORDER, V52, P597, DOI 10.1002/eat.23055
   Preacher KJ, 2011, PSYCHOL METHODS, V16, P93, DOI 10.1037/a0022658
   Rettie H, 2021, AM PSYCHOL, V76, P427, DOI 10.1037/amp0000710
   Rodrigues DL., 2020, PSYARXIV, DOI [10.31234/osf.io/h4jn5, DOI 10.31234/OSF.IO/H4JN5]
   Sevcikova A, 2016, J ADOLESCENCE, V51, P156, DOI 10.1016/j.adolescence.2016.06.007
   Shulman S, 2013, EMERG ADULTHOOD, V1, P27, DOI 10.1177/2167696812467330
   Sica C., 2008, PSICOTERAPIA COGNITI, V14, P27
   Stoddard J., 2020, CORONAVIRUS IMPACT S
   Van Ouytsel J, 2020, CURR OPIN PSYCHOL, V36, P55, DOI 10.1016/j.copsyc.2020.04.007
   Van Ouytsel J, 2017, TELEMAT INFORM, V34, P287, DOI 10.1016/j.tele.2016.05.009
   Wang CJ, 2020, JAMA-J AM MED ASSOC, V323, P1341, DOI 10.1001/jama.2020.3151
   WASSERTHEIL S, 1970, BIOMETRICS, V26, P588, DOI 10.2307/2529115
   Wignall L, 2021, J SEX RES, V58, P976, DOI 10.1080/00224499.2021.1897067
   Wijayanti YT, 2021, J ASPIKOM, V6, P208, DOI [10.24329/aspikom.v6i1.718, DOI 10.24329/ASPIKOM.V6I1.718]
   Wolak J, 2012, PEDIATRICS, V129, P4, DOI 10.1542/peds.2011-2242
   Wolfers LN, 2021, COMMUN RES, V48, P1210, DOI 10.1177/0093650220939778
   Woznicki N, 2021, PSYCHOL SEX ORIENTAT, V8, P228, DOI 10.1037/sgd0000458
   Yoder J, 2018, CHILD YOUTH SERV REV, V94, P493, DOI 10.1016/j.childyouth.2018.08.020
   Zheng JS, 2021, SOC SCI MED, V270, DOI 10.1016/j.socscimed.2021.113687
NR 67
TC 2
Z9 2
U1 4
U2 19
PU SPRINGER
PI NEW YORK
PA ONE NEW YORK PLAZA, SUITE 4600, NEW YORK, NY, UNITED STATES
SN 1868-9884
EI 1553-6610
J9 SEX RES SOC POLICY
JI Sex. Res. Soc. Policy
DI 10.1007/s13178-021-00645-z
EA SEP 2021
PG 14
WC Social Sciences, Interdisciplinary
WE Social Science Citation Index (SSCI)
SC Social Sciences - Other Topics
GA UU1RD
UT WOS:000698579300001
PM 34580599
OA Green Published, hybrid
DA 2022-11-04
ER

PT J
AU Dosil-Santamaria, M
   Ozamiz-Etxebarria, N
   Mondragon, NI
   Reyes-Sosa, H
   Santabarbara, J
AF Dosil-Santamaria, Maria
   Ozamiz-Etxebarria, Naiara
   Idoiaga Mondragon, Nahia
   Reyes-Sosa, Hiram
   Santabarbara, Javier
TI Emotional State of Mexican University Students in the COVID-19 Pandemic
SO INTERNATIONAL JOURNAL OF ENVIRONMENTAL RESEARCH AND PUBLIC HEALTH
LA English
DT Article
DE stress; anxiety; depression; university students; chronic illness;
   gender; COVID-19
ID PSYCHOMETRIC PROPERTIES; DEPRESSION ANXIETY; MENTAL-HEALTH
AB Background: Since the WHO declared the COVID-19 crisis a pandemic in March 2020, the young population is suffering from a range of psychological symptoms. The present study measured symptoms of stress, anxiety and depression in university students of Saltillo, Mexico, using the Depression and Anxiety Stress Scale-21 (DASS-21). Methods. The DASS-21 scale and an ad hoc questionnaire were used to collect sociodemographic information. Results: The results show that the students who participated in this study suffer from high levels of stress, anxiety and depression. In terms of sociodemographic variables, women, people suffering from a chronic disease and people living with a chronic disease had the highest levels of stress, anxiety and depression, and people who live with a chronically ill person, people who have had the COVID-19 disease and those who have had someone close to them fall sick have had more stress, anxiety and depression than the rest. Another finding of the present study is that university students who believe that others comply with COVID-19 safety measures have significantly lower anxiety and depression than those who believe that others do not comply. Conclusions: It is concluded that university students are a psychologically vulnerable group in the face of the pandemic.
C1 [Dosil-Santamaria, Maria] Univ Basque Country UPV EHU, Dept Res & Diagnost Methods Educ, Leioa 48940, Spain.
   [Ozamiz-Etxebarria, Naiara] Univ Basque Country UPV EHU, Dept Psychosocial Proc & Hlth, Leioa 48940, Spain.
   [Idoiaga Mondragon, Nahia] Univ Basque Country UPV EHU, Dept Dev & Educ Psychol, Leioa 48940, Spain.
   [Reyes-Sosa, Hiram] Univ Autonoma Coahuila, Dept Social Psychol, Saltillo 25280, Coahuila, Mexico.
   [Santabarbara, Javier] Minist Sci & Innovat, Ctr Invest Biomed Red Salud Mental CIBERSAM, Madrid 28029, Spain.
   [Santabarbara, Javier] Univ Zaragoza, Dept Microbiol Pediat Radiol & Publ Hlth, C Domingo Miral S-N, Zaragoza 50009, Spain.
   [Santabarbara, Javier] Aragonese Inst Hlth Sci IIS Aragon, Zaragoza 50009, Spain.
RP Mondragon, NI (通讯作者)，Univ Basque Country UPV EHU, Dept Dev & Educ Psychol, Leioa 48940, Spain.
EM maria.dosil@ehu.eus; naiara.ozamiz@ehu.eus; nahia.idoiaga@ehu.eus;
   hiram.reyes@uadec.edu.mx; jsantabarbara@unizar.es
RI Mondragon, Nahia Idoiaga/L-1754-2017; Ozamiz-Etxebarria,
   Naiara/B-2466-2019
OI Mondragon, Nahia Idoiaga/0000-0003-0345-8570; Ozamiz-Etxebarria,
   Naiara/0000-0003-4594-1480; DOSIL SANTAMARIA, MARIA/0000-0002-8805-9562;
   SANTABARBARA, JAVIER/0000-0002-7297-6104
CR Al-Musharaf S, 2020, NUTRIENTS, V12, DOI 10.3390/nu12102923
   [Anonymous], 2020, PROMOCION SALUD PREV
   Antony MM, 1998, PSYCHOL ASSESSMENT, V10, P176, DOI 10.1037/1040-3590.10.2.176
   Antunano T.R, 2020, LIBRE PENSAMIENTO, V103, P95
   Bau N, 2021, WOMENS WELL BEING PA, V156, P10289
   Blustein DL, 2020, J VOCAT BEHAV, V119, DOI 10.1016/j.jvb.2020.103436
   Braus M, 2020, PSYCHOL TRAUMA-US, V12, pS267, DOI 10.1037/tra0000746
   Camacho A, 2016, J IMMIGR MINOR HEALT, V18, P1017, DOI 10.1007/s10903-016-0415-1
   Cenat JM, 2021, PSYCHIAT RES, V295, DOI 10.1016/j.psychres.2020.113599
   Chen XM, 2021, MEDICINE, V100, DOI 10.1097/MD.0000000000026419
   Cho JH, 2021, COGN BEHAV THERAPY, V50, P276, DOI 10.1080/16506073.2021.1882552
   Cohen J., 1988, STAT POWER ANAL BEHA, DOI DOI 10.1234/12345678
   Dalpati N., 2022, BEHAV IMMUN HLTH, V20, DOI [10.1016/j.bbih.2022.100420, DOI 10.1016/J.BBIH.2022.100420]
   Davis PA, 2020, FRONT PSYCHOL, V11, DOI 10.3389/fpsyg.2020.599925
   Demirdogen ES, 2022, PERSPECT PSYCHIATR C, V58, P560, DOI 10.1111/ppc.13027
   Dotson MP, 2022, EMERG ADULTHOOD, V10, P546, DOI 10.1177/21676968211065531
   Elmer T, 2020, PLOS ONE, V15, DOI 10.1371/journal.pone.0236337
   Evans S, 2021, PSYCHIAT RES, V298, DOI 10.1016/j.psychres.2021.113819
   da Silva FJG, 2020, BMJ OPEN, V10, DOI 10.1136/bmjopen-2020-039426
   Haleem Abid, 2020, Curr Med Res Pract, V10, P78, DOI 10.1016/j.cmrp.2020.03.011
   Kazmi SSH, COVID 19 LOCKDWON ST
   Kerr BA, 2021, FRONT PSYCHOL, V12, DOI 10.3389/fpsyg.2021.611838
   King EM, 2021, WORLD DEV, V140, DOI 10.1016/j.worlddev.2020.105371
   Korn L, 2021, EUR PSYCHOL, V26, P359, DOI 10.1027/1016-9040/a000462
   Lau JYF, 2021, BEHAV RES THER, V140, DOI 10.1016/j.brat.2021.103829
   Li YH, 2022, INT J NURS STUD, V127, DOI 10.1016/j.ijnurstu.2022.104179
   Llorente Heras R, 2020, IMPACTO COVID 19 MER
   Mesika SL, 2021, BODY MOV DANCE PSYCH, V16, P33, DOI 10.1080/17432979.2021.1879269
   Luo M, 2020, PSYCHIAT RES, V291, DOI 10.1016/j.psychres.2020.113190
   Marelli S, 2021, J NEUROL, V268, P8, DOI 10.1007/s00415-020-10056-6
   Mittal Shalini, 2020, Front Glob Womens Health, V1, P4, DOI 10.3389/fgwh.2020.00004
   Muniz C, 2020, TRIPODOS, P11
   Nelson BW, 2020, PLOS ONE, V15, DOI 10.1371/journal.pone.0241990
   Nino MVD, 2021, SALUD MUJER FRENTE P
   Novins DK, 2020, J AM ACAD CHILD PSY, V59, P686, DOI 10.1016/j.jaac.2020.05.001
   Ozamiz-Etxebarria N, 2020, CAD SAUDE PUBLICA, V36, DOI [10.1590/0102-311X00054020, 10.1590/0102-311x00054020]
   Peng Y, 2022, PERS INDIV DIFFER, V185, DOI 10.1016/j.paid.2021.111222
   Pieh C, 2020, J PSYCHOSOM RES, V136, DOI 10.1016/j.jpsychores.2020.110186
   Ruiz FJ, 2017, INT J PSYCHOL PSYCHO, V17, P97
   Salinas-Escudero G, 2020, BMC PUBLIC HEALTH, V20, DOI 10.1186/s12889-020-09721-2
   Singh S, 2020, PSYCHIAT RES, V293, DOI 10.1016/j.psychres.2020.113429
   Sohrabi C, 2020, INT J SURG, V76, P71, DOI 10.1016/j.ijsu.2020.02.034
   Solomou I, 2020, INT J ENV RES PUB HE, V17, DOI 10.3390/ijerph17144924
   Strasser MA, 2022, J AFFECT DISORDERS, V300, P481, DOI 10.1016/j.jad.2022.01.007
   Tomer A, 2005, OMEGA-J DEATH DYING, V51, P173, DOI 10.2190/B22C-CFFA-216G-R2PN
   Torres-Torres J, 2022, ULTRASOUND OBST GYN, V59, P76, DOI 10.1002/uog.24797
   Martinez-Martinez MU, 2022, J GEN INTERN MED, V37, P624, DOI 10.1007/s11606-021-07235-0
   Villanueva V. J., 2019, J PSYCHOL ED, V14, P16, DOI [10.23923/rpye2019.01.168, DOI 10.23923/RPYE2019.01.168]
   Wang CY, 2021, J AM COLL HEALTH, DOI 10.1080/07448481.2021.1960849
   WHO, 2020, EXC SCREEN US GAM CO
   Wu TC, 2021, J AFFECT DISORDERS, V281, P91, DOI 10.1016/j.jad.2020.11.117
NR 51
TC 7
Z9 7
U1 6
U2 9
PU MDPI
PI BASEL
PA ST ALBAN-ANLAGE 66, CH-4052 BASEL, SWITZERLAND
EI 1660-4601
J9 INT J ENV RES PUB HE
JI Int. J. Environ. Res. Public Health
PD FEB
PY 2022
VL 19
IS 4
AR 2155
DI 10.3390/ijerph19042155
PG 11
WC Environmental Sciences; Public, Environmental & Occupational Health
WE Science Citation Index Expanded (SCI-EXPANDED); Social Science Citation Index (SSCI)
SC Environmental Sciences & Ecology; Public, Environmental & Occupational
   Health
GA ZK6WI
UT WOS:000763127900001
PM 35206340
OA Green Published, gold
DA 2022-11-04
ER

PT J
AU Santinha, G
   Oliveira, R
   Goncalves, LJ
AF Santinha, Goncalo
   Oliveira, Rafaela
   Goncalves, Luis Jorge
TI Contextual Factors Influencing Young Athletes' Decision to Do Physical
   Activity and Choose a Sports' Club: The Case of Portugal
SO HEALTHCARE
LA English
DT Article
DE sports practice; sports clubs; basketball; young athletes; decision;
   influence factors; catchment area
ID PARTICIPATION; HEALTH; EXERCISE; SUPPORT
AB Physical activity and sports are a central part of individuals' lives throughout the life cycle. During adolescence, its regular practice may contribute to the development of healthy adult lifestyles, decreasing chronic disease incidence. Therefore, the reasons that drive adolescents to start practicing sports in a certain club may be multiple and understanding such causes can be important to design and implement public policies to promote active lifestyles for everyone. In this article, we report the core findings of a research on why young athletes do sports, how they choose their team-training club and how COVID-19 has had an impact on their routines. From a methodological viewpoint, a questionnaire was developed and sent to sport clubs located in NUTS2 Centro Region, Portugal, and results were analyzed through the use of geographic information systems and statistical analysis, namely association tests (Chi-square test), difference tests (Mann-Whitney test and Kruskal-Wallis test), logistic regression and descriptive analysis. Findings show that family, age group, friends, proximity to sports facilities, teammates, and club conditions are the factors that influence adolescents the most. In short, external factors have a significant preponderance to practice physical activity and choose a sports' club. These findings can provide useful insights for clubs, coaches and policy-makers to become more aware of the relationship between sports practice and accessibility to sports halls, as well as the athletes' behavior and their connection with the club and basketball practice. As such, these findings can motivate the design of initiatives and strategies to boost sports practice and to find ways for clubs to attract more adolescents.
C1 [Santinha, Goncalo] Univ Aveiro, GOVCOPP, Dept Social Polit & Terr Sci, P-3810193 Aveiro, Portugal.
   [Oliveira, Rafaela] Univ Aveiro, Dept Social Polit & Terr Sci, P-3810193 Aveiro, Portugal.
   [Goncalves, Luis Jorge] Univ Aveiro, Agueda Sch Technol & Management ESTGA UA, P-3750127 Agueda, Portugal.
RP Santinha, G (通讯作者)，Univ Aveiro, GOVCOPP, Dept Social Polit & Terr Sci, P-3810193 Aveiro, Portugal.
EM g.santinha@ua.pt; rafaelaoliveira@ua.pt; luisjorge@ua.pt
OI Goncalves, Luis/0000-0002-2454-127X; santinha,
   goncalo/0000-0002-4732-5959
CR Bauman A E, 2004, J Sci Med Sport, V7, P6, DOI 10.1016/S1440-2440(04)80273-1
   Biddle S. J. H., 2007, VOICE THERAPY PROFES
   Boiche JCS, 2009, J SPORT SCI MED, V8, pc
   Brochado A., 2010, EFFECTS PERSONAL SOC
   CASPERSEN CJ, 1985, PUBLIC HEALTH REP, V100, P126
   Coutinho P, 2018, REV PSICOL DEPORTE, V27, P47
   Damaso N., 2014, THESIS I POLITECNICO
   Davison KK, 2009, MED SCI SPORT EXER, V41, P1816, DOI 10.1249/MSS.0b013e3181a278e2
   Duncan SC, 2007, ANN BEHAV MED, V33, P80, DOI 10.1207/s15324796abm3301_9
   Eime RM, 2013, INT J BEHAV NUTR PHY, V10, DOI 10.1186/1479-5868-10-50
   Escamilla-Fajardo P, 2020, SUSTAINABILITY-BASEL, V12, DOI 10.3390/su12208493
   Evans AB, 2020, EUR J SPORT SOC, V17, P85, DOI 10.1080/16138171.2020.1765100
   Fonseca L., 2017, THESIS U MINHO
   Forte T, 2021, HEALTHCARE-BASEL, V9, DOI 10.3390/healthcare9091151
   Gomes J, 2014, THESIS U MINHO BRAGA
   Green BC, 1998, LEISURE SCI, V20, P95, DOI 10.1080/01490409809512268
   Guddal MH, 2019, BMJ OPEN, V9, DOI 10.1136/bmjopen-2018-028555
   Hallal PC, 2006, SPORTS MED, V36, P1019, DOI 10.2165/00007256-200636120-00003
   Hardy LL, 2010, J PAEDIATR CHILD H, V46, P197, DOI 10.1111/j.1440-1754.2009.01661.x
   Jakobsson BT, 2014, PHYS EDUC SPORT PEDA, V19, P239, DOI 10.1080/17408989.2012.754003
   Kelly AL, 2022, MANAG SPORT LEIS, V27, P56, DOI 10.1080/23750472.2020.1788975
   Kokkinos P, 2010, CIRCULATION, V122, P1637, DOI 10.1161/CIRCULATIONAHA.110.948349
   Kokko S, 2014, SCAND J PUBLIC HEALT, V42, P60, DOI 10.1177/1403494814545105
   Light RL, 2013, SPORT EDUC SOC, V18, P550, DOI 10.1080/13573322.2011.594431
   Macedo V., 2008, THESIS U PORTO PORTO
   Martins C, 2011, MANUAL ANALISE DADOS
   Matos Margarida Gaspar de, 2002, Aná. Psicológica, V20, P57
   Mitra R, 2020, HEALTH PLACE, V65, DOI 10.1016/j.healthplace.2020.102418
   MORRIS JN, 1953, LANCET, V265, P1111
   Moura DL, 2020, REV MED DESPORTIVA I, V11, P26, DOI [10.23911/pandemia_2020_05, DOI 10.23911/PANDEMIA_2020_05]
   Pawlowski T., 2007, SPORT EVENT SUSTAINA
   Prins RG, 2010, HEALTH EDUC RES, V25, P489, DOI 10.1093/her/cyq024
   Reimers AK, 2014, PLOS ONE, V9, DOI 10.1371/journal.pone.0093059
   Rocha C., 2021, ESTUDO CARATERIZADOR
   Salvy Sarah-Jeanne, 2017, Prev Med Rep, V6, P355, DOI 10.1016/j.pmedr.2017.04.009
   Seabra A., 2004, REV BRAS CINEANTROPO, V6, P62
   Seabra AF, 2008, CAD SAUDE PUBLICA, V24, P721, DOI 10.1590/S0102-311X2008000400002
   Shephard RJ, 1995, RES Q EXERCISE SPORT, V66, P298, DOI 10.1080/02701367.1995.10607915
   Steinmayr A, 2011, EUR REV AGING PHYS A, V8, P67, DOI 10.1007/s11556-011-0090-0
   Torrado P, 2016, REV IBEROAM PSICOL E, V11, P297
   Tucker P, 2009, HEALTH PLACE, V15, P357, DOI 10.1016/j.healthplace.2008.07.001
   Veloso S., 2005, THESIS U MINHO BRAGA
   World Health Organization, 2012, MAK HLTH SERV AD FRI
NR 43
TC 0
Z9 0
U1 1
U2 2
PU MDPI
PI BASEL
PA ST ALBAN-ANLAGE 66, CH-4052 BASEL, SWITZERLAND
EI 2227-9032
J9 HEALTHCARE-BASEL
JI Healthcare
PD FEB
PY 2022
VL 10
IS 2
AR 347
DI 10.3390/healthcare10020347
PG 17
WC Health Care Sciences & Services; Health Policy & Services
WE Science Citation Index Expanded (SCI-EXPANDED); Social Science Citation Index (SSCI)
SC Health Care Sciences & Services
GA ZJ0KF
UT WOS:000762001200001
PM 35206961
OA Green Published, gold
DA 2022-11-04
ER

PT J
AU Agnihotri, K
   Srivastava, SK
AF Agnihotri, Khushboo
   Srivastava, Sachin Kumar
TI Upshot of coronavirus on the teenagers of Indian subcontinent and Middle
   East
SO INTERNATIONAL JOURNAL OF KNOWLEDGE AND LEARNING
LA English
DT Article
DE coronavirus; COVID-19; mental health; quarantine; physical distancing
ID MENTAL-HEALTH-SERVICES
AB This paper talks about the traumatic impact of the COVID-19 pandemic on the human mind. This research will focus on the youth of the Indian subcontinent and the Middle East. The word 'youth' indicates that this research will be focused solely on the demographic of 13-30 years of age. The reason for choosing these two specific geographical locations is due to the circumstance that both of these areas faced the outbreak of the virus around the same time and imposed strict lockdown rules within the same week. While the reason for choosing this specific age group is due to the fact that we have the maximum number of reaches pertaining to this age group. This paper focuses on the prevalent issues of mental health in the millennial generation and how uncertainties of the future elevate and enhance such issues. The effects of this coronavirus will be evaluated with regards to three main factors, i.e., effects of being in quarantine, impact of social media and influence of economic factors on the mind.
C1 [Agnihotri, Khushboo] Amity Univ, Amity Business Sch, Lucknow, Uttar Pradesh, India.
   [Srivastava, Sachin Kumar] Graph Era Hill Univ, Sch Management, Dehra Dun, Uttarakhand, India.
RP Srivastava, SK (通讯作者)，Graph Era Hill Univ, Sch Management, Dehra Dun, Uttarakhand, India.
EM kagnihotri@lko.amity.ac.edu; sksrivastava@gehu.ac.in
RI Srivastava, Sachin Kumar/AAT-3059-2021
OI Srivastava, Sachin Kumar/0000-0002-1793-4446
CR [Anonymous], 2020, HIDDEN FACE MENTAL I
   Aqeel M, 2022, INT J HUM RIGHTS HEA, V15, P17, DOI 10.1108/IJHRH-10-2020-0095
   Barzilay R, 2020, TRANSL PSYCHIAT, V10, DOI 10.1038/s41398-020-00982-4
   Chwe S.S., 1978, J ACAD LIBR, V4, P139
   Ettman CK, 2020, JAMA NETW OPEN, V3, DOI 10.1001/jamanetworkopen.2020.19686
   Juluri P, 2016, IEEE COMMUN SURV TUT, V18, P401, DOI 10.1109/COMST.2015.2401424
   Lee M, 2016, PROCEDIA COMPUT SCI, V91, P662, DOI 10.1016/j.procs.2016.07.166
   Li W, 2020, INT J BIOL SCI, V16, P1732, DOI 10.7150/ijbs.45120
   Liu S, 2020, LANCET PSYCHIAT, V7, pE17, DOI 10.1016/S2215-0366(20)30077-8
   Pfefferbaum B, 2020, NEW ENGL J MED, V383, P510, DOI 10.1056/NEJMp2008017
   Srivastava Sachin Kumar, 2020, International Journal of Work Organisation and Emotion, V11, P62
   Srivastava S.K., 2016, ST THERESA J HUMANIT, V2
   Srivastava S.K., 2017, INT J EC PERSPECTIVE, V11, P5
   Srivastava SK, 2008, J BUS ECON MANAG, V9, P53, DOI 10.3846/1611-1699.2008.9.53-56
   The Conversation, 2020, CONVERSATION 0309
NR 15
TC 0
Z9 0
U1 0
U2 0
PU INDERSCIENCE ENTERPRISES LTD
PI GENEVA
PA WORLD TRADE CENTER BLDG, 29 ROUTE DE PRE-BOIS, CASE POSTALE 856, CH-1215
   GENEVA, SWITZERLAND
SN 1741-1009
EI 1741-1017
J9 INT J KNOWL LEARN
JI Int. J. Knowl. Learn.
PY 2022
VL 15
IS 3
BP 233
EP 252
DI 10.1504/IJKL.2022.123960
PG 20
WC Education & Educational Research
WE Emerging Sources Citation Index (ESCI)
SC Education & Educational Research
GA 2R5YE
UT WOS:000821186800002
DA 2022-11-04
ER

PT J
AU Taha, PH
AF Taha, Perjan Hashim
TI Home Quarantine Induced Health Anxiety During the Beginning of the
   COVID-19 Pandemic - Evidence From Iraq
SO DISASTER MEDICINE AND PUBLIC HEALTH PREPAREDNESS
LA English
DT Article; Early Access
DE coronavirus disease; COVID-19; health anxiety; Iraq; pandemic;
   quarantine
AB Objective: This study aimed to assess the compliance to voluntary home quarantine and to examine the prevalence and associated factors of health anxiety among the voluntary home quarantined population during the onset of the coronavirus disease (COVID-19) pandemic. Methods: An online survey questionnaire, including the health anxiety questionnaire, was administered to 1578 eligible adults from the general population of 19 governorates of Iraq. Results: Self-reported compliance with home confinement was reported by a majority of respondents (83%) and was followed to a larger extent by young adults (62.2%), females (53.9%), unmarried individuals (56.7%), university graduates (54.5%), unemployed individuals (48.6%), and inhabitants of the northern provinces (50.2%). Compliance was significantly correlated to the level of personal knowledge on COVID-19. The quarantined individuals experienced greater health anxieties and preoccupations and exhibited increased reassurance-seeking behavior. Higher knowledge of COVID-19 was a protective factor against health anxiety. Conclusions: A significant mental health burden is discovered among Iraqis during the quarantine period. Based on the insights gleaned from this study, psychological education and interventions should be prioritized to diminish the psychological impact of the quarantine experience, especially among the high-risk groups. Improvement in compliance to quarantine can be approached by providing better information regarding the novel infection.
C1 [Taha, Perjan Hashim] Univ Duhok, Coll Med, Duhok, Kurdistan Regio, Iraq.
RP Taha, PH (通讯作者)，Univ Duhok, Coll Med, Duhok, Kurdistan Regio, Iraq.
EM perjan.ht74@uod.ac
RI Taha, Perjan/AAR-5644-2021
OI Taha, Perjan/0000-0002-3416-6717
CR Ahmed MZ, 2020, ASIAN J PSYCHIATR, V51, DOI 10.1016/j.ajp.2020.102092
   Al-Malkey MK, 2020, TRAVEL MED INFECT DI, V38, DOI 10.1016/j.tmaid.2020.101739
   Bell SA, 2021, DISASTER MED PUBLIC, V15, P624, DOI 10.1017/dmp.2020.80
   Canet-Juric L, 2020, FRONT PSYCHOL, V11, DOI 10.3389/fpsyg.2020.565688
   Chen QS, 2019, J INT MED RES, V47, P4854, DOI 10.1177/0300060519872310
   Correa T, 2010, COMPUT HUM BEHAV, V26, P247, DOI 10.1016/j.chb.2009.09.003
   Cucinotta Domenico, 2020, Acta Biomed, V91, P157, DOI 10.23750/abm.v91i1.9397
   Dagher RK, 2015, PLOS ONE, V10, DOI 10.1371/journal.pone.0124103
   Dagnino P, 2020, FRONT PSYCHIATRY, V11, DOI 10.3389/fpsyt.2020.591142
   Dallas CR, 2018, DISASTER MED PUBLIC, V12, P554, DOI 10.1017/dmp.2017.118
   DiGiovanni C, 2004, BIOSECUR BIOTERROR, V2, P265, DOI 10.1089/bsp.2004.2.265
   El-Gabalawy R, 2013, CLIN PSYCHOL REV, V33, P1096, DOI 10.1016/j.cpr.2013.08.010
   Fong MW, 2020, EMERG INFECT DIS, V26, P976, DOI 10.3201/eid2605.190995
   Girme YU, 2018, J FAM PSYCHOL, V32, P882, DOI 10.1037/fam0000453
   Hadjistavropoulos HD, 1998, BEHAV RES THER, V36, P149, DOI 10.1016/S0005-7967(98)00014-X
   Hlremath P, 2020, ASIAN J PSYCHIATR, V51, DOI 10.1016/j.ajp.2020.102088
   Hwang TJ, 2020, INT PSYCHOGERIATR, V32, P1217, DOI 10.1017/S1041610220000988
   Lucock MP, 1996, BRIT J HEALTH PSYCH, V1, P137, DOI 10.1111/j.2044-8287.1996.tb00498.x
   Mikhael Ehab Mudher, 2020, Public Health Pract (Oxf), V1, P100004, DOI 10.1016/j.puhip.2020.100004
   Murthy S, 2010, DISASTER MED PUBLIC, V4, P232, DOI 10.1001/dmp.2010.hcn10005
   Reynolds DL, 2008, EPIDEMIOL INFECT, V136, P997, DOI 10.1017/S0950268807009156
   Rothstein Mark A, 2007, Am J Public Health, V97 Suppl 1, pS49, DOI 10.2105/AJPH.2006.097303
   Sohrabi C, 2020, INT J SURG, V76, P71, DOI 10.1016/j.ijsu.2020.02.034
   Tang QL, 2021, DISASTER MED PUBLIC, V15, pE3, DOI 10.1017/dmp.2020.330
   Tyrer P, 2019, INT J SOC PSYCHIATR, V65, P566, DOI 10.1177/0020764019866231
   Tyrer P, 2011, J PSYCHOSOM RES, V71, P392, DOI 10.1016/j.jpsychores.2011.07.004
   Viana RB, 2020, GAMES HEALTH J, V9, P147, DOI 10.1089/g4h.2020.0060
   Wilder-Smith A, 2020, J TRAVEL MED, V27, DOI 10.1093/jtm/taaa020
   Xu F, 2013, MATH BIOSCI, V246, P164, DOI 10.1016/j.mbs.2013.08.014
NR 29
TC 0
Z9 0
U1 1
U2 3
PU CAMBRIDGE UNIV PRESS
PI NEW YORK
PA 32 AVENUE OF THE AMERICAS, NEW YORK, NY 10013-2473 USA
SN 1935-7893
EI 1938-744X
J9 DISASTER MED PUBLIC
JI Dis. Med. Public Health Prep.
AR PII S1935789321002421
DI 10.1017/dmp.2021.242
EA JUL 2021
PG 6
WC Public, Environmental & Occupational Health
WE Science Citation Index Expanded (SCI-EXPANDED); Social Science Citation Index (SSCI)
SC Public, Environmental & Occupational Health
GA ZB8NJ
UT WOS:000757092000001
PM 34309501
OA Green Published, hybrid
DA 2022-11-04
ER

PT J
AU Matsushima, M
   Horiguchi, H
AF Matsushima, Midori
   Horiguchi, Hanna
TI The COVID-19 Pandemic and Mental Well-Being of Pregnant Women in Japan:
   Need for Economic and Social Policy Interventions
SO DISASTER MEDICINE AND PUBLIC HEALTH PREPAREDNESS
LA English
DT Article
DE COVID-19; Edinburgh Postnatal Depression Scale (EPDS); Japan; perceived
   risk; pregnant women
ID DEPRESSION
AB Objective: This study explores the mental well-being of pregnant women in Japan during the coronavirus disease (COVID-19) pandemic. Methods: We collected 1777 responses from pregnant women through an online survey. Using the Japanese version of the Edinburgh Postnatal Depression Scale (EPDS), we calculated the percentage of pregnant women above the cutoff (>= 13), and the factor scores of anhedonia, anxiety, and depression. Regression analyses were performed to identify factors and socioeconomic characteristics correlated with depressive symptoms. Results: The point prevalence of pregnant women with an EPDS score of >= 13 was 17%. The mean scores were 0.73, 3.68, and 1.82 for anhedonia, anxiety, and depression, respectively. The probability of becoming above the cutoff score positively correlated with the cancellation of planned informal support, higher perceived risk for infection of COVID-19, difficulties in household finances, and lack of social support. Moreover, being younger, less wealthy, unemployed, and without a partner showed a significantly higher possibility of having a score above the cutoff. Conclusions: The present study found a high percentage of pregnant women with depressive symptoms. Notably, COVID-19-related variables, including perceived risk for the infection, fear of decreasing economic wealth, and social support, were significantly associated with depressive symptoms.
C1 [Matsushima, Midori] Univ Tsukuba, Fac Humanities & Social Sci, Tsukuba, Ibaraki, Japan.
   [Horiguchi, Hanna] Kobe Univ, Fac Hlth Sci, Sch Med, Kobe, Hyogo, Japan.
RP Matsushima, M (通讯作者)，1-1-1 Tennodai, Tsukuba, Ibaraki 3058577, Japan.
EM matsushima.midori.gb@u.tsukuba.ac.jp
OI Horiguchi, Hanna/0000-0001-7835-0703
FU JSPS [19K13704]
FX This study is supported by JSPS Grant-in-Aid for Early-Career Scientists
   19K13704.
CR Accortt EE, 2015, MATERN CHILD HLTH J, V19, P1306, DOI 10.1007/s10995-014-1637-2
   Durankus F, 2022, J MATERN-FETAL NEO M, V35, P205, DOI 10.1080/14767058.2020.1763946
   Grigoriadis S, 2018, J CLIN PSYCHIAT, V79, DOI 10.4088/JCP.17r12011
   Lebel C., 2020, PSYARXIV APRIL 23, DOI [10.31234/osf.io/gdhkt, DOI 10.31234/OSF.IO/GDHKT]
   Okano T., 1996, ARCH PSYCHIAT DIAGNO, V7, P525
   Reid KM, 2015, SOC SCI RES, V54, P246, DOI 10.1016/j.ssresearch.2015.08.009
   Takehara K, 2018, J AFFECT DISORDERS, V225, P389, DOI 10.1016/j.jad.2017.08.008
   Usuda K, 2017, PSYCHIAT CLIN NEUROS, V71, P836, DOI 10.1111/pcn.12562
   Wu YT, 2020, AM J OBSTET GYNECOL, V223, DOI 10.1016/j.ajog.2020.05.009
NR 9
TC 27
Z9 27
U1 1
U2 1
PU CAMBRIDGE UNIV PRESS
PI NEW YORK
PA 32 AVENUE OF THE AMERICAS, NEW YORK, NY 10013-2473 USA
SN 1935-7893
EI 1938-744X
J9 DISASTER MED PUBLIC
JI Dis. Med. Public Health Prep.
PD APR
PY 2022
VL 16
IS 2
BP 449
EP 454
AR PII S1935789320003341
DI 10.1017/dmp.2020.334
PG 6
WC Public, Environmental & Occupational Health
WE Science Citation Index Expanded (SCI-EXPANDED); Social Science Citation Index (SSCI)
SC Public, Environmental & Occupational Health
GA 4J1OJ
UT WOS:000851039600009
PM 32907687
OA hybrid, Green Published
DA 2022-11-04
ER

PT J
AU Childs, AW
   Bacon, SM
   Klingensmith, K
   Li, LM
   Unger, A
   Wing, AM
   Fortunati, F
AF Childs, Amber W.
   Bacon, Sandra M.
   Klingensmith, Katherine
   Li, Luming
   Unger, Adam
   Wing, Angelina M.
   Fortunati, Frank
TI Showing Up Is Half the Battle: The Impact of Telehealth on Psychiatric
   Appointment Attendance for Hospital-Based Intensive Outpatient Services
   During COVID-19
SO TELEMEDICINE AND E-HEALTH
LA English
DT Article
DE hospital-based telehealth; intensive outpatient psychiatry; virtual
   group psychotherapy; treatment access; COVID-19; telemedicine
ID UNITED-STATES; HEALTH; DISORDERS
AB Introduction: The COVID-19 pandemic accelerated telehealth to deliver psychiatric services. Continuation of psychiatric services for individuals with high clinical acuity was critical. This study examined attendance to rapidly deployed telehealth services for psychiatrically high-risk individuals receiving intensive outpatient program (IOP), primarily group-based psychotherapy services for adults and adolescents by race/ethnicity, insurance, and clinical treatment program within a large hospital-based outpatient psychiatric setting.
   Methods: Chi-square tests compared whether attendance rates for telehealth versus in-person IOP services varied by population group, race, insurance, and clinical program, using observational data of adolescent and adult patients treated between October 1, 2019, and July 31, 2020.
   Results: Appointment attendance increased for telehealth versus in-person services for adolescents (chi(2) (df = 1) = 27.49, p < 0.0001) and adults (chi(2) (df = 1) = 434.37, p < 0.0001). For adults, increased appointment attendance for telehealth was observed across insurance type (Medicaid: +11.5%; Medicare: +13.79%; Commercial: +6.94%), race/ethnicity (+6.23% to +15.76% across groups), and for IOP groups across all five diagnostic treatment programs (between 7.59% and 15.9% increases across groups). Adolescent results were mixed; increased appointment attendance for telehealth was observed among commercially insured youth (+7.11%), but no differences were observed for Medicaid-insured youth. Non-Hispanic white youth had increased attendance for telehealth (+8.38%) and no differences were observed for non-Hispanic black youth. Decreases were found in telehealth attendance for Hispanic/Latinx youth (-13.49%).
   Discussion: Rapidly deployed telehealth increased attendance to intensive services for psychiatrically high-risk individuals, particularly among adults and for adolescents with commercial insurance and non-Hispanic white youth. Trends among racial/ethnic and Medicaid-insured youth warrant further investigation regarding the potential for special challenges or vulnerabilities and advocacy needs. Findings highlight telehealth as an important tool in supporting availability of services for individuals with high levels of psychiatric acuity, particularly for group-based services, during the pandemic.
C1 [Childs, Amber W.; Klingensmith, Katherine; Li, Luming; Fortunati, Frank] Yale Univ, Sch Med, Dept Psychiat, 300 George St Suite 901, New Haven, CT 06510 USA.
   [Childs, Amber W.; Bacon, Sandra M.; Klingensmith, Katherine; Li, Luming; Unger, Adam; Wing, Angelina M.; Fortunati, Frank] Yale New Haven Med Ctr, Yale New Haven Psychiat Hosp, 20 York St, New Haven, CT 06504 USA.
RP Childs, AW (通讯作者)，Yale Univ, Sch Med, Dept Psychiat, 300 George St Suite 901, New Haven, CT 06510 USA.
EM amber.childs@yale.edu
OI Childs, Amber/0000-0001-8436-751X
CR American Hospital Association, 2020, FACT SHEET FUT TEL P
   Avalone L, 2021, PSYCHIAT SERV, V72, P708, DOI 10.1176/appi.ps.202000574
   Bashshur RL, 2016, TELEMED E-HEALTH, V22, P87, DOI 10.1089/tmj.2015.0206
   Bashshur RL, 2013, TELEMED E-HEALTH, V19, P339, DOI 10.1089/tmj.2012.0282
   Berchick ER, 2019, CURRENT POPULATION R
   Centers for Medicare and Medicaid Services, 2020, MED MED PROGR POL RE
   Chen JA, 2020, GEN HOSP PSYCHIAT, V66, P89, DOI 10.1016/j.genhosppsych.2020.07.002
   Childs AW, 2020, J AM MED INFORM ASSN, V27, P1420, DOI 10.1093/jamia/ocaa138
   Childs AW, 2020, PSYCHIAT RES, V293, DOI 10.1016/j.psychres.2020.113425
   Cowan KE, 2019, MAYO CLIN PROC, V94, P2510, DOI 10.1016/j.mayocp.2019.04.018
   de Haan AM, 2013, CLIN PSYCHOL REV, V33, P698, DOI 10.1016/j.cpr.2013.04.005
   Gilbert AW, 2020, BMJ OPEN QUAL, V9, DOI 10.1136/bmjoq-2020-000985
   Hollander JE, 2020, NEW ENGL J MED, V382, P1679, DOI 10.1056/NEJMp2003539
   Hom MA, 2020, J PSYCHOTHER INTEGR, V30, P366, DOI 10.1037/int0000212
   Jaffe DH, 2020, POPUL HEALTH MANAG, V23, P368, DOI 10.1089/pop.2020.0186
   Jernigan DB, 2020, MMWR-MORBID MORTAL W, V69, P216, DOI 10.15585/mmwr.mm6908e1
   Keesara S, 2020, NEW ENGL J MED, V382, DOI 10.1056/NEJMp2005835
   Le Cook B, 2014, HEALTH SERV RES, V49, P206, DOI 10.1111/1475-6773.12095
   Sullivan SR, 2021, PSYCHIAT SERV, V72, P89, DOI 10.1176/appi.ps.202000261
   Tse J, 2021, PSYCHIAT SERV, V72, P654, DOI 10.1176/appi.ps.202000623
   Urbanoski K, 2018, EMERG MED J, V35, P220, DOI 10.1136/emermed-2015-205554
   Velasquez D, 2020, HLTH AFFAIRS BLOG, DOI [10.1377/hblog20200505.591306/full/, DOI 10.1377/HBLOG20200505.591306, 10.1377/hbog20200505.591306/full/, DOI 10.1377/HBLOG20200505.591306/FULL]
   Watkins KE, 2004, AM J DRUG ALCOHOL AB, V30, P749, DOI 10.1081/ADA-200037538
   Weber E, 2020, J AM MED INFORM ASSN, V27, P1949, DOI 10.1093/jamia/ocaa216
   Yang J, 2020, GEN HOSP PSYCHIAT, V67, P100, DOI 10.1016/j.genhosppsych.2020.09.004
NR 25
TC 5
Z9 5
U1 0
U2 7
PU MARY ANN LIEBERT, INC
PI NEW ROCHELLE
PA 140 HUGUENOT STREET, 3RD FL, NEW ROCHELLE, NY 10801 USA
SN 1530-5627
EI 1556-3669
J9 TELEMED E-HEALTH
JI Telemed. e-Health
PD AUG 1
PY 2021
VL 27
IS 8
BP 835
EP 842
DI 10.1089/tmj.2021.0028
EA MAY 2021
PG 8
WC Health Care Sciences & Services
WE Science Citation Index Expanded (SCI-EXPANDED); Social Science Citation Index (SSCI)
SC Health Care Sciences & Services
GA UA4VK
UT WOS:000651177800001
PM 33999738
DA 2022-11-04
ER

PT J
AU Monzo, MP
   Micotti, S
AF Monzo, Maria Pozzi
   Micotti, Sara
TI 'Making the best of a bad job': a literature review on digital
   psychoanalytic psychotherapy with children, adolescents and families at
   the time of the Covid-19 pandemic
SO JOURNAL OF CHILD PSYCHOTHERAPY
LA English
DT Review
DE Covid-19 pandemic; digital technology and cyberspace; disinhibition
   effect; digital natives and digital immigrants; cross-modal attunement
AB This paper focuses on the use of technology in psychoanalytic psychotherapy with children and adults. The necessity to use Zoom, WhatsApp and the telephone was suddenly brought about for all of us with the outbreak of the Coronavirus pandemic in March 2020. In-person treatments, including those which were established and those which had just begun, had to be switched on to new means of communication. This paper looks at a number of writings, considering them in chronological order, to show the progression and evolution of thinking on this crucial topic.
C1 [Monzo, Maria Pozzi] Tavistock Clin, London, England.
   [Monzo, Maria Pozzi] Sch Infant Mental Hlth, London, England.
   [Micotti, Sara] DIntino, Milan, Italy.
RP Monzo, MP (通讯作者)，Tavistock Clin, London, England.; Monzo, MP (通讯作者)，Sch Infant Mental Hlth, London, England.
EM mariapozzi@talktalk.net; saramicotti@libero.it
CR Bolognini S., 2020, DIALOGO CON S BOLOGN
   Caparrotta L, 2013, PSYCHOANAL PSYCHOTHE, V27, P296, DOI 10.1080/02668734.2013.846272
   Cattaneo E., 2017, POLARIS PSICOANALISI, V1, P21
   FENNELL DA, 2014, PSYCHOANALYSIS TECHN, pR1
   Ferro A., 2019, INTERVISTA TEMA PSIC, P54
   Guignard F., 2010, RIV PSICOANAL, V4, P901
   Lemma A, 2017, DIGITAL AGE COUCH PS, DOI 10.4324/9781315212524
   Lemma A., 2014, PSYCHOANALYSIS TECHN, DOI DOI 10.4324/9780203758335
   Lemma A, 2010, SKIN PSYCHOANALYTIC
   Merchant J, 2016, J ANAL PSYCHOL, V61, P309, DOI 10.1111/1468-5922.12224
   Prensky M., 2001, HORIZON, V9, P1, DOI [DOI 10.1108/10748120110424843, 10.1108/10748120110424816, DOI 10.1108/10748120110424816, 10.1108/10748120110424816(]
   Scharff J. S., 2010, INT J PSYCHOANAL, V91, P989
   Scharff JS, 2012, INT J PSYCHOANAL, V93, P81, DOI 10.1111/j.1745-8315.2011.00548.x
   Sehon C., 2015, PSYCHOANALYSIS ONLIN, V2, P209
   Suler J, 2004, CYBERPSYCHOL BEHAV, V7, P321, DOI 10.1089/1094931041291295
   Widdershoven M., 2017, INFANT OBSERVATION, V20, P72, DOI [10.1080/13698036.2017.1378528, DOI 10.1080/13698036.2017.1378528]
NR 16
TC 0
Z9 0
U1 1
U2 1
PU ROUTLEDGE JOURNALS, TAYLOR & FRANCIS LTD
PI ABINGDON
PA 2-4 PARK SQUARE, MILTON PARK, ABINGDON OX14 4RN, OXON, ENGLAND
SN 0075-417X
EI 1469-9370
J9 J CHILD PSYCH
JI J. Child Psychother.
PY 2020
VL 46
IS 3
BP 273
EP 280
DI 10.1080/0075417X.2021.1878549
PG 8
WC Psychology, Clinical
WE Emerging Sources Citation Index (ESCI)
SC Psychology
GA RZ9UK
UT WOS:000648945000002
DA 2022-11-04
ER

PT J
AU Rembish, M
   Snyder, M
   Sarage, D
   Spadafora, N
   Alexander, IM
AF Rembish, Melissa
   Snyder, Marianne
   Sarage, Dawn
   Spadafora, Nancy
   Alexander, Ivy M.
TI Transforming Clinical Education During a Global Pandemic: Building New
   Approaches to Clinical Education
SO NURSING EDUCATION PERSPECTIVES
LA English
DT Article
DE Clinical Education; Community of Inquiry; Online Learning; Virtual
   Clinical; Virtual Learning
AB The sudden and severe impact of COVID-19 on nursing education brought about many challenges and opportunities. The Community of Inquiry model and Online Collaborative Learning theory provided a guiding framework for preparing faculty to develop curriculum and deliver online/virtual synchronous clinical and laboratory experiences for junior and senior nursing students, overcome identified challenges, and evaluate the experiences. The swift change to virtual clinical education required careful reflection about how we teach, evaluate learning, and move forward with precision while establishing new best practices.
C1 [Rembish, Melissa; Sarage, Dawn; Spadafora, Nancy] Univ Connecticut, Sch Nursing, Storrs, CT 06269 USA.
   [Snyder, Marianne] Univ Connecticut, Sch Nursing, CEIN BS Accelerated & Tradit Undergrad Programs, Storrs, CT 06269 USA.
   [Alexander, Ivy M.] Univ Connecticut, Sch Nursing, Adult Gerontol Primary Care Track, Storrs, CT 06269 USA.
RP Rembish, M (通讯作者)，Univ Connecticut, Sch Nursing, Storrs, CT 06269 USA.
EM melissa.rembish@uconn.edu
CR Anderson T, 2008, THEORY AND PRACTICE OF ONLINE LEARNING, 2ND EDITION, P45
   Farris Cindy, 2015, Home Healthc Now, V33, P344, DOI 10.1097/NHH.0000000000000244
   Goldie JGS, 2016, MED TEACH, V38, P1064, DOI 10.3109/0142159X.2016.1173661
   Hampton D, 2016, NURS EDUC, V41, P294, DOI 10.1097/NNE.0000000000000275
   Harasim L., 2012, LEARNING THEORY ONLI, DOI 10.4324/9780203846933
   Holman H.C., 2019, FUNDAMENTALS NURSING, V10th
   O'Neil C.A., 2009, DEVELOPING ONLINE LE, V2nd
NR 7
TC 0
Z9 0
U1 0
U2 0
PU LIPPINCOTT WILLIAMS & WILKINS
PI PHILADELPHIA
PA TWO COMMERCE SQ, 2001 MARKET ST, PHILADELPHIA, PA 19103 USA
SN 1536-5026
EI 1943-4685
J9 NURS EDUC PERSPECT
JI Nurs. Educ. Perspect.
PD SEP-OCT
PY 2022
VL 43
IS 5
BP 325
EP 327
DI 10.1097/01.NEP.0000000000001018
PG 3
WC Education & Educational Research
WE Emerging Sources Citation Index (ESCI)
SC Education & Educational Research
GA 4D1RA
UT WOS:000846923400019
PM 35947103
DA 2022-11-04
ER

PT J
AU Gaiha, SM
   Lempert, LK
   McKelvey, K
   Halpern-Felsher, B
AF Gaiha, Shivani Mathur
   Lempert, Lauren Kass
   McKelvey, Karma
   Halpern-Felsher, Bonnie
TI E-cigarette devices, brands, and flavors attract youth: Informing FDA's
   policies and priorities to close critical gaps
SO ADDICTIVE BEHAVIORS
LA English
DT Article
DE E-cigarettes; Adolescents; Young adults; Pod/cartridge; Disposable;
   Flavor Flavor-enhancer; Brand; Regulation; Restriction; FDA
ID ELECTRONIC CIGARETTES; ADOLESCENTS; TOBACCO; ASSOCIATION; SMOKING
AB Purpose: Identify e-cigarette devices, brands, and flavor types used by adolescents and young adults soon after the enactment of flavor restrictions, youth access laws, FDA's enforcement prioritization against some flavored pod/cartridge-based e-cigarettes, and during COVID-19 pandemic-related school closures.
   Methods: National cross-sectional online survey (N = 4,351) in May 2020 assessed popularity, ever- and past-30-day use of e-cigarette device types (pod/cartridge-based, disposables, others), brands, flavor types and flavorenhancers, by age group (under age 21 and 21 and over).
   Results: While pod/cartridge-based e-cigarettes had the highest ever-use (82.7% <21; 69.8% >= 21) and were most often-used (41.9% <21; 41.4% >= 21), most past 30-day-users (50.8% <21; 61.9% >= 21) and 7-day-users (36.0% <21; 56.7% >= 21) used disposables. Mint/menthol was the most-used flavor type (pod/cartridge-based: 48.2% <21, 48.1% >= 21; disposables: 51.6% <21, 56.4% >= 21), followed by fruit (pod/cartridge-based: 37.4% <21, 35.5%>= 21; disposables: 51.6% >21, 46.2% >= 21), and sweet/dessert/candy flavor types (pod/cartridge-based: 24.4% <21, 24.7% >= 21; disposables: 29.7% <21, 33.8% >= 21). Participants reported using add-on e-cigarette flavor-enhancers (pod/cartridge-based: 24.6%; disposables: 31.3%).
   Conclusion: Soon after FDA's January 2020 announcement of prioritized enforcement against flavored pod/cartridge-based e-cigarettes and during the pandemic lockdown, adolescents' and young adults' past 30-day use included mostly flavored disposables rather than pod/cartridge-based e-cigarettes, mint/menthol flavors, and some used add-on flavor enhancers. To reduce youth use, comprehensive regulation of e-cigarette devices and flavors should be enacted and enforced at federal, state, and local levels.
C1 [Gaiha, Shivani Mathur; Lempert, Lauren Kass; McKelvey, Karma; Halpern-Felsher, Bonnie] Stanford Univ, Dept Pediat, Div Adolescent Med, 3145 Porter Dr,Wing A,Room A104, Palo Alto, CA 94304 USA.
   [Lempert, Lauren Kass] Univ Calif San Francisco, Ctr Tobacco Control Res & Educ, San Francisco, CA 94143 USA.
RP Halpern-Felsher, B (通讯作者)，Stanford Univ, Dept Pediat, Div Adolescent Med, 3145 Porter Dr,Wing A,Room A104, Palo Alto, CA 94304 USA.
EM bonnie.halpernfelsher@stanford.edu
OI Gaiha, Shivani/0000-0002-0636-8936; Halpern-Felsher,
   Bonnie/0000-0001-9276-1322; McKelvey, Karma/0000-0003-4047-3120
FU Taube Research Faculty Scholar Endowment [U54 HL147127]; National Heart,
   Lung, and Blood Institute; Food and Drug Administration Center for
   Tobacco Products
FX The research reported in this article was supported by the Taube
   Research Faculty Scholar Endowment to Dr. Halpern-Felsher. Additional
   support was received from grant U54 HL147127 from the National Heart,
   Lung, and Blood Institute and the Food and Drug Administration Center
   for Tobacco Products.
CR Ali FRM, 2020, MMWR-MORBID MORTAL W, V69, P1313, DOI 10.15585/mmwr.mm6937e2
   American Academy of Pediatrics American Cancer Society Cancer Action Network American Heart Association, 2020, COMMUNICATION 1023
   American Association for Public Opinion Research, 2016, STAND DEF FIN DISP C
   [Anonymous], 2018, SAN FRANCISCO HLTH C
   [Anonymous], 2009, FAMILY SMOKING PREVE
   [Anonymous], 2019, FURTHER CONSOLIDATED
   Babineau K, 2015, PLOS ONE, V10, DOI 10.1371/journal.pone.0126419
   Barrington-Trimis JL, 2018, NEW ENGL J MED, V379, P1099, DOI 10.1056/NEJMp1805758
   Berman ML, 2020, AM J PUBLIC HEALTH, V110, P775, DOI 10.2105/AJPH.2020.305672
   Centers for Disease Control and Prevention, HIST NYTS DAT DOC
   Chen-Sankey JC, 2020, PLOS ONE, V15, DOI 10.1371/journal.pone.0238377
   Commonwealth of Massachusetts Department of Public Health Guide, 2019 TOB CONTR LAW
   Cullen KA, 2019, JAMA-J AM MED ASSOC, V322, P2095, DOI 10.1001/jama.2019.18387
   Cwalina SN, 2020, TOB CONTROL, V29, pE127, DOI 10.1136/tobaccocontrol-2020-055618
   Davis DR, 2021, PLOS ONE, V16, DOI 10.1371/journal.pone.0256844
   Delnevo C, 2020, TOB CONTROL, V29, pE150, DOI 10.1136/tobaccocontrol-2019-055485
   Diaz MC, 2021, TOB CONTROL, V30, P700, DOI 10.1136/tobaccocontrol-2020-056053
   Erinoso O, 2021, TOB CONTROL, V30, P373, DOI 10.1136/tobaccocontrol-2019-055454
   Etter L, 2020, BLOOMBERG BUSINESSWE
   Fadus MC, 2019, DRUG ALCOHOL DEPEN, V201, P85, DOI 10.1016/j.drugalcdep.2019.04.011
   FDA, 2020, ENF PRIOR EL NIC DEL
   FDA News Release FDA, 2020, FIN ENF POL UN FLAV
   Food and Drug Administration, NAT SURV SHOWS ENC D
   Gaiha SM, 2020, JAMA NETW OPEN, V3, DOI 10.1001/jamanetworkopen.2020.27572
   Gaiha SM, 2020, J ADOLESCENT HEALTH, V67, P519, DOI 10.1016/j.jadohealth.2020.07.002
   Gaiha SM, 2020, PEDIATRICS, V145, pS175, DOI 10.1542/peds.2019-2056E
   Garcia LC, 2021, PREV MED, V145, DOI 10.1016/j.ypmed.2020.106384
   Halpern-Felsher B, 2020, J ADOLESCENT HEALTH, V67, P331, DOI 10.1016/j.jadohealth.2020.06.020
   Hedman L, 2021, TOB PREV CESS, V7, DOI 10.18332/tpc/142320
   Hemmerich N, 2020, TOB CONTROL, V29, pE129, DOI 10.1136/tobaccocontrol-2020-055718
   Hemmerich N, 2020, AM J PUBLIC HEALTH, V110, P774, DOI 10.2105/AJPH.2020.305677
   Ickes M, 2020, J AM COLL HEALTH, V68, P455, DOI 10.1080/07448481.2019.1577867
   Kaplan S, 2019, JUUL SUSPENDS ONLINE
   Kaplan S, 2018, NEW YORK TIMES
   Keamy-Minor E, 2019, BMJ OPEN, V9, DOI 10.1136/bmjopen-2018-026306
   Kong G, 2019, DRUG ALCOHOL DEPEN, V205, DOI 10.1016/j.drugalcdep.2019.107691
   Kong G, 2017, SUBST USE MISUSE, V52, P332, DOI 10.1080/10826084.2016.1225766
   Leavens ELS, 2019, ADDICT BEHAV, V99, DOI 10.1016/j.addbeh.2019.106047
   Lee S, 2014, J ADOLESCENT HEALTH, V54, P684, DOI 10.1016/j.jadohealth.2013.11.003
   Leventhal A, 2021, TOB CONTROL, DOI 10.1136/tobaccocontrol-2020-056416
   Leventhal AM, 2019, JAMA-J AM MED ASSOC, V322, P2132, DOI 10.1001/jama.2019.17968
   McKelvey K, 2020, J ADOLESCENT HEALTH, V67, P46, DOI 10.1016/j.jadohealth.2020.01.017
   McKelvey K, 2018, JAMA NETW OPEN, V1, DOI 10.1001/jamanetworkopen.2018.3535
   Nguyen N, 2019, J ADOLESCENT HEALTH, V65, P306, DOI 10.1016/j.jadohealth.2019.05.004
   Nicksic NE, 2019, PREV MED, V121, P109, DOI 10.1016/j.ypmed.2019.02.006
   Omaiye EE, 2022, TOB CONTROL, V31, pE3, DOI 10.1136/tobaccocontrol-2021-056582
   Park-Lee E, 2021, MMWR-MORBID MORTAL W, V70, P1387, DOI 10.15585/mmwr.mm7039a4
   Perrone M, 2019, JUUL HALTS US SALES
   Qualtrics. Qualtrics, 2014, ESOMAR
   Rainer A, 2020, COMMUNICATION 0611
   Ramamurthi D, 2019, TOB CONTROL, V28, P610, DOI 10.1136/tobaccocontrol-2018-054455
   Schneller LM, 2019, INT J ENV RES PUB HE, V16, DOI 10.3390/ijerph16162991
   Smith DM, 2019, ADDICT BEHAV, V90, P341, DOI 10.1016/j.addbeh.2018.11.035
   Soneji S, 2019, ADDICT BEHAV, V95, P189, DOI 10.1016/j.addbeh.2019.03.015
   Soteriades S, 2020, INT J ENV RES PUB HE, V17, DOI 10.3390/ijerph17051671
   Suris JC, 2015, DRUG ALCOHOL DEPEN, V153, P140, DOI 10.1016/j.drugalcdep.2015.05.034
   Truth Initiative, 2018, EXPLOSIVE GROWTH JUU, V2
   US Food and Drug Administration, 2021, FDA COMM EV BAS ACT
   Wang MP, 2015, ADDICT BEHAV, V50, P124, DOI 10.1016/j.addbeh.2015.06.037
   Wang TW, 2020, MMWR-MORBID MORTAL W, V69, P1310, DOI 10.15585/mmwr.mm6937e1
   White J, 2015, J ADOLESCENT HEALTH, V56, P522, DOI 10.1016/j.jadohealth.2015.01.022
   Williams R, 2020, TOB CONTROL, V29, pE134, DOI 10.1136/tobaccocontrol-2019-055379
   Wills TA, 2016, TOB CONTROL, V25, pE52, DOI 10.1136/tobaccocontrol-2015-052349
NR 63
TC 3
Z9 3
U1 0
U2 3
PU PERGAMON-ELSEVIER SCIENCE LTD
PI OXFORD
PA THE BOULEVARD, LANGFORD LANE, KIDLINGTON, OXFORD OX5 1GB, ENGLAND
SN 0306-4603
EI 1873-6327
J9 ADDICT BEHAV
JI Addict. Behav.
PD MAR
PY 2022
VL 126
AR 107179
DI 10.1016/j.addbeh.2021.107179
PG 9
WC Psychology, Clinical; Substance Abuse
WE Science Citation Index Expanded (SCI-EXPANDED); Social Science Citation Index (SSCI)
SC Psychology; Substance Abuse
GA 2T6CY
UT WOS:000822561500010
PM 34861522
DA 2022-11-04
ER

PT J
AU Waboso, N
   Donison, L
   Raby, R
   Harding, E
   Sheppard, LC
   Grossman, K
   Myatt, H
   Black, S
AF Waboso, Nwakerendu
   Donison, Laurel
   Raby, Rebecca
   Harding, Evan
   Sheppard, Lindsay C.
   Grossman, Keely
   Myatt, Haley
   Black, Sara
TI 'We can play tag with a stick'. Children's knowledge, experiences,
   feelings and creative thinking during the COVID-19 pandemic
SO CHILDREN & SOCIETY
LA English
DT Article; Early Access
DE agency; children; health & well-being; participation; youth
ID PARTICIPATION; ADOLESCENTS; LONELINESS; HEALTH
AB Using a relational approach, we draw on repeated interviews with a group of 30 diverse children from Ontario to share and reflect on their knowledge, experiences and feelings early in the COVID-19 pandemic. Prioritising relational interdependence and relational agency, this paper illustrates our participants' embedded engagements with the pandemic and their contribution to the co-production of knowledge. We emphasise their thoughtful responses to the pandemic; their creative, self-reflexive strategies for managing a difficult time; and their advice to others. We thus prioritise children's viewpoints and emphasise their relational interconnections with others during a time that was marked by social isolation.
C1 [Waboso, Nwakerendu; Donison, Laurel; Raby, Rebecca; Myatt, Haley; Black, Sara] Brock Univ, St Catharines, ON, Canada.
   [Harding, Evan] Univ Toronto, Toronto, ON, Canada.
   [Sheppard, Lindsay C.] York Univ, Toronto, ON, Canada.
   [Grossman, Keely] Carleton Univ, Ottawa, ON, Canada.
RP Waboso, N (通讯作者)，1812 Sir Isaac Brock Way, St Catharines, ON L2S 3A1, Canada.
EM nw95aa@brocku.ca
OI Sheppard, Lindsay C./0000-0003-3109-3484; Waboso,
   Nwakerendu/0000-0003-2504-9014; Raby, Rebecca/0000-0002-7830-2960
FU Social Sciences and Humanities Research Council (SSHRC); Brock
   University's Council for Research in the Social Sciences (CRISS); Dean's
   Covid-19 Discretionary Fund
FX The authors thank the participants for their time, effort and
   enthusiasm. The authors also thank their families who organised the time
   in their schedules to make their children available. We sincerely
   appreciate their efforts. Thanks to the Social Sciences and Humanities
   Research Council (SSHRC), and Brock University's Council for Research in
   the Social Sciences (CRISS) and Dean's Covid-19 Discretionary Fund.
CR Anakwe A, 2021, INT J ENV RES PUB HE, V18, DOI 10.3390/ijerph18084290
   Andrew A, 2020, FISC STUD, V41, P653, DOI 10.1111/1475-5890.12240
   BARAD KAREN, 2007, M UNIVERSE HALFWAY, DOI DOI 10.1215/9780822388128-002
   Benner AD, 2020, CHILD DEV PERSPECT, V14, P236, DOI 10.1111/cdep.12387
   Berger E, 2021, CHILD ADOL MENT H-UK, V26, P157, DOI 10.1111/camh.12453
   Branquinho C, 2020, J COMMUNITY PSYCHOL, V48, P2740, DOI 10.1002/jcop.22453
   Cardenas MC, 2020, ACTA PAEDIATR, V109, P2187, DOI 10.1111/apa.15536
   Cooper K, 2021, J AFFECT DISORDERS, V289, P98, DOI 10.1016/j.jad.2021.04.016
   Cost KT, 2022, EUR CHILD ADOLES PSY, V31, P671, DOI 10.1007/s00787-021-01744-3
   Cowie H, 2021, CHILD SOC, V35, P62, DOI 10.1111/chso.12430
   Coyne I, 2008, INT J NURS STUD, V45, P1682, DOI 10.1016/j.ijnurstu.2008.05.002
   Cuevas-Parras P., 2020, CHILDRENS VOICES TIM
   Davidson E, 2017, SOC INCL, V5, P228, DOI 10.17645/si.v5i3.967
   de Lannoy L, 2020, CAN J PUBLIC HEALTH, V111, P988, DOI 10.17269/s41997-020-00412-4
   Decosimo CA, 2019, GLOB MENT HEALTH, V6, DOI 10.1017/gmh.2019.1
   Depelteau F, 2013, CONCEPTUALIZING RELA, P163, DOI DOI 10.1057/9781137342652_10
   Elliott S, 2020, CROWDED HOUSING COVI
   Esser F., 2016, RECONCEPTUALISING AG, DOI [10.4324/9781315722245, DOI 10.4324/9781315722245]
   Fraser S., 2014, UNDERSTANDING RES CH
   Gadermann AC, 2021, BMJ OPEN, V11, DOI 10.1136/bmjopen-2020-042871
   Gallagher-Mackay K, 2021, COVID 19 ED DISRUPTI
   Ghanamah R, 2021, INT J ENV RES PUB HE, V18, DOI 10.3390/ijerph18062946
   Girlguiding, 2021, BACK LOCKD GIRLS YOU
   Graber KM, 2021, CHILD CARE HLTH DEV, V47, P143, DOI 10.1111/cch.12832
   Howlett M, 2022, QUAL RES, V22, P387, DOI 10.1177/1468794120985691
   Huf C, 2021, ETHNOGR EDUC, V16, P248, DOI 10.1080/17457823.2021.1903961
   Humphreys KL, 2020, PEDIATRICS, V146, DOI 10.1542/peds.2020-0982
   Jalongo MR, 2021, EARLY CHILD EDUC J, V49, P763, DOI 10.1007/s10643-021-01208-y
   Kahuroa R, 2021, EUR EARLY CHILD EDUC, V29, P6, DOI 10.1080/1350293X.2021.1872672
   Kneale D., 2020, SCH CLOSURE RESPONSE, V9, P352
   Koller D, 2010, HEALTH SOC CARE COMM, V18, P369, DOI 10.1111/j.1365-2524.2009.00907.x
   Larcher V, 2020, ARCH DIS CHILD, V105, P1192, DOI 10.1136/archdischild-2020-320040
   Larkins C. D., 2020, BUILDING RAINBOWS SU
   Lee L, 2020, CHILD YOUTH SERV REV, V109, DOI 10.1016/j.childyouth.2019.104581
   Leonard M., 2016, SOCIOLOGY CHILDREN
   Magis-Weinberg L, 2021, J RES ADOLESCENCE, V31, P717, DOI 10.1111/jora.12666
   Mantovani S, 2021, EUR EARLY CHILD EDUC, V29, P35, DOI 10.1080/1350293X.2021.1872673
   Moore SA, 2020, INT J BEHAV NUTR PHY, V17, DOI 10.1186/s12966-020-00987-8
   Mukherjee U, 2021, LEISURE SCI, V43, P24, DOI 10.1080/01490400.2020.1773978
   Murray JS, 2010, J SPEC PEDIATR NURS, V15, P135, DOI 10.1111/j.1744-6155.2009.00229.x
   Nathan A, 2021, INT J ENV RES PUB HE, V18, DOI 10.3390/ijerph18052583
   Oswell D., 2013, AGENCY CHILDREN FAMI
   Oswell D., 2020, SAGE ENCY CHILDREN C, V1, P45, DOI [10.4135/9781529714388.n24, DOI 10.4135/9781529714388.N24]
   Panelli R, 2007, ROUTL STUD HUM GEOGR, P1
   Pascal C, 2021, EUR EARLY CHILD EDUC, V29, P21, DOI 10.1080/1350293X.2021.1872676
   Pearcey S., 2020, REPORT 05 CHANGES CH
   Pelletier CA, 2021, INT J ENV RES PUB HE, V18, DOI 10.3390/ijerph18094481
   Plan International, 2020, LIV LOCKD GIRLS COVI
   Prime H, 2020, AM PSYCHOL, V75, P631, DOI 10.1037/amp0000660
   Prout, 1998, THEORIZING CHILDHOOD
   Raby R, 2021, J TEACH LEARN, V15, P40, DOI 10.22329/jtl.v15i2.6714
   Raithelhuber E, 2016, ROUTL RES EDUC, V161, P89
   Remmerswaal D, 2011, J ANXIETY DISORD, V25, P444, DOI 10.1016/j.janxdis.2010.11.008
   Resnikoff A.W., 2021, BROWN U CHILD ADOLES, V37, P1, DOI [10.1002/cbl.30546, DOI 10.1002/CBL.30546]
   Rimmer M, 2017, CHILDHOOD, V24, P559, DOI 10.1177/0907568217711741
   Rosiek JL, 2020, QUAL INQ, V26, P331, DOI 10.1177/1077800419830135
   Scottish Youth Parliament YouthLink Scotland and Young Scot, 2020, LOCKD LOWD WHAT YOUN
   Spyrou S, 2018, STUD CHILDHOOD YOUTH, P1, DOI 10.1057/978-1-137-47904-4
   Spyrou S, 2017, CHILDHOOD, V24, P433, DOI 10.1177/0907568217725936
   Stoecklin D., 2021, LOCKDOWN CHILDRENS W, V3, P41, DOI [10.1007/s41255-021-00015-2, DOI 10.1007/S41255-021-00015-2]
   Todd Z, 2016, J HIST SOCIOL, V29, P4, DOI 10.1111/johs.12124
   WHO-UNICEF-Lancet Commissioners, 2020, LANCET, V396, P298, DOI 10.1016/S0140-6736(20)31481-1
   Xie XY, 2020, JAMA PEDIATR, V174, P898, DOI 10.1001/jamapediatrics.2020.1619
   YoungMinds, 2020, COR IMP YOUNG PEOPL
NR 64
TC 0
Z9 0
U1 2
U2 2
PU WILEY
PI HOBOKEN
PA 111 RIVER ST, HOBOKEN 07030-5774, NJ USA
SN 0951-0605
EI 1099-0860
J9 CHILD SOC
JI Child. Soc.
DI 10.1111/chso.12579
EA MAY 2022
PG 17
WC Social Work
WE Social Science Citation Index (SSCI)
SC Social Work
GA 0X7AK
UT WOS:000789854200001
PM 35942025
OA Green Published
DA 2022-11-04
ER

PT J
AU Alyahya, S
   Abogazalah, F
AF Alyahya, Saad
   Abogazalah, Fouad
TI Work-Related Stressors among the Healthcare Professionals in the Fever
   Clinic Centers for Individuals with Symptoms of COVID-19
SO HEALTHCARE
LA English
DT Article
DE stress; role conflict; role ambiguity; social support; COVID-19; Saudi
   Arabia
ID SOCIAL SUPPORT; MENTAL-HEALTH; GENERAL-POPULATION; EPIDEMIC; ANXIETY;
   IMPACT
AB Work-related stress can affect the quality of healthcare during the COVID-19 pandemic. This study aimed to assess the relationship between selected work-related stressors and stress levels among healthcare professionals providing preventive and curative services to people with COVID-19 symptoms in the Fever Clinics in Saudi Arabia. A systematic random sampling using an online questionnaire approach was used to select healthcare professionals in the Fever Clinics in Saudi Arabia during September 2020. Participants were asked to fill out a questionnaire including data on their sociodemographic and occupational characteristics, role conflict and ambiguity, social support, and stress. The results showed that role conflict and ambiguity were significant risk factors for stress, and social support was negatively associated with stress levels. Additionally, younger and non-Saudi healthcare professionals exhibited higher stress levels than their older and Saudi counterparts. In conclusion, role conflict, ambiguity, and social support can predict the risk of stress among healthcare professionals in the Fever Clinics in Saudi Arabia.
C1 [Alyahya, Saad] Minist Hlth, Nudge Unit, Riyadh 12628, Saudi Arabia.
   [Abogazalah, Fouad] Hlth Holding Co, Family Med, Riyadh 12584, Saudi Arabia.
RP Alyahya, S (通讯作者)，Minist Hlth, Nudge Unit, Riyadh 12628, Saudi Arabia.
EM 11.saad.99@gmail.com; Fabogazalah@moh.gov.sa
OI Alyahya, Saad/0000-0002-6889-2469
CR Abu-Bader S. H., 2011, USING STAT METHODS S
   Adly HM, 2020, INT J ENV RES PUB HE, V17, DOI 10.3390/ijerph17186666
   Al-Mansour K, 2021, INT J ENV RES PUB HE, V18, DOI 10.3390/ijerph18041898
   Al-Omar B.A., 2003, EC ADM, V17, P3, DOI [10.4197/Eco.17-1.1, DOI 10.4197/ECO.17-1.1]
   Al-Tawfiq JA, 2020, TRAVEL MED INFECT DI, V38, DOI 10.1016/j.tmaid.2020.101901
   Al-Tawfiq JA, 2020, INT J ANTIMICROB AG, V55, DOI 10.1016/j.ijantimicag.2020.105968
   Alfawaz H, 2021, INT J ENV RES PUB HE, V18, DOI 10.3390/ijerph18041653
   AlJishi JM, 2021, J INFECT PUBLIC HEAL, V14, P6, DOI 10.1016/j.jiph.2020.11.002
   Alsubaie S, 2019, J INFECT DEV COUNTR, V13, P920, DOI 10.3855/jidc.11753
   Arafa AE, 2019, J EUR ACAD DERMATOL, V33, P511, DOI 10.1111/jdv.15283
   Arafa A, 2021, J AFFECT DISORDERS, V278, P365, DOI 10.1016/j.jad.2020.09.080
   Bowling NA, 2017, WORK STRESS, V31, P1, DOI 10.1080/02678373.2017.1292563
   Chekole YA, 2020, ADV PUBLIC HLTH, V2020, DOI 10.1155/2020/5036861
   COHEN S, 1988, CLAR SYMP, P31
   Faul F, 2009, BEHAV RES METHODS, V41, P1149, DOI 10.3758/BRM.41.4.1149
   Galbraith N, 2021, BJPSYCH BULL, V45, P93, DOI 10.1192/bjb.2020.44
   Galea S, 2020, JAMA INTERN MED, V180, P817, DOI 10.1001/jamainternmed.2020.1562
   Garcia-Herrero S, 2017, BIOMED RES INT, V2017, DOI 10.1155/2017/4673047
   Iverson RD, 2000, HUM RELAT, V53, P807, DOI 10.1177/0018726700536003
   Khalid I, 2016, CLIN MED RES, V14, P7, DOI 10.3121/cmr.2016.1303
   Lazarus R. S., 1986, DYNAMICS STRESS PHYS, P63, DOI DOI 10.1007/978-1-4684-5122-1_4
   Maulik PK, 2011, J BEHAV HEALTH SER R, V38, P29, DOI 10.1007/s11414-009-9205-z
   Ministry of Health, 2020, 21 AIRWAY MANAGEMENT
   NORBECK JS, 1988, J ADV NURS, V13, P173, DOI 10.1111/j.1365-2648.1988.tb01405.x
   Panari Chiara, 2019, Acta Biomed, V90, P60, DOI 10.23750/abm.v90i6-S.8481
   Park JS, 2018, ARCH PSYCHIAT NURS, V32, P2, DOI 10.1016/j.apnu.2017.09.006
   Roy D, 2020, ASIAN J PSYCHIATR, V51, DOI 10.1016/j.ajp.2020.102083
   Said RM, 2021, ENVIRON SCI POLLUT R, V28, P8791, DOI 10.1007/s11356-020-11235-8
   Shigemura J, 2020, PSYCHIAT CLIN NEUROS, V74, P281, DOI 10.1111/pcn.12988
   THOITS PA, 1995, J HEALTH SOC BEHAV, V35, P53, DOI 10.2307/2626957
   Varma P, 2021, PROG NEURO-PSYCHOPH, V109, DOI 10.1016/j.pnpbp.2020.110236
   Wang CY, 2020, INT J ENV RES PUB HE, V17, DOI 10.3390/ijerph17051729
   who, MENTAL HLTH PSYCHOSO
   Wood R.J., 1998, EVALUATING STRESS BO, P185
   World Health Organization, 2021, CORONA VIRUS DASHBOA
   World Health Organization, 2020, WHO CHINA JOINT MISS
   Xiao H, 2020, MED SCI MONITOR, V26, DOI 10.12659/MSM.923549
   Xiong JQ, 2020, J AFFECT DISORDERS, V277, P55, DOI 10.1016/j.jad.2020.08.001
   Zhou P, 2020, NATURE, V579, P270, DOI 10.1038/s41586-020-2012-7
NR 39
TC 5
Z9 5
U1 0
U2 3
PU MDPI
PI BASEL
PA ST ALBAN-ANLAGE 66, CH-4052 BASEL, SWITZERLAND
EI 2227-9032
J9 HEALTHCARE-BASEL
JI Healthcare
PD MAY
PY 2021
VL 9
IS 5
AR 548
DI 10.3390/healthcare9050548
PG 10
WC Health Care Sciences & Services; Health Policy & Services
WE Science Citation Index Expanded (SCI-EXPANDED); Social Science Citation Index (SSCI)
SC Health Care Sciences & Services
GA SH1WF
UT WOS:000653925200001
PM 34066666
OA gold, Green Published
DA 2022-11-04
ER

PT J
AU Schuch, FB
   Bulzing, RA
   Meyer, J
   Lopez-Sanchez, GF
   Grabovac, I
   Willeit, P
   Vancampfort, D
   Caperchione, CM
   Sadarangani, KP
   Werneck, AO
   Ward, PB
   Tully, M
   Smith, L
AF Schuch, Felipe Barreto
   Bulzing, Rugero A.
   Meyer, Jacob
   Lopez-Sanchez, Guillermo F.
   Grabovac, Igor
   Willeit, Peter
   Vancampfort, Davy
   Caperchione, Cristina M.
   Sadarangani, Kabir P.
   Werneck, Andre O.
   Ward, Philip B.
   Tully, Mark
   Smith, Lee
TI Moderate to vigorous physical activity and sedentary behavior changes in
   self-isolating adults during the COVID-19 pandemic in Brazil: a
   cross-sectional survey exploring correlates
SO SPORT SCIENCES FOR HEALTH
LA English
DT Article
DE Physical activity; Sedentary behavior; COVID-19; Pandemic
ID MAJOR DEPRESSIVE DISORDER; BIPOLAR DISORDER; PEOPLE; RISK
AB Background The COVID-19 pandemic imposed major changes on daily-life routine worldwide. To the best of our knowledge, no study quantified the changes on moderate to vigorous physical activity (MVPA) and sedentary behaviors (SB) and its correlates in Brazilians. This study aimed to (i) evaluate the changes (pre versus during pandemic) in time spent in MVPA and SB in self-isolating Brazilians during the COVID-19 pandemic, and (ii) to explore correlates. Methods A cross-sectional, retrospective, self-report online web survey, evaluating the time spent in MVPA and SB pre and during the COVID-19 pandemic in self-isolating people in Brazil. Sociodemographic, behavioral, and clinical measures, and time in self-isolation were also obtained. Changes in MVPA and SB and their correlates were explored using generalized estimating equations (GEE). Models were adjusted for covariates. Results A total of 877 participants (72.7% women, 53.7% young adults [18-34 years]) were included. Overall, participants reported a 59.7% reduction (95% CI 35.6-82.2) in time spent on MVPA during the pandemic, equivalent to 64.28 (95% CI 36.06-83.33) minutes per day. Time spent in SB increased 42.0% (95% CI 31.7-52.5), corresponding to an increase of 152.3 (95% CI 111.9-192.7) minutes per day. Greater reductions in MVPA and increases in SB were seen in younger adults, those not married, those employed, and those with a self-reported previous diagnosis of a mental disorder. Conclusions People in self-isolation significantly reduced MVPA levels and increased SB. Public health strategies are needed to mitigate the impact of self-isolation on MVPA and SB.
C1 [Schuch, Felipe Barreto; Bulzing, Rugero A.] Univ Fed Santa Maria, Dept Sports Methods & Tech, Av Roraima 1000,Predio 51 CEFD,Sala 1025, BR-07105900 Santa Maria, RS, Brazil.
   [Meyer, Jacob] Iowa State Univ, Ames, IA USA.
   [Lopez-Sanchez, Guillermo F.] Univ Murcia, Fac Sport Sci, Murcia, Spain.
   [Grabovac, Igor] Med Univ Vienna, Ctr Publ Hlth, Dept Social & Prevent Med, Vienna, Austria.
   [Willeit, Peter] Med Univ Innsbruck, Dept Neurol, Innsbruck, Austria.
   [Willeit, Peter] Univ Cambridge, Dept Publ Hlth & Primary Care, Cambridge, England.
   [Vancampfort, Davy] Katholieke Univ Leuven, Dept Rehabil Sci, Leuven, Belgium.
   [Caperchione, Cristina M.] Univ Technol Sydney, Human Performance Res Ctr, Sch Sport Exercise & Rehabil, Sydney, NSW, Australia.
   [Sadarangani, Kabir P.] Univ Autonoma Chile, Providencia, Chile.
   [Sadarangani, Kabir P.] Univ Diego Portales, Fac Salud & Odontol, Escuela Kinesiol, Santiago 8370057, Chile.
   [Werneck, Andre O.] Univ Sao Paulo, Sch Publ Hlth, Dept Nutr, Sao Paulo, Brazil.
   [Ward, Philip B.] UNSW Sydney, Sch Psychiat, Sydney, NSW, Australia.
   [Ward, Philip B.] Ingham Inst Appl Med Res, Schizophrenia Res Unit, Liverpool, Merseyside, England.
   [Tully, Mark] Ulster Univ, Sch Hlth Sci, Inst Mental Hlth Sci, Newtownabbey, North Ireland.
   [Smith, Lee] Anglia Ruskin Univ, Cambridge Ctr Sport & Exercise Sci, Cambridge CB1 1PT, England.
RP Schuch, FB (通讯作者)，Univ Fed Santa Maria, Dept Sports Methods & Tech, Av Roraima 1000,Predio 51 CEFD,Sala 1025, BR-07105900 Santa Maria, RS, Brazil.
EM felipe.schuch@ufsm.br
RI Ward, Philip/E-3959-2010; Sánchez, Guillermo Felipe López/K-8703-2015;
   Meyer, Jacob/AAD-8057-2020; Schuch, Felipe/AAF-5028-2019; Schuch,
   Felipe/AAH-2586-2019; de Oliveira Werneck, André/N-5006-2016; Tully,
   Mark/AAB-2939-2019; Grabovac, Igor/F-9210-2017
OI Ward, Philip/0000-0002-5779-7722; Sánchez, Guillermo Felipe
   López/0000-0002-9897-5273; Meyer, Jacob/0000-0003-3180-5728; Schuch,
   Felipe/0000-0002-5190-4515; Schuch, Felipe/0000-0002-5190-4515; de
   Oliveira Werneck, André/0000-0002-9166-4376; Tully,
   Mark/0000-0001-9710-4014; Grabovac, Igor/0000-0001-9605-1467;
   Vancampfort, Davy/0000-0002-4592-8625; Caperchione, Cristina
   M./0000-0003-2290-5946; BULZING, RUGERO/0000-0001-9249-0614
FU Coordenacao de Aperfeicoamento de Pessoal de Nivel Superior-Brasil
   (CAPES) [001]; Sao Paulo Research Foundation PhD scholarship (FAPESP)
   [2019/24124-7]; Northern Ireland Public Health Research Network by the
   Research and Development Division of the Public Health Agency (Northern
   Ireland)
FX This study was part financed in part by the Coordenacao de
   Aperfeicoamento de Pessoal de Nivel Superior-Brasil (CAPES)Finance Code
   001. Andre Werneck is supported by a Sao Paulo Research Foundation PhD
   scholarship (FAPESP process: 2019/24124-7). Mark Tully is partly
   supported by funding as Director of the Northern Ireland Public Health
   Research Network by the Research and Development Division of the Public
   Health Agency (Northern Ireland).
CR Ainsworth BE, 2011, MED SCI SPORT EXER, V43, P1575, DOI 10.1249/MSS.0b013e31821ece12
   Ammar A, 2020, NUTRIENTS, V12, P1563, DOI [10.3390/nu12061563, DOI 10.3390/NU12061563]
   Aune D, 2021, EUR J EPIDEMIOL, V36, P367, DOI 10.1007/s10654-020-00693-6
   Aune D, 2015, EUR J EPIDEMIOL, V30, P529, DOI 10.1007/s10654-015-0056-z
   Brokmeier LL, 2020, PSYCHIAT RES, V284, DOI 10.1016/j.psychres.2019.112675
   Brooks SK, 2020, LANCET, V395, P912, DOI [10.1016/S0140-6736(20)30460-8, 10.1016/S0140-6736(20)30460-8.]
   CASPERSEN CJ, 1985, PUBLIC HEALTH REP, V100, P126
   Castaneda-Babarro A, 2020, INT J ENV RES PUB HE, V17, DOI 10.3390/ijerph17186878
   Cheval B, 2021, J SPORT SCI, V39, P699, DOI 10.1080/02640414.2020.1841396
   Deschasaux-Tanguy M, 2021, AM J CLIN NUTR, V113, P924, DOI 10.1093/ajcn/nqaa336
   Dunton GF, 2020, PREV MED REP, V20, DOI 10.1016/j.pmedr.2020.101241
   Dunton GF, 2020, BMC PUBLIC HEALTH, V20, DOI 10.1186/s12889-020-09429-3
   Ekelund U, 2016, LANCET, V388, P1302, DOI 10.1016/S0140-6736(16)30370-1
   Gallo LA, 2020, NUTRIENTS, V12, DOI 10.3390/nu12061865
   Giustino V, 2020, SUSTAINABILITY-BASEL, V12, DOI 10.3390/su12114356
   Hamer M, 2020, BRAIN BEHAV IMMUN, V87, P184, DOI 10.1016/j.bbi.2020.05.059
   Lee PH, 2011, INT J BEHAV NUTR PHY, V8, DOI 10.1186/1479-5868-8-115
   Lesser IA, 2020, INT J ENV RES PUB HE, V17, DOI 10.3390/ijerph17113899
   Meyer J, 2020, INT J ENV RES PUB HE, V17, DOI 10.3390/ijerph17186469
   Organization WH, 2020, 179 WHO
   Ornell F, 2020, BRAZ J PSYCHIAT, V42, P232, DOI 10.1590/1516-4446-2020-0008
   Pedersen BK, 2015, SCAND J MED SCI SPOR, V25, P1, DOI 10.1111/sms.12581
   Prince SA, 2020, INT J BEHAV NUTR PHY, V17, DOI 10.1186/s12966-020-00938-3
   Rogers NT, 2020, FRONT PUBLIC HEALTH, V8, DOI 10.3389/fpubh.2020.575091
   Sallis JF, 2020, J SPORT HEALTH SCI, V9, P328, DOI 10.1016/j.jshs.2020.05.005
   Saude MD, 2020, B EPIDEMIOLOGICO 05
   Schuch F, 2017, J AFFECT DISORDERS, V210, P139, DOI 10.1016/j.jad.2016.10.050
   Schuch FB, 2020, PSYCHIAT RES, V292, DOI 10.1016/j.psychres.2020.113339
   Schuch FB, 2019, DEPRESS ANXIETY, V36, P846, DOI 10.1002/da.22915
   Schuch FB, 2018, AM J PSYCHIAT, V175, P631, DOI 10.1176/appi.ajp.2018.17111194
   Scott SB, 2013, PSYCHOL AGING, V28, P1076, DOI 10.1037/a0034000
   Sekulic D, 2020, SUSTAINABILITY-BASEL, V12, DOI 10.3390/su12104072
   Smith L, 2020, BMJ OPEN SPORT EXERC, V6, DOI 10.1136/bmjsem-2020-000850
   Stanton R, 2020, INT J ENV RES PUB HE, V17, DOI 10.3390/ijerph17114065
   Teychenne M, 2020, MENT HEALTH PHYS ACT, V18, DOI 10.1016/j.mhpa.2019.100315
   Tremblay MS, 2017, INT J BEHAV NUTR PHY, V14, DOI 10.1186/s12966-017-0525-8
   Vancampfort D, 2017, WORLD PSYCHIATRY, V16, P308, DOI 10.1002/wps.20458
   Vancampfort D, 2016, J AFFECT DISORDERS, V201, P145, DOI 10.1016/j.jad.2016.05.020
   Wolf S, 2021, SPORTS MED, V51, P1771, DOI 10.1007/s40279-021-01468-z
   Zhou F, 2020, LANCET, V395, P1054, DOI 10.1016/S0140-6736(20)30566-3
NR 40
TC 10
Z9 11
U1 3
U2 3
PU SPRINGERNATURE
PI LONDON
PA CAMPUS, 4 CRINAN ST, LONDON, N1 9XW, ENGLAND
SN 1824-7490
EI 1825-1234
J9 SPORT SCI HLTH
JI Sport Sci. Health
PD MAR
PY 2022
VL 18
IS 1
BP 155
EP 163
DI 10.1007/s11332-021-00788-x
PG 9
WC Sport Sciences
WE Emerging Sources Citation Index (ESCI)
SC Sport Sciences
GA ZW3TD
UT WOS:000771137600018
PM 34108999
OA Green Accepted, Bronze, Green Published
DA 2022-11-04
ER

PT J
AU Galloway, T
   Bowra, A
   Butsang, T
   Mashford-Pringle, A
AF Galloway, Tracey
   Bowra, Andrea
   Butsang, Tenzin
   Mashford-Pringle, Angela
TI Education in uncertainty: Academic life as Indigenous health scholars
   during COVID-19
SO INTERNATIONAL REVIEW OF EDUCATION
LA English
DT Article
DE COVID-19; post-secondary education; Indigenous health; Indigenous
   research; student experience; faculty members&#8217; experience
[truncated: 3,025,877 more chars]
