# Supplementary material for: How has the COVID-19 pandemic affected young people?—Mapping knowledge structure and research framework by scientometric analysis
Source: Front Public Health. 2022 Dec 2;10:1052727. doi: 10.3389/fpubh.2022.1052727 (PMC9755507; doi:10.3389/fpubh.2022.1052727)
Supplement: Supplementary file 1 [file Data_Sheet_1.ZIP › Raw data available for replication/download_3501_4000.txt]

FN Clarivate Analytics Web of Science
VR 1.0
PT J
AU Amram, R
   Ravreby, I
   Trainin, N
   Yeshurun, Y
AF Amram, Ran
   Ravreby, Inbal
   Trainin, Nitzan
   Yeshurun, Yaara
TI Fear of being near: Fear supersedes sociability when interacting amid a
   pandemic
SO PERSONALITY AND INDIVIDUAL DIFFERENCES
LA English
DT Article
DE Social interactions; COVID-19; Sociability; Fear; Disease avoidance
ID PERSONALITY; AVOIDANCE; TIME; EXTROVERSION; SHYNESS
AB In the COVID-19 era, physical interactions ubiquitously pose a disease threat. Using a novel online paradigm, this study tested whether under such unique circumstances, the fundamental motivation to avoid disease-related threats interacts with individual differences in sociability, such that: (i) responses to others are slowed down, particularly among sociable individuals, reflecting motivational tension; (ii) the role of sociability in predicting interaction likelihood is diminished. Participants (Israeli young adults, N = 207) listened to auditory descriptions of everyday social situations, taking place in either the physical or virtual space, and decided quickly whether to interact. Participants also completed the Sociability Scale (Cheek & Buss, 1981). Responses were slower in the physical compared to virtual space, regardless of sociability. The association between interaction likelihood and sociability was stronger in the virtual space, with sociability mirrored by self-reported fear of COVID-19 in predicting interaction likelihood. We propose that when physical contact with others poses a threat to safety, fear supersedes sociability in guiding behavior in physical interactions.
C1 [Amram, Ran; Ravreby, Inbal; Yeshurun, Yaara] Tel Aviv Univ, Sch Psychol Sci, IL-6997801 Tel Aviv, Israel.
   [Ravreby, Inbal] Weizmann Inst Sci, Dept Neurobiol, Rehovot, Israel.
   [Trainin, Nitzan; Yeshurun, Yaara] Tel Aviv Univ, Sagol Sch Neurosci, Tel Aviv, Israel.
RP Amram, R (通讯作者)，Tel Aviv Univ, Sch Psychol Sci, IL-6997801 Tel Aviv, Israel.
EM ranamram@mail.tau.ac.il
OI Amram, Ran/0000-0003-1520-6629; Yeshurun, Yaara/0000-0002-0843-6998;
   Ravreby, Inbal/0000-0002-1017-3752; Trainin, Nitzan/0000-0002-2004-9966
FU Israel Science Foundation [2434/19]
FX The study was funded by Israel Science Foundation, Grant No. 2434/19.
CR [Anonymous], 2020, TIMES ISRAEL 0505
   Bates D, 2015, J STAT SOFTW, V67, P1, DOI 10.18637/jss.v067.i01
   Bogg T, 2020, HEALTH PSYCHOL, V39, P1026, DOI 10.1037/hea0000891
   Carvalho LD, 2020, TRENDS PSYCHIATR PSY, V42, P179, DOI 10.1590/2237-6089-2020-0029
   CHEEK JM, 1981, J PERS SOC PSYCHOL, V41, P330, DOI 10.1037/0022-3514.41.2.330
   Corr PJ, 2017, ADV MOTIV SCI, V4, P39, DOI 10.1016/bs.adms.2017.02.003
   Crump MJC, 2013, PLOS ONE, V8, DOI 10.1371/journal.pone.0057410
   Cumming G, 2014, PSYCHOL SCI, V25, P7, DOI 10.1177/0956797613504966
   Diederich A, 2003, PSYCHON B REV, V10, P167, DOI 10.3758/BF03196481
   Drouin M, 2020, CYBERPSYCH BEH SOC N, V23, P727, DOI 10.1089/cyber.2020.0284
   Fazio R. H., 1990, PRACTICAL GUIDE USE, V11, P74
   Halon E., 2020, JERUSALEM POST 0506
   Hopko DR, 2005, J PERS ASSESS, V84, P185, DOI 10.1207/s15327752jpa8402_08
   Leys C, 2013, J EXP SOC PSYCHOL, V49, P764, DOI 10.1016/j.jesp.2013.03.013
   Livermore JJA, 2021, FRONT NEUROSCI-SWITZ, V15, DOI 10.3389/fnins.2021.621517
   Lo S, 2015, FRONT PSYCHOL, V6, DOI 10.3389/fpsyg.2015.01171
   Nakagawa S, 2013, METHODS ECOL EVOL, V4, P133, DOI 10.1111/j.2041-210x.2012.00261.x
   Orchard LJ, 2010, SOC SCI COMPUT REV, V28, P155, DOI 10.1177/0894439309335115
   Peirce JW, 2007, J NEUROSCI METH, V162, P8, DOI 10.1016/j.jneumeth.2006.11.017
   Poole K. L., 2020, ADAPTIVE SHYNESS, DOI [10.1007/978-3-030-38877-5_9, DOI 10.1007/978-3-030-38877-5_9]
   R Development Core Team, 2020, R LANG ENV STAT COMP
   Robinson MD, 2005, J PERS, V73, P1397, DOI 10.1111/j.1467-6494.2005.00353.x
   Roelofs K, 2017, PHILOS T R SOC B, V372, DOI 10.1098/rstb.2016.0206
   Sacco DF, 2014, PERS SOC PSYCHOL B, V40, P1611, DOI 10.1177/0146167214552790
   Sawada N, 2018, PERS SOC PSYCHOL B, V44, P224, DOI 10.1177/0146167217736046
   Schaich M, 2015, HANOVERIAN SUCCESSION: DYNASTIC POLITICS AND MONARCHICAL CULTURE, P1
   Shook NJ, 2020, PLOS ONE, V15, DOI 10.1371/journal.pone.0238015
   Townsend AK, 2020, P ROY SOC B-BIOL SCI, V287, DOI 10.1098/rspb.2020.1039
   Vrieze SI, 2012, PSYCHOL METHODS, V17, P228, DOI 10.1037/a0027127
   Whelan R, 2008, PSYCHOL REC, V58, P475, DOI 10.1007/BF03395630
NR 30
TC 0
Z9 0
U1 2
U2 4
PU PERGAMON-ELSEVIER SCIENCE LTD
PI OXFORD
PA THE BOULEVARD, LANGFORD LANE, KIDLINGTON, OXFORD OX5 1GB, ENGLAND
SN 0191-8869
EI 1873-3549
J9 PERS INDIV DIFFER
JI Pers. Individ. Differ.
PD MAR
PY 2022
VL 187
AR 111404
DI 10.1016/j.paid.2021.111404
EA DEC 2021
PG 6
WC Psychology, Social
WE Social Science Citation Index (SSCI)
SC Psychology
GA XX8ZG
UT WOS:000736575800003
PM 35400779
OA Bronze, Green Published
DA 2022-11-04
ER

PT J
AU Xiong, JM
   Tang, ZF
   Zhu, YF
   Xu, KF
   Yin, YH
   Xi, Y
AF Xiong, Jimin
   Tang, Zhanfeng
   Zhu, Yufeng
   Xu, Kefeng
   Yin, Yanhong
   Xi, Yang
TI Change of Consumption Behaviours in the Pandemic of COVID-19: Examining
   Residents' Consumption Expenditure and Driving Determinants
SO INTERNATIONAL JOURNAL OF ENVIRONMENTAL RESEARCH AND PUBLIC HEALTH
LA English
DT Article
DE consumption behaviours; COVID-19 pandemic; influence and change; driving
   determinant; China
AB This study investigated changes of individuals' consumption behaviours during the COVID-19 pandemic and explored the driving determinants in consumption expenditure in Zhejiang China. Based on the 454 samples of survey data, which were collected in 2020 and 2021, it showed a reduction trend in consumption expenditure during the pandemic. Compared to the consumptions before the pandemic, money spent on housing, food, and beverage did not change too much. However, expenditures on wearing, recreation, and education reduced. Age, family size, and household income were significant to the expenditure changes. Online shopping became an important alternative way for residents during the pandemic and the trend is expected to continue even after the pandemic. Based on the findings, suggestions are summarized as two points. First, the young and single residents are the main group for recovering the consumption for wearing, recreation, education, and public transport. Meanwhile, to improve the satisfactions in online shopping, regulations should be issued by the government in improving the quality of goods and service.
C1 [Xiong, Jimin; Tang, Zhanfeng; Zhu, Yufeng; Xu, Kefeng; Yin, Yanhong] Ningbo Univ, Fac Maritime & Transportat, 169 Qixinnan Rd, Ningbo 315211, Peoples R China.
   [Xi, Yang] Ningbo Univ, Sch Med, 818 Fenghua Rd, Ningbo 315211, Peoples R China.
RP Yin, YH (通讯作者)，Ningbo Univ, Fac Maritime & Transportat, 169 Qixinnan Rd, Ningbo 315211, Peoples R China.; Xi, Y (通讯作者)，Ningbo Univ, Sch Med, 818 Fenghua Rd, Ningbo 315211, Peoples R China.
EM xiong167812@163.com; tang97926@163.com; gshyf114204@163.com;
   me2445765674@163.com; yinyanhong@nbu.edu.cn; xiyang@nbu.edu.cn
FU Natural Science Foundation of Zhejiang Province, China [LQ19D010002,
   LY21C060001]; K.C. Wong Magna Fund in Ningbo University
FX This research was funded by Natural Science Foundation of Zhejiang
   Province, China (Grant No. LQ19D010002, LY21C060001). It was also funded
   by K.C. Wong Magna Fund in Ningbo University.
CR [Anonymous], SOHU NEWS
   [Anonymous], XIAOXIANG MORNING NE
   [Anonymous], EC DAILY
   Baaran B., 2021, J GASTRON TOUR, V9, P47, DOI [10.21325/jotags.2021.776, DOI 10.21325/JOTAGS.2021.776]
   Coulthard H, 2021, APPETITE, V161, DOI 10.1016/j.appet.2020.105082
   Faour-Klingbeil D, 2021, FOOD CONTROL, V125, DOI 10.1016/j.foodcont.2021.107934
   Fiorella KJ, 2021, FISH RES, V237, DOI 10.1016/j.fishres.2020.105856
   Fuste-Forne F, 2021, INT J ENV RES PUB HE, V18, DOI 10.3390/ijerph18126251
   Geraldi MS, 2021, SUSTAIN CITIES SOC, V69, DOI 10.1016/j.scs.2021.102823
   Gungor BO, 2021, TECHNOL FORECAST SOC, V166, DOI 10.1016/j.techfore.2021.120637
   Husain W, 2020, ENVIRON HEALTH PREV, V25, DOI 10.1186/s12199-020-00901-5
   Kalbusch A, 2020, RESOUR CONSERV RECY, V163, DOI 10.1016/j.resconrec.2020.105098
   Li M, 2020, INT J ENV RES PUB HE, V17, DOI 10.3390/ijerph17145019
   Lim WM, 2021, J CONSUM BEHAV, V20, P1690, DOI 10.1002/cb.1948
   Lim WM, 2022, CURR ISSUES TOUR, V25, P1258, DOI 10.1080/13683500.2021.1910218
   Lim WM, 2021, TOUR RECREAT RES, V46, P314, DOI 10.1080/02508281.2021.1881708
   Liu TX, 2020, EMERG MARK FINANC TR, V56, P2378, DOI 10.1080/1540496X.2020.1788539
   Loxton M, 2020, J RISK FINANC MANAG, V13, DOI 10.3390/jrfm13080166
   Mandal SC, 2021, GLOB FOOD SECUR-AGR, V29, DOI 10.1016/j.gfs.2021.100526
   National Bureau of Statistics, LIN TAO SHORT TERM I
   Pabst A, 2021, PSYCHIAT RES, V300, DOI 10.1016/j.psychres.2021.113938
   Peluso AM, 2021, J RETAIL CONSUM SERV, V60, DOI 10.1016/j.jretconser.2021.102443
   Prezotti JA, 2021, INT BRAZ J UROL, V47, P753, DOI [10.1590/s1677-5538.ibju.2021.99.09, 10.1590/S1677-5538.IBJU.2021.99.09]
   Romeo-Arroyo E, 2020, INT J GASTRON FOOD S, V21, DOI 10.1016/j.ijgfs.2020.100226
   Sina Financial Network, ORG EP HAS 3 FAR REA
   Tonghuashun Economy Research Center, WORLD EC FOR IMF 3 G
   Warde A., 2017, CONSUMPTION THEORIES
NR 27
TC 1
Z9 1
U1 6
U2 24
PU MDPI
PI BASEL
PA ST ALBAN-ANLAGE 66, CH-4052 BASEL, SWITZERLAND
EI 1660-4601
J9 INT J ENV RES PUB HE
JI Int. J. Environ. Res. Public Health
PD SEP
PY 2021
VL 18
IS 17
AR 9209
DI 10.3390/ijerph18179209
PG 15
WC Environmental Sciences; Public, Environmental & Occupational Health
WE Science Citation Index Expanded (SCI-EXPANDED); Social Science Citation Index (SSCI)
SC Environmental Sciences & Ecology; Public, Environmental & Occupational
   Health
GA UN6KL
UT WOS:000694122900001
PM 34501796
OA Green Published, gold
DA 2022-11-04
ER

PT J
AU Abid, T
   Zahid, G
   Shahid, N
   Bukhari, M
AF Abid, Tayyaba
   Zahid, Gulnaz
   Shahid, Naseem
   Bukhari, Maham
TI Online Teaching Experience during the COVID-19 in Pakistan:
   Pedagogy-Technology Balance and Student Engagement
SO FUDAN JOURNAL OF THE HUMANITIES AND SOCIAL SCIENCES
LA English
DT Article
DE Online teaching; Higher education; Teaching effectiveness; Stress;
   Global concerns
ID EXPLORATION; EDUCATION; DESIGN
AB This study aimed to explore the lived experiences of university teachers who participated in online teaching for the first time during the COVID-19 pandemic. A qualitative method of data collection and inductive thematic analysis were used. The data were collected through a semistructured interview from 11 faculty members who teach in various universities in Pakistan. The analysis presented five themes of the online teaching experience: culture and gender-related issues, teaching effectiveness, challenges in online teaching, coping strategies, and faculty's' post-COVID-19 perceptions. The findings reflect that the faculty prioritized to focus on immediate online instructional matters in the wake of the pandemic with a lack of emphasis on global practices for online learning. Experienced and young faculty reported disparities in striking a balance between pedagogy and technology. Moreover, despite the limitations, the experience itself prepared the faculty for a blended learning approach and increased their awareness of global and future challenges. The implications were reported based on the findings.
C1 [Abid, Tayyaba] Appl & Behav Training Inst, Dubai, U Arab Emirates.
   [Zahid, Gulnaz; Shahid, Naseem] Natl Univ Sci & Technol, Sch Social Sci & Humanities, H-12 Campus, Islamabad, Pakistan.
   [Bukhari, Maham] Natl Univ Sci & Technol, Ctr Creat Econ, H-12 Campus, Islamabad, Pakistan.
RP Zahid, G (通讯作者)，Natl Univ Sci & Technol, Sch Social Sci & Humanities, H-12 Campus, Islamabad, Pakistan.
EM tayyaba.abid09@gmail.com; gulnaz.zahid@s3h.nust.edu.pk;
   naseemshahid94@gmail.com; mahambukharis3h@gmail.com
OI Zahid, Gulnaz/0000-0002-1280-0780; Shahid, Naseem/0000-0001-9134-5378
CR Abd Gani N.I., 2020, J CRIT REV, V7, P140
   Ali A., 2011, CONT ED TECHNOLOGY, V2, P118, DOI DOI 10.30935/CEDTECH/6047
   Anderson Leland, 2020, EDSURGE ARCH
   Anjum G, 2019, J HUM BEHAV SOC ENVI, V29, P282, DOI 10.1080/10911359.2018.1536576
   Anwar K., 2020, J PEDAGOGICAL SOCIOL, V1, P45, DOI [DOI 10.33902/JPSP.2020261309, 10.33902/JPSP.2020261309]
   Austin Vicky, 2005, Occup Ther Int, V12, P63, DOI 10.1002/oti.16
   Aziz A, 2020, ANN KING EDWARD MED, V26, P181
   Bao W, 2020, HUM BEHAV EMERG TECH, V2, P113, DOI 10.1002/hbe2.191
   Binkley C., 2020, AP NEWS AP NEWS
   Braun V., 2006, QUAL RES PSYCHOL, V3, P77, DOI 10.1191/1478088706qp063oa
   Carr-Chellman AlisonA., 2015, INSTRUCTIONAL DESIGN, DOI [10.4324/9781315773032, DOI 10.4324/9781315773032]
   Colaizzi P.F., 1978, EXISTENTIAL PHENOMEN, P48
   Comas-Quinn A, 2011, RECALL, V23, P218, DOI 10.1017/S0958344011000152
   CONRAD D, 2004, J ASYNCHRONOUS LEARN, V8, P31, DOI DOI 10.24059/OLJ.V8I2.1826
   Conroy ML, 2020, AM J GERIAT PSYCHIAT, V28, P1004, DOI 10.1016/j.jagp.2020.06.003
   Creswell J. W., 2007, QUALITATIVE INQUIRY
   Daumiller M, 2021, COMPUT HUM BEHAV, V118, DOI 10.1016/j.chb.2020.106677
   De Gagne J. C., 2009, J ONLINE LEARNING TE, V5, P577
   Dhawan Shivangi, 2020, Journal of Educational Technology Systems, V49, P5, DOI 10.1177/0047239520934018
   Dixson M.D., 2010, J SCHOLARSHIP TEACHI, V10, P1
   Farid S, 2015, COMPUT HUM BEHAV, V51, P161, DOI 10.1016/j.chb.2015.04.037
   Farrell O, 2020, INT J EDUC TECHNOL H, V17, DOI 10.1186/s41239-020-00199-x
   Forero R, 2018, BMC HEALTH SERV RES, V18, DOI 10.1186/s12913-018-2915-2
   Guskey T.R., 2000, EVALUATING PROFESSIO
   Hofmann, 2014, SOLUTIONS TOP 10 CHA
   Holly C, 2008, J PROF NURS, V24, P254, DOI 10.1016/j.profnurs.2007.07.003
   Huber SG, 2020, EDUC ASSESS EVAL ACC, V32, P237, DOI 10.1007/s11092-020-09322-y
   Hunt, 2015, J OPEN FLEXIBLE DIST, V19, P27
   Islam AKMN, 2014, COMPUT HUM BEHAV, V30, P249, DOI 10.1016/j.chb.2013.09.010
   James RK, 2011, SCHOOL PSYCHOL INT, V32, P210, DOI 10.1177/0143034311400828
   Javadi M., 2016, J CLIENT CARE, V1, P33, DOI [10.15412/J.JCC.02010107, DOI 10.15412/J.JCC.02010107]
   Judd J., 2020, THIS IS NOT TEACHING
   Kaburise, 2014, MEDITERRANEAN J SOCI, V5, P1235, DOI 10.5901/mjss.2014.v5n23p1235
   Kapasia N, 2020, CHILD YOUTH SERV REV, V116, DOI 10.1016/j.childyouth.2020.105194
   Kebritchi Mansureh, 2017, Journal of Educational Technology Systems, V46, P4, DOI 10.1177/0047239516661713
   KELLEY DH, 1988, COMMUN EDUC, V37, P198, DOI 10.1080/03634528809378719
   Kim J, 2020, INT J EARLY CHILD, V52, P145, DOI 10.1007/s13158-020-00272-6
   Kim MK, 2014, INTERNET HIGH EDUC, V22, P37, DOI 10.1016/j.iheduc.2014.04.003
   Krishnamurthy S, 2020, J BUS RES, V117, P1, DOI 10.1016/j.jbusres.2020.05.034
   Manzoor, 2020, DAILY TIMES ARCH APR
   Moorhouse, 2018, TEACHER TRAINER J, V32, P22
   Moorhouse BL, 2020, J EDUC TEACHING, V46, P609, DOI 10.1080/02607476.2020.1755205
   Mukhtar K, 2020, PAK J MED SCI, V36, pS27, DOI 10.12669/pjms.36.COVID19-S4.2785
   Murphy E, 2011, BRIT J EDUC TECHNOL, V42, P583, DOI 10.1111/j.1467-8535.2010.01112.x
   Ni AY, 2013, J PUBLIC AFF EDUC, V19, P199, DOI 10.1080/15236803.2013.12001730
   Nowell LS, 2017, INT J QUAL METH, V16, DOI 10.1177/1609406917733847
   Parchoma G, 2020, HIGH EDUC RES DEV, V39, P997, DOI 10.1080/07294360.2019.1704693
   Park JH, 2009, EDUC TECHNOL SOC, V12, P207
   Parrish P, 2010, INT REV RES OPEN DIS, V11, P1
   Partlow K. M., 2003, Journal of Computing in Higher Education, V14, P68, DOI 10.1007/BF02940939
   Picciano AG, 2017, ONLINE LEARN, V21, P166, DOI 10.24059/olj.v21i3.1225
   Qamar AH, 2020, J TEACH LEARN, V14, P120, DOI 10.22329/jtl.v14i1.6250
   Rapanta C., 2020, POSTDIGITAL SCI EDUC, V2, P923, DOI [10.1007/s42438-020-00155-y, DOI 10.1007/S42438-020-00155-Y]
   Roddy C., 2017, FRONT EDUC, V2, P59, DOI [DOI 10.3389/FEDUC.2017.00059, 10.3389/feduc.2017.00059]
   Rudolph J., 2020, J APPL LEARNING TEAC, V3, P1, DOI DOI 10.37074/JALT.2020.3.1.7
   Sasot CF, 2020, DISCOURSE ANAL CLASS, DOI [10.13140/RG.2.2.34571.03364, DOI 10.13140/RG.2.2.34571.03364]
   Savitsky B, 2020, NURSE EDUC PRACT, V46, DOI 10.1016/j.nepr.2020.102809
   Shah R.K., 2019, ONLINE SUBMISSION, V7, P1
   Snelling J, 2020, 10 STRATEGIES ONLINE
   Strauss V, 2020, WASH POST
   Taber KH, 2011, NATO SCI PEACE SEC, V86, P39, DOI 10.3233/978-1-60750-797-0-39
   Talidong KJB, 2020, J LOSS TRAUMA, V25, P573, DOI 10.1080/15325024.2020.1759225
   Tallent-Runnels MK, 2006, REV EDUC RES, V76, P93, DOI 10.3102/00346543076001093
   Tennyson R.D., 1997, INSTRUCTIONAL DESIGN
   Thomas DR, 2006, AM J EVAL, V27, P237, DOI 10.1177/1098214005283748
   Verma G, 2020, J SCI TEACH EDUC, V31, P483, DOI 10.1080/1046560X.2020.1771514
   Vitale AT, 2010, J CONTIN EDUC NURS, V41, P549, DOI 10.3928/00220124-20100802-02
   Winters N, 2008, COMPUT EDUC, V50, P579, DOI 10.1016/j.compedu.2007.09.015
NR 68
TC 10
Z9 10
U1 1
U2 14
PU SPRINGER HEIDELBERG
PI HEIDELBERG
PA TIERGARTENSTRASSE 17, D-69121 HEIDELBERG, GERMANY
SN 1674-0750
EI 2198-2600
J9 FUDAN J HUM SOC SCI
JI Fudan J. Hum. Soc. Sci.
PD SEP
PY 2021
VL 14
IS 3
BP 367
EP 391
DI 10.1007/s40647-021-00325-7
EA JUN 2021
PG 25
WC Social Sciences, Interdisciplinary
WE Emerging Sources Citation Index (ESCI)
SC Social Sciences - Other Topics
GA TM5EA
UT WOS:000658061800001
OA Bronze
DA 2022-11-04
ER

PT J
AU Johnson, AD
   Schoche, ON
   Castle, S
   Horm, D
   Phillips, DA
AF Johnson, Anna D.
   Schoche, Owen N.
   Castle, Sherri
   Horm, Diane
   Phillips, Deborah A.
TI Predictors of First-Grade Teachers' Teaching-Related Time During
   COVID-19
SO AERA OPEN
LA English
DT Article
DE COVID-19; remote teaching; instructional time; low-income; teachers;
   elementary school
ID ELEMENTARY-SCHOOL; MULTIPLE IMPUTATION; STUDENT-ACHIEVEMENT; PARENT
   INVOLVEMENT; JOB DEMANDS; CLASSROOM; DIFFERENCE; RESOURCES; WORK; RISK
AB Exposure to teachers and teaching-related activities is vital for young children's learning. When COVID-19 closed schools, teachers responded with a mix of live- and prerecorded lessons and one-on-one communication with students, which necessitated shifts in planning time. The current study identifies pre-COVID predictors of time teachers devoted to each of these teaching-related activities to illuminate actionable levers for supporting educators during widespread educational disruption. Teachers with higher prepandemic job commitment devoted more overall time to pandemic-induced remote teaching. Teachers' prepandemic executive functioning and observed classroom instructional and organizational quality-features of successful teachers during normal times-predicted more during-pandemic time remote teaching, while teacher older age and having more high-needs students was associated with less remote teaching time. These results contribute to an emerging literature that spotlights potential promising avenues for supporting teachers via professional development during normal times as well as in future widespread educational disruptions.
C1 [Johnson, Anna D.; Phillips, Deborah A.] Georgetown Univ, Dept Psychol, Washington, DC 20057 USA.
   [Schoche, Owen N.] Georgetown Univ, Washington, DC 20057 USA.
   [Castle, Sherri] Univ Oklahoma, Early Childhood Educ Inst, Res, Tulsa, OK USA.
   [Horm, Diane] Univ Oklahoma, Early Childhood Educ Inst, Tulsa, OK USA.
RP Johnson, AD (通讯作者)，Georgetown Univ, Dept Psychol, Washington, DC 20057 USA.
OI Schochet, Owen/0000-0001-6712-2705; Johnson, Anna/0000-0002-9832-6724
FU Heising-Simons Foundation [2016-107, 2017-329]; Foundation for Child
   Development [GU-03-2017]; Spencer Foundation [201800034]; NIH NICHD
   [1R01HD092324-01A1]
FX This study was supported by grants from the Heising-Simons Foundation
   (Grant #s 2016-107 and 2017-329), the Foundation for Child Development
   (Grant #GU-03-2017), the Spencer Foundation (Grant # 201800034), and the
   NIH NICHD (Grant #1R01HD092324-01A1). Data collection was also supported
   by the George Kaiser Family Foundation and the University Strategic
   Organization Initiative at the University of Oklahoma. All errors are
   the responsibility of the authors. We are deeply grateful to the Tulsa
   Public School district and teachers who participated in our study; it
   takes tremendous effort to do what they do in normal times and these
   data were collected during the COVID-19 pandemic. We salute them.
CR Anderson KL, 2020, EARLY CHILD RES Q, V51, P14, DOI 10.1016/j.ecresq.2019.08.003
   [Anonymous], 2017, REG SANDWICH STATA M
   [Anonymous], 2002, SURV METHODOL
   Arbour M, 2016, J RES EDUC EFF, V9, P117, DOI 10.1080/19345747.2015.1109013
   Azur MJ, 2011, INT J METH PSYCH RES, V20, P40, DOI 10.1002/mpr.329
   Bakker A.B., 2007, J MANA PSYCHOL, V22, P309, DOI [10.1108/02683940710733115, DOI 10.1108/02683940710733115]
   Bakker A.B., 2018, HDB WELL BEING
   Banerjee N, 2017, AM J EDUC, V123, P203, DOI 10.1086/689932
   Barkley RA, 2010, ARCH CLIN NEUROPSYCH, V25, P157, DOI 10.1093/arclin/acq014
   Barnard WM, 2004, CHILD YOUTH SERV REV, V26, P39, DOI 10.1016/j.childyouth.2003.11.002
   Bassok D., 2021, AERA OPEN, V7, DOI [10.1177/23328584211011610, DOI 10.1177/23328584211011610]
   Beattie M, 2022, BRIT J EDUC STUD, V70, P217, DOI 10.1080/00071005.2021.1915958
   Belsky J, 2004, DEV PSYCHOL, V40, P651, DOI 10.1037/0012-1649.40.5.651
   Branch R. M., 2015, SURVEY INSTRUCTIONAL
   Brobst J, 2017, J RES SCI TEACH, V54, P1302, DOI 10.1002/tea.21406
   Buchanan T, 2010, BEHAV RES METHODS, V42, P709, DOI 10.3758/BRM.42.3.709
   Burchinal M, 2018, CHILD DEV PERSPECT, V12, P3, DOI 10.1111/cdep.12260
   Cameron AC, 2015, J HUM RESOUR, V50, P317, DOI 10.3368/jhr.50.2.317
   Cheung CSS, 2011, CHILD DEV, V82, P932, DOI 10.1111/j.1467-8624.2011.01582.x
   Clements DH, 2008, AM EDUC RES J, V45, P443, DOI 10.3102/0002831207312908
   Collie RJ, 2021, AERA OPEN, V7, DOI 10.1177/2332858420986187
   Darling-Hammond L, 2020, RESTARTING REINVENTI
   de Jong E.J., 2005, TEACHER ED Q, V32, P101
   Domitrovich CE, 2019, J SCHOOL PSYCHOL, V76, P168, DOI 10.1016/j.jsp.2019.07.015
   Dutta V, 2016, INT J EDUC MANAG, V30, P941, DOI 10.1108/IJEM-12-2014-0170
   El Nokali NE, 2010, CHILD DEV, V81, P988, DOI 10.1111/j.1467-8624.2010.01447.x
   Friedman-Krauss AH, 2014, EARLY EDUC DEV, V25, P681, DOI 10.1080/10409289.2013.825190
   Graham JW, 2007, PREV SCI, V8, P206, DOI 10.1007/s11121-007-0070-9
   Hamre B.K., 2008, CLASSROOM ASSESSMENT
   Hamre BK, 2005, CHILD DEV, V76, P949, DOI 10.1111/j.1467-8624.2005.00889.x
   Harn BA, 2008, J LEARN DISABIL-US, V41, P115, DOI 10.1177/0022219407313586
   Hoover-Dempsey KV, 2002, TEACH TEACH EDUC, V18, P843, DOI 10.1016/S0742-051X(02)00047-1
   Huang FL, 2018, SCHOOL PSYCHOL QUART, V33, P492, DOI 10.1037/spq0000272
   Imbens G.W., 2013, ROBUST STANDARD ERRO
   Jennings PA, 2009, REV EDUC RES, V79, P491, DOI 10.3102/0034654308325693
   King M.M., 2020, SOCARXIV, DOI [10.31235/osf.io/eswm8, DOI 10.31235/OSF.IO/ESWM8]
   Kraft M.A., 2020, SUSTAINING SENSE SUC, DOI [https://ifbic1b13095ec5284139sxb6oo5q69pxw6ccffiac.eds.tju.edu.cn/10.26300/35nj-v890, DOI 10.26300/35NJ-V890]
   Kuhfeld M., 2020, IS COVID 19 AFFECTIN
   Lee P, 2016, ELEM SCHOOL J, V117, P119, DOI 10.1086/687813
   Mani A, 2013, SCIENCE, V341, P976, DOI 10.1126/science.1238041
   Mauno S, 2007, J VOCAT BEHAV, V70, P149, DOI 10.1016/j.jvb.2006.09.002
   Mitchell JT, 2017, J ATTEN DISORD, V21, P1105, DOI 10.1177/1087054713513328
   National P-3 Center, 2020, AT HOM TEACH LEARN P
   Perry KE, 2007, J SCHOOL PSYCHOL, V45, P269, DOI 10.1016/j.jsp.2007.02.005
   Pianta RC, 2009, EDUC RESEARCHER, V38, P109, DOI 10.3102/0013189X09332374
   Pierce JL, 2004, J MANAGE, V30, P591, DOI 10.1016/j.jm.2003.10.001
   Pressley M., 2003, HDB PSYCHOL, DOI 10.1002/0471264385.wei0708
   Pressley T, 2021, EDUC RESEARCHER, V50, P325, DOI 10.3102/0013189X211004138
   Roth JL, 2003, TEACH COLL REC, V105, P317, DOI 10.1111/1467-9620.00242
   Rubin DB, 1987, MULTIPLE IMPUTATION, DOI 10.1002/9780470316696
   Saladino V, 2020, FRONT PSYCHOL, V11, DOI 10.3389/fpsyg.2020.577684
   Schwartz S., 2020, ED WEEK
   Shah AK, 2012, SCIENCE, V338, P682, DOI 10.1126/science.1222426
   Tulsa SEED Study Team, 2020, PAR TEACH DIST LEARN
   Xanthopoulou D, 2009, J VOCAT BEHAV, V74, P235, DOI 10.1016/j.jvb.2008.11.003
   Yin HB, 2018, FRONT PSYCHOL, V9, DOI 10.3389/fpsyg.2018.02395
NR 56
TC 0
Z9 0
U1 2
U2 5
PU SAGE PUBLICATIONS INC
PI THOUSAND OAKS
PA 2455 TELLER RD, THOUSAND OAKS, CA 91320 USA
EI 2332-8584
J9 AERA OPEN
JI AERA Open
PD JAN
PY 2022
VL 8
AR 23328584211067798
DI 10.1177/23328584211067798
PG 14
WC Education & Educational Research
WE Social Science Citation Index (SSCI)
SC Education & Educational Research
GA YP7SJ
UT WOS:000748821100001
OA gold
DA 2022-11-04
ER

PT J
AU Passarelli, M
   Casetta, L
   Rizzi, L
   Perrella, R
   Maniaci, G
   La Barbera, D
AF Passarelli, Marcello
   Casetta, Laura
   Rizzi, Luca
   Perrella, Raffaella
   Maniaci, Giuseppe
   La Barbera, Daniele
TI Changes in Touch Avoidance, Stress, and Anxiety During the COVID-19
   Pandemic in Italy
SO FRONTIERS IN PSYCHOLOGY
LA English
DT Article
DE touch avoidance; COVID-19; fear of contagion; pandemic effects;
   attitudes toward touch
ID EMOTION; COMMUNICATION; PERCEPTION; OXYTOCIN; GENDER
AB In the present study we analyzed how attitudes toward touch have changed during the COVID-19 pandemic in an Italian sample, through two different studies: in the first we contacted participants of the Italian validation study of the Touch Avoidance Questionnaire, asking them to take part in a follow-up study (N = 31, 64.5% women, age 42.58 +/- 15.15); in the second we recruited a new sample of 717 people (73.92% women, age 34.25 +/- 13.11), comparing it to the full validation sample of the Touch Avoidance Questionnaire (N = 335, 64.48% women, age = 35.82 +/- 14.32) to further investigate the relationship between the pandemic, stress responses, fear of contagion, anxiety, and attitudes toward touch. Overall, we found higher post-pandemic scores for touch avoidance toward strangers and family members and lower scores in touch avoidance toward friends of either gender, along with a slight increase in anxiety and stress. Touch avoidance was also positively related to anxiety and/or stress levels except for touch avoidance toward same-sex friends, for which the relationship with anxiety was negative. Surprisingly, we found that young people were the most anxious, despite older people being more at-risk of dying from COVID-19. Women were slightly more stressed out. COVID-19-related fears were significant predictors of touch avoidance toward partners, friends and strangers, but not of touch avoidance toward family. The results suggest that touch avoidance increased during the pandemic (except toward same-sex friends), together with anxiety and stress levels, but the change was relatively small.
C1 [Passarelli, Marcello] Natl Res Council Italy, Inst Educ Technol, Genoa, Italy.
   [Casetta, Laura; Rizzi, Luca] Ist SIF Padova, Assoc Ctr Psicol & Psicoterapia Funz, Padua, Italy.
   [Perrella, Raffaella] Univ Campania Luigi Vanvitelli, Dept Psychol, Caserta, Italy.
   [Maniaci, Giuseppe; La Barbera, Daniele] Univ Palermo, Dept Biomed Neurosci & Adv Diagnost, Palermo, Italy.
RP Casetta, L (通讯作者)，Ist SIF Padova, Assoc Ctr Psicol & Psicoterapia Funz, Padua, Italy.
EM l.casetta@psicoterapiafunzionale.it
CR Amicucci G, 2021, BRAIN SCI, V11, DOI 10.3390/brainsci11101336
   ANDERSEN PA, 1978, ENVIRON PSYCH NONVER, V3, P89, DOI 10.1007/BF01135607
   App B, 2011, EMOTION, V11, P603, DOI 10.1037/a0023164
   BAUMEISTER RF, 1995, PSYCHOL BULL, V117, P497, DOI 10.1037/0033-2909.117.3.497
   BENJAMINI Y, 1995, J R STAT SOC B, V57, P289, DOI 10.1111/j.2517-6161.1995.tb02031.x
   Casagrande M, 2020, SLEEP MED, V75, P12, DOI 10.1016/j.sleep.2020.05.011
   Casetta L, 2020, FRONT PSYCHOL, V11, DOI 10.3389/fpsyg.2020.01673
   Croy I, 2019, DEV COGN NEUROS-NETH, V35, P81, DOI 10.1016/j.dcn.2017.07.009
   DiBiase R, 2004, J SOC PSYCHOL, V144, P49, DOI 10.3200/SOCP.144.1.49-62
   Dunbar RIM, 2010, NEUROSCI BIOBEHAV R, V34, P260, DOI 10.1016/j.neubiorev.2008.07.001
   Eisenbarth CA, 2019, COLL STUDENT J, V53, P151
   Ekeberg D., 2016, RELATIONSHIP INTERPE
   Ellingsen DM, 2016, FRONT PSYCHOL, V6, DOI 10.3389/fpsyg.2015.01986
   Elvemo NA, 2015, EUR J PAIN, V19, P1537, DOI 10.1002/ejp.687
   European Centre for Disease Prevention and Control, 2020, CONS REL SOC DIST ME
   Every-Palmer S, 2020, PLOS ONE, V15, DOI 10.1371/journal.pone.0241658
   Field T, 2010, DEV REV, V30, P367, DOI 10.1016/j.dr.2011.01.001
   Green L, 2021, QUAL SOC WORK, V20, P171, DOI 10.1177/1473325020973321
   HAZAN C, 1987, J PERS SOC PSYCHOL, V52, P511, DOI 10.1037/0022-3514.52.3.511
   Hertenstein MJ, 2009, EMOTION, V9, P566, DOI 10.1037/a0016108
   Hielscher E, 2017, PERCEPTION, V46, P18, DOI 10.1177/0301006616661938
   Jakubiak BK, 2019, PERS SOC PSYCHOL B, V45, P431, DOI 10.1177/0146167218788556
   Jankowski M, 2010, BASIC RES CARDIOL, V105, P205, DOI 10.1007/s00395-009-0076-5
   Johansson C, 2013, CURR PSYCHOL, V32, P44, DOI 10.1007/s12144-012-9162-1
   LEMYRE L, 1988, CAN J BEHAV SCI, V20, P302, DOI 10.1037/h0079945
   Leung C, 2020, MECH AGEING DEV, V188, DOI 10.1016/j.mad.2020.111255
   Light KC, 2005, BIOL PSYCHOL, V69, P5, DOI 10.1016/j.biopsycho.2004.11.002
   MASSI E., 2000, NUOVO COLLOCAMENTO O, P64
   Matud MP, 2004, PERS INDIV DIFFER, V37, P1401, DOI 10.1016/j.paid.2004.01.010
   Mikulincer M, 2002, J PERS SOC PSYCHOL, V83, P881, DOI 10.1037//0022-3514.83.4.881
   Morrison I, 2010, EXP BRAIN RES, V204, P305, DOI 10.1007/s00221-009-2007-y
   Ozolins A., 2009, INT J PSYCHOL, V3, P33
   Packheiser J., 2021, PREPRINT, DOI [10.31234/osf.io/rxbcv, DOI 10.31234/OSF.IO/RXBCV]
   Parker C., 2019, QUALITATIVE RES DESI, DOI [https://ifbic1b13095ec5284139sxb6oo5q69pxw6ccffiac.eds.tju.edu.cn/10.4135/9781526421036831710, DOI 10.4135/9781526421036831710]
   Passarelli M, 2021, INT J ENV RES PUB HE, V18, DOI 10.3390/ijerph18020600
   Pedrabissi L., 1989, VERIFICA VALIDITA ST, V191, P11
   Pizzagalli DA, 2008, J PSYCHIATR RES, V43, P76, DOI 10.1016/j.jpsychires.2008.03.001
   Prati G, 2021, PSYCHOL MED, V51, P201, DOI 10.1017/S0033291721000015
   Russo V, 2020, NEUROSCI BIOBEHAV R, V108, P445, DOI 10.1016/j.neubiorev.2019.09.037
   Salfi F, 2021, SCI REP-UK, V11, DOI 10.1038/s41598-021-90993-y
   Salfi F, 2021, J SLEEP RES, V30, DOI 10.1111/jsr.13313
   Schimmenti A, 2020, FRONT PSYCHIATRY, V11, DOI 10.3389/fpsyt.2020.00748
   Sehlstedt I, 2016, PSYCHOL AGING, V31, P176, DOI 10.1037/pag0000074
   Thomsen KR, 2015, FRONT PSYCHOL, V6, DOI 10.3389/fpsyg.2015.01409
   van Raalte LJ, 2021, WESTERN J COMM, V85, P487, DOI 10.1080/10570314.2020.1850851
   Vieira AI, 2016, J NONVERBAL BEHAV, V40, P363, DOI 10.1007/s10919-016-0239-7
   Wilhelm FH, 2001, BIOL PSYCHOL, V58, P181, DOI 10.1016/S0301-0511(01)00113-2
   Wysokinski M, 2019, INT J ENV RES PUB HE, V16, DOI 10.3390/ijerph16183374
   Zaki J, 2013, EMOTION, V13, P803, DOI 10.1037/a0033839
NR 49
TC 0
Z9 0
U1 9
U2 9
PU FRONTIERS MEDIA SA
PI LAUSANNE
PA AVENUE DU TRIBUNAL FEDERAL 34, LAUSANNE, CH-1015, SWITZERLAND
SN 1664-1078
J9 FRONT PSYCHOL
JI Front. Psychol.
PD JUL 22
PY 2022
VL 13
AR 854110
DI 10.3389/fpsyg.2022.854110
PG 9
WC Psychology, Multidisciplinary
WE Social Science Citation Index (SSCI)
SC Psychology
GA 3O9YX
UT WOS:000837193500001
PM 35936336
OA Green Published, gold
DA 2022-11-04
ER

PT J
AU Chen, IH
   Wu, PL
   Yen, CF
   Ullah, I
   Shoib, S
   Zahid, SU
   Bashir, A
   Iqbal, N
   Addo, FM
   Adjaottor, ES
   Amankwaah, GB
   Ahorsu, DK
   Griffiths, MD
   Lin, CY
   Pakpour, AH
AF Chen, I-Hua
   Wu, Pei-Ling
   Yen, Cheng-Fang
   Ullah, Irfan
   Shoib, Sheikh
   Zahid, Shafi Ullah
   Bashir, Aadil
   Iqbal, Naved
   Addo, Frimpong-Manso
   Adjaottor, Emma Sethina
   Amankwaah, Gifty Boakye
   Ahorsu, Daniel Kwasi
   Griffiths, Mark D.
   Lin, Chung-Ying
   Pakpour, Amir H.
TI Motors of COVID-19 Vaccination Acceptance Scale (MoVac-COVID19S):
   Evidence of Measurement Invariance Across Five Countries
SO RISK MANAGEMENT AND HEALTHCARE POLICY
LA English
DT Article
DE factor structure; vaccine hesitancy; young adults
ID OF-FIT INDEXES
AB Purpose: The percentage of individuals who were fully vaccinated against COVID-19 was 53% worldwide, 62% in Asia, and 11% in Africa at the time of writing (February 9, 2022). In addition to administrative issues, vaccine hesitancy is an important factor contributing to the relatively low rate of vaccination. The Motors of COVID-19 Vaccination Acceptance Scale (MoVac-COVID19S) was developed to assess COVID-19 vaccination acceptance levels. However, it has only been tested among Taiwanese, mainland Chinese, and Ghanaian populations (Chen et al, 2021; Fan et al, 2021; Yeh et al, 2021). Therefore, the present study examined the construct validity and measurement invariance of the MoVac-COVID19S among individuals from five countries (ie, Taiwan, mainland China, India, Ghana, and Afghanistan). Participants and Methods: A cross-sectional survey study recruited 6053 participants across five countries who completed the survey between January and March 2021. Confirmatory factor analysis (CFA) fit indices were used to examine factor structure and measurement invariance across the five countries. Results: The fit indices of the CFA were relatively good across the countries except for the root mean square error of approximation (RMSEA). Moreover, the four-factor structure (either nine or 12 items) had a better fit than the one-factor structure. However, the four-factor model using nine MoVac-COVID19S items was the only model that had measurement invariance support for both factor loadings and item intercepts across the five countries. Conclusion: The present study confirmed that the MoVac-COVID19S has acceptable psychometric properties and can be used to assess an individual's willingness to get COVID-19 vaccination.
C1 [Chen, I-Hua] Qufu Normal Univ, Chinese Acad Educ Big Data, Qufu, Shandong, Peoples R China.
   [Wu, Pei-Ling] I Shou Univ, Coll Med, Sch Med, Kaohsiung, Taiwan.
   [Wu, Pei-Ling] E Da Hosp, Dept Pediat, Kaohsiung, Taiwan.
   [Yen, Cheng-Fang] Kaohsiung Med Univ, Coll Med, Dept Psychiat, Kaohsiung 80708, Taiwan.
   [Yen, Cheng-Fang] Kaohsiung Med Univ Hosp, Dept Psychiat, Kaohsiung 80756, Taiwan.
   [Yen, Cheng-Fang] Natl Pingtung Univ Sci & Technol, Coll Profess Studies, Pingtung 91201, Taiwan.
   [Ullah, Irfan] Gandhara Univ, Kabir Med Coll, Peshawar, Pakistan.
   [Shoib, Sheikh] Jawahar Lal Nehru Mem Hosp, Sheikh Shoib Dept Psychiat, Srinagar, India.
   [Zahid, Shafi Ullah] Jamhuriat Hosp, Dept Neurosurg, Kabul, Afghanistan.
   [Bashir, Aadil] Univ Kashmir, Dept Social Work, Kashmir, India.
   [Iqbal, Naved] Jamia Millia Islamia, Dept Psychol, New Delhi, India.
   [Addo, Frimpong-Manso; Adjaottor, Emma Sethina; Amankwaah, Gifty Boakye] Kwame Nkrumah Univ Sci & Technol, Dept Behav Sci, Kumasi, Ghana.
   [Ahorsu, Daniel Kwasi] Hong Kong Polytech Univ, Dept Rehabil Sci, Hung Hom, Hong Kong, Peoples R China.
   [Griffiths, Mark D.] Nottingham Trent Univ, Psychol Dept, Int Gaming Res Unit, Nottingham, England.
   [Lin, Chung-Ying] Natl Cheng Kung Univ, Coll Med, Inst Allied Hlth Sci, Tainan, Taiwan.
   [Lin, Chung-Ying] Natl Cheng Kung Univ, Natl Cheng Kung Univ Hosp, Coll Med, Biostat Consulting Ctr, Tainan, Taiwan.
   [Lin, Chung-Ying] Natl Cheng Kung Univ, Coll Med, Dept Occupat Therapy, Tainan, Taiwan.
   [Lin, Chung-Ying] Natl Cheng Kung Univ, Coll Med, Dept Publ Hlth, Tainan, Taiwan.
   [Pakpour, Amir H.] Jonkoping Univ, Sch Hlth & Welf, Dept Nursing, Jonkoping, Sweden.
RP Adjaottor, ES (通讯作者)，Kwame Nkrumah Univ Sci & Technol, Dept Behav Sci, Kumasi, Ghana.; Lin, CY (通讯作者)，Natl Cheng Kung Univ, Coll Med, Inst Allied Hlth Sci, Tainan, Taiwan.; Lin, CY (通讯作者)，Natl Cheng Kung Univ, Natl Cheng Kung Univ Hosp, Coll Med, Biostat Consulting Ctr, Tainan, Taiwan.; Lin, CY (通讯作者)，Natl Cheng Kung Univ, Coll Med, Dept Occupat Therapy, Tainan, Taiwan.; Lin, CY (通讯作者)，Natl Cheng Kung Univ, Coll Med, Dept Publ Hlth, Tainan, Taiwan.
EM eadjaottor.chs@knust.edu.gh; cylin36933@gmail.com
RI chen, I HUA/GWV-7991-2022; Lin, Chung-Ying/I-5434-2016; Ullah,
   Irfan/X-2858-2019; Pakpour, Amir H./C-6160-2014; Ahorsu, Daniel
   Kwasi/AAE-3760-2020
OI Lin, Chung-Ying/0000-0002-2129-4242; Ullah, Irfan/0000-0003-1100-101X;
   Pakpour, Amir H./0000-0002-8798-5345; Ahorsu, Daniel
   Kwasi/0000-0003-0530-8138; chen, i hua/0000-0001-6999-6406; Shoib,
   Sheikh/0000-0002-3739-706X
FU Ministry of Science and Technology, Taiwan [MOST109-2327-B-006-005];
   Taipei Municipal Wanfang Hospital Cross-Institutions Fund [110-swf-01]
FX We thank all the participants for participating in the present study.
   The present study was supported in part by a research grant from the
   Ministry of Science and Technology, Taiwan (MOST109-2327-B-006-005) and
   in part by a research grant from the Taipei Municipal Wanfang Hospital
   Cross-Institutions Fund (110-swf-01) .
CR Ahorsu DK, 2022, HUM VACC IMMUNOTHER, V18, DOI 10.1080/21645515.2021.1993689
   ANDERSON JC, 1984, PSYCHOMETRIKA, V49, P155, DOI 10.1007/BF02294170
   Arce JSS, 2021, NAT MED, V27, P1385, DOI 10.1038/s41591-021-01454-y
   Cantuaria ML, 2019, BMC MED RES METHODOL, V19, DOI 10.1186/s12874-019-0882-x
   Chen CY, 2022, J ADDICT MED, V16, pE73, DOI 10.1097/ADM.0000000000000845
   Chen FF, 2007, STRUCT EQU MODELING, V14, P464, DOI 10.1080/10705510701301834
   Chen IH, 2021, J BEHAV ADDICT, V10, P731, DOI 10.1556/2006.2021.00052
   Chen IH, 2021, VACCINE, V39, P4510, DOI 10.1016/j.vaccine.2021.06.044
   Chen IH, 2021, J BEHAV ADDICT, V10, P135, DOI 10.1556/2006.2021.00006
   Chen IH, 2020, J AM ACAD CHILD PSY, V59, P1099, DOI 10.1016/j.jaac.2020.06.007
   DSouza G, 2021, WHAT IS HERD IMMUNIT
   Ehreth J, 2003, VACCINE, V21, P4105, DOI 10.1016/S0264-410X(03)00377-3
   El-Elimat T, 2021, PLOS ONE, V16, DOI 10.1371/journal.pone.0250555
   Fan CW, 2022, EXPERT REV VACCINES, V21, P253, DOI 10.1080/14760584.2022.2011227
   Fan CW, 2021, HUM VACC IMMUNOTHER, V17, P3413, DOI 10.1080/21645515.2021.1933687
   Harrison EA, 2020, EUR J EPIDEMIOL, V35, P325, DOI 10.1007/s10654-020-00634-3
   Harvey N, 2020, FRONT PSYCHOL, V11, DOI 10.3389/fpsyg.2020.589892
   Helmy YA, 2020, J CLIN MED, V9, DOI 10.3390/jcm9041225
   Hu LT, 1999, STRUCT EQU MODELING, V6, P1, DOI 10.1080/10705519909540118
   Huang PC, 2021, VACCINES-BASEL, V9, DOI 10.3390/vaccines9091046
   Iacobucci D, 2010, J CONSUM PSYCHOL, V20, P90, DOI 10.1016/j.jcps.2009.09.003
   Kline R.B., 2010, PRINCIPLES PRACTICE, DOI DOI 10.1038/156278A0
   Kukreti S, 2021, VACCINES-BASEL, V9, DOI 10.3390/vaccines9030246
   Lauring AS, 2021, JAMA-J AM MED ASSOC, V326, P880, DOI 10.1001/jama.2021.14181
   Lauring AS, 2021, JAMA-J AM MED ASSOC, V325, P529, DOI 10.1001/jama.2020.27124
   Leung H, 2020, ADDICT BEHAV, V101, DOI 10.1016/j.addbeh.2019.04.027
   Lu S, 2018, FRONT PSYCHOL, V9, DOI 10.3389/fpsyg.2018.02064
   MacCallum RC, 1999, PSYCHOL METHODS, V4, P84, DOI 10.1037/1082-989x.4.1.84
   McMaster HS, 2017, BMC MED RES METHODOL, V17, DOI 10.1186/s12874-017-0337-1
   Nzaji MK, 2020, PRAGMAT OBS RES, V11, P103, DOI 10.2147/POR.S271096
   Olashore AA, 2021, ASIAN J SOC HEAL BEH, V4, P85, DOI 10.4103/shb.shb_32_21
   Pakpour AH, 2020, PSYCHIAT RES, V290, DOI 10.1016/j.psychres.2020.113127
   Picconi L, 2018, FRONT PSYCHOL, V9, DOI 10.3389/fpsyg.2018.01164
   Rieger MO, 2021, ASIAN J SOC HEAL BEH, V4, P81, DOI 10.4103/shb.shb_7_21
   Rodrigues CMC, 2020, FRONT MICROBIOL, V11, DOI 10.3389/fmicb.2020.01526
   Sharma R, 2021, ASIAN J SOC HEAL BEH, V4, P98, DOI 10.4103/shb.shb_9_21
   Shirali GA, 2021, ASIAN J SOC HEAL BEH, V4, P131, DOI 10.4103/shb.shb_74_21
   Thangaraju P, 2019, CUKUROVA MED J, V44, P1150, DOI 10.17826/cumj.514157
   THOMAS KW, 1990, ACAD MANAGE REV, V15, P666, DOI 10.2307/258687
   Ullah I, 2021, BRAIN BEHAV, V11, DOI 10.1002/brb3.2370
   Vallee-Tourangeau G, 2018, VACCINE, V36, P6540, DOI 10.1016/j.vaccine.2017.08.025
   Wang PW, 2021, VACCINES-BASEL, V9, DOI 10.3390/vaccines9040380
   Wong LP, 2020, HUM VACC IMMUNOTHER, V16, P2204, DOI 10.1080/21645515.2020.1790279
   World Health Organization, 2021, PROT YOURS OTH
   Wu F, 2020, NATURE, V579, P265, DOI 10.1038/s41586-020-2008-3
   Yahaghi R, 2021, VACCINES-BASEL, V9, DOI 10.3390/vaccines9070684
   Yeh YC, 2021, VACCINES-BASEL, V9, DOI 10.3390/vaccines9030297
NR 47
TC 5
Z9 5
U1 4
U2 6
PU DOVE MEDICAL PRESS LTD
PI ALBANY
PA PO BOX 300-008, ALBANY, AUCKLAND 0752, NEW ZEALAND
EI 1179-1594
J9 RISK MANAG HEALTHC P
JI RISK MANAG. HEALTHC. POLICY
PY 2022
VL 15
BP 435
EP 445
DI 10.2147/RMHP.S351794
PG 11
WC Health Care Sciences & Services; Health Policy & Services
WE Science Citation Index Expanded (SCI-EXPANDED); Social Science Citation Index (SSCI)
SC Health Care Sciences & Services
GA ZU9LF
UT WOS:000770158800001
PM 35300274
OA Green Published, Green Accepted, gold
DA 2022-11-04
ER

PT J
AU Wang, ZY
   Li, CK
   Ai, KK
AF Wang, Zhiyou
   Li, Chunkai
   Ai, Kaikai
TI Family Economic Strain and Adolescent Aggression during the COVID-19
   Pandemic: Roles of Interparental Conflict and Parent-Child Conflict
SO APPLIED RESEARCH IN QUALITY OF LIFE
LA English
DT Article
DE Family economic strain; Interparental conflict; Parent-child conflict;
   Adolescent aggression
ID MARITAL CONFLICT; BEHAVIOR PROBLEMS; SOCIOECONOMIC-STATUS; MEDIATING
   ROLE; DISADVANTAGE; DEPRESSION; POVERTY; ASSOCIATION; ATTACHMENT;
   SPILLOVER
AB Although the link from family economic strain to adolescent aggression has frequently been hypothesized, the results are mixed. Both interparental conflict and parent-child conflict are considered to be potential mediators of this link. However, the empirical evidence supporting this proposition is lacking. The present study investigated the direct effect of family economic strain on adolescent aggression as well as indirect effects through interparental conflict and parent-child conflict. Based on multi-informant data from 971 families with a child in middle and high schools in Y City, in Shanxi Province, structural equation modeling is conducted to examine the proposed theoretical model. Findings show that family economic strain has no significant direct impact on adolescent aggression. Interparental conflict and parent-child conflict mediate the link between family economic strain and adolescent aggression simultaneously and sequentially. This study expands current literature and deepens our understanding of the mechanisms underlying the relationship between family economic strain and adolescent aggression. Implications for policies and interventions to reduce the risk of adolescent aggression are discussed.
C1 [Wang, Zhiyou] Chinese Univ Hong Kong, Dept Social Work, Hong Kong, Peoples R China.
   [Li, Chunkai] Nanjing Univ, Sch Social & Behav Sci, Nanjing, Peoples R China.
   [Ai, Kaikai] Nankai Univ, Fac Hist, Tianjin, Peoples R China.
RP Wang, ZY (通讯作者)，Chinese Univ Hong Kong, Dept Social Work, Hong Kong, Peoples R China.
EM wangzhiyounju@163.com
OI Wang, Zhiyou/0000-0003-3876-2839
CR Agnew R, 1999, J RES CRIME DELINQ, V36, P123, DOI 10.1177/0022427899036002001
   Agnew R, 2013, DEVIANT BEHAV, V34, P653, DOI 10.1080/01639625.2013.766529
   Amato PR, 2008, SOC FORCES, V86, P1139, DOI 10.1353/sof.0.0025
   Anderson CA, 2002, ANNU REV PSYCHOL, V53, P27, DOI 10.1146/annurev.psych.53.100901.135231
   Baker ER, 2020, EARLY CHILD DEV CARE, V190, P1187, DOI 10.1080/03004430.2018.1524379
   Benbenishty R, 2005, SCH VIOLENCE CONTEXT, DOI 10.1177/1541204009334651
   BENTLER PM, 1990, PSYCHOL BULL, V107, P238, DOI 10.1037/0033-2909.107.2.238
   Berti C, 2019, CHILD YOUTH SERV REV, V97, P120, DOI 10.1016/j.childyouth.2017.06.007
   Boyer KK, 2000, PROD OPER MANAG, V9, P128, DOI 10.1111/j.1937-5956.2000.tb00329.x
   Brown TA., 2006, CONFIRMATORY FACTOR, DOI DOI 10.19030/AJBE.V6I3.7818
   BUSS AH, 1992, J PERS SOC PSYCHOL, V63, P452, DOI 10.1037/0022-3514.63.3.452
   Chang SM, 2021, CHILD ABUSE NEGLECT, V117, DOI 10.1016/j.chiabu.2021.105085
   Chen C, 2020, J AGGRESS MALTREAT T, V29, P1072, DOI 10.1080/10926771.2019.1699217
   Chen JK, 2020, CHILD ABUSE NEGLECT, V99, DOI 10.1016/j.chiabu.2019.104246
   Conger RD, 2002, DEV PSYCHOL, V38, P179, DOI 10.1037/0012-1649.38.2.179
   CONGER RD, 1993, J HEALTH SOC BEHAV, V34, P71, DOI 10.2307/2137305
   Cox MJ, 2003, CURR DIR PSYCHOL SCI, V12, P193, DOI 10.1111/1467-8721.01259
   Cummings EM, 2004, J ABNORM CHILD PSYCH, V32, P191, DOI 10.1023/B:JACP.0000019770.13216.be
   de Silva AD, 2021, J FAM ISSUES, V42, P671, DOI 10.1177/0192513X20927749
   Elkins IJ, 1997, DEV PSYCHOL, V33, P351, DOI 10.1037/0012-1649.33.2.351
   Engfer A., 1988, RELATIONSHIPS FAMILI, P105
   EREL O, 1995, PSYCHOL BULL, V118, P108, DOI 10.1037/0033-2909.118.1.108
   Falconier MK, 2010, FAM RELAT, V59, P424, DOI 10.1111/j.1741-3729.2010.00613.x
   Fergusson D, 2004, J CHILD PSYCHOL PSYC, V45, P956, DOI 10.1111/j.1469-7610.2004.t01-1-00288.x
   Gerard JM, 2006, J FAM ISSUES, V27, P951, DOI 10.1177/0192513X05286020
   GRYCH JH, 1992, CHILD DEV, V63, P558, DOI 10.2307/1131346
   Harrington D., 2009, CONFIRMATORY FACTOR, DOI [10.1093/molbev/msw054, DOI 10.1093/ACPROF:OSO/9780195339888.001.0001]
   Hilton J. M., 1997, J FAMILY EC ISSUES, V18, P247, DOI [10.1023/A:1024974829218, DOI 10.1023/A:1024974829218]
   Hong JS, 2021, YOUTH SOC, V53, P1066, DOI 10.1177/0044118X20932594
   Hu LT, 1999, STRUCT EQU MODELING, V6, P1, DOI 10.1080/10705519909540118
   Ingoldsby EM, 2006, J ABNORM CHILD PSYCH, V34, P303, DOI 10.1007/s10802-006-9026-y
   Iniewicz G, 2011, PSYCHIATR POL, V45, P703
   Jiang S, 2022, J INTERPERS VIOLENCE, V37, pNP3175, DOI 10.1177/0886260520948152
   Jiang S, 2018, J COMMUNITY PSYCHOL, V46, P213, DOI 10.1002/jcop.21934
   Kazdin A. E., 1992, J CHILD FAM STUD, V1, P3, DOI DOI 10.1007/BF01321339
   Kim DH, 2018, CHILD YOUTH SERV REV, V84, P168, DOI 10.1016/j.childyouth.2017.11.025
   Klahr AM, 2011, J ABNORM PSYCHOL, V120, P46, DOI 10.1037/a0021350
   Kline R.B., 2010, PRINCIPLES PRACTICE, DOI DOI 10.1038/156278A0
   Letourneau NL, 2013, J EMOT BEHAV DISORD, V21, P211, DOI 10.1177/1063426611421007
   Li CK, 2018, J COMMUNITY PSYCHOL, V46, P983, DOI 10.1002/jcop.22086
   Li CK, 2020, J HEALTH PSYCHOL, V25, P1669, DOI 10.1177/1359105318769348
   Mazza JR, 2017, INT J BEHAV DEV, V41, P670, DOI 10.1177/0165025416657615
   McLoyd V C, 1990, New Dir Child Dev, P49
   Miller-Graff LE, 2016, J ABNORM CHILD PSYCH, V44, P1399, DOI 10.1007/s10802-015-0102-z
   Munsell EP, 2016, J CHILD FAM STUD, V25, P2832, DOI 10.1007/s10826-016-0449-y
   Nebbitt V, 2014, J URBAN HEALTH, V91, P383, DOI 10.1007/s11524-013-9839-2
   Neppl TK, 2016, J FAM PSYCHOL, V30, P12, DOI 10.1037/fam0000168
   Ogwumike FO, 2018, CHILD ABUSE NEGLECT, V77, P13, DOI 10.1016/j.chiabu.2017.12.019
   Paat YF, 2011, J FAM VIOLENCE, V26, P195, DOI 10.1007/s10896-010-9354-0
   Papp LM, 2009, FAM RELAT, V58, P91, DOI 10.1111/j.1741-3729.2008.00537.x
   Patterson J.M., 1988, FAM SYST MED, V6, P202, DOI [10.1037/h0089739, DOI 10.1037/H0089739]
   Preacher KJ, 2008, BEHAV RES METHODS, V40, P879, DOI 10.3758/BRM.40.3.879
   Qi CH, 2003, TOP EARLY CHILD SPEC, V23, P188
   Dong RC, 2021, CURR PSYCHOL, V40, P4384, DOI 10.1007/s12144-019-00356-0
   Rusu PP, 2018, STRESS HEALTH, V34, P320, DOI 10.1002/smi.2794
   Samek DR, 2018, J CLIN CHILD ADOLESC, V47, pS5, DOI 10.1080/15374416.2016.1141357
   Savage J, 2014, AGGRESS VIOLENT BEH, V19, P164, DOI 10.1016/j.avb.2014.02.004
   Save the Children UNICEF, 2020, CHILDR MON POOR HOUS
   [沈彩霞 Shen Caixia], 2013, [心理科学, Journal of Psychological Science], V36, P1140
   Sherrill RB, 2017, J FAM PSYCHOL, V31, P900, DOI 10.1037/fam0000332
   Shi L.S., 2013, PSYCHOL DEV ED, V29, P71, DOI DOI 10.16187/J.CNKI.ISSN1001-4918.2013.01.006
   van Dijk R, 2020, CLIN PSYCHOL REV, V79, DOI 10.1016/j.cpr.2020.101861
   Voisin DR, 2020, J HEALTH PSYCHOL, V25, P139, DOI 10.1177/1359105318763992
   Voisin DR, 2016, J CHILD FAM STUD, V25, P2201, DOI 10.1007/s10826-016-0402-0
   VOYDANOFF P, 1988, FAMILIES EC DISTRESS, P97
   Vuoksimaa E, 2021, J CHILD PSYCHOL PSYC, V62, P327, DOI 10.1111/jcpp.13273
   Wang MY, 2021, ADDICT BEHAV, V112, DOI 10.1016/j.addbeh.2020.106601
   Xie QH, 2020, FRONT PSYCHOL, V11, DOI 10.3389/fpsyg.2020.01373
   Yang XH, 2018, CHILD YOUTH SERV REV, V86, P256, DOI 10.1016/j.childyouth.2018.02.003
   Yoon JS, 2004, J EARLY ADOLESCENCE, V24, P303, DOI 10.1177/0272431604265681
   Zimet DM, 2001, CLIN CHILD FAM PSYCH, V4, P319, DOI 10.1023/A:1013595304718
   Zimmer-Gembeck MJ, 2014, J YOUTH ADOLESCENCE, V43, P568, DOI 10.1007/s10964-013-9993-6
NR 72
TC 4
Z9 4
U1 11
U2 19
PU SPRINGER
PI DORDRECHT
PA VAN GODEWIJCKSTRAAT 30, 3311 GZ DORDRECHT, NETHERLANDS
SN 1871-2584
EI 1871-2576
J9 APPL RES QUAL LIFE
JI Appl. Res. Qual. Life
PD AUG
PY 2022
VL 17
IS 4
BP 2369
EP 2385
DI 10.1007/s11482-022-10042-2
EA FEB 2022
PG 17
WC Social Sciences, Interdisciplinary
WE Social Science Citation Index (SSCI)
SC Social Sciences - Other Topics
GA 3I4LB
UT WOS:000752229500001
PM 35154505
OA Green Published, Bronze
DA 2022-11-04
ER

PT J
AU Layton, N
   Mont, D
   Puli, L
   Calvo, I
   Shae, K
   Tebbutt, E
   Hill, KD
   Callaway, L
   Hiscock, D
   Manlapaz, A
   Groenewegen, I
   Sidiqi, M
AF Layton, Natasha
   Mont, Daniel
   Puli, Louise
   Calvo, Irene
   Shae, Kylie
   Tebbutt, Emma
   Hill, Keith D.
   Callaway, Libby
   Hiscock, Diana
   Manlapaz, Abner
   Groenewegen, Inge
   Sidiqi, Mahpekai
TI Access to Assistive Technology during the COVID-19 Global Pandemic:
   Voices of Users and Families
SO INTERNATIONAL JOURNAL OF ENVIRONMENTAL RESEARCH AND PUBLIC HEALTH
LA English
DT Article
DE assistive technology; policy; disability; ageing; assistive products;
   personnel; service provision; health systems; COVID-19; health
   workforce; universal health coverage
ID DISABILITY; POVERTY
AB The SARS COVID-19 pandemic emerged in 2019 and has impacted people everywhere. Disparities in impact and outcomes are becoming apparent for individuals and communities which go beyond the trajectory of the disease itself, influenced by the strength and weaknesses of systems of universal health care, and the actions of civil society and government. This article is one of a series exploring COVID-19-related experiences of assistive technology (AT) users across the globe and implications for AT systems strengthening. AT such as mobility products, braille devices, and information communication technologies are key enablers of functioning, necessary to the achievement of the UN Sustainable Development Goals and enshrined in the Convention on the Rights of Persons with Disabilities. Reporting on a survey of 73 AT users across six global regions, we demonstrate that minority groups already living with health inequities are unduly impacted. An AT ecosystem analysis was conducted using the WHO GATE 5P framework, that is, people, products, personnel, provision and policy. AT users and families call for inclusive pandemic responses which encompass their needs across the lifespan, from very young to very old. We offer specific recommendations for future action to strengthen access to AT across public policy and civil society in pandemic preparedness and response.
C1 [Layton, Natasha; Hill, Keith D.; Callaway, Libby] Monash Univ, Rehabil Ageing & Independent Living RAIL Res Ctr, Melbourne, Vic 3800, Australia.
   [Mont, Daniel; Manlapaz, Abner] Ctr Inclus Policy, Washington, DC 20005 USA.
   [Puli, Louise; Calvo, Irene; Shae, Kylie; Tebbutt, Emma] WHO, Access Assist Technol Team, CH-1211 Geneva, Switzerland.
   [Callaway, Libby] Monash Univ, Occupat Therapy Dept, Melbourne, Vic 3800, Australia.
   [Hiscock, Diana] HelpAge Int, London SE1 7RL, England.
   [Groenewegen, Inge] Liliane Fdn, NL-5211 TX Shertogenbosch, Netherlands.
   [Sidiqi, Mahpekai] Kabul Orthoped Org, Kabul 1001, Afghanistan.
RP Layton, N (通讯作者)，Monash Univ, Rehabil Ageing & Independent Living RAIL Res Ctr, Melbourne, Vic 3800, Australia.
EM natasha.layton@monash.edu; daniel.mont@inclusive-policy.org;
   pulil@who.int; calvoi@who.int; shaek@who.int; tebbute@who.int;
   keith.hill@monash.edu; libby.callaway@monash.edu;
   diana.hiscock@helpage.org; abner.manlapaz@inclusive-policy.org;
   IGroenewegen@lilianefonds.nl; mahpekay.sidiqy@yahoo.com
RI ; Hill, Keith/L-6398-2017
OI Puli, Louise/0000-0002-1866-0088; Layton, Natasha/0000-0002-3213-8069;
   Callaway, Libby/0000-0002-3127-6312; Hill, Keith/0000-0002-2191-0308
FU Government of Germany
FX This research project was commissioned by the World Health Organization
   with funding from the Government of Germany.
CR Andrews EE, 2021, AM PSYCHOL, V76, P451, DOI 10.1037/amp0000709
   Anik M.E.I., 2021, SVOA NEUROL, V2, P4
   Araten-Bergman T, 2021, RES DEV DISABIL, V108, DOI 10.1016/j.ridd.2020.103812
   Armitage R, 2020, LANCET PUBLIC HEALTH, V5, pE257, DOI 10.1016/S2468-2667(20)30076-1
   Austin V, 2021, INT J ENV RES PUB HE, V18, DOI 10.3390/ijerph18115547
   Banks LM, 2021, WORLD DEV, V137, DOI 10.1016/j.worlddev.2020.105178
   Booth A., 2014, COREQ CONSOLIDATED C, P214, DOI DOI 10.1002/9781118715598.CH21
   Borg J, 2011, PROSTHET ORTHOT INT, V35, P20, DOI 10.1177/0309364610389351
   Braun V, 2016, ROUT INT HANDB, P191
   Centre for Disease Control, 2020, SOC DIST
   de Witte L, 2018, DISABIL REHABIL-ASSI, V13, P467, DOI 10.1080/17483107.2018.1470264
   Desmond D, 2018, DISABIL REHABIL-ASSI, V13, P437, DOI 10.1080/17483107.2018.1471169
   Dianito A. J., 2021, INT J ADV RES INNOVA, V7, P1206
   Emanuel EJ, 2020, NEW ENGL J MED, V382, P2049, DOI 10.1056/NEJMsb2005114
   Emerson E, 2011, PUBLIC HEALTH, V125, P145, DOI 10.1016/j.puhe.2010.11.003
   Faccioli S, 2021, INT J ENV RES PUB HE, V18, DOI 10.3390/ijerph18041687
   Glisczinski D, 2018, J TRANSFORM EDUC, V16, P175, DOI 10.1177/1541344618777367
   Graham L, 2013, DISABIL SOC, V28, P324, DOI 10.1080/09687599.2012.710011
   Groce N, 2011, THIRD WORLD Q, V32, P1493, DOI 10.1080/01436597.2011.604520
   Gupta J., 2020, J REATTACH THER DEV, V3, P1, DOI [10.26407/2020jrtdd.1.31, DOI 10.26407/2020JRTDD.1.31]
   HelpAge International, 2020, ACC AG ASS TECHN RES
   Humanity and Inclusion, 2020, NEEDS ASS IMP COVID
   Khasnabis C, 2015, LANCET, V386, P2229, DOI 10.1016/S0140-6736(15)01093-4
   KREFTING L, 1991, AM J OCCUP THER, V45, P214, DOI 10.5014/ajot.45.3.214
   Kuper Hannah, 2020, Wellcome Open Res, V5, P79, DOI 10.12688/wellcomeopenres.15833.1
   Layton N., 2019, P GREAT CONSULTATION
   Layton N, 2020, DISABIL REHABIL-ASSI, V15, P825, DOI 10.1080/17483107.2020.1774929
   Lazarus K.U., 2020, EMERALD OPEN RES, V2, P55, DOI [10.35241/emeraldopenres.13800.2, DOI 10.35241/EMERALDOPENRES.13800.2]
   Lund EM, 2020, REHABIL PSYCHOL, V65, P313, DOI 10.1037/rep0000368
   MacLachlan M, 2018, INT J ENV RES PUB HE, V15, DOI 10.3390/ijerph15122627
   MacLachlan M, 2018, DISABIL REHABIL-ASSI, V13, P454, DOI 10.1080/17483107.2018.1468496
   Mintrom M, 2020, POLICY DES PRACT, V3, P205, DOI 10.1080/25741292.2020.1813358
   Mont D., INT J ENV RES PUB HE
   Pettinicchio D, 2021, DISABIL HEALTH J, V14, DOI 10.1016/j.dhjo.2021.101085
   Piquet V, 2021, ARCH PHYS MED REHAB, V102, P1067, DOI 10.1016/j.apmr.2021.01.069
   Puli L, 2021, INT J ENV RES PUB HE, V18, DOI 10.3390/ijerph181910477
   Qi F, 2020, DISABIL SOC, V35, P848, DOI 10.1080/09687599.2020.1752622
   Ramos Ataide C.E., 2021, EUR PMC, V10, P75
   Rizzo JR, 2021, PM&R, V13, P415, DOI 10.1002/pmrj.12541
   Scherer MJ, 2020, DISABIL REHABIL-ASSI, V15, P363, DOI 10.1080/17483107.2020.1752319
   Shakespeare T, 2022, SOC POLICY ADMIN, V56, P103, DOI 10.1111/spol.12758
   Siette J, 2021, AUSTRALAS J AGEING, V40, P84, DOI 10.1111/ajag.12924
   Smith E., MEASURING MET UNMET
   Smith EM, 2022, INT J HEALTH POLICY, V11, P747, DOI 10.34172/ijhpm.2020.210
   Smith EM, 2021, DISABIL SOC, V36, P151, DOI 10.1080/09687599.2020.1829558
   Smith EM, 2018, DISABIL REHABIL-ASSI, V13, P445, DOI 10.1080/17483107.2018.1470683
   Smith RO, 2018, DISABIL REHABIL-ASSI, V13, P473, DOI 10.1080/17483107.2018.1473895
   Stillman MD, 2020, SPINAL CORD SER CASE, V6, DOI 10.1038/s41394-020-0275-8
   Surya N, 2021, FRONT NEUROL, V12, DOI 10.3389/fneur.2021.626399
   Tebbutt E, 2016, GLOBALIZATION HEALTH, V12, DOI 10.1186/s12992-016-0220-6
   Verduzco-Gutierrez M, 2021, PM&R, V13, P412, DOI 10.1002/pmrj.12551
   World Health Assembly, 2018, RES IMPR ACC ASS TEC
   World Health Organization, 2021, COVID 19 DIS CHILDR, DOI DOI 10.15557/PIMR.2020.0004
   World Health Organization, 2020, POL BRIEF ACC ASS TE
NR 54
TC 5
Z9 5
U1 4
U2 8
PU MDPI
PI BASEL
PA ST ALBAN-ANLAGE 66, CH-4052 BASEL, SWITZERLAND
EI 1660-4601
J9 INT J ENV RES PUB HE
JI Int. J. Environ. Res. Public Health
PD NOV
PY 2021
VL 18
IS 21
AR 11273
DI 10.3390/ijerph182111273
PG 23
WC Environmental Sciences; Public, Environmental & Occupational Health
WE Science Citation Index Expanded (SCI-EXPANDED); Social Science Citation Index (SSCI)
SC Environmental Sciences & Ecology; Public, Environmental & Occupational
   Health
GA XE1WC
UT WOS:000723185000001
PM 34769793
OA Green Published, gold
DA 2022-11-04
ER

PT J
AU Wong, RS
   Tung, KTS
   Rao, N
   Chan, KL
   Fu, KW
   Yam, JC
   Tso, WWY
   Wong, WHS
   Lum, TYS
   Wong, ICK
   Ip, P
AF Wong, Rosa S.
   Tung, Keith T. S.
   Rao, Nirmala
   Chan, Ko Ling
   Fu, King-Wa
   Yam, Jason C.
   Tso, Winnie W. Y.
   Wong, Wilfred H. S.
   Lum, Terry Y. S.
   Wong, Ian C. K.
   Ip, Patrick
TI Using Latent Class Analyses to Examine Health Disparities among Young
   Children in Socially Disadvantaged Families during the COVID-19 Pandemic
SO INTERNATIONAL JOURNAL OF ENVIRONMENTAL RESEARCH AND PUBLIC HEALTH
LA English
DT Article
DE COVID-19; preschooler; health disparity; latent class analysis; family
   hardship
ID ASSOCIATION; STRESS; SYMPTOMS; POVERTY; SAMPLE
AB Rising income inequality is strongly linked to health disparities, particularly in regions where uneven distribution of wealth and income has long been a concern. Despite emerging evidence of COVID-19-related health inequalities for adults, limited evidence is available for children and their parents. This study aimed to explore subtypes of families of preschoolers living in the disadvantaged neighborhoods of Hong Kong based on patterns of family hardship and to compare their patterns of parenting behavior, lifestyle practices, and wellbeing during the COVID-19 pandemic. Data were collected from 1338 preschoolers and their parents during March to June 2020. Latent class analysis was performed based on 11 socioeconomic and disease indicators. Multivariate logistic regressions were used to examine associations between identified classes and variables of interest during the COVID-19 pandemic. Four classes of family hardship were identified. Class 1 (45.7%) had the lowest disease and financial burden. Class 2 (14.0%) had the highest financial burden. Class 3 (5.9%) had the highest disease burden. Class 4 (34.5%) had low family income but did not receive government welfare assistance. Class 1 (low hardship) had lower risks of child maltreatment and adjustment problems than Class 2 (poverty) and Class 3 (poor health). However, children in Class 1 (low hardship) had higher odds of suffering psychological aggression and poorer physical wellbeing than those in Class 4 (low income), even after adjusting for child age and gender. The findings emphasize the need to adopt flexible intervention strategies in the time of large disease outbreak to address diverse problems and concerns among socially disadvantaged families.
C1 [Wong, Rosa S.; Tung, Keith T. S.; Tso, Winnie W. Y.; Wong, Wilfred H. S.; Ip, Patrick] Univ Hong Kong, Dept Paediat & Adolescent Med, Hong Kong, Peoples R China.
   [Wong, Rosa S.; Lum, Terry Y. S.] Univ Hong Kong, Dept Social Work & Social Adm, Hong Kong, Peoples R China.
   [Wong, Rosa S.; Wong, Ian C. K.] Univ Hong Kong, Dept Pharmacol & Pharm, Hong Kong, Peoples R China.
   [Rao, Nirmala] Univ Hong Kong, Fac Educ, Hong Kong, Peoples R China.
   [Chan, Ko Ling] Hong Kong Polytech Univ, Dept Appl Social Sci, Hong Kong, Peoples R China.
   [Fu, King-Wa] Univ Hong Kong, Journalism & Media Studies Ctr, Pokfulam, Hong Kong, Peoples R China.
   [Yam, Jason C.] Chinese Univ Hong Kong, Dept Ophthalmol & Visual Sci, Hong Kong, Peoples R China.
   [Tso, Winnie W. Y.] Univ Hong Kong, State Key Lab Brain & Cognit Sci, Hong Kong, Peoples R China.
   [Wong, Ian C. K.] UCL Sch Pharm, Res Dept Practice & Policy, London WC1N 1AX, England.
RP Ip, P (通讯作者)，Univ Hong Kong, Dept Paediat & Adolescent Med, Hong Kong, Peoples R China.
EM rosawg@connect.hku.hk; keith-tung@connect.hku.hk; nrao@hku.hk;
   koling.chan@polyu.edu.hk; kwfu@hku.hk; yamcheuksing@cuhk.edu.hk;
   wytso@hku.hk; whswong@hku.hk; tlum@hku.hk; wongick@hku.hk;
   patricip@hku.hk
RI ; Rao, Nirmala/A-3183-2010; Chan, Ko Ling/A-2286-2010
OI Wong, Ian Chi Kei/0000-0001-8242-0014; Rao, Nirmala/0000-0002-5695-3156;
   Chan, Ko Ling/0000-0001-8508-9224; Yam, Jason C./0000-0002-2156-1486;
   Ip, Patrick/0000-0002-6797-6898
FU Research Grants Council of the Hong Kong Special Administrative Region,
   China
FX The study was supported by a research grant from the Research Grants
   Council of the Hong Kong Special Administrative Region, China (Project
   No. C7149-20G).
CR [Anonymous], CENSUS STAT DEP THEM
   Arcaya MC, 2015, GLOBAL HEALTH ACTION, V8, DOI 10.3402/gha.v8.27106
   Bauer DJ, 2003, PSYCHOL METHODS, V8, P338, DOI 10.1037/1082-989X.8.3.338
   Blasius J, 2010, B SOCIOLOGICAL METHO, V107, P5, DOI DOI 10.1177/0759106310369964
   Bolin J, 2017, MULTILEVEL MODELING
   Census and Statistics Department Population and Household Statistics, AN DISTR COUNC DISTR
   Centre for Health Protection, LAT SIT CAS COVID 19
   Chen KM, 2019, SOC INDIC RES, V145, P459, DOI 10.1007/s11205-019-02118-8
   Chua GT, 2021, JAMA NETW OPEN, V4, DOI 10.1001/jamanetworkopen.2021.8824
   Chung RYN, 2021, J EPIDEMIOL COMMUN H, V75, P616, DOI 10.1136/jech-2020-215392
   Collins L., 2010, LATENT CLASS LATENT, DOI DOI 10.1002/9780470567333
   Croft S, 2015, PEDIATRICS, V135, pE1210, DOI 10.1542/peds.2014-2920
   Djelantik AAAMJ, 2017, PSYCHIAT RES, V247, P276, DOI 10.1016/j.psychres.2016.11.023
   Douglas M, 2020, BMJ-BRIT MED J, V369, DOI 10.1136/bmj.m1557
   Guo VYW, 2018, PATIENT, V11, P625, DOI 10.1007/s40271-018-0314-8
   Haveman R., 2004, J ECON INEQUAL, V2, P145, DOI [10.1007/s10888-004-4387-3, DOI 10.1007/S10888-005-4387-Y]
   Hertz-Palmor N, 2021, J AFFECT DISORDERS, V291, P1, DOI 10.1016/j.jad.2021.04.054
   Hertzman C, 2003, DEV NEUROPSYCHOL, V24, P719, DOI 10.1207/S15326942DN242&3_10
   Ip P, 2016, EARLY CHILD RES Q, V35, P111, DOI 10.1016/j.ecresq.2015.10.005
   Justice LM, 2020, MATERN CHILD HLTH J, V24, P1419, DOI 10.1007/s10995-020-02973-9
   Kim H, 2018, INT J EPIDEMIOL, V47, P780, DOI 10.1093/ije/dyx280
   Labour and Welfare Bureau, 2015, REC COMPR SOC SEC AS
   Lawson M, 2020, CHILD ABUSE NEGLECT, V110, DOI 10.1016/j.chiabu.2020.104709
   Leung C, 2010, J PERS ASSESS, V92, P26, DOI 10.1080/00223890903379209
   Li LQ, 2020, J MED VIROL, V92, P577, DOI 10.1002/jmv.25757
   Linzer DA, 2011, J STAT SOFTW, V42, P1, DOI 10.18637/jss.v042.i10
   Manthalu G, 2010, BMC HEALTH SERV RES, V10, DOI 10.1186/1472-6963-10-6
   Marchi J, 2021, FRONT PSYCHIATRY, V12, DOI 10.3389/fpsyt.2021.711791
   Masuda R, 2019, J FAM VIOLENCE, V34, P119, DOI 10.1007/s10896-018-0005-1
   Nylund KL, 2007, STRUCT EQU MODELING, V14, P535, DOI 10.1080/10705510701575396
   Orben A, 2020, LANCET CHILD ADOLESC, V4, P634, DOI 10.1016/S2352-4642(20)30186-3
   Qian Y, 2020, RES SOC STRAT MOBIL, V68, DOI 10.1016/j.rssm.2020.100522
   Ravens-Sieberer U, 2022, EUR CHILD ADOLES PSY, V31, P879, DOI 10.1007/s00787-021-01726-5
   Rodriguez CM, 2016, J CHILD FAM STUD, V25, P1363, DOI 10.1007/s10826-015-0308-2
   Schoon I., 2010, LONGITUD LIFE COURSE, V1, P14
   Shah R, 2021, HEALTH QUAL LIFE OUT, V19, DOI 10.1186/s12955-021-01819-4
   Straus MA, 1998, CHILD ABUSE NEGLECT, V22, P249, DOI 10.1016/S0145-2134(97)00174-9
   Sun QY, 2020, IEEE DATA MINING, P511, DOI 10.1109/ICDM50108.2020.00060
   Toledano-Toledano F, 2019, BIOPSYCHOSOC MED, V13, DOI 10.1186/s13030-019-0147-2
   Tso WWY, 2022, EUR CHILD ADOLES PSY, V31, P161, DOI 10.1007/s00787-020-01680-8
   van Buuren S, 2011, J STAT SOFTW, V45, P1
   Varni JW, 2003, AMBUL PEDIATR, V3, P329, DOI 10.1367/1539-4409(2003)003<0329:TPAAPP>2.0.CO;2
   Vrieze SI, 2012, PSYCHOL METHODS, V17, P228, DOI 10.1037/a0027127
   Wickham S, 2016, ARCH DIS CHILD, V101, P759, DOI 10.1136/archdischild-2014-306746
   Wong RS, 2021, J INTERPERS VIOLENCE, V36, P8435, DOI 10.1177/0886260519849661
   Xu YF, 2021, CHILD MALTREATMENT, V26, P28, DOI 10.1177/1077559520926568
NR 46
TC 0
Z9 0
U1 1
U2 1
PU MDPI
PI BASEL
PA ST ALBAN-ANLAGE 66, CH-4052 BASEL, SWITZERLAND
EI 1660-4601
J9 INT J ENV RES PUB HE
JI Int. J. Environ. Res. Public Health
PD JUL
PY 2022
VL 19
IS 13
AR 7893
DI 10.3390/ijerph19137893
PG 13
WC Environmental Sciences; Public, Environmental & Occupational Health
WE Science Citation Index Expanded (SCI-EXPANDED); Social Science Citation Index (SSCI)
SC Environmental Sciences & Ecology; Public, Environmental & Occupational
   Health
GA 2V5IK
UT WOS:000823879500001
PM 35805550
OA Green Published, gold
DA 2022-11-04
ER

PT J
AU Mukherjee, M
   Maity, C
AF Mukherjee, Mrinal
   Maity, Chanchal
TI Influence of media engagement on the post traumatic stress disorder in
   context of the COVID-19 pandemic: an empirical reflection from India
SO JOURNAL OF HUMAN BEHAVIOR IN THE SOCIAL ENVIRONMENT
LA English
DT Article
DE COVID-19 pandemic; mental health; PTSD; media use pattern; quarantine
AB The pandemic caused by the COVID-19 induced a variety of psychological disorders for the entire community in each country in one way or the other. PTSD is also an important psychological concern in the context of the COVID-19. As observed during previous epidemics, people are growing increasingly dependent on the media for the sake of information, while the media has exhibited a tendency to amplify the public risk in perception of the disease. Hence, the present study investigated that how the media use pattern of the people influenced on the PTSD syndrome in the backdrop of the sever outbreak of the Covid-19. A cross-sectional online survey was conducted during lockdown to collect data from the Indian adults (age >= 18) on the media use pattern and the PTSD through snowball sampling. Out of the 672 respondent, only 658 samples were selected for the final analysis. Apart from the percentage analysis of demographic data, simple regression analysis model was used to measure the relationship between the media use and the PTSD. To predict the probable associations between socio-demographic characteristics with the PTSD score and pattern of the media use one-way ANOVA and the LSD post hoc was done as inferential statistics. The length of engagement with media of people in quarantine was quiet high and the higher exposure of the media has led to a higher posttraumatic stress among them. As demographic variables, young people, lower income group and the PG qualified respondents have shown higher PTSD than their counterpart.
C1 [Mukherjee, Mrinal] West Bengal Univ Teachers Training Educ Planning, Dept Teacher Educ, Kolkata, India.
   [Maity, Chanchal] Bankura Univ, Dept Educ, Bankura, India.
RP Mukherjee, M (通讯作者)，25-2 & 25-3 Ballygunge Circular Rd, Kolkata 700019, W Bengal, India.
EM dr.mmrinal@gmail.com
RI Maity, Chanchal/AAU-7290-2021; Mukherjee, Mrinal/AAU-7295-2021
OI Maity, Chanchal/0000-0001-5105-7160; Mukherjee,
   Mrinal/0000-0002-0611-5808
CR Ali K, 2019, SCI COMMUN, V41, P314, DOI 10.1177/1075547019846124
   Bao YP, 2020, LANCET, V395, pE37, DOI 10.1016/S0140-6736(20)30309-3
   Bryant RA, 2017, JAMA PSYCHIAT, V74, P135, DOI 10.1001/jamapsychiatry.2016.3470
   Carmassi C, 2018, NEUROPSYCH DIS TREAT, V14, P1371, DOI 10.2147/NDT.S158249
   Cheng C., 2014, STUD PSYCHOL BEHAV, V12, P735, DOI 10.1136/gpsych-2020-100213
   Chew C, 2010, PLOS ONE, V5, DOI 10.1371/journal.pone.0014118
   Chew NWS, 2020, BRAIN BEHAV IMMUN, V88, P559, DOI 10.1016/j.bbi.2020.04.049
   CHONG M, 2004, BRIT J PSYCHIAT, V185
   Chong M, 2018, HEALTH COMMUN, V33, P14, DOI 10.1080/10410236.2016.1242031
   Creamer M, 2003, BEHAV RES THER, V41, P1489, DOI 10.1016/j.brat.2003.07.010
   Depoux A, 2020, J TRAVEL MED, V27, DOI 10.1093/jtm/taaa031
   Dredze M.H., 2014, 8 INT AAAI C WEBL SO
   Fung ICH, 2014, LANCET, V384, P2207, DOI 10.1016/S0140-6736(14)62418-1
   Fung TKF, 2011, J HEALTH COMMUN, V16, P889, DOI 10.1080/10810730.2011.561913
   GAO JL, 2020, PLOS ONE, V15, DOI [10.1371/journal.pone.0231924, DOI 10.1371/JOURNAL.PONE.0231924]
   Guidry JPD, 2021, ATL J COMMUN, V29, P79, DOI 10.1080/15456870.2019.1707202
   Guidry JPD, 2015, VACCINE, V33, P5051, DOI 10.1016/j.vaccine.2015.08.064
   Horesh D, 2020, PSYCHOL TRAUMA-US, V12, P331, DOI 10.1037/tra0000592
   Jaisoorya, 2020, MENTAL HLTH TIMES CO
   Jiang HJ, 2020, ASIAN PAC J TROP MED, V13, P252, DOI 10.4103/1995-7645.281614
   Jin YC, 2019, CHILD PSYCHIAT HUM D, V50, P300, DOI 10.1007/s10578-018-0840-6
   Kaplan AM, 2011, BUS HORIZONS, V54, P253, DOI 10.1016/j.bushor.2011.01.006
   Kemp, 2018, DIGITAL 2018 GLOBAL
   Kessler RC, 2000, J CLIN PSYCHIAT, V61, P4
   Kramer ADI, 2014, P NATL ACAD SCI USA, V111, P8788, DOI 10.1073/pnas.1320040111
   Lau JTF, 2005, EMERG INFECT DIS, V11, P417
   Liang LL, 2020, PSYCHIAT QUART, V91, P841, DOI 10.1007/s11126-020-09744-3
   Lin CY, 2007, EMERG MED J, V24, P12, DOI 10.1136/emj.2006.035089
   Liu S, 2020, LANCET PSYCHIAT, V7, pE17, DOI 10.1016/S2215-0366(20)30077-8
   Mak IWC, 2009, GEN HOSP PSYCHIAT, V31, P318, DOI 10.1016/j.genhosppsych.2009.03.001
   McCabe, 2019, GEN ASSESSMENT SERIE, V19
   Merchant RM, 2020, JAMA-J AM MED ASSOC, V323, P2011, DOI 10.1001/jama.2020.4469
   Mihashi M, 2009, HEALTH PSYCHOL, V28, P91, DOI 10.1037/a0013674
   Moorhead SA, 2013, J MED INTERNET RES, V15, DOI 10.2196/jmir.1933
   Muzzatti S. L., 2005, ILLNESS CRISIS LOSS, V13, P117, DOI DOI 10.1177/105413730501300203
   Neria Y, 2008, PSYCHOL MED, V38, P467, DOI 10.1017/S0033291707001353
   Neria Y, 2011, JAMA-J AM MED ASSOC, V306, P1374, DOI 10.1001/jama.2011.1358
   Ni MY, 2020, JMIR MENT HEALTH, V7, DOI 10.2196/19009
   NIMHANS, 2016, NATL MENTAL HLTH SUR
   Oh SH, 2015, ASIAN J COMMUN, V25, P14, DOI 10.1080/01292986.2014.989240
   Paek HJ, 2016, HEALTH COMMUN, V31, P1051, DOI 10.1080/10410236.2015.1037419
   Qiu JY, 2020, GEN PSYCHIAT, V33, DOI 10.1136/gpsych-2020-100213
   Rideout V., 2018, HOPELAB WELL TRUST
   Sareen J, 2013, DEPRESS ANXIETY, V30, P321, DOI 10.1002/da.22077
   Sun LC, 2020, IEEE C EVOL COMPUTAT
   Tang, 2007, CROSS CULTURAL ASSES, V219 238, DOI 10.1007/978-0-387-70990-1_10
   United Nations, 2020, POL BRIEF COV 19 NEE
   WU KK, 2005, J TRAUMATIC STRESS O, V18
   Wu P, 2009, CAN J PSYCHIAT, V54, P302, DOI 10.1177/070674370905400504
   XU J, 2011, MEDICAL SCI MONITOR, V17
   Xu JP, 2018, GEN HOSP PSYCHIAT, V54, P45, DOI 10.1016/j.genhosppsych.2018.05.009
NR 51
TC 0
Z9 0
U1 1
U2 6
PU ROUTLEDGE JOURNALS, TAYLOR & FRANCIS LTD
PI ABINGDON
PA 2-4 PARK SQUARE, MILTON PARK, ABINGDON OX14 4RN, OXON, ENGLAND
SN 1091-1359
EI 1540-3556
J9 J HUM BEHAV SOC ENVI
JI J. Hum. Behav. Soc. Environ.
PD MAY 19
PY 2021
VL 31
IS 1-4
BP 409
EP 424
DI 10.1080/10911359.2020.1833806
EA FEB 2021
PG 16
WC Social Work
WE Emerging Sources Citation Index (ESCI)
SC Social Work
GA RK6VY
UT WOS:000616929400001
DA 2022-11-04
ER

PT J
AU Clemens, V
   Kohler-Dauner, F
   Ziegenhain, U
   Fegert, JM
AF Clemens, Vera
   Koehler-Dauner, Franziska
   Ziegenhain, Ute
   Fegert, Joerg M.
TI Predictors of Parental Coping During the Covid-19 Pandemic: A Survey in
   Germany
SO FRONTIERS IN PSYCHOLOGY
LA English
DT Article
DE COVID-19; pandemic; adverse childhood experiences; parental coping;
   child maltreatment
ID ADVERSE CHILDHOOD EXPERIENCES; INTERGENERATIONAL CONTINUITY; HOUSEHOLD
   DYSFUNCTION; MEDIATIONAL ANALYSIS; MALTREATMENT; CHILDREN; ABUSE;
   RECESSION; ADULTS; IMPACT
AB The Covid-19 pandemic has been profoundly affecting nearly everybody, but families with minors have been hit particularly. Closure of schools and kindergartens, home schooling, and working from home have led to a profound upheaval in family life. Parental adverse childhood experiences (ACEs) are an important determinant for parenting behavior. Importantly, ACEs can increase the vulnerability to stress and impair coping strategies. The current pandemic leads to increased parental stress, a risk factor for harsh parenting behavior, Therefore, we aimed to assess the role of ACEs and sociodemographic factors associated to parental coping during the current pandemic. In a cross-sectional online survey, 687 parents of minors in Germany were included. Demographic and psychosocial factors associated to parental coping during the first lockdown due to the Covid-19 pandemic were assessed. Results show that younger age of the respective child, income loss, dissatisfaction with the sharing of childcare duties, and ACEs were significantly associated with an increase of potential harmful parenting behavior during the Covid-19 pandemic. An increase of dissatisfaction with the sharing of childcare duties during the pandemic was predicted by working from home and taking care of the children mainly by oneself, while sharing childcare duties with the partner equally resulted even in an increase of satisfaction with sharing of childcare duties during the pandemic. These findings demonstrate that a history of childhood adversity in a parent is a risk factor for harmful parenting during the pandemic. Parental satisfaction with sharing of caregiving is an important factor for parental coping during the pandemic. Sharing of caregiving between partners should be encouraged.
C1 [Clemens, Vera; Koehler-Dauner, Franziska; Ziegenhain, Ute; Fegert, Joerg M.] Univ Ulm, Hosp Child & Adolescent Psychiat Psychotherapy, Ulm, Germany.
RP Clemens, V (通讯作者)，Univ Ulm, Hosp Child & Adolescent Psychiat Psychotherapy, Ulm, Germany.
EM vera.clemens@uni-ulm.de
RI Clemens, Vera/GQA-6056-2022
CR van Tilburg MAL, 2020, CHILDREN-BASEL, V7, DOI 10.3390/children7100193
   [Anonymous], 2000, CHILDREN LAND ADVERS, DOI [10.7208/chicago/9780226224978.001.0001, DOI 10.7208/CHICAGO/9780226224978.001.0001]
   Bailey HN, 2012, CHILD ABUSE NEGLECT, V36, P236, DOI 10.1016/j.chiabu.2011.11.005
   Baldwin JR, 2019, JAMA PSYCHIAT, V76, P584, DOI 10.1001/jamapsychiatry.2019.0097
   Berthold O, 2019, PEDIATR RES, V86, P537, DOI 10.1038/s41390-019-0467-8
   Brown SM, 2020, CHILD ABUSE NEGLECT, V110, DOI 10.1016/j.chiabu.2020.104699
   Bunea IM, 2017, TRANSL PSYCHIAT, V7, DOI 10.1038/s41398-017-0032-3
   Calvano C, 2022, EUR CHILD ADOLES PSY, V31, DOI 10.1007/s00787-021-01739-0
   Chung GR, 2022, J FAM VIOLENCE, V37, P801, DOI 10.1007/s10896-020-00200-1
   Clemens V, 2019, EUR PSYCHIAT, V58, P10, DOI 10.1016/j.eurpsy.2019.01.018
   Clemens V, 2018, EUR J PSYCHOTRAUMATO, V9, DOI 10.1080/20008198.2018.1510278
   Compas BE, 2017, PSYCHOL BULL, V143, P939, DOI 10.1037/bul0000110
   Craig L, 2021, GENDER WORK ORGAN, V28, P66, DOI 10.1111/gwao.12497
   Danese A, 2020, NAT HUM BEHAV, V4, P811, DOI 10.1038/s41562-020-0880-3
   Dixon L, 2005, J CHILD PSYCHOL PSYC, V46, P47, DOI 10.1111/j.1469-7610.2004.00339.x
   Dixon L, 2005, J CHILD PSYCHOL PSYC, V46, P58, DOI 10.1111/j.1469-7610.2004.00340.x
   Duffy KA, 2018, ANN NY ACAD SCI, V1428, P151, DOI 10.1111/nyas.13928
   DuMont KA, 2007, CHILD ABUSE NEGLECT, V31, P255, DOI 10.1016/j.chiabu.2005.11.015
   Elder G.H., 1974, CHILDREN GREAT DEPRE
   Fegert JM, 2020, CHILD ADOL PSYCH MEN, V14, DOI 10.1186/s13034-020-00329-3
   Fegert M., 2020, DTSCH ARZTEBL INT, V117, P703
   Felitti VJ, 1998, AM J PREV MED, V14, P245, DOI 10.1016/S0749-3797(98)00017-8
   Fong VC, 2020, J PEDIATR PSYCHOL, V45, P1124, DOI 10.1093/jpepsy/jsaa092
   Hein TC, 2017, J CHILD PSYCHOL PSYC, V58, P222, DOI 10.1111/jcpp.12651
   Huang MI, 2011, J NEUROSURG-PEDIATR, V8, P171, DOI 10.3171/2011.5.PEDS1139
   Hughes K, 2017, LANCET PUBLIC HEALTH, V2, pE356, DOI 10.1016/S2468-2667(17)30118-4
   HUNTER RS, 1979, AM J PSYCHIAT, V136, P1320
   Imperial College COVID-19 Response Team, 2020, EST NUMB INF IMP NON
   Kohler-Dauner Franziska, 2021, Dev Child Welf, V3, P71, DOI 10.1177/25161032211014899
   KOTCH JB, 1995, CHILD ABUSE NEGLECT, V19, P1115, DOI 10.1016/0145-2134(95)00072-G
   Lawson M, 2020, CHILD ABUSE NEGLECT, V110, DOI 10.1016/j.chiabu.2020.104709
   Leitenberg H, 2004, CHILD ABUSE NEGLECT, V28, P181, DOI 10.1016/j.chiabu.2003.08.005
   Marchetti D, 2020, J PEDIATR PSYCHOL, V45, P1114, DOI 10.1093/jpepsy/jsaa093
   McArthur BA, 2021, EUR CHILD ADOLES PSY, DOI 10.1007/s00787-021-01849-9
   Nguyen LH, 2021, CHILD ABUSE NEGLECT, V118, DOI 10.1016/j.chiabu.2021.105136
   Norman RE, 2012, PLOS MED, V9, DOI 10.1371/journal.pmed.1001349
   Rehkopf DH, 2016, ANN EPIDEMIOL, V26, P488, DOI 10.1016/j.annepidem.2016.06.003
   Romero E, 2020, INT J ENV RES PUB HE, V17, DOI 10.3390/ijerph17196975
   Salt E, 2021, CHILD ABUSE NEGLECT, V118, DOI 10.1016/j.chiabu.2021.105132
   Schneider W, 2017, CHILD YOUTH SERV REV, V72, P71, DOI 10.1016/j.childyouth.2016.10.016
   Sheffler JL, 2019, ANXIETY STRESS COPIN, V32, P594, DOI 10.1080/10615806.2019.1638699
   Thomson P, 2017, CHILD ABUSE NEGLECT, V70, P255, DOI 10.1016/j.chiabu.2017.06.001
   UNESCO, 2020, COVID 19 ED RESP
   Wingenfeld K, 2011, PSYCHOTHER PSYCH MED, V61, P42, DOI 10.1055/s-0030-1263161
   Witt A, 2019, DTSCH ARZTEBL INT, V116, P635, DOI 10.3238/arztebl.2019.0635
   Witt A, 2021, J INTERPERS VIOLENCE, V36, pNP263, DOI 10.1177/0886260517731784
   Wright KA, 2019, J INTERPERS VIOLENCE, V34, P1261, DOI 10.1177/0886260516651090
   Zinn S., 2020, SUBJEKTIVE BELASTUNG
   Zinn S., 2020, DIW AKTUELL, V51
NR 49
TC 7
Z9 7
U1 4
U2 10
PU FRONTIERS MEDIA SA
PI LAUSANNE
PA AVENUE DU TRIBUNAL FEDERAL 34, LAUSANNE, CH-1015, SWITZERLAND
SN 1664-1078
J9 FRONT PSYCHOL
JI Front. Psychol.
PD SEP 10
PY 2021
VL 12
AR 715327
DI 10.3389/fpsyg.2021.715327
PG 9
WC Psychology, Multidisciplinary
WE Social Science Citation Index (SSCI)
SC Psychology
GA WV7BL
UT WOS:000717387700001
PM 34566797
OA gold, Green Published
DA 2022-11-04
ER

PT J
AU Hwang, YI
   Ginnivan, NA
   Simpson, PL
   Baidawi, S
   Withall, A
   Williams, B
   Butler, T
AF Hwang, Ye In (Jane)
   Ginnivan, Natasha Ann
   Simpson, Paul Leslie
   Baidawi, Susan
   Withall, Adrienne
   Williams, Brie
   Butler, Tony
TI COVID-19 and incarcerated older adults: a commentary on risk, care and
   early release in Australia
SO INTERNATIONAL JOURNAL OF PRISONER HEALTH
LA English
DT Article
DE Public health; Risk management; Correctional health care; Elderly
   prisoners; Medical ethics; Infectious disease
ID PSYCHOLOGICAL DISTRESS; HEALTH
AB Purpose
   The purpose of this commentary is to draw upon available literature and practices related to COVID-19 and management of older incarcerated adults in Australia to highlight key matters for better risk management and care of this population during this and future infectious disease pan/epidemics.
   Design/methodology/approach
   The present commentary draws on current policies, practices and literature regarding the health, needs and management of older incarcerated adults in Australia to discuss risk, care and early release for this population during the COVID-19 pandemic.
   Findings
   Incarcerated persons experience poorer health and accelerated age-related decline compared to those in the general community. The present situation offers the opportunity to fill knowledge and practice gaps, including policies for staff training, identification of dementia and cognitive decline, assessment of mobility issues, addressing barriers to health-seeking, possibilities of medical or compassionate release, risk assessment and release protocols and post-release needs.
   Practical implications
   While Australian prisons have acknowledged the vulnerability of older persons, more focused adaptation of COVID-19-related policies to consider adults as young as 45 years are needed. Appropriate ethical identification and management of cases in this population is needed, as is discussion on issues of decarceration and medical release. Re-conceptualisation of incarcerated adults as "citizens in need of care", rather than as "offenders to be secured", will be beneficial. Robust, local evidence is needed to assist decision-making.
   Originality/value
   This is a comprehensive, focused review of relevant evidence, policies and practices for a growing subpopulation of prisoners worldwide with complex needs and particular vulnerability to the COVID-19.
C1 [Hwang, Ye In (Jane); Ginnivan, Natasha Ann; Simpson, Paul Leslie] Univ New South Wales, Sch Populat Hlth, Sydney, NSW, Australia.
   [Baidawi, Susan] Monash Univ, Dept Social Work, Clayton, Vic, Australia.
   [Withall, Adrienne] Univ New South Wales, Sch Populat Hlth, Sydney, NSW, Australia.
   [Williams, Brie] Univ Calif San Francisco, Sch Med, Div Geriatr, San Francisco, CA 94143 USA.
   [Butler, Tony] Univ New South Wales, Sch Populat Hlth, Sydney, Australia.
RP Hwang, YI (通讯作者)，Univ New South Wales, Sch Populat Hlth, Sydney, NSW, Australia.
EM jane.hwang@unsw.edu.au; n.ginnivan@unsw.edu.au; p.simpson@unsw.edu.au;
   susan.baidawi@monash.edu.au; a.withall@unsw.edu.au;
   BRIE.WILLIAMS@UCSF.EDU; tbutler@unsw.edu.au
OI Hwang, Ye In (Jane)/0000-0003-0142-3251
CR Agnew-Pauley W., 2015, REOFFENDING NSW CRIM
   Ahmed R, 2016, INT J PRISON HEALTH, V12, P204, DOI 10.1108/IJPH-04-2016-0009
   [Anonymous], 2004, CRIMINAL JUSTICE MAT
   Anthony T., 2020, 2 NATL OPEN LETT AUS
   Armitage R, 2020, LANCET PUBLIC HEALTH, V5, pE256, DOI 10.1016/S2468-2667(20)30061-X
   Australian Bureau of Statistics, 2019, HIST POP
   Australian Bureau of Statistics, 2019, PRIS AG MOST SER OFF
   Australian Government, 2020, PAYM SERV COR COVID
   Australian Government Australian Institute of Health and Welfare GEN Aged care Data, 2020, EX RES AG CAR 2018 2
   Australian Government Department of Health, 2020, COR COVID 19 CURR SI
   Australian Human Rights Commission, 2020, IMPL OPCAT AUSTR
   Australian Institue of Health and Welfare, 2019, HLTH AUSTR PRIS 2018
   Australian Institute of Health and Welfare, 2020, HLTH AG AUSTR PRIS 2
   Baidawi, 2015, MANAGING HLTH AGEING
   Baidawi S, 2011, TRENDS ISS CRIME CRI, P1
   Baidawi S, 2016, J FORENSIC PSYCHI PS, V27, P815, DOI 10.1080/14789949.2016.1218533
   Baidawi S, 2016, J CORRECT HEALTH CAR, V22, P354, DOI 10.1177/1078345816669964
   Baidawi S, 2016, INT PSYCHOGERIATR, V28, P385, DOI 10.1017/S1041610215001878
   Bowen Robert A, 2009, Int J Ment Health Syst, V3, P24, DOI 10.1186/1752-4458-3-24
   Brooke J, 2020, DEMENTIA-LONDON, V19, P1509, DOI 10.1177/1471301218801715
   Brooks J, 2022, J MATERN-FETAL NEO M, V35, P3519, DOI 10.1080/14767058.2020.1827384
   Capon A, 2020, INT J PRISON HEALTH, V16, P249, DOI 10.1108/IJPH-11-2019-0062
   CDC, 2022, COVID DAT TRACK VACC
   Cloud DH, 2020, J GEN INTERN MED, V35, P2738, DOI 10.1007/s11606-020-05968-y
   Cloud DH, 2015, AM J PUBLIC HEALTH, V105, P18, DOI 10.2105/AJPH.2014.302205
   Communicable Diseases Network Australia (CDNA), 2020, CDNA GUID PREV CONTR
   Communities Justice, 2020, COVID 19 COR RESP
   Corrections Prisons and Parole, 2020, OUR RESP COR COVID 1
   Crawley E., 2006, CRIMINOLOGY CRIMINAL, V6, P63, DOI DOI 10.1177/1748895806060667
   du Toit SHJ, 2018, BRIT J OCCUP THER, V81, P460, DOI 10.1177/0308022617744509
   Duffin E., 2020, STAT CRIME LAW ENFOR
   Durose Matthew., 2014, RECIDIVISM PRISONERS, P1
   Feron JM, 2008, INT J PRISON HEALTH, V4, P146, DOI 10.1080/17449200802264696
   Ginnivan N., 2019, 18 NAT C EM RES AG E, P25
   Ginnivan NA, 2018, MED J AUSTRALIA, V209, P422, DOI 10.5694/mja18.00266
   Greene Meredith, 2018, Health Justice, V6, P3, DOI 10.1186/s40352-018-0062-9
   Handtke V, 2015, J AGING STUD, V32, P1, DOI 10.1016/j.jaging.2014.10.003
   Harvey T., 2020, EFFECTIVENESS INTERV, DOI [10.1101/2020/06.16.20133280, DOI 10.1101/2020/06.16.20133280]
   Hunt K.S., 2017, EFFECTS AGING RECIDI
   International Long-term Care Policy Network, 2020, PREV MAN COVID 19 LO
   Katsiyannis A, 2018, J CHILD FAM STUD, V27, P686, DOI 10.1007/s10826-017-0945-8
   Loeb SJ, 2006, RES NURS HEALTH, V29, P556, DOI 10.1002/nur.20177
   Mackay A., 2020, HUMAN RIGHTS COMPLIA, DOI [10.22459/THRCAP.2020, DOI 10.22459/THRCAP.2020]
   Mueller AL, 2020, AGING-US, V12, P9959, DOI 10.18632/aging.103344
   Naylor Bronwyn, 2019, AUSTR J HUMAN RIGHTS, V25, P113, DOI [10.1080/1323238x.2019.1588060, DOI 10.1080/1323238X.2019.1588060]
   Nielssen OB, 2018, MED J AUSTRALIA, V208, P169, DOI 10.5694/mja17.00858
   NSW Bureau of Crime Statistics and Research, 2020, NSW CUST STAT Q UPD
   NSW Government Department of Communities Justice, 2020, STRONG COMM CLUST RE
   NSW Ministry of Health, 2020, COVID 19 COR STAT
   Parliament of New South Wales, 2020, COVID 19 LEG AM EM M
   Perrotta F, 2020, AGING CLIN EXP RES, V32, P1599, DOI 10.1007/s40520-020-01631-y
   Productivity Commission, 2020, REP GOVT SERV 2020 C
   Public Accounts and Estimates Committee, 2020, INQ VICT GOVT RESP C
   Public Health England, 2020, COR COVID 19 UK
   Queensland Corrective Services, 2020, SO CTR QUEENSL PRIS
   Rakes S., 2018, JUSTICE POLICY J, V15, P1
   Shepherd S, 2020, MED J AUSTRALIA, V213, P58, DOI 10.5694/mja2.50672
   Simpson P., REPORT COVID 19 IMPA
   Simpson PL, 2020, BMJ-BRIT MED J, V369, DOI 10.1136/bmj.m1551
   Simpson PL, 2019, BMJ OPEN, V9, DOI 10.1136/bmjopen-2018-026806
   Sullivan V, 2016, AGEING SOC, V36, P1254, DOI 10.1017/S0144686X15000331
   Sumner Amanda, 2012, Nurs Older People, V24, P16
   Trotter C., 2013, STRATEGIC FRAMEWORK
   Wallace M, 2020, MMWR-MORBID MORTAL W, V69, P587, DOI 10.15585/mmwr.mm6919e1
   WHO, 2012, WORLD MALARIA REPORT 2012, P1
   Williams B., 2014, PRISONS HLTH, P165
   Williams BA, 2016, AM J PUBLIC HEALTH, V106, P2126, DOI 10.2105/AJPH.2016.303468
   Williams BA, 2012, AM J PUBLIC HEALTH, V102, P1475, DOI 10.2105/AJPH.2012.300704
   Williams BA, 2010, J GEN INTERN MED, V25, P1038, DOI 10.1007/s11606-010-1416-8
NR 69
TC 1
Z9 1
U1 0
U2 4
PU EMERALD GROUP PUBLISHING LTD
PI BINGLEY
PA HOWARD HOUSE, WAGON LANE, BINGLEY BD16 1WA, W YORKSHIRE, ENGLAND
SN 1744-9200
EI 1744-9219
J9 INT J PRISON HEALTH
JI Int. J. Pris. Health
PD OCT 18
PY 2021
VL 17
IS 3
SI SI
BP 245
EP 257
DI 10.1108/IJPH-10-2020-0078
EA MAY 2021
PG 13
WC Public, Environmental & Occupational Health
WE Emerging Sources Citation Index (ESCI)
SC Public, Environmental & Occupational Health
GA WJ3DD
UT WOS:000652477200001
PM 33988936
OA hybrid
DA 2022-11-04
ER

PT J
AU Vale, P
   Graven, M
AF Vale, Pamela
   Graven, Mellony
TI Strategies implemented by South African teachers to ensure continuing
   mathematics education during COVID-19
SO ZDM-MATHEMATICS EDUCATION
LA English
DT Article; Early Access
DE Covid-19; Home learning; Pandemic teaching strategies; Primary teachers
AB The COVID-19 pandemic continues to present severe challenges to the education sector more than 2 years after the first case was detected. We explore the strategies South African teachers used to support continued mathematics learning at home during the COVID-19 pandemic across different stages of the response to it and across different contexts. We explore these strategies, first, in relation to the initial shift to emergency remote teaching when learners needed to be reached in their homes under severe lockdown regulations, then through the gradual reopening of schools later as regulations were relaxed. Activity theory informs our perspective on the way in which teachers worked to mediate learning across school and home activity systems. Twenty-five Grade 4-7 mathematics teachers from the Eastern Cape responded to two questionnaires given at the start of the COVID-19 lockdown period and during the phased return to school. Questions focused on the strategies used to support mathematics learning. The results show that strategies focused on engaging caregivers through various technologies and getting resources into the home. WhatsApp, a free internet-based messaging service, was the most frequently used communication app across all types of schools for both messaging parents and sending instructional material and support in the form of videos, pictures and text messages. Department issued workbooks and teacher designed work packs were key resources sent to homes. Differences are evident in the range of use of different technologies across wealthier and poorer schools. Primary teachers' voices inform possible ways forward for the purpose of managing young student mathematical learning gaps and meeting ongoing learning needs.
C1 [Vale, Pamela; Graven, Mellony] Rhodes Univ, Makhanda, South Africa.
RP Vale, P (通讯作者)，Rhodes Univ, Makhanda, South Africa.
EM pamela.vale@ru.ac.za
FU South African Research Chairs Initiative of the Department of Science
   and Technology; National Research Foundation [74658]
FX This work is based on the research supported by the South African
   Research Chairs Initiative of the Department of Science and Technology
   and the National Research Foundation (Grant No. 74658).
CR Adler J, 2021, ZDM-MATH EDUC, V53, P1207, DOI 10.1007/s11858-021-01273-y
   Bakker A, 2021, EDUC STUD MATH, V107, P1, DOI 10.1007/s10649-021-10049-w
   Barbour M.K., 2020, STATE NATION K 12 E, DOI [10.13140/RG.2.2.31848.70401, DOI 10.13140/RG.2.2.31848.70401]
   Barlovits S, 2021, EDUC SCI, V11, DOI 10.3390/educsci11080406
   Carius A., 2021, AM SCI RES J ENG TEC, V72, P35
   Chirinda B, 2021, EDUC SCI, V11, DOI 10.3390/educsci11040177
   Clark-Wilson A, 2020, ZDM-MATH EDUC, V52, P1223, DOI 10.1007/s11858-020-01196-0
   Creswell JW., 2011, ED RES PLANNING COND
   Csachova L., 2021, OPEN ED STUDIES, V2, P285, DOI [10.1515/edu-2020-0131, DOI 10.1515/EDU-2020-0131]
   Darragh L, 2022, INT J SCI MATH EDUC, V20, P1521, DOI 10.1007/s10763-021-10222-w
   Drijvers P, 2021, EDUC STUD MATH, V108, P35, DOI 10.1007/s10649-021-10094-5
   Drijvers P, 2013, ZDM-MATH EDUC, V45, P987, DOI 10.1007/s11858-013-0535-1
   Engestr/m Y., 1999, PERSPECTIVES ACTIVIT, P19, DOI [10.1017/CBO9780511812774.003, DOI 10.1017/CBO9780511812774.003, 10.1017/CBO9780511812774]
   Engestrom Y., 1993, UNDERSTANDING PRACTI, P64
   Foot KA, 2014, J HUM BEHAV SOC ENVI, V24, P329, DOI 10.1080/10911359.2013.831011
   Graven M., 2018, PEDAGOGY MATH IS THE, P161
   Graven MH, 2014, ZDM-MATH EDUC, V46, P1039, DOI 10.1007/s11858-013-0566-7
   Hoadley U., 2020, SCH TIME COVID 19 IM
   Hodges C., 2020, EDUCAUSE, V3
   ICME, 2021, PANEL DISCUSSION MAT
   Reddy V., 2021, HSRC REV, V19, P4
   Reddy V., 2015, BENCHMARKS WHAT 20 Y
   Reddy V., 2006, MATH SCI ACHIEVEMENT
   Remillard JT, 2021, ZDM-MATH EDUC, V53, P1331, DOI 10.1007/s11858-021-01295-6
   Soudien Crain, 2022, PRIMARY SECONDARY ED, P303, DOI DOI 10.1007/978-3-030-81500-4_12
   Trouche L, 2020, ZDM-MATH EDUC, V52, P1243, DOI 10.1007/s11858-020-01164-8
   van der Berg S., 2020, STELLENBOSCH EC WORK
   Vygotsky L, 2012, THOUGHT AND LANGUAGE, P1
   Wadham B, 2020, MATH EDUC RES J, DOI 10.1007/s13394-020-00357-4
   Westaway L, 2019, MATH EDUC RES J, V31, P27, DOI 10.1007/s13394-018-0237-7
NR 30
TC 0
Z9 0
U1 0
U2 0
PU SPRINGER HEIDELBERG
PI HEIDELBERG
PA TIERGARTENSTRASSE 17, D-69121 HEIDELBERG, GERMANY
SN 1863-9690
EI 1863-9704
J9 ZDM-MATH EDUC
JI ZDM-Math. Educ.
DI 10.1007/s11858-022-01408-9
EA SEP 2022
PG 14
WC Education & Educational Research
WE Social Science Citation Index (SSCI)
SC Education & Educational Research
GA 4L8WX
UT WOS:000852911900001
PM 36118667
OA hybrid, Green Published
DA 2022-11-04
ER

PT J
AU Oppermann, E
   Cohen, F
   Wolf, K
   Burghardt, L
   Anders, Y
AF Oppermann, Elisa
   Cohen, Franziska
   Wolf, Katrin
   Burghardt, Lars
   Anders, Yvonne
TI Changes in Parents' Home Learning Activities With Their Children During
   the COVID-19 Lockdown - The Role of Parental Stress, Parents'
   Self-Efficacy and Social Support
SO FRONTIERS IN PSYCHOLOGY
LA English
DT Article
DE COVID-19; home learning environment (HLE); parental stress; family
   stress model; social support; parental self-efficacy
ID ENVIRONMENT; ADJUSTMENT; HARDSHIP; MOTHERS; MODELS; INCOME; AGE;
   ATTACHMENT; LITERACY; BEHAVIOR
AB As a result of the abrupt closures of daycare centers in Germany due to the COVID-19 pandemic, parents' ability to provide learning opportunities at home became all the more important. Building on the family stress model, the study investigates how parental stress affected changes in parents' provision of home learning activities (HLA) during the lockdown, compared to before the lockdown. In addition, the study considers parental self-efficacy and perceived social support as protective factors that may play important roles in disrupting the negative effects of stress. Data stems from a nation-wide survey of 7,837 German parents of children ages 1-6 years, which was conducted in Spring 2020 during the first wave of COVID-19 infections and at a time of strict restrictions in Germany. Results revealed that parental stress was negatively related to changes in the provision of HLA. Parental self-efficacy and an intact social support system were protective of parental stress during the lockdown. Additionally, parental self-efficacy and - to a larger extend - perceived social support interacted with parental stress in the relation to changes in the provision of HLA. Specifically, self-efficacy and perceived social support acted as protective factors that buffered the negative influence of stress on parents' ability to provide educational activities for their children at home. These results have important implications for supporting families with young children during challenging times, such as the COVID-19 pandemic and the temporary closure of daycare centers.
C1 [Oppermann, Elisa; Wolf, Katrin; Burghardt, Lars; Anders, Yvonne] Univ Bamberg, Chair Early Childhood Educ, Bamberg, Germany.
   [Cohen, Franziska] Univ Educ Freiburg, Dept Early Childhood Educ, Freiburg, Germany.
RP Oppermann, E (通讯作者)，Univ Bamberg, Chair Early Childhood Educ, Bamberg, Germany.
EM elisa.oppermann@uni-bamberg.de
OI behar cohen, francine/0000-0001-8571-9513; Oppermann,
   Elisa/0000-0003-1286-5725
CR Albanese AM, 2019, CHILD CARE HLTH DEV, V45, P333, DOI 10.1111/cch.12661
   Algarvio S, 2018, J CHILD HEALTH CARE, V22, P563, DOI 10.1177/1367493518764337
   Allhusen V, 2003, DEV PSYCHOL, V39, P451, DOI 10.1037/0012-1649.39.3.451
   Anders Y, 2012, EARLY CHILD RES Q, V27, P231, DOI 10.1016/j.ecresq.2011.08.003
   Andresen S., 2020, KINDER ELTERN IHRE E
   Ardelt M, 2001, J FAM ISSUES, V22, P944, DOI 10.1177/019251301022008001
   Bandura, 1997, SELF EFFICACY EXERCI
   BANDURA A, 1977, PSYCHOL REV, V84, P191, DOI 10.1037/0033-295X.84.2.191
   Bendickson L., 2020, THESIS U BRIT COLUMB THESIS U BRIT COLUMB
   Bloomfield Linda, 2012, Prim Health Care Res Dev, V13, P364, DOI 10.1017/S1463423612000060
   Blossfeld HP, 2011, Z ERZIEHWISS, V14, P19, DOI 10.1007/s11618-011-0179-2
   Bojczyk KE, 2018, EARLY CHILD EDUC J, V46, P169, DOI 10.1007/s10643-017-0853-y
   Bronfenbrenner U., 2006, HDB CHILD PSYCHOL TH, P793, DOI DOI 10.1002/9780470147658.CHPSY0114
   Casse JFH, 2016, J FAM PSYCHOL, V30, P935, DOI 10.1037/fam0000247
   Cohen F., 2020, FAMILIEN KITAS CORON FAMILIEN KITAS CORON
   Cohen S, 2004, AM PSYCHOL, V59, P676, DOI 10.1037/0003-066X.59.8.676
   CONGER RD, 1992, CHILD DEV, V63, P526, DOI 10.2307/1131344
   Crnic K., 2017, PARENTAL STRESS EARL, DOI [10.1007/978-3-319-55376-4_11, DOI 10.1007/978-3-319-55376-4_11]
   Enders CK, 2001, PSYCHOL METHODS, V6, P352, DOI 10.1037//1082-989X.6.4.352
   Evans GW, 2013, PSYCHOL BULL, V139, P1342, DOI 10.1037/a0031808
   Foster MA, 2005, EARLY CHILD RES Q, V20, P13, DOI 10.1016/j.ecresq.2005.01.006
   Gershoff ET, 2007, CHILD DEV, V78, P70, DOI 10.1111/j.1467-8624.2007.00986.x
   Green BL, 2007, AM J COMMUN PSYCHOL, V40, P96, DOI 10.1007/s10464-007-9127-y
   Hall J, 2020, INT J RES METHOD EDU, V43, P379, DOI 10.1080/1743727X.2020.1735334
   Hu LT, 1999, STRUCT EQU MODELING, V6, P1, DOI 10.1080/10705519909540118
   Huebener M, 2021, REV ECON HOUSEHOLD, V19, P91, DOI 10.1007/s11150-020-09529-4
   Izzo C., 2000, J PREV INTERV COMMUN, V20, P197, DOI [10.1300/J005v20n01_13, DOI 10.1300/J005V20N01_13]
   Jerusalem M., 1995, SELF EFFICACY CHANGI, P177, DOI DOI 10.1017/CBO9780511527692
   Jones TL, 2005, CLIN PSYCHOL REV, V25, P341, DOI 10.1016/j.cpr.2004.12.004
   Kliem S, 2014, DIAGNOSTICA, V60, P35, DOI 10.1026/0012-1924/a000107
   Kluczniok K, 2013, EUR EARLY CHILD EDUC, V21, P420, DOI 10.1080/1350293X.2013.814356
   Kotchick BA, 2005, J MARRIAGE FAM, V67, P448, DOI 10.1111/j.0022-2445.2005.00127.x
   Lazarus R.S., 1984, STRESS APPRAISAL COP
   Lehrl S, 2020, SCH EFF SCH IMPROV, V31, P102, DOI 10.1080/09243453.2019.1618346
   Liang Y, 2020, J FAM PSYCHOL, V34, P905, DOI 10.1037/fam0000675
   LITTLE RJA, 1988, J AM STAT ASSOC, V83, P1198, DOI 10.2307/2290157
   Masarik AS, 2017, CURR OPIN PSYCHOL, V13, P85, DOI 10.1016/j.copsyc.2016.05.008
   McConnell D, 2011, CHILD CARE HLTH DEV, V37, P679, DOI 10.1111/j.1365-2214.2010.01185.x
   Melhuish EC, 2008, J SOC ISSUES, V64, P95, DOI 10.1111/j.1540-4560.2008.00550.x
   Mize TD, 2019, SOCIOL SCI, V6, P81, DOI 10.15195/v6.a4
   Muthen L., 2010, MPLUS USERS GUIDE
   Ostberg M, 2000, J CLIN CHILD PSYCHOL, V29, P615, DOI 10.1207/S15374424JCCP2904_13
   Parkes A, 2015, J FAM PSYCHOL, V29, P907, DOI 10.1037/fam0000129
   Peacock-Chambers E, 2017, ACAD PEDIATR, V17, P176, DOI 10.1016/j.acap.2016.10.010
   Randall A.K., 2013, ENCY BEHAV MED
   Ravens-Sieberer U, 2022, EUR CHILD ADOLES PSY, V31, P879, DOI 10.1007/s00787-021-01726-5
   Raver CC, 2007, CHILD DEV, V78, P96, DOI 10.1111/j.1467-8624.2007.00987.x
   Relikowski I, 2015, FRUHE BILD, V4, P135, DOI 10.1026/2191-9186/a000218
   Rominov H, 2016, J FAM PSYCHOL, V30, P907, DOI 10.1037/fam0000216
   Ross CE, 2000, J HEALTH SOC BEHAV, V41, P177, DOI 10.2307/2676304
   RStudio Team, 2016, RSTUDIO INT DEV R, DOI DOI 10.1016/S1369-5266(00)00197-7
   Rudolph KD, 2007, DEV PSYCHOPATHOL, V19, P497, DOI 10.1017/S0954579407070241
   Scaramella LV, 2008, J CLIN CHILD ADOLESC, V37, P530, DOI 10.1080/15374410802148202
   Shin T, 2009, STRUCT EQU MODELING, V16, P70, DOI 10.1080/10705510802569918
   Spinelli M, 2020, FRONT PSYCHOL, V11, DOI 10.3389/fpsyg.2020.01713
   Statistisches Bundesamt, 2020, MIKR 2019 HAUSH FAM MIKR 2019 HAUSH FAM
   Stewart K., 2013, DOES MONEY AFFECT CH, P1
   Sylva K., 2014, RR354 DEP ED RES
   Tietze W, 1998, WIE GUT SIND UNSERE
   UNESCO EUROSTAT and OECD, 2011, INT STANDARD CLASSIF
   Wickham H, 2009, USE R, P1, DOI 10.1007/978-0-387-98141-3_1
   Wolf K., 2019, RESOURCES EXPERIENCE, P31
NR 62
TC 13
Z9 13
U1 11
U2 27
PU FRONTIERS MEDIA SA
PI LAUSANNE
PA AVENUE DU TRIBUNAL FEDERAL 34, LAUSANNE, CH-1015, SWITZERLAND
SN 1664-1078
J9 FRONT PSYCHOL
JI Front. Psychol.
PD JUL 29
PY 2021
VL 12
AR 682540
DI 10.3389/fpsyg.2021.682540
PG 13
WC Psychology, Multidisciplinary
WE Social Science Citation Index (SSCI)
SC Psychology
GA UA6TV
UT WOS:000685293700001
PM 34393909
OA gold, Green Published
DA 2022-11-04
ER

PT J
AU Sobaih, AE
   Palla, IA
   Baquee, A
AF Sobaih, Abu Elnasr E.
   Palla, Ishfaq Ahmad
   Baquee, Abdul
TI Social Media Use in E-Learning amid COVID 19 Pandemic: Indian Students'
   Perspective
SO INTERNATIONAL JOURNAL OF ENVIRONMENTAL RESEARCH AND PUBLIC HEALTH
LA English
DT Article
DE social media; student engagement; student performance; e-learning;
   COVID-19; higher education institutions; India
ID HIGHER-EDUCATION; ACADEMIC-PERFORMANCE; EXPERIENCE; NETWORKING;
   DISTRACTION; RESPONSES; FACEBOOK; YOUTUBE; USAGE
AB As a result of the COVID-19 epidemic, most educational institutions shifted to online education. Students and faculty members in many public institutions, particularly those in developing countries, are hampered by the absence of formal online learning management systems. Responding to COVID-19, many institutions in developing countries adopted social media sites to maintain e-learning and sustain education process. The distinction between online and real-world communities is becoming increasingly narrow, especially among the younger generations who have grown up with social media at their fingertips. This research explores perspectives of higher education students in India regarding the use of social media for e-learning amid the COVID-19 pandemic. For this purpose, an online questionnaire was directed to a sample of higher education students in India via a personal network. The results showed that students were more satisfied with their use of social media because of their perceptions of its ease of use and usefulness. The majority of the students are active on social media for 1-2 h daily (p < 0.01). YouTube was the platform of choice among all the respondents (n = 154; 36%). The results confirmed that students feel that social media websites have a significant positive impact on their overall academic performance (p < 0.01). Novel methods of teaching and learning are constantly being sought out by educators. The present moment is an opportunity to examine and analyze the theoretical benefits of social media technologies and consider their relative advantages for education through the use of technology's ability to enhance student learning.
C1 [Sobaih, Abu Elnasr E.] King Faisal Univ, Coll Business Adm, Management Dept, Al Ahsaa 31982, Saudi Arabia.
   [Sobaih, Abu Elnasr E.] Helwan Univ, Fac Tourism & Hotel Management, Cairo 12612, Egypt.
   [Palla, Ishfaq Ahmad; Baquee, Abdul] Pondicherry Univ, Sch Media & Commun, Lib & Informat Sci Dept, Pondicherry 605014, India.
RP Sobaih, AE (通讯作者)，King Faisal Univ, Coll Business Adm, Management Dept, Al Ahsaa 31982, Saudi Arabia.; Sobaih, AE (通讯作者)，Helwan Univ, Fac Tourism & Hotel Management, Cairo 12612, Egypt.
EM asobaih@kfu.edu.sa; ishfaqpalla63@gmail.com; imabaquee@gmail.com
OI Baquee, Abdul/0000-0002-6087-1241; Sobaih, Abu
   Elnasr/0000-0002-2730-689X
FU Deanship of Scientific Research, Vice Presidency for Graduate Studies
   and Scientific Research, King Faisal University, Saudi Arabia [GRANT423]
FX This work was supported by the Deanship of Scientific Research, Vice
   Presidency for Graduate Studies and Scientific Research, King Faisal
   University, Saudi Arabia [Project No. GRANT423].
CR Aagaard J, 2015, COMPUT EDUC, V87, P90, DOI 10.1016/j.compedu.2015.03.010
   Abi-Jaoude E, 2020, CAN MED ASSOC J, V192, pE136, DOI 10.1503/cmaj.190434
   Aboagye E., 2021, SOC ED RES, V2, P1, DOI [10.37256/ser.212021422, DOI 10.37256/SER.212021422]
   Al-Bahrani A, 2015, INT REV ECON EDUC, V19, P36, DOI 10.1016/j.iree.2015.06.001
   Alamri MM, 2020, SUSTAINABILITY-BASEL, V12, DOI 10.3390/su12166471
   Almaiah M. A., 2016, J THEOR APPL INF TEC, V93, p1~23
   Alqahtani AY, 2020, EDUC SCI, V10, DOI 10.3390/educsci10090216
   Alwehaibi H.O., 2015, J COLL TEACH LEARN, V12, P121, DOI [10.19030/tlc.v12i2.9182, DOI 10.19030/TLC.V12I2.9182]
   Alyahya MA, 2022, SUSTAINABILITY-BASEL, V14, DOI 10.3390/su14063298
   Andersson A, 2014, LEARN MEDIA TECHNOL, V39, P37, DOI 10.1080/17439884.2012.756518
   Ansari JAN, 2020, SMART LEARN ENVIRON, V7, DOI 10.1186/s40561-020-00118-7
   Awidi IT, 2019, COMPUT EDUC, V129, P106, DOI 10.1016/j.compedu.2018.10.018
   Bonk C.J., 2012, ELECT COLLABORATORS
   Bugawa Afaf Mubarak, 2018, International Journal of Web-Based Learning and Teaching Technologies, V13, P1, DOI 10.4018/IJWLTT.2018070101
   Cain J, 2018, AM J PHARM EDUC, V82, P738, DOI 10.5688/ajpe6862
   Caner M., 2020, TURK ONLINE J DISTAN, V22, P79
   Dabbagh N, 2012, INTERNET HIGH EDUC, V15, P3, DOI 10.1016/j.iheduc.2011.06.002
   Demirbilek M, 2015, ACT LEARN HIGH EDUC, V16, P211, DOI 10.1177/1469787415589530
   Elshaer IA, 2022, INT J ENV RES PUB HE, V19, DOI 10.3390/ijerph19073823
   Eltahir ME, 2019, IEEE ACCESS, V7, P97784, DOI 10.1109/ACCESS.2019.2930411
   Evans C, 2014, BRIT J EDUC TECHNOL, V45, P902, DOI 10.1111/bjet.12099
   Evans JR, 2005, INTERNET RES, V15, P195, DOI 10.1108/10662240510590360
   Feng SH, 2019, COMPUT EDUC, V134, P41, DOI 10.1016/j.compedu.2019.02.005
   Firat EA, 2019, COMPUT EDUC, V135, P61, DOI 10.1016/j.compedu.2019.02.018
   Fisher M., 2005, Campus-Wide Information Systems, V22, P88, DOI 10.1108/10650740510587100
   Greenhow C, 2020, INFORM LEARN SCI, V121, P341, DOI 10.1108/ILS-04-2020-0134
   Greenhow C, 2017, EDUC INF TECHNOL, V22, P623, DOI 10.1007/s10639-015-9446-9
   Hasnain H., 2015, P 2 INT RES MAN INN
   Hursen C, 2021, TECHNOL KNOWL LEARN, V26, P515, DOI 10.1007/s10758-020-09458-2
   Kirschner PA, 2010, COMPUT HUM BEHAV, V26, P1237, DOI 10.1016/j.chb.2010.03.024
   KOLAN BJ, 2018, LIB PHILOS PRACTICE, P1
   Kolhar M, 2021, SAUDI J BIOL SCI, V28, P2216, DOI 10.1016/j.sjbs.2021.01.010
   KREJCIE RV, 1970, EDUC PSYCHOL MEAS, V30, P607, DOI 10.1177/001316447003000308
   Kuh GD, 2009, J COLL STUDENT DEV, V50, P683, DOI 10.1353/csd.0.0099
   Lau WWF, 2017, COMPUT HUM BEHAV, V68, P286, DOI 10.1016/j.chb.2016.11.043
   le Roux DB, 2017, COMPUT HUM BEHAV, V77, P86, DOI 10.1016/j.chb.2017.08.030
   Masood A, 2020, COMPUT HUM BEHAV, V113, DOI 10.1016/j.chb.2020.106476
   Mou TY, 2021, ACT LEARN HIGH EDUC, DOI 10.1177/14697874211051226
   Mustafa AG, 2020, BIOMED RES INT, V2020, DOI 10.1155/2020/6861416
   Northcote M., 2001, P INT ED RES C
   Orus C, 2016, COMPUT EDUC, V95, P254, DOI 10.1016/j.compedu.2016.01.007
   Oye ND., 2012, INT J COMPUT TECHNOL, V2, P24, DOI [10.24297/ijct.v2i1.2612, DOI 10.24297/IJCT.V2I1.2612]
   Palla IA, 2021, INF DISCOV DELIV, V49, P298, DOI 10.1108/IDD-06-2020-0061
   Paul JA, 2012, COMPUT HUM BEHAV, V28, P2117, DOI 10.1016/j.chb.2012.06.016
   Sobaih AE, 2022, SUSTAINABILITY-BASEL, V14, DOI 10.3390/su14095195
   Sobaih AE, 2021, SUSTAINABILITY-BASEL, V13, DOI 10.3390/su131810036
   Sobaih AE, 2020, SUSTAINABILITY-BASEL, V12, DOI 10.3390/su12166520
   Sobaih AEE, 2016, J HOSP TOUR EDUC, V28, P21, DOI 10.1080/10963758.2015.1127169
   Sobaih AE, 2016, COMPUT HUM BEHAV, V58, P296, DOI 10.1016/j.chb.2016.01.002
   Summers JJ, 2007, LEARN INDIVID DIFFER, V17, P55, DOI 10.1016/j.lindif.2007.01.006
   Tariq W., 2012, INT J COMPUTER SCI I, V9, P407
   Wang Q., 2011, MBA STUD SCHOLARSH, V5, P1548
   Wu JY, 2019, COMPUT EDUC, V128, P312, DOI 10.1016/j.compedu.2018.08.016
   Xin Xie, 2020, Journal of Information Technology Case and Application Research, V22, P175, DOI 10.1080/15228053.2020.1824884
   Yawson DE, 2020, HELIYON, V6, DOI 10.1016/j.heliyon.2020.e05519
NR 55
TC 0
Z9 0
U1 11
U2 11
PU MDPI
PI BASEL
PA ST ALBAN-ANLAGE 66, CH-4052 BASEL, SWITZERLAND
EI 1660-4601
J9 INT J ENV RES PUB HE
JI Int. J. Environ. Res. Public Health
PD MAY
PY 2022
VL 19
IS 9
AR 5380
DI 10.3390/ijerph19095380
PG 12
WC Environmental Sciences; Public, Environmental & Occupational Health
WE Science Citation Index Expanded (SCI-EXPANDED); Social Science Citation Index (SSCI)
SC Environmental Sciences & Ecology; Public, Environmental & Occupational
   Health
GA 1E8TD
UT WOS:000794752800001
PM 35564771
OA Green Published, gold
DA 2022-11-04
ER

PT J
AU Quast, T
   Andel, R
AF Quast, Troy
   Andel, Ross
TI Excess Mortality Associated With COVID-19 by Demographic Group: Evidence
   From Florida and Ohio
SO PUBLIC HEALTH REPORTS
LA English
DT Article
DE demographic factors; disease outbreaks; epidemiology; infectious
   disease; public health; racial disparities
ID DEATH CERTIFICATION ERRORS; UNITED-STATES; DISPARITIES; ETHNICITY;
   OUTCOMES; RACE
AB Objective COVID-19 mortality varies across demographic groups at the national level, but little is known about potential differences in COVID-19 mortality across states. The objective of this study was to estimate the number of all-cause excess deaths associated with COVID-19 in Florida and Ohio overall and by sex, age, and race. Methods We calculated the number of weekly and cumulative excess deaths among adults aged >= 20 from March 15 through December 5, 2020, in Florida and Ohio as the observed number of deaths less the expected number of deaths, adjusted for population, secular trends, and seasonality. We based our estimates on death certificate data from the previous 10 years. Results The results were based on ratios of observed-to-expected deaths. The ratios were 1.17 (95% prediction interval, 1.14-1.21) in Florida and 1.15 (95% prediction interval, 1.11-1.19) in Ohio. Although the largest number of excess deaths occurred in the oldest age groups, in both states the ratios of observed-to-expected deaths were highest among adults aged 20-49 (1.21; 95% prediction interval, 1.11-1.32). The ratio of observed-to-expected deaths for the Black population was especially elevated in Florida. Conclusions Although excess deaths were largely concentrated among older cohorts, the high ratios of observed-to-expected deaths among younger age groups indicate widespread effects of COVID-19. The high levels of observed-to-expected deaths among Black adults may reflect in part disparities in infection rates, preexisting conditions, and access to care. The finding of high excess deaths among Black adults deserves further attention.
C1 [Quast, Troy] Univ S Florida, Coll Publ Hlth, 13201 Bruce B Downs Blvd,MDC 56, Tampa, FL 33612 USA.
   [Andel, Ross] Univ S Florida, Coll Behav & Community Sci, Tampa, FL 33612 USA.
   [Andel, Ross] Charles Univ Prague, Dept Neurol, Prague, Czech Republic.
   [Andel, Ross] Motol Univ Hosp, Prague, Czech Republic.
   [Andel, Ross] St Annes Univ Hosp, Int Clin Res Ctr, Brno, Czech Republic.
RP Quast, T (通讯作者)，Univ S Florida, Coll Publ Hlth, 13201 Bruce B Downs Blvd,MDC 56, Tampa, FL 33612 USA.
EM troyquast@usf.edu
OI Quast, Troy/0000-0001-8564-3379; Andel, Ross/0000-0003-4083-4790
CR Abedi V, 2021, J RACIAL ETHN HEALTH, V8, P732, DOI [10.1101/2020.04.26.20079756, 10.1007/s40615-020-00833-4]
   Abrantes A., RAPID ESTIMATION EXC, DOI [10.1101/2020.05.14.20100909, DOI 10.1101/2020.05.14.20100909]
   Akinbami LJ, 2014, J ALLERGY CLIN IMMUN, V134, P547, DOI 10.1016/j.jaci.2014.05.037
   [Anonymous], 2020, WORLD HLTH ORG, V99, P19, DOI [10.2471/BLT.20.265892, DOI 10.2471/BLT.20.265892, 10.1101/2020.05.13.20101253]
   Azar KMJ, 2020, HEALTH AFFAIR, V39, P1253, DOI 10.1377/hlthaff.2020.00598
   Centers for Disease Control and Prevention, 2021, COV DAT TRACK
   Centers for Disease Control and Prevention, READ GUID UND MMWR W
   Centers for Disease Control and Prevention, 2021, EXC DEATHS ASS COVID
   Council of State and Territorial Epidemiologists, 2020, POS STAT STAND SURV
   Czeisler ME, 2020, MMWR-MORBID MORTAL W, V69, P1250, DOI 10.15585/mmwr.mm6936a4
   Faust JS, 2021, JAMA-J AM MED ASSOC, V325, P785, DOI 10.1001/jama.2020.24243
   Frutuoso LCV., USE EXCESS MORTALITY, DOI [10.1101/2020.05.08.20093617, DOI 10.1101/2020.05.08.20093617]
   GitHub, COVID 19 OH FLOR
   Goh KJ, 2020, CRIT CARE, V24, DOI 10.1186/s13054-020-02916-4
   Holtgrave DR, 2020, ANN EPIDEMIOL, V48, P9, DOI 10.1016/j.annepidem.2020.06.010
   Kontopantelis E, 2021, J EPIDEMIOL COMMUN H, V75, P213, DOI 10.1136/jech-2020-214764
   Krieger N, 2020, LANCET, V395, P1829, DOI 10.1016/S0140-6736(20)31234-4
   Laurencin CT, 2020, J RACIAL ETHN HEALTH, V7, P398, DOI 10.1007/s40615-020-00756-0
   Mahajan UV, 2020, J PUBLIC HEALTH-UK, V42, P445, DOI 10.1093/pubmed/fdaa070
   McGivern L, 2017, PUBLIC HEALTH REP, V132, P669, DOI 10.1177/0033354917736514
   McLeay S, MEASURING EXCESS MOR, DOI [10.2139/ssrn.35=626618, DOI 10.2139/SSRN.35=626618]
   Millett GA, 2020, ANN EPIDEMIOL, V47, P37, DOI 10.1016/j.annepidem.2020.05.003
   Modi C, 2020, DEADLY IS COVID 19 R, DOI 10.1101/2020.04.15.20067074v3
   National Center for Health Statistics, VINT 2019 POSTC EST
   Ohio Department of Health, OH PUBL HLTH INF WAR
   Patzer RE, 2012, NAT REV NEPHROL, V8, P533, DOI 10.1038/nrneph.2012.117
   Petersen EE, 2019, MMWR-MORBID MORTAL W, V68, P762, DOI 10.15585/mmwr.mm6835a3
   Resnick B., 2020, AM SHAMEFULLY SLOW C
   Rossen LM, 2020, MMWR-MORBID MORTAL W, V69, P1522, DOI [10.1101/2020.06.06.20120857v1.full.pdf, 10.15585/mmwr.mm6942e2]
   Santos-Burgoa C, 2018, LANCET PLANET HEALTH, V2, pE478, DOI 10.1016/s2542-5196(18)30209-2
   Santos-Lozada AR, 2018, JAMA-J AM MED ASSOC, V320, P1491, DOI 10.1001/jama.2018.10929
   Schuppener LM, 2020, CLIN MED RES, V18, P21, DOI 10.3121/cmr.2019.1496
   Sehdev AES, 2001, ARCH INTERN MED, V161, P277, DOI 10.1001/archinte.161.2.277
   Selden TM, 2020, HEALTH AFFAIR, V39, P1624, DOI 10.1377/hlthaff.2020.00897
   Stephens KU, 2007, DISASTER MED PUBLIC, V1, P15, DOI 10.1097/DMP.0b013e3180691856
   Webb L, 2021, J PSYCHIATR MENT HLT, V28, P300, DOI 10.1111/jpm.12644
   Weinberger DM, 2020, JAMA INTERN MED, V180, P1336, DOI 10.1001/jamainternmed.2020.3391
   Whitman S, 1997, AM J PUBLIC HEALTH, V87, P1515, DOI 10.2105/AJPH.87.9.1515
   Wrigley-Field Elizabeth, 2020, Socius, V6, p2378023120980918, DOI 10.1177/2378023120980918
   Zhai YS, 2020, PSYCHIAT RES, V288, DOI 10.1016/j.psychres.2020.113003
NR 40
TC 2
Z9 2
U1 1
U2 2
PU SAGE PUBLICATIONS INC
PI THOUSAND OAKS
PA 2455 TELLER RD, THOUSAND OAKS, CA 91320 USA
SN 0033-3549
EI 1468-2877
J9 PUBLIC HEALTH REP
JI Public Health Rep.
PD NOV
PY 2021
VL 136
IS 6
BP 782
EP 790
AR 00333549211041550
DI 10.1177/00333549211041550
EA AUG 2021
PG 9
WC Public, Environmental & Occupational Health
WE Science Citation Index Expanded (SCI-EXPANDED); Social Science Citation Index (SSCI)
SC Public, Environmental & Occupational Health
GA WT5JW
UT WOS:000689024600001
PM 34436948
DA 2022-11-04
ER

PT J
AU Yadav, GS
   Cidral, FJ
   Iyer, RB
AF Yadav, Ghazal Suhani
   Cidral-Filho, Francisco Jose
   Iyer, Ranjani B.
TI Using Heartfulness Meditation and Brainwave Entrainment to Improve
   Teenage Mental Wellbeing
SO FRONTIERS IN PSYCHOLOGY
LA English
DT Article
DE mental health; heartfulness meditation; audio brainwave entrainment;
   teenager; adolescence; wellbeing; brain training
ID BINAURAL BEAT TECHNOLOGY; SLEEP; HUMANS
AB Teenagers are highly susceptible to mental health issues and this problem has been exacerbated by the quarantine restrictions of COVID-19. This study evaluated the use of Heartfulness Meditation and Audio Brainwave Entrainment to help teenagers cope with mental health issues. It used 30-min Heartfulness meditation and 15-min brainwave entrainment sessions with binaural beats and isochronic tones three times a week for 4 weeks. Using a pretest-posttest methodology, participants were asked to complete a survey battery including the Pittsburgh Quality of Sleep Index, Perceived Stress Scale, Patient Health Question-9, Profile of Mood States, and Cambridge Brain Health assessment. Participants (n = 40) were divided into four experimental groups: the control group (n = 9), Audio Brainwave Entrainment group (n = 9), Heartfulness Meditation group (n = 10), and a combined group (n = 12), for a 4-week intervention. Data were analyzed with paired t-tests. The singular Audio Brainwave Entrainment group did not see statistically significant improvements, nor did any of the intervention groups for brain health (p > 0.05). This study, however, proved the efficacy of a 4-week Heartfulness Meditation program to regulate overall mood (p = 0.00132), stress levels (p = 0.0089), state depression (POMS; p = 0.0037), and anger (p = 0.002). Results also suggest adding Audio Brainwave Entrainment to Heartfulness Meditation may improve sleep quality (p = 0.0377) and stress levels (p = 0.00016).</p>
C1 [Yadav, Ghazal Suhani] Independence High Sch, Frisco, TX 75035 USA.
   [Cidral-Filho, Francisco Jose] Univ Southern Santa Catarina, Postgrad Program Hlth Sci, Expt Neurosci Lab LaNEx, Palhoca, Brazil.
   [Iyer, Ranjani B.] Heartfulness Inst, Heartfulness Program Sch, Novi, MI USA.
RP Yadav, GS (通讯作者)，Independence High Sch, Frisco, TX 75035 USA.
EM ghazalsuhani@gmail.com
CR AACAP, 2016, TEEN BRAIN BEH PROBL
   Abeln V, 2014, EUR J SPORT SCI, V14, P393, DOI 10.1080/17461391.2013.819384
   Amarnath GR, 2018, INT J MED RES HEALTH, V7, P98
   Balasubramaniam K.S, EVOLUTION SAHAJ MARG
   BUYSSE DJ, 1989, PSYCHIAT RES, V28, P193, DOI 10.1016/0165-1781(89)90047-4
   Cambridge Brain Sciences [CBS], PEER REV AC STUD US
   Copeland WE, 2014, J AM ACAD CHILD PSY, V53, P21, DOI 10.1016/j.jaac.2013.09.017
   Ducharme J, 2019, SUICIDE RATES ARE HI
   Feinberg I, 2006, AM J PHYSIOL-REG I, V291, pR1724, DOI 10.1152/ajpregu.00293.2006
   Heartfulness Institute, 2018, HEARTF I ANN REP 201
   Huang TL, 2008, ALTERN THER HEALTH M, V14, P38
   Imran N, 2020, PAK J MED SCI, V36, P1106, DOI 10.12669/pjms.36.5.3088
   Iyer L, 2021, JMIR FORM RES, V5, DOI 10.2196/22041
   Iyer RB, 2019, AM J HEALTH BEHAV, V43, P812, DOI 10.5993/AJHB.43.4.14
   Jansen J, 2015, TEENAGE MIND IS PRIM
   Lane JD, 1998, PHYSIOL BEHAV, V63, P249, DOI 10.1016/S0031-9384(97)00436-8
   Loades ME, 2020, J AM ACAD CHILD PSY, V59, P1218, DOI 10.1016/j.jaac.2020.05.009
   Mishra S., 2017, INT J RES PHARM SCI, V8, P690
   NSDUH, 2017, 2017 NAT SURV DRUG U
   Owen AM, 2010, NATURE, V465, P775, DOI 10.1038/nature09042
   Reedijk SA, 2015, FRONT PSYCHIATRY, V6, DOI 10.3389/fpsyt.2015.00082
   Ross A, 2016, MEDITATION HIST RELI
   Sai S.K.G., 2020, MOJ ANAT PHYSL, V7, P19, DOI [10.15406/mojap.2020.07.00283, DOI 10.15406/MOJAP.2020.07.00283]
   Tang HY, 2015, APPL PSYCHOPHYS BIOF, V40, P183, DOI 10.1007/s10484-015-9285-x
   Thimmapuram J, 2017, J COMMUNITY HOSP INT, V7, DOI 10.1080/20009666.2016.1270806
   Wahbeh H, 2007, J ALTERN COMPLEM MED, V13, P199, DOI 10.1089/acm.2006.6201
   Wahbeh H, 2007, J ALTERN COMPLEM MED, V13, P25, DOI 10.1089/acm.2006.6196
NR 27
TC 2
Z9 2
U1 1
U2 3
PU FRONTIERS MEDIA SA
PI LAUSANNE
PA AVENUE DU TRIBUNAL FEDERAL 34, LAUSANNE, CH-1015, SWITZERLAND
SN 1664-1078
J9 FRONT PSYCHOL
JI Front. Psychol.
PD OCT 15
PY 2021
VL 12
AR 742892
DI 10.3389/fpsyg.2021.742892
PG 9
WC Psychology, Multidisciplinary
WE Social Science Citation Index (SSCI)
SC Psychology
GA WS0ID
UT WOS:000714873100001
PM 34721219
OA gold, Green Published
DA 2022-11-04
ER

PT J
AU Lizana, PA
   Vega-Fernadez, G
AF Lizana, Pablo A.
   Vega-Fernadez, Gustavo
TI Teacher Teleworking during the COVID-19 Pandemic: Association between
   Work Hours, Work-Family Balance and Quality of Life
SO INTERNATIONAL JOURNAL OF ENVIRONMENTAL RESEARCH AND PUBLIC HEALTH
LA English
DT Article
DE pandemic; COVID-19; schoolteachers; teleworking; mental health
ID OCCUPATIONAL STRESS; HEALTH; BURNOUT
AB Background: Teachers worldwide had to reinvent their work routine according to teleworking during the COVID-19 pandemic, a work format that negatively impacts individuals' physical and mental health. This study evaluates the association between work hours, work-family balance and quality of life (QoL) among teachers during the Chilean health emergency of the COVID-19 pandemic. Teachers from across Chile were contacted via email and social media to answer an online survey. QoL was evaluated via the SF-36 questionnaire, work hours and work-family balance in the pandemic. A total of 336 teachers from across Chile participated in this study. Teachers had a low QoL score, associated with age (p < 0.05). Teachers who were <= 44 showed lower deterioration risks in the Physical Component Summary (OR: 0.54) than the >= 45-year-old age group; simultaneously, the younger group (<= 44 years) had a greater risk (OR: 2.46) of deterioration in the Mental Component Summary than teachers over 45 years. A total of 78.7% of teachers reported having increased their work hours during the COVID-19 pandemic due to teleworking and 86% indicated negative effects on their work-family balance. Pandemic work hours and negative work-family balance increase the risk of reducing the Mental Component Summary (OR: 1.902; OR: 3.996, respectively). Teachers presented low median QoL scores, especially in the Mental Component Summary, suggesting that it would be beneficial to promote a better workload distribution for teachers in emergency contexts, considering the adverse effects of teleworking.
C1 [Lizana, Pablo A.; Vega-Fernadez, Gustavo] Pontificia Univ Catolica Valparaiso, Inst Biol, Lab Morphol Sci, Valparaiso 2373223, Chile.
RP Lizana, PA (通讯作者)，Pontificia Univ Catolica Valparaiso, Inst Biol, Lab Morphol Sci, Valparaiso 2373223, Chile.
EM pablo.lizana@pucv.cl; gustavo.vega@pucv.cl
OI Vega- Fernandez, Gustavo/0000-0003-3088-0638; Lizana, Pablo
   A./0000-0002-9366-6930
FU FONDECYT-ANID [11170716]
FX This research was funded by FONDECYT-ANID, grant number 11170716.
CR [Anonymous], 2020, REV ARGENT CLIN PSIC, V29, P1345, DOI [10.24205/03276716.2020.194, DOI 10.24205/03276716.2020.194]
   [Anonymous], 2020, FUNDACION CHILE ENGA
   [Anonymous], 2020, GEOPOLITICAS, V11, P11
   Aperribai L, 2020, FRONT PSYCHOL, V11, DOI 10.3389/fpsyg.2020.577886
   Arriagada P, 2020, REV INT EDUC JUSTICI, V9, P3
   Arvidsson I, 2016, BMC PUBLIC HEALTH, V16, DOI 10.1186/s12889-016-3498-7
   Bauer J, 2007, INT ARCH OCC ENV HEA, V80, P442, DOI 10.1007/s00420-007-0170-7
   Bringi S., 2016, INDIAN J PUBLIC HLTH, V7, P36, DOI [10.5958/0976-5506.2016.00008.5, DOI 10.5958/0976-5506.2016.00008.5]
   Brooks SK, 2020, LANCET, V395, P912, DOI [10.1016/S0140-6736(20)30460-8, 10.1016/S0140-6736(20)30460-8.]
   Bueno C, TELETRABAJO SALUD ME
   Caceres-Munoz J, 2020, REV INT EDUC JUSTICI, V9, P199, DOI 10.15366/riejs2020.9.3.011
   Cheng X., 2020, SCI INS EDUC FRONT, V5, P501, DOI [10.15354/sief.20.ar043, DOI 10.15354/SIEF.20.AR043]
   da Silva JP, 2020, CHRONOBIOL INT, V37, P1513, DOI 10.1080/07420528.2020.1808010
   Dai D., 2020, BEST EVID CHIN ED, V4, P543, DOI [10.15354/bece.20.rp005, DOI 10.15354/BECE.20.RP005]
   Dubey S, 2020, DIABETES METAB SYND, V14, P779, DOI 10.1016/j.dsx.2020.05.035
   Estrada-Munoz C, 2021, INT J ENV RES PUB HE, V18, DOI 10.3390/ijerph18105458
   Guyot K., BROOKINGS
   Hammerly C, 2022, LINGUIST INQ, V53, P823, DOI 10.1162/ling_a_00422
   Hossain Md Mahbub, 2020, F1000Res, V9, P636, DOI 10.12688/f1000research.24457.1
   Huang YE, 2020, PSYCHIAT RES, V288, DOI 10.1016/j.psychres.2020.112954
   Innstrand ST, 2011, INT ARCH OCC ENV HEA, V84, P813, DOI 10.1007/s00420-011-0667-y
   Johnson S., 2005, J MANAGE PSYCHOL, V20, P178, DOI [DOI 10.1108/02683940510579803, 10.1108/02683940510579803]
   Kang LJ, 2020, BRAIN BEHAV IMMUN, V87, P11, DOI 10.1016/j.bbi.2020.03.028
   Kara S.B.K., 2021, INT J CURRICULUM INS, V13, P251
   Karakaya IC, 2015, INT J OCCUP SAF ERGO, V21, P344, DOI 10.1080/10803548.2015.1035921
   Lizana PA, 2021, INT J ENV RES PUB HE, V18, DOI 10.3390/ijerph18073764
   Lizana PA, 2020, WORK, V67, P1015, DOI 10.3233/WOR-203351
   Lizana PA, 2020, FRONT PSYCHOL, V10, DOI 10.3389/fpsyg.2019.02898
   Mino A, 2016, SUMMA PSICOLOGICA US, V13, P45, DOI [10.18774/summa-vol13.num2-256, DOI 10.18774/SUMMA-VOL13.NUM2-256]
   Mira JJ, 2020, J HEALTHC QUAL RES, V35, P133, DOI 10.1016/j.jhqr.2020.04.001
   Neto M, 2018, OCCUP MED-OXFORD, V68, P364, DOI 10.1093/occmed/kqy079
   Oakman J, 2020, BMC PUBLIC HEALTH, V20, DOI 10.1186/s12889-020-09875-z
   Olivares-Tirado P., HLTH STATUS PROFILE
   Ozamiz-Etxebarria N, 2021, REV ESP SALUD PUBLIC, V95
   Palumbo R, 2020, INT J PUBLIC SECT MA, V33, P771, DOI 10.1108/IJPSM-06-2020-0150
   Pfefferbaum B, 2020, NEW ENGL J MED, V383, P510, DOI 10.1056/NEJMp2008017
   Phelan AL, 2020, JAMA-J AM MED ASSOC, V323, P709, DOI 10.1001/jama.2020.1097
   Phillips S, 2007, OCCUP MED-OXFORD, V57, P367, DOI 10.1093/occmed/kqm055
   Pieh C, 2021, PSYCHOSOM MED, V83, P328, DOI 10.1097/PSY.0000000000000871
   Pieh C, 2020, J PSYCHOSOM RES, V136, DOI 10.1016/j.jpsychores.2020.110186
   Pu J, 2017, J HEALTH PSYCHOL, V22, P1799, DOI 10.1177/1359105316636950
   Ramos V., 2020, CIENCIAMERICA, V9, P2
   Ramos-Huenteo V., 2020, CIENCIAM RICA, V9, P334
   Robalino M., 2005, HLTH CONDITIONS TEAC
   Sanz Vergel Ana Isabel, 2011, Med. segur. trab., V57, P115, DOI [10.4321/S0465-546X2011000500008, 10.4321/s0465-546x2011000500008]
   Shimazu A, 2009, J OCCUP HEALTH, V51, P239, DOI 10.1539/joh.L8160
   Sitvast J, 2017, SFNURS HLTH J, V1, P293, DOI [10.23959/sfnhj-1000002, DOI 10.23959/SFNHJ-1000002]
   Sokal L.J., 2020, INT J ED RES OPEN, V1, P100016, DOI [10.1016/j.ijedro.2020.100016, DOI 10.1016/J.IJEDRO.2020.100016]
   Stanton R, 2020, INT J ENV RES PUB HE, V17, DOI 10.3390/ijerph17114065
   Thulin E, 2019, SUSTAINABILITY-BASEL, V11, DOI 10.3390/su11113067
   TRAVERS CJ, 1993, WORK STRESS, V7, P203, DOI 10.1080/02678379308257062
   Vangelova K, 2018, INT J OCCUP MED ENV, V31, P593, DOI 10.13075/ijomeh.1896.01132
   Vega-Fernandez G, 2021, FRONT PUBLIC HEALTH, V9, DOI 10.3389/fpubh.2021.607318
   Tresierra CEV, 2020, REV ESP SALUD PUBLIC, V94
   Wang C, 2020, LANCET, V395, P470, DOI 10.1016/S0140-6736(20)30185-9
   Wang CY, 2021, PLOS ONE, V16, DOI 10.1371/journal.pone.0246824
   Wang HM, 2020, AM J MENS HEALTH, V14, DOI 10.1177/1557988320957522
   Wang Y, 2015, INT ARCH OCC ENV HEA, V88, P589, DOI 10.1007/s00420-014-0987-9
   Ware J. E., 1994, SF 36 PHYS MENTAL HL
   WARE JE, 1992, MED CARE, V30, P473, DOI 10.1097/00005650-199206000-00002
   Yang X, 2009, PUBLIC HEALTH, V123, P750, DOI 10.1016/j.puhe.2009.09.018
NR 61
TC 14
Z9 14
U1 10
U2 58
PU MDPI
PI BASEL
PA ST ALBAN-ANLAGE 66, CH-4052 BASEL, SWITZERLAND
EI 1660-4601
J9 INT J ENV RES PUB HE
JI Int. J. Environ. Res. Public Health
PD JUL
PY 2021
VL 18
IS 14
AR 7566
DI 10.3390/ijerph18147566
PG 11
WC Environmental Sciences; Public, Environmental & Occupational Health
WE Science Citation Index Expanded (SCI-EXPANDED); Social Science Citation Index (SSCI)
SC Environmental Sciences & Ecology; Public, Environmental & Occupational
   Health
GA TO3OE
UT WOS:000676824700001
PM 34300015
OA gold, Green Published
DA 2022-11-04
ER

PT J
AU Cui, XL
   He, YQ
   Gong, JB
   Luo, XR
   Liu, JB
AF Cui, Xilong
   He, Yuqiong
   Gong, Jingbo
   Luo, Xuerong
   Liu, Jianbo
TI Epidemiology of Sleep Disturbances and Their Effect on Psychological
   Distress During the COVID-19 Outbreak: A Large National Study in China
SO FRONTIERS IN PSYCHOLOGY
LA English
DT Article
DE COVID-19; sleep disturbances; gender difference; epidemiology;
   depression; anxiety; stress
ID MENTAL-HEALTH; DEPRESSION; INSOMNIA; STRESS; SEX; IMPACT; PREVALENCE;
   DISORDERS; OUTCOMES; GENDER
AB Background: The purpose of the current study was to assess the prevalence of sleep disturbances among Chinese people during the COVID-19 pandemic in a large national survey, analyze the relationship between sleep disturbances and mental health status, and explore the influencing factors of the relationship between sleep disturbances and mental health status. Methods: An online survey was accessed by 19,740 people throughout China from February 14 to 21, 2020. The survey included the Depression Anxiety Stress Scale-21 (DASS-21) to measure psychological distress and two questions about sleep disturbances. Logistic regression analyses and moderation analysis were performed. Results: (1) Among the 14,505 respondents included in analyses, 3,783 (26.08%) reported sleep disturbances at least 3 days during the past week. (2) Sleep disturbances increased the risk of depression, anxiety, and stress (p < 0.05). (3) Gender, age, education, occupation, frequency of attending to epidemic information, nervousness about supplies, receiving provisions of living necessities from the service department during the outbreak, number of correct responses to questions about the epidemic, and isolation/quarantine affected the risk of mental health problems among participants experiencing sleep disturbances (p < 0.05). (4) A moderation analysis found that sleep problems were more likely to affect depression, anxiety, and stress scores in men than women during the COVID-19 outbreak. Conclusion: During the COVID-19 outbreak, 26.08% people surveyed experienced sleep disturbances, and the presence of sleep disturbances was positively related to depression, anxiety, and stress, especially among front-line anti-epidemic workers, younger people, people living in isolation/quarantine, people with a college or greater education, and males.
C1 [Cui, Xilong; He, Yuqiong; Luo, Xuerong] Cent South Univ, Xiangya Hosp 2, Natl Clin Res Ctr Mental Disorders, Changsha, Hunan, Peoples R China.
   [Cui, Xilong; He, Yuqiong; Luo, Xuerong] Cent South Univ, Xiangya Hosp 2, Dept Psychaitry, Changsha, Hunan, Peoples R China.
   [Gong, Jingbo] Hunan Univ Chinese Med, Dept Appl Psychol, Changsha, Peoples R China.
   [Liu, Jianbo] Shenzhen Univ, Shenzhen Kangning Hosp, Shenzhen Mental Hlth Ctr, Dept Child Psychiat,Sch Mental Hlth, Shenzhen, Peoples R China.
RP Luo, XR (通讯作者)，Cent South Univ, Xiangya Hosp 2, Natl Clin Res Ctr Mental Disorders, Changsha, Hunan, Peoples R China.; Luo, XR (通讯作者)，Cent South Univ, Xiangya Hosp 2, Dept Psychaitry, Changsha, Hunan, Peoples R China.; Liu, JB (通讯作者)，Shenzhen Univ, Shenzhen Kangning Hosp, Shenzhen Mental Hlth Ctr, Dept Child Psychiat,Sch Mental Hlth, Shenzhen, Peoples R China.
EM luoxuerong@csu.edu.cn; liujianbo@csu.edu.cn
FU Guangdong Basic and Applied Basic Research Foundation [2019A1515110047];
   Medical Scientific Research Foundation of Guangdong Province of China
   [A2019155]; Sanming Project of Medicine in Shenzhen [SZSM201612079];
   Hunan Provincial Innovation Foundation for Post-graduate [CX20190159]
FX This study was supported by the Guangdong Basic and Applied Basic
   Research Foundation (2019A1515110047), Medical Scientific Research
   Foundation of Guangdong Province of China (A2019155), Sanming Project of
   Medicine in Shenzhen (SZSM201612079), and Hunan Provincial Innovation
   Foundation for Post-graduate (CX20190159). The funding body did not have
   any part in the design of the study; collection, analysis, and
   interpretation of data; and in writing the manuscript.
CR Ahmed MZ, 2020, ASIAN J PSYCHIATR, V51, DOI 10.1016/j.ajp.2020.102092
   Alvaro PK, 2013, SLEEP, V36, P1059, DOI 10.5665/sleep.2810
   Baglioni C, 2016, PSYCHOL BULL, V142, P969, DOI 10.1037/bul0000053
   Baldursdottir B, 2017, GLOB HEALTH PROMOT, V24, P14, DOI 10.1177/1757975915626112
   Bangasser DA, 2017, J NEUROSCI RES, V95, P75, DOI 10.1002/jnr.23812
   Bao YP, 2020, LANCET, V395, pE37, DOI 10.1016/S0140-6736(20)30309-3
   Buysse DJ, 2008, SLEEP, V31, P473, DOI 10.1093/sleep/31.4.473
   Cao XL, 2017, PLOS ONE, V12, DOI 10.1371/journal.pone.0170772
   Chan JFW, 2020, LANCET, V395, P514, DOI 10.1016/S0140-6736(20)30154-9
   Chen Wei, 2005, Zhonghua Yufang Yixue Zazhi, V39, P48
   Dahlgren A, 2005, SCAND J WORK ENV HEA, V31, P277, DOI 10.5271/sjweh.883
   Dalla C, 2005, NEUROSCIENCE, V135, P703, DOI 10.1016/j.neuroscience.2005.06.068
   Joao KAD, 2018, PSYCHIAT RES, V269, P244, DOI 10.1016/j.psychres.2018.08.020
   Exelmans L, 2016, SOC SCI MED, V148, P93, DOI 10.1016/j.socscimed.2015.11.037
   Fernandez-Mendoza J, 2013, CURR PSYCHIAT REP, V15, DOI 10.1007/s11920-013-0418-8
   Garfin DR, 2018, J PSYCHOSOM RES, V112, P107, DOI 10.1016/j.jpsychores.2018.05.017
   General Office of Health Commission Office of the State Administration of Traditional People's Republic of China, 2020, DIAGN TREATM NOV COR
   Goldstein-Piekarski AN, 2018, J COGNITIVE NEUROSCI, V30, P565, DOI 10.1162/jocn_a_01225
   [龚栩 Gong Xu], 2010, [中国临床心理学杂志, Chinese Journal of Clinical Psychology], V18, P443
   Hawryluck L, 2004, EMERG INFECT DIS, V10, P1206, DOI 10.3201/eid1007.030703
   Henry JD, 2005, BRIT J CLIN PSYCHOL, V44, P227, DOI 10.1348/014466505X29657
   Huang YE, 2020, PSYCHIAT RES, V288, DOI 10.1016/j.psychres.2020.112954
   Johnson EO, 2006, J PSYCHIATR RES, V40, P700, DOI 10.1016/j.jpsychires.2006.07.008
   Kechter A, 2019, BEHAV MED, V45, P240, DOI 10.1080/08964289.2018.1514362
   Lai JB, 2020, JAMA NETW OPEN, V3, DOI 10.1001/jamanetworkopen.2020.3976
   Lange T, 2010, ANN NY ACAD SCI, V1193, P48, DOI 10.1111/j.1749-6632.2009.05300.x
   Lauer SA, 2020, ANN INTERN MED, V172, P577, DOI 10.7326/M20-0504
   Liang YM, 2020, INT J ENV RES PUB HE, V17, DOI 10.3390/ijerph17186550
   Liu NQ, 2020, PSYCHIAT RES, V287, DOI 10.1016/j.psychres.2020.112921
   Lotfi M, 2020, CLIN CHIM ACTA, V508, P254, DOI 10.1016/j.cca.2020.05.044
   Lovibond P.F., 2002, MANUAL DEPRESSION AN
   LOVIBOND PF, 1995, BEHAV RES THER, V33, P335, DOI 10.1016/0005-7967(94)00075-U
   Mong JA, 2011, J NEUROSCI, V31, P16107, DOI 10.1523/JNEUROSCI.4175-11.2011
   Nakamura Y, 2020, TOHOKU J EXP MED, V251, P207, DOI 10.1620/tjem.251.207
   National Health Commission of the People's Republic of China, 2020, UPD NOV COR PNEUM 24
   Matud MP, 2019, INT J ENV RES PUB HE, V16, DOI 10.3390/ijerph16030341
   Rajkumar RP, 2020, ASIAN J PSYCHIATR, V52, DOI 10.1016/j.ajp.2020.102066
   Shen L, 2018, J YOUTH ADOLESCENCE, V47, P2584, DOI 10.1007/s10964-018-0899-1
   Shi L, 2020, JAMA NETW OPEN, V3, DOI 10.1001/jamanetworkopen.2020.14053
   Simola P, 2014, CHILD CARE HLTH DEV, V40, P60, DOI 10.1111/j.1365-2214.2012.01412.x
   Suh S, 2018, CURR PSYCHIAT REP, V20, DOI 10.1007/s11920-018-0940-9
   Tamrat R, 2014, J GEN INTERN MED, V29, P788, DOI 10.1007/s11606-013-2640-9
   Tang WJ, 2018, J PSYCHOSOM RES, V113, P22, DOI 10.1016/j.jpsychores.2018.07.006
   Teo Thompson S.H., 1996, WOMEN MANAGE REV, V11, P20, DOI DOI 10.1108/09649429610109299
   Tian SJ, 2020, J INFECTION, V80, P401, DOI 10.1016/j.jinf.2020.02.018
   Tsang HWH, 2004, EMERG INFECT DIS, V10, P1326
   Vindegaard N, 2020, BRAIN BEHAV IMMUN, V89, P531, DOI 10.1016/j.bbi.2020.05.048
   Voitsidis P, 2020, PSYCHIAT RES, V289, DOI 10.1016/j.psychres.2020.113076
   Wu Y, 2020, BMC PSYCHOL, V8, DOI 10.1186/s40359-020-00444-y
   Xiao H, 2020, MED SCI MONITOR, V26, DOI 10.12659/MSM.923549
   Zhang WR, 2020, PSYCHOTHER PSYCHOSOM, V89, P242, DOI 10.1159/000507639
NR 51
TC 3
Z9 3
U1 3
U2 22
PU FRONTIERS MEDIA SA
PI LAUSANNE
PA AVENUE DU TRIBUNAL FEDERAL 34, LAUSANNE, CH-1015, SWITZERLAND
SN 1664-1078
J9 FRONT PSYCHOL
JI Front. Psychol.
PD MAY 28
PY 2021
VL 12
AR 615867
DI 10.3389/fpsyg.2021.615867
PG 9
WC Psychology, Multidisciplinary
WE Social Science Citation Index (SSCI)
SC Psychology
GA SW4NA
UT WOS:000664492000001
PM 34177685
OA Green Published, gold
DA 2022-11-04
ER

PT J
AU Voicu, S
   Goury, A
   Lacoste-Palasset, T
   Malissin, I
   Fanet, L
   Souissi, S
   Busto, J
   Legros, V
   Sutterlin, L
   Naim, G
   M'Rad, A
   Pepin-Lehaleur, A
   Deye, N
   Mourvillier, B
   Megarbane, B
AF Voicu, Sebastian
   Goury, Antoine
   Lacoste-Palasset, Thomas
   Malissin, Isabelle
   Fanet, Lucie
   Souissi, Samar
   Busto, Julia
   Legros, Vincent
   Sutterlin, Laetitia
   Naim, Giulia
   M'Rad, Aymen
   Pepin-Lehaleur, Adrien
   Deye, Nicolas
   Mourvillier, Bruno
   Megarbane, Bruno
TI Dismal Survival in COVID-19 Patients Requiring ECMO as Rescue Therapy
   after Corticosteroid Failure
SO JOURNAL OF PERSONALIZED MEDICINE
LA English
DT Article
DE ARDS; COVID-19; corticosteroid; dexamethasone; ECMO; survival
ID EXTRACORPOREAL MEMBRANE-OXYGENATION; RESPIRATORY-DISTRESS-SYNDROME
AB (1) Background: COVID-19 may lead to refractory hypoxemia requiring venovenous extracorporeal membrane oxygenation (ECMO). Survival rate if ECMO is implemented as rescue therapy after corticosteroid failure is unknown. We aimed to investigate if ECMO implemented after failure of the full-recommended 10-day corticosteroid course can improve outcome. (2) Methods: We conducted a three-center cohort study including consecutive dexamethasone-treated COVID-19 patients requiring ECMO between 03/2020 and 05/2021. We compared survival at hospital discharge between patients implemented after (ECMO-after group) and before the end of the 10-day dexamethasone course (ECMO-before group). (3) Results: Forty patients (28M/12F; age, 57 years (51-62) (median (25th-75th percentiles)) were included, 28 (70%) in the ECMO-before and 12 (30%) in the ECMO-after group. In the ECMO-before group, 9/28 patients (32%) received the 6 mg/day dexamethasone regimen versus 12/12 (100%) in the ECMO-after group (p < 0.0001). The rest of the patients received an alternative dexamethasone regimen consisting of 20 mg/day during 5 days followed by 10 mg/day during 5 days. Patients in the ECMO-before group tended to be younger (57 years (51-59) versus 62 years (57-67), p = 0.053). In the ECMO-after group, no patient (0%) survived while 12 patients (43%) survived in the ECMO-before group (p = 0.007). (4) Conclusions: Survival is poor in COVID-19 patients requiring ECMO implemented after the full-recommended 10-day dexamethasone course. Since these patients may have developed a particularly severe presentation, new therapeutic strategies are urgently required.
C1 [Voicu, Sebastian; Lacoste-Palasset, Thomas; Malissin, Isabelle; Fanet, Lucie; Souissi, Samar; Sutterlin, Laetitia; Naim, Giulia; M'Rad, Aymen; Pepin-Lehaleur, Adrien; Deye, Nicolas; Megarbane, Bruno] Paris Univ, Lariboisiere Hosp, Dept Med & Toxicol Crit Care, INSERM UMRS 1144, F-75010 Paris, France.
   [Goury, Antoine; Busto, Julia; Mourvillier, Bruno] Robert Debre Univ Hosp, Med Crit Care Dept, F-51100 Reims, France.
   [Legros, Vincent] Maison Blanche Univ Hosp, Surg Crit Care Dept, F-51100 Reims, France.
RP Megarbane, B (通讯作者)，Paris Univ, Lariboisiere Hosp, Dept Med & Toxicol Crit Care, INSERM UMRS 1144, F-75010 Paris, France.
EM sebastian.voicu@aphp.fr; gouryantoine@gmail.com;
   thomas.lacoste-palasset@aphp.fr; isabelle.malissin@aphp.fr;
   lfanet@chu-reims.fr; samar.souissi@gmail.com; jbusto@chu-reims.fr;
   vlegros@chu-reims.fr; laetitia.sutterlin@aphp.fr; giulia.naim@aphp.fr;
   lfanet@chu-reims.fr; Adrien.Pepin-lehaleur@aphp.fr;
   Nicolas.deye@aphp.fr; bmourvillier@chu-reims.fr;
   bruno.megarbane@lrb.aphp.fr
OI Lacoste Palasset, Thomas/0000-0003-3543-6675; Megarbane,
   Bruno/0000-0002-2522-2764
CR Barbaro RP, 2021, LANCET, V398, P1230, DOI 10.1016/S0140-6736(21)01960-7
   Biancari F, 2021, J CARDIOTHOR VASC AN, V35, P1999, DOI 10.1053/j.jvca.2021.01.027
   Cano EJ, 2021, CHEST, V159, P1019, DOI 10.1016/j.chest.2020.10.054
   Combes A, 2018, NEW ENGL J MED, V378, P1965, DOI 10.1056/NEJMoa1800385
   Giraud R, 2021, PHYSIOL REP, V9, DOI 10.14814/phy2.14715
   Gordon Anthony C., 2021, New England Journal of Medicine, V384, DOI 10.1056/NEJMoa2100433
   Guerin C, 2013, NEW ENGL J MED, V368, P2159, DOI 10.1056/NEJMoa1214103
   Horby P, 2021, NEW ENGL J MED, V384, P693, DOI [10.1056/NEJMoa2021436, 10.1056/NEJMoa2022926]
   Lebreton G, 2021, LANCET RESP MED, V9, pE62, DOI 10.1016/S2213-2600(21)00096-5
   Zuniga MAL, 2021, PLOS ONE, V16, DOI 10.1371/journal.pone.0243964
   Meyerowitz EA, 2021, CLIN INFECT DIS, V72, pE1130, DOI 10.1093/cid/ciaa1759
   Munch MW, 2021, JAMA-J AM MED ASSOC, V326, P1807, DOI 10.1001/jama.2021.18295
   Pinzon MA, 2021, PLOS ONE, V16, DOI 10.1371/journal.pone.0252057
   Ranieri VM, 2012, JAMA-J AM MED ASSOC, V307, P2526, DOI 10.1001/jama.2012.5669
   Schmidt M, 2020, LANCET RESP MED, V8, P1121, DOI 10.1016/S2213-2600(20)30328-3
   So C, 2020, RESPIROL CASE REP, V8, DOI 10.1002/rcr2.596
   Villar J, 2020, LANCET RESP MED, V8, P267, DOI 10.1016/S2213-2600(19)30417-5
   Vincent JL, 1996, INTENS CARE MED, V22, P707, DOI 10.1007/s001340050156
   Walter K, 2021, JAMA-J AM MED ASSOC, V326, P14, DOI 10.1001/jama.2021.9363
NR 19
TC 1
Z9 1
U1 0
U2 1
PU MDPI
PI BASEL
PA ST ALBAN-ANLAGE 66, CH-4052 BASEL, SWITZERLAND
EI 2075-4426
J9 J PERS MED
JI J. Pers. Med.
PD NOV
PY 2021
VL 11
IS 11
AR 1238
DI 10.3390/jpm11111238
PG 12
WC Health Care Sciences & Services; Medicine, General & Internal
WE Science Citation Index Expanded (SCI-EXPANDED)
SC Health Care Sciences & Services; General & Internal Medicine
GA XK0PW
UT WOS:000727179000001
PM 34834590
OA Green Published, gold
DA 2022-11-04
ER

PT J
AU De Man, J
   Smith, MR
   Schneider, M
   Tabana, H
AF De Man, Jeroen
   Smith, Mario R.
   Schneider, Marguerite
   Tabana, Hanani
TI An exploration of the impact of COVID-19 on mental health in South
   Africa
SO PSYCHOLOGY HEALTH & MEDICINE
LA English
DT Article
DE COVID-19; containment measures; South Africa; mental health; anxiety;
   depression; vulnerable populations
ID DEPRESSION; VALIDITY; PHQ-9
AB In response to the COVID-19 pandemic, South Africa implemented a strict stay-at-home order. The mental health effects of the pandemic and related containment measures are minimally documented in this region. This study examines the association between COVID-19 related stressors and mental health during a strict stay-at-home order in South Africa. A total of 860 self-selected participants residing in the Western Cape province completed an online survey from 20-31 May 2020. This sample consisted mainly of higher socioeconomic and higher educated segments of the population. Structural equation modelling was used to assess how sociodemographic factors, membership of vulnerable groups and COVID-19 related stressors were associated with PHQ-9 (depression) and GAD-7 (anxiety) scores. 46.0% and 47.2% of participants met the diagnostic threshold of anxiety and depressive disorder, respectively. Considerable daily life repercussions were linked to these scores. Among these participants, less than 20% consulted a formal practitioner and this was 12% for participants without a pre-existing mental health condition. Distress related to containment measures and distress about being infected were significantly associated with more anxiety and depressive symptoms. Having a pre-existing mental health condition was associated with poorer mental health, but being an active health worker was not. Younger age, being female, and living in a non-rural area were associated with poorer mental health. Our findings suggest a considerable mental health impact of this pandemic and related containment measures, but low attendance of mental health services. The accessibility to tailored mental health support is essential under these circumstances, especially for vulnerable groups.
C1 [De Man, Jeroen] Univ Antwerp, Dept Family Med & Populat Hlth, Antwerp, Belgium.
   [Smith, Mario R.] Univ Western Cape, Dept Psychol, Cape Town, South Africa.
   [Schneider, Marguerite] Univ Cape Town, Alan J Flisher Ctr Publ Mental Hlth, Cape Town, South Africa.
   [Tabana, Hanani] Univ Western Cape, Sch Publ Hlth, Cape Town, South Africa.
RP De Man, J (通讯作者)，Univ Antwerp, Dept Family Med & Populat Hlth, Antwerp, Belgium.
EM Jeroen.DeMan@uantwerpen.be
RI De Man, Jeroen/AAI-2108-2019
OI De Man, Jeroen/0000-0002-3196-8757; Tabana, Hanani/0000-0003-1576-2238;
   Schneider, Marguerite/0000-0002-1223-1266
FU Faculty of Medicine and Health Sciences of the University of Antwerp
   [37025]
FX This work was supported by the Faculty of Medicine and Health Sciences
   of the University of Antwerp [37025].
CR Bhana A, 2015, BMC PSYCHIATRY, V15, DOI 10.1186/s12888-015-0503-0
   Cholera R, 2014, J AFFECT DISORDERS, V167, P160, DOI [10.1016/j.jad.2014.06.003, 10.1016/]
   De Man J, 2021, FRONT PSYCHOL, V12, DOI 10.3389/fpsyg.2021.676398
   De Man J, 2021, BMJ OPEN, V11, DOI 10.1136/bmjopen-2020-043866
   De Man J, 2021, ARCH PUBLIC HEALTH, V79, DOI 10.1186/s13690-020-00522-y
   Department of health, 2020, SA COR VIR ONL PORT
   Department of health, 2020, SAS COVID 19 EP TREN
   Galea S, 2020, JAMA INTERN MED, V180, P817, DOI 10.1001/jamainternmed.2020.1562
   Hamadani JD, 2020, LANCET GLOB HEALTH, V8, pE1380, DOI 10.1016/S2214-109X(20)30366-1
   Henn C., 2019, SA J IND PSYCHOL, V45, DOI 10.4102/sajip.v45i0.1663
   Holmes EA, 2020, LANCET PSYCHIAT, V7, P547, DOI 10.1016/S2215-0366(20)30168-1
   Hu LT, 1999, STRUCT EQU MODELING, V6, P1, DOI 10.1080/10705519909540118
   Huang YQ, 2022, POLICY STUD-UK, V43, P578, DOI 10.1080/01442872.2020.1865529
   Johns Hopkins University, 2020, COVID 19 MAP COR RES
   Kroenke K, 2001, J GEN INTERN MED, V16, P606, DOI 10.1046/j.1525-1497.2001.016009606.x
   Manea L, 2012, CAN MED ASSOC J, V184, pE191, DOI 10.1503/cmaj.110829
   Marroquin B, 2020, PSYCHIAT RES, V293, DOI 10.1016/j.psychres.2020.113419
   Ozdin S, 2020, INT J SOC PSYCHIATR, V66, P504, DOI 10.1177/0020764020927051
   Plummer F, 2016, GEN HOSP PSYCHIAT, V39, P24, DOI 10.1016/j.genhosppsych.2015.11.005
   Qiu JY, 2020, GEN PSYCHIAT, V33, DOI 10.1136/gpsych-2020-100213
   Rosseel Y, 2012, J STAT SOFTW, V48, P1, DOI 10.18637/jss.v048.i02
   SALARI N, 2020, GLOBALIZATION HEALTH, V16, DOI [DOI 10.1186/S12992-020-00589-W, 10.1186/s12992-020-00589-w]
   Sankoh O, 2018, LANCET GLOB HEALTH, V6, pE954, DOI 10.1016/S2214-109X(18)30303-6
   Spitzer RL, 2006, ARCH INTERN MED, V166, P1092, DOI 10.1001/archinte.166.10.1092
   Vigo D, 2020, JAMA PSYCHIAT, V77, P1207, DOI 10.1001/jamapsychiatry.2020.2174
   Vindegaard N, 2020, BRAIN BEHAV IMMUN, V89, P531, DOI 10.1016/j.bbi.2020.05.048
   Wang YN, 2021, PSYCHOL HEALTH MED, V26, P13, DOI 10.1080/13548506.2020.1746817
NR 27
TC 5
Z9 5
U1 2
U2 6
PU ROUTLEDGE JOURNALS, TAYLOR & FRANCIS LTD
PI ABINGDON
PA 2-4 PARK SQUARE, MILTON PARK, ABINGDON OX14 4RN, OXON, ENGLAND
SN 1354-8506
EI 1465-3966
J9 PSYCHOL HEALTH MED
JI Psychol. Health Med.
PD JAN 2
PY 2022
VL 27
IS 1
BP 120
EP 130
DI 10.1080/13548506.2021.1954671
EA JUL 2021
PG 11
WC Public, Environmental & Occupational Health
WE Science Citation Index Expanded (SCI-EXPANDED); Social Science Citation Index (SSCI)
SC Public, Environmental & Occupational Health
GA YD0BC
UT WOS:000678394400001
PM 34319182
DA 2022-11-04
ER

PT J
AU Eales, L
   Ferguson, GM
   Gillespie, S
   Smoyer, S
   Carlson, SM
AF Eales, Lauren
   Ferguson, Gail M.
   Gillespie, Sarah
   Smoyer, Shelby
   Carlson, Stephanie M.
TI Family Resilience and Psychological Distress in the COVID-19 Pandemic: A
   Mixed Methods Study
SO DEVELOPMENTAL PSYCHOLOGY
LA English
DT Article
DE COVID-19; family dynamics; family routines; parenting; psychological
   distress
ID PARENTAL MEDIATION; SCALE; TELEVISION; MULTILEVEL; ROUTINES; RITUALS;
   STYLES; TRUST; RISK
AB Many changes were thrust upon families by the COVID-19 pandemic, including mandated quarantines, social distancing, transitions to distance learning for children, and remote work. The current study used mixed methods to examine the challenges and resilience of families in the United States during the pandemic (May-July 2020), as well as predictors and moderators of parent/child psychological distress. Our sample included 469 parents (459 mothers) of children aged similar to 2-13 years (239 girls, 228 boys, one nonbinary child, one "prefer not to answer" selection), who completed an online survey with closed-ended and open-ended portions. The sample had middle-to-high socioeconomic status and 86% of families were White/non-Hispanic. Qualitative (content and thematic analyses) and quantitative (descriptive statistics and regressions) findings revealed that, even in this relatively privileged sample, parents and families were experiencing struggles in many life domains (e.g., family, school) and shifts in family dynamics and routines, which were related to emotional and mental health. Families experienced many changes in their lives, some positive and some negative, and often exhibited resilience through managing these changes. Our moderation analyses indicated that COVID-19's daily impact was significantly associated with psychological distress for children and parents, and this association was stronger for older versus younger children. Less active/instructive parental media mediation was also related to less child psychological distress. Moving forward, practitioners can focus on preventive efforts including psychoeducation regarding healthy outlets for negative emotions during COVID-19, and practical help troubleshooting childcare and health care challenges impacting many families.
C1 [Eales, Lauren; Ferguson, Gail M.; Gillespie, Sarah; Smoyer, Shelby; Carlson, Stephanie M.] Univ Minnesota Twin Cities, Inst Child Dev, 51 East River Pkwy, Minneapolis, MN 55455 USA.
RP Eales, L (通讯作者)，Univ Minnesota Twin Cities, Inst Child Dev, 51 East River Pkwy, Minneapolis, MN 55455 USA.
EM eales009@umn.edu
OI Eales, Lauren/0000-0003-2425-9853; Carlson, Stephanie
   M/0000-0002-7731-9250; Gillespie, Sarah/0000-0002-9552-4602
CR [Anonymous], 2020, ALCHEMY US HUMANS MA
   Barkin S, 2006, ARCH PEDIAT ADOL MED, V160, P395, DOI 10.1001/archpedi.160.4.395
   Black K, 2008, J FAM NURS, V14, P33, DOI 10.1177/1074840707312237
   Bloom N., 2022, 30292 NBER
   Braun V., 2006, QUAL RES PSYCHOL, V3, P77, DOI 10.1191/1478088706qp063oa
   Brazendale K, 2017, INT J BEHAV NUTR PHY, V14, DOI 10.1186/s12966-017-0555-2
   Bromet E., 2020, CORONAVIRUS HLTH IMP
   Brown SM, 2020, CHILD ABUSE NEGLECT, V110, DOI 10.1016/j.chiabu.2020.104699
   Buijzen M, 2005, J BROADCAST ELECTRON, V49, P153, DOI 10.1207/s15506878jobem4902_1
   Buijzen M, 2007, COMMUN RES, V34, P212, DOI 10.1177/0093650206298070
   Carey G., 2020, KIDSCREEN
   Clark LA, 1995, PSYCHOL ASSESSMENT, V7, P309, DOI 10.1037/1040-3590.7.3.309
   Cluver L, 2020, LANCET, V395, pE64, DOI 10.1016/S0140-6736(20)30736-4
   Collins C, 2021, GENDER WORK ORGAN, V28, P101, DOI 10.1111/gwao.12506
   Creswell J., 2018, DESIGNING CONDUCTING, V3
   Daks JS, 2020, J CONTEXT BEHAV SCI, V18, P16, DOI 10.1016/j.jcbs.2020.08.003
   Daly M., 2020, PSYCHOL MED, P1, DOI [10.1017/S0033291720004432, DOI 10.1017/S0033291720004432]
   De Los Reyes A, 2005, PSYCHOL BULL, V131, P483, DOI 10.1037/0033-2909.131.4.483
   Dhanani LY, 2020, FRONT PSYCHOL, V11, DOI 10.3389/fpsyg.2020.560828
   DiMaggio C, 2006, ACAD EMERG MED, V13, P559, DOI [10.1111/j.1553-2712.2006.tb01008.x, 10.1197/j.aem.2005.11.083]
   Eales L., CHILD DEV
   Edwards C., 2020, NEW YORK TIMES 0527
   Eldridge K., 2020, KOMO NEWS 0918
   Fiese BH, 2002, J FAM PSYCHOL, V16, P381, DOI 10.1037//0893-3200.16.4.381
   FRANCO JN, 1983, J GEN PSYCHOL, V108, P175, DOI 10.1080/00221309.1983.9711491
   Gassman-Pines A, 2020, PEDIATRICS, V146, DOI 10.1542/peds.2020-007294
   Grose, 2020, NEW YORK TIMES
   Hale T, 2021, NAT HUM BEHAV, V5, P529, DOI 10.1038/s41562-021-01079-8
   Han Q., 2020, TRUST GOVT ITS ASS H, DOI 10.31234/osf.io/p5gns
   Harkness A, 2020, PANDEMIC STRESS INDE
   Heid M., 2020, TIME
   Hill CE, 2005, J COUNS PSYCHOL, V52, P196, DOI 10.1037/0022-0167.52.2.196
   Hommerich C, 2012, INT J JPN SOCIOL, V21, P46, DOI 10.1111/j.1475-6781.2012.01169.x
   Hudson J, 2006, KYKLOS, V59, P43, DOI 10.1111/j.1467-6435.2006.00319.x
   IJntema R, 2020, PSYCHOL RESILIENCE W
   Jenkins J, 2012, J CHILD PSYCHOL PSYC, V53, P622, DOI 10.1111/j.1469-7610.2011.02484.x
   Kroenke K, 2009, PSYCHOSOMATICS, V50, P613, DOI 10.1176/appi.psy.50.6.613
   Luhmann M, 2012, J PERS SOC PSYCHOL, V102, P592, DOI 10.1037/a0025948
   Mandell J., 2020, WASH POST
   MARTINEZ R, 1984, HISPANIC J BEHAV SCI, V6, P103, DOI 10.1177/07399863840062001
   Masten Ann S, 2020, Advers Resil Sci, V1, P95, DOI 10.1007/s42844-020-00010-w
   Masten AS, 2016, EUR J DEV PSYCHOL, V13, P297, DOI 10.1080/17405629.2016.1147344
   McAdams RM, 2021, PEDIATR RES, V89, P1317, DOI 10.1038/s41390-020-1066-4
   Mendoza K., 2009, J MEDIA LITERACY ED, V1, P28
   Merrick JS, 2020, CHILDREN-BASEL, V7, DOI 10.3390/children7040033
   Meunier JC, 2013, CHILD DEV, V84, P1594, DOI 10.1111/cdev.12066
   Minuchin S., 1974, FAMILIES FAMILY THER
   Mitchell A., 2020, AMERICANS RATE CDC H
   Nathanson AI, 2002, MEDIA PSYCHOL, V4, P207, DOI 10.1207/S1532785XMEP0403_01
   National Institute of Health, 2020, ENV INFL CHILD HLTH
   Novomestky F., 2015, **DATA OBJECT**
   NYU Langone Health, 2020, SCH OUT PAR GUID M C
   Pfefferbaum B, 2020, NEW ENGL J MED, V383, P510, DOI 10.1056/NEJMp2008017
   Power K., 2020, Sustainability: Science, Practice & Policy, V17, P67, DOI 10.1080/15487733.2020.1776561
   Prime H, 2020, AM PSYCHOL, V75, P631, DOI 10.1037/amp0000660
   RAPID-EC Project, 2020, SOM GOTT GIV
   Restubog SLD, 2020, J VOCAT BEHAV, V119, DOI 10.1016/j.jvb.2020.103440
   REYNOLDS WM, 1982, J CLIN PSYCHOL, V38, P119, DOI 10.1002/1097-4679(198201)38:1<119::AID-JCLP2270380118>3.0.CO;2-I
   RobbGrieco M., 2009, MEDIA USE ACAD ACHIE
   Roser M., 2020, CORONAVIRUS PANDEMIC
   RUSSELL JA, 1980, J PERS SOC PSYCHOL, V39, P1161, DOI 10.1037/h0077714
   Saldana J., 2015, CODING MANUAL QUALIT
   Selden TM, 2020, HEALTH AFFAIR, V39, P1624, DOI 10.1377/hlthaff.2020.00897
   Spagnola M, 2007, INFANT YOUNG CHILD, V20, P284, DOI 10.1097/01.IYC.0000290352.32170.5a
   Thomason M. E, 2020, COPE CORONAVIRUS PER
   TOOTHMAKER LE, 1994, J OPER RES SOC, V45, P119
   U.S. Global Leadership Coalition, 2022, COVID 19 BRIEF IMPAC
   Valkenburg PM, 1999, J BROADCAST ELECTRON, V43, P52
   Walsh F., 2015, STRENGTHENING FAMILY
   Whisman, 2019, APA HDB CONT FAMILY, P223, DOI [DOI 10.1037/0000099-013, 10.1037/0000099-013]
   World Health Organization, 2020, ARCH WHO TIM COVID 1
   Yik M, 2011, EMOTION, V11, P705, DOI 10.1037/a0023980
   Zubrod, 2020, SOCIAL PSYCHOL MEASU, DOI [10.31234/osf.io/z2x9a, DOI 10.31234/OSF.IO/Z2X9A]
NR 73
TC 14
Z9 14
U1 17
U2 34
PU AMER PSYCHOLOGICAL ASSOC
PI WASHINGTON
PA 750 FIRST ST NE, WASHINGTON, DC 20002-4242 USA
SN 0012-1649
EI 1939-0599
J9 DEV PSYCHOL
JI Dev. Psychol.
PD OCT
PY 2021
VL 57
IS 10
SI SI
BP 1563
EP 1581
DI 10.1037/dev0001221
PG 19
WC Psychology, Developmental
WE Social Science Citation Index (SSCI)
SC Psychology
GA XE9GB
UT WOS:000723689000002
PM 34807681
OA Green Accepted
DA 2022-11-04
ER

PT J
AU Nguyen, KH
   Srivastav, A
   Vaish, A
   Singleton, JA
AF Nguyen, Kimberly H.
   Srivastav, Anup
   Vaish, Akhil
   Singleton, James A.
TI Population Attributable Fraction of Nonvaccination of Child and
   Adolescent Vaccines Attributed to Parental Vaccine Hesitancy, 2018-2019
SO AMERICAN JOURNAL OF EPIDEMIOLOGY
LA English
DT Article
DE childhood vaccines; population attributable fraction; vaccine
   confidence; vaccine hesitancy
ID UNITED-STATES; ASSOCIATION; PERTUSSIS; COVERAGE
AB Understanding the role of vaccine hesitancy in undervaccination or nonvaccination of childhood vaccines is important for increasing vaccine confidence and uptake. We used data from April to June interviews in the 2018 and 2019 National Immunization Survey-Flu (n = 78,725, United States), a nationally representative cross-sectional household cellular telephone survey. We determined the adjusted population attributable fraction (PAF) for each recommended childhood vaccine to assess the contribution of vaccine hesitancy to the observed nonvaccination level. Hesitancy is defined as being somewhat or very hesitant toward childhood vaccines. Furthermore, we assessed the PAF of nonvaccination for influenza according to sociodemographic characteristics, Department of Health and Human Services region, and state. The proportion of nonvaccination attributed to parental vaccine hesitancy was lowest for hepatitis B birth dose vaccine (6.5%) and highest for >= 3-dose diphtheria and tetanus toxoids and acellular pertussis vaccine (31.3%). The PAF of influenza nonvaccination was highest for non-Hispanic Black populations (15.4%), households with high educational (17.7%) and income (16.5%) levels, and urban areas (16.1%). Among states, PAF ranged from 25.4% (New Hampshire) to 7.5% (Louisiana). Implementing strategies to increase vaccination confidence and uptake are important, particularly during the coronavirus disease 2019 pandemic.
C1 [Nguyen, Kimberly H.; Singleton, James A.] Ctr Dis Control & Prevent, Natl Ctr Immunizat & Resp Dis, Atlanta, GA 30329 USA.
   [Srivastav, Anup] Leidos Inc, Atlanta, GA USA.
   [Vaish, Akhil] RTI Int, Res Triangle Pk, NC USA.
RP Nguyen, KH (通讯作者)，Ctr Dis Control & Prevent, Natl Ctr Immunizat & Resp Dis, Atlanta, GA 30329 USA.
EM khnguyen1004@gmail.com
OI Vaish, Akhil/0000-0001-8192-1378
CR [Anonymous], NBC NEWS
   Atwell JE, 2014, PEDIATRICS, V134, P602, DOI 10.1542/peds.2014-1883
   Bedford H, 2018, VACCINE, V36, P6556, DOI 10.1016/j.vaccine.2017.08.004
   Brewer NT, 2021, PEDIATRICS, V147, DOI 10.1542/peds.2021-051391A
   Centers for Disease Control and Prevention, US GUID 2018 PUBL US
   Centers for Disease Control and Prevention, 2020, US GUID 2019 PUBL US
   Centers for Disease Control and Prevention, MAK STRONG FLU VACC
   Centers for Disease Control and Prevention, HUM PART PROT CDC RE
   Centers for Disease Control and Prevention, VACC CONF
   Department of Health and Human Services, REG OFF
   Elam-Evans LD, 2020, MMWR-MORBID MORTAL W, V69, P1109, DOI 10.15585/mmwr.mm6933a1
   Esposito S, 2014, CLIN MICROBIOL INFEC, V20, P25, DOI 10.1111/1469-0691.12447
   Gowda C, 2013, HUM VACC IMMUNOTHER, V9, P1755, DOI 10.4161/hv.25085
   Greenland S, 2015, ANN EPIDEMIOL, V25, P155, DOI 10.1016/j.annepidem.2014.11.005
   Grohskopf LA, 2020, MMWR RECOMM REP, V69, P1, DOI 10.15585/mmwr.rr6908a1
   Hill HA, 2020, MMWR-MORBID MORTAL W, V69, P1505, DOI 10.15585/mmwr.mm6942a1
   Kennedy A, 2011, HEALTH AFFAIR, V30, P1151, DOI 10.1377/hlthaff.2011.0396
   Kleinbaum DG., 1991, EPIDEMIOLOGIC RES PR
   Mbaeyi S, 2020, PEDIATRICS, V145, DOI 10.1542/peds.2020-0390
   Nadeau JA, 2015, J PEDIATR-US, V166, P151, DOI 10.1016/j.jpeds.2014.09.013
   National Center for Health Statistics, 2020, COGN EV SURV IT REL
   Nguyen KH, 2022, AM J PREV MED, V62, P367, DOI 10.1016/j.amepre.2021.08.015
   Nguyen KH, 2021, VACCINE, V39, P2416, DOI 10.1016/j.vaccine.2021.03.048
   Office of Disease Prevention and Health Promotion, 2020, HLTH PEOPL
   Patel M, 2019, MMWR-MORBID MORTAL W, V68, P893, DOI 10.15585/mmwr.mm6840e2
   Robinson CL, 2020, MMWR-MORBID MORTAL W, V69, P130, DOI 10.15585/mmwr.mm6905a3
   Salmon DA, 2015, AM J PREV MED, V49, pS391, DOI 10.1016/j.amepre.2015.06.009
   Santibanez TA, 2020, PEDIATRICS, V146, DOI 10.1542/peds.2020-007609
   Singer BD, 2020, SCI ADV, V6, DOI 10.1126/sciadv.abd0086
   Solomon DA, 2020, JAMA-J AM MED ASSOC, V324, P1342, DOI 10.1001/jama.2020.14661
   Strelitz B, 2015, VACCINE, V33, P1802, DOI 10.1016/j.vaccine.2015.02.034
   U.S. Census Bureau, POV THRESH
   U.S. Census Bureau, METR MICR
   Vaish AK., 2017, CONFIDENCE INTERVALS, P1350
   Wallace AS, 2014, VACCINE, V32, P5301, DOI 10.1016/j.vaccine.2014.07.076
   WHO, IMPR VACC DEM ADDR H
NR 36
TC 0
Z9 0
U1 1
U2 1
PU OXFORD UNIV PRESS INC
PI CARY
PA JOURNALS DEPT, 2001 EVANS RD, CARY, NC 27513 USA
SN 0002-9262
EI 1476-6256
J9 AM J EPIDEMIOL
JI Am. J. Epidemiol.
PD AUG 22
PY 2022
VL 191
IS 9
BP 1626
EP 1635
DI 10.1093/aje/kwac049
EA MAR 2022
PG 10
WC Public, Environmental & Occupational Health
WE Science Citation Index Expanded (SCI-EXPANDED)
SC Public, Environmental & Occupational Health
GA 4G0NV
UT WOS:000834303700001
PM 35292806
OA Green Accepted
DA 2022-11-04
ER

PT J
AU Wood, J
   Quinn-Nilas, C
   McKay, A
   Wentland, J
AF Wood, Jessica
   Quinn-Nilas, Christopher
   McKay, Alexander
   Wentland, Jocelyn
TI Perceived impact of COVID-19 on sexual health and access to sexual
   health services among university students in Canada
SO CANADIAN JOURNAL OF HUMAN SEXUALITY
LA English
DT Article
DE COVID-19; sexual health; sexual health services; university students;
   well-being; young adults
AB We examined the perceived impact of the COVID-19 pandemic on sexual health, sexual behaviour, well-being, and access to sexual health services among university students in Canada. Between December 2020 and January 2021, 1504 university students across Canada completed an online survey focused on overall sexual health, well-being, solitary sexual behaviours, partnered sexual interactions, and access to sexual health services. The survey was designed by the Sex Information & Education Council of Canada and administered by the Leger polling company. Reported levels of overall sexual health were high. Cisgender women reported significantly greater scores of COVID-19-related stress compared to cisgender men; LGBQ+ students had higher levels of stress compared to heterosexual participants. Overall, solitary sexual behaviours (i.e., masturbation, porn use, vibrator use) remained unchanged or were perceived to increase compared to the time before the pandemic. Cisgender men reported higher scores (i.e., greater perceived increases) on masturbation and porn use than cisgender women. Frequency of sex with casual partners was perceived as similar or lower than what was usual before the pandemic, and most participants did not engage in sex where the close personal contact put them or their partner at risk for COVID-19. Declines in access were reported for all sexual health care services surveyed, with cisgender women and students of colour more likely to report decreased access to services. Results highlight the need for targeted public health messaging regarding sexual behaviour, investment in sexual health services, and supports tailored to the needs of women, LGBTQ+ individuals, and people of colour.
C1 [Wood, Jessica; McKay, Alexander; Wentland, Jocelyn] Sex Informat & Educ Council Canada, Toronto, ON, Canada.
   [Quinn-Nilas, Christopher] Univ Waterloo, Dept Psychol, Waterloo, ON, Canada.
RP Wood, J (通讯作者)，Sex Informat & Educ Council Canada SIECCAN, 235 Danforth Ave,Suite 400, Toronto, ON M4C 5R1, Canada.
EM jessicawood@sieccan.org
FU Merck
FX Data from the current study is derived from the Sex Information &
   Education Council of Canada's (SIECCAN) Canadian Uni versity Student HPV
   Awareness Project. Funding for this project was provided by Merck. The
   funders had no role in the design of the study, data collection,
   analysis, interpretation of results, preparation or review of the
   manuscript, or in the decision to submit the manuscript for publication.
CR Ablona A., 2020, SEX TIME COVID 19 PR
   Arora A., 2021, STAT CAN, P52
   BC Centre for Disease Control , 2021, COV 19 SEX
   Burki T, 2020, LANCET INFECT DIS, V20, P904, DOI 10.1016/S1473-3099(20)30568-5
   Choudhri Y, 2018, Can Commun Dis Rep, V44, P37, DOI 10.14745/ccdr.v44i02a01
   Cito G, 2021, UROLOGY, V147, P37, DOI 10.1016/j.urology.2020.06.101
   Coombe J, 2021, SEX TRANSM INFECT, V97, P357, DOI 10.1136/sextrans-2020-054688
   Dawson SJ, 2019, ARCH SEX BEHAV, V48, P2403, DOI 10.1007/s10508-019-1451-4
   Doring N, 2020, ARCH SEX BEHAV, V49, P2765, DOI 10.1007/s10508-020-01790-z
   Garriguet D., 2021, PORTRAIT YOUTH CANAD
   Government of Canada, 2021, HAS COVID 19 IMP DEL
   Government of Canada, 2021, COR DIS COVID 19 PRE
   Hawke LD, 2021, PSYCHOL SEX ORIENTAT, V8, P180, DOI 10.1037/sgd0000467
   Husky MM, 2020, COMPR PSYCHIAT, V102, DOI 10.1016/j.comppsych.2020.152191
   Jenkins EK, 2021, PREV MED, V145, DOI 10.1016/j.ypmed.2020.106333
   Kumar N, 2021, SEX TRANSM INFECT, V97, P402, DOI 10.1136/sextrans-2020-054896
   Li WR, 2020, J SEX MED, V17, P1225, DOI 10.1016/j.jsxm.2020.04.380
   Lindberg LD, 2020, PERSPECT SEX REPRO H, V52, P75, DOI 10.1363/psrh.12151
   Lokot M, 2020, SEX REPROD HLTH MATT, V28, DOI 10.1080/26410397.2020.1764748
   Luna Z, 2013, ANNU REV LAW SOC SCI, V9, P327, DOI 10.1146/annurev-lawsocsci-102612-134037
   Milhausen R., 2020, VIRT M SOC SCI STUD
   Milhausen R.R., 2013, CAN J HUM SEX, V22, P142, DOI [DOI 10.3138/CJHS.2316, 10.3138/cjhs.2316]
   Nagendra G, 2020, SEX TRANSM DIS, V47, P434, DOI 10.1097/OLQ.0000000000001198
   Nelson KM, 2020, J ADOLESCENT HEALTH, V67, P756, DOI 10.1016/j.jadohealth.2020.08.027
   Nwachukwu I, 2020, INT J ENV RES PUB HE, V17, DOI 10.3390/ijerph17176366
   O'Handley B., 2020, COVID 19 PANDEMIC LG
   Phillips G, 2020, LGBT HEALTH, V7, P279, DOI 10.1089/lgbt.2020.0187
   Public Health Agency Of Canada, 2019, REP SEX TRANSM INF C
   Rotermann M, 2020, HEALTH REP, V31, P3, DOI 10.25318/82-003-x202000900001-eng
   Salerno JP, 2020, PUBLIC HEALTH REP, V135, P721, DOI 10.1177/0033354920954511
   Sanchez TH, 2020, AIDS BEHAV, V24, P2024, DOI 10.1007/s10461-020-02894-2
   Shanahan L, 2022, PSYCHOL MED, V52, P824, DOI 10.1017/S003329172000241X
   SIECCAN, 2019, CANADIAN GUIDELINES
   SIECCAN , 2021, AD ONG COVID 19 PAND
   SIECCAN/Trojan , 2020, SEX HLTH COVID 19
   SIECCAN/Trojan, 2019, NAT U STUD SEX HLTH
   Society of Obstetricians and Gynaecologists of Canada , 2020, LOV DANG TIM SEX COV
   Statistics Canada, 2020, COVID 19 CAN 6 MONTH
   Tai DBG, 2021, CLIN INFECT DIS, V72, P703, DOI 10.1093/cid/ciaa815
   Thomson-Glover R, 2020, SEX TRANSM INFECT, V96, P473, DOI 10.1136/sextrans-2020-054699
   Wiederman MW, 1999, J SEX RES, V36, P59, DOI 10.1080/00224499909551968
NR 41
TC 1
Z9 1
U1 2
U2 3
PU UNIV TORONTO PRESS INC
PI TORONTO
PA JOURNALS DIVISION, 5201 DUFFERIN ST, DOWNSVIEW, TORONTO, ON M3H 5T8,
   CANADA
SN 1188-4517
EI 2291-7063
J9 CAN J HUM SEX
JI Can. J. Hum. Sex.
PD APR 1
PY 2022
VL 31
IS 1
BP 79
EP 90
DI 10.3138/cjhs.2021-0038
EA NOV 2021
PG 12
WC Public, Environmental & Occupational Health
WE Emerging Sources Citation Index (ESCI)
SC Public, Environmental & Occupational Health
GA 1H3DG
UT WOS:000747984300001
DA 2022-11-04
ER

PT J
AU Santana, CLA
   Manfrinato, CV
   Souza, PRP
   Marino, A
   Conde, VF
   Stedefeldt, E
   Tomita, LY
   Franco, MD
AF Santana, C. L. A.
   Manfrinato, C., V
   Souza, P. R. P.
   Marino, A.
   Conde, V. F.
   Stedefeldt, E.
   Tomita, L. Y.
   Franco, M. do Carmo
TI Psychological distress, low-income, and socio-economic vulnerability in
   the COVID-19 pandemic
SO PUBLIC HEALTH
LA English
DT Article
DE COVID-19; Psychological distress; Urban slum; Food insecurity;
   Socio-economic vulnerability
ID MENTAL-DISORDERS; POVERTY
AB Objectives: Although literature broadly reports the impact of COVID-19 on global mental health, little is known about the extent of its deleterious impact on the most vulnerable individuals. The present study aimed to evaluate the level of psychological distress of adult's residents of two urban shantytown communities located in Sao Paulo city, Brazil. Study design: This was a cross-sectional study.
   Methods: An online questionnaire was divided into four sections: (1) informed consent, (2) socioeconomic data, (3) 12-item general health questionnaire, and (4) Brazilian food insecurity scale was applied.
   Results: Of the 495 family headship (448 females and 47 males), the mean age was 36.1 years, 85% have an indication of psychological distress, 61.4% had a monthly income less than or equal to $70, and the incidence of households experiencing moderate or severe food insecurity was 40%. Multivariate logistic regression revealed that respondents who experienced moderate or severe food insecurity (odds ratio [OR] = 2.701, confidence interval [CI] 95% = 1.265-5.769; P =0.010) and lower monthly income (OR = 2.031, CI 95% = 1.056-3.908; P = 0.034) had a higher risk of psychological distress. On the other hand, having an employment is a protective factor against the stressful situations caused by COVID-19 pandemic (P = 0.029).
   Conclusion: The present study identified low-income younger women residents of urban slums who suffer from food insecurity as high-risk groups to have psychological distress. Our findings are of particular importance because they showed the intersection of vulnerabilities during the COVID-19 outbreak. (C) 2021 The Royal Society for Public Health. Published by Elsevier Ltd. All rights reserved.
C1 [Santana, C. L. A.; Conde, V. F.] Univ Fed Sao Paulo, Paulista Sch Nursing, Sao Paulo, Brazil.
   [Manfrinato, C., V; Stedefeldt, E.; Tomita, L. Y.] Univ Fed Sao Paulo, Prevent Med Dept, Sao Paulo, Brazil.
   [Souza, P. R. P.; Franco, M. do Carmo] Univ Fed Sao Paulo, Sch Med, Div Translat Med, Sao Paulo, Brazil.
   [Marino, A.] Fed Univ ABC, Sao Paulo, Brazil.
   [Franco, M. do Carmo] Univ Sao Paulo, Inst Adv Studies, Sao Paulo, Brazil.
RP Franco, MD (通讯作者)，Univ Fed Sao Paulo, Sch Med, Rua Botucatu 862,5 Floor, BR-04023062 Sao Paulo, SP, Brazil.
EM maria.franco@unifesp.br
RI do Carmo P Franco, Maria/F-7771-2015; Stedefeldt, Elke/N-5380-2015
OI Vezetiv Manfrinato, Catarina/0000-0001-8754-290X; Marino,
   Aluizio/0000-0002-6843-1929; Franco, Maria do Carmo/0000-0003-0604-7689;
   Stedefeldt, Elke/0000-0003-1136-5374
CR Andersen KG, 2020, NAT MED, V26, P450, DOI 10.1038/s41591-020-0820-9
   Andrade LH, 2012, PLOS ONE, V7, DOI 10.1371/journal.pone.0031879
   Brazilian Institute of Geography and Statistics, 2020, SUBN AGGL PREL RES
   Burns JK, 2015, EPIDEMIOL PSYCH SCI, V24, P107, DOI 10.1017/S2045796015000086
   Campo-Arias A, 2021, LANCET GLOB HEALTH, V9, pE1029, DOI 10.1016/S2214-109X(21)00253-9
   Codagnone C, 2020, PLOS ONE, V15, DOI 10.1371/journal.pone.0240876
   Cruz Carlos Henrique de Brito, 2020, Rev. bras. epidemiol., V23, pe200056, DOI 10.1590/1980-549720200056
   dos Santos LP, 2014, REV SAUDE PUBL, V48, P783, DOI 10.1590/S0034-8910.2014048005195
   Goldberg Dw D, 1988, USERS GUIDE GEN HLTH
   Gouveia VV, 2010, CAD SAUDE PUBLICA, V26, P1439, DOI 10.1590/S0102-311X2010000700023
   Kola L, 2021, LANCET PSYCHIAT, V8, P535, DOI 10.1016/S2215-0366(21)00025-0
   Liang Y, 2016, HEALTH QUAL LIFE OUT, V14, DOI 10.1186/s12955-016-0539-y
   Lund C, 2011, LANCET, V378, P1502, DOI 10.1016/S0140-6736(11)60754-X
   Lund C, 2010, SOC SCI MED, V71, P517, DOI 10.1016/j.socscimed.2010.04.027
   Nicola M, 2020, INT J SURG, V78, P185, DOI 10.1016/j.ijsu.2020.04.018
   Nochaiwong S, 2021, SCI REP-UK, V11, DOI 10.1038/s41598-021-89700-8
   Pfefferbaum B, 2020, NEW ENGL J MED, V383, P510, DOI 10.1056/NEJMp2008017
   Pongutta S, 2021, HELIYON, V7, DOI 10.1016/j.heliyon.2021.e07161
   Rehman T, 2021, J NEUROSCI RURAL PRA, V12, P153, DOI 10.1055/s-0040-1721623
   Serafini G, 2020, QJM-INT J MED, V113, P529, DOI 10.1093/qjmed/hcaa201
NR 20
TC 3
Z9 3
U1 5
U2 8
PU W B SAUNDERS CO LTD
PI LONDON
PA 32 JAMESTOWN RD, LONDON NW1 7BY, ENGLAND
SN 0033-3506
EI 1476-5616
J9 PUBLIC HEALTH
JI Public Health
PD OCT
PY 2021
VL 199
BP 42
EP 45
DI 10.1016/j.puhe.2021.08.016
EA SEP 2021
PG 4
WC Public, Environmental & Occupational Health
WE Science Citation Index Expanded (SCI-EXPANDED); Social Science Citation Index (SSCI)
SC Public, Environmental & Occupational Health
GA WM2LT
UT WOS:000710923000010
PM 34537575
OA Green Published, Bronze
DA 2022-11-04
ER

PT J
AU Rossi, C
   Bonanomi, A
   Oasi, O
AF Rossi, Chiara
   Bonanomi, Andrea
   Oasi, Osmano
TI Psychological Wellbeing during the COVID-19 Pandemic: The Influence of
   Personality Traits in the Italian Population
SO INTERNATIONAL JOURNAL OF ENVIRONMENTAL RESEARCH AND PUBLIC HEALTH
LA English
DT Article
DE psychological wellbeing; vulnerability; personality traits; COVID-19;
   coronavirus
ID POSTTRAUMATIC-STRESS-DISORDER; VULNERABILITY
AB Coronavirus disease 19 (COVID-19) has had a strong psychological impact on the Italian population. Italy was heavily affected by the virus before other countries in Europe, experiencing the highest number of deaths. Unknown symptoms in the early stages of the pandemic and the absence of clear transmission links affected people's wellbeing. Individual personality differences played a key role in perceived psychological wellbeing during the pandemic. The present exploratory study sought to evaluate the impact of COVID-19 on psychological health and identify how psychological wellbeing is influenced by personality traits. A total of 2103 participants (64% female and 36% male) completed an online survey that included the Psychological General Wellbeing Index (PGWBI), the Italian Short Personality Inventory (ITAPI), and a general questionnaire. Descriptive statistics and hierarchical regressions were performed using SPSS 25.0 (IBM Corp., Armonk, NY, USA) (The findings showed poor psychological wellbeing in the Italian population. Young people reported the lowest scores. Vulnerability traits negatively influenced some PGWBI domains, such as the total score (beta = -0.62), anxiety (beta = -0.55), depression (beta = -0.46), positivity and wellbeing (beta = -0.51), vitality (beta = -0.45), general health (beta = -0.12), and self-control (beta = -0.52). On the other hand, dynamism traits positively affected vitality (beta = 0.12) and positivity and wellbeing (beta = 0.14). In other words, personality factors related to vulnerability in particular created risk, whereas dynamism offered protection. The results highlight how COVID-19 helped to trigger anxious and depressive states. People feel helpless and vulnerable when facing new, unexpected conditions caused by the virus. These findings may assist mental healthcare professionals in safeguarding psychological wellbeing during emergencies such as the pandemic.
C1 [Rossi, Chiara; Oasi, Osmano] Catholic Univ Milan, Dept Psychol, Largo Agostino Gemelli 1, I-20123 Milan, Italy.
   [Bonanomi, Andrea] Catholic Univ Milan, Dept Stat Sci, Largo Agostino Gemelli 1, I-20123 Milan, Italy.
RP Oasi, O (通讯作者)，Catholic Univ Milan, Dept Psychol, Largo Agostino Gemelli 1, I-20123 Milan, Italy.
EM chiara.rossi1@unicatt.it; andrea.bonanomi@unicatt.it;
   osmano.oasi@unicatt.it
OI Rossi, Chiara/0000-0002-3570-2710; BONANOMI, Andrea/0000-0003-2857-1430;
   Oasi, Osmano/0000-0003-2134-397X
FU Catholic University of Milan
FX Catholic University of Milan contributed to the funding of this research
   project and its publication (Line D.3.1, year 2021).
CR Almeda N, 2021, BMC PSYCHIATRY, V21, DOI 10.1186/s12888-020-03015-y
   Anderson SF, 2017, PSYCHOL SCI, V28, P1547, DOI 10.1177/0956797617723724
   Anglim J, 2021, SOC PSYCHOL PERS SCI, V12, P1527, DOI 10.1177/1948550620983047
   Blazer D, 2020, JAMA PSYCHIAT, V77, P990, DOI 10.1001/jamapsychiatry.2020.1054
   Bonati M, 2021, BMC PSYCHIATRY, V21, DOI 10.1186/s12888-020-03027-8
   Carvalho LD, 2020, TRENDS PSYCHIATR PSY, V42, P179, DOI 10.1590/2237-6089-2020-0029
   Cohen S., 2012, OXFORD LIB PSYCHOL O
   DAVIDSON JRT, 1991, PSYCHOL MED, V21, P713, DOI 10.1017/S0033291700022352
   Fang XH, 2021, BMC PSYCHIATRY, V21, DOI 10.1186/s12888-020-02998-y
   Fauerbach JA, 2000, J NERV MENT DIS, V188, P510, DOI 10.1097/00005053-200008000-00006
   Giallonardo V, 2020, FRONT PSYCHIATRY, V11, DOI 10.3389/fpsyt.2020.00533
   Greenberg N, 2020, BMJ-BRIT MED J, V368, DOI 10.1136/bmj.m1211
   Grossi E., 2002, QUESTIONARIO PSYCHOL
   Huang YE, 2020, PSYCHIAT RES, V288, DOI 10.1016/j.psychres.2020.112954
   Ingram R.E., 2005, DEV PSYCHOPATHOLOGY, P46
   Ingram RE, 2010, VULNERABILITY PSYCHO
   Jaksic N, 2012, PSYCHIAT DANUB, V24, P256
   Jones EAK, 2021, INT J ENV RES PUB HE, V18, DOI 10.3390/ijerph18052470
   Kontoangelos K, 2020, PSYCHIAT INVEST, V17, P491, DOI 10.30773/pi.2020.0161
   Leung CC, 2020, LANCET, V395, P945, DOI 10.1016/S0140-6736(20)30520-1
   McCrae R. R., 2003, PERSONALITY ADULTHOO, V2nd, DOI DOI 10.4324/9780203428412
   Miller MW, 2007, BEHAV THER, V38, P58, DOI 10.1016/j.beth.2006.04.003
   Modersitzki N, 2020, SOC PSYCHOL PERS SCI
   Moiseev NA, 2017, J STAT COMPUT SIM, V87, P1701, DOI 10.1080/00949655.2017.1281278
   Ng QX, 2020, P NATL ACAD SCI USA, V117, P25200, DOI 10.1073/pnas.2013204117
   Ng QX, 2020, ASIAN J PSYCHIATR, V54, DOI 10.1016/j.ajp.2020.102258
   Ng QX, 2020, INT J SOC PSYCHIATR, V66, P519, DOI 10.1177/0020764020926562
   Nikcevic AV, 2021, J AFFECT DISORDERS, V279, P578, DOI 10.1016/j.jad.2020.10.053
   Ormel J, 2004, SOC PSYCH PSYCH EPID, V39, P906, DOI 10.1007/s00127-004-0873-y
   Perussia F., 2006, ITAPI G MANUALE
   Pfattheicher S, 2020, PSYCHOL SCI, V31, P1363, DOI 10.1177/0956797620964422
   Pfefferbaum B, 2020, NEW ENGL J MED, V383, P510, DOI 10.1056/NEJMp2008017
   Podsakoff PM, 2003, J APPL PSYCHOL, V88, P879, DOI 10.1037/0021-9010.88.5.879
   Qiu JY, 2020, GEN PSYCHIAT, V33, DOI 10.1136/gpsych-2020-100213
   Rubin GJ, 2020, BMJ-BRIT MED J, V368, DOI 10.1136/bmj.m313
   Somma A, 2020, PERS INDIV DIFFER, V165, DOI 10.1016/j.paid.2020.110139
   Sossauer L, 2019, BMC MED ETHICS, V20, DOI 10.1186/s12910-019-0416-4
   Sun LC, 2020, IEEE C EVOL COMPUTAT
   Taylor S, 2020, J ANXIETY DISORD, V72, DOI 10.1016/j.janxdis.2020.102232
   Torales J, 2020, INT J SOC PSYCHIATR, V66, P317, DOI 10.1177/0020764020915212
   Ursachi G, 2015, PROC ECON FINANC, V20, P679, DOI 10.1016/S2212-5671(15)00123-9
   Vindegaard N, 2020, BRAIN BEHAV IMMUN, V89, P531, DOI 10.1016/j.bbi.2020.05.048
   Wang C, 2020, LANCET, V395, P470, DOI 10.1016/S0140-6736(20)30185-9
   Wolf EJ, 2012, J ABNORM PSYCHOL, V121, P256, DOI 10.1037/a0023237
   World Med Assoc, 2013, JAMA-J AM MED ASSOC, V310, P2191, DOI 10.1001/jama.2013.281053
   Zhang YF, 2020, INT J ENV RES PUB HE, V17, DOI 10.3390/ijerph17072381
NR 46
TC 7
Z9 7
U1 0
U2 8
PU MDPI
PI BASEL
PA ST ALBAN-ANLAGE 66, CH-4052 BASEL, SWITZERLAND
EI 1660-4601
J9 INT J ENV RES PUB HE
JI Int. J. Environ. Res. Public Health
PD JUN
PY 2021
VL 18
IS 11
AR 5862
DI 10.3390/ijerph18115862
PG 13
WC Environmental Sciences; Public, Environmental & Occupational Health
WE Science Citation Index Expanded (SCI-EXPANDED); Social Science Citation Index (SSCI)
SC Environmental Sciences & Ecology; Public, Environmental & Occupational
   Health
GA SP9SQ
UT WOS:000660003000001
PM 34072561
OA gold, Green Published
DA 2022-11-04
ER

PT J
AU Daigre, C
   Grau-Lopez, L
   Palma-Alvarez, RF
   Perea-Ortueta, M
   Sorribes-Puertas, M
   Serrano-Perez, P
   Quesada, M
   Segura, L
   Coronado, M
   Ramos-Quiroga, JA
   Colom, J
AF Daigre, Constanza
   Grau-Lopez, Lara
   Palma-Alvarez, Raul F.
   Perea-Ortueta, Marta
   Sorribes-Puertas, Marta
   Serrano-Perez, Pedro
   Quesada, Marta
   Segura, Lidia
   Coronado, Marta
   Antoni Ramos-Quiroga, Josep
   Colom, Joan
CA XAD-COVID19-Grp
TI A Multicenter Study on the Impact of Gender, Age, and Dual Diagnosis on
   Substance Consumption and Mental Health Status in Outpatients Treated
   for Substance Use Disorders During COVID-19 Lockdown
SO JOURNAL OF DUAL DIAGNOSIS
LA English
DT Article
DE Age; COVID-19; gender; pandemic; substance use disorder; dual diagnosis
ID RISK-FACTORS; SAMPLE
AB Objective COVID-19 and lockdown measures impacted mental health globally and had a particular impact on patients with substance use disorders (SUD). However, the impact of gender, age, and dual diagnosis on consumption patterns and mental health during COVID-19 lockdown among patients with SUD has not been analyzed in depth. Therefore, this study aimed to examine substance use and mental health status during COVID-19 lockdown considering gender, age, and previous dual diagnosis in patients with SUD treated in different outpatient addiction clinics in Catalonia. Methods: Thirteen clinics participated and 588 patients were enrolled in the study, of whom 70.7% were men and 29.3% were women. The mean age was 48 +/- 11.3 years, and 63.2% had dual diagnoses. Results: Men reported significantly more frequent alcohol and cocaine consumption during lockdown, while women experienced more anxiety and depressive symptoms. Younger patients more frequently reported consuming cocaine and cannabis, breaking the lockdown rule, worsened family relationships, and reduced incomes. Older patients more frequently reported maintaining abstinence. Previous dual diagnosis was more often associated with benzodiazepine use disorder, less active working during lockdown, and more anxiety and depressive symptoms than not having previous dual diagnosis. Conclusions: Both new psychiatric symptoms and general worsening of existing symptoms were frequent during the lockdown. Differences based on the gender, age, and dual diagnosis of outpatients treated for substance use disorders should be considered in the planning of protection measures such as home confinement.
C1 [Daigre, Constanza; Grau-Lopez, Lara; Palma-Alvarez, Raul F.; Perea-Ortueta, Marta; Sorribes-Puertas, Marta; Serrano-Perez, Pedro; Quesada, Marta; Antoni Ramos-Quiroga, Josep] Hosp Univ Vall dHebron, Dept Psychiat, Addict & Dual Diag Sect, Passeig Vall Hebron 119-129, Barcelona 08035, Spain.
   [Daigre, Constanza; Grau-Lopez, Lara; Palma-Alvarez, Raul F.; Perea-Ortueta, Marta; Sorribes-Puertas, Marta; Serrano-Perez, Pedro; Quesada, Marta; Antoni Ramos-Quiroga, Josep] Vall dHebron Hosp Univ, Vall dHebron Inst Recerca VHIR, Psychiat Mental Hlth & Addict Res Grp, Barcelona, Spain.
   [Daigre, Constanza; Grau-Lopez, Lara; Palma-Alvarez, Raul F.; Antoni Ramos-Quiroga, Josep] Biomed Network Res Ctr Mental Hlth CIBERSAM, Madrid, Spain.
   [Daigre, Constanza; Grau-Lopez, Lara; Palma-Alvarez, Raul F.; Perea-Ortueta, Marta; Serrano-Perez, Pedro; Quesada, Marta; Antoni Ramos-Quiroga, Josep] Univ Autonoma Barcelona, Dept Psychiat & Forens Med, Barcelona, Spain.
   [Segura, Lidia; Coronado, Marta; Colom, Joan] Agencia Salut Publ Catalunya, Subdireccio Gen Drogodependencies, Barcelona, Spain.
   [XAD-COVID19-Grp] Agencia Salut Publ Catalunya, Collaborat Addict Res Grp, Barcelona, Spain.
RP Palma-Alvarez, RF (通讯作者)，Hosp Univ Vall dHebron, Dept Psychiat, Addict & Dual Diag Sect, Passeig Vall Hebron 119-129, Barcelona 08035, Spain.
EM rpalma@vhebron.net
RI Palma-Alvarez, Raul/K-3816-2019; Serrano-Perez, Pedro/D-3399-2019
OI Palma-Alvarez, Raul/0000-0002-6428-9865; Ramos-Quiroga, Josep
   Antoni/0000-0003-1622-0350; Serrano-Perez, Pedro/0000-0001-8652-1170;
   Perea-Ortueta, Marta/0000-0003-4401-9160; Daigre,
   Constanza/0000-0003-0064-3404
CR Amerio A, 2021, J AFFECT DISORDERS, V292, P398, DOI 10.1016/j.jad.2021.05.117
   Bartels C, 2022, EUR ARCH PSY CLIN N, V272, P757, DOI 10.1007/s00406-021-01351-y
   Bhugra Dinesh, 2021, Ind Psychiatry J, V30, pS5, DOI 10.4103/0972-6748.328862
   Blithikioti C, 2021, J PSYCHIATR RES, V139, P47, DOI 10.1016/j.jpsychires.2021.05.006
   Brorson HH, 2013, CLIN PSYCHOL REV, V33, P1010, DOI 10.1016/j.cpr.2013.07.007
   Bulbena A, 2003, MED CLIN-BARCELONA, V121, P367, DOI 10.1157/13052115
   Chang WH, 2020, TAIWAN J OBSTET GYNE, V59, P801, DOI 10.1016/j.tjog.2020.09.004
   Dacosta-Sanchez D, 2019, ALCOHOL CLIN EXP RES, V43, P869, DOI 10.1111/acer.14020
   Daigre C, 2021, ADDICT BEHAV, V117, DOI 10.1016/j.addbeh.2021.106832
   Daigre C, 2019, PSYCHIAT RES, V276, P283, DOI 10.1016/j.psychres.2019.05.026
   Daigre C, 2017, QUAL LIFE RES, V26, P3201, DOI 10.1007/s11136-017-1668-4
   de Bruin WB, 2021, J GERONTOL B-PSYCHOL, V76, pE24, DOI 10.1093/geronb/gbaa074
   Ferrer-Farre T, 2021, J CLIN MED, V10, DOI 10.3390/jcm10235572
   Gili A, 2021, INT J ENV RES PUB HE, V18, DOI 10.3390/ijerph18041967
   Gonzalez-Blanco L, 2020, SCHIZOPHR RES, V223, P192, DOI 10.1016/j.schres.2020.07.018
   Gonzalez-Sanguino C, 2021, PROG NEURO-PSYCHOPH, V107, DOI 10.1016/j.pnpbp.2020.110219
   Grau-Lopez L, 2022, EUR ADDICT RES, V28, P243, DOI 10.1159/000521425
   Grau-Lopez L, 2012, ADICCIONES, V24, P115, DOI 10.20882/adicciones.103
   Guadagni Veronica, 2020, Front Glob Womens Health, V1, P585938, DOI 10.3389/fgwh.2020.585938
   Guy W., 1976, US DEP HLTH ED WELFA, P76
   Hossain MM, 2021, HELIYON, V7, DOI 10.1016/j.heliyon.2021.e06677
   Iudici A, 2020, J NERV MENT DIS, V208, P181, DOI 10.1097/NMD.0000000000001092
   Martinez-Cao C, 2021, ADDICT BEHAV, V121, DOI 10.1016/j.addbeh.2021.107003
   Morisano D, 2014, NORD STUD ALCOHOL DR, V31, P5, DOI 10.2478/nsad-2014-0002
   Nesoff ED, 2022, ADDICTION, V117, P1781, DOI 10.1111/add.15778
   Olie E, 2021, SCI REP-UK, V11, DOI 10.1038/s41598-021-03037-w
   OVERALL JE, 1967, ARCH GEN PSYCHIAT, V16, P146
   Ozdin S, 2020, INT J SOC PSYCHIATR, V66, P504, DOI 10.1177/0020764020927051
   Pennanen-Iire C, 2021, SEX MED REV, V9, P3, DOI 10.1016/j.sxmr.2020.10.004
   Santabarbara J, 2021, PROG NEURO-PSYCHOPH, V107, DOI 10.1016/j.pnpbp.2021.110244
   Balhara YPS, 2021, J DUAL DIAGN, V17, P248, DOI 10.1080/15504263.2021.1940413
   Soyka M, 2017, NEW ENGL J MED, V376, P1147, DOI 10.1056/NEJMra1611832
   Taylor S, 2021, ADDICT BEHAV, V114, DOI 10.1016/j.addbeh.2020.106754
   Thibaut Florence, 2020, Front Glob Womens Health, V1, P588372, DOI 10.3389/fgwh.2020.588372
   United Nations, 2020, WORLD DRUG REPORT 20
   Xiong P, 2021, FRONT PUBLIC HEALTH, V9, DOI 10.3389/fpubh.2021.603331
NR 36
TC 2
Z9 2
U1 0
U2 0
PU ROUTLEDGE JOURNALS, TAYLOR & FRANCIS LTD
PI ABINGDON
PA 2-4 PARK SQUARE, MILTON PARK, ABINGDON OX14 4RN, OXON, ENGLAND
SN 1550-4263
EI 1550-4271
J9 J DUAL DIAGN
JI J. Dual Diagn.
PD APR 3
PY 2022
VL 18
IS 2
BP 71
EP 80
DI 10.1080/15504263.2022.2051110
EA MAR 2022
PG 10
WC Psychology, Clinical; Substance Abuse; Psychiatry
WE Social Science Citation Index (SSCI)
SC Psychology; Substance Abuse; Psychiatry
GA 1H7UW
UT WOS:000772774900001
PM 35324373
DA 2022-11-04
ER

PT J
AU Appelhans, BM
   Thomas, AS
   Roisman, GI
   Booth-LaForce, C
   Bleil, ME
AF Appelhans, Bradley M.
   Thomas, Alexis S.
   Roisman, Glenn, I
   Booth-LaForce, Cathryn
   Bleil, Maria E.
TI Preexisting Executive Function Deficits and Change in Health Behaviors
   During the COVID-19 Pandemic
SO INTERNATIONAL JOURNAL OF BEHAVIORAL MEDICINE
LA English
DT Article
ID PHYSICAL-ACTIVITY; STRESS; MODEL
AB Background Executive functions (EF) support engagement in goal-directed behaviors, including several health behaviors. Stressful and cognitively demanding events can disrupt EFs and interfere with health behavior, possibly to a greater extent in those with preexisting EF deficits. This study examined the association between preexisting EF deficits and subsequent negative changes in eating patterns, physical activity, sedentariness, and alcohol/substance use during the COVID-19 pandemic.
   Method Participants were 374 young adults in a follow-up study of the longitudinal, multisite Study of Early Child Care and Youth Development (SECCYD). Preexisting EF deficits were assessed with the Barkley Deficits in Executive Function Scales-Short Form, and personally impactful negative changes in four health behaviors (physical activity, unhealthy eating, sedentary time, alcohol/substance use) during the COVID-19 pandemic were subsequently assessed with the Epidemic-Pandemic Impacts Inventory.
   Results In ordered logistic regression models, higher preexisting total EF deficits were associated with greater negative impactful changes in physical activity and unhealthy eating, independent of sociodemographic variables, obesity, and (as relevant) accelerometer-based physical activity and pre-COVID-19 diet quality. Socioeconomic status moderated the association between total EF deficits and impactful change in alcohol/substance use, with EF deficits linked to greater impactful change in alcohol/substance use only in higher socioeconomic strata.
   Conclusion Individuals with preexisting EF deficits appear more vulnerable to the negative impact of the COVID-19 pandemic on several key health behaviors. As the pandemic unfolds, strategies may be needed to identify those with EF deficits (e.g., screening tools) and provide them with tailored support for chronic disease risk reduction.
C1 [Appelhans, Bradley M.] Rush Univ, Dept Prevent Med, Med Ctr, 1700 W Van Buren St,Suite 470, Chicago, IL 60612 USA.
   [Thomas, Alexis S.; Booth-LaForce, Cathryn; Bleil, Maria E.] Univ Washington, Dept Child Family & Populat Hlth Nursing, Box 357262, Seattle, WA 98195 USA.
   [Roisman, Glenn, I] Univ Minnesota, Inst Child Dev, 51 E River Rd, Minneapolis, MN 55455 USA.
RP Appelhans, BM (通讯作者)，Rush Univ, Dept Prevent Med, Med Ctr, 1700 W Van Buren St,Suite 470, Chicago, IL 60612 USA.
EM brad_appelhans@rush.edu; alexist1@uw.edu; roism001@umn.edu; ibcb@uw.edu;
   mbleil@uw.edu
FU Eunice Kennedy Shriver National Institute of Child Health and Human
   Development [U10HD025447, R01HD091132]; National Heart, Lung, and Blood
   Institute at the National Institutes of Health [R01HL130103]
FX This work was supported by the Eunice Kennedy Shriver National Institute
   of Child Health and Human Development (U10HD025447, R01HD091132) and the
   National Heart, Lung, and Blood Institute (R01HL130103) at the National
   Institutes of Health.
CR Allan JL, 2016, FRONT NEUROSCI-SWITZ, V10, DOI 10.3389/fnins.2016.00386
   Ammar A, 2020, NUTRIENTS, V12, DOI 10.3390/nu12061583
   Appelhans BM, 2016, APPETITE, V96, P268, DOI 10.1016/j.appet.2015.09.035
   Barkley R.A., 2011, BARKLEY DEFICITS EXE
   Barkley RA, 2011, DEV NEUROPSYCHOL, V36, P137, DOI 10.1080/87565641.2010.549877
   Bickel WK, 2018, PHARMACOL BIOCHEM BE, V164, P4, DOI 10.1016/j.pbb.2017.09.009
   Dassen FCM, 2018, J BEHAV MED, V41, P806, DOI 10.1007/s10865-018-9940-9
   Dehili VM, 2017, J ATTEN DISORD, V21, P567, DOI 10.1177/1087054713498932
   Diamond A, 2013, ANNU REV PSYCHOL, V64, P135, DOI 10.1146/annurev-psych-113011-143750
   Dohle S, 2018, APPETITE, V124, P4, DOI 10.1016/j.appet.2017.05.041
   Dunton GF, 2020, PREV MED REP, V20, DOI 10.1016/j.pmedr.2020.101241
   DUNTON GF, TRANSL BEHAV MED
   Ekelund U, 2019, BMJ-BRIT MED J, V366, DOI 10.1136/bmj.l4570
   Gettens KM, 2017, J BEHAV MED, V40, P687, DOI 10.1007/s10865-017-9831-5
   Grasso DJB-G, 2020, EPIDEMIC PANDEMIC IM
   Hall PA, 2008, PSYCHOL HEALTH, V23, P309, DOI 10.1080/14768320701212099
   Kamradt JM, 2014, PSYCHOL ASSESSMENT, V26, P1095, DOI 10.1037/pas0000006
   Knell G, 2020, INT J ENV RES PUB HE, V17, DOI 10.3390/ijerph17176268
   McAuley E, 2011, AM J PREV MED, V41, P284, DOI 10.1016/j.amepre.2011.04.014
   MCGINTY EE, JAMA-J AM MED ASSOC
   Meyer J, 2020, INT J ENV RES PUB HE, V17, DOI 10.3390/ijerph17186469
   Morze J, 2020, J ACAD NUTR DIET, V120, P1998, DOI 10.1016/j.jand.2020.08.076
   Otto AR, 2013, P NATL ACAD SCI USA, V110, P20941, DOI 10.1073/pnas.1312011110
   Perry JL, 2008, PSYCHOPHARMACOLOGY, V200, P1, DOI 10.1007/s00213-008-1173-0
   ROBINSON E, APPETITE
   Roerecke M, 2014, INT J EPIDEMIOL, V43, P906, DOI 10.1093/ije/dyu018
   Schwabe L, 2013, TRENDS COGN SCI, V17, P60, DOI 10.1016/j.tics.2012.12.001
   Shields GS, 2016, NEUROSCI BIOBEHAV R, V68, P651, DOI 10.1016/j.neubiorev.2016.06.038
   VANDERLEE L, J NUTR
   Yun RJ, 2010, BRAIN IMAGING BEHAV, V4, P96, DOI 10.1007/s11682-010-9089-9
NR 30
TC 9
Z9 9
U1 1
U2 13
PU SPRINGER
PI NEW YORK
PA ONE NEW YORK PLAZA, SUITE 4600, NEW YORK, NY, UNITED STATES
SN 1070-5503
EI 1532-7558
J9 INT J BEHAV MED
JI Int. J. Behav. Med.
PD DEC
PY 2021
VL 28
IS 6
BP 813
EP 819
DI 10.1007/s12529-021-09974-0
EA MAR 2021
PG 7
WC Psychology, Clinical
WE Social Science Citation Index (SSCI)
SC Psychology
GA WO6QK
UT WOS:000623687700001
PM 33649889
OA Green Published, Bronze
DA 2022-11-04
ER

PT J
AU Saita, E
   Facchin, F
   Pagnini, F
   Molgora, S
AF Saita, Emanuela
   Facchin, Federica
   Pagnini, Francesco
   Molgora, Sara
TI In the Eye of the Covid-19 Storm: A Web-Based Survey of Psychological
   Distress Among People Living in Lombardy
SO FRONTIERS IN PSYCHOLOGY
LA English
DT Article
DE COVID-19; anxiety; depression; perceived stress; online survey; Lombardy
   (Italy)
ID DEPRESSION; PHQ-9
AB In March 2020, the World Health Organization announced the Covid-19 outbreak a pandemic and restrictive measures were enacted by the Governments to fight the spread of the virus. In Italy, these measures included a nationwide lockdown, with limited exceptions including grocery shopping, certain work activities, and healthcare. Consistently with findings from previous studies investigating the psychological impact of similar pandemics [e.g., Severe Acute Respiratory Syndrome (SARS)], there is evidence that Covid-19 is associated with negative mental health outcomes. Given this background, we conducted a cross-sectional study aimed at investigating the impact of the Covid-19 pandemic and the subsequent restrictive measures imposed by the Government on the psychological health of Italian men and women aged = 18 years and living in Lombardy, one of the worst-hit regions. The study also aimed at identifying what factors are associated with specific psychological outcomes. Thus, we developed an online survey that included a researcher-made questionnaire to collect sociodemographic, household, general health, and pandemic-related information. The Generalized Anxiety Disorder-7, the Patient Health Questionnaire-9 and the Perceived Stress Scale were used to assess anxiety, depression, and perceived stress, respectively. We found that younger age, greater concerns about the pandemic, female gender, being unmarried, not having children, and being a student were associated with worse psychological health. These findings may provide further insight into the risk factors associated with negative psychological outcomes during the current pandemic, with identification of vulnerable groups. This body of evidence may help professionals implement targeted psychosocial treatment and prevention programs.
C1 [Saita, Emanuela; Facchin, Federica; Pagnini, Francesco; Molgora, Sara] Univ Cattolica Sacro Cuore, Dept Psychol, Milan, Italy.
RP Saita, E (通讯作者)，Univ Cattolica Sacro Cuore, Dept Psychol, Milan, Italy.
EM emanuela.saita@unicatt.it
RI Pagnini, Francesco/G-3808-2011
OI Pagnini, Francesco/0000-0003-1612-4211
CR Barbara G, 2020, J WOMENS HEALTH, V29, P1239, DOI 10.1089/jwh.2020.8590
   Bradbury-Jones C, 2020, J CLIN NURS, V29, P2047, DOI 10.1111/jocn.15296
   Brooks SK, 2020, LANCET, V395, P912, DOI [10.1016/S0140-6736(20)30460-8, 10.1016/S0140-6736(20)30460-8.]
   Bruno G, 2021, J CLIN MED, V10, DOI 10.3390/jcm10010052
   Cohen S., 1994, PERCEIVED STRESS SCA, V10, P1
   Eisazadeh F, 2020, BIQUARTERLY IRAN J H, V2, P9
   Faul F, 2009, BEHAV RES METHODS, V41, P1149, DOI 10.3758/BRM.41.4.1149
   Gerhold L., 2020, COVID 19 RISK PERCEP, DOI 10.31234/osf.io/xmpk4
   Gilbody S, 2007, BRIT J GEN PRACT, V57, P650
   Khosravi M, 2020, ELECTRON J GEN MED, V17, DOI 10.29333/ejgm/7856
   Kroenke K, 2001, J GEN INTERN MED, V16, P606, DOI 10.1046/j.1525-1497.2001.016009606.x
   Matias T, 2020, J HEALTH PSYCHOL, V25, P871, DOI 10.1177/1359105320925149
   Mazzotti E., 2003, ITAL J PSYCHOPATHOL, V9, P235
   Molgora S, 2019, FRONT PSYCHOL, V10, DOI 10.3389/fpsyg.2019.00415
   Mondo M, 2021, CURR PSYCHOL, V40, P1884, DOI 10.1007/s12144-019-0132-8
   Odone A, 2020, LANCET PUBLIC HEALTH, V5, pE310, DOI 10.1016/S2468-2667(20)30099-2
   Olagoke AA, 2020, BRIT J HEALTH PSYCH, V25, P865, DOI 10.1111/bjhp.12427
   Pagnini F, 2020, JAMA NETW OPEN, V3, DOI 10.1001/jamanetworkopen.2020.15821
   Pilcher JJ, 2016, FRONT BEHAV NEUROSCI, V10, DOI 10.3389/fnbeh.2016.00228
   Sahu P, 2020, CUREUS, V12, DOI 10.7759/cureus.7541
   Saita E, 2016, FRONT PSYCHOL, V7, DOI 10.3389/fpsyg.2016.01660
   Spitzer RL, 2006, ARCH INTERN MED, V166, P1092, DOI 10.1001/archinte.166.10.1092
   Umberson D, 2010, J HEALTH SOC BEHAV, V51, pS54, DOI 10.1177/0022146510383501
   Vigo D, 2020, CAN J PSYCHIAT, V65, P681, DOI 10.1177/0706743720926676
   Wang C, 2020, INT J ENV RES PUB HE, P17, DOI [10.3390/ijerph17051729, DOI 10.3390/IJERPH17051729]
   Wang H., 2020, PLOS ONE, V15, DOI [10.1101/2020.03.27.20045807, DOI 10.1371/JOURNAL.PONE.0233410]
   Yao H, 2020, LANCET PSYCHIAT, V7, pE21, DOI 10.1016/S2215-0366(20)30090-0
NR 27
TC 7
Z9 7
U1 1
U2 2
PU FRONTIERS MEDIA SA
PI LAUSANNE
PA AVENUE DU TRIBUNAL FEDERAL 34, LAUSANNE, CH-1015, SWITZERLAND
SN 1664-1078
J9 FRONT PSYCHOL
JI Front. Psychol.
PD FEB 24
PY 2021
VL 12
AR 566753
DI 10.3389/fpsyg.2021.566753
PG 6
WC Psychology, Multidisciplinary
WE Social Science Citation Index (SSCI)
SC Psychology
GA QT9IE
UT WOS:000626899700001
PM 33716846
OA gold, Green Published
DA 2022-11-04
ER

PT J
AU Ursache, A
   Barajas-Gonzalez, RG
   Adhikari, S
   Kamboukos, D
   Brotman, LM
   Dawson-McClure, S
AF Ursache, Alexandra
   Barajas-Gonzalez, R. Gabriela
   Adhikari, Samrachana
   Kamboukos, Dimitra
   Brotman, Laurie M.
   Dawson-McClure, Spring
TI A quasi-experimental study of parent and child well-being in families of
   color in the context of COVID-19 related school closure
SO SSM-POPULATION HEALTH
LA English
DT Article
DE COVID-19; Mental health; Sleep; Children; School closure
ID SOCIAL DETERMINANTS; SOCIOECONOMIC-STATUS; DEPRESSIVE SYMPTOMS;
   INSUFFICIENT SLEEP; DISPARITIES; ANXIETY; STRESS; INCOME
AB Families of color living in historically disinvested neighborhoods face a multitude of health disparities which have been exacerbated by COVID-19 and the resulting strategies to mitigate its transmission. School closure, which occurred with little warning and few, if any, resources for preparation, disrupted multiple aspects of families' lives; these disruptions are anticipated to adversely impact mental health and well-being. The current study aims to advance understanding of the experiences of families of young children of color during the pandemic by utilizing a natural experiment design to test impact on child and parent mental health and sleep in the context of COVID-19 related school closure among families in historically disinvested neighborhoods. Data from this study come from an ongoing study of 281 families of color enrolled in 41 pre-kindergarten (pre-K) programs in neighborhoods across New York City (NYC). In NYC, school closure occurred on March 16, 2020, during a data collection period involving phone surveys with parents; the quasi-experimental design allows for comparison of the 198 families who had completed the survey prior to March 16, and the 83 families who completed the survey after March 16, using identical protocols and procedures. Results demonstrate poorer mental health among parents surveyed after school closure as compared to before school closure. No differences were found for parent sleep, child mental health, or child sleep. Implications of this work highlight the need for structural and systemic supports for families faced with compounding stressors as a result of the COVID-19 pandemic and related school closure.
C1 [Ursache, Alexandra; Barajas-Gonzalez, R. Gabriela; Adhikari, Samrachana; Kamboukos, Dimitra; Brotman, Laurie M.; Dawson-McClure, Spring] NYU Grossman Sch Med, Dept Populat Hlth, New York, NY 10016 USA.
RP Ursache, A (通讯作者)，NYU Grossman Sch Med, Dept Populat Hlth, New York, NY 10016 USA.
EM Alexandra.Ursache@nyulangone.org
OI Adhikari, Samrachana/0000-0001-9954-5999
FU National Heart, Lung, and Blood Institute [K01HL138114]
FX This study was supported by foundation grants to Laurie Brotman and by
   the National Heart, Lung, and Blood Institute grant K01HL138114 to the
   first author. Funding sources were not involved in the study design or
   in the decision to submit the article for publication. The content is
   solely the responsibility of the authors and does not necessarily
   represent the official views of the funders.
CR Adhikari S, 2020, JAMA NETW OPEN, V3, DOI 10.1001/jamanetworkopen.2020.16938
   Alegria M, 2019, WORLD PSYCHIATRY, V18, P298, DOI 10.1002/wps.20671
   Allen J, 2014, INT REV PSYCHIATR, V26, P392, DOI 10.3109/09540261.2014.928270
   Alvaro PK, 2013, SLEEP, V36, P1059, DOI 10.5665/sleep.2810
   Anderson M., 2016, WHO RELIES PUBLIC TR
   ANDRESEN EM, 1994, AM J PREV MED, V10, P77, DOI 10.1016/S0749-3797(18)30622-6
   Barajas-Gonzalez RG, 2014, J FAM PSYCHOL, V28, P855, DOI 10.1037/a0038242
   Bevans KB, 2019, BEHAV SLEEP MED, V17, P657, DOI 10.1080/15402002.2018.1461102
   Buckhalt JA, 2011, CHILD DEV PERSPECT, V5, P59, DOI 10.1111/j.1750-8606.2010.00151.x
   Buckhalt JA, 2009, CHILD DEV, V80, P875, DOI 10.1111/j.1467-8624.2009.01303.x
   Carr A., 2015, HDB FAMILY THERAPY, P13, DOI [10.4324/978203123584-2, DOI 10.4324/9780203123584-2]
   Cellini N, 2021, J PEDIATR PSYCHOL, V46, P153, DOI 10.1093/jpepsy/jsab003
   Cellini N, 2020, J SLEEP RES, V29, DOI 10.1111/jsr.13074
   Center for Translational Neuroscience, 2020, FLATT OTH CURV TREND
   Chen Y., 2021, CHILD TRENDS
   Colapinto J., 2019, APA HDB CONT FAMILY, P107
   Coll CG, 1996, CHILD DEV, V67, P1891, DOI 10.2307/1131600
   Conger RD, 2002, DEV PSYCHOL, V38, P179, DOI 10.1037/0012-1649.38.2.179
   Davidson B, 2021, TRANSL BEHAV MED, V11, P305, DOI 10.1093/tbm/ibaa124
   de Jong DM, 2016, J PEDIATR PSYCHOL, V41, P961, DOI 10.1093/jpepsy/jsw006
   Dellagiulia A, 2020, J CLIN SLEEP MED, V16, P1639, DOI 10.5664/jcsm.8648
   Di Giorgio E, 2021, EUR CHILD ADOLES PSY, V30, P1401, DOI 10.1007/s00787-020-01631-3
   Douglas M, 2020, BMJ-BRIT MED J, V369, DOI 10.1136/bmj.m1557
   Drew R. B., 2020, LINKING HOUSING CHAL
   Eichstaedt JC, 2021, P NATL ACAD SCI USA, V118, DOI [10.1073/pnas.2109139118|1of5, 10.1073/pnas.2109139118]
   El-Sheikh M, 2017, CHILD DEV PERSPECT, V11, P264, DOI 10.1111/cdep.12243
   El-Sheikh M, 2012, J CHILD PSYCHOL PSYC, V53, P806, DOI 10.1111/j.1469-7610.2012.02530.x
   Garcia MA, 2021, J GERONTOL B-PSYCHOL, V76, pE75, DOI 10.1093/geronb/gbaa114
   Gardner W., 1999, PSC 17 BRIEF PEDIAT, V5, P225, DOI DOI 10.1016/J.JURO.2010.11.051
   Gilbert E., 2014, WELLBEING COMPLETE R, DOI [10.1002/9781118539415.wbwell056, DOI 10.1002/9781118539415.WBWELL056]
   Glynn LM, 2021, NEUROBIOL STRESS, V14, DOI 10.1016/j.ynstr.2020.100291
   Grench E., 2020, CITY
   Gualano MR, 2020, INT J ENV RES PUB HE, V17, DOI 10.3390/ijerph17134779
   Hale L, 2020, ANNU REV PUBL HEALTH, V41, P81, DOI 10.1146/annurev-publhealth-040119-094412
   Hale L, 2019, SLEEP AND HEALTH, P77, DOI 10.1016/B978-0-12-815373-4.00007-1
   Hale L, 2010, HEALTH EDUC RES, V25, P395, DOI 10.1093/her/cyq027
   Hisler GC, 2021, SOC SCI MED, V276, DOI 10.1016/j.socscimed.2021.113849
   Jackson CL, 2015, ANNU REV PUBL HEALTH, V36, P417, DOI 10.1146/annurev-publhealth-031914-122838
   Jacobson L, 2021, 12 MONTHS PANDEMIC C
   Keierleber M., 2021, FAMILIES FACE STEEP
   Kelly RJ, 2014, DEV PSYCHOL, V50, P1137, DOI 10.1037/a0034501
   Kendi IX., 2020, ATLANTIC
   Koinis-Mitchell D, 2019, SLEEP HEALTH, V5, P532, DOI 10.1016/j.sleh.2019.08.003
   Konkel L, 2015, ENVIRON HEALTH PERSP, V123, pA297, DOI 10.1289/ehp.123-A297
   Kroenke K, 2009, PSYCHOSOMATICS, V50, P613, DOI 10.1176/appi.psy.50.6.613
   Latino Decisions & Abriendo Puertas/Opening Doors, 2020, LAT PAR VOIC WHAT OU
   Lawrence WR, 2018, SLEEP, V41, DOI 10.1093/sleep/zsy122
   Lecuelle F, 2020, J CLIN SLEEP MED, V16, P2121, DOI 10.5664/jcsm.8806
   Lee J, 2020, LANCET CHILD ADOLESC, V4, P421, DOI 10.1016/S2352-4642(20)30109-7
   Liu ZJ, 2021, J SLEEP RES, V30, DOI 10.1111/jsr.13142
   Lopez L. M., 2020, ADDRESSING INEQUITIE
   Markovic A, 2021, J SLEEP RES, V30, DOI 10.1111/jsr.13314
   Marmot M, 2005, LANCET, V365, P1099, DOI 10.1016/S0140-6736(05)74234-3
   Masten Ann S, 2020, Advers Resil Sci, V1, P95, DOI 10.1007/s42844-020-00010-w
   Meldrum RC, 2018, SLEEP HEALTH, V4, P429, DOI 10.1016/j.sleh.2018.07.006
   Meltzer LJ, 2007, J FAM PSYCHOL, V21, P67, DOI 10.1037/0893-3200.21.1.67
   Murphy JM, 2016, PEDIATRICS, V138, DOI 10.1542/peds.2016-0038
   National Academies of Sciences, 2017, ENG MED, pChapter 2, DOI [10.17226/24624, DOI 10.17226/24624]
   Osofsky JD, 2018, J FAM SOC WORK, V21, P115, DOI 10.1080/10522158.2018.1427644
   Philbrook LE, 2020, J SLEEP RES, V29, DOI 10.1111/jsr.12897
   Prime H, 2020, AM PSYCHOL, V75, P631, DOI 10.1037/amp0000660
   Rimmer A., 2020, Covid-19: Disproportionate impact on ethnic minority healthcare workerswill be explored by government, DOI 10.1136/bmj.m1562
   Romero E, 2020, INT J ENV RES PUB HE, V17, DOI 10.3390/ijerph17196975
   Roux AVD, 2010, ANN NY ACAD SCI, V1186, P125, DOI 10.1111/j.1749-6632.2009.05333.x
   Salsman JM, 2013, NEUROLOGY, V80, pS76, DOI 10.1212/WNL.0b013e3182872e11
   Spilsbury JC, 2006, J PEDIATR-US, V149, P342, DOI 10.1016/j.jpeds.2006.04.061
   The harvard T.H. Chan school of public health. Robert Wood JohnsonFoundation, 2020, NPR
   Tso WWY, 2022, EUR CHILD ADOLES PSY, V31, P161, DOI 10.1007/s00787-020-01680-8
   Ursache A, 2020, CHILD DEV, V91, pE1249, DOI 10.1111/cdev.13432
   Viner R., 2021, MEDRXIV
   Voitsidis P, 2020, PSYCHIAT RES, V289, DOI 10.1016/j.psychres.2020.113076
   Wakabayashi T., 2020, ADDRESSING INEQUITIE
   Webb Hooper M, 2020, JAMA-J AM MED ASSOC, V323, P2466, DOI 10.1001/jama.2020.8598
   Williams DR, 2016, HEALTH PSYCHOL, V35, P407, DOI 10.1037/hea0000242
   Williams DR, 2005, HEALTH AFFAIR, V24, P325, DOI 10.1377/hlthaff.24.2.325
   Yancy CW, 2020, JAMA-J AM MED ASSOC, V323, P1891, DOI 10.1001/jama.2020.6548
   Yip T, 2020, ADDRESSING INEQUITIE
   Yoshikawa H., 2020, The Journal of Pediatrics, V223
   Yu L, 2012, BEHAV SLEEP MED, V10, P6, DOI 10.1080/15402002.2012.636266
   Zreik G, 2021, J SLEEP RES, V30, DOI 10.1111/jsr.13201
NR 80
TC 0
Z9 0
U1 7
U2 8
PU ELSEVIER SCI LTD
PI OXFORD
PA THE BOULEVARD, LANGFORD LANE, KIDLINGTON, OXFORD OX5 1GB, OXON, ENGLAND
SN 2352-8273
J9 SSM-POPUL HLTH
JI SSM-Popul. Health
PD MAR
PY 2022
VL 17
AR 101053
DI 10.1016/j.ssmph.2022.101053
PG 9
WC Public, Environmental & Occupational Health
WE Science Citation Index Expanded (SCI-EXPANDED); Social Science Citation Index (SSCI)
SC Public, Environmental & Occupational Health
GA 0X5KL
UT WOS:000789745100011
PM 35284616
OA gold, Green Published
DA 2022-11-04
ER

PT J
AU Gagliardi, AR
   Yip, CYY
   Irish, J
   Wright, FC
   Rubin, B
   Ross, H
   Green, R
   Abbey, S
   McAndrews, MP
   Stewart, DE
AF Gagliardi, Anna R.
   Yip, Cindy Y. Y.
   Irish, Jonathan
   Wright, Frances C.
   Rubin, Barry
   Ross, Heather
   Green, Robin
   Abbey, Susan
   McAndrews, Mary Pat
   Stewart, Donna E.
TI The psychological burden of waiting for procedures and patient-centred
   strategies that could support the mental health of wait-listed patients
   and caregivers during the COVID-19 pandemic: A scoping review
SO HEALTH EXPECTATIONS
LA English
DT Review
DE anxiety; depression; implementation science; mental health;
   patient&#8208; centred care; quality improvement; quality of life;
   review; waiting lists
AB Background Waiting for procedures delayed by COVID-19 may cause anxiety and related adverse consequences.
   Objective To synthesize research on the mental health impact of waiting and patient-centred mitigation strategies that could be applied in the COVID-19 context.
   Methods Using a scoping review approach, we searched 9 databases for studies on waiting lists and mental health and reported study characteristics, impacts and intervention attributes and outcomes.
   Results We included 51 studies that focussed on organ transplant (60.8%), surgery (21.6%) or cancer management (13.7%). Most patients and caregivers reported anxiety, depression and poor quality of life, which deteriorated with increasing wait time. The impact of waiting on mental health was greater among women and new immigrants, and those of younger age, lower socio-economic status, or with less-positive coping ability. Six studies evaluated educational strategies to develop coping skills: 2 reduced depression (2 did not), 1 reduced anxiety (2 did not) and 2 improved quality of life (2 did not). In contrast, patients desired acknowledgement of concerns, peer support, and periodic communication about wait-list position, prioritization criteria and anticipated procedure date.
   Conclusions Findings revealed patient-centred strategies to alleviate the mental health impact of waiting for procedures. Ongoing research should explore how to optimize the impact of those strategies for diverse patients and caregivers, particularly in the COVID-19 context.
   Patient or Public Contribution Six patients and four caregivers waiting for COVID-19-delayed procedures helped to establish eligibility criteria, plan data extraction and review a draft and final report.
C1 [Gagliardi, Anna R.] Univ Hlth Network, Toronto Gen Hosp, Res Inst, Toronto, ON, Canada.
   [Yip, Cindy Y. Y.] Univ British Columbia, Vancouver, BC, Canada.
   [Irish, Jonathan] Ontario Hlth Canc Care Ontario, Surg Oncol Program Access Care Surg, Toronto, ON, Canada.
   [Wright, Frances C.] Sunnybrook Hlth Sci Ctr, Dept Surg, Toronto, ON, Canada.
   [Rubin, Barry] Univ Hlth Network, Peter Munk Cardiac Ctr, Toronto, ON, Canada.
   [Ross, Heather] Univ Hlth Network, Ted Rogers Ctr Excellence Heart Funct, Toronto, ON, Canada.
   [Green, Robin] Univ Hlth Network, Toronto Rehabil Inst, Toronto, ON, Canada.
   [Abbey, Susan] Univ Hlth Network, Med Psychiat & Psychosocial Oncol, Toronto, ON, Canada.
   [McAndrews, Mary Pat] Univ Hlth Network, Krembil Res Inst, Toronto, ON, Canada.
   [Stewart, Donna E.] Univ Toronto, Univ Hlth Network, Ctr Mental Hlth, Toronto, ON, Canada.
RP Gagliardi, AR (通讯作者)，200 Elizabeth St,13EN-228, Toronto, ON M5G 2C4, Canada.
EM anna.gagliardi@uhnresearch.ca
RI McAndrews, MP/GWV-3841-2022
FU Canadian Institutes of Health Research
FX This research was funded by the Canadian Institutes of Health Research,
   who took no part in the research or decision to publish it.
CR Ackerman IN, 2011, BMC MUSCULOSKEL DIS, V12, DOI 10.1186/1471-2474-12-108
   Agren S, 2017, CLIN TRANSPLANT, V31, DOI 10.1111/ctr.12905
   Albrecht L, 2013, IMPLEMENT SCI, V8, DOI 10.1186/1748-5908-8-52
   Allen JD, 2017, BMC HEALTH SERV RES, V17, DOI 10.1186/s12913-017-2459-x
   Annema C, 2017, BRIT J HEALTH PSYCH, V22, P481, DOI 10.1111/bjhp.12241
   Anthony SJ, 2014, PEDIATR TRANSPLANT, V18, P868, DOI 10.1111/petr.12368
   Arksey H., 2005, MED TEACH, V8, P19, DOI [10.1080/1364557032000119616, DOI 10.1080/1364557032000119616]
   Bachelet VC, 2019, INT J HEALTH PLAN M, V34, pE995, DOI 10.1002/hpm.2751
   Bailey DE, 2017, PATIENT EDUC COUNS, V100, P509, DOI 10.1016/j.pec.2016.10.017
   Balmadrid MAH, 2017, J HEALTH PSYCHOL, V22, P561, DOI 10.1177/1359105315607828
   Biddiss E, 2014, ANESTH ANALG, V119, P433, DOI 10.1213/ANE.0000000000000294
   Botly Leigh C P, 2020, CJC Open, V2, P265, DOI 10.1016/j.cjco.2020.06.003
   Brooks SK, 2020, LANCET, V395, P912, DOI [10.1016/S0140-6736(20)30460-8, 10.1016/S0140-6736(20)30460-8.]
   Brugger A., 2014, HLTH PSYCHOL OPEN, V1, P1
   Burke ALJ, 2016, PAIN MED, V17, P2203, DOI 10.1093/pm/pnw125
   Burns T, 2017, J RENAL CARE, V43, P247, DOI 10.1111/jorc.12209
   Carr T, 2017, J HEALTH PSYCHOL, V22, P290, DOI 10.1177/1359105315603464
   Celano CM, 2018, HARVARD REV PSYCHIAT, V26, P175, DOI 10.1097/HRP.0000000000000162
   Chong HJ, 2016, J CLIN NURS, V25, P930, DOI 10.1111/jocn.13107
   Cobianchi L, 2020, ANN SURG, V272, pE49, DOI 10.1097/SLA.0000000000004083
   Corruble E, 2010, BEHAV MED, V36, P32, DOI 10.1080/08964280903521339
   Craig JA, 2017, HEALTH SOC WORK, V42, pE44, DOI 10.1093/hsw/hlw064
   Cunha SD, 2014, REV BRAS CIR CARDIOV, V29, P350, DOI 10.5935/1678-9741.20140085
   Dominguez-Cabello E, 2012, TRANSPL P, V44, P2616, DOI 10.1016/j.transproceed.2012.09.106
   Dominguez-Cabello E, 2010, TRANSPL P, V42, P2962, DOI 10.1016/j.transproceed.2010.07.058
   Doyle C, 2013, BMJ OPEN, V3, DOI 10.1136/bmjopen-2012-001570
   Dukes-Robinson T., 2014, OH ITS CSI QUALITATI
   Eskander A, 2013, LARYNGOSCOPE, V123, P541, DOI 10.1002/lary.23503
   Febrero B, 2019, TRANSPL P, V51, P28, DOI 10.1016/j.transproceed.2018.02.206
   Febrero B, 2018, TRANSPL P, V50, P2626, DOI 10.1016/j.transproceed.2018.04.013
   Fisher EB, 2015, HEALTH AFFAIR, V34, P1523, DOI 10.1377/hlthaff.2015.0365
   Flaherty LB, 2017, J THORAC CARDIOV SUR, V154, P1578, DOI 10.1016/j.jtcvs.2017.06.052
   Gagliardi AR, 2016, IMPLEMENT SCI, V11, DOI 10.1186/s13012-016-0389-3
   Goetzinger AM, 2012, CLIN TRANSPLANT, V26, P97, DOI 10.1111/j.1399-0012.2011.01431.x
   Goktas S, 2019, TRANSPL P, V51, P2245, DOI 10.1016/j.transproceed.2019.01.180
   Gregory DM, 2013, INT J EQUITY HEALTH, V12, DOI 10.1186/1475-9276-12-86
   Gross CR, 2017, CONTEMP CLIN TRIALS, V57, P37, DOI 10.1016/j.cct.2017.03.014
   Harrington Daniel W, 2014, Healthc Policy, V9, P90
   Heilmann C, 2012, EUR J CARDIO-THORAC, V41, P1371, DOI 10.1093/ejcts/ezr233
   Irizarry T, 2015, J MED INTERNET RES, V17, DOI 10.2196/jmir.4255
   Lopez-Navas AI, 2019, CIR ESPAN, V97, P320, DOI 10.1016/j.ciresp.2019.02.004
   Jones D, 2019, BRIT J GEN PRACT, V69, pE70, DOI 10.3399/bjgp18X700193
   Jurado R, 2011, PSICOTHEMA, V23, P74
   Khatib Y, 2016, J ARTHROPLASTY, V31, P1661, DOI 10.1016/j.arth.2016.01.053
   Leong Y, 2017, J OBSTET GYNAECOL CA, V39, P341, DOI 10.1016/j.jogc.2017.01.005
   Li PKT, 2012, NEPHROLOGY, V17, P514, DOI 10.1111/j.1440-1797.2012.01615.x
   Lonning K, 2018, NEPHROLOGY, V23, P948, DOI 10.1111/nep.13117
   Malik P, 2014, PSYCHIAT RES, V215, P159, DOI 10.1016/j.psychres.2013.08.046
   Mathews M, 2015, BMC CANCER, V15, DOI 10.1186/s12885-015-2041-z
   McCormack LA, 2011, SOC SCI MED, V72, P1085, DOI 10.1016/j.socscimed.2011.01.020
   McGinty EE, 2020, JAMA-J AM MED ASSOC, V324, P93, DOI 10.1001/jama.2020.9740
   McGowan J, 2016, J CLIN EPIDEMIOL, V75, P40, DOI 10.1016/j.jclinepi.2016.01.021
   McIntyre D, 2020, INQUIRY-J HEALTH CAR, V57, DOI 10.1177/0046958020910305
   Miles A, 2017, PSYCHO-ONCOLOGY, V26, P29, DOI 10.1002/pon.4093
   Miyazaki ET, 2010, LIVER TRANSPLANT, V16, P1164, DOI 10.1002/lt.22130
   Shafi AMA, 2020, J CARDIAC SURG, V35, P1295, DOI 10.1111/jocs.14631
   Moran A, 2011, J ADV NURS, V67, P501, DOI 10.1111/j.1365-2648.2010.05460.x
   Morris J, 2018, QUAL LIFE RES, V27, P2227, DOI 10.1007/s11136-018-1846-z
   Mulcahy CM, 2010, QUAL HEALTH RES, V20, P1062, DOI 10.1177/1049732310369139
   Munn Z, 2018, BMC MED RES METHODOL, V18, DOI 10.1186/s12874-017-0468-4
   Nagao N, 2017, GASTROENTEROL NURS, V40, P373, DOI 10.1097/SGA.0000000000000216
   Naimark D., 2020, COVID 19 PREDICTING
   Nepogodiev D, 2020, BRIT J SURG, V107, P1440, DOI 10.1002/bjs.11746
   O'Brien KK, 2016, BMC HEALTH SERV RES, V16, DOI 10.1186/s12913-016-1579-z
   Ong SC, 2013, ANN ACAD MED SINGAP, V42, P657
   Otte-Trojel T, 2014, J AM MED INFORM ASSN, V21, P751, DOI 10.1136/amiajnl-2013-002501
   Padwal Raj S, 2012, BMC Health Serv Res, V12, P139, DOI 10.1186/1472-6963-12-139
   Park M, 2018, INT J NURS STUD, V87, P69, DOI 10.1016/j.ijnurstu.2018.07.006
   Parker J, 2010, PSYCHOL HEALTH MED, V15, P26, DOI 10.1080/13548500903440221
   Paul C, 2012, EUR J CANCER CARE, V21, P321, DOI 10.1111/j.1365-2354.2011.01311.x
   Pfeiffer PN, 2011, GEN HOSP PSYCHIAT, V33, P29, DOI 10.1016/j.genhosppsych.2010.10.002
   Rathert C, 2013, MED CARE RES REV, V70, P351, DOI 10.1177/1077558712465774
   Richards M, 2020, NAT CANCER, V1, P565, DOI 10.1038/s43018-020-0074-y
   Rodrigue JR, 2011, NEPHROL DIAL TRANSPL, V26, P709, DOI 10.1093/ndt/gfq382
   Salci L, 2016, J KNEE SURG, V29, P346, DOI 10.1055/s-0035-1564596
   Santos GGD, 2012, TRANSPL P, V44, P2413, DOI 10.1016/j.transproceed.2012.07.046
   Sharman MJ, 2017, CLIN OBES, V7, P46, DOI 10.1111/cob.12169
   Silva AN, 2014, TRANSPL P, V46, P1695, DOI 10.1016/j.transproceed.2014.05.020
   Spoorthy MS, 2020, ASIAN J PSYCHIATR, V51, DOI 10.1016/j.ajp.2020.102119
   Sutherland JM, 2016, HEALTH POLICY, V120, P749, DOI 10.1016/j.healthpol.2016.04.017
   Teixeira HRS, 2016, TRANSPL P, V48, P2333, DOI 10.1016/j.transproceed.2016.06.031
   Tomaselli G, 2020, FRONT PUBLIC HEALTH, V8, DOI 10.3389/fpubh.2020.00044
   Tricco AC, 2018, ANN INTERN MED, V169, P467, DOI 10.7326/M18-0850
   Tricco AC, 2015, BMC MED, V13, DOI 10.1186/s12916-015-0465-6
   Tsang GFZ, 2016, J OTOLARYNGOL-HEAD N, V45, DOI 10.1186/s40463-016-0149-z
   United Nations, 2020, POL BRIEF COV 19 NEE
   van Beljouw IMJ, 2010, BMC PSYCHIATRY, V10, DOI 10.1186/1471-244X-10-86
   Vernooij RWM, 2016, IMPLEMENT SCI, V11, DOI 10.1186/s13012-016-0419-1
   Wang JN, 2020, CAN MED ASSOC J, V192, pE1347, DOI 10.1503/cmaj.201521
   Wielogorska NL, 2020, CURR PROB SURG, V57, DOI 10.1016/j.cpsurg.2020.100856
   World Health Organization, 2015, WHO GLOB STRAT ONP P
   Yelle MT, 2013, NURS RES PRACT, V2013, DOI 10.1155/2013/794698
   Yngman-Uhlin P, 2016, J CLIN NURS, V25, P92, DOI 10.1111/jocn.12994
NR 93
TC 11
Z9 11
U1 4
U2 21
PU WILEY
PI HOBOKEN
PA 111 RIVER ST, HOBOKEN 07030-5774, NJ USA
SN 1369-6513
EI 1369-7625
J9 HEALTH EXPECT
JI Health Expect.
PD JUN
PY 2021
VL 24
IS 3
BP 978
EP 990
DI 10.1111/hex.13241
EA MAR 2021
PG 13
WC Health Care Sciences & Services; Health Policy & Services; Public,
   Environmental & Occupational Health
WE Science Citation Index Expanded (SCI-EXPANDED); Social Science Citation Index (SSCI)
SC Health Care Sciences & Services; Public, Environmental & Occupational
   Health
GA SZ5JN
UT WOS:000632924200001
PM 33769657
OA Green Published
DA 2022-11-04
ER

PT J
AU Martinez-Corcoles, V
   Nieto-Gil, P
   Ramos-Petersen, L
   Ferrer-Torregrosa, J
AF Martinez-Corcoles, Vicenta
   Nieto-Gil, Pilar
   Ramos-Petersen, Laura
   Ferrer-Torregrosa, Javier
TI Balance performance analysis after the COVID-19 quarantine in children
   aged between 8 and 12 years old: Longitudinal study
SO GAIT & POSTURE
LA English
DT Article
DE Balance; Control postural; Children; Pandemic; Physical activity;
   Lockdown
ID PHYSICAL-ACTIVITY; GAIT INITIATION; YOUNG; RELIABILITY; ADOLESCENTS;
   VALIDITY
AB Background: Corona Virus Disease 2019 (COVID-19) has caused great changes in daily activities, especially in children. In Spain, to avoid infections, a home quarantine was declared, which caused a drastic reduction in daily or weekly physical activity in children. Objective: to analyse the balance performance after the COVID-19-induced quarantine on children's balance, through the use of balance tests, considering the type of sport practiced. Methods: an observational and longitudinal study was carried out with a sample size of 150 healthy children (69 boys and 81 girls) with a mean age of 10.02 +/- 1.15 years. Postural control was evaluated under different equilibrium conditions before and after the quarantine period. Two data collections using the Gyko system were compared, with a difference of 8 months between them. In addition, the influence of foot type and physical activity was analysed. Results: After the quarantine, statistically significant differences were found in terms of balance results, which were worse than before (p < 0.05). Postural control was not influenced by the type of sport practiced (i.e., individual, collective and / or not practicing sport), nor by the surface which the test was performed (p > 0.05). Physically active children (i.e., individual and / or collective sport) presented worse results than physically inactive children. A statistically significant impairment in terms of balance was demonstrated in children who performed high and moderate physical activity (p < 0.05). Conclusions: After the quarantine period, a significant reduction in balance performance was found in children. The findings suggest that regular physical activity benefits postural control. Loss of balance does not differ in postural stability by the type of sport practised. Postural stability is not influenced by the type of footprint after the period of physical inactivity. Postural control is influenced in children with a great level of physical activity.
C1 [Martinez-Corcoles, Vicenta] Valencia Catholic Univ San Vicente Martir, Doctorate Sch, Valencia, Spain.
   [Nieto-Gil, Pilar] Univ Valencia, Dept Nursing & Podiatry, Valencia 46010, Spain.
   [Ramos-Petersen, Laura] Univ Catolica San An Tonio Murcia, Fac Hlth Sci, Dept Podiatry, Campus Los Jeronimos, Murcia 30107, Spain.
   [Ramos-Petersen, Laura] Res Team PODUMA Univ Malaga, Malaga, Spain.
   [Ferrer-Torregrosa, Javier] Valencia Catholic Univ San Vicente Martir, Fac Med & Hlth Sci, Dept Podiatry, Valencia, Spain.
RP Nieto-Gil, P (通讯作者)，Univ Valencia, Fac Enfermeria & Podol, Menendez & Pelayo 19, Valencia 46010, Spain.
EM vicenta.martinez@mail.ucv.es; pilar.nieto@uv.es; lrpetersen@ucam.edu;
   javier.ferrer@ucv.es
CR Alcahuz-Grinan M, 2021, INT J ENV RES PUB HE, V18, DOI 10.3390/ijerph18052423
   Baker N, 2021, SENSORS-BASEL, V21, DOI 10.3390/s21155167
   Benitez-Porres J, 2016, J SCHOOL HEALTH, V86, P677, DOI 10.1111/josh.12418
   Cote KP, 2005, J ATHL TRAINING, V40, P41
   de Sa-Caputo DC, 2020, APPL SCI-BASEL, V10, DOI 10.3390/app10144755
   Eid MA, 2017, INT J REHABIL RES, V40, P127, DOI 10.1097/MRR.0000000000000218
   Garcia-Soidan JL, 2020, J CLIN MED, V9, DOI 10.3390/jcm9092919
   Gijon-Nogueron G, 2020, J PAEDIATR CHILD H, V56, P201, DOI 10.1111/jpc.14558
   Golomer M.I., 1998, SCI TECH ACT PHYS SP, V19, P111
   Gomez-Pinilla F, 2013, COMPR PHYSIOL, V3, P403, DOI 10.1002/cphy.c110063
   Gonzalez-Martin D, 2021, Rev Esp Cir Ortop Traumatol, V65, P374, DOI 10.1016/j.recote.2021.05.002
   Gutierrez-Vilahu L, 2016, J AM PODIAT MED ASSN, V106, P207, DOI 10.7547/15-012
   Hall G, 2021, PROG CARDIOVASC DIS, V64, P108, DOI 10.1016/j.pcad.2020.04.005
   Hillman CH, 2014, PEDIATRICS, V134, pE1063, DOI 10.1542/peds.2013-3219
   Hopkins W., 2002, SPORTSCIENCE
   Hsu YS, 2009, INT J PEDIATR OTORHI, V73, P737, DOI 10.1016/j.ijporl.2009.01.016
   Jaworski Janusz, 2020, Acta Bioeng Biomech, V22, P94
   Kim JA, 2015, GAIT POSTURE, V41, P546, DOI 10.1016/j.gaitpost.2014.12.012
   La Sala L, 2020, INT J MOL SCI, V21, DOI 10.3390/ijms21218178
   Lau H, 2020, J TRAVEL MED, V27, DOI 10.1093/jtm/taaa037
   Ledebt A, 1998, EXP BRAIN RES, V120, P9, DOI 10.1007/s002210050372
   Malouin F, 2000, GAIT POSTURE, V11, P239, DOI 10.1016/S0966-6362(00)00051-5
   Marker AM, 2018, HEALTH PSYCHOL, V37, P893, DOI 10.1037/hea0000653
   Mosqueira-Ourens M, 2021, INT J ENV RES PUB HE, V18, DOI 10.3390/ijerph18052730
   Piercy KL, 2018, JAMA-J AM MED ASSOC, V320, P2020, DOI 10.1001/jama.2018.14854
   Rossi C, 2005, ACTA NEUROL SCAND, V111, P407, DOI 10.1111/j.1600-0404.2005.00422.x
   Rundle AG, 2020, OBESITY, V28, P1008, DOI 10.1002/oby.22813
   Schmitz C, 2002, EXP BRAIN RES, V142, P354, DOI 10.1007/s00221-001-0910-y
   Shaffer SW, 2007, PHYS THER, V87, P193, DOI 10.2522/ptj.20060083
   Silva Vladimir Schuindt da, 2020, Rev. bras. cineantropom. desempenho hum., V22, pe70517, DOI 10.1590/1980-0037.2020v22e70517
   Singhal T, 2020, INDIAN J PEDIATR, V87, P281, DOI 10.1007/s12098-020-03263-6
   Springer Barbara A, 2007, J Geriatr Phys Ther, V30, P8
   Tsai LC, 2006, J ORTHOP SPORT PHYS, V36, P942, DOI 10.2519/jospt.2006.2336
   Walchli M, 2018, PEDIATR EXERC SCI, V30, P178, DOI 10.1123/pes.2017-0061
   Wikkelso C, 2003, J NEUROL, V250, P741, DOI 10.1007/s00415-003-1076-2
   Wilson MG, 2020, BRIT J SPORT MED, V54, P1157, DOI 10.1136/bjsports-2020-102710
   Winter D.A., 2009, DEPRESS ANXIETY, V4th, DOI [10.1002/9780470549148, DOI 10.1002/DA.22895, 10.1002/da.22895, DOI 10.1002/9780470549148]
   Wojciechowska-Maszkowska B, 2016, J AGING PHYS ACTIV, V24, P196, DOI 10.1123/japa.2015-0052
   World Health Organization, GUID PHYS ACT SED BE
   Zenic N, 2020, APPL SCI-BASEL, V10, DOI 10.3390/app10113997
NR 40
TC 2
Z9 2
U1 4
U2 6
PU ELSEVIER IRELAND LTD
PI CLARE
PA ELSEVIER HOUSE, BROOKVALE PLAZA, EAST PARK SHANNON, CO, CLARE, 00000,
   IRELAND
SN 0966-6362
EI 1879-2219
J9 GAIT POSTURE
JI Gait Posture
PD MAY
PY 2022
VL 94
BP 203
EP 209
DI 10.1016/j.gaitpost.2022.03.019
PG 7
WC Neurosciences; Orthopedics; Sport Sciences
WE Science Citation Index Expanded (SCI-EXPANDED)
SC Neurosciences & Neurology; Orthopedics; Sport Sciences
GA 1W5CS
UT WOS:000806791900007
PM 35366430
OA Green Published, hybrid
DA 2022-11-04
ER

PT J
AU Machida, M
   Kikuchi, H
   Kojima, T
   Nakamura, I
   Saito, R
   Nakaya, T
   Hanibuchi, T
   Takamiya, T
   Odagiri, Y
   Fukushima, N
   Amagasa, S
   Watanabe, H
   Inoue, S
AF Machida, M.
   Kikuchi, H.
   Kojima, T.
   Nakamura, I
   Saito, R.
   Nakaya, T.
   Hanibuchi, T.
   Takamiya, T.
   Odagiri, Y.
   Fukushima, N.
   Amagasa, S.
   Watanabe, H.
   Inoue, S.
TI Unwillingness to cooperate with COVID-19 contact tracing in Japan
SO PUBLIC HEALTH
LA English
DT Article
DE Contact tracing; Case investigation; Disease control measure; Pandemic;
   Public health
AB Objectives: Contact tracing for COVID-19 relies heavily on the cooperation of individuals with authorities to provide information of contact persons. However, few studies have clarified willingness to cooperate and motivation to provide information for contact tracing. This study sought to describe willingness to cooperate and motivation to report contact persons for COVID-19 contact tracing among citizens in Japan, and to assess any associated sociodemographic factors. Study design: Cross-sectional study. Methods: This was an online-based survey using quota sampling. Participants were asked about their willingness to cooperate in reporting contacts for COVID-19 contact tracing if they tested positive. Par-ticipants also responded to questions regarding their reasons for cooperating or not cooperating and provided sociodemographic data. Multiple logistic regression analysis was performed to clarify associ-ations between sociodemographic factors and willingness to cooperate. Results: This study included 2844 participants. The proportion of participants who were not willing to cooperate in reporting contacts was 27.6%, with their main reasons being concerns about causing trouble for the other person and being criticised for revealing their names. Willingness to cooperate was lower among men, young adults and those with an educational level less than a university degree. Conclusions: To improve the effectiveness of contact tracing, educational campaigns, such as reducing the fear and stigma associated with COVID-19, may be important. Furthermore, it is essential to un-derstand that individuals may have contacts whom they do not wish to disclose to others and to be considerate when handling such situations. ?? 2022 The Royal Society for Public Health. Published by Elsevier Ltd. All rights reserved.
C1 [Machida, M.; Kikuchi, H.; Takamiya, T.; Odagiri, Y.; Fukushima, N.; Amagasa, S.; Inoue, S.] Tokyo Med Univ, Dept Prevent Med & Publ Hlth, Shinjuku Ku, 6-1-1 Shinjuku, Tokyo 1608402, Japan.
   [Machida, M.; Nakamura, I; Watanabe, H.] Tokyo Med Univ Hosp, Dept Infect Prevent & Control, Shinjuku Ku, 6-7-1 Nishishinjuku, Tokyo 1600023, Japan.
   [Kojima, T.] Tokyo Med Univ, Dept Int Med Commun, Shinjuku Ku, 6-7-1 Nishishinjuku, Tokyo 1600023, Japan.
   [Saito, R.] Niigata Univ, Grad Sch Med & Dent Sci, Div Int Hlth Publ Hlth, 1-757 Asahimachi Dori, Niigata, Niigata 9518510, Japan.
   [Nakaya, T.; Hanibuchi, T.] Tohoku Univ, Grad Sch Environm Studies, Aoba Ku, 468-1 Aramaki, Sendai, Miyagi 9800845, Japan.
RP Inoue, S (通讯作者)，Tokyo Med Univ, Dept Prevent Med & Publ Hlth, Shinjuku Ku, 6-1-1 Shinjuku, Tokyo 1608402, Japan.
EM inoue@tokyo-med.ac.jp
OI Nakaya, Tomoki/0000-0002-3827-1012
FU Tokyo Medical University Research Grant
FX This work was supported by the Tokyo Medical University Research Grant
   (2021) .
CR Ashton MC, 2016, J RES PERS, V64, P102, DOI 10.1016/j.jrp.2016.08.008
   Betsch C, 2020, LANCET, V395, P1255, DOI 10.1016/S0140-6736(20)30729-7
   cas, AGENDA 3 M
   COVID-19 National Emergency Response Center Epidemiology & Case Management Team Korea Centers for Disease Control & Prevention, 2020, Osong Public Health Res Perspect, V11, P60, DOI 10.24171/j.phrp.2020.11.1.09
   Daftary A, 2017, BMJ GLOB HEALTH, V2, DOI 10.1136/bmjgh-2017-000515
   Debey E, 2015, ACTA PSYCHOL, V160, P58, DOI 10.1016/j.actpsy.2015.06.007
   Garcia PJ, 2021, ECLINICALMEDICINE, V33, DOI 10.1016/j.eclinm.2021.100764
   Garry M, 2021, PERSPECT PSYCHOL SCI, V16, P175, DOI 10.1177/1745691620978205
   Hofstede insights, COUNTR COMP WHAT JAP
   Keeling MJ, 2020, J EPIDEMIOL COMMUN H, V74, P861, DOI 10.1136/jech-2020-214051
   Lash RR, 2021, JAMA NETW OPEN, V4, DOI 10.1001/jamanetworkopen.2021.15850
   Lewis D, 2020, NATURE, V588, P384, DOI 10.1038/d41586-020-03518-4
   Ministry of Health Labour and Welfare Japan., OUTL JAP MED SYST
   O'Connor AM, 2022, J HEALTH PSYCHOL, V27, P236, DOI 10.1177/1359105320951603
   Perry BL, 2021, AM J PUBLIC HEALTH, V111, P778, DOI 10.2105/AJPH.2021.306244
   Porta M, 2014, DICT EPIDEMIOLOGY
   Prime minister of Japan and his cabinet, PRESS C PRIME MINIST
   Schneider J, 2021, AM J PUBLIC HEALTH, V111, P917, DOI 10.2105/AJPH.2021.306200
   Weisman C S, 1987, Public Health Rep, V102, P147
   World Health Organization, CONT TRAC CONT COV 1
   World Health Organization, GUID PREV ADDR SOC S
   World Health Organization, CRIT PREP READ RESP
   World Health Organization regional Office for Europe, 2020, SURV TOOL GUID BEH I
   Zastrow Mark, 2020, Nature, DOI 10.1038/d41586-020-01514-2
NR 24
TC 0
Z9 0
U1 2
U2 2
PU W B SAUNDERS CO LTD
PI LONDON
PA 32 JAMESTOWN RD, LONDON NW1 7BY, ENGLAND
SN 0033-3506
EI 1476-5616
J9 PUBLIC HEALTH
JI Public Health
PD SEP
PY 2022
VL 210
BP 34
EP 40
DI 10.1016/j.puhe.2022.06.018
PG 7
WC Public, Environmental & Occupational Health
WE Science Citation Index Expanded (SCI-EXPANDED); Social Science Citation Index (SSCI)
SC Public, Environmental & Occupational Health
GA 3K5CV
UT WOS:000834094500005
PM 35870319
OA Bronze, Green Published
DA 2022-11-04
ER

PT J
AU Yoneoka, D
   Eguchi, A
   Nomura, S
   Kawashima, T
   Tanoue, Y
   Murakami, M
   Sakamoto, H
   Maruyama-Sakurai, K
   Gilmour, S
   Shi, S
   Kunishima, H
   Kaneko, S
   Adachi, M
   Shimada, K
   Yamamoto, Y
   Miyata, H
AF Yoneoka, Daisuke
   Eguchi, Akifumi
   Nomura, Shuhei
   Kawashima, Takayuki
   Tanoue, Yuta
   Murakami, Michio
   Sakamoto, Haruka
   Maruyama-Sakurai, Keiko
   Gilmour, Stuart
   Shi, Shoi
   Kunishima, Hiroyuki
   Kaneko, Satoshi
   Adachi, Megumi
   Shimada, Koki
   Yamamoto, Yoshiko
   Miyata, Hiroaki
TI Identification of optimum combinations of media channels for approaching
   COVID-19 vaccine unsure and unwilling groups in Japan
SO LANCET REGIONAL HEALTH-WESTERN PACIFIC
LA English
DT Article
DE COVID-19; attitudes towards vaccinations; Japan; psychological
   dispositions; information source
ID LOGIC REGRESSION; HESITANCY
AB Background Optimizing media campaigns for those who were unsure or unwilling to take coronavirus disease (COVID-19) vaccines is required urgently to effectively present public health messages aimed at increasing vaccination coverage. We propose a novel framework for selecting tailor-made media channels and their combinations for this task.
   Methods An online survey was conducted in Japan during February to March, 2021, with 30,053 participants. In addition to their sociodemographic characteristics, it asked the attitude toward vaccination and information sources (i.e., media channels) for COVID-19 issues. Multinomial logic regression was fitted to estimate the combinations of the media channels and their odds ratio (OR) associated with vaccination attitudes.
   Findings The proportion of respondents who were unsure or unwilling to take the vaccination was skewed toward younger generation: 58.1% were aged under 35, while 28.1% were 65 years or older. Media channels such as "Non-medical and Non-TV" and "Non-medical and Non-government" were associated with the unsure group: OR (95% Confidence intervals, (CI)) = 1.75 (1.62, 1.89) and 1.53 (1.44, 1.62), respectively. In addition, media channels such as "Newspapers or the Novel Coronavirus Expert Meeting", "Medical or Local government", and "Non-TV" were associated with the unwilling group: OR (95% CI) were 2.00 (1.47, 2.75), 3.13 (2.58, 3.81), and 2.25 (1.84, 2.77), respectively.
   Interpretation To effectively approach COVID-19 vaccine unsure and unwilling groups, generation-specific online and offline media campaigns should be optimized to the type of vaccine attitude. Copyright (C) 2021 The Author(s). Published by Elsevier Ltd.
C1 [Yoneoka, Daisuke; Gilmour, Stuart] St Lukes Int Univ, Grad Sch Publ Hlth, Tokyo, Japan.
   [Yoneoka, Daisuke; Eguchi, Akifumi; Nomura, Shuhei; Kawashima, Takayuki; Tanoue, Yuta; Sakamoto, Haruka; Maruyama-Sakurai, Keiko; Shimada, Koki; Miyata, Hiroaki] Keio Univ, Sch Med, Dept Hlth Policy & Management, Tokyo, Japan.
   [Yoneoka, Daisuke; Eguchi, Akifumi; Nomura, Shuhei; Kawashima, Takayuki; Tanoue, Yuta; Sakamoto, Haruka; Adachi, Megumi] Univ Tokyo, Grad Sch Med, Dept Global Hlth Policy, Tokyo, Japan.
   [Yoneoka, Daisuke; Nomura, Shuhei; Sakamoto, Haruka; Miyata, Hiroaki] Tokyo Fdn Policy Res, Tokyo, Japan.
   [Eguchi, Akifumi] Chiba Univ, Ctr Prevent Med Sci, Chiba, Japan.
   [Kawashima, Takayuki] Tokyo Inst Technol, Dept Math & Comp Sci, Tokyo, Japan.
   [Tanoue, Yuta] Waseda Univ, Inst Business & Finance, Tokyo, Japan.
   [Murakami, Michio] Fukushima Med Univ, Dept Hlth Risk Commun, Sch Med, Fukushima, Japan.
   [Murakami, Michio] Osaka Univ, Ctr Infect Dis Educ & Res, Div Sci Informat & Publ Policy, Osaka, Japan.
   [Shi, Shoi] Univ Tokyo, Grad Sch Med, Dept Syst Pharmacol, Tokyo, Japan.
   [Shi, Shoi] RIKEN Ctr Biosyst Dynam Res, Lab Synthet Biol, Osaka, Japan.
   [Kunishima, Hiroyuki] St Marianna Univ, Dept Infect Dis, Sch Med, Kawasaki, Kanagawa, Japan.
   [Kaneko, Satoshi] Nagasaki Univ, Inst Trop Med, Dept Ecoepidemiol, Nagasaki, Japan.
   [Yamamoto, Yoshiko] Natl Ctr Child Hlth & Dev, Tokyo, Japan.
RP Nomura, S (通讯作者)，Keio Univ, Dept Hlth Policy & Management, Sch Med, Shinjuku Ku Tokyo, 35 Shinanomachi, Tokyo 1608582, Japan.
EM s-nomura@keio.jp
RI Eguchi, Akifumi/G-9640-2012; Yoneoka, Daisuke/A-9336-2016
OI Eguchi, Akifumi/0000-0001-5858-8132; Nomura, Shuhei/0000-0002-2963-7297;
   Yoneoka, Daisuke/0000-0002-3525-5092
FU Ministry of Health, Labour and Welfare of Japan
   [H29-Gantaisaku-ippan-009]; Japan Agency for Medical Research and
   Development (AMED) [JP20fk0108535]
FX This work was partly funded by research grants from the Ministry of
   Health, Labour and Welfare of Japan (H29-Gantaisaku-ippan-009) and the
   Japan Agency for Medical Research and Development (AMED)
   (JP20fk0108535).
CR Bradshaw AS, 2020, VACCINE, V38, P2058, DOI 10.1016/j.vaccine.2019.12.027
   Brennen JS., 2020, REUTERS I, V7, P3
   Cornwall W, 2020, SCIENCE, V369, P14, DOI 10.1126/science.369.6499.14
   de Figueiredo A, 2020, LANCET, V396, P898, DOI 10.1016/S0140-6736(20)31558-0
   Faasse K, 2020, FRONT PSYCHOL, V11, DOI 10.3389/fpsyg.2020.551004
   FactCheck Initiative Japan, 2021, FIGHT INF
   Fisher KA, 2020, ANN INTERN MED, V173, P964, DOI 10.7326/M20-3569
   Japan Broadcasting Corporation, 2017, VACC DEAL MIS FALS
   Johnson NF, 2020, NATURE, V582, P230, DOI 10.1038/s41586-020-2281-1
   Kennedy J, 2019, EUR J PUBLIC HEALTH, V29, P512, DOI 10.1093/eurpub/ckz004
   Kishikawa Y, 2018, JPN J RISK ANAL, V28, P3
   Kooperberg C, 2001, GENET EPIDEMIOL, V21, pS626, DOI 10.1002/gepi.2001.21.s1.s626
   Lane S, 2018, VACCINE, V36, P3861, DOI 10.1016/j.vaccine.2018.03.063
   Larson HJ, 2014, VACCINE, V32, P2150, DOI 10.1016/j.vaccine.2014.01.081
   Lazarus JV, 2021, NAT MED, V27, P225, DOI 10.1038/s41591-020-1124-9
   Loomba S, 2021, NAT HUM BEHAV, V5, P337, DOI 10.1038/s41562-021-01056-1
   Lu PJ, 2018, VACCINE, V36, P890, DOI 10.1016/j.vaccine.2017.12.016
   MacDonald NE, 2015, VACCINE, V33, P4161, DOI 10.1016/j.vaccine.2015.04.036
   Machida M, 2021, VACCINES-BASEL, V9, DOI 10.3390/vaccines9030210
   Masuda S, 2019, SHINRIGAKU KENKYU, V90, P463
   McHale P, 2016, EPIDEMIOL INFECT, V144, P870, DOI 10.1017/S0950268815001909
   Murphy J, 2021, NAT COMMUN, V12, DOI 10.1038/s41467-020-20226-9
   Nakayachi K, 2020, FRONT PSYCHOL, V11, DOI 10.3389/fpsyg.2020.01918
   Neumann-Bohme S, 2020, EUR J HEALTH ECON, V21, P977, DOI 10.1007/s10198-020-01208-6
   Nomura S, 2021, LANCET REG HEALTH-W, V14, DOI 10.1016/j.lanwpc.2021.100223
   Our World in Data, COR COVID 19 VACC 20
   Paul E, 2021, LANCET REG HEALTH-EU, V1, DOI 10.1016/j.lanepe.2020.100012
   Peretti-Watel P, 2020, LANCET INFECT DIS, V20, P769, DOI 10.1016/S1473-3099(20)30426-6
   Roozenbeek J, 2020, ROY SOC OPEN SCI, V7, DOI 10.1098/rsos.201199
   Ruczinski I, 2003, J COMPUT GRAPH STAT, V12, P475, DOI 10.1198/1061860032238
   Schwender H, 2021, PACKAGE LOGICFS
   Schwender H, 2010, ADV GENET, V72, P25, DOI [10.1016/B978-0-12-380862-2.00002-3, 10.1016/S0065-2660(10)72002-2]
   Sherman SM, 2021, HUM VACC IMMUNOTHER, V17, P1612, DOI 10.1080/21645515.2020.1846397
   Statistics Bureau of Japan, 2018, POP CENS 2015 STAT M
   Szolnoki G., 2013, WINE EC POLICY, V2, P57, DOI DOI 10.1016/J.WEP.2013.10.001
   Wood S, 2021, JAMA-J AM MED ASSOC, V325, P2435, DOI 10.1001/jama.2021.7707
   Yoneoka D, 2020, LANCET REG HEALTH-W, V3, DOI 10.1016/j.lanwpc.2020.100016
   Yoneoka D, 2021, BMJ OPEN, V11, DOI 10.1136/bmjopen-2020-042002
   Yoneoka D, 2020, BIOSTATISTICS, V21, P825, DOI 10.1093/biostatistics/kxz011
NR 39
TC 2
Z9 2
U1 1
U2 1
PU ELSEVIER
PI AMSTERDAM
PA RADARWEG 29, 1043 NX AMSTERDAM, NETHERLANDS
EI 2666-6065
J9 LANCET REG HEALTH-W
JI Lancet Reg. Health-W. Pac.
PD JAN
PY 2022
VL 18
AR 100330
DI 10.1016/j.lanwpc.2021.100330
EA DEC 2021
PG 12
WC Health Care Sciences & Services; Public, Environmental & Occupational
   Health
WE Science Citation Index Expanded (SCI-EXPANDED); Social Science Citation Index (SSCI)
SC Health Care Sciences & Services; Public, Environmental & Occupational
   Health
GA YR2TE
UT WOS:000749848200020
PM 34927110
OA Green Published
DA 2022-11-04
ER

PT J
AU Burns, S
   Jegatheeswaran, C
   Perlman, M
AF Burns, Samantha
   Jegatheeswaran, Calpanaa
   Perlman, Michal
TI I Felt Like I was Going Crazy: Understanding Mother's and Young
   Children's Educational Experiences at Home During COVID-19
SO EARLY CHILDHOOD EDUCATION JOURNAL
LA English
DT Article; Early Access
DE Early childhood education and care; Distance education; Child mental
   health; Maternal mental health
ID ACADEMIC-ACHIEVEMENT; BEHAVIOR PROBLEMS; PERCEIVED STRESS;
   MENTAL-HEALTH; SCHOOL; QUESTIONNAIRE; DIFFICULTIES; ENVIRONMENT;
   ADOLESCENTS; DEPRESSION
AB The COVID-19 disruptions to children's education have been a major issue for families. This study examined how demographic, family, and mental health characteristics of 375 low-income children and their mothers from the City of Toronto were associated with children's educational experiences at home during COVID-19. Many mothers (82.3%) reported that they and their children (80.0%) experienced challenges related to children's education at home during the pandemic. However, a small percentage of mothers (1.1%) reported that this mode of learning was better for them and their children (4.3%). The most frequently reported challenges faced by mothers was taking on the role of a teacher (43.7%) and balancing their children's remote learning with other responsibilities (19.4%). The most frequently mentioned challenges faced by children was that children lacked both motivation (21.1%) and socialization (21.1%) and had difficulty focusing (26.9%). White mothers from households with higher income and with a higher number of adults in the home reported that their children experienced higher levels of challenges related to their education at home. Maternal and child challenges with children's education at home were also related to higher levels of maternal and child mental health challenges. Our findings suggest that the online educational experiences set up following the onset of the pandemic were difficult for many children and mothers to implement in the home. Given the significant associations of these challenges with child and maternal mental health, we encourage educators to provide flexibility, empathy, and support with learning from home to both children and mothers.
C1 [Burns, Samantha; Jegatheeswaran, Calpanaa; Perlman, Michal] Univ Toronto, Dept Appl Psychol & Human, Ontario Inst Studies Educ, 252 Bloor St West, Toronto, ON M5S 1V6, Canada.
RP Perlman, M (通讯作者)，Univ Toronto, Dept Appl Psychol & Human, Ontario Inst Studies Educ, 252 Bloor St West, Toronto, ON M5S 1V6, Canada.
EM Michal.perlman@utoronto.ca
OI Perlman, Michal/0000-0002-6728-8067; Jegatheeswaran,
   Calpanaa/0000-0002-9754-0913; Burns, Samantha/0000-0001-5251-0369
FU City of Toronto
FX We would like to acknowledge the valued contributions of Nadina
   Mahadeo-Villacis and Zhangjing Luo. We would also like to gratefully
   acknowledge the support of the City of Toronto. Finally, we are very
   grateful to all the mothers and children who participated in this
   project.
CR Ahmed MZ, 2020, ASIAN J PSYCHIATR, V51, DOI 10.1016/j.ajp.2020.102092
   Anderson E., 2020, COVID 19 RELATED SCH, DOI [10.31235/osf.io/jyvk4, DOI 10.31235/OSF.IO/JYVK4]
   Andrew A., 2020, GENDERED DIVISION PA, DOI [10.1920/wp.ifs.2021.1721, DOI 10.1920/WP.IFS.2021.1721]
   Bayham J, 2020, LANCET PUBLIC HEALTH, V5, pE271, DOI 10.1016/S2468-2667(20)30082-7
   Bozek, 2020, EXAMINING IMPLEMENTA
   Braun V., 2006, QUAL RES PSYCHOL, V3, P77, DOI 10.1191/1478088706qp063oa
   Burdina GM, 2019, INT J INSTR, V12, P1, DOI 10.29333/iji.2019.1211a
   Cappella E, 2013, AM J COMMUN PSYCHOL, V52, P367, DOI 10.1007/s10464-013-9603-5
   Chen WY, 2018, BMC PUBLIC HEALTH, V18, DOI 10.1186/s12889-018-5107-4
   Cheng ZM, 2021, REV ECON HOUSEHOLD, V19, P123, DOI 10.1007/s11150-020-09538-3
   Climie EA, 2015, INTERV SCH CLIN, V51, P122, DOI 10.1177/1053451215579265
   Courtney D, 2020, CAN J PSYCHIAT, V65, P688, DOI 10.1177/0706743720935646
   Daniel Sir John, 2020, Prospects (Paris), V49, P91, DOI 10.1007/s11125-020-09464-3
   Davenport Margie H, 2020, Front Glob Womens Health, V1, P1, DOI 10.3389/fgwh.2020.00001
   Detsky AS, 2020, JAMA-J AM MED ASSOC, V324, P743, DOI 10.1001/jama.2020.14033
   Dev PC, 1997, REM SPEC EDUC, V18, P12, DOI 10.1177/074193259701800104
   Dhuey E., 2019, IMPACT FULL DAY KIND, DOI [10.2139/ssrn.3435382, DOI 10.2139/SSRN.3435382]
   Donker T, 2011, PSYCHIAT RES, V188, P58, DOI 10.1016/j.psychres.2011.01.016
   Ezpeleta L, 2020, INT J ENV RES PUB HE, V17, DOI 10.3390/ijerph17197327
   Furrer CJ, 2022, EDUC PSYCHOL-UK, V42, P459, DOI 10.1080/01443410.2019.1706722
   Gartstein MA, 2009, J APPL DEV PSYCHOL, V30, P149, DOI 10.1016/j.appdev.2008.12.001
   Goodman R, 1997, J CHILD PSYCHOL PSYC, V38, P581, DOI 10.1111/j.1469-7610.1997.tb01545.x
   Government of Canada Public Health Agency of Canada, 2021, COVID 19 DAIL EP UPD
   Government of Ontario, 2020, LEARN HOM
   Gredler M.E., 2004, FAMILY CONSUMER SCI, V33, P106, DOI DOI 10.1177/1077727X04269573
   Gross CP, 2020, J GEN INTERN MED, V35, P3097, DOI 10.1007/s11606-020-06081-w
   Hamza CA, 2021, CAN PSYCHOL, V62, P20, DOI 10.1037/cap0000255
   Heckman JJ, 2010, J PUBLIC ECON, V94, P114, DOI 10.1016/j.jpubeco.2009.11.001
   Hjalmsdottir A, 2021, GENDER WORK ORGAN, V28, P268, DOI 10.1111/gwao.12552
   Jeynes WH, 2007, URBAN EDUC, V42, P82, DOI 10.1177/0042085906293818
   Lee EH, 2012, ASIAN NURS RES, V6, P121, DOI 10.1016/j.anr.2012.08.004
   Lee J, 2020, LANCET CHILD ADOLESC, V4, P421, DOI 10.1016/S2352-4642(20)30109-7
   Lee K, 2009, GLOB INST, P1
   Lee SAJ, 2021, CHILD YOUTH SERV REV, V122, DOI 10.1016/j.childyouth.2020.105585
   Lemieux T, 2020, CAN PUBLIC POL, V46, pS55, DOI 10.3138/cpp.2020-049
   Lowe B, 2005, J PSYCHOSOM RES, V58, P163, DOI 10.1016/j.jpsychores.2004.09.006
   Maggi S, 2010, J PAEDIATR CHILD H, V46, P627, DOI 10.1111/j.1440-1754.2010.01817.x
   MARKS SR, 1977, AM SOCIOL REV, V42, P921, DOI 10.2307/2094577
   Masonbrink AR, 2020, PEDIATRICS, V146, DOI 10.1542/peds.2020-1440
   Messacar D., 2020, STATCAN COVID 19 DAT
   Minello A, 2021, EUR SOC, V23, pS82, DOI 10.1080/14616696.2020.1809690
   Morrissey TW, 2014, DEV PSYCHOL, V50, P741, DOI 10.1037/a0033848
   Muhammad A, 2010, J HEALTH PSYCHOL, V15, P315, DOI 10.1177/1359105309353216
   Office of the Premier, 2020, ONT HELP STUD LEARN
   Orthner DK, 2004, FAM RELAT, V53, P159, DOI 10.1111/j.0022-2445.2004.00006.x
   Pelletier Janette, 2005, MULTICULTURAL ED, V13, P30
   Perlman M, 2007, SOC DEV, V16, P619, DOI 10.1111/j.1467-9507.2007.00402.x
   Peterson ER, 2018, KOTUITUI, V13, P4, DOI 10.1080/1177083X.2017.1391852
   Samuelsson IP, 2020, INT J EARLY CHILD, V52, P129, DOI 10.1007/s13158-020-00267-3
   Racine N, 2021, LANCET PSYCHIAT, V8, P405, DOI 10.1016/S2215-0366(21)00074-2
   Saleem S, 2022, EARLY CHILD RES Q, V59, P203, DOI 10.1016/j.ecresq.2021.12.004
   Siegel R, 2012, CA-CANCER J CLIN, V62, P10, DOI 10.3322/caac.20138
   Slavin RE, 2015, EDUC 3-13, V43, P5, DOI 10.1080/03004279.2015.963370
   Smart D, 2017, BRIT J EDUC PSYCHOL, V87, P288, DOI 10.1111/bjep.12150
   Statistics Canada, 2020, DAILY
   Statistics Canada, 2021, LAB FORC SURV
   Tang SQ, 2021, J AFFECT DISORDERS, V279, P353, DOI 10.1016/j.jad.2020.10.016
   Timmons K, 2021, EARLY CHILD EDUC J, V49, P887, DOI 10.1007/s10643-021-01207-z
   Tuckman BW, 2007, COMPUT EDUC, V49, P414, DOI 10.1016/j.compedu.2005.10.002
   UNESCO, 2020, COVID 19 ED RESP
   Van Nuland S, 2020, J EDUC TEACHING, V46, P442, DOI 10.1080/02607476.2020.1803050
   Villanueva K, 2016, ACAD PEDIATR, V16, P10, DOI 10.1016/j.acap.2015.09.006
   Wang GH, 2020, LANCET, V395, P945, DOI 10.1016/S0140-6736(20)30547-X
   Wang MT, 2010, AM EDUC RES J, V47, P633, DOI 10.3102/0002831209361209
   World Health Organization, 2020, 73 WHO
   Zimmer Z., 1995, Journal of Travel Research, V33, P3, DOI 10.1177/004728759503300302
NR 66
TC 0
Z9 0
U1 5
U2 8
PU SPRINGER
PI DORDRECHT
PA VAN GODEWIJCKSTRAAT 30, 3311 GZ DORDRECHT, NETHERLANDS
SN 1082-3301
EI 1573-1707
J9 EARLY CHILD EDUC J
JI Early Child. Educ. J.
DI 10.1007/s10643-022-01306-5
EA FEB 2022
PG 14
WC Education & Educational Research
WE Social Science Citation Index (SSCI)
SC Education & Educational Research
GA YT8DS
UT WOS:000751584000004
PM 35153466
OA Bronze, Green Published
DA 2022-11-04
ER

PT J
AU Zhang, W
   Wu, YY
   Wu, B
AF Zhang, Wei
   Wu, Yan Yan
   Wu, Bei
TI Racial/Ethnic Disparities in Getting COVID-19 Vaccine: Do Age, Gender,
   and Education Matter?
SO HEALTH EQUITY
LA English
DT Article
DE COVID-19; vaccination rate; disparities; race; ethnicity; age; education
ID HEALTH
AB Objectives: COVID-19 disproportionately affects racial/ethnic minorities and vaccine can help mitigate infection and transition, decrease rate of hospitalization, lower mortality rate, and control the pandemic. This study aims to examine disparities in COVID-19 vaccination rate by age among Whites, Hispanics, Blacks, and Asian Americans, and the modification effects by gender and education.Methods: We used seven waves of biweekly surveys from the Household Pulse Survey collected between July 21, 2021, and October 11, 2021.Results: Asians reported the highest, Blacks reported the lowest vaccination rate, and gender differences were minimal. Increasing age was associated with higher vaccination rate except for the oldest age group. The decline was from 84.4% (70-79 years) to 41.1% (80-88 years: 41.1%) among Hispanics and 92.8% to 69.6% among Asians. Educational effect was the most salient among younger adults with the largest gaps observed in Blacks. Among 18-29-year Black participants, the vaccination rates were 31.1% (confidence interval [95% CI]: 25.7-37.1) for high school or lower, 58.9% (95% CI: 54.2-63.5) for some college or associate degree, and 74.2% (95% CI: 69.4-78.5) for bachelor or higher degrees, leaving a 43.1% gap between the lowest and the highest education levels. The gaps in this age group were 33.7% among Whites, 32.1% among Hispanics, and 20.5% among Asian Americans.Conclusion: Our study advances the existing literature on COVID-19 vaccination by providing empirical evidence on the dynamic race/ethnic-age-education differences across racial/ethnic groups. The findings from our study provide scientific foundation for the development of more strategies to improve vaccination rate for the minority populations.
C1 [Zhang, Wei] Univ Hawaii Manoa, Dept Sociol, Honolulu, HI USA.
   [Wu, Yan Yan] Univ Hawaii Manoa, Thompson Sch Social Work & Publ Hlth, Honolulu, HI USA.
   [Wu, Bei] NYU, Rory Meyers Coll Nursing, New York, NY USA.
   [Wu, Bei] NYU, NYU Aging Incubator, New York, NY USA.
   [Wu, Bei] NYU, Rory Meyers Coll Nursing, New York, NY 10010 USA.
RP Wu, B (通讯作者)，NYU, Rory Meyers Coll Nursing, New York, NY 10010 USA.
EM bei.wu@nyu.edu
FU National Institute on Minority Health and Health Disparities
   [P50MD017356]; National Institute on Aging [P30AG059304]
FX This study is partially funded by the National Institute on Minority
   Health and Health Disparities (P50MD017356)and the National Institute on
   Aging (P30AG059304)
CR Agarwal R, 2021, P NATL ACAD SCI USA, V118, DOI 10.1073/pnas.2107873118
   Alcendor DJ, 2020, J CLIN MED, V9, DOI 10.3390/jcm9082442
   Andrasfay T, 2021, P NATL ACAD SCI USA, V118, DOI 10.1073/pnas.2014746118
   Bagasra AB, 2021, BMC PUBLIC HEALTH, V21, DOI 10.1186/s12889-021-12195-5
   Bertakis KD, 2000, J FAM PRACTICE, V49, P147
   Brunello G, 2016, HEALTH ECON, V25, P314, DOI 10.1002/hec.3141
   Castro-Sanchez E, 2020, INT J INFECT DIS, V97, P202, DOI 10.1016/j.ijid.2020.05.081
   CDC, 2019, LETT OTH LEAF GREENS
   Centers for Disease Control and Prevention, 2022, IMP MIL YOUR CHILD 2
   Centers for Disease Control and Prevention, 2021, COR DIS 2019 COVID 1
   CLEARY PD, 1982, J HEALTH SOC BEHAV, V23, P106, DOI 10.2307/2136508
   Daly M, 2021, JAMA-J AM MED ASSOC, V325, P2397, DOI 10.1001/jama.2021.8246
   Galasso V, 2020, P NATL ACAD SCI USA, V117, P27285, DOI 10.1073/pnas.2012520117
   Graham BS, 2020, SCIENCE, V368, P945, DOI 10.1126/science.abb8923
   HIBBARD JH, 1983, SOC SCI MED, V17, P129, DOI 10.1016/0277-9536(83)90246-0
   Hildreth JEK, 2021, VACCINES-BASEL, V9, DOI 10.3390/vaccines9050489
   Hollis ND, 2021, EMERG INFECT DIS, V27, P1477, DOI 10.3201/eid2705.204523
   Latkin C, 2021, VACCINE, V39, P2237, DOI 10.1016/j.vaccine.2021.02.058
   Latkin CA, 2021, SOC SCI MED, V270, DOI 10.1016/j.socscimed.2021.113684
   Laurencin CT, 2020, J RACIAL ETHN HEALTH, V7, P398, DOI 10.1007/s40615-020-00756-0
   Malik AA, 2020, ECLINICALMEDICINE, V26, DOI 10.1016/j.eclinm.2020.100495
   Momplaisir F, 2021, CLIN INFECT DIS, V73, P1784, DOI 10.1093/cid/ciab102
   Mondal P, 2021, PUBLIC HEALTH, V198, P252, DOI 10.1016/j.puhe.2021.07.028
   Ndugga N., LATEST DATA COVID 19
   Nino MD, 2021, SSM-POPUL HLTH, V15, DOI 10.1016/j.ssmph.2021.100824
   Park CL, 2018, PSYCHOL HEALTH, V33, P1416, DOI 10.1080/08870446.2018.1510932
   Szilagyi PG, 2021, HUM VACC IMMUNOTHER, V17, P3262, DOI 10.1080/21645515.2021.1929695
   Szilagyi PG, 2021, JAMA-J AM MED ASSOC, V325, P396, DOI 10.1001/jama.2020.26419
   Park VT, 2022, J RACIAL ETHN HEALTH, V9, P979, DOI 10.1007/s40615-021-01037-0
   Tai DBG, 2021, J RACIAL ETHN HEALTH, DOI 10.1007/s40615-021-01170-w
   U.S. Census Bureau, 2016, ED ATTAINMENT US 201
   U.S. Census Bureau, 2021, MEASURING HOUSEHOLD
   van Dorn A, 2020, LANCET, V395, P1243, DOI 10.1016/S0140-6736(20)30893-X
   Yamashita T, 2018, EDUC GERONTOL, V44, P627, DOI 10.1080/03601277.2018.1521077
   Yasmin F, 2021, FRONT PUBLIC HEALTH, V9, DOI 10.3389/fpubh.2021.770985
NR 35
TC 1
Z9 1
U1 1
U2 1
PU MARY ANN LIEBERT, INC
PI NEW ROCHELLE
PA 140 HUGUENOT STREET, 3RD FL, NEW ROCHELLE, NY 10801 USA
EI 2473-1242
J9 HEALTH EQUITY
JI Health Equity
PD JUL 1
PY 2022
VL 6
IS 1
BP 500
EP 507
DI 10.1089/heq.2022.0025
PG 8
WC Public, Environmental & Occupational Health
WE Emerging Sources Citation Index (ESCI)
SC Public, Environmental & Occupational Health
GA 2R2HH
UT WOS:000820930000002
PM 36186620
OA Green Published, gold
DA 2022-11-04
ER

PT J
AU Ewert, A
   Davidson, C
AF Ewert, Alan
   Davidson, Curt
TI After the Plague: Revisiting Experiential and Adventure Education
   Outcome Variables After Covid-19
SO JOURNAL OF EXPERIENTIAL EDUCATION
LA English
DT Article
DE human development; disciplinary frameworks; wilderness settings;
   settings; emerging adulthood; study community; adolescents; study
   community; adult education; topics
AB Background: The Covid-19 pandemic has changed the way the world works and experiential and adventure education programs are no exception. These changes have significantly affected various outdoor adventure and experiential education (OAEE) programs and will continue to do so in the foreseeable future. Purpose: The purpose of this article is to explore changes in outcome variables that may be appropriate for OAEE programs to consider, both during and after the pandemic, with an underlying premise that OAEE programs should reconsider their outcome variables to meet the changing needs of a postpandemic society. Approach: Using relevant research literature, outcome variables applicable to a postpandemic society are identified. Implications: Outdoor and experiential organizations should consider adapting a broader range of outcome variables in its program offerings to address the changing needs of a postpandemic society.
C1 [Ewert, Alan] Indiana Univ Bloomington, 2957 NW Canyon Dr, Redmond, OR 97756 USA.
   [Davidson, Curt] California State Univ Syst, Long Beach, CA USA.
RP Ewert, A (通讯作者)，Indiana Univ Bloomington, 2957 NW Canyon Dr, Redmond, OR 97756 USA.
EM aewert@indiana.edu
OI Davidson, Curt/0000-0002-4671-4856; Ewert, Alan/0000-0002-8126-0300
CR Asmundson GJG, 2020, J ANXIETY DISORD, V71, DOI 10.1016/j.janxdis.2020.102211
   Asmundson GJG, 2020, J ANXIETY DISORD, V70, DOI 10.1016/j.janxdis.2020.102196
   Ayotte-Beaudet J. P., 2020, OUTDOOR CLASSES HIGH
   Barton DC, 2020, ECOL EVOL, V10, P12499, DOI 10.1002/ece3.6628
   Bonanno GA, 2004, AM PSYCHOL, V59, P20, DOI 10.1037/0003-066X.59.1.20
   Bougard KG, 2016, J CHILD ADOLESC PSYC, V29, P196, DOI 10.1111/jcap.12164
   Cooke JE, 2020, PSYCHIAT RES, V292, DOI 10.1016/j.psychres.2020.113347
   Cooley SJ, 2014, HIGH EDUC, V67, P105, DOI 10.1007/s10734-013-9645-5
   Davidson C, 2020, POSITIVE BEHAV INTER
   Denkova E, 2020, PSYCHIAT RES, V285, DOI 10.1016/j.psychres.2020.112794
   Ewert A., 2020, P 2 ANN ADV RISK RES
   Ewert A., 2012, INT J HLTH WELLNESS, V2, P75
   Ewert A, 2019, J EXPERIENT EDUC, V42, P280, DOI 10.1177/1053825919859027
   Ewert A, 2018, BEHAV SCI-BASEL, V8, DOI 10.3390/bs8050049
   Gillis H. L., 2012, ADVENTURE THERAPY TH
   Goldstein, 2019, MINDFULNESS BASED ST
   Goodman DJ, 2020, BMC PREGNANCY CHILDB, V20, DOI 10.1186/s12884-020-02872-5
   Hirsh JB, 2016, PERS SOC PSYCHOL REV, V20, P223, DOI 10.1177/1088868315589475
   Ho CSH, 2020, ANN ACAD MED SINGAP, V49, P155
   Huang YE, 2020, PSYCHIAT RES, V288, DOI 10.1016/j.psychres.2020.112954
   Iida M, 1975, RES CAMPING ENV ED, P219
   Jain V, 2020, J ADOLESCENT HEALTH, V38, P409
   Kaplan R, 2001, ENVIRON BEHAV, V33, P507, DOI 10.1177/00139160121973115
   Kellert S.R., 1993, BIOPHILIA HYPOTHESIS
   Kyriakopoulos A, 2011, COUNS PSYCHOTHER RES, V11, P120, DOI 10.1080/14733145.2010.485696
   Lee SA, 2020, DEATH STUD, DOI [10.1080/07481187.2020.1748481, 10.1080/07481187.2020.1853885]
   Levula A, 2018, COMMUNITY MENT HLT J, V54, P842, DOI 10.1007/s10597-017-0195-7
   Liu JJW, 2017, PERS INDIV DIFFER, V111, P111, DOI 10.1016/j.paid.2017.02.007
   Mackenzie SH, 2021, LEISURE SCI, V43, P62, DOI 10.1080/01490400.2020.1773984
   Mann FD, 2020, PERS INDIV DIFFER, V167, DOI 10.1016/j.paid.2020.110233
   McKenzie M., 2003, J EXPERIENT EDUC, V26, P8, DOI [DOI 10.1177/105382590302600104, 10.1177/105382590302600104]
   Mental Health America, 2020, COVID 19 MENT HLTH G
   Mental Health and First Aid Workshop, 2019, MENT 1 AID
   NPD Research, 2020, OUTL US SPORTS IND
   OLDFIELD J, 2020, PERS INDIV DIFFER, V48, P590, DOI DOI 10.1002/jcop.22272
   Outdoor Recreation Industry and Coronavirus, 2020, OUTDOOR RECREATION R
   Pascoe MC, 2017, PSYCHONEUROENDOCRINO, V86, P152, DOI 10.1016/j.psyneuen.2017.08.008
   PETERSON C, 1983, PSYCHONEUROENDOCRINO, V39, P103
   Pfefferbaum B, 2020, NEW ENGL J MED, V383, P510, DOI 10.1056/NEJMp2008017
   Poole JC, 2017, CHILD ABUSE NEGLECT, V64, P89, DOI 10.1016/j.chiabu.2016.12.012
   Powell M., 2020, SNEAKERNOMICS 2 HALF
   Quay J, 2020, J OUTDOOR ENVIRON ED, V23, P93, DOI 10.1007/s42322-020-00059-2
   Rettie H, 2021, AM PSYCHOL, V76, P427, DOI 10.1037/amp0000710
   Rice W., 2020, COVID 19 PANDEMIC IS, DOI [10.31235/osf.io/prnz9, DOI 10.31235/OSF.IO/PRNZ9]
   RICHARDSON GE, 2002, CHILD ABUSE NEGLECT, V58, P307, DOI DOI 10.1002/jclp.10020
   Salari N, 2020, GLOBALIZATION HEALTH, V16, DOI 10.1186/s12992-020-00620-0
   Scarf D, 2017, AUSTRALAS PSYCHIATRY, V25, P154, DOI 10.1177/1039856216671668
   Scioli A., 2009, HOPE AGE ANXIETY
   Shaw SCK, 2020, NURSE EDUC PRACT, V44, DOI 10.1016/j.nepr.2020.102780
   Shea F., 1964, PERSPECT PSYCHIATR C, V2, P32, DOI [10.1111/j.1744-6163.1964.tb01391.x, DOI 10.1111/J.1744-6163.1964.TB01391.X]
   Shore A., 1977, OUTWARD BOUND REFERE
   SIM K, 2010, NURSE EDUC PRACT, V68, P195, DOI DOI 10.1016/j.jpsychores.2009.04.004
   Slovic, 2010, FEELING RISK NEW PER
   SUGAI G, 2020, J PSYCHOSOM RES, V86, P120
   ULRICH RS, 1981, ENVIRON BEHAV, V13, P523, DOI 10.1177/0013916581135001
   ULRICH RS, 1991, J ENVIRON PSYCHOL, V11, P201, DOI 10.1016/S0272-4944(05)80184-7
   Wang CY, 2020, INT J ENV RES PUB HE, V17, DOI 10.3390/ijerph17072459
   Wesner AC, 2019, ARCH PSYCHIAT NURS, V33, P428, DOI 10.1016/j.apnu.2019.06.003
   Zhai YS, 2020, BRAIN BEHAV IMMUN, V87, P80, DOI 10.1016/j.bbi.2020.04.053
NR 59
TC 2
Z9 2
U1 0
U2 4
PU SAGE PUBLICATIONS INC
PI THOUSAND OAKS
PA 2455 TELLER RD, THOUSAND OAKS, CA 91320 USA
SN 1053-8259
EI 2169-009X
J9 J EXPERIENT EDUC
JI J. Exp. Educ.
PD JUN
PY 2021
VL 44
IS 2
BP 104
EP 120
AR 1053825921992388
DI 10.1177/1053825921992388
EA FEB 2021
PG 17
WC Education & Educational Research
WE Emerging Sources Citation Index (ESCI)
SC Education & Educational Research
GA RZ5NJ
UT WOS:000619957800001
DA 2022-11-04
ER

PT J
AU Chen, ZZ
   Zhang, X
AF Chen, Zizhuo
   Zhang, Xin
TI We Were All Once Young: Reducing Hostile Ageism From Younger Adults'
   Perspective
SO FRONTIERS IN PSYCHOLOGY
LA English
DT Article
DE hostile ageism; interventions; intergenerational relations; stereotype
   content model; dictator game
ID OLD-AGE; STEREOTYPES; DISCRIMINATION; COMMUNICATION; THREAT; SCALE
AB The worldwide spreading pandemic, COVID-19, has caused hostile ageism toward older adults. We adopted a new intervention to reduce such hostile ageism. "Imagine that they were Young" referred to the imagination of what an older adult might look like, think, and behave when they were once young, which was a reversed but refined intervention of the widely-used method of "Imagine that you were old." In the present study, intergenerational tension was primed, and then 205 younger adults in China aged 18-37 were randomly assigned to 3 different conditions ("Imagine that they were Young," "Imagine that you were old," and control condition), asking them to imagine (and then write down) once older adults were young, or a future aging self, or read an unrelated essay respectively as experimental manipulations. Then they should distribute medical funds worthy of Chinese 1 million to two patients with COVID-19 of 25 and 85 years old indicating their attitudes toward older adults (or hostile ageism). Finally, we measured their general attitudes and stereotypes toward older adults. Results verified the effectiveness of both interventions, such that younger adults who took either intervention distributed more medical funds and showed more positive aging attitudes toward older adults than those in the control group. Moreover, "Imagine that they were Young" was tested to be even more effective than "Imagine that you were old." A series of relative mediation models revealed that the stereotype of warmth mediated the effect for both interventions on decreased hostile ageism behaviors, compared with the control condition. While "Imagine that they were Young" could additionally reduce hostile ageism through a higher level of "including the older adults in their self-group (the young)." This new intervention might be a good alternative to eliminate hostile ageism.
C1 [Chen, Zizhuo; Zhang, Xin] Peking Univ, Sch Psychol & Cognit Sci, Beijing, Peoples R China.
   [Chen, Zizhuo; Zhang, Xin] Peking Univ, Beijing Key Lab Behav & Mental Hlth, Beijing, Peoples R China.
RP Zhang, X (通讯作者)，Peking Univ, Sch Psychol & Cognit Sci, Beijing, Peoples R China.; Zhang, X (通讯作者)，Peking Univ, Beijing Key Lab Behav & Mental Hlth, Beijing, Peoples R China.
EM zhang.x@pku.edu.cn
FU National Natural Science Foundation of China [31871121]
FX Funding This study was supported by the National Natural Science
   Foundation of China (#31871121 to XZ).
CR ARON A, 1992, J PERS SOC PSYCHOL, V63, P596, DOI 10.1037/0022-3514.63.4.596
   Ayalon L., 2018, INT PERSPECTIVES AGI, V19
   Ayalon L, 2021, J GERONTOL B-PSYCHOL, V76, pE49, DOI 10.1093/geronb/gbaa051
   Ayalon L, 2019, J GERONTOL B-PSYCHOL, V74, P1256, DOI 10.1093/geronb/gbx107
   Baltes MM, 1996, HEALTH COMMUN, V8, P217, DOI 10.1207/s15327027hc0803_3
   Baron, 2000, GROUP PROCESS INTERG, V3, P403, DOI [10.1177/1368430200003004005, DOI 10.1177/1368430200003004005]
   Barrett AE, 2021, J GERONTOL B-PSYCHOL, V76, pE201, DOI 10.1093/geronb/gbaa132
   Becker Ernest, 1973, DENIAL DEATH
   BUTLER RN, 1969, GERONTOLOGIST, V9, P243, DOI 10.1093/geront/9.4_Part_1.243
   Cadieux J, 2019, J GERONTOL B-PSYCHOL, V74, P575, DOI 10.1093/geronb/gbx176
   Cary LA, 2017, GERONTOLOGIST, V57, pE27, DOI 10.1093/geront/gnw118
   Chang ES, 2020, PLOS ONE, V15, DOI 10.1371/journal.pone.0220857
   Cherry KE, 2015, J APPL GERONTOL, V34, P712, DOI 10.1177/0733464813484984
   Choi SWE, 2021, J GERONTOL B-PSYCHOL, V76, pE93, DOI 10.1093/geronb/gbaa182
   Cohn-Schwartz E, 2021, J GERONTOL B-PSYCHOL, V76, pE313, DOI 10.1093/geronb/gbaa150
   Cottrell CA, 2005, J PERS SOC PSYCHOL, V88, P770, DOI 10.1037/0022-3514.88.5.770
   Cuddy AJC, 2007, J PERS SOC PSYCHOL, V92, P631, DOI 10.1037/0022-3514.92.4.631
   Fershtman C, 2001, Q J ECON, V116, P351, DOI 10.1162/003355301556338
   Fiske ST, 2002, J PERS SOC PSYCHOL, V82, P878, DOI 10.1037//0022-3514.82.6.878
   Fraser S, 2020, AGE AGEING, V49, P692, DOI 10.1093/ageing/afaa097
   Fruhauf M, 2020, INT PSYCHOGERIATR, V32, P777, DOI 10.1017/S1041610220000617
   Hayes AF, 2014, BRIT J MATH STAT PSY, V67, P451, DOI 10.1111/bmsp.12028
   Hayes AF, 2013, QUANT METH EDUC BEHA, P219
   Hehman JA, 2015, PSYCHOL AGING, V30, P552, DOI 10.1037/pag0000041
   Hess T.M., 2006, HDB PSYCHOL AGING, V6th ed., P379, DOI 10.1016/B978-012101264-9/50020-3
   Jen S, 2021, J GERONTOL B-PSYCHOL, V76, P1904, DOI 10.1093/geronb/gbab102
   Jimenez-Sotomayor MR, 2020, J AM GERIATR SOC, V68, P1661, DOI 10.1111/jgs.16508
   Levy B, 1996, J PERS SOC PSYCHOL, V71, P1092, DOI 10.1037/0022-3514.71.6.1092
   Levy BR, 2006, INT J AGING HUM DEV, V62, P285, DOI 10.2190/EJK1-1Q0D-LHGE-7A35
   Levy BR, 2022, J GERONTOL B-PSYCHOL, V77, pE70, DOI 10.1093/geronb/gbab085
   Levy BR, 2009, PSYCHOL SCI, V20, P296, DOI 10.1111/j.1467-9280.2009.02298.x
   Levy BR, 2002, J PERS SOC PSYCHOL, V83, P261, DOI 10.1037//0022-3514.83.2.261
   Lichtenstein B, 2021, J GERONTOL B-PSYCHOL, V76, pE206, DOI 10.1093/geronb/gbaa102
   Lytle A, 2022, J GERONTOL B-PSYCHOL, V77, pE11, DOI 10.1093/geronb/gbaa210
   Lytle A, 2019, GERONTOLOGIST, V59, P580, DOI 10.1093/geront/gnx177
   Martens A, 2005, J SOC ISSUES, V61, P223, DOI 10.1111/j.1540-4560.2005.00403.x
   Naegele L, 2018, INT PERSPECT AGING, V19, P73, DOI 10.1007/978-3-319-73820-8_5
   Ng RB, 2021, J GERONTOL B-PSYCHOL, V76, P1808, DOI 10.1093/geronb/gbab057
   North MS, 2013, PSYCHOL ASSESSMENT, V25, P706, DOI 10.1037/a0032367
   North MS, 2012, PSYCHOL BULL, V138, P982, DOI 10.1037/a0027843
   Packer DJ, 2006, SOC COGNITION, V24, P218, DOI 10.1521/soco.2006.24.3.218
   Riek BM, 2006, PERS SOC PSYCHOL REV, V10, P336, DOI 10.1207/s15327957pspr1004_4
   Rittenour CE, 2016, INT J AGING HUM DEV, V82, P271, DOI 10.1177/0091415016641690
   Shahid Z, 2020, J AM GERIATR SOC, V68, P926, DOI 10.1111/jgs.16472
   Stypinska J, 2018, INT PERSPECT AGING, V19, P91, DOI 10.1007/978-3-319-73820-8_6
   Tajfel H. E., 1978, SOCIAL IDENTITY THEO
   Tversky Daniel, 1982, JUDGMENT UNCERTAINTY, V163, P164, DOI DOI 10.1017/CBO9780511809477.012
   Wyman MF, 2018, INT PERSPECT AGING, V19, P193, DOI 10.1007/978-3-319-73820-8_13
   Xi WY, 2021, J GERONTOL B-PSYCHOL, V76, pE306, DOI 10.1093/geronb/gbaa148
   Xiang XL, 2021, J GERONTOL B-PSYCHOL, V76, pE190, DOI 10.1093/geronb/gbaa128
NR 50
TC 0
Z9 0
U1 4
U2 5
PU FRONTIERS MEDIA SA
PI LAUSANNE
PA AVENUE DU TRIBUNAL FEDERAL 34, LAUSANNE, CH-1015, SWITZERLAND
SN 1664-1078
J9 FRONT PSYCHOL
JI Front. Psychol.
PD MAR 24
PY 2022
VL 13
AR 793373
DI 10.3389/fpsyg.2022.793373
PG 10
WC Psychology, Multidisciplinary
WE Social Science Citation Index (SSCI)
SC Psychology
GA 0M5GV
UT WOS:000782183100001
PM 35401296
OA gold, Green Published
DA 2022-11-04
ER

PT J
AU Trombello, JM
   David, NS
   Robbins, MA
   Ruchinskas, RA
AF Trombello, Joseph M.
   David, Natalia S.
   Robbins, Mona A.
   Ruchinskas, Robert A.
TI Burnout During the COVID-19 Pandemic: Descriptive and Predictive Data
   from a Survey of Psychologists at a Single Academic Medical Center
SO ACADEMIC PSYCHIATRY
LA English
DT Article; Early Access
DE Burnout; Psychologist; Workload; Academic medicine
ID PHYSICIAN BURNOUT; CARE
AB Objective Burnout in academic medicine has been widely studied, but most work has been conducted among physicians. Psychologists in academic medicine have unique burnout factors. Therefore, investigating the prevalence and predictors of burnout among psychologists in academic medicine during the COVID-19 pandemic represents an important addition to the literature.
   Methods Sixty-two psychologists responded to burnout-related items in a larger, 40-item Psychiatry Department climate survey conducted from October to November 2020. Five items from the MINI-Z survey were administered to examine control over workload and sufficiency of documentation time as predictors of both continuous and dichotomously defined burnout. Linear and logistic regression was employed with years as a faculty member entered as a covariate.
   Results Slightly less than half (48.4%) of respondents met dichotomous criteria for burnout. Faculty with fewer years of experience scored higher on their level of continuous burnout. Both control over workload and sufficiency of time for documentation were independent predictors of continuous burnout, but only control over workload remained a statistically significant predictor in a simultaneous model. Control over workload was a significant predictor in dichotomous models but did not remain so once sufficiency of documentation time was also added.
   Conclusion Burnout prevalence among psychologists was comparable to rates among physicians at other institutions, even when examined during the COVID-19 pandemic. Academic medicine administrators and organizational leaders should consider policies and programming to increase control over workload, especially among junior psychologist faculty.
C1 [Trombello, Joseph M.; David, Natalia S.; Robbins, Mona A.; Ruchinskas, Robert A.] Univ Texas Southwestern Med Ctr, Dallas, TX 75390 USA.
RP Trombello, JM (通讯作者)，Univ Texas Southwestern Med Ctr, Dallas, TX 75390 USA.
EM Joseph.Trombello@utsouthwestern.edu
CR ACKERLEY GD, 1988, PROF PSYCHOL-RES PR, V19, P624, DOI 10.1037/0735-7028.19.6.624
   Amoafo E, 2015, OCCUP MED-OXFORD, V65, P117, DOI 10.1093/occmed/kqu144
   Carayon P, 2019, JAMA-J AM MED ASSOC, V322, P2165, DOI 10.1001/jama.2019.17406
   Dorociak KE, 2017, PROF PSYCHOL-RES PR, V48, P429, DOI 10.1037/pro0000160
   Dzau VJ, 2020, NEW ENGL J MED, V383, P513, DOI 10.1056/NEJMp2011027
   Garcia HA, 2015, BURN RES, V2, P108, DOI [10.1016/j.burn.2015.10.001, DOI 10.1016/J.BURN.2015.10.001]
   Garcia HA, 2014, PSYCHOL SERV, V11, P50, DOI 10.1037/a0035643
   Halbesleben JRB, 2008, HEALTH CARE MANAGE R, V33, P29, DOI 10.1097/01.HMR.0000304493.87898.72
   Hoffman KE, 2020, INT J RADIAT ONCOL, V108, P370, DOI 10.1016/j.ijrobp.2020.06.062
   Kolar C, 2017, AUST PSYCHOL, V52, P198, DOI 10.1111/ap.12197
   Maslach C., 1997, TRUTH BURNOUT
   Olson K, 2019, STRESS HEALTH, V35, P157, DOI 10.1002/smi.2849
   Patel RS, 2018, BEHAV SCI-BASEL, V8, DOI 10.3390/bs8110098
   Rokach A, 2022, CURR PSYCHOL, V41, P5660, DOI 10.1007/s12144-020-01149-6
   Rupert PA, 2005, PROF PSYCHOL-RES PR, V36, P544, DOI 10.1037/0735-7028.36.5.544
   Shanafelt TD, 2016, MAYO CLIN PROC, V91, P836, DOI 10.1016/j.mayocp.2016.05.007
   Shanafelt TD, 2002, ANN INTERN MED, V136, P358, DOI 10.7326/0003-4819-136-5-200203050-00008
   Tijdink JK, 2014, BMC MED EDUC, V14, DOI 10.1186/1472-6920-14-183
   Volpe U, 2014, J PSYCHIATR MENT HLT, V21, P774, DOI 10.1111/jpm.12137
   Willard-Grace R, 2019, ANN FAM MED, V17, P36, DOI 10.1370/afm.2338
NR 20
TC 0
Z9 0
U1 1
U2 1
PU SPRINGER
PI NEW YORK
PA ONE NEW YORK PLAZA, SUITE 4600, NEW YORK, NY, UNITED STATES
SN 1042-9670
EI 1545-7230
J9 ACAD PSYCHIATR
JI Acad. Psych.
DI 10.1007/s40596-021-01562-4
EA NOV 2021
PG 5
WC Education & Educational Research; Psychiatry
WE Social Science Citation Index (SSCI)
SC Education & Educational Research; Psychiatry
GA XE6VR
UT WOS:000723523400001
PM 34845707
OA Green Published, Bronze
DA 2022-11-04
ER

PT J
AU Gomez-Sagasti, MT
   Barrutia, O
AF Gomez-Sagasti, Maria Teresa
   Barrutia, Oihana
TI Has the COVID-19 pandemic changed the perception of "health" and
   "illness" of primary school children?
SO DIDACTICA DE LAS CIENCIAS EXPERIMENTALES Y SOCIALES
LA English
DT Article
DE previous ideas; healthy habits; origin of illnesses; health education;
   Coronavirus
ID LAY CONCEPTS; ADOLESCENTS; EDUCATION; DRAWINGS; STRESS; GENDER; AGE
AB This work studies the evolution of the conceptions of "health" and "illness" in a group of Primary Education students ( 8-9 years old) before and nine months after the declaration of the COVID-19 pandemic (January and November 2020, respectively). For this purpose, open-ended questionnaires and drawings were used as data collection tools. Results suggest that the pandemic strengthened the relationship that children established between health and good nutrition, physical activity and feelings of joy. In contrast, illness was more closely linked with sedentary attitudes. After months of pandemic, students related health and illness mainly to physical factors, leaving aside social and/or emotional ones, thus evidencing the need to work with an interdisciplinary approach on the multidimensionality of these concepts and leaving behind a normative and guilt-ridden education.
C1 [Gomez-Sagasti, Maria Teresa; Barrutia, Oihana] Univ Pais Vasco UPV EHU, Donostia San Sebastian, Spain.
RP Gomez-Sagasti, MT (通讯作者)，Univ Pais Vasco UPV EHU, Donostia San Sebastian, Spain.
EM mariateresa.gomez@ehu.eus; oihana.barrutia@ehu.eus
RI Barrutia, Oihana/H-2338-2015
OI Barrutia, Oihana/0000-0003-4118-7791
CR Albuerne F., 1992, AULA ABIERTA, V59, P51
   Almqvist Lena, 2006, Pediatr Rehabil, V9, P275, DOI 10.1080/13638490500521303
   Alonso-Martinez AM, 2021, INT J ENV RES PUB HE, V18, DOI 10.3390/ijerph18020693
   Arillo M. A., 2013, IDEAS CIENTIFICAS A
   BARRUTIA O, 2019, RES SCI EDUC, P1
   Basque Government, 2015, DECRETO 236 2015 22
   Bonoti F, 2019, HEALTH EDUC J, V78, P728, DOI 10.1177/0017896919835581
   Bonoti F, 2015, INFANT CHILD DEV, V24, P661, DOI 10.1002/icd.1918
   Bravo T., 2019, CUADERNILLO TECNICO
   Brechet C, 2014, INFANT CHILD DEV, V23, P457, DOI 10.1002/icd.1842
   Brechet C, 2009, BRIT J DEV PSYCHOL, V27, P587, DOI 10.1348/026151008X345564
   Brindal E, 2012, HEALTH EDUC, V112, P406, DOI 10.1108/09654281211253425
   Buchanan-Barrow E, 2003, J HEALTH PSYCHOL, V8, P659, DOI 10.1177/13591053030086001
   Buheji M., 2020, INT J APPL PSYCHOL, V10, P8, DOI 10.5923/j.ijap.20201001.02
   Charro-Huerga E, 2017, DIDACT CIENC EXP SOC, P183, DOI 10.7203/DCES.32.9968
   Cox M.V., 2005, PICTORIAL WORLD CHIL
   Dalton L, 2020, LANCET CHILD ADOLESC, V4, P346, DOI 10.1016/S2352-4642(20)30097-3
   Dapia M. D., 1996, INVESTIGACION ESCUEL, V28, P95
   Davo MC, 2008, GAC SANIT, V22, P58
   Davo-Blanes MC, 2016, GAC SANIT, V30, P31, DOI 10.1016/j.gaceta.2015.07.008
   Del Barrio C., 1988, INFANC APRENDIZ, V11, P81, DOI [10.1080/02103702.1988.10822203, DOI 10.1080/02103702.1988.10822203]
   Dunton GF, 2020, BMC PUBLIC HEALTH, V20, DOI 10.1186/s12889-020-09429-3
   Gavidia V., 2016, PROYECTO COMSAL COMP, P3
   Gavidia V., 2001, REV ESP SALUD PUBLIC, V75, P505, DOI DOI 10.1590/S1135-57272001000600003
   Gavidia V, 2019, ENSEN CIENC, V37, P107, DOI 10.5565/rev/ensciencias.2628
   Gavidia V, 2012, DIDACT CIENC EXP SOC, P161, DOI 10.7203/DCES.26.1935
   Gelman S.A., 2003, ESSENTIAL CHILD ORIG, DOI DOI 10.1093/ACPROF:OSO/9780195154061.001.0001
   Gray DJ, 2020, INFECT DIS POVERTY, V9, DOI 10.1186/s40249-020-00695-2
   Guite JW, 2000, J PEDIATR PSYCHOL, V25, P125, DOI 10.1093/jpepsy/25.3.125
   Hesketh K, 2005, HEALTH PROMOT INT, V20, P19, DOI 10.1093/heapro/dah503
   Idoiaga N, 2020, FRONT PSYCHOL, V11, DOI 10.3389/fpsyg.2020.01952
   JURS J, 1990, PSYCHOL REP, V66, P754, DOI 10.2466/PR0.66.3.754-754
   Katz P., 2017, DRAWING SCI ED INT P
   Koopman HM, 2004, PATIENT EDUC COUNS, V55, P363, DOI 10.1016/j.pec.2004.02.020
   Lalonde M, 1974, NEW PERSPECTIVE HLTH
   Lima L., 2014, PSYCHOL COMMUN HLTH, P146, DOI [10.23668/psycharchives.2269, DOI 10.5964/PCH.V3I3.95]
   Lopez-Bueno R, 2020, FRONT PEDIATR, V8, DOI 10.3389/fped.2020.00573
   Ma ZR, 2021, BMC PEDIATR, V21, DOI 10.1186/s12887-021-02550-1
   Masarik AS, 2017, CURR OPIN PSYCHOL, V13, P85, DOI 10.1016/j.copsyc.2016.05.008
   McIntosh C, 2013, HEALTH-LONDON, V17, P3, DOI 10.1177/1363459312442421
   Montero-Pau J, 2020, SUSTAINABILITY-BASEL, V12, DOI 10.3390/su12083215
   Morrow V, 2001, HEALTH EDUC RES, V16, P255, DOI 10.1093/her/16.3.255
   Mouratidi PS, 2016, HEALTH EDUC J, V75, P434, DOI 10.1177/0017896915599416
   Myant KA, 2005, J HEALTH PSYCHOL, V10, P805, DOI 10.1177/1359105305057315
   O'Dea JA, 2003, J AM DIET ASSOC, V103, P497, DOI 10.1053/jada.2003.50064
   Piaget J., 1984, LENGUAJE PENSAMIENTO
   Picard D, 2007, J NONVERBAL BEHAV, V31, P243, DOI 10.1007/s10919-007-0035-5
   Piko BF, 2007, EUR J PEDIATR, V166, P701, DOI 10.1007/s00431-006-0311-0
   Piko BF, 2006, HEALTH EDUC RES, V21, P643, DOI 10.1093/her/cyl034
   Protudjer JLP, 2010, CAN J DIET PRACT RES, V71, P19, DOI 10.3148/71.1.2010.19
   Reeve S, 2009, INT J SCI EDUC, V31, P1953, DOI 10.1080/09500690802311146
   Renslow J, 2018, HEALTH EDUC J, V77, P15, DOI 10.1177/0017896917735569
   Rodriguez D. C., 2018, DUAZARY REV INT CIEN, V15, P81, DOI [10.21676/2389783X.2500, DOI 10.21676/2389783X.2500]
   Ruda M. L., 2009, REV PSICOLOGIA, V27, P112
   Santolaria MLR, 2009, REV PSICOL-LIMA, V27, P111
   Salleras Sanmarti L., 1991, MED PREVENTIVA Y SAL
   Sayil M, 2001, BRIT J DEV PSYCHOL, V19, P493
   Schmidt LR, 2000, PSYCHOL HEALTH, V15, P229, DOI 10.1080/08870440008400303
   Slaughter Virginia, 2007, Clin Child Psychol Psychiatry, V12, P525
   Toyama N, 2016, EARLY CHILD DEV CARE, V186, P526, DOI 10.1080/03004430.2015.1040785
   Williams JM, 2002, BRIT J HEALTH PSYCH, V7, P129, DOI 10.1348/135910702169402
   World Health Organisation, 1948, PREAM CONST WHO AD I
   Zaloudikova I., 2010, SCH HLTH, P123
NR 63
TC 0
Z9 0
U1 1
U2 1
PU UNIV VALENCIA, DEPT DIDACTICA CIENCIAS EXPERIMENTALES & SOCIALES
PI VALENCIA
PA APDO CORREOS, 22045, VALENCIA, 46071, SPAIN
SN 0214-4379
EI 2255-3835
J9 DIDACT CIENC EXP SOC
JI Didact. CIenc. Exp. Soc.
PY 2022
IS 42
BP 137
EP 154
DI 10.7203/DCES.42.21398
PG 18
WC Education & Educational Research
WE Emerging Sources Citation Index (ESCI)
SC Education & Educational Research
GA 3A0AP
UT WOS:000826929500009
OA gold
DA 2022-11-04
ER

PT J
AU Planinsec, J
   Matejek, C
   Pisot, S
   Pisot, R
   Simunic, B
AF Planinsec, Jurij
   Matejek, Crtomir
   Pisot, Sasa
   Pisot, Rado
   Simunic, Bostjan
TI Consequences of COVID-19 Lockdown Restrictions on Children Physical
   Activity-A Slovenian Study
SO FRONTIERS IN PUBLIC HEALTH
LA English
DT Article
DE COVID-19 pandemic; physical activity; children; remote schooling;
   physical education
ID SEDENTARY BEHAVIOR; HEALTH
AB During the COVID-19 pandemic, countries took several restrictions to contain the spread of coronavirus. In the second wave of the COVID-19 pandemic, primary schools in Slovenia were closed for a period long time (from October 19th 2020 until January 18th 2021 when they were partially reopened for 6-9 year olds until February 15th 2021 when they were reopened for all children) and organized sport activities for children and adolescents under the age of 15 was not allowed during this period. The aim of the study was to examine how these restrictions were reflected in the amount of different forms of physical activity (PA) of 6-12-year old children (N = 3,936). Data were collected using an online questionnaire (International Physical Activity Questionnaire Short Form) comparing different forms of PA before (BEFORE) and during (DURING) remote schooling. The results show that there has been a decline in children's PA DURING, specifically, only 4.3% of children had their physical education >= 45 min (or 77.7% <= 30 min), as is the usual duration in Slovenia. There was also a remarkable decline in extracurricular sports activities (p < 0.001), which BEFORE had been participated by 72.2% of children, while DURING remote schooling, as many as 83.5% of children did not participate these activities. 69.7% of children participated in organized sports in clubs at least once a week, while DURING remote schooling, as many as 88.1% (p < 0.001) did not participate in such form of activities. Furthermore, the time spent exercising in moderate to vigorous PA also decreased (BEFORE 8.2% vs. DURING 24.9%; p < 0.001). We found that during lockdown there has been an alarming decrease in the frequency and duration of organized PA at school and at sports clubs. These findings are a good starting point for designing (developing) an effective strategy for promoting health-enhancing PA of children in the event of a future lockdown or similar situations. The strategy should focus on the appropriate implementation of PA curriculum and motivate young people to participate regularly in extracurricular organized and non-organized activities.
C1 [Planinsec, Jurij; Matejek, Crtomir] Univ Maribor, Fac Educ, Maribor, Slovenia.
   [Pisot, Sasa; Pisot, Rado; Simunic, Bostjan] Sci & Res Ctr Koper, Inst Kinesiol Res, Koper, Slovenia.
RP Planinsec, J (通讯作者)，Univ Maribor, Fac Educ, Maribor, Slovenia.
EM jurij.planinsec@um.si
OI Simunic, Bostjan/0000-0003-1565-7833
FU Slovenian Research Agency
FX This study was conducted along with the research program Kinesiology for
   Quality of Life and its upgrade by research topic Empirical Research and
   Modeling of Human Behavior During Social Distancing Measures, both
   financed by the Slovenian Research Agency. The study was coordinated by
   the researchers of the Institute for Kinesiology Research at Science and
   Research Centre of Koper and Faulty of Education at University of
   Maribor.
CR Ammar A, 2020, NUTRIENTS, V12, DOI 10.3390/nu12061583
   Bu FF, 2021, SCI REP-UK, V11, DOI 10.1038/s41598-021-97065-1
   Bull FC, 2020, BRIT J SPORT MED, V54, P1451, DOI 10.1136/bjsports-2020-102955
   Couzin-Frankel J, 2020, SCIENCE, V369, P241, DOI 10.1126/science.369.6501.241
   Ding K, 2021, INT J ENV RES PUB HE, V18, DOI 10.3390/ijerph18137056
   Dunton GF, 2020, BMC PUBLIC HEALTH, V20, DOI 10.1186/s12889-020-09429-3
   Genin PM, 2021, J PHYS ACT HEALTH, V18, P296, DOI 10.1123/jpah.2020-0449
   Janssen I, 2010, INT J BEHAV NUTR PHY, V7, DOI 10.1186/1479-5868-7-40
   Jurak G, 2021, FRONT PUBLIC HEALTH, V9, DOI 10.3389/fpubh.2021.644235
   Kann L, 2018, MMWR SURVEILL SUMM, V67, P1, DOI 10.15585/mmwr.ss6708a1
   Lee PH, 2011, INT J BEHAV NUTR PHY, V8, DOI 10.1186/1479-5868-8-115
   Lopez-Bueno R, 2020, FRONT PEDIATR, V8, DOI 10.3389/fped.2020.00573
   Moore SA, 2020, INT J BEHAV NUTR PHY, V17, DOI 10.1186/s12966-020-00987-8
   Piercy KL, 2018, JAMA-J AM MED ASSOC, V320, P2020, DOI 10.1001/jama.2018.14854
   Pietrobelli A, 2020, OBESITY, V28, P1382, DOI 10.1002/oby.22861
   Pisot S, 2020, EUR J PUBLIC HEALTH, V30, P1181, DOI 10.1093/eurpub/ckaa157
   Ravens-Sieberer U, 2000, GESUNDHEITSWESEN, V62, P148, DOI 10.1055/s-2000-10487
   Canabrava KLR, 2019, REV BRAS MED ESPORTE, V25, P433, DOI 10.1590/1517-869220192505168868
   Roe A, 2021, FRONT SPORTS ACT LIV, V2, DOI 10.3389/fspor.2020.589227
   Roman-Vinas B, 2016, INT J BEHAV NUTR PHY, V13, DOI 10.1186/s12966-016-0449-8
   Sallis R, 2021, BRIT J SPORT MED, V55, P1099, DOI 10.1136/bjsports-2021-104080
   Saunders TJ, 2016, APPL PHYSIOL NUTR ME, V41, pS283, DOI 10.1139/apnm-2015-0626
   Schmidt SCE, 2020, SCI REP-UK, V10, DOI 10.1038/s41598-020-78438-4
   Slofit, 2020, PHYS ED REC 1 3 GRAD
   Stockwell S, 2021, BMJ OPEN SPORT EXERC, V7, DOI 10.1136/bmjsem-2020-000960
   Stverakova T, 2021, PLOS ONE, V16, DOI 10.1371/journal.pone.0254244
   Tandon PS, 2021, JAMA NETW OPEN, V4, DOI 10.1001/jamanetworkopen.2021.27892
   Webster CA, 2021, J TEACH PHYS EDUC, V40, P327, DOI 10.1123/jtpe.2020-0182
   Xiang M, 2020, PROG CARDIOVASC DIS, V63, P531, DOI 10.1016/j.pcad.2020.04.013
   Zhou JM, 2021, FRONT PUBLIC HEALTH, V9, DOI 10.3389/fpubh.2021.592795
NR 30
TC 2
Z9 2
U1 4
U2 5
PU FRONTIERS MEDIA SA
PI LAUSANNE
PA AVENUE DU TRIBUNAL FEDERAL 34, LAUSANNE, CH-1015, SWITZERLAND
EI 2296-2565
J9 FRONT PUBLIC HEALTH
JI Front. Public Health
PD MAR 10
PY 2022
VL 10
AR 843448
DI 10.3389/fpubh.2022.843448
PG 10
WC Public, Environmental & Occupational Health
WE Science Citation Index Expanded (SCI-EXPANDED); Social Science Citation Index (SSCI)
SC Public, Environmental & Occupational Health
GA 0K0FV
UT WOS:000780473900001
PM 35359773
OA Green Published, gold
DA 2022-11-04
ER

PT J
AU Duckworth, AL
   Kautz, T
   Defnet, A
   Satlof-Bedrick, E
   Talamas, S
   Lira, B
   Steinberg, L
AF Duckworth, Angela L.
   Kautz, Tim
   Defnet, Amy
   Satlof-Bedrick, Emma
   Talamas, Sean
   Lira, Benjamin
   Steinberg, Laurence
TI Students Attending School Remotely Suffer Socially, Emotionally, and
   Academically
SO EDUCATIONAL RESEARCHER
LA English
DT Article
DE adolescence; adolescents; at-risk students; correlational analysis;
   COVID-19; effect size; factor analysis; lockdown; mental health; peer
   interaction; friendship; psychology; remote schooling; stress; coping;
   survey research
AB What is the social, emotional, and academic impact of attending school remotely rather than in person? We address this issue using survey data collected from N = 6,576 high school students in a large, diverse school district that allowed families to choose either format in fall 2020. Controlling for baseline measures of well-being collected 1 month before the onset of the COVID-19 pandemic as well as demographics, high school students who attended school remotely reported lower levels of social, emotional, and academic well-being (effect size [ES] = 0.10, 0.08, and 0.07 standard deviations, respectively) than classmates who attended school in person-differences that were consistent across gender, race and ethnicity, and socioeconomic status subgroups but significantly wider among 10th-12th graders than ninth graders.
C1 [Duckworth, Angela L.; Talamas, Sean] Character Lab, 3675 Market St, Philadelphia, PA 19104 USA.
   [Satlof-Bedrick, Emma] Character Lab, Res Strategy, 3675 Market St, Philadelphia, PA 19104 USA.
   [Duckworth, Angela L.] Univ Penn, 3675 Market St, Philadelphia, PA 19104 USA.
   [Lira, Benjamin] Univ Penn, 425 S Univ Ave,Stephen A Levin Bldg, Philadelphia, PA 19104 USA.
   [Kautz, Tim] Mathematica, POB 2393, Princeton, NJ 08543 USA.
   [Defnet, Amy] Mathematica, 600 Alexander Pk,Suite 100, Princeton, NJ 08540 USA.
   [Steinberg, Laurence] Temple Univ, Dept Psychol, Weiss Hall, Philadelphia, PA 19122 USA.
RP Duckworth, AL (通讯作者)，Character Lab, 3675 Market St, Philadelphia, PA 19104 USA.
EM aduckworth@characterlab.org
OI Defnet, Amy/0000-0003-2261-708X; Lira Luttges,
   Benjamin/0000-0001-5328-0657
FU John Templeton Foundation; Walton Family Foundation
FX This research was made possible by the generous support of the John
   Templeton Foundation and the Walton Family Foundation. We would like to
   thank Orange County Public Schools for their partnership in this
   research. We would also like to thank Brian Gill for his helpful
   comments. The content is solely the responsibility of the authors and
   does not necessarily represent the official views of funding agencies.
   We have no conflicts of interest to disclose.
CR Kuhfeld M, 2020, EDUC RESEARCHER, V49, P549, DOI 10.3102/0013189X20965918
   Leeb RT, 2020, MMWR-MORBID MORTAL W, V69, P1675, DOI 10.15585/mmwr.mm6945a3
   Poulin F, 2010, DEV REV, V30, P257, DOI 10.1016/j.dr.2009.01.001
   Singh S, 2020, PSYCHIAT RES, V293, DOI 10.1016/j.psychres.2020.113429
   Substance Abuse and Mental Health Services Administration, 2021, KEY SUBSTANCE USE ME
   Wang MT, 2013, DEV PSYCHOL, V49, P1266, DOI 10.1037/a0030028
NR 6
TC 11
Z9 11
U1 4
U2 15
PU SAGE PUBLICATIONS INC
PI THOUSAND OAKS
PA 2455 TELLER RD, THOUSAND OAKS, CA 91320 USA
SN 0013-189X
EI 1935-102X
J9 EDUC RESEARCHER
JI Educ. Researcher
PD OCT
PY 2021
VL 50
IS 7
BP 479
EP 482
AR 0013189X211031551
DI 10.3102/0013189X211031551
EA JUL 2021
PG 4
WC Education & Educational Research
WE Social Science Citation Index (SSCI)
SC Education & Educational Research
GA WC1ZA
UT WOS:000675589900001
OA Green Submitted
DA 2022-11-04
ER

PT J
AU Lariviere-Bastien, D
   Aubuchon, O
   Blondin, A
   Dupont, D
   Libenstein, J
   Seguin, F
   Tremblay, A
   Zarglayoun, H
   Herba, CM
   Beauchamp, MH
AF Lariviere-Bastien, Danae
   Aubuchon, Olivier
   Blondin, Aurelie
   Dupont, Dominique
   Libenstein, Jamie
   Seguin, Florence
   Tremblay, Alexandra
   Zarglayoun, Hamza
   Herba, Catherine M.
   Beauchamp, Miriam H.
TI Children's perspectives on friendships and socialization during the
   COVID-19 pandemic: A qualitative approach
SO CHILD CARE HEALTH AND DEVELOPMENT
LA English
DT Article
DE adolescence; child development; children's views; qualitative research
   methods; school; social relationships
ID SOCIAL COMPETENCE; DEPRESSIVE SYMPTOMS; EARLY ADOLESCENCE; PEER
   ACCEPTANCE; PREDICTORS; HEALTH; SCHOOL; EXPERIENCES; LONELINESS;
   ADJUSTMENT
AB Background Good quality friendships and relationships are critical to the development of social competence and are associated with quality of life and mental health in childhood and adolescence. Through social distancing and isolation restrictions, the COVID-19 pandemic has had an impact on the way in which youth socialize and communicate with friends, peers, teachers and family on a daily basis. In order to understand children's social functioning during the pandemic, it is essential to gather information on their experiences and perceptions concerning the social changes unique to this period. The objective of this study was to document children and adolescents' perspectives regarding their social life and friendships during the COVID-19 pandemic, through qualitative interviews. Methods Participants (N = 67, 5-14 years) were recruited in May and June 2020. Semi-structured interviews were conducted via a videoconferencing platform. A thematic qualitative analysis was conducted based on the transcribed and coded interviews (NVivo). Results The upheavals related to the pandemic provoked reflection among the participants according to three main themes, each of which included sub-themes: (1) the irreplaceable nature of friendship, (2) the unsuspected benefits of school for socialization and (3) the limits and possibilities of virtual socialization. Conclusions The collection of rich, qualitative information on the perspectives of children and adolescents provides a deeper understanding of the consequences of the pandemic on their socialization and psychological health and contributes to our fundamental understanding of social competence in childhood.
C1 [Lariviere-Bastien, Danae; Aubuchon, Olivier; Blondin, Aurelie; Dupont, Dominique; Libenstein, Jamie; Tremblay, Alexandra; Zarglayoun, Hamza; Beauchamp, Miriam H.] Univ Montreal, Dept Psychol, Montreal, PQ, Canada.
   [Lariviere-Bastien, Danae; Aubuchon, Olivier; Blondin, Aurelie; Dupont, Dominique; Libenstein, Jamie; Seguin, Florence; Tremblay, Alexandra; Zarglayoun, Hamza; Beauchamp, Miriam H.] ABCs Dev Neuropsychol Lab, Montreal, PQ, Canada.
   [Lariviere-Bastien, Danae; Aubuchon, Olivier; Dupont, Dominique; Libenstein, Jamie; Seguin, Florence; Herba, Catherine M.; Beauchamp, Miriam H.] St Justine Hosp Res Member CR CHUSJ, Montreal, PQ, Canada.
   [Herba, Catherine M.] Univ Quebec Montreal, Dept Psychol, Montreal, PQ, Canada.
   [Herba, Catherine M.] Univ Montreal, Dept Psychiat & Addictol, Montreal, PQ, Canada.
RP Lariviere-Bastien, D (通讯作者)，Univ Montreal, Dept Psychol, Montreal, PQ, Canada.
EM danae.lariviere.bastien@umontreal.ca
OI Dupont, Dominique/0000-0002-5923-1300; Beauchamp,
   Miriam/0000-0002-8637-6361
CR Asher SR, 2003, CURR DIR PSYCHOL SCI, V12, P75, DOI 10.1111/1467-8721.01233
   Bagwell CL, 1998, CHILD DEV, V69, P140, DOI 10.1111/j.1467-8624.1998.tb06139.x
   Beaudoin Cindy, 2020, Handb Clin Neurol, V173, P255, DOI 10.1016/B978-0-444-64150-2.00022-8
   Berndt TJ, 2002, CURR DIR PSYCHOL SCI, V11, P7, DOI 10.1111/1467-8721.00157
   BISHOP JA, 1995, J EARLY ADOLESCENCE, V15, P476, DOI 10.1177/0272431695015004005
   Blakemore SJ, 2012, NEUROIMAGE, V61, P397, DOI 10.1016/j.neuroimage.2011.11.080
   Bland A R, 2020, Psychol Med, P1, DOI 10.1017/S0033291720004006
   Bowen GA, 2008, QUAL RES, V8, P137, DOI 10.1177/1468794107085301
   Braun V, 2021, QUAL RES PSYCHOL, V18, P328, DOI 10.1080/14780887.2020.1769238
   Braun V, 2019, QUAL RES SPORT EXERC, V11, P589, DOI 10.1080/2159676X.2019.1628806
   Brooks Samantha K, 2020, Lancet, V395, P912, DOI 10.1016/S0140-6736(20)30460-8
   Bub KL, 2009, APPL DEV SCI, V13, P130, DOI 10.1080/10888690903041527
   Buhrmester D., 1986, FRIENDSHIP SOCIAL IN, P41, DOI [DOI 10.1007/978-1-4612-4880-4_3, 10.1007/978-1-4612-4880-4_3]
   Bukowski W M, 1993, New Dir Child Dev, P23
   BUKOWSKI WM, 1994, J SOC PERS RELAT, V11, P471, DOI 10.1177/0265407594113011
   Carpendale JIM, 2004, BEHAV BRAIN SCI, V27, P79
   Chan A, 2007, MERRILL PALMER QUART, V53, P578, DOI 10.1353/mpq.2008.0000
   Chen JM, 2020, J ANXIETY DISORD, V70, DOI 10.1016/j.janxdis.2020.102193
   Contreras L, 2016, DEVIANT BEHAV, V37, P115, DOI 10.1080/01639625.2014.983024
   Duan L, 2020, J AFFECT DISORDERS, V275, P112, DOI 10.1016/j.jad.2020.06.029
   Egan SM, 2021, EARLY CHILD EDUC J, V49, P925, DOI 10.1007/s10643-021-01193-2
   Erdley C A, 2001, New Dir Child Adolesc Dev, P5
   Farmer AD, 2002, J CLIN CHILD ADOLESC, V31, P299, DOI 10.1207/153744202760082568
   Flook L, 2005, DEV PSYCHOL, V41, P319, DOI 10.1037/0012-1649.41.2.319
   Gouvernement du Canada, 2020, MAL COR COVID 19 MES
   Gouvernement du Qu?bec, 2020, MES PRIS DECR ARR MI
   Gouvernement du Qu?bec, 2020, SIT COR COVID 19 QUE
   Gouvernement du Qu?bec, 2020, PLAN DEC COND LEV PA
   Gouvernement du Qu?bec, 2020, MES VIG CART PAL AL
   Groarke JM, 2020, PLOS ONE, V15, DOI 10.1371/journal.pone.0239698
   Guest G., 2008, HDB TEAM BASED QUALI
   Hawryluck L, 2004, EMERG INFECT DIS, V10, P1206, DOI 10.3201/eid1007.030703
   Hoglund WL, 2004, DEV PSYCHOL, V40, P533, DOI 10.1037/0012-1649.40.4.533
   HOUSE JS, 1988, SCIENCE, V241, P540, DOI 10.1037/0003-066X.59.8.676
   Jiao WY, 2020, J PEDIATR-US, V221, P264, DOI 10.1016/j.jpeds.2020.03.013
   Keefe K, 1996, J EARLY ADOLESCENCE, V16, P110, DOI 10.1177/0272431696016001007
   Kingery JN, 2011, MERRILL PALMER QUART, V57, P215
   Kvale S., 1996, INTERVIEWS AN INTRO
   Lacey RE, 2014, PSYCHONEUROENDOCRINO, V50, P85, DOI 10.1016/j.psyneuen.2014.08.007
   Lee A, 2010, J CLIN CHILD ADOLESC, V39, P603, DOI 10.1080/15374416.2010.501284
   Leeb RT, 2020, MMWR-MORBID MORTAL W, V69, P1675, DOI 10.15585/mmwr.mm6945a3
   Liu XH, 2012, COMPR PSYCHIAT, V53, P15, DOI 10.1016/j.comppsych.2011.02.003
   Loades ME, 2020, J AM ACAD CHILD PSY, V59, P1218, DOI 10.1016/j.jaac.2020.05.009
   Luo M, 2020, PSYCHIAT RES, V291, DOI 10.1016/j.psychres.2020.113190
   Masonbrink AR, 2020, PEDIATRICS, V146, DOI 10.1542/peds.2020-1440
   Mazza C, 2020, INT J ENV RES PUB HE, V17, DOI 10.3390/ijerph17093165
   Mitra R, 2021, PREV MED REP, V23, DOI 10.1016/j.pmedr.2021.101404
   Morrow SL, 2005, J COUNS PSYCHOL, V52, P250, DOI 10.1037/0022-0167.52.2.250
   Narr RK, 2019, CHILD DEV, V90, P298, DOI 10.1111/cdev.12905
   NEWCOMB AF, 1993, PSYCHOL BULL, V113, P99, DOI 10.1037/0033-2909.113.1.99
   Oldenburg CM, 1997, J EARLY ADOLESCENCE, V17, P319, DOI 10.1177/0272431697017003004
   Palmer EJ, 1999, APPL COGNITIVE PSYCH, V13, P79, DOI 10.1002/(SICI)1099-0720(199902)13:1<79::AID-ACP613>3.0.CO;2-Q
   Panchal U, 2021, EUR CHILD ADOLES PSY, DOI 10.1007/s00787-021-01856-w
   Parker J.G., 1998, HDB CHILD PSYCHOL, P619, DOI [10.1002/9780470147658.chpsy0310, DOI 10.1002/9780470147658.CHPSY0310]
   PARKER JG, 1993, DEV PSYCHOL, V29, P611, DOI 10.1037/0012-1649.29.4.611
   Peets K, 2018, SOC DEV, V27, P140, DOI 10.1111/sode.12254
   Pfefferbaum B, 2020, NEW ENGL J MED, V383, P510, DOI 10.1056/NEJMp2008017
   Rajkumar RP, 2020, ASIAN J PSYCHIATR, V52, DOI 10.1016/j.ajp.2020.102066
   Romano E, 2010, DEV PSYCHOL, V46, P995, DOI 10.1037/a0018880
   Rubin KH., 2005, DEV SCI ADV TXB, P469, DOI DOI 10.1093/OXFORDHB/9780199958474.013.0011
   Saunders B, 2018, QUAL QUANT, V52, P1893, DOI 10.1007/s11135-017-0574-8
   Spivak AL, 2016, EARLY EDUC DEV, V27, P735, DOI 10.1080/10409289.2016.1138825
   Stevenson J, 2001, BRIT J PSYCHIAT, V179, P197, DOI 10.1192/bjp.179.3.197
   STRUTZEL E, 1968, NURS RES, V17, P364
   Sullivan H.S., 1953, INTERPERSONAL THEORY
   Townsend M.A., 1988, J EARLY ADOLESC, V8, P421, DOI [10.1177/0272431688084008, DOI 10.1177/0272431688084008]
   Van Nuland S, 2020, J EDUC TEACHING, V46, P442, DOI 10.1080/02607476.2020.1803050
   VERNBERG EM, 1990, J ABNORM CHILD PSYCH, V18, P187, DOI 10.1007/BF00910730
   Wang CY, 2020, BRAIN BEHAV IMMUN, V87, P40, DOI 10.1016/j.bbi.2020.04.028
   Wentzel K.R., 2015, HDB SOCIALIZATION TH, P251
   Whitley J, 2021, FACETS, V6, P1693, DOI 10.1139/facets-2021-0096
   Xie XY, 2020, JAMA PEDIATR, V174, P898, DOI 10.1001/jamapediatrics.2020.1619
NR 72
TC 4
Z9 4
U1 8
U2 8
PU WILEY
PI HOBOKEN
PA 111 RIVER ST, HOBOKEN 07030-5774, NJ USA
SN 0305-1862
EI 1365-2214
J9 CHILD CARE HLTH DEV
JI Child Care Health Dev.
PD NOV
PY 2022
VL 48
IS 6
SI SI
BP 1017
EP 1030
DI 10.1111/cch.12998
EA MAR 2022
PG 14
WC Psychology, Developmental; Pediatrics
WE Science Citation Index Expanded (SCI-EXPANDED); Social Science Citation Index (SSCI)
SC Psychology; Pediatrics
GA 5F3MJ
UT WOS:000771140200001
PM 35288965
OA Bronze, Green Published
DA 2022-11-04
ER

PT J
AU Paiva, ND
AF Paiva, Nupur Dhingra
TI Psychotherapy with no body in the room
SO JOURNAL OF CHILD PSYCHOTHERAPY
LA English
DT Article
DE Digital work; physical distance; online countertransference; no body;
   self-harm; gender identity; Covid-19; lockdown; India
AB This paper, partly written in the first person, describes the struggle and also the gains made by both an adolescent patient and her therapist when they had to move to a digital platform for their therapy sessions. The particular focus is on the shift in the countertransference and what became possible for both in their responses, when forced to move to digital work.
C1 [Paiva, Nupur Dhingra] Family Tree Child & Adolescent Mental Hlth Team, B5-28 Ground Floor, New Delhi, India.
RP Paiva, ND (通讯作者)，Family Tree Child & Adolescent Mental Hlth Team, B5-28 Ground Floor, New Delhi, India.
EM nupurdp@gmail.com
CR [Anonymous], 1988, SEARCH SELF INDIA JA
   Damasio A., 1999, FEELING WHAT HAPPENS
   EKMAN P, 1992, PSYCHOL SCI, V3, P34, DOI 10.1111/j.1467-9280.1992.tb00253.x
   Ekman P., 1994, NATURE EMOTIONS
   Paiva N. D., 2020, HINDU
   Paiva N. D., 2018, LOVE RAGE INNER WORL
   Snowdon J, 2019, INDIAN J MED RES, V150, P315, DOI 10.4103/ijmr.IJMR_1367_19
   Winnicott D. W., 1984, PAEDIAT PSYCHOANALYS, P194
NR 8
TC 0
Z9 0
U1 0
U2 2
PU ROUTLEDGE JOURNALS, TAYLOR & FRANCIS LTD
PI ABINGDON
PA 2-4 PARK SQUARE, MILTON PARK, ABINGDON OX14 4RN, OXON, ENGLAND
SN 0075-417X
EI 1469-9370
J9 J CHILD PSYCHOTHER
JI J. Child Psychother.
PY 2020
VL 46
IS 3
BP 355
EP 361
DI 10.1080/0075417X.2021.1900331
PG 7
WC Psychology, Clinical
WE Emerging Sources Citation Index (ESCI)
SC Psychology
GA RZ9UK
UT WOS:000648945000014
DA 2022-11-04
ER

PT J
AU Hussong, AM
   Midgette, AJ
   Thomas, TE
   Coffman, JL
   Cho, S
AF Hussong, Andrea M.
   Midgette, Allegra J.
   Thomas, Taylor E.
   Coffman, Jennifer L.
   Cho, Su
TI Coping and Mental Health in Early Adolescence during COVID-19
SO RESEARCH ON CHILD AND ADOLESCENT PSYCHOPATHOLOGY
LA English
DT Article
DE COVID-19; Coronavirus; Adolescents; Mental health; Pandemic
ID PEDIATRIC SYMPTOM CHECKLIST; SELF-EFFICACY; PSYCHOSOCIAL DYSFUNCTION;
   PERCEIVED CONTROL; CHILDREN; STRESS; DEPRESSION; ANXIETY; STRATEGIES;
   RESPONSES
AB The current longitudinal study examines changes in overall mental health symptomatology from before to after the COVID-19 outbreak in youth from the southeastern United States as well as the potential mitigating effects of self-efficacy, optimism, and coping. A sample of 105 parent-child dyads participated in the study (49% boys; 81% European American, 1% Alaska Native/American Indian, 9% Asian/Asian American; 4% Black/African American; 4% Latinx; and 4% other; 87% mothers; 25% high school graduate without college education; 30% degree from 4-year college; 45% graduate or professional school). Parents completed surveys when children were aged 6-9, 8-12, 9-13, and 12-16, with the last assessments occurring between May 13, 2020 and July 1, 2020 during the COVID-19 outbreak. Children also completed online surveys at ages 11-16 assessing self-efficacy, optimism, and coping. Multi-level modeling analyses showed a within-person increase in mental health symptoms from before to after the outbreak after controlling for changes associated with maturation. Symptom increases were mitigated in youth with greater self-efficacy and (to some extent) problem-focused engaged coping, and exacerbated in youth with greater emotion-focused engaged and disengaged coping. Implications of this work include the importance of reinforcing self-efficacy in youth during times of crisis, such as the pandemic, and the potential downsides of emotion-focused coping as an early response to the crisis for youth.
C1 [Hussong, Andrea M.; Midgette, Allegra J.; Thomas, Taylor E.; Cho, Su] Univ N Carolina, Dept Psychol & Neurosci, Chapel Hill, NC 27515 USA.
   [Coffman, Jennifer L.] Univ N Carolina, Dept Human Dev & Family Studies, Greensboro, NC USA.
RP Hussong, AM (通讯作者)，Univ N Carolina, Dept Psychol & Neurosci, Chapel Hill, NC 27515 USA.
EM hussong@unc.edu
OI Coffman, Jennifer/0000-0001-6768-8573; Thomas,
   Taylor/0000-0001-5527-9406; Hussong, Andrea/0000-0001-8683-9832
FU Expanding the Science and Practice of Gratitude Project by UC Berkeley's
   Greater Good Science Center; UC Davis; John Templeton Foundation;
   National Center for Advancing Translational Sciences (NCATS), National
   Institutes of Health [UL1TR002489]; National Institute of Child Health
   and Human Development through the Frank Porter Graham Child Development
   Institute, University of North Carolina at Chapel Hill [T32-HD007376]
FX Funding for this project was provided by the Expanding the Science and
   Practice of Gratitude Project run by UC Berkeley's Greater Good Science
   Center in partnership with UC Davis and by the John Templeton Foundation
   for earlier waves of data collection. For the most recent data
   collection, funding was provided by the National Center for Advancing
   Translational Sciences (NCATS), National Institutes of Health, through
   Grant Award Number UL1TR002489. The writing of this manuscript was
   supported in part by a postdoctoral fellowship provided by the National
   Institute of Child Health and Human Development (T32-HD007376) to the
   second author through the Frank Porter Graham Child Development
   Institute, University of North Carolina at Chapel Hill.
CR Bandura A., 2006, SELF EFFICACY BELIEF, P1, DOI DOI 10.1177/0022466910374211
   Bauer DJ, 2005, MULTIVAR BEHAV RES, V40, P373, DOI 10.1207/s15327906mbr4003_5
   Bhanji JP, 2016, J EXP PSYCHOL GEN, V145, P356, DOI 10.1037/xge0000137
   Boals A, 2012, COGNITION EMOTION, V26, P1335, DOI 10.1080/02699931.2011.651100
   Brooks Samantha K, 2020, Lancet, V395, P912, DOI 10.1016/S0140-6736(20)30460-8
   Caprara GV, 2006, EPIDEMIOL PSICHIAT S, V15, P30, DOI 10.1017/S1121189X00002013
   Carlo G, 2012, PERS INDIV DIFFER, V53, P675, DOI 10.1016/j.paid.2012.05.022
   Chew Qian Hui, 2020, Singapore Med J, V61, P350, DOI 10.11622/smedj.2020046
   Cicognani E, 2011, J APPL SOC PSYCHOL, V41, P559, DOI 10.1111/j.1559-1816.2011.00726.x
   COMPAS BE, 1991, J SOC ISSUES, V47, P23, DOI 10.1111/j.1540-4560.1991.tb01832.x
   COMPAS BE, 1987, PSYCHOL BULL, V101, P393, DOI 10.1037/0033-2909.101.3.393
   Compas BE, 2017, PSYCHOL BULL, V143, P939, DOI 10.1037/bul0000110
   Compas BE, 2014, HEALTH PSYCHOL, V33, P853, DOI 10.1037/hea0000083
   Curran PJ, 2011, ANNU REV PSYCHOL, V62, P583, DOI 10.1146/annurev.psych.093008.100356
   Dahlbeck D, 2008, CHILD HEALTH CARE, V37, P293, DOI 10.1080/02739610802437509
   Desclaux A, 2017, SOC SCI MED, V178, P38, DOI 10.1016/j.socscimed.2017.02.009
   EHRENBERG MF, 1991, ADOLESCENCE, V26, P361
   FORSYTHE CJ, 1987, COGNITIVE THER RES, V11, P473, DOI 10.1007/BF01175357
   Fortuna LR, 2020, PSYCHOL TRAUMA-US, V12, P443, DOI 10.1037/tra0000889
   Gan YQ, 2004, ASIAN J SOC PSYCHOL, V7, P55, DOI 10.1111/j.1467-839X.2004.00134.x
   Ghosh R, 2020, MINERVA PEDIATR, V72, P226, DOI 10.23736/S0026-4946.20.05887-9
   Golberstein E, 2020, JAMA PEDIATR, V174, P819, DOI 10.1001/jamapediatrics.2020.1456
   Hussong A. M., 2020, COVID 19 LIFE UNPUB, DOI [10.21203/rs.3.rs-90361/v1, DOI 10.21203/RS.3.RS-90361/V1]
   Hussong AM, 2020, J POSIT PSYCHOL, V15, P267, DOI 10.1080/17439760.2019.1610484
   Hussong AM, 2018, DEVELOPING GRATITUDE IN CHILDREN AND ADOLESCENTS, P199
   JELLINEK MS, 1991, AM J PSYCHIAT, V148, P1031
   JELLINEK MS, 1988, J PEDIATR-US, V112, P201, DOI 10.1016/S0022-3476(88)80056-8
   JELLINEK MS, 1986, J PEDIATR-US, V109, P371, DOI 10.1016/S0022-3476(86)80408-5
   Kronenberg ME, 2010, CHILD DEV, V81, P1241, DOI 10.1111/j.1467-8624.2010.01465.x
   LITTLE M, 1994, J DEV BEHAV PEDIATR, V15, P191
   Liu JJ, 2020, LANCET CHILD ADOLESC, V4, P347, DOI 10.1016/S2352-4642(20)30096-1
   Loades ME, 2020, J AM ACAD CHILD PSY, V59, P1218, DOI 10.1016/j.jaac.2020.05.009
   Mahajan C, 2020, ANESTH ANALG, V131, pE169, DOI 10.1213/ANE.0000000000005034
   Monzani D, 2014, J ADOLESCENCE, V37, P97, DOI 10.1016/j.adolescence.2013.11.006
   Mukherjee S, 2020, PSYCHOL TRAUMA-US, V12, P582, DOI 10.1037/tra0000682
   Muris P, 2002, PERS INDIV DIFFER, V32, P337, DOI 10.1016/S0191-8869(01)00027-7
   Murphy JM, 2016, PEDIATRICS, V138, DOI 10.1542/peds.2016-0038
   Murphy JM, 1996, J PEDIATR-US, V129, P864, DOI 10.1016/S0022-3476(96)70030-6
   MURPHY JM, 1992, J AM ACAD CHILD PSY, V31, P1105, DOI 10.1097/00004583-199211000-00019
   Oosterhoff B, 2020, J ADOLESCENT HEALTH, V67, P179, DOI 10.1016/j.jadohealth.2020.05.004
   Orgiles M, 2021, FRONT PSYCHOL, V12, DOI 10.3389/fpsyg.2021.565657
   Orgiles M, 2020, FRONT PSYCHOL, V11, DOI 10.3389/fpsyg.2020.579038
   Pisano L., 2020, QUALITATIVE REPORT E, DOI [10.31234/osf.io/stwbn, DOI 10.31234/OSF.IO/STWBN]
   Power E, 2020, IRISH J PSYCHOL MED, V37, P301, DOI 10.1017/ipm.2020.84
   Prime H, 2020, AM PSYCHOL, V75, P631, DOI 10.1037/amp0000660
   RAUCH PK, 1991, CLIN PEDIATR, V30, P493, DOI 10.1177/000992289103000807
   Rogers JP, 2020, LANCET PSYCHIAT, V7, P611, DOI 10.1016/S2215-0366(20)30203-0
   Romero E, 2020, INT J ENV RES PUB HE, V17, DOI 10.3390/ijerph17196975
   Rousseau C, 2015, CLIN CHILD PSYCHOL P, V20, P173, DOI 10.1177/1359104513503354
   Sajid M. I., 2020, SARS COV 2 PEDIAT ME, DOI 10.1101/2020.06.28.20136168
   Saurabh K, 2020, INDIAN J PEDIATR, V87, P532, DOI 10.1007/s12098-020-03347-3
   SCHEIER MF, 1994, J PERS SOC PSYCHOL, V67, P1063, DOI 10.1037/0022-3514.67.6.1063
   Schwarzer R, 1997, APPL PSYCHOL-INT REV, V46, P69, DOI 10.1111/j.1464-0597.1997.tb01096.x
   Schwarzer R., 1995, MEASURES HLTH PSYCHO, P35, DOI DOI 10.1037/T00393-000
   Tahmassian K, 2011, IRAN J PSYCHIATRY BE, V5, P91
   Tobin D.L., 1984, USER MANUAL COPING S
   TOBIN DL, 1989, COGNITIVE THER RES, V13, P343, DOI 10.1007/BF01173478
   von Elm E, 2007, PREV MED, V45, P247, DOI [10.1016/j.ypmed.2007.08.012, 10.1016/j.jclinepi.2007.11.008, 10.1371/journal.pmed.0040297, 10.2471/BLT.07.045120, 10.1016/S0140-6736(07)61602-X, 10.1371/journal.pmed.0040296]
   Wade M, 2020, PSYCHIAT RES, V290, DOI 10.1016/j.psychres.2020.113143
   Wang GH, 2020, LANCET, V395, P945, DOI 10.1016/S0140-6736(20)30547-X
   Weeks M, 2017, INFANT CHILD DEV, V26, DOI 10.1002/icd.2011
   Wu P, 2009, CAN J PSYCHIAT, V54, P302, DOI 10.1177/070674370905400504
   Xie XY, 2020, JAMA PEDIATR, V174, P898, DOI 10.1001/jamapediatrics.2020.1619
   Yeung DYL, 2007, AGING MENT HEALTH, V11, P579, DOI 10.1080/13607860601086355
   Zhou SJ, 2020, EUR CHILD ADOLES PSY, V29, P749, DOI 10.1007/s00787-020-01541-4
NR 65
TC 20
Z9 20
U1 3
U2 41
PU SPRINGER
PI NEW YORK
PA ONE NEW YORK PLAZA, SUITE 4600, NEW YORK, NY, UNITED STATES
SN 2730-7166
EI 2730-7174
J9 RES CHILD ADOLES PSY
JI Res. Child Adolesc. Psychopathol.
PD SEP
PY 2021
VL 49
IS 9
BP 1113
EP 1123
DI 10.1007/s10802-021-00821-0
EA APR 2021
PG 11
WC Psychology, Clinical; Psychology, Developmental
WE Social Science Citation Index (SSCI)
SC Psychology
GA TS1QG
UT WOS:000640469000002
PM 33856611
OA Green Published, Green Submitted, Bronze
DA 2022-11-04
ER

PT J
AU Wang, YN
   Liu, W
   Wang, WW
   Lin, S
   Lin, DH
   Wang, HL
AF Wang, Yining
   Liu, Wen
   Wang, Weiwei
   Lin, Shuang
   Lin, Danhua
   Wang, Hongli
TI Left-behind children's social adjustment and relationship with parental
   coping with children's negative emotions during the COVID-19 pandemic in
   China
SO INTERNATIONAL JOURNAL OF PSYCHOLOGY
LA English
DT Article
DE Emotional adjustment; Academic adjustment; Parental coping with
   children&apos; s negative emotions; Left-behind children; COVID-19
   pandemic
AB Using data collected from two provinces in China through an online survey, the current study aimed to investigate left-behind children's emotional and academic adjustment during the COVID-19 pandemic in China. The participants included 1780 left-behind (960 boys) and 1500 non-left-behind (811 boys) children in elementary and junior high school with a mean age of 11.23. Self-reported questionnaires concerning children's depression, loneliness, anxiety, and academic adjustment, and parents' coping with children's negative emotions were completed. The results suggested that compared with non-left-behind children, left-behind children's depression and anxiety symptoms were more severe and their academic adjustment was poorer. However, left-behind children had lower levels of loneliness than non-left-behind children. Additionally, supportive coping types, especially emotion-focused and problem-focused reactions, were significantly negatively correlated with children's depression and anxiety. Unsupportive coping types, especially distress and punitive reactions, were significantly positively correlated with children's depression and anxiety symptoms. Moreover, the relationships between punitive reactions and depression, ignoring and loneliness and problem-focused reactions and academic adjustment were significantly stronger in left-behind children. Hence, during the pandemic, left-behind children were still at a disadvantage even with their parents' company. However, parents' coping style towards left-behind children's negative emotions played a significant role in their adjustment.
C1 [Wang, Yining; Liu, Wen; Wang, Weiwei; Lin, Shuang] Liaoning Normal Univ, Coll Psychol, 850 Iluanghe Rd, Dalian, Liaoning, Peoples R China.
   [Lin, Danhua] Beijing Normal Univ, Sch Psychol, Beijing, Peoples R China.
   [Wang, Hongli] Xingyi Nationalities Normal Coll, Sch Educ Sci, Xingyi, Peoples R China.
RP Liu, W (通讯作者)，Liaoning Normal Univ, Coll Psychol, 850 Iluanghe Rd, Dalian, Liaoning, Peoples R China.
EM wenliu703@126.com
FU Major Projects of the National Social Science Foundation of China
   [19ZDA356]
FX This study was supported by the Major Projects of the National Social
   Science Foundation of China (19ZDA356).
CR Anderson JR, 2016, INT J INTERCULT REL, V54, P68, DOI 10.1016/j.ijintrel.2016.07.006
   ASHER SR, 1984, CHILD DEV, V55, P1456, DOI 10.2307/1130015
   Bernzweig, 1990, COPING CHILDRENS NEG, DOI [10.1300/J002v34n03_05, DOI 10.1300/J002V34N03_05]
   Chen XY, 2019, J CONTEMP CHINA, V28, P849, DOI 10.1080/10670564.2019.1594100
   [程培霞 Cheng Peixia], 2010, [中国临床心理学杂志, Chinese Journal of Clinical Psychology], V18, P250
   Fabes RA, 2001, CHILD DEV, V72, P907, DOI 10.1111/1467-8624.00323
   [范兴华 Fan Xinghua], 2018, [心理学报, Acta Psychologica Sinica], V50, P1029
   Fang F., 2005, PSYCHOL SCI, V28, P855, DOI DOI 10.16719/J.CNKI.1671-6981.2005.04.022
   Farnfield S., 2014, ROUTLEDGE HDB ATTACH, P11, DOI DOI 10.4324/9781315762098.CH1
   Gao, 2009, PSYCHOL DEV ED, V25, P87
   Gaytan J., 2013, CAREER TECH ED RES, V38, P145, DOI [10.5328/cter38.2.147, DOI 10.5328/CTER38.2.147]
   Gisselle, 2019, AUSTR J CHILD FAMILY, V16, P16, DOI [10.33235/ajcfhn.16.1.16-23, DOI 10.33235/AJCFHN.16.1.16-23]
   Jia ZB, 2010, CHILD CARE HLTH DEV, V36, P812, DOI 10.1111/j.1365-2214.2010.01110.x
   KOVACS M, 1985, PSYCHOPHARMACOL BULL, V21, P995
   Liu, 2010, J PSYCHOL SCI, V33, P198
   Liu, 1997, PSYCHOL DEV ED, V13, P57
   Liu X., 2007, PSYCHOL DEV ED, V3, P98, DOI [10.3969/j.issn.2095-2074.2008.05.007, DOI 10.3969/J.ISSN.2095-2074.2008.05.007, DOI 10.3969/J.ISSN.1001-4918.2007.03.017]
   MARSELLA AJ, 1995, J CAREER ASSESSMENT, V3, P202, DOI 10.1177/106907279500300207
   Mirabile SP, 2015, EUR J DEV PSYCHOL, V12, P459, DOI 10.1080/17405629.2015.1037735
   Moed A, 2017, SOC DEV, V26, P560, DOI 10.1111/sode.12217
   Spielberger CD., 1970, MANUAL STATE TRAIT A, DOI DOI 10.1002/9780470479216.CORPSY0943
   Su Z. Q., 2015, PSYCHOL DEV ED, V31, P212, DOI DOI 10.16187/J.CNKI.ISSN1001-4918.2015.02.11
   [孙晓军 Sun Xiaojun], 2010, [心理科学, Psychological Science], V33, P337
   Tao AN, 2010, J FAM PSYCHOL, V24, P135, DOI 10.1037/a0018974
   Wang, 2018, PSYCHOL DEV ED, V34, P86, DOI [10.16187/j.cnki.issn1001-4918.2018.06.11, DOI 10.16187/J.CNKI.ISSN1001-4918.2018.06.11]
   Wen M, 2012, CHILD DEV, V83, P120, DOI 10.1111/j.1467-8624.2011.01698.x
   Yan J, 2016, J CHILD FAM STUD, V25, P165, DOI 10.1007/s10826-015-0199-2
   Yuan, 2007, MOD ED TRIB, V4, P29
   Zhao JX, 2015, CHILD ABUSE NEGLECT, V48, P190, DOI 10.1016/j.chiabu.2015.07.005
NR 29
TC 3
Z9 4
U1 27
U2 54
PU JOHN WILEY & SONS LTD
PI CHICHESTER
PA THE ATRIUM, SOUTHERN GATE, CHICHESTER PO19 8SQ, W SUSSEX, ENGLAND
SN 0020-7594
EI 1464-066X
J9 INT J PSYCHOL
JI Int. J. Psychol.
PD AUG
PY 2021
VL 56
IS 4
BP 512
EP 521
DI 10.1002/ijop.12754
EA MAR 2021
PG 10
WC Psychology, Multidisciplinary
WE Social Science Citation Index (SSCI)
SC Psychology
GA TK8AE
UT WOS:000631158000001
PM 33739446
OA Bronze, Green Published
DA 2022-11-04
ER

PT J
AU Urban, TH
   Friedman, D
   Kaskas, MM
   Caruso, AJ
   Canenguez, KM
   Rotter, N
   Wozniak, J
   Basu, A
AF Urban, Tamaki Hosoda
   Friedman, Deborah
   Kaskas, Maysa Marwan
   Caruso, Alessandra J.
   Canenguez, Katia M.
   Rotter, Nancy
   Wozniak, Janet
   Basu, Archana
TI Brief report of protective factors associated with family and parental
   well-being during the COVID-19 pandemic in an outpatient child and
   adolescent psychiatric clinic
SO FRONTIERS IN PSYCHOLOGY
LA English
DT Article
DE parental wellbeing; child and adolescent mental health; resilience;
   family functioning; COVID-19 pandemic; social support; protective
   factors; cognitive behavioral tools
ID STRESS; RESILIENCE; LEISURE
AB Families of children with mental health challenges may have been particularly vulnerable to emotional distress during the COVID-19 pandemic. This cross-sectional study surveyed 81 parents of children ages 6-17 years receiving mental health treatment in an outpatient clinic during the pandemic. We sought to characterize the impact of the pandemic on family relationships and parental well-being. Additionally, regression and ANCOVA models examined associations between four potentially protective factors-parents' psychological resilience, perceived social support, positive family experiences during the pandemic, and children's use of cognitive or behavioral coping strategies-with family relationships and parental well-being. Findings suggest that families of children with mental health conditions experienced remarkable challenges to family relationships, parental well-being, and parents' perceived capacity to support their children's mental health. Nearly 80% of parents reported a negative impact of the pandemic on their own well-being, and 60% reported reduced ability to support their children's mental health. Simultaneously, protective factors appeared to mitigate the negative impact of the pandemic. Particularly, support within the family (e.g., co-parenting) and from external sources (e.g., mental health services) were associated with better self-reported well-being for parents and their capacity to support their children. Children's use of coping tools, likely enhanced by mental health treatment, was also positively related to better family relationships and parental ability to support children with mental health challenges. Our findings highlight the need for enhancing supports for families at multiple levels including individual skill-building, family-based/parenting support, and community-based support.
C1 [Urban, Tamaki Hosoda] Massachusetts Gen Hosp, Dept Psychiat, Boston, MA 02114 USA.
   Harvard Med Sch, Boston, MA USA.
RP Urban, TH (通讯作者)，Massachusetts Gen Hosp, Dept Psychiat, Boston, MA 02114 USA.
EM thosoda1@mgh.harvard.edu
CR American Psychological Association, 2021, APA US AD REP HIGH S
   American Psychological Association, 2021, STRESS AM TRAD 2021
   Amrock SM, 2014, ACAD PEDIATR, V14, P375, DOI 10.1016/j.acap.2014.02.005
   Benson PR, 2010, RES AUTISM SPECT DIS, V4, P217, DOI 10.1016/j.rasd.2009.09.008
   Buswell L, 2012, LEISURE SCI, V34, P172, DOI 10.1080/01490400.2012.652510
   Calvano C, 2022, EUR CHILD ADOLES PSY, V31, DOI 10.1007/s00787-021-01739-0
   Cappa KA, 2011, J CHILD FAM STUD, V20, P334, DOI 10.1007/s10826-010-9397-0
   Cassinat JR, 2021, DEV PSYCHOL, V57, P1597, DOI 10.1037/dev0001217
   Connor KM, 2003, DEPRESS ANXIETY, V18, P76, DOI 10.1002/da.10113
   Cosco TD, 2016, HEALTH QUAL LIFE OUT, V14, DOI 10.1186/s12955-016-0418-6
   Cousineau TM, 2019, FRONT PSYCHOL, V10, DOI 10.3389/fpsyg.2019.01602
   de Voursney D., 2021, NAT ASS STATE MENTAL, V7, P1
   DeAngelis T, 2021, MONIT PSYCHOL, V52, P88
   Deater-Deckard K, 1998, CLIN PSYCHOL-SCI PR, V5, P314, DOI 10.1111/j.1468-2850.1998.tb00152.x
   Dudovitz Rebecca N, 2022, Acad Pediatr, DOI 10.1016/j.acap.2022.01.015
   Engzell P, 2021, P NATL ACAD SCI USA, V118, DOI 10.1073/pnas.2022376118
   Gavidia-Payne S, 2015, CLIN PSYCHOL-UK, V19, P111, DOI 10.1111/cp.12053
   Hodge C, 2015, J LEISURE RES, V47, P577, DOI 10.18666/jlr-2015-v47-i5-5705
   Johnston C, 2001, CLIN CHILD FAM PSYCH, V4, P183, DOI 10.1023/A:1017592030434
   Kadesjo C, 2002, EUR CHILD ADOLES PSY, V11, P185, DOI 10.1007/s00787-002-0281-3
   Lin Yu-Fang, 2002, J Nurs Res, V10, P43
   Mackey K, 2021, ANN INTERN MED, V174, P362, DOI 10.7326/M20-6306
   Marchetti D, 2020, J PEDIATR PSYCHOL, V45, P1114, DOI 10.1093/jpepsy/jsaa093
   McCubbin M, 1996, FAMILY ASSESSMENT RE, P1
   Neelam Kishen, 2021, Brain Behav Immun Health, V10, P100177, DOI 10.1016/j.bbih.2020.100177
   Olsson MB, 2002, J INTELL DISABIL RES, V46, P548, DOI 10.1046/j.1365-2788.2002.00414.x
   Parkerson G R Jr, 1991, Fam Med, V23, P357
   Patrick SW, 2020, PEDIATRICS, V146, DOI 10.1542/peds.2020-016824
   Racine N, 2022, INFANT MENT HEALTH J, V43, P36, DOI 10.1002/imhj.21959
   Rothe J, 2021, CHILD ADOL PSYCH MEN, V15, DOI 10.1186/s13034-021-00363-9
   Spinelli M, 2020, FRONT PSYCHOL, V11, DOI 10.3389/fpsyg.2020.01713
   Stark AM, 2020, PSYCHOL TRAUMA-US, V12, pS133, DOI 10.1037/tra0000781
   Taylor RJ, 2013, FAM RELAT, V62, P609, DOI 10.1111/fare.12030
   Thomeer MB, 2022, J RACIAL ETHN HEALTH, DOI 10.1007/s40615-022-01284-9
   Varghese A.M., 2021, POLICY INSIGHTS BEHA, V8, P136, DOI [10.1177/23727322211033003, DOI 10.1177/23727322211033003]
   Verger N.B., 2021, SOC SCI HUMAN OPEN, V3, P100123, DOI [10.1016/j.ssaho.2021.100123, DOI 10.1016/J.SSAHO.2021.100123]
   Viner R, 2022, JAMA PEDIATR, DOI 10.1001/jamapediatrics.2021.5840
   Wu Mengting, 2020, Gen Psychiatr, V33, pe100250, DOI 10.1136/gpsych-2020-100250
NR 38
TC 0
Z9 0
U1 0
U2 0
PU FRONTIERS MEDIA SA
PI LAUSANNE
PA AVENUE DU TRIBUNAL FEDERAL 34, LAUSANNE, CH-1015, SWITZERLAND
SN 1664-1078
J9 FRONT PSYCHOL
JI Front. Psychol.
PD SEP 12
PY 2022
VL 13
AR 883955
DI 10.3389/fpsyg.2022.883955
PG 9
WC Psychology, Multidisciplinary
WE Social Science Citation Index (SSCI)
SC Psychology
GA 5A3IM
UT WOS:000862783500001
PM 36172224
OA Green Published, gold
DA 2022-11-04
ER

PT J
AU Cheung, SN
   Huang, CC
   Zhang, CC
AF Cheung, Shannon
   Huang, Chien-Chung
   Zhang, Congcong
TI Passion and Persistence: Investigating the Relationship Between Adverse
   Childhood Experiences and Grit in College Students in China
SO FRONTIERS IN PSYCHOLOGY
LA English
DT Article
DE grit; adverse childhood experience; emerging adults; China; college
   students
ID HOUSEHOLD DYSFUNCTION; BEHAVIORAL-PROBLEMS; COVID-19 EPIDEMIC;
   MENTAL-HEALTH; SUBSTANCE USE; SEXUAL-ABUSE; LIFE SKILLS; SELF-ESTEEM;
   MINDFULNESS; ADOLESCENTS
AB Adverse childhood experiences (ACEs) are known to have deleterious effects on individuals across the life span, but less is known about how they affect grit, a strong predictor of achievements and well-being. This study seeks to investigate the effect of ACEs on grit in a sample of Chinese college students during the COVID-19 pandemic. Data were collected from 1,871 students across 12 universities in China. Findings indicated a significant effect of ACEs on grit, particularly abuse and neglect dimensions of ACE. Since grit is particularly important for professional success, those who have experienced abuse and neglect victimization may struggle throughout their education, and subsequently, in their careers. This calls for interventions to buffer the effects of ACEs on grit.
C1 [Cheung, Shannon; Huang, Chien-Chung] Rutgers State Univ, Sch Social Work, New Brunswick, NJ 08901 USA.
   [Zhang, Congcong] China Youth Univ Polit Studies, Dept Youth Work Res, Beijing, Peoples R China.
RP Huang, CC (通讯作者)，Rutgers State Univ, Sch Social Work, New Brunswick, NJ 08901 USA.; Zhang, CC (通讯作者)，China Youth Univ Polit Studies, Dept Youth Work Res, Beijing, Peoples R China.
EM huangc@ssw.rutgers.edu; congzhongxiaoccb@126.com
RI Huang, Chih-Chung/AAL-2138-2021
CR Akba M., 2017, J ED PRACT, V8, P128
   ALEXANDER PC, 1992, J CONSULT CLIN PSYCH, V60, P185, DOI 10.1037/0022-006X.60.2.185
   Alhadabi A, 2020, INT J ADOLESC YOUTH, V25, P519, DOI 10.1080/02673843.2019.1679202
   Ali SA, 2020, J INFECT PUBLIC HEAL, V13, P644, DOI [10.1016/j.jiph.2020.02.033, 10.1016/j.jiph.2019.02.033]
   Arnett JJ, 2007, CHILD DEV PERSPECT, V1, P68, DOI 10.1111/j.1750-8606.2007.00016.x
   Bao XH, 2008, CHILD DEV, V79, P269, DOI 10.1111/j.1467-8624.2007.01125.x
   Bono G., 2020, INT J WELLBEING, V10, P39, DOI [10.5502/ijw.v10i3.1331, DOI 10.5502/IJW.V10I3.1331]
   Brown DW, 2010, BMC PUBLIC HEALTH, V10, DOI 10.1186/1471-2458-10-20
   Cao WJ, 2020, PSYCHIAT RES, V287, DOI 10.1016/j.psychres.2020.112934
   Carlson J. S., 2020, INT J SCH ED PSYCHOL, V8, P2, DOI DOI 10.1080/21683603.2018.1548397
   Center for Disease Control Prevention (CDC), 2020, ADVERSE CHILDHOOD EX
   Chen J, 2014, PLOS ONE, V9, DOI 10.1371/journal.pone.0087569
   Cheung S, 2020, INT J ENV RES PUB HE, V17, DOI 10.3390/ijerph17165701
   Crandall A, 2020, CHILD ABUSE NEGLECT, V108, DOI 10.1016/j.chiabu.2020.104644
   Dam A, 2019, AEM EDUC TRAIN, V3, P14, DOI 10.1002/aet2.10311
   Datu JAD, 2018, SCHOOL PSYCHOL QUART, V33, P428, DOI 10.1037/spq0000234
   Datu JAD, 2017, J PSYCHOL COUNS SCH, V27, P168, DOI 10.1017/jgc.2016.2
   Datu JAD, 2018, CURR PSYCHOL, V37, P263, DOI 10.1007/s12144-016-9509-0
   Datu JAD, 2016, PSYCHOLOGY OF ASIAN LEARNERS: A FESTSCHRIFT IN HONOR OF DAVID WATKINS, P503, DOI 10.1007/978-981-287-576-1_31
   Datu JAD, 2017, PERS INDIV DIFFER, V105, P135, DOI 10.1016/j.paid.2016.09.039
   Dube SR, 2001, JAMA-J AM MED ASSOC, V286, P3089, DOI 10.1001/jama.286.24.3089
   Duckworth A., 2016, GRIT POWER PASSION P, DOI DOI 10.1111/PEPS.12198
   Duckworth AL, 2007, J PERS SOC PSYCHOL, V92, P1087, DOI 10.1037/0022-3514.92.6.1087
   Duckworth AL, 2009, J PERS ASSESS, V91, P166, DOI 10.1080/00223890802634290
   Elices M, 2015, BMC PSYCHIATRY, V15, DOI 10.1186/s12888-015-0573-z
   Elmore AL, 2020, CHILD ABUSE NEGLECT, V107, DOI 10.1016/j.chiabu.2020.104616
   Eriksson T, 2017, EXP ECON, V20, P622, DOI 10.1007/s10683-016-9502-3
   Feiring C, 2002, DEV PSYCHOL, V38, P79, DOI 10.1037//0012-1649.38.1.79
   Felitti VJ, 1998, AM J PREV MED, V14, P245, DOI 10.1016/S0749-3797(98)00017-8
   Fuller-Thomson E, 2016, CHILD CARE HLTH DEV, V42, P725, DOI 10.1111/cch.12351
   Gilbert LK, 2015, AM J PREV MED, V48, P345, DOI 10.1016/j.amepre.2014.09.006
   Gruenberg K, 2019, AM J PHARM EDUC, V83, P1399, DOI 10.5688/ajpe6947
   Guerrero LR, 2016, ACAD PEDIATR, V16, P275, DOI 10.1016/j.acap.2015.12.016
   Herman Judith., 1992, TRAUMA RECOVERY, DOI DOI 10.1093/MED:PSYCH/9780195308501.001.0001
   Herrenkohl TI, 2013, J FAM VIOLENCE, V28, P191, DOI 10.1007/s10896-012-9474-9
   Huang CC, 2020, FRONT PSYCHOL, V11, DOI 10.3389/fpsyg.2020.00594
   Huang CC, 2019, CHILD YOUTH SERV REV, V100, P291, DOI 10.1016/j.childyouth.2019.03.015
   Huang CC, 2015, J FAM VIOLENCE, V30, P953, DOI 10.1007/s10896-015-9727-5
   Huffman EM, 2021, AM J SURG, V221, P277, DOI 10.1016/j.amjsurg.2020.09.005
   Hughes K, 2017, LANCET PUBLIC HEALTH, V2, pE356, DOI 10.1016/S2468-2667(17)30118-4
   Isohookana R, 2016, COMPR PSYCHIAT, V71, P17, DOI 10.1016/j.comppsych.2016.08.002
   Isohookana R, 2013, EUR CHILD ADOLES PSY, V22, P13, DOI 10.1007/s00787-012-0311-8
   Iyengar SS, 1999, J PERS SOC PSYCHOL, V76, P349, DOI 10.1037/0022-3514.76.3.349
   Kleiman EM, 2013, J RES PERS, V47, P539, DOI 10.1016/j.jrp.2013.04.007
   Kokou-Kpolou CK, 2020, PSYCHOL TRAUMA-US, V12, pS94, DOI 10.1037/tra0000798
   Lamoureux BE, 2012, PSYCHOL TRAUMA-US, V4, P605, DOI 10.1037/a0026079
   Li JG, 2018, J PSYCHOEDUC ASSESS, V36, P291, DOI 10.1177/0734282916674858
   Luo J, 2020, FRONT PSYCHOL, V11, DOI 10.3389/fpsyg.2020.00466
   Mandavia A, 2016, J TRAUMA STRESS, V29, P422, DOI 10.1002/jts.22131
   MARKUS HR, 1991, PSYCHOL REV, V98, P224, DOI 10.1037/0033-295X.98.2.224
   Mc Elroy S, 2014, CHILD ABUSE NEGLECT, V38, P65, DOI 10.1016/j.chiabu.2013.07.017
   McLaughlin KA, 2012, ARCH GEN PSYCHIAT, V69, P1151, DOI 10.1001/archgenpsychiatry.2011.2277
   Merrick MT, 2017, CHILD ABUSE NEGLECT, V69, P10, DOI 10.1016/j.chiabu.2017.03.016
   Meyer G, 2020, NURS EDUC TODAY, V84, DOI 10.1016/j.nedt.2019.104246
   Mosley-Johnson E, 2019, QUAL LIFE RES, V28, P907, DOI 10.1007/s11136-018-2054-6
   Musso M, 2019, OCHSNER J, V19, P199, DOI 10.31486/toj.18.0144
   Musumari PM, 2018, PLOS ONE, V13, DOI 10.1371/journal.pone.0209121
   Mwakanyamale AA, 2019, BMC PSYCHIATRY, V19, DOI 10.1186/s12888-019-2139-y
   Price M, 2015, J AFFECT DISORDERS, V186, P149, DOI 10.1016/j.jad.2015.06.012
   Qiu JY, 2020, GEN PSYCHIAT, V33, DOI 10.1136/gpsych-2020-100213
   Randal C, 2015, MINDFULNESS, V6, P1366, DOI 10.1007/s12671-015-0407-6
   Raphiphatthana B, 2018, J INDIVID DIFFER, V39, P76, DOI 10.1027/1614-0001/a000252
   Rohner RP, 1980, CHILD ABUSE NEGLECT, V4, P189, DOI [10.1016/0145-2134(80)90007-1, DOI 10.1016/0145-2134(80)90007-1]
   Schilling EA, 2007, BMC PUBLIC HEALTH, V7, DOI 10.1186/1471-2458-7-30
   Schutze I, 2020, CHILD ABUSE NEGLECT, V108, DOI 10.1016/j.chiabu.2020.104653
   Singh K., 2008, J INDIAN ACAD APP PS, V34, P40, DOI DOI 10.1037/T06070-000
   STERN AE, 1995, J CHILD PSYCHOL PSYC, V36, P1077, DOI 10.1111/j.1469-7610.1995.tb01352.x
   Stoffel JM, 2018, AM J PHARM EDUC, V82, DOI 10.5688/ajpe6150
   Suh EM, 2007, J PERS, V75, P1321, DOI 10.1111/j.1467-6494.2007.00477.x
   Tang X, 2019, J YOUTH ADOLESCENCE, V48, P850, DOI 10.1007/s10964-019-00998-0
   Thompson B. L., 2008, J RATION-EMOT COGN-B, V26, P119, DOI [10.1007/s10942-007-0059-0, DOI 10.1007/S10942-007-0059-0]
   Vera M.J.D., 2015, P 11 INT BUS SOC SCI
   Wang CY, 2020, INT J ENV RES PUB HE, V17, DOI 10.3390/ijerph17051729
   Weder N, 2014, J AM ACAD CHILD PSY, V53, P417, DOI 10.1016/j.jaac.2013.12.025
   Zhang LX, 2020, CHILD ABUSE NEGLECT, V108, DOI 10.1016/j.chiabu.2020.104658
   Zhong CX, 2018, PLOS ONE, V13, DOI 10.1371/journal.pone.0209319
   Zhong R., 2020, CORONAVIRUS EXPOSES
NR 77
TC 5
Z9 6
U1 3
U2 17
PU FRONTIERS MEDIA SA
PI LAUSANNE
PA AVENUE DU TRIBUNAL FEDERAL 34, LAUSANNE, CH-1015, SWITZERLAND
SN 1664-1078
J9 FRONT PSYCHOL
JI Front. Psychol.
PD FEB 22
PY 2021
VL 12
AR 642956
DI 10.3389/fpsyg.2021.642956
PG 11
WC Psychology, Multidisciplinary
WE Social Science Citation Index (SSCI)
SC Psychology
GA QS5WW
UT WOS:000625971300001
PM 33692733
OA Green Published, gold
DA 2022-11-04
ER

PT J
AU Grimes, A
   Lightner, JS
   Eighmy, K
   Steel, C
   Shook, RP
   Carlson, J
AF Grimes, Amanda
   Lightner, Joseph S.
   Eighmy, Katlyn
   Steel, Chelsea
   Shook, Robin P.
   Carlson, Jordan
TI Decreased Physical Activity Among Youth Resulting From COVID-19
   Pandemic-Related School Closures: Natural Experimental Study
SO JMIR FORMATIVE RESEARCH
LA English
DT Article
DE intervention; physical activity; nutrition; adolescents; formative
   research; COVID-19; pandemic; school closure; children; youth
ID DISEASE RISK-FACTORS
AB Background: The COVID-19 pandemic has resulted in the closure of schools and may have inadvertently resulted in decreased physical activity for youth. Emerging evidence suggests that school closures due to the COVID-19 pandemic could have hastened the inactivity of youth, possibly due to a lack of structure outside of school and increased access to sedentary activities.
   Objective: The purpose of this study was to assess changes in physical activity from pre-school closure (before the pandemic) to post-school closure (during the pandemic) among youth in spring 2020.
   Methods: This study used a natural experimental design; youth were enrolled in a physical activity study prior to the lockdown, which was enforced due to the pandemic. The number of device-assessed steps per day and moderate-to-vigorous physical activity minutes per week were measured by using a Garmin Vivofit 4 (Garmin Ltd) accelerometer over 8 weeks. Mixed effects models were used to compare physical activity variables, which were measured before and during the COVID-19 pandemic.
   Results: Youth were primarily Hispanic or Latinx (8/17, 47%) and female (10/17, 59%). The number of daily steps decreased by 45.4% during the school closure, from a pre-school closure mean of 8003 steps per day to a post-school closure mean of 4366 steps per day. Daily moderate-to-vigorous physical activity decreased by 42.5%, from a pre-school closure mean of 80.18 minutes per week to a post-school closure mean of 46.13 minutes per week.
   Conclusions: Youth are engaging in roughly half as much physical activity during the school closure as they were prior to the school closure. If additional evidence supports these claims, interventions are needed to support youths' engagement in physical activity in the Midwest.
C1 [Grimes, Amanda; Lightner, Joseph S.; Eighmy, Katlyn] Univ Missouri, Sch Nursing & Hlth Studies, 2464 Charlotte St, Kansas City, MO 64108 USA.
   [Eighmy, Katlyn] Univ Kansas, Med Ctr, Dept Populat Hlth, Kansas City, KS 66103 USA.
   [Steel, Chelsea; Shook, Robin P.; Carlson, Jordan] Childrens Mercy Kansas City, Ctr Childrens Hlth Lifestyles & Nutr, Kansas City, MO USA.
RP Grimes, A (通讯作者)，Univ Missouri, Sch Nursing & Hlth Studies, 2464 Charlotte St, Kansas City, MO 64108 USA.
EM grimesa@umkc.edu
OI Carlson, Jordan/0000-0002-6008-7983; Steel, Chelsea/0000-0002-7119-5840;
   Shook, Robin/0000-0001-5947-1198; Grimes, Amanda/0000-0002-0132-1696;
   Lightner, Joseph/0000-0002-8536-0085; Eighmy, Katlyn/0000-0001-7952-180X
FU United States Department of Health and Human Services, Office of the
   Minority Health [1 ASTWH190088-01-00]; Office on Women's Health
FX This project was supported by an award (award number: 1
   ASTWH190088-01-00) from the United States Department of Health and Human
   Services, Office of the Minority Health, and the Office on Women's
   Health. This paper's contents are solely the responsibility of the
   authors and do not necessarily represent the official views of the
   Office of the Assistant Secretary for Health.
CR [Anonymous], 2008, SCH POL FRAM IMPL WH
   [Anonymous], 2015, ESS COMP PHYS ED
   [Anonymous], PHYS ACT GUID AM, V2nd
   Beets MW, DOES SUMMERTIME WEIG
   cdc, PHYS ACT FACTS
   cdc, ASS SCH BAS PHYS ACT
   Cuenca-Garcia M, 2014, SCAND J MED SCI SPOR, V24, P553, DOI 10.1111/sms.12022
   Dugger R, 2020, PILOT FEASIBILITY ST, V6, DOI 10.1186/s40814-020-00617-x
   FY 2022 income limits documentation system, FY 2022 INCOME LIMIT
   Grimes A, 2022, JMIR FORM RES, V6, DOI 10.2196/33322
   Hartman SJ, 2018, JMIR MHEALTH UHEALTH, V6, DOI 10.2196/mhealth.8503
   Johnson AM, 2021, BMC PUBLIC HEALTH, V21, DOI 10.1186/s12889-021-12024-9
   kcpublicschools, BY THE NUMBERS
   Kriska A, 2013, PEDIATRICS, V131, pE850, DOI 10.1542/peds.2012-0620
   Loprinzi PD, 2015, AM J HEALTH PROMOT, V30, P2, DOI 10.4278/ajhp.140213-QUAN-71
   Margaritis I, 2020, ARCH PUBLIC HEALTH, V78, DOI 10.1186/s13690-020-00432-z
   Michael SL, 2015, J SCHOOL HEALTH, V85, P740, DOI 10.1111/josh.12309
   Paterson DC, 2021, J SPORT HEALTH SCI, V10, P675, DOI 10.1016/j.jshs.2021.07.001
   Sallis JF, 2019, PREV MED, V129, DOI 10.1016/j.ypmed.2019.105795
   St Fleur RG, 2021, JMIR MHEALTH UHEALTH, V9, DOI 10.2196/23411
   WHO, ROLL UPD COR DIS COV
NR 21
TC 1
Z9 1
U1 0
U2 0
PU JMIR PUBLICATIONS, INC
PI TORONTO
PA 130 QUEENS QUAY East, Unit 1100, TORONTO, ON M5A 0P6, CANADA
EI 2561-326X
J9 JMIR FORM RES
JI JMIR Form. Res.
PD APR
PY 2022
VL 6
IS 4
AR e35854
DI 10.2196/35854
PG 7
WC Health Care Sciences & Services; Medical Informatics
WE Emerging Sources Citation Index (ESCI)
SC Health Care Sciences & Services; Medical Informatics
GA 4N5QQ
UT WOS:000854074400068
PM 35297778
OA Green Published, gold
DA 2022-11-04
ER

PT J
AU Skalski, S
   Konaszewski, K
   Dobrakowski, P
   Surzykiewicz, J
   Lee, SA
AF Skalski, Sebastian
   Konaszewski, Karol
   Dobrakowski, Pawel
   Surzykiewicz, Janusz
   Lee, Sherman A.
TI Pandemic grief in Poland: adaptation of a measure and its relationship
   with social support and resilience
SO CURRENT PSYCHOLOGY
LA English
DT Article
DE Pandemic grief scale; Dysfunctional grief; COVID-19; Resilience;
   Perceived social support
ID ADOLESCENT DEPRESSION SCALE; COMPLICATED-GRIEF; BEREAVED CAREGIVERS;
   HEALTH OUTCOMES; POLISH VERSION; PREDICTORS; INVENTORY; CONSTRUCT;
   DISEASE; CANCER
AB Millions of people are mourning the death of a loved to COVID-19. According to previous studies, the circumstances of coronavirus disease-related deaths may lead to dysfunctional grief. The purpose of this study was to introduce the Polish adaptation of the Pandemic Grief Scale (PGS) as well as to assess the relationship between dysfunctional grief due to a COVID-19 death, resilience and perceived social support. The adaptation was carried out on a general population sample of 286 individuals aged 18-54 years, with the evaluation being performed on a group comprising 214 people aged 18-78 years, who lost a loved one during the pandemic. The Polish version of PGS revealed a single-factor structure with strong internal consistency (alpha = 0.89). The PGS scores were associated with measures of complicated grief (Inventory of Complicated Grief), depression (Kutcher Adolescent Depression Scale) and lower resilience (Resilience Scale 14), which confirmed the scale's convergent validity. No relation between PGS scores and health behaviors (Inventory of Health Behaviors) was observed, which confirmed the scale's discriminant validity. The results of the bootstrapping technique revealed that resilience mediates the relationship between perceived social support (Multidimensional Scale of Perceived Social Support) and dysfunctional grief (total mediation). The results of this study suggest the need for practitioners to focus on resilience-enhancing interventions and perceived social support in order to improve mental health in people who lost their loved ones during the new coronavirus pandemic.
C1 [Skalski, Sebastian] Polish Acad Sci, Inst Psychol, 1 Jaracza St, PL-00378 Warsaw, Poland.
   [Konaszewski, Karol] Univ Bialystok, Fac Educ, Bialystok, Poland.
   [Dobrakowski, Pawel] Humanitas Univ, Inst Psychol, Sosnowiec, Poland.
   [Surzykiewicz, Janusz] Catholic Univ Eichstaett Ingolstadt, Fac Philosophy & Educ, Eichstatt, Germany.
   [Surzykiewicz, Janusz] Cardinal Stefan Wyszynski Univ Warsaw, Fac Educ Sci, Warsaw, Poland.
   [Lee, Sherman A.] Christopher Newport Univ, Dept Psychol, Newport News, VA USA.
RP Skalski, S (通讯作者)，Polish Acad Sci, Inst Psychol, 1 Jaracza St, PL-00378 Warsaw, Poland.
EM sebastian.skalski@sd.psych.pan.pl
RI Skalski, Sebastian Binyamin/AAD-2461-2020; Konaszewski,
   Karol/E-4664-2019
OI Skalski, Sebastian Binyamin/0000-0002-6336-7251; Konaszewski,
   Karol/0000-0003-1362-4245; Lee, Sherman/0000-0003-1878-3472;
   Surzykiewicz, Janusz/0000-0001-6099-7226
CR Amerio A, 2020, INT J ENV RES PUB HE, V17, DOI 10.3390/ijerph17165973
   APA, 2013, DIAGNOSTIC STAT MANU, DOI 10.1176/appi.books.9780890425596
   Bernabe M, 2016, J HEALTH PSYCHOL, V21, P1778, DOI 10.1177/1359105314566258
   Bertuccio RF, 2020, PSYCHOL TRAUMA-US, V12, pS87, DOI 10.1037/tra0000723
   Block J, 1996, J PERS SOC PSYCHOL, V70, P349, DOI 10.1037/0022-3514.70.2.349
   Bo HX, 2021, PSYCHOL MED, V51, P1052, DOI 10.1017/S0033291720000999
   Boelen PA, 2020, SOC PSYCH PSYCH EPID, V55, P765, DOI 10.1007/s00127-019-01776-w
   Bonanno GA, 2004, AM PSYCHOL, V59, P20, DOI 10.1037/0003-066X.59.1.20
   Bonanno GA, 1997, J ABNORM PSYCHOL, V106, P126, DOI 10.1037/0021-843X.106.1.126
   Bonanno GA, 2008, HEALTH PSYCHOL, V27, P659, DOI 10.1037/0278-6133.27.5.659
   Brooks SJ, 2003, J CHILD ADOL PSYCHOP, V13, P337, DOI 10.1089/104454603322572679
   Buszman K., 2017, POLSKIE FORUM PSYCHO, V22, P581, DOI [10.14656/PFP20170404, DOI 10.14656/PFP20170404]
   Byrne B.M., 2010, MULTIVARIATE APPL SE, V2th Edn, DOI DOI 10.4324/9781410600219
   Cao XC, 2020, OMEGA-J DEATH DYING, V80, P666, DOI 10.1177/0030222818755284
   Dumont M, 1999, J YOUTH ADOLESCENCE, V28, P343, DOI 10.1023/A:1021637011732
   Eisma MC, 2020, J PAIN SYMPTOM MANAG, V60, pE1, DOI 10.1016/j.jpainsymman.2020.10.004
   Ferreira RJ, 2020, SUSTAINABILITY-BASEL, V12, DOI 10.3390/su12166495
   Geisinger K.F., 1994, PSYCHOL ASSESSMENT, V6, P304, DOI [10.1037/1040-3590.6.4.304, DOI 10.1037/1040-3590.6.4.304]
   Glass RM, 2005, JAMA-J AM MED ASSOC, V293, P2658, DOI 10.1001/jama.293.21.2658
   Hamid W, 2022, OMEGA-J DEATH DYING, V85, P690, DOI 10.1177/0030222820953708
   Hjemdal O, 2011, INT J TEST, V11, P53, DOI 10.1080/15305058.2010.508570
   Juczynski Z, 2001, NARZEDZIA POMIARU PR, P116
   Kim Heeyoul, 2017, [Journal of Korean Institute of Information Technology, 한국정보기술학회논문지], V15, P23, DOI [10.14400/JDC.2017.15.1.23, 10.14801/jkiit.2017.15.11.23]
   Kim SW, 2020, BRAIN BEHAV IMMUN, V87, P4, DOI 10.1016/j.bbi.2020.03.025
   Kline RB., 2011, PRINCIPLES PRACTICE, V4th
   Koelmel E, 2017, ARCH PHYS MED REHAB, V98, P1139, DOI 10.1016/j.apmr.2016.09.127
   Kokou-Kpolou CK, 2020, PSYCHOL TRAUMA-US, V12, pS94, DOI 10.1037/tra0000798
   Labrague LJ, 2020, J NURS MANAGE, V28, P1653, DOI 10.1111/jonm.13121
   Lai JB, 2020, JAMA NETW OPEN, V3, DOI 10.1001/jamanetworkopen.2020.3976
   Lee SA, 2020, DEATH STUD, DOI [10.1080/07481187.2020.1748481, 10.1080/07481187.2020.1853885]
   Li J, 2019, INT J PSYCHOL, V54, P454, DOI 10.1002/ijop.12483
   Liu S, 2020, LANCET PSYCHIAT, V7, pE17, DOI 10.1016/S2215-0366(20)30077-8
   Lobb EA, 2010, DEATH STUD, V34, P673, DOI 10.1080/07481187.2010.496686
   Ludwikowska-Swieboda K, 2019, PSYCHIATR POL, V53, P1069, DOI 10.12740/PP/91729
   Luthar SS, 2000, CHILD DEV, V71, P543, DOI 10.1111/1467-8624.00164
   Mojs E, 2015, PSYCHIATR POL, V49, P135, DOI 10.12740/PP/22934
   Nielsen MK, 2017, J PAIN SYMPTOM MANAG, V53, P540, DOI 10.1016/j.jpainsymman.2016.09.013
   Otani H, 2017, J PAIN SYMPTOM MANAG, V54, P273, DOI 10.1016/j.jpainsymman.2017.07.010
   Ozbay Fatih, 2008, Curr Psychiatry Rep, V10, P304, DOI 10.1007/s11920-008-0049-7
   Paredes MR, 2021, PERS INDIV DIFFER, V170, DOI 10.1016/j.paid.2020.110455
   Pinkerton J, 2007, CHILD FAM SOC WORK, V12, P219, DOI 10.1111/j.1365-2206.2007.00497.x
   Prigerson HG, 1995, PSYCHIAT RES, V59, P65, DOI 10.1016/0165-1781(95)02757-2
   Prigerson HG, 2009, PLOS MED, V6, DOI 10.1371/journal.pmed.1000121
   Romero MM, 2014, DEATH STUD, V38, P395, DOI 10.1080/07481187.2013.809031
   Salari N, 2020, GLOBALIZATION HEALTH, V16, DOI 10.1186/s12992-020-00620-0
   Schwartz LE, 2018, DEATH STUD, V42, P537, DOI 10.1080/07481187.2018.1430082
   Serafini G, 2017, J AFFECT DISORDERS, V210, P249, DOI 10.1016/j.jad.2016.12.019
   Shear MK, 2015, NEW ENGL J MED, V372, P153, DOI 10.1056/NEJMcp1315618
   Skalski S, 2021, PERS INDIV DIFFER, V171, DOI 10.1016/j.paid.2020.110540
   Stroebe M, 2007, LANCET, V370, P1960, DOI 10.1016/S0140-6736(07)61816-9
   Surzykiewicz J, 2019, FRONT PSYCHOL, V9, DOI 10.3389/fpsyg.2018.02762
   Lima CKT, 2020, PSYCHIAT RES, V287, DOI 10.1016/j.psychres.2020.112915
   Thakur V, 2020, BRAIN BEHAV IMMUN, V88, P952, DOI 10.1016/j.bbi.2020.04.062
   Vegsund HK, 2019, PLOS ONE, V14, DOI 10.1371/journal.pone.0214138
   Wagnild G M, 1993, J Nurs Meas, V1, P165
   Wallace CL, 2020, J PAIN SYMPTOM MANAG, V60, pE70, DOI 10.1016/j.jpainsymman.2020.04.012
   Wright AA, 2010, J CLIN ONCOL, V28, P4457, DOI 10.1200/JCO.2009.26.3863
   Zhai YS, 2020, BRAIN BEHAV IMMUN, V87, P80, DOI 10.1016/j.bbi.2020.04.053
   ZIMET GD, 1988, J PERS ASSESS, V52, P30, DOI 10.1207/s15327752jpa5201_2
   Zvolensky MJ, 2020, BEHAV RES THER, V134, DOI 10.1016/j.brat.2020.103715
NR 60
TC 10
Z9 10
U1 6
U2 9
PU SPRINGER
PI NEW YORK
PA ONE NEW YORK PLAZA, SUITE 4600, NEW YORK, NY, UNITED STATES
SN 1046-1310
EI 1936-4733
J9 CURR PSYCHOL
JI Curr. Psychol.
PD OCT
PY 2022
VL 41
IS 10
BP 7393
EP 7401
DI 10.1007/s12144-021-01731-6
EA APR 2021
PG 9
WC Psychology, Multidisciplinary
WE Social Science Citation Index (SSCI)
SC Psychology
GA 4T8BR
UT WOS:000642825200001
PM 33935472
OA hybrid, Green Submitted, Green Published
DA 2022-11-04
ER

PT J
AU Brown, LL
   Martin, EG
   Knudsen, HK
   Gotham, HJ
   Garner, BR
AF Brown, L. Lauren
   Martin, Erika G.
   Knudsen, Hannah K.
   Gotham, Heather J.
   Garner, Bryan R.
TI Resilience-Focused HIV Care to Promote Psychological Well-Being During
   COVID-19 and Other Catastrophes
SO FRONTIERS IN PUBLIC HEALTH
LA English
DT Article
DE resilience; COVID-19; HIV; resilience-focused HIV care; behavioral
   health; peer support
ID TRAUMA; INTERVENTIONS; ADOLESCENTS; PREVENTION; OUTCOMES; STRESS;
   MODELS; ADULTS; SCALE
AB The COVID-19 pandemic has adversely affected people with HIV due to disruptions in prevention and care services, economic impacts, and social isolation. These stressors have contributed to worse physical health, HIV treatment outcomes, and psychological wellness. Psychological sequelae associated with COVID-19 threaten the overall well-being of people with HIV and efforts to end the HIV epidemic. Resilience is a known mediator of health disparities and can improve psychological wellness and behavioral health outcomes along the HIV Continuum of Care. Though resilience is often organically developed in individuals as a result of overcoming adversity, it may be fostered through multi-level internal and external resourcing (at psychological, interpersonal, spiritual, and community/neighborhood levels). In this Perspective, resilience-focused HIV care is defined as a model of care in which providers promote optimum health for people with HIV by facilitating multi-level resourcing to buffer the effects of adversity and foster well-being. Adoption of resilience-focused HIV care may help providers better promote well-being among people living with HIV during this time of increased psychological stress and help prepare systems of care for future catastrophes. Informed by the literature, we constructed a set of core principles and considerations for successful adoption and sustainability of resilience-focused HIV care. Our definition of resilience-focused HIV care marks a novel contribution to the knowledge base and responds to the call for a multidimensional definition of resilience as part of HIV research.
C1 [Brown, L. Lauren] Meharry Med Coll, Sch Med, Dept Psychiat & Behav Sci, Nashville, TN 37208 USA.
   [Brown, L. Lauren] Vanderbilt Univ, Med Ctr, Dept Med, Infect Dis Div, Nashville, TN 37232 USA.
   [Martin, Erika G.] SUNY Albany, Rockefeller Coll Publ Affairs & Policy, Dept Publ Adm & Policy, Albany, NY 12222 USA.
   [Martin, Erika G.] SUNY Albany, Sch Publ Hlth, Ctr Collaborat HIV Res Practice & Policy, Albany, NY 12222 USA.
   [Knudsen, Hannah K.] Univ Kentucky, Coll Med, Dept Behav Sci, Lexington, KY 40536 USA.
   [Gotham, Heather J.] Stanford Univ, Sch Med, Dept Psychiat & Behav Sci, Palo Alto, CA 94304 USA.
   [Garner, Bryan R.] RTI Int, Community Hlth & Implementat Res Program, Durham, NC USA.
RP Brown, LL (通讯作者)，Meharry Med Coll, Sch Med, Dept Psychiat & Behav Sci, Nashville, TN 37208 USA.; Brown, LL (通讯作者)，Vanderbilt Univ, Med Ctr, Dept Med, Infect Dis Div, Nashville, TN 37232 USA.
EM llbrown@mmc.edu
RI Garner, Bryan/GXN-3467-2022
OI Garner, Bryan/0000-0002-7856-9403; Martin, Erika/0000-0003-2607-8933
FU National Institute on Drug Abuse of the National Institutes of Health
   [R01DA044051]
FX Research reported in this publication was supported by the National
   Institute on Drug Abuse of the National Institutes of Health under Award
   Number R01DA044051.
CR Aarons GA, 2017, IMPLEMENT SCI, V12, DOI 10.1186/s13012-017-0640-6
   American Medical Association, 2020, COVID 19 INT NEED ME
   American Psychological Association, 2012, BUILD YOUR RES
   Armstrong R, 2021, CULT HEALTH SEX, V23, P1626, DOI 10.1080/13691058.2020.1788726
   Connor KM, 2003, DEPRESS ANXIETY, V18, P76, DOI 10.1002/da.10113
   Dow DE, 2018, AIDS CARE, V30, P12, DOI 10.1080/09540121.2018.1527008
   Dulin AJ, 2018, AIDS CARE, V30, pS6, DOI 10.1080/09540121.2018.1515470
   Fang XD, 2015, AGING MENT HEALTH, V19, P1015, DOI 10.1080/13607863.2014.1003287
   Federal Emergency Management Administration, 2020, RESILIENCE-ABINGDON
   Friborg O, 2003, INT J METH PSYCH RES, V12, P65, DOI 10.1002/mpr.143
   Gardner EM, 2011, CLIN INFECT DIS, V52, P793, DOI 10.1093/cid/ciq243
   Giroir BP, 2020, AM J PUBLIC HEALTH, V110, P22, DOI 10.2105/AJPH.2019.305380
   Gottert A, 2020, AIDS, V34, pS19, DOI 10.1097/QAD.0000000000002587
   Harrison SE, 2019, AIDS, V33, pS1, DOI 10.1097/QAD.0000000000002242
   Harvey M. R., 2003, J AGGRESS MALTREAT T, V6, P87, DOI DOI 10.1300/J146V06N02_05
   Hogan AJ, 2019, CAN MED ASSOC J, V191, pE16, DOI 10.1503/cmaj.181008
   Huang JS, 2018, AIDS CARE, V30, pS49, DOI 10.1080/09540121.2018.1496222
   Iflaifel M, 2020, BMC HEALTH SERV RES, V20, DOI 10.1186/s12913-020-05208-3
   Jones DL, 2021, AIDS RES HUM RETROV, V37, P314, DOI [10.1089/aid.2020.0289, 10.1089/AID.2020.0289]
   Jones DL, 2021, AIDS BEHAV, V25, P2391, DOI 10.1007/s10461-021-03201-3
   Kaiser Family Foundation, 2020, IMPL COVID 19 MENT H
   Klein CJ, 2018, AM J HOSP PALLIAT ME, V35, P882, DOI 10.1177/1049909117740848
   Kuo C, 2019, AIDS, V33, pS29, DOI 10.1097/QAD.0000000000002177
   Laws MB, 2016, AIDS BEHAV, V20, P2119, DOI 10.1007/s10461-016-1358-1
   LeGrand S, 2015, CURR HIV-AIDS REP, V12, P397, DOI 10.1007/s11904-015-0288-2
   Lewis C, 2020, AJAR-AFR J AIDS RES, V19, P69, DOI 10.2989/16085906.2019.1686034
   Lyons A., 2016, PSYCHOL SEX ORIENTAT, V3, P473, DOI [https://ifbic1b13095ec5284139sxb6oo5q69pxw6ccffiac.eds.tju.edu.cn/10.1037/sgd0000197, DOI 10.1037/SGD0000197]
   Marino P, 2007, SOC WORK HEALTH CARE, V45, P67, DOI 10.1300/J010v45n01_05
   McEwen BS, 2016, ANN NY ACAD SCI, V1373, P56, DOI 10.1111/nyas.13020
   McGowan JA, 2018, AIDS BEHAV, V22, P1688, DOI 10.1007/s10461-017-1980-6
   Mehta S, 2021, LANCET RESP MED, V9, P226, DOI 10.1016/S2213-2600(21)00068-0
   National Alliance of State and Territorial AIDS Directors, 2021, END HIV EP JUR PLANS
   Palmer RC, 2019, AM J PUBLIC HEALTH, V109, pS70, DOI 10.2105/AJPH.2019.304964
   Peless T, 2021, AIDS CARE, V33, P1525, DOI 10.1080/09540121.2021.1871722
   Radcliffe J, 2007, AIDS PATIENT CARE ST, V21, P501, DOI 10.1089/apc.2006.0144
   Ridgway JP, 2020, AIDS BEHAV, V24, P2770, DOI 10.1007/s10461-020-02905-2
   Sales JM, 2016, CURR HIV-AIDS REP, V13, P374, DOI 10.1007/s11904-016-0337-5
   Simoni JM, 2011, AIDS BEHAV, V15, P1589, DOI 10.1007/s10461-011-9963-5
   Smith V, 2014, MIDWIFERY, V30, pE151, DOI 10.1016/j.midw.2013.11.002
   Spies G, 2014, BMJ OPEN, V4, DOI 10.1136/bmjopen-2013-004200
   Substance Abuse and Mental Health Services Administration, 2014, TREATMENT IMPROVEMEN, V57
   Tedeschi RG, 1996, J TRAUMA STRESS, V9, P455, DOI 10.1007/BF02103658
   van Dernoot Lipsky L., 2009, TRAUMA STEWARDSHIP E
   Tam VV, 2012, HEALTH QUAL LIFE OUT, V10, DOI 10.1186/1477-7525-10-53
   White House, 2020, HIV NAT STRAT PLAN 2
   Wright MO, 2013, HANDBOOK OF RESILIENCE IN CHILDREN, SECOND EDITION, P15, DOI 10.1007/978-1-4614-3661-4_2
NR 46
TC 2
Z9 2
U1 1
U2 5
PU FRONTIERS MEDIA SA
PI LAUSANNE
PA AVENUE DU TRIBUNAL FEDERAL 34, LAUSANNE, CH-1015, SWITZERLAND
EI 2296-2565
J9 FRONT PUBLIC HEALTH
JI Front. Public Health
PD AUG 4
PY 2021
VL 9
AR 705573
DI 10.3389/fpubh.2021.705573
PG 7
WC Public, Environmental & Occupational Health
WE Science Citation Index Expanded (SCI-EXPANDED); Social Science Citation Index (SSCI)
SC Public, Environmental & Occupational Health
GA UD5GK
UT WOS:000687234600001
PM 34422749
OA Green Published, gold
DA 2022-11-04
ER

PT J
AU Lo Moro, G
   Soneson, E
   Jones, PB
   Galante, J
AF Lo Moro, Giuseppina
   Soneson, Emma
   Jones, Peter B.
   Galante, Julieta
TI Establishing a Theory-Based Multi-Level Approach for Primary Prevention
   of Mental Disorders in Young People
SO INTERNATIONAL JOURNAL OF ENVIRONMENTAL RESEARCH AND PUBLIC HEALTH
LA English
DT Article
DE children; adolescents; mental health; common mental distress;
   interventions; public health; mental health disorders; prevention
ID GENERAL PSYCHOPATHOLOGY FACTOR; INCOME INEQUALITY; HEALTH PROBLEMS;
   RISK-FACTORS; ADOLESCENTS; RESILIENCE; CHILDREN; INTERVENTIONS;
   METAANALYSIS; POPULATION
AB The increasing prevalence of mental health disorders and psychosocial distress among young people exceeds the capacity of mental health services. Social and systemic factors determine mental health as much as individual factors. To determine how best to address multi-level risk factors, we must first understand the distribution of risk. Previously, we have used psychometric methods applied to two epidemiologically-principled samples of people aged 14-24 to establish a robust, latent common mental distress (CMD) factor of depression and anxiety normally distributed across the population. This was linearly associated with suicidal thoughts and non-suicidal self-harm such that effective interventions to reduce CMD across the whole population could have a greater total benefit than those that focus on the minority with the most severe scores. In a randomised trial of mindfulness interventions in university students (the Mindful Student Study), we demonstrated a population-shift effect whereby the intervention group appeared resilient to a universal stressor. Given these findings, and in light of the COVID-19 pandemic, we argue that population-based interventions to reduce CMD are urgently required. To target all types of mental health determinants, these interventions must be multi-level. Careful design and evaluation, interdisciplinary work, and extensive local stakeholder involvement are crucial for these interventions to be effective.
C1 [Lo Moro, Giuseppina] Univ Turin, Dept Publ Hlth Sci, I-10126 Turin, Italy.
   [Lo Moro, Giuseppina; Soneson, Emma; Jones, Peter B.; Galante, Julieta] Univ Cambridge, Dept Psychiat, Cambridge CB2 0SZ, England.
   [Jones, Peter B.; Galante, Julieta] Natl Inst Hlth Res Appl Res Collaborat East Engla, Cambridge CB2 8AH, England.
RP Jones, PB; Galante, J (通讯作者)，Univ Cambridge, Dept Psychiat, Cambridge CB2 0SZ, England.; Jones, PB; Galante, J (通讯作者)，Natl Inst Hlth Res Appl Res Collaborat East Engla, Cambridge CB2 8AH, England.
EM giuseppina.lomoro@unito.it; es703@medschl.cam.ac.uk; pbj21@cam.ac.uk;
   mjg231@medschl.cam.ac.uk
RI Moro, Giuseppina Lo/AAQ-4179-2020
OI Moro, Giuseppina Lo/0000-0002-9472-3263; Jones, Peter
   Brian/0000-0002-0387-880X; Galante, Julieta/0000-0002-4108-5341
FU Gates Cambridge Scholarship
FX The writing of this paper received no direct external funding, though
   J.G. and P.B.J. receive salary support from the National Institute of
   Health Research and the funding for the empirical work on which this
   work is predicated is acknowledged in the original reports. E.S. is
   funded by a Gates Cambridge Scholarship.
CR Alegria M, 2018, CURR PSYCHIAT REP, V20, DOI 10.1007/s11920-018-0969-9
   Aleman-Diaz AY, 2018, LANCET CHILD ADOLESC, V2, P891, DOI 10.1016/S2352-4642(18)30286-4
   [Anonymous], 2017, GBD RESULTS TOOL
   Arango C, 2018, LANCET PSYCHIAT, V5, P591, DOI 10.1016/S2215-0366(18)30057-9
   Arenas DJ, 2019, J GEN INTERN MED, V34, P2874, DOI 10.1007/s11606-019-05202-4
   Bafunno D, 2020, J THORAC DIS, V12, P3844, DOI 10.21037/jtd.2020.02.23
   Bor W, 2014, AUST NZ J PSYCHIAT, V48, P606, DOI 10.1177/0004867414533834
   Bronfenbrenner U., 2006, HDB CHILD PSYCHOL, V1, P793, DOI DOI 10.1002/9780470147658.CHPSY0114
   Burgess Rochelle, 2020, Nature, DOI 10.1038/d41586-020-01313-9
   Burgess RA, 2020, LANCET PSYCHIAT, V7, P118, DOI 10.1016/S2215-0366(19)30397-9
   Caspi A, 2014, CLIN PSYCHOL SCI, V2, P119, DOI 10.1177/2167702613497473
   Castillo EG, 2019, CURR PSYCHIAT REP, V21, DOI 10.1007/s11920-019-1017-0
   Cerda M, 2010, J AFFECT DISORDERS, V126, P14, DOI 10.1016/j.jad.2009.11.006
   Children's Commissioner, 2016, LIGHTN REV ACC CHILD
   Cleary Paul D., 2012, Journal of the National Cancer Institute Monographs, P49, DOI 10.1093/jncimonographs/lgs010
   Coley RL, 2019, J YOUTH ADOLESCENCE, V48, P2087, DOI 10.1007/s10964-019-01084-1
   Collishaw S, 2015, J CHILD PSYCHOL PSYC, V56, P370, DOI 10.1111/jcpp.12372
   Connell J, 2008, BRIT J GUID COUNS, V36, P1, DOI 10.1080/03069880701715655
   Dahlgren G., 1991, POLICIES STRATEGIES
   de Araujo LA, 2021, J PEDIAT-BRAZIL, V97, P369, DOI 10.1016/j.jped.2020.08.008
   Duong MT, 2021, ADM POLICY MENT HLTH, V48, P420, DOI 10.1007/s10488-020-01080-9
   Evans RE, 2019, J EPIDEMIOL COMMUN H, V73, P481, DOI 10.1136/jech-2018-210840
   Fazel M., 2020, LANCET CHILD ADOLESC
   Fegert JM, 2020, CHILD ADOL PSYCH MEN, V14, DOI 10.1186/s13034-020-00329-3
   Galante J, 2018, LANCET PUBLIC HEALTH, V3, pE72, DOI 10.1016/S2468-2667(17)30231-1
   Galante J, 2016, BMJ OPEN, V6, DOI 10.1136/bmjopen-2016-012300
   Garcia-Carrion R, 2019, FRONT PSYCHOL, V10, DOI 10.3389/fpsyg.2019.00918
   Hahad O, 2020, INT J MOL SCI, V21, DOI 10.3390/ijms21124306
   Hall KL, 2018, TRANSL BEHAV MED, V8, P968, DOI 10.1093/tbm/iby102
   Henssler J, 2021, EUR ARCH PSY CLIN N, V271, P223, DOI 10.1007/s00406-020-01196-x
   Hoffman JA, 2020, WORLD MED HEALTH POL, V12, P300, DOI 10.1002/wmh3.365
   Holmes EA, 2020, LANCET PSYCHIAT, V7, P547, DOI 10.1016/S2215-0366(20)30168-1
   Hosman C., 2005, PREV MENT DIS EFF IN
   Hossain MM, 2020, EPIDEMIOL HEALTH, V42, DOI 10.4178/epih.e2020038
   Houtrow AJ, 2014, PEDIATRICS, V134, P530, DOI 10.1542/peds.2014-0594
   Howarth E, 2016, CHALLENGES SOLUTIONS
   Imran N, 2020, PAK J MED SCI, V36, P1106, DOI 10.12669/pjms.36.5.3088
   Iob E, 2020, BRIT J PSYCHIAT, V217, P543, DOI 10.1192/bjp.2020.130
   Jones P., 2013, BRIT J PSYCHIAT S54, V202, P5, DOI [DOI 10.https://ifbic0adeff00f2f14b58oxb6oo5q69pxw6ccffiac.eds.tju.edu.cn/10.1192/BJP.BP.112.119164, DOI 10.1192/bjp.bp.112.119164]
   KRIEGER N, 1994, SOC SCI MED, V39, P887, DOI 10.1016/0277-9536(94)90202-X
   Krueger RF, 1999, ARCH GEN PSYCHIAT, V56, P921, DOI 10.1001/archpsyc.56.10.921
   Kutcher S, 2020, WORLD PSYCHIATRY, V19, P174, DOI 10.1002/wps.20732
   Lee J, 2020, LANCET CHILD ADOLESC, V4, P421, DOI 10.1016/S2352-4642(20)30109-7
   Li ZY, 2019, MED SCI MONITOR, V25, P7459, DOI 10.12659/MSM.916774
   Loades ME, 2020, J AM ACAD CHILD PSY, V59, P1218, DOI 10.1016/j.jaac.2020.05.009
   Lund C, 2018, LANCET PSYCHIAT, V5, P357, DOI 10.1016/S2215-0366(18)30060-9
   Lund C, 2011, LANCET, V378, P1502, DOI 10.1016/S0140-6736(11)60754-X
   Luo M, 2020, PSYCHIAT RES, V291, DOI 10.1016/j.psychres.2020.113190
   McDaid D., 2011, J EUR UNION
   McElroy E, 2020, BRIT J HEALTH PSYCH, V25, P934, DOI 10.1111/bjhp.12470
   Mehta N, 2015, LANCET, V385, P1472, DOI 10.1016/S0140-6736(14)61400-8
   Mokdad AH, 2016, LANCET, V387, P2383, DOI 10.1016/S0140-6736(16)00648-6
   Moreno-Peral P, 2014, J AFFECT DISORDERS, V168, P337, DOI 10.1016/j.jad.2014.06.021
   O'Brien KH, 2019, SOC WORK HEALTH CARE, V58, P719, DOI 10.1080/00981389.2019.1645795
   Orben A, 2020, LANCET CHILD ADOLESC, V4, P634, DOI 10.1016/S2352-4642(20)30186-3
   Patalay P, 2019, INT J EPIDEMIOL, V48, P1650, DOI 10.1093/ije/dyz006
   Patalay P, 2015, BRIT J PSYCHIAT, V207, P15, DOI 10.1192/bjp.bp.114.149591
   Patel V, 2018, WORLD PSYCHIATRY, V17, P76, DOI 10.1002/wps.20492
   Patton GC, 2014, LANCET, V383, P1404, DOI [10.1016/s0140-6736(13)62116-9, 10.1016/S0140-6736(13)62116-9]
   Pearcey S, 2020, REPORT 04 CHANGES CH
   Polek E, 2020, BMJ OPEN, V10, DOI 10.1136/bmjopen-2019-032494
   Rao D, 2019, BMC MED, V17, DOI 10.1186/s12916-018-1244-y
   Reiss F, 2013, SOC SCI MED, V90, P24, DOI 10.1016/j.socscimed.2013.04.026
   Ribeiro WS, 2017, LANCET PSYCHIAT, V4, P554, DOI 10.1016/S2215-0366(17)30159-1
   Rocha TBM, 2015, CURR OPIN PSYCHIATR, V28, P330, DOI 10.1097/YCO.0000000000000169
   Rogers JP, 2020, LANCET PSYCHIAT, V7, P611, DOI 10.1016/S2215-0366(20)30203-0
   ROSE G, 1985, INT J EPIDEMIOL, V14, P32, DOI 10.1093/ije/14.1.32
   Saxena S, 2007, LANCET, V370, P878, DOI 10.1016/S0140-6736(07)61239-2
   Sellars E, 2021, ARCH DIS CHILD, V106, P698, DOI 10.1136/archdischild-2020-320452
   Shamrova DP, 2017, CHILD YOUTH SERV REV, V81, P400, DOI 10.1016/j.childyouth.2017.08.022
   Shinde S, 2018, LANCET, V392, P2465, DOI 10.1016/S0140-6736(18)31615-5
   Stavridou A, 2020, PSYCHIAT CLIN NEUROS, V74, P615, DOI 10.1111/pcn.13134
   Stochl J, 2015, PSYCHOL MED, V45, P1483, DOI 10.1017/S003329171400261X
   Straatmann VS, 2019, J EPIDEMIOL COMMUN H, V73, P1049, DOI 10.1136/jech-2019-212367
   Carrasco-Barrios MT, 2020, INT J ENV RES PUB HE, V17, DOI 10.3390/ijerph17114115
   Tol WA, 2013, J CHILD PSYCHOL PSYC, V54, P445, DOI 10.1111/jcpp.12053
   Trickett EJ, 2013, AM BEHAV SCI, V57, P1227, DOI 10.1177/0002764213487342
   Troyer EA, 2020, BRAIN BEHAV IMMUN, V87, P34, DOI 10.1016/j.bbi.2020.04.027
   Tsuang Ming T, 2004, World Psychiatry, V3, P73
   Twenge JM, 2018, CLIN PSYCHOL SCI, V6, P3, DOI 10.1177/2167702617723376
   Ungar M, 2013, J CHILD PSYCHOL PSYC, V54, P348, DOI 10.1111/jcpp.12025
   van Vuuren CL, 2018, EUR CHILD ADOLES PSY, V27, P1621, DOI 10.1007/s00787-018-1157-5
   Vindegaard N, 2020, BRAIN BEHAV IMMUN, V89, P531, DOI 10.1016/j.bbi.2020.05.048
   Vos T, 2017, LANCET, V390, P1211, DOI 10.1016/S0140-6736(17)32154-2
   Weiner B., MULTILEVEL INTERVENT
   WHO, 2005, ATL CHILD AD MENT HL
   Wickham S, 2017, LANCET PUBLIC HEALTH, V2, pE141, DOI 10.1016/S2468-2667(17)30011-7
   World Health Organization (WHO), FACT SHEET TOB
   Wright L, 2020, J EPIDEMIOL COMMUN H, V74, P683, DOI 10.1136/jech-2020-214475
   Xie XY, 2020, JAMA PEDIATR, V174, P898, DOI 10.1001/jamapediatrics.2020.1619
   Xiong JQ, 2020, J AFFECT DISORDERS, V277, P55, DOI 10.1016/j.jad.2020.08.001
NR 91
TC 4
Z9 4
U1 1
U2 15
PU MDPI
PI BASEL
PA ST ALBAN-ANLAGE 66, CH-4052 BASEL, SWITZERLAND
EI 1660-4601
J9 INT J ENV RES PUB HE
JI Int. J. Environ. Res. Public Health
PD DEC
PY 2020
VL 17
IS 24
AR 9445
DI 10.3390/ijerph17249445
PG 13
WC Environmental Sciences; Public, Environmental & Occupational Health
WE Science Citation Index Expanded (SCI-EXPANDED); Social Science Citation Index (SSCI)
SC Environmental Sciences & Ecology; Public, Environmental & Occupational
   Health
GA PK9JM
UT WOS:000602751800001
PM 33339317
OA gold, Green Published
DA 2022-11-04
ER

PT J
AU Silva, C
AF Silva, Carolina
TI Pockets of Resilience - the Digital Responses of Youth Collectives in
   Contemporary Art Museums During Lockdown
SO JOURNAL OF MUSEUM EDUCATION
LA English
DT Article
DE Youth collectives; contemporary art museums; youth; collaborative art
   practices; digital strategies; lockdown
AB When museums across the world closed due to the COVID-19 pandemic and staff struggled to rethink their new roles in a challenging and unprecedented context, youth collectives - long-term programs for teens and young adults, aged 15-24 - reinvented themselves. The focus of my research is the digital projects developed during lockdown by youth collectives in three metropolitan contemporary art museums. These include MOCA Teens, the MCA Youth Committee and Duchamp & Sons, based, respectively, at LA MOCA (U.S.A.), MCA Australia, and Whitechapel Gallery (U.K.). They adjusted quickly to the new digital pace and devised creative communication and mediation strategies that allowed their collaborative work to continue online. For this research, I combined the analysis of the digital content they produced - websites, social media and podcasts - with interviews I did with the museum educators leading each program. The success of these projects is grounded on a shared trust between museums, educators, and participants.
C1 [Silva, Carolina] Univ Lisbon, Inst Social Sci, Lisbon, Portugal.
RP Silva, C (通讯作者)，Univ Lisbon, Inst Social Sci, Lisbon, Portugal.
FU European Union [892010]
FX This project has received funding from the European Union's Horizon 2020
   research and innovation programme under the Marie Sklodowska-Curie
   [Grant agreement No 892010].
CR Allard Michel, 1993, REV SCI ED, V19, P766
   Armstrong Jackie., 2015, DIGITAL HERITAGE CUL, P55
   Burnette Allegra., 2008, DIGITAL MUSEUM THINK, P89
   Din H, 2015, J MUS EDUC, V40, P102, DOI 10.1179/1059865015Z.00000000086
   Din Herminia., 2008, DIGITAL MUSEUM THINK
   Higgins Jo., 2018, YOUNG PEOPLE YOUNG P
   Hill R, 2014, J MUS EDUC, V39, P250, DOI 10.1179/1059865014Z.00000000064
   LEBLANC S, 1993, MUSEUM NEWS, V72, P44
   Lemerise T., 1995, MUSEUM MANAGEMENT CU, V14, P393, DOI [10.1080/09647779509515457, DOI 10.1080/09647779509515457]
   Lemerise Tamara., 1999, MUSEOLOGICAL REV, V6, P34
   Linzer D, 2014, J MUS EDUC, V39, P236, DOI 10.1179/1059865014Z.00000000063
   Linzer Danielle., 2015, ROOM RISE LASTING IM
   Moore C, 2015, J MUS EDUC, V40, P141, DOI 10.1179/1059865015Z.00000000090
   Selwood S, 1997, J ART DESIGN EDUC, V16, P333, DOI 10.1111/1468-5949.00094
   Selwood Sara., 1995, ENQUIRY YOUNG PEOPLE
   Shelnut S.L., 1994, J MUS EDUC, V19, P10
   Silva Carolina, 2017, THESIS U LONDON GOLD
   Smith Bautista S., 2014, MUSEUMS DIGITAL AGE
   Victorino Sofia., 2015, BESTE PRACTICE, P55
   Xanthoudaki M., 1998, MUSEUM MANAGEMENT CU, V17, P159, DOI DOI 10.1080/09647779800401702
NR 20
TC 1
Z9 1
U1 3
U2 9
PU ROUTLEDGE JOURNALS, TAYLOR & FRANCIS LTD
PI ABINGDON
PA 2-4 PARK SQUARE, MILTON PARK, ABINGDON OX14 4RN, OXON, ENGLAND
SN 1059-8650
EI 2051-6169
J9 J MUS EDUC
JI J. Museum Education
PD OCT 2
PY 2021
VL 46
IS 4
SI SI
BP 493
EP 508
DI 10.1080/10598650.2021.1974235
PG 16
WC Education & Educational Research
WE Emerging Sources Citation Index (ESCI)
SC Education & Educational Research
GA XH2RG
UT WOS:000725287500010
OA hybrid, Green Published
DA 2022-11-04
ER

PT J
AU Nordgreen, T
   Nordby, ES
   Myklebost, SB
   Flobak, E
   Kahlon, S
AF Nordgreen, Tine
   Nordby, Emilie Sektnan
   Myklebost, Sunniva Burok
   Flobak, Eivind
   Kahlon, Smiti
TI In Case of an Emergency: The Development and Effects of a Digital
   Intervention for Coping With Distress in Norway During the COVID-19
   Pandemic
SO FRONTIERS IN PSYCHOLOGY
LA English
DT Article
DE self-guided Internet-delivered intervention; COVID-19; positive
   psychology; cognitive behavioral therapy; person-based approach
ID GENERALIZED ANXIETY DISORDER; INTERNET-BASED INTERVENTIONS; DEPRESSIVE
   SYMPTOMS; MENTAL-HEALTH; ADOLESCENTS; RUMINATION; EFFICACY; ADULTS;
   PHQ-9
AB Background: The COVID-19 pandemic and its consequences has been found to negatively affect the general population's psychological well-being.Objective: The objectives of this paper are to report on the development and clinical effects of a self-guided Internet-delivered intervention for adults in Norway who suffer from mild to moderate psychological distress during the COVID-19 pandemic.Methods: The participants, recruited between April and December 2020, were randomized to receive a new treatment module either every third or every fifth day. The clinical outcomes were self-reported depressive and anxiety symptoms and change in positive and negative emotions.Results: A total of 1256 individuals accessed the pre-screening survey, 407 were eligible and 92 provided contact information, where 82 were included in the study, n = 44 in the 3-day group and n = 38 in the 5-day group. Overall, the statistical analyses showed a significant decrease in depressive and anxiety symptoms and an increase in positive emotions, with small and moderate within group effect sizes. No significant differences between the groups were identified in clinical outcomes or adherence.Conclusion: These findings indicate that psychological distress in the general population during the COVID-19 pandemic may be reduced through the use of a scalable self-guided Internet-delivered intervention. Furthermore, the lack of significant differences between the 5-day and 3-day group may indicate that the intervention can be delivered at a more intensive pace without negatively affecting treatment outcomes. The results need to be interpreted with caution as the sample was self-selected, as well as the lack of passive control group. Hence the results may be attributed to external factors.
C1 [Nordgreen, Tine; Nordby, Emilie Sektnan; Kahlon, Smiti] Haukeland Hosp, Div Psychiat, Bergen, Norway.
   [Nordgreen, Tine; Myklebost, Sunniva Burok] Univ Bergen, Dept Global Publ Hlth & Primary Care, Fac Med, Bergen, Norway.
   [Nordby, Emilie Sektnan] Univ Bergen, Fac Psychol, Dept Biol & Med Psychol, Bergen, Norway.
   [Flobak, Eivind] Univ Bergen, Dept Informat Sci & Media Studies, Fac Social Sci, Bergen, Norway.
RP Nordgreen, T (通讯作者)，Haukeland Hosp, Div Psychiat, Bergen, Norway.; Nordgreen, T (通讯作者)，Univ Bergen, Dept Global Publ Hlth & Primary Care, Fac Med, Bergen, Norway.
EM tine.nordgreen@helse-bergen.no
CR Andersson G, 2014, WORLD PSYCHIATRY, V13, P4, DOI 10.1002/wps.20083
   Attkisson C.C., 1994, CLIENT SATISFACTION
   Bower P, 2013, BMJ-BRIT MED J, V346, DOI 10.1136/bmj.f540
   Brooks SK, 2020, LANCET, V395, P912, DOI [10.1016/S0140-6736(20)30460-8, 10.1016/S0140-6736(20)30460-8.]
   Bruun A., 2012, P SIGCHI C HUM FACT, DOI [10.1145/2207676.2208364, DOI 10.1145/2207676.2208364]
   Caldwell B., 2008, WEB CONTENT ACCESSIB
   Chakraborty H., 2009, MIXED MODEL APPROACH
   Craske MG, 2019, J CONSULT CLIN PSYCH, V87, P457, DOI 10.1037/ccp0000396
   Craske MG, 2016, DEPRESS ANXIETY, V33, P927, DOI 10.1002/da.22490
   Cuijpers P, 2007, CLIN PSYCHOL REV, V27, P318, DOI 10.1016/j.cpr.2006.11.001
   Ebert DD, 2018, EUR PSYCHOL, V23, P167, DOI 10.1027/1016-9040/a000318
   Ebrahimi OV, 2021, CLIN PSYCHOL SCI, V9, P489, DOI 10.1177/2167702621994545
   Ehring T, 2008, INT J COGN THER, V1, P192, DOI 10.1680/ijct.2008.1.3.192
   Fleming T, 2018, J MED INTERNET RES, V20, DOI 10.2196/jmir.9275
   Folstad A, 2013, HUM-CENTRIC COMPUT I, V3, DOI 10.1186/2192-1962-3-18
   Hawryluck L, 2004, EMERG INFECT DIS, V10, P1206, DOI 10.3201/eid1007.030703
   Hinz A, 2017, J AFFECT DISORDERS, V210, P338, DOI 10.1016/j.jad.2016.12.012
   Holmes EA, 2020, LANCET PSYCHIAT, V7, P547, DOI 10.1016/S2215-0366(20)30168-1
   Johansson R, 2013, PEERJ, V1, DOI 10.7717/peerj.98
   Kahlon S, 2019, CHILD ADOL PSYCH MEN, V13, DOI 10.1186/s13034-019-0307-y
   Karekla M, 2019, EUR PSYCHOL, V24, P49, DOI 10.1027/1016-9040/a000349
   Karyotaki E, 2021, JAMA PSYCHIAT, V78, P361, DOI 10.1001/jamapsychiatry.2020.4364
   Karyotaki E, 2018, CLIN PSYCHOL REV, V63, P80, DOI 10.1016/j.cpr.2018.06.007
   Karyotaki E, 2017, JAMA PSYCHIAT, V74, P351, DOI 10.1001/jamapsychiatry.2017.0044
   Kauffman K, 2021, J AM PSYCHIAT NURSES, V27, P148, DOI 10.1177/1078390320906194
   Kroenke K, 2001, J GEN INTERN MED, V16, P606, DOI 10.1046/j.1525-1497.2001.016009606.x
   Kruse C, 2020, JMIR MED INF, V8, DOI 10.2196/20359
   Lillevoll KR, 2014, BMC PSYCHIATRY, V14, DOI 10.1186/1471-244X-14-14
   Limcaoco RSG, 2020, ANXIETY WORRY PERCEI, DOI [10.1101/2020.04.03.20043992, DOI 10.1101/2020.04.03.20043992]
   Maideen SFK, 2015, BMC PSYCHIATRY, V15, DOI 10.1186/s12888-015-0648-x
   Mankoff J., 2005, P SIGCHI C HUMAN FAC, P41
   Maske UE, 2016, J AFFECT DISORDERS, V190, P167, DOI 10.1016/j.jad.2015.10.006
   Michl LC, 2013, J ABNORM PSYCHOL, V122, P339, DOI 10.1037/a0031994
   Moron M, 2021, PERS INDIV DIFFER, V168, DOI 10.1016/j.paid.2020.110348
   Myklebost SB, 2022, APPL NEUROPSYCH-ADUL, V29, P1595, DOI 10.1080/23279095.2021.1901706
   Nitschke JP, 2021, BRIT J HEALTH PSYCH, V26, P553, DOI 10.1111/bjhp.12485
   Nordby ES, 2021, INTERNET INTERV, V25, DOI 10.1016/j.invent.2021.100416
   Sander L, 2020, J AFFECT DISORDERS, V263, P676, DOI 10.1016/j.jad.2019.11.045
   Sekse RJT, 2021, NURS REP, V11, P640, DOI 10.3390/nursrep11030061
   Simon GE, 2013, PSYCHIAT SERV, V64, P1195, DOI 10.1176/appi.ps.201200587
   Spitzer RL, 2006, ARCH INTERN MED, V166, P1092, DOI 10.1001/archinte.166.10.1092
   Terry PC, 2020, FRONT PSYCHOL, V11, DOI 10.3389/fpsyg.2020.589598
   Titov N, 2018, INTERNET INTERV, V13, P108, DOI 10.1016/j.invent.2018.07.006
   Topper M, 2017, BEHAV RES THER, V90, P123, DOI 10.1016/j.brat.2016.12.015
   Wang CY, 2020, INT J ENV RES PUB HE, V17, DOI 10.3390/ijerph17051729
   WATSON D, 1988, J PERS SOC PSYCHOL, V54, P1063, DOI 10.1037/0022-3514.54.6.1063
   Wind TR, 2020, INTERNET INTERV, V20, DOI 10.1016/j.invent.2020.100317
   Yardley L, 2015, J MED INTERNET RES, V17, DOI 10.2196/jmir.4055
   Yogarajah A, 2020, INTERNET INTERV, V20, DOI 10.1016/j.invent.2020.100314
NR 49
TC 2
Z9 2
U1 1
U2 7
PU FRONTIERS MEDIA SA
PI LAUSANNE
PA AVENUE DU TRIBUNAL FEDERAL 34, LAUSANNE, CH-1015, SWITZERLAND
SN 1664-1078
J9 FRONT PSYCHOL
JI Front. Psychol.
PD NOV 22
PY 2021
VL 12
AR 705383
DI 10.3389/fpsyg.2021.705383
PG 12
WC Psychology, Multidisciplinary
WE Social Science Citation Index (SSCI)
SC Psychology
GA XJ1KE
UT WOS:000726555200001
PM 34880803
OA gold, Green Published
DA 2022-11-04
ER

PT J
AU Shneor, E
   Doron, R
   Levine, J
   Zimmerman, DR
   Benoit, JS
   Ostrin, LA
   Gordon-Shaag, A
AF Shneor, Einat
   Doron, Ravid
   Levine, Jonathan
   Zimmerman, Deena Rachel
   Benoit, Julia S.
   Ostrin, Lisa A.
   Gordon-Shaag, Ariela
TI Objective Behavioral Measures in Children before, during, and after the
   COVID-19 Lockdown in Israel
SO INTERNATIONAL JOURNAL OF ENVIRONMENTAL RESEARCH AND PUBLIC HEALTH
LA English
DT Article
DE COVID-19; pandemic; myopia; sleep; physical activity
ID PHYSICAL-ACTIVITY; LIGHT EXPOSURE; POLYSOMNOGRAPHY; IMPACT; VARIABILITY;
   ADOLESCENTS; DURATION; VALIDITY; MYOPIA; SLEEP
AB Studies using questionnaires report that COVID-19 restrictions resulted in children spending significantly less time outdoors. This study used objective measures to assess the impact of pandemic-related restrictions on children's behavior. A total of 19 healthy 8-12-year-old boys were observed before and during social restriction periods. Of these, 11 boys were reassessed after restrictions were lifted. For each session, Actiwatches were dispensed for measures of time outdoors, activity, and sleep. Changes overall and by school status were assessed using signed-rank test and Wilcoxon rank sum tests. During restrictions, children spent significantly less time outdoors (p = 0.001), were less active (p = 0.001), and spent less time engaged in moderate-to-vigorous physical activity (p = 0.004). Sleep duration was not significantly different between sessions (p > 0.99), but bedtime and wake time shifted to a later time during restrictions (p < 0.05 for both). Time outdoors and activity returned close to pre-pandemic levels after restrictions were lifted (p > 0.05 for both). Children's behaviors significantly changed during the COVID-19 pandemic. The reduction in outdoor light exposure is of importance due to the role of light in the etiology of myopia and vitamin D production. The reduction in physical activity may have negative health effects in terms of obesity and depression, although further research is required to ascertain the long-term effects.
C1 [Shneor, Einat; Doron, Ravid; Levine, Jonathan; Gordon-Shaag, Ariela] Hadassah Acad Coll, Dept Optometry, IL-9101001 Jerusalem, Israel.
   [Zimmerman, Deena Rachel] Israel Minist Hlth, Maternal Child & Adolescent Div Publ Hlth Serv, IL-9101002 Jerusalem, Israel.
   [Benoit, Julia S.] Texas Inst Measurement Evaluat & Stat, Houston, TX 77004 USA.
   [Benoit, Julia S.; Ostrin, Lisa A.] Univ Houston, Coll Optometry, Houston, TX 77004 USA.
RP Gordon-Shaag, A (通讯作者)，Hadassah Acad Coll, Dept Optometry, IL-9101001 Jerusalem, Israel.
EM eshneor@hac.ac.il; ravidro@hac.ac.il; jonathanle@edu.hac.ac.il;
   deena.zimmerman@MOH.GOV.IL; Julia.Benoit@times.uh.edu;
   lostrin@Central.UH.EDU; arielag@hac.ac.il
OI Zimmerman, Deena/0000-0002-7698-3408; Shneor, Einat/0000-0002-7842-5071
FU United States-Israel Binational Science Foundation [2019053]
FX This research was funded by the United States-Israel Binational Science
   Foundation, grant number 2019053. The APC was funded by the authors'
   research fund at their institutions.
CR Aadland E, 2015, PLOS ONE, V10, DOI 10.1371/journal.pone.0133296
   Abid R, 2021, INT J ENV RES PUB HE, V18, DOI 10.3390/ijerph18063065
   Antonucci R, 2018, J PEDIATR ENDOCR MET, V31, P247, DOI 10.1515/jpem-2017-0391
   Biddle SJH, 2011, BRIT J SPORT MED, V45, P886, DOI 10.1136/bjsports-2011-090185
   Brenner H, 2021, NUTRIENTS, V13, DOI 10.3390/nu13020411
   Chaabane S, 2021, CHILDREN-BASEL, V8, DOI 10.3390/children8050415
   Dharani R, 2012, EYE, V26, P911, DOI 10.1038/eye.2012.49
   Donaldson SC, 2016, MED SCI SPORT EXER, V48, P755, DOI 10.1249/MSS.0000000000000828
   Duncan MJ, 2016, J PUBLIC HEALTH-HEID, V24, P31, DOI 10.1007/s10389-015-0693-4
   Ekblom O, 2012, J PHYS ACT HEALTH, V9, P389, DOI 10.1123/jpah.9.3.389
   Flynn JI, 2014, MED SCI SPORT EXER, V46, P201, DOI 10.1249/MSS.0b013e3182a388c0
   Ghanamah R, 2021, INT J ENV RES PUB HE, V18, DOI 10.3390/ijerph18062946
   Glabska D, 2021, NUTRIENTS, V13, DOI 10.3390/nu13030952
   Gordon-Shaag A, 2021, OPTOMETRY VISION SCI, V98, P959, DOI 10.1097/OPX.0000000000001755
   Graham P, 2000, J Epidemiol Biostat, V5, P255
   Guo YF, 2021, SCI REP-UK, V11, DOI 10.1038/s41598-021-88071-4
   Guo Y, 2021, NUTR METAB CARDIOVAS, V31, P363, DOI 10.1016/j.numecd.2020.11.001
   Haas EJ, 2021, LANCET, V397, P1819, DOI 10.1016/S0140-6736(21)00947-8
   Haimi Motti, 2017, World J Clin Pediatr, V6, P1, DOI 10.5409/wjcp.v6.i1.1
   Ho CL, 2019, INT J ENV RES PUB HE, V16, DOI 10.3390/ijerph16142595
   Izmailova ES, 2019, CTS-CLIN TRANSL SCI, DOI 10.1111/cts.12673
   Janssen I, 2010, INT J BEHAV NUTR PHY, V7, DOI 10.1186/1479-5868-7-40
   Kharlova I, 2020, SPORTS, V8, DOI 10.3390/sports8010009
   Kolle E, 2009, INT J BEHAV NUTR PHY, V6, DOI 10.1186/1479-5868-6-36
   Lingham G, 2020, BRIT J OPHTHALMOL, V104, P593, DOI 10.1136/bjophthalmol-2019-314675
   Marino C, 2021, JAMA NETW OPEN, V4, DOI 10.1001/jamanetworkopen.2021.2373
   Meltzer LJ, 2012, SLEEP, V35, P159, DOI 10.5665/sleep.1608
   Migueles JH, 2017, SPORTS MED, V47, P1821, DOI 10.1007/s40279-017-0716-0
   Moore SA, 2020, INT J BEHAV NUTR PHY, V17, DOI 10.1186/s12966-020-00987-8
   Najman JM, 2001, SOC PSYCH PSYCH EPID, V36, P186, DOI 10.1007/s001270170062
   Nathan A, 2021, INT J ENV RES PUB HE, V18, DOI 10.3390/ijerph18052583
   Orgiles M, 2020, FRONT PSYCHOL, V11, DOI 10.3389/fpsyg.2020.579038
   Ostrin LA, 2020, TRANSL VIS SCI TECHN, V9, DOI 10.1167/tvst.9.9.22
   Ostrin LA, 2019, OPHTHAL PHYSL OPT, V39, P358, DOI 10.1111/opo.12633
   Ostrin LA, 2018, OPTOMETRY VISION SCI, V95, P332, DOI 10.1097/OPX.0000000000001208
   Ostrin LA, 2017, OPTOMETRY VISION SCI, V94, P229, DOI 10.1097/OPX.0000000000001013
   Pesonen AK, 2018, J CLIN SLEEP MED, V14, P585, DOI 10.5664/jcsm.7050
   Pietrobelli A, 2020, OBESITY, V28, P1382, DOI 10.1002/oby.22861
   Read SA, 2018, TRANSL VIS SCI TECHN, V7, DOI 10.1167/tvst.7.3.8
   Read SA, 2015, INVEST OPHTH VIS SCI, V56, P6779, DOI 10.1167/iovs.14-15978
   Read SA, 2014, OPTOMETRY VISION SCI, V91, P330, DOI 10.1097/OPX.0000000000000160
   Riddoch CJ, 2007, ARCH DIS CHILD, V92, P963, DOI 10.1136/adc.2006.112136
   Ridgers ND, 2018, J SPORT SCI, V36, P1508, DOI 10.1080/02640414.2017.1398892
   Ridgers ND, 2015, INT J BEHAV NUTR PHY, V12, DOI 10.1186/s12966-015-0245-x
   Robbins R, 2021, J MED INTERNET RES, V23, DOI 10.2196/20546
   Rodriguez-Ayllon M, 2019, SPORTS MED, V49, P1383, DOI 10.1007/s40279-019-01099-5
   SALLIS JF, 1991, J SCHOOL HEALTH, V61, P215, DOI 10.1111/j.1746-1561.1991.tb06017.x
   Sampasa-Kanyinga H, 2020, INT J BEHAV NUTR PHY, V17, DOI 10.1186/s12966-020-00976-x
   Sanudo B, 2020, SUSTAINABILITY-BASEL, V12, DOI 10.3390/su12155890
   Silva P, 2013, ANN HUM BIOL, V40, P459, DOI 10.3109/03014460.2013.788211
   Singh S, 2020, PSYCHIAT RES, V293, DOI 10.1016/j.psychres.2020.113429
   Sirard JR, 2001, SPORTS MED, V31, P439, DOI 10.2165/00007256-200131060-00004
   Stavridou A, 2021, CHILDREN-BASEL, V8, DOI 10.3390/children8020135
   Ulaganathan S, 2019, ACTA OPHTHALMOL, V97, pE256, DOI 10.1111/aos.13904
   Ulaganathan S, 2017, OPTOMETRY VISION SCI, V94, P588, DOI 10.1097/OPX.0000000000001041
   Wang JX, 2021, JAMA OPHTHALMOL, V139, P293, DOI 10.1001/jamaophthalmol.2020.6239
   Ward TM, 2012, J SLEEP RES, V21, P113, DOI 10.1111/j.1365-2869.2011.00923.x
   Whiteman D, 1997, INT J EPIDEMIOL, V26, P855, DOI 10.1093/ije/26.4.855
   Xiang M, 2020, PROG CARDIOVASC DIS, V63, P531, DOI 10.1016/j.pcad.2020.04.013
   Xu LD, 2021, OPHTHALMOLOGY, V128, P1652, DOI 10.1016/j.ophtha.2021.04.001
NR 60
TC 5
Z9 5
U1 1
U2 3
PU MDPI
PI BASEL
PA ST ALBAN-ANLAGE 66, CH-4052 BASEL, SWITZERLAND
EI 1660-4601
J9 INT J ENV RES PUB HE
JI Int. J. Environ. Res. Public Health
PD AUG
PY 2021
VL 18
IS 16
AR 8732
DI 10.3390/ijerph18168732
PG 15
WC Environmental Sciences; Public, Environmental & Occupational Health
WE Science Citation Index Expanded (SCI-EXPANDED); Social Science Citation Index (SSCI)
SC Environmental Sciences & Ecology; Public, Environmental & Occupational
   Health
GA UI3TE
UT WOS:000690533200001
PM 34444483
OA gold, Green Published
DA 2022-11-04
ER

PT J
AU Wu, SZ
   Zhang, KS
   Parks-Stamm, EJ
   Hu, ZH
   Ji, YQ
   Cui, XX
AF Wu, Shizhen
   Zhang, Keshun
   Parks-Stamm, Elizabeth J.
   Hu, Zhonghui
   Ji, Yaqi
   Cui, Xinxin
TI Increases in Anxiety and Depression During COVID-19: A Large
   Longitudinal Study From China
SO FRONTIERS IN PSYCHOLOGY
LA English
DT Article
DE COVID-19; anxiety; depression; university students; longitudinal study
ID PARENT-ADOLESCENT CONFLICT; MENTAL-HEALTH STATUS; PSYCHOLOGICAL
   FLEXIBILITY; GENERAL-POPULATION; GENDER-DIFFERENCES; COLLEGE-STUDENTS;
   PREVALENCE; SYMPTOMS; STRESS; RISK
AB Although accumulating evidence suggests the COVID-19 pandemic is associated with costs in mental health, the development of students' mental health, including the change from their previous levels of depression and anxiety and the factors associated with this change, has not been well-studied. The present study investigates changes in students' anxiety and depression from before the pandemic to during the lockdown and identifies factors that are associated with these changes. 14,769 university students participated in a longitudinal study with two time points with a 6-month interval. Students completed the Anxiety and Depression subscales of the Symptom Checklist 90 (SCL-90) before the COVID-19 outbreak (October 2020, Time 1), and the Self-rating Anxiety Scale (SAS) and Self-rating Depression Scale (SDS) during the pandemic (April 2020, Time 2). The prevalence of anxiety and depression symptoms were 1.44 and 1.46% at Time 1, and 4.06 and 22.09% at Time 2, respectively, showing a 181.94% increase in anxiety and a 1413.01% increase in depression. Furthermore, the increases in anxiety and depression from pre-pandemic levels were associated with students' gender and the severity of the pandemic in the province where they resided. This study contributes to the gap in knowledge regarding changes in students' mental health in response to the pandemic and the role of local factors in these changes. Implications for gender and the Typhoon Eye effect are discussed.
C1 [Wu, Shizhen] Qingdao Univ, Student Counselling & Mental Hlth Ctr, Qingdao, Peoples R China.
   [Zhang, Keshun; Hu, Zhonghui; Cui, Xinxin] Qingdao Univ, Normal Coll, Dept Psychol, Qingdao, Peoples R China.
   [Parks-Stamm, Elizabeth J.] Univ Southern Maine, Dept Psychol, Portland, ME USA.
   [Ji, Yaqi] Univ Manchester, Sch Social Sci, Dept Psychol, Manchester, Lancs, England.
RP Zhang, KS (通讯作者)，Qingdao Univ, Normal Coll, Dept Psychol, Qingdao, Peoples R China.
EM keshun.zhange@qdu.edu.cn
OI Parks-Stamm, Elizabeth/0000-0003-1954-1133
FU Shandong Social Science Foundation [21DSHJ03]; Adolescent Development
   Research Project of the Central Committee of the Communist Young League
   [20ZD017]
FX This work was supported by the [Shandong Social Science Foundation]
   under Grant [21DSHJ03], and [Adolescent Development Research Project of
   the Central Committee of the Communist Young League] under Grant
   [20ZD017] awarded to KZ.
CR Ahmed MZ, 2020, ASIAN J PSYCHIATR, V51, DOI 10.1016/j.ajp.2020.102092
   AKAIKE H, 1987, PSYCHOMETRIKA, V52, P317, DOI 10.1007/BF02294359
   Ayubi E, 2021, J GASTROINTEST CANC, V52, P499, DOI 10.1007/s12029-021-00643-9
   Barrett LF, 1998, COGNITION EMOTION, V12, P555, DOI 10.1080/026999398379565
   Ben-Ezra M, 2020, J AFFECT DISORDERS, V275, P66, DOI 10.1016/j.jad.2020.06.026
   BILLINGS AG, 1984, J PERS SOC PSYCHOL, V46, P877, DOI 10.1037/0022-3514.46.4.877
   Brooks S.K., 2020, LANCET, V395, P912, DOI [10.1016/S0140-6736, 10.1016/S0140-6736(20)30460-8,10227]
   Burt SA, 2006, DEV PSYCHOL, V42, P1289, DOI 10.1037/0012-1649.42.6.1289
   Chang Jinghui, 2020, Nan Fang Yi Ke Da Xue Xue Bao, V40, P171, DOI 10.12122/j.issn.1673-4254.2020.02.06
   Chaplin TM, 2013, PSYCHOL BULL, V139, P735, DOI 10.1037/a0030737
   [程利 CHENG Li], 2009, [心理科学进展, Advances in Psychological Science], V17, P730
   Chi XL, 2020, FRONT PSYCHIATRY, V11, DOI 10.3389/fpsyt.2020.00803
   Cohen S, 2004, AM PSYCHOL, V59, P676, DOI 10.1037/0003-066X.59.8.676
   Cucinotta Domenico, 2020, Acta Biomed, V91, P157, DOI 10.23750/abm.v91i1.9397
   DEROGATIS L R, 1973, Psychopharmacology Bulletin, V9, P13
   Dotterer AM, 2008, J FAM ISSUES, V29, P762, DOI 10.1177/0192513X07309454
   Duan L, 2020, J AFFECT DISORDERS, V275, P112, DOI 10.1016/j.jad.2020.06.029
   Dunsmore J C, 1997, New Dir Child Dev, P45
   Eisenberg D, 2007, AM J ORTHOPSYCHIAT, V77, P534, DOI 10.1037/0002-9432.77.4.534
   Elbay RY, 2020, PSYCHIAT RES, V290, DOI 10.1016/j.psychres.2020.113130
   Felger JC, 2015, BIOL PSYCHIAT, V78, P7, DOI 10.1016/j.biopsych.2015.04.017
   Feuer M.J., 1999, UNCOMMON MEASURES EQ
   Flynn JJ, 2010, PERS INDIV DIFFER, V49, P582, DOI 10.1016/j.paid.2010.05.022
   Gao JL, 2020, PLOS ONE, V15, DOI 10.1371/journal.pone.0231924
   Gotlib I.H, 2008, HDB DEPRESSION, Vthird
   Gross JJ, 1997, J ABNORM PSYCHOL, V106, P95, DOI 10.1037/0021-843X.106.1.95
   Hayes SC, 2006, BEHAV RES THER, V44, P1, DOI 10.1016/j.brat.2005.06.006
   Hess U, 2000, COGNITION EMOTION, V14, P609, DOI 10.1080/02699930050117648
   Ho CSH, 2020, ANN ACAD MED SINGAP, V49, P155
   Hodges J. L., 1958, ARK MAT, V3, P469
   Holmes EA, 2020, LANCET PSYCHIAT, V7, P547, DOI 10.1016/S2215-0366(20)30168-1
   Hoven CW, 2005, ARCH GEN PSYCHIAT, V62, P545, DOI 10.1001/archpsyc.62.5.545
   Juang LP, 2012, J FAM PSYCHOL, V26, P916, DOI 10.1037/a0030057
   Kashdan TB, 2010, CLIN PSYCHOL REV, V30, P865, DOI 10.1016/j.cpr.2010.03.001
   Lamis DA, 2013, J AM COLL HEALTH, V61, P106, DOI 10.1080/07448481.2012.754758
   Lechner WV, 2020, ADDICT BEHAV, V110, DOI 10.1016/j.addbeh.2020.106527
   Lei L, 2020, MED SCI MONITOR, V26, DOI 10.12659/MSM.924609
   Li JF, 2020, WORLD PSYCHIATRY, V19, P249, DOI 10.1002/wps.20758
   Li S, 2010, PLOS ONE, V5, DOI 10.1371/journal.pone.0009727
   Li S, 2009, PLOS ONE, V4, DOI 10.1371/journal.pone.0004964
   Liu D, 2021, J PSYCHIATR RES, V137, P542, DOI 10.1016/j.jpsychires.2020.10.015
   Luo R., 2020, J WENZHOU POLYTECH, V20, P21, DOI [10.13669/j.cnki.33-1276/z.2020.041, DOI 10.13669/J.CNKI.33-1276/Z.2020.041]
   MADERTHANER R, 1978, J APPL PSYCHOL, V63, P380, DOI 10.1037/0021-9010.63.3.380
   Marcoulides KM, 2017, EDUC PSYCHOL MEAS, V77, P971, DOI 10.1177/0013164416664117
   Marmorstein NR, 2004, J CHILD PSYCHOL PSYC, V45, P377, DOI 10.1111/j.1469-7610.2004.00228.x
   Mazza MG, 2020, BRAIN BEHAV IMMUN, V89, P594, DOI 10.1016/j.bbi.2020.07.037
   Oxford RL, 2015, J POETRY THER, V28, P53, DOI 10.1080/08893675.2015.980064
   Pakenham KI, 2020, J CONTEXT BEHAV SCI, V17, P109, DOI 10.1016/j.jcbs.2020.07.003
   Parkins R., 2012, GENDER EMOTIONAL EXP
   Peng M, 2020, J AFFECT DISORDERS, V275, P119, DOI 10.1016/j.jad.2020.06.035
   Podsakoff PM, 2003, J APPL PSYCHOL, V88, P879, DOI 10.1037/0021-9010.88.5.879
   PTACEK JT, 1994, PERS SOC PSYCHOL B, V20, P421, DOI 10.1177/0146167294204009
   Richards JM, 2000, J PERS SOC PSYCHOL, V79, P410, DOI 10.1037//0022-3514.79.3.410
   Salari N, 2020, GLOBALIZATION HEALTH, V16, DOI 10.1186/s12992-020-00589-w
   SCHWARZ G, 1978, ANN STAT, V6, P461, DOI 10.1214/aos/1176344136
   Scott W, 2014, BRIT J PAIN, V8, P62, DOI 10.1177/2049463713514736
   Shu L., 1999, RATING SCALES MENTAL, V13, P194
   Tang WJ, 2020, J AFFECT DISORDERS, V274, P1, DOI 10.1016/j.jad.2020.05.009
   The Scipy Community, 2020, SCIPY SCIPY V160 REF
   Van Rheenen TE, 2020, J AFFECT DISORDERS, V275, P69, DOI 10.1016/j.jad.2020.06.037
   Wang GX, 2020, FRONT PUBLIC HEALTH, V8, DOI 10.3389/fpubh.2020.550051
   [王英雯 Wang Yingwen], 2020, [生命科学研究, Life Science Research], V24, P180
   Wang Z., 1984, SYMPTOM CHECKLIST 90, P68
   Wang ZH, 2020, J AFFECT DISORDERS, V275, P188, DOI 10.1016/j.jad.2020.06.034
   Weymouth BB, 2016, J FAM THEOR REV, V8, P95, DOI 10.1111/jftr.12126
   Wu W., 1999, RATING SCALES MENTAL, V13, P235
   Xie XF, 2011, J RISK RES, V14, P1091, DOI 10.1080/13669877.2011.571790
   Xiong JQ, 2020, J AFFECT DISORDERS, V277, P55, DOI 10.1016/j.jad.2020.08.001
   Xu XM, 2020, J AFFECT DISORDERS, V276, P555, DOI 10.1016/j.jad.2020.07.092
   Ystgaard M, 1999, SOC PSYCH PSYCH EPID, V34, P12, DOI 10.1007/s001270050106
   Zhang KS, 2021, FRONT PSYCHOL, V11, DOI 10.3389/fpsyg.2020.633265
   Zhang L, 2020, GLOBALIZATION HEALTH, V16, DOI 10.1186/s12992-020-00626-8
   Zhao HY, 2020, J AFFECT DISORDERS, V276, P446, DOI 10.1016/j.jad.2020.07.085
   [Zhao Xin 赵鑫], 2014, [中国临床心理学杂志, Chinese Journal of Clinical Psychology], V22, P849
   Zheng R, 2015, J ENVIRON PSYCHOL, V44, P126, DOI 10.1016/j.jenvp.2015.10.002
   Zhu JH, 2020, FRONT PSYCHIATRY, V11, DOI 10.3389/fpsyt.2020.00386
   ZUNG WWK, 1971, PSYCHOSOMATICS, V12, P371
   ZUNG WWK, 1965, ARCH GEN PSYCHIAT, V12, P63, DOI 10.1001/archpsyc.1965.01720310065008
NR 78
TC 16
Z9 16
U1 16
U2 54
PU FRONTIERS MEDIA SA
PI LAUSANNE
PA AVENUE DU TRIBUNAL FEDERAL 34, LAUSANNE, CH-1015, SWITZERLAND
SN 1664-1078
J9 FRONT PSYCHOL
JI Front. Psychol.
PD JUL 6
PY 2021
VL 12
AR 706601
DI 10.3389/fpsyg.2021.706601
PG 12
WC Psychology, Multidisciplinary
WE Social Science Citation Index (SSCI)
SC Psychology
GA TL1BV
UT WOS:000674590100001
PM 34295294
OA gold, Green Published
DA 2022-11-04
ER

PT J
AU Savage, MJ
   Hennis, PJ
   Magistro, D
   Donaldson, J
   Healy, LC
   James, RM
AF Savage, Matthew J.
   Hennis, Philip J.
   Magistro, Daniele
   Donaldson, James
   Healy, Laura C.
   James, Ruth M.
TI Nine Months into the COVID-19 Pandemic: A Longitudinal Study Showing
   Mental Health and Movement Behaviours Are Impaired in UK Students
SO INTERNATIONAL JOURNAL OF ENVIRONMENTAL RESEARCH AND PUBLIC HEALTH
LA English
DT Article
DE student; mental health; physical activity; sedentary behaviour;
   COVID-19; pandemic
ID PHYSICAL-ACTIVITY; COLLEGE-STUDENTS; SEDENTARY BEHAVIOR;
   UNIVERSITY-STUDENTS; DEPRESSION; IMPACT; ADOLESCENTS; PREVALENCE;
   LOCKDOWN; EXERCISE
AB Initial studies indicated that student mental health was impaired during the early stages of the pandemic and that maintaining/improving physical activity gave some protection from mental illness. However, as the pandemic persists, these data may not reflect current circumstances and may have been confounded by exam stress. Methods: This study used an online survey to assess the changes in, and associations between, mental health and movement behaviours in 255 UK university students from before the COVID-19 pandemic (October 2019) to 9 months following the UK's first confirmed case (October 2020). Changes in and associations between mental wellbeing, perceived stress, physical activity, and sedentary behaviour were assessed using a mixed model ANOVA; a multiple linear regression model determined the predictive value of variables associated with Delta mental wellbeing. Results: Mental wellbeing and physical activity decreased (45.2 to 42.3 (p < 0.001); 223 to 173 min/week (p < 0.001)), whereas perceived stress and time spent sedentary increased (19.8 to 22.8 (p < 0.001); 66.0 to 71.2 h/week (p = 0.036)). Delta perceived stress, Delta sedentary behaviour and university year accounted for 64.7%, 12.9%, and 10.1% of the variance in Delta mental wellbeing (p < 0.001; p = 0.006; p = 0.035). Conclusion: The COVID-19 pandemic is having a sustained negative impact on student mental health and movement behaviour.
C1 [Savage, Matthew J.; Hennis, Philip J.; Magistro, Daniele; Donaldson, James; Healy, Laura C.; James, Ruth M.] Nottingham Trent Univ, Sch Sci & Technol, SHAPE Res Grp, Nottingham NG11 8NS, England.
RP James, RM (通讯作者)，Nottingham Trent Univ, Sch Sci & Technol, SHAPE Res Grp, Nottingham NG11 8NS, England.
EM matthew.savage@ntu.ac.uk; philip.hennis@ntu.ac.uk;
   daniele.magistro@ntu.ac.uk; james.donaldson@ntu.ac.uk;
   laura.healy@ntu.ac.uk; ruth.james@ntu.ac.uk
RI Healy, Laura/AAA-3130-2022
OI Donaldson, James/0000-0003-3230-276X; Magistro,
   Daniele/0000-0002-2554-3701; Savage, Matthew/0000-0003-2922-3681; Healy,
   Laura/0000-0003-1372-7308
CR Aceijas C, 2017, PERSPECT PUBLIC HEAL, V137, P227, DOI 10.1177/1757913916666875
   Armstrong T, 2006, J PUBLIC HEALTH-HEID, V14, P66, DOI 10.1007/s10389-006-0024-x
   Bailey AP, 2018, PSYCHOL MED, V48, P1068, DOI 10.1017/S0033291717002653
   Barkley Jacob E, 2020, Int J Exerc Sci, V13, P1326
   Brooks SK, 2020, LANCET, V395, P912, DOI [10.1016/S0140-6736(20)30460-8, 10.1016/S0140-6736(20)30460-8.]
   Cao WJ, 2020, PSYCHIAT RES, V287, DOI 10.1016/j.psychres.2020.112934
   COHEN J, 1992, PSYCHOL BULL, V112, P155, DOI 10.1037/0033-2909.112.1.155
   COHEN S, 1983, J HEALTH SOC BEHAV, V24, P385, DOI 10.2307/2136404
   Coleman KJ, 2012, MED SCI SPORT EXER, V44, P2071, DOI 10.1249/MSS.0b013e3182630ec1
   Copeland WE, 2021, J AM ACAD CHILD PSY, V60, P134, DOI 10.1016/j.jaac.2020.08.466
   Coughenour C, 2021, J COMMUN HEALTH, V46, P758, DOI 10.1007/s10900-020-00918-5
   Deliens T, 2015, BMC PUBLIC HEALTH, V15, DOI 10.1186/s12889-015-1553-4
   Denovan A, 2019, STUD HIGH EDUC, V44, P120, DOI 10.1080/03075079.2017.1340445
   Elmer T, 2020, PLOS ONE, V15, DOI 10.1371/journal.pone.0236337
   Eysenbach G, 2005, J MED INTERNET RES, V7, DOI 10.2196/jmir.7.1.e11
   Fancourt D, 2021, LANCET PSYCHIAT, V8, P141, DOI 10.1016/S2215-0366(20)30482-X
   Galle F, 2020, INT J ENV RES PUB HE, V17, DOI 10.3390/ijerph17176171
   Gallego-Gomez JI, 2020, INT J ENV RES PUB HE, V17, DOI 10.3390/ijerph17207383
   Gallo LA, 2020, NUTRIENTS, V12, DOI 10.3390/nu12061865
   Hammami A, 2022, MANAG SPORT LEIS, V27, P20, DOI 10.1080/23750472.2020.1757494
   Hamza CA, 2021, CAN PSYCHOL, V62, P20, DOI 10.1037/cap0000255
   Hoare E, 2016, INT J BEHAV NUTR PHY, V13, DOI 10.1186/s12966-016-0432-4
   Huang JP, 2018, J PSYCHIATR RES, V107, P1, DOI 10.1016/j.jpsychires.2018.09.018
   Ibrahim AK, 2013, J PSYCHIATR RES, V47, P391, DOI 10.1016/j.jpsychires.2012.11.015
   James P, 2016, AM J HEALTH BEHAV, V40, P123, DOI 10.5993/AJHB.40.1.14
   Kaushal N, 2020, BEHAV SCI-BASEL, V10, DOI 10.3390/bs10090133
   Kelders SM, 2012, J MED INTERNET RES, V14, P17, DOI 10.2196/jmir.2104
   Lascar N, 2018, LANCET DIABETES ENDO, V6, P69, DOI 10.1016/S2213-8587(17)30186-9
   Li HY, 2020, INT J ENV RES PUB HE, V17, DOI 10.3390/ijerph17113933
   Li YY, 2021, J AFFECT DISORDERS, V281, P597, DOI 10.1016/j.jad.2020.11.109
   Lin JY, 2020, PSYCHOL RES BEHAV MA, V13, P1123, DOI 10.2147/PRBM.S277435
   Linden B., 2020, CANADIAN J COMMUNITY, V39, P1, DOI [10.7870/cjcmh-2020-002, DOI 10.7870/CJCMH-2020-002]
   Loprinzi PD, 2013, AGING MENT HEALTH, V17, P801, DOI 10.1080/13607863.2013.801066
   Luciano F, 2021, EUR J SPORT SCI, V21, P1459, DOI 10.1080/17461391.2020.1842910
   Macaskill A, 2013, BRIT J GUID COUNS, V41, P426, DOI 10.1080/03069885.2012.743110
   Maher JP, 2021, PSYCHOL SPORT EXERC, V52, DOI 10.1016/j.psychsport.2020.101826
   Majumdar P, 2020, CHRONOBIOL INT, V37, P1191, DOI 10.1080/07420528.2020.1786107
   Pierce M, 2020, LANCET PSYCHIAT, V7, P883, DOI 10.1016/S2215-0366(20)30308-4
   Porter SR, 2005, RES HIGH EDUC, V46, P127, DOI 10.1007/s11162-004-1597-2
   Proto E, 2021, PLOS ONE, V16, DOI 10.1371/journal.pone.0244419
   Rhodes RE, 2017, PSYCHOL HEALTH, V32, P942, DOI 10.1080/08870446.2017.1325486
   Rubsamen N, 2017, BMC MED RES METHODOL, V17, DOI 10.1186/s12874-017-0408-3
   Saraswathi I, 2020, PEERJ, V8, DOI 10.7717/peerj.10164
   Saunders TJ, 2012, J NUTR METAB, V2012, DOI 10.1155/2012/712435
   Savage MJ, 2020, MENT HEALTH PHYS ACT, V19, DOI 10.1016/j.mhpa.2020.100357
   Schuch FB, 2018, AM J PSYCHIAT, V175, P631, DOI 10.1176/appi.ajp.2018.17111194
   Srivastav AK, 2021, CLIN EPIDEMIOL GLOB, V9, P78, DOI 10.1016/j.cegh.2020.07.003
   Surtees PG, 2002, OXFORD REV EDUC, V28, P21, DOI 10.1080/03054980120113616
   Tennant R, 2007, HEALTH QUAL LIFE OUT, V5, DOI 10.1186/1477-7525-5-63
   Vadeboncoeur Claudia, 2016, BMC Obes, V3, P45
   Xiang MQ, 2020, FRONT PSYCHOL, V11, DOI 10.3389/fpsyg.2020.582436
   Zhang Y, 2020, INT J ENV RES PUB HE, V17, DOI 10.3390/ijerph17103722
NR 52
TC 26
Z9 26
U1 9
U2 21
PU MDPI
PI BASEL
PA ST ALBAN-ANLAGE 66, CH-4052 BASEL, SWITZERLAND
EI 1660-4601
J9 INT J ENV RES PUB HE
JI Int. J. Environ. Res. Public Health
PD MAR
PY 2021
VL 18
IS 6
AR 2930
DI 10.3390/ijerph18062930
PG 10
WC Environmental Sciences; Public, Environmental & Occupational Health
WE Science Citation Index Expanded (SCI-EXPANDED); Social Science Citation Index (SSCI)
SC Environmental Sciences & Ecology; Public, Environmental & Occupational
   Health
GA RL7YF
UT WOS:000639182900001
PM 33809313
OA gold, Green Published, Green Accepted
DA 2022-11-04
ER

PT J
AU Celik, S
   Tomris, G
   Tuna, DM
AF Celik, S.
   Tomris, G.
   Tuna, D. M.
TI The COVID-19 pandemic: The evaluation of the emergency remote parent
   training program based on at-home support for children with down
   syndrome
SO CHILDREN AND YOUTH SERVICES REVIEW
LA English
DT Article
DE COVID-19; Down syndrome; Emergency remote education; Family empowerment;
   Family support; Naturalistic teaching; Evaluative case study
ID EARLY-CHILDHOOD INTERVENTION; YOUNG-CHILDREN; SPECIAL-EDUCATION; AUTISM;
   TURKEY; STYLE; COMMUNICATION; DISABILITIES; ENGAGEMENT; TELEHEALTH
AB During the COVID-19 pandemic, the development of emergency remote training programs for young children with Down syndrome, learning difficulties, and severe health problems and their parents became a requirement. The present study aimed to evaluate the impact of the "applied emergency remote training program", prepared to address the needs of parents with children with Down syndrome and to offer them at-home support. It is an evaluative case study conducted with 11 parents of 11-35 months old children with Down syndrome. The findings demonstrated that the program could be conducted in a home environment, it improved the interactional behavior of both parents and children, reduced the number of difficult routines, and was considered as an educational, instructive, and band-aid solution. Issues such as the development of systematic psycho-social support systems that increase full participation and motivation of parents in distance education programs are important during extreme times such as the pandemic. Difficulties in online data collection, the employment of coaching and counseling systems in information maintenance, individualization of the program, the improvement of the interactivity in the program, and the development of applied training programs on different topics still wait for a solution.
C1 [Celik, S.] Anadolu Univ, Fac Educ, Dept Special Educ, Early Intervent Special Educ, Eskisehir, Turkey.
   [Tomris, G.] Eskisehir Osmangazi Univ, Early Intervent Special Educ, Dept Special Educ, Fac Educ, Eskisehir, Turkey.
   [Tuna, D. M.] Private Ocean Psychol & Devolopmental Support Ctr, 732 St,Kent Plaza 6-5, Eskisehir, Turkey.
RP Celik, S (通讯作者)，Anadolu Univ, Fac Educ, Dept Special Educ, Early Intervent Special Educ, Eskisehir, Turkey.
EM secilcelik@anadolu.Mi.eamtr
CR Affouneh S., 2020, INTERDISCIPLINARY J, V11, P1, DOI DOI 10.30476/IJVLMS.2020.86120.1033
   Akamoglu Y, 2018, REV J AUTISM DEV DIS, V5, P294, DOI 10.1007/s40489-018-0140-x
   Alhuzimi T, 2021, RES DEV DISABIL, V108, DOI 10.1016/j.ridd.2020.103822
   Ameis SH, 2020, MOL AUTISM, V11, DOI 10.1186/s13229-020-00365-y
   [Anonymous], 1986, TOP EARLY CHILD SPEC, DOI DOI 10.1177/027112148600600205
   [Anonymous], 2021, TURKEY ROAD DIGITIZA
   Asbury K, 2021, J AUTISM DEV DISORD, V51, P1772, DOI 10.1007/s10803-020-04577-2
   Baboo N., 2020, GLOBAL REPORT LEAVE
   Blacher J, 2013, J AUTISM DEV DISORD, V43, P761, DOI 10.1007/s10803-012-1605-x
   Bozkurt A.., 2020, ACIKOGRETIM UYGULAMA, V6, P112
   Bozkurt A., 2020, ASIAN J DISTANCE ED, V15, pi, DOI [DOI 10.5281/ZENODO.4362664, 10.5281/zenodo.3778083]
   Brown SM, 2020, CHILD ABUSE NEGLECT, V110, DOI 10.1016/j.chiabu.2020.104699
   Buckley S., 2012, OVERVIEW DEV INFANTS, V1st
   Cahapay MB, 2022, INT J DEV DISABIL, V68, P395, DOI 10.1080/20473869.2020.1780554
   Can E., 2020, ACIKOGRETIM UYGULAMA, V6, P11
   Cason J, 2012, INT J TELEREHABILITA, V4, P39, DOI [10.5195/IJT.2012.6105, 10.5195/ijt.2012.6105]
   Cebula KR, 2010, J INTELL DISABIL RES, V54, P113, DOI 10.1111/j.1365-2788.2009.01215.x
   Chang G.C., 2020, ARE COUNTRIES ADDRES
   Citil M.., 2019, J SOC POLICY, V19, P61, DOI 10.21560/spcd.v19i46288.453941
   Clark H, 2020, LANCET, V395, P605, DOI 10.1016/S0140-6736(19)32540-1
   Curtiss SL, 2016, TEACH EXCEPT CHILD, V48, P159, DOI 10.1177/0040059915605816
   Diken IH, 2012, INFANT YOUNG CHILD, V25, P346, DOI 10.1097/IYC.0b013e318268541d
   Diken O, 2009, ANK UNIV EGIT BILIM, V10, P41
   Dunst CJ, 2002, J SPEC EDUC, V36, P139
   Er-Sabuncuoglu M, 2010, INT J EARLY CHILD SP, V2, P149
   Fraenkel P, 2020, FAM PROCESS, V59, P847, DOI 10.1111/famp.12570
   Gay L. R.., 2006, EDUC RES-UK, V8th
   Goren A. B., 2015, J HUMAN SOCIAL SCI R, V4, P651
   Gromada A., 2020, INNOCENTI RES BRIEFS, DOI DOI 10.18356/16D757A1-EN
   Guralnick M.J., 2019, EFFECTIVE EARLY INTE
   Hamad CD, 2010, INFANT YOUNG CHILD, V23, P195, DOI 10.1097/IYC.0b013e3181e32d5e
   Hodges C, 2020, EDUCAUSE REV
   Iivari N, 2020, INT J INFORM MANAGE, V55, DOI 10.1016/j.ijinfomgt.2020.102183
   Karaaslan O, 2013, INTELLECT DEV DISAB, V51, P458, DOI 10.1352/1934-9556-51.6.458
   Karaaslan O, 2011, INT J DISABIL DEV ED, V58, P359, DOI 10.1080/1034912X.2011.626611
   Kellar-Guenther Y, 2014, EARLY YEARS, V34, P81, DOI 10.1080/09575146.2013.823382
   Kim JM, 2004, TOP EARLY CHILD SPEC, V24, P31, DOI 10.1177/02711214040240010301
   Landry SH, 2006, DEV PSYCHOL, V42, P627, DOI 10.1037/0012-1649.42.4.627
   Lee SAJ, 2021, CHILD YOUTH SERV REV, V122, DOI 10.1016/j.childyouth.2020.105585
   Longo E, 2020, PHYS OCCUP THER PEDI, V40, P361, DOI 10.1080/01942638.2020.1759947
   MacDonald, 2007, AUTISM DEV DELAYS YO
   Mahmut O., 2020, KASTAMONU UNIV KASTA, V28, P1124, DOI [10.24106/kefdergi.901367, DOI 10.24106/kefdergi.722280]
   Mahoney G, 2003, TOP EARLY CHILD SPEC, V23, P77, DOI 10.1177/02711214030230020301
   Mahoney G, 1999, EARLY CHILD RES Q, V14, P51, DOI 10.1016/S0885-2006(99)80004-0
   Mahoney Gerald, 2006, Downs Syndr Res Pract, V11, P18, DOI 10.3104/perspectives.311
   Malhi P, 2021, INDIAN J PEDIATR, V88, P481, DOI 10.1007/s12098-021-03665-0
   Marshall DT, 2020, PHI DELTA KAPPAN, V102, P46, DOI 10.1177/0031721720970702
   Meadan H, 2017, EXCEPTIONALITY, V25, P253, DOI 10.1080/09362835.2016.1196451
   Meadan H, 2016, J EARLY INTERVENTION, V38, P3, DOI 10.1177/1053815116630327
   Meadan H, 2013, RURAL SPEC EDUC Q, V32, P3, DOI 10.1177/875687051303200302
   Meadan H, 2015, EARLY CHILD DEV CARE, V185, P155, DOI 10.1080/03004430.2014.908866
   Meisels S. J., 2000, HDB EARLY CHILDHOOD, V2nd, P3, DOI DOI 10.1017/CBO9780511529320.003
   Merriam S.B., 2009, QUALITATIVE RES GUID, DOI DOI 10.1177/0741713616671930
   Murphy E, 2012, INT REV RES OPEN DIS, V13, P167, DOI 10.19173/irrodl.v13i1.1057
   Mutlu D., 2015, THESIS
   National Down Syndrome Society [NDSS], 2021, DOWN SYNDROME
   Neece C, 2020, J INTELL DISABIL RES, V64, P739, DOI 10.1111/jir.12769
   Ng B. Y.., 2021, STUD AR POS LEARN EX
   Odom SL, 2003, J SPEC EDUC, V37, P164, DOI 10.1177/00224669030370030601
   Patton MichaelQ., 2002, QUALITATIVE RES EVAL
   Percy WH, 2015, QUAL REP, V20, P76
   Petrocchi S, 2020, FRONT PUBLIC HEALTH, V8, DOI 10.3389/fpubh.2020.587833
   Pino O, 2000, RES DEV DISABIL, V21, P329, DOI 10.1016/S0891-4222(00)00046-9
   Pletcher L. C., 2011, EARLY CHILDHOOD INTE, V2, P1
   Provenzi L, 2021, ACTA PAEDIATR, V110, P194, DOI 10.1111/apa.15636
   Punch K., 2013, INTRO SOCIAL RES QUA
   Rahiem MD., 2020, UNIVERSAL J ED RES, V8, P6124, DOI DOI 10.13189/UJER.2020.082248
   Republic of Turkey Ministry of Family Labor and Social Services [RTMFLSS], 2021, ENG YAS IST B
   Sani-Bozkurt S., 2021, ANKARA U FACULTY ED, P1, DOI [10.21565/ozelegitimdergisi.78611, DOI 10.21565/OZELEGITIMDERGISI.78611]
   Saurabh K, 2020, INDIAN J PEDIATR, V87, P532, DOI 10.1007/s12098-020-03347-3
   Schlesselman LS, 2020, AM J PHARM EDUC, V84, P1042, DOI 10.5688/ajpe8142
   Spiker D., 2011, NEUROCOGNITIVE REHAB, P1
   Spinelli M, 2020, FRONT PSYCHOL, V11, DOI 10.3389/fpsyg.2020.01713
   The Recovery Board, 2009, CONTR GRANT LOAN PRO
   Thompson LA, 2021, JAMA PEDIATR, V175, P105, DOI 10.1001/jamapediatrics.2020.2357
   TINGLEY EC, 1994, J COMMUN DISORD, V27, P135, DOI 10.1016/0021-9924(94)90038-8
   Tohidast SA, 2020, INT J PEDIATR OTORHI, V138, DOI 10.1016/j.ijporl.2020.110262
   Toper O., 2019, INT J PROGR ED, V15, P33, DOI [10.29329/ijpe.2019.215.3, DOI 10.29329/IJPE.2019.215.3]
   Toquero C. M., 2020, ASIAN J DISTANCE ED, V15, P185
[truncated: 3,102,955 more chars]
