# Supplementary material for: How has the COVID-19 pandemic affected young people?—Mapping knowledge structure and research framework by scientometric analysis
Source: Front Public Health. 2022 Dec 2;10:1052727. doi: 10.3389/fpubh.2022.1052727 (PMC9755507; doi:10.3389/fpubh.2022.1052727)
Supplement: Supplementary file 1 [file Data_Sheet_1.ZIP › Raw data available for replication/download_4001_4500.txt]

FN Clarivate Analytics Web of Science
VR 1.0
PT J
AU Gratz, KL
   Tull, MT
   Richmond, JR
   Edmonds, KA
   Scamaldo, KM
   Rose, JP
AF Gratz, Kim L.
   Tull, Matthew T.
   Richmond, Julia R.
   Edmonds, Keith A.
   Scamaldo, Kayla M.
   Rose, Jason P.
TI Thwarted belongingness and perceived burdensomeness explain the
   associations of COVID-19 social and economic consequences to suicide
   risk
SO SUICIDE AND LIFE-THREATENING BEHAVIOR
LA English
DT Article
ID NEEDS QUESTIONNAIRE INQ; UCLA LONELINESS SCALE; PANDEMIC INFLUENZA;
   PSYCHOMETRIC PROPERTIES; INTERPERSONAL THEORY; UNITED-STATES;
   YOUNG-ADULTS; VALIDITY; RELIABILITY; IDEATION
AB Objective The social and economic consequences of COVID-19 and related public health interventions aimed at slowing the spread of the virus have been proposed to increase suicide risk. However, no research has examined these relations. This study examined the relations of two COVID-19 consequences (i.e., stay-at-home orders and job loss) to suicide risk through thwarted belongingness, perceived burdensomeness, and loneliness. Method Online data from a nationwide community sample of 500 adults (mean age = 40) from 45 states were collected between March 27 and April 5, 2020. Participants completed measures assessing thwarted belongingness, perceived burdensomeness, loneliness, and suicide risk, as well as whether they (a) were currently under a stay-at-home order and (b) had experienced a recent job loss due to the pandemic. Results Results revealed a significant indirect relation of stay-at-home order status to suicide risk through thwarted belongingness. Further, whereas recent job loss was significantly correlated with suicide risk, neither the direct relation of job loss to suicide risk (when accounting for their shared relations to perceived burdensomeness) nor the indirect relation through perceived burdensomeness was significant. Conclusions Results highlight the potential benefits of interventions targeting thwarted belongingness and perceived burdensomeness to offset suicide risk during this pandemic.
C1 [Gratz, Kim L.; Tull, Matthew T.; Richmond, Julia R.; Edmonds, Keith A.; Scamaldo, Kayla M.; Rose, Jason P.] Univ Toledo, Dept Psychol, Mail Stop 948,2801 West Bancroft St, Toledo, OH 43606 USA.
RP Gratz, KL (通讯作者)，Univ Toledo, Dept Psychol, Mail Stop 948,2801 West Bancroft St, Toledo, OH 43606 USA.
EM klgratz@aol.com
RI Tull, Matthew/ABD-6066-2020
OI Tull, Matthew/0000-0002-1382-117X; Gratz, Kim/0000-0002-2659-6784
CR Ahmed F, 2018, BMC PUBLIC HEALTH, V18, DOI 10.1186/s12889-018-5446-1
   Buhrmester M, 2011, PERSPECT PSYCHOL SCI, V6, P3, DOI 10.1177/1745691610393980
   Calati R, 2019, J AFFECT DISORDERS, V245, P653, DOI 10.1016/j.jad.2018.11.022
   Capron DW, 2012, DEPRESS ANXIETY, V29, P195, DOI 10.1002/da.20871
   Casler K, 2013, COMPUT HUM BEHAV, V29, P2156, DOI 10.1016/j.chb.2013.05.009
   Centers for Disease Control and Prevention, 2020, COR COVID 19
   Chandler J, 2019, BEHAV RES METHODS, V51, P2022, DOI 10.3758/s13428-019-01273-7
   Chang EC, 2017, J PSYCHOL, V151, P453, DOI 10.1080/00223980.2017.1314928
   Chen WC, 2011, J INFECTION, V62, P200, DOI 10.1016/j.jinf.2011.01.007
   Chu C, 2017, PSYCHOL BULL, V143, P1313, DOI 10.1037/bul0000123
   Classen TJ, 2012, HEALTH ECON, V21, P338, DOI 10.1002/hec.1719
   Cukrowicz KC, 2011, PSYCHOL AGING, V26, P331, DOI 10.1037/a0021836
   DANZIGER R, 1994, SOC SCI MED, V39, P905, DOI 10.1016/0277-9536(94)90203-8
   Dong ES, 2020, LANCET INFECT DIS, V20, P533, DOI 10.1016/S1473-3099(20)30120-1
   Galea S, 2020, JAMA INTERN MED, V180, P817, DOI 10.1001/jamainternmed.2020.1562
   Gandy A., 2020, REPORT 13 ESTIMATING, DOI [10.25561/77731, DOI 10.25561/77731]
   Gasparini R, 2012, HUM VACC IMMUNOTHER, V8, P21, DOI 10.4161/hv.8.1.17622
   Hallensleben N, 2016, J AFFECT DISORDERS, V195, P191, DOI 10.1016/j.jad.2016.01.045
   Hauser DJ, 2016, BEHAV RES METHODS, V48, P400, DOI 10.3758/s13428-015-0578-z
   Hayes A.F., 2018, J EDUC MEAS, V2nd
   Hill RM, 2015, SUICIDE LIFE-THREAT, V45, P302, DOI 10.1111/sltb.12129
   Jackson C, 2014, PLOS ONE, V9, DOI 10.1371/journal.pone.0097297
   Joiner TE, 2002, BEHAV RES THER, V40, P471, DOI 10.1016/S0005-7967(01)00017-1
   Joiner TE, 2012, CURR DIR PSYCHOL SCI, V21, P342, DOI 10.1177/0963721412454873
   Kennedy R, 2018, SHAPE SOLUTIONS MTUR, DOI [10.2139/ssrn.3272468, DOI 10.2139/SSRN.3272468]
   Kraemer HC, 2001, AM J PSYCHIAT, V158, P848, DOI 10.1176/appi.ajp.158.6.848
   Li WJ, 2020, DEATH STUD, V44, P450, DOI 10.1080/07481187.2019.1578305
   Linton NM, 2020, J CLIN MED, V9, DOI 10.3390/jcm9020538
   Lu RJ, 2020, LANCET, V395, P565, DOI 10.1016/S0140-6736(20)30251-8
   Marty MA, 2012, J CLIN PSYCHOL, V68, P1008, DOI 10.1002/jclp.21877
   Meltzer MI, 1999, EMERG INFECT DIS, V5, P659, DOI 10.3201/eid0505.990507
   Mervosh, 2020, NEW YORK TIMES
   Metalsky GI, 1997, COGNITIVE THER RES, V21, P359, DOI 10.1023/A:1021882717784
   Milner A, 2014, AUST NZ J PSYCHIAT, V48, P333, DOI 10.1177/0004867414521502
   Montemurro N, 2020, BRAIN BEHAV IMMUN, V87, P23, DOI 10.1016/j.bbi.2020.03.032
   Oyesanya M, 2015, WORLD J PSYCHIATR, V5, P243, DOI 10.5498/wjp.v5.i2.243
   Preacher KJ, 2008, BEHAV RES METHODS, V40, P879, DOI 10.3758/BRM.40.3.879
   Qualls N, 2017, MMWR RECOMM REP, V66, P1, DOI 10.15585/mmwr.rr6601a1
   Reger MA, 2020, JAMA PSYCHIAT, V77, P1093, DOI 10.1001/jamapsychiatry.2020.1060
   RUSSELL D, 1980, J PERS SOC PSYCHOL, V39, P472, DOI 10.1037/0022-3514.39.3.472
   Russell DW, 1996, J PERS ASSESS, V66, P20, DOI 10.1207/s15327752jpa6601_2
   Shereen MA, 2020, J ADV RES, V24, P91, DOI 10.1016/j.jare.2020.03.005
   Shrestha SS, 2011, CLIN INFECT DIS, V52, pS75, DOI 10.1093/cid/ciq012
   Stickley A, 2016, J AFFECT DISORDERS, V197, P81, DOI 10.1016/j.jad.2016.02.054
   Stravynski A, 2001, SUICIDE LIFE-THREAT, V31, P32, DOI 10.1521/suli.31.1.32.21312
   Szucs T, 1999, J ANTIMICROB CHEMOTH, V44, P11, DOI 10.1093/jac/44.suppl_2.11
   Thakkar N, 2020, SOCIAL DISTANCING MO
   Thunstrom L, 2020, J BENEFIT-COST ANAL, V11, P179, DOI 10.1017/bca.2020.12
   Van Orden KA, 2012, PSYCHOL ASSESSMENT, V24, P197, DOI 10.1037/a0025358
   Van Orden KA, 2010, PSYCHOL REV, V117, P575, DOI 10.1037/a0018697
   Wang CY, 2020, INT J ENV RES PUB HE, V17, DOI 10.3390/ijerph17072459
   WHO, 2020, ROLL UPD COR DIS COV
   Zhou P, 2020, NATURE, V579, P270, DOI 10.1038/s41586-020-2012-7
NR 53
TC 46
Z9 47
U1 3
U2 18
PU WILEY
PI HOBOKEN
PA 111 RIVER ST, HOBOKEN 07030-5774, NJ USA
SN 0363-0234
EI 1943-278X
J9 SUICIDE LIFE-THREAT
JI Suicide Life-Threat. Behav.
PD DEC
PY 2020
VL 50
IS 6
BP 1140
EP 1148
DI 10.1111/sltb.12654
EA JUL 2020
PG 9
WC Psychiatry; Psychology, Multidisciplinary
WE Social Science Citation Index (SSCI)
SC Psychiatry; Psychology
GA PF7OZ
UT WOS:000548215200001
PM 32589811
OA Green Published
DA 2022-11-04
ER

PT J
AU Banks, Sa
   von Koppen, M
AF Banks, Sarah
   von Koeppen, Marilena
TI Ethical Issues for Practice and Research in Congregate Settings During
   the Covid-19 Pandemic: Cases and Commentaries
SO ETHICS AND SOCIAL WELFARE
LA English
DT Article
DE Ethics; Covid-19; congregate settings; social work; participatory action
   research; professional responsibility; moral regret
AB This paper comprises two cases illustrating ethical challenges experienced by people working with residents and staff in congregate settings (residential homes) during Covid-19. In congregate settings restrictions were more stringent due to residents' vulnerability and high risks of the virus spreading. In the first case, a UK social worker recounts his proactive advocacy on behalf of a young woman living in residential care, enabling easing of some restrictions for her. In the second case, a German researcher discusses how limits on entering nursing homes resulted in postponing and then ending a participatory research project, with the researcher regretting loss of contact with a home. Following each case is a commentary from an outsider's perspective. Both authors foreground their responsibilities to care about people facing difficult circumstances and to take action for change. This suggests that situated approaches to ethics, focussing on particular people, roles and relationships in context (such as the ethics of care and virtue ethics) are helpful in understanding the ethical challenges described. The cases illustrate the extra cognitive and practical effort required to engage in ethical reflection on the implications of new circumstances, in which taken-for-granted ways of being, thinking and acting are difficult or impossible.
C1 [Banks, Sarah] Univ Durham, Dept Sociol, 29 Old Elvet, Durham DH1 3HN, England.
   [von Koeppen, Marilena] Fulda Univ Appl Sci, Dept Nursing & Hlth, Fulda, Germany.
RP Banks, Sa (通讯作者)，Univ Durham, Dept Sociol, 29 Old Elvet, Durham DH1 3HN, England.
EM s.j.banks@durham.ac.uk
FU Durham Unversity through the Economic and Social Research Council Impact
   Acceleration Account [ES/T501888/1]
FX The first case was submitted as part of a survey on ethical challenges
   for social workers during Covid-19 conducted by the Social Work Ethics
   Research Partnership in May 2020 (see Banks et al. 2020). Thanks to the
   social worker who gave permission for it to be published (anonymously
   for reasons of professional confidentiality) in this journal. The
   research was funded by Durham Unversity through the Economic and Social
   Research Council Impact Acceleration Account (reference ES/T501888/1).
   The second case was written in response to a call via the Ethics Working
   Group of the International Collaboration on Participatory Health
   Research in June 2021.
CR Abma T., 2019, PARTICIPATORY RES HL
   Banks S., 2019, ETHICS PARTICIPATORY, P1
   Banks S, 2020, INT SOC WORK, V63, P569, DOI 10.1177/0020872820949614
   Wallace R.Jay., 2013, VIEW HERE AFFIRMATIO
NR 4
TC 2
Z9 2
U1 1
U2 2
PU ROUTLEDGE JOURNALS, TAYLOR & FRANCIS LTD
PI ABINGDON
PA 2-4 PARK SQUARE, MILTON PARK, ABINGDON OX14 4RN, OXON, ENGLAND
SN 1749-6535
EI 1749-6543
J9 ETHICS SOC WELF
JI Ethics Soc. Welf.
PD JUL 3
PY 2021
VL 15
IS 3
BP 328
EP 335
DI 10.1080/17496535.2021.1961367
PG 8
WC Social Work
WE Emerging Sources Citation Index (ESCI)
SC Social Work
GA TY1YA
UT WOS:000683580900007
OA Green Accepted, hybrid
DA 2022-11-04
ER

PT J
AU Lo Moro, G
   Sinigaglia, T
   Bert, F
   Savatteri, A
   Gualano, MR
   Siliquini, R
AF Lo Moro, Giuseppina
   Sinigaglia, Tiziana
   Bert, Fabrizio
   Savatteri, Armando
   Gualano, Maria Rosaria
   Siliquini, Roberta
TI Reopening Schools during the COVID-19 Pandemic: Overview and Rapid
   Systematic Review of Guidelines and Recommendations on Preventive
   Measures and the Management of Cases
SO INTERNATIONAL JOURNAL OF ENVIRONMENTAL RESEARCH AND PUBLIC HEALTH
LA English
DT Review
DE COVID-19; schools; reopening; prevention and control
AB Given the limited evidence of school closure effectiveness in containing the pandemic and the consequences for young people, reopening schools with appropriate measures is essential. This overview aimed to describe the main measures planned for the 2020-2021 academic year within the WHO European Region. A rapid systematic review of scientific databases was also performed. The websites of the government, Ministry of Health, and Ministry of Education of European Region countries were searched through 1 October for official documents about the prevention and management of suspected cases/confirmed cases in primary and secondary schools. To find further suggestions, a rapid systematic review was conducted through 20 October searching Pubmed, Scopus, and Embase. There were 23 official documents. France, Luxembourg, Malta, Ireland, Italy, Portugal, the UK, Spain, and San Marino were considered. Performing the rapid review, 855 records were identified and 7 papers were finally selected. The recommendations mostly agreed. However, there was no consensus on the criteria for the return to school of students that tested positive, and the flexibility between attendance at school and remote education for high-risk children often varied. School closure was commonly considered as the very last resort for COVID-19 control. Studies are required to evaluate the impact of different recommendations during this autumn term.
C1 [Lo Moro, Giuseppina; Sinigaglia, Tiziana; Bert, Fabrizio; Savatteri, Armando; Gualano, Maria Rosaria; Siliquini, Roberta] Univ Turin, Dept Publ Hlth Sci & Paediat, I-10126 Turin, Italy.
   [Bert, Fabrizio; Siliquini, Roberta] AOU City Hlth & Sci Turin, I-10126 Turin, Italy.
RP Bert, F (通讯作者)，Univ Turin, Dept Publ Hlth Sci & Paediat, I-10126 Turin, Italy.; Bert, F (通讯作者)，AOU City Hlth & Sci Turin, I-10126 Turin, Italy.
EM giuseppina.lomoro@unito.it; tiziana.sinigaglia@unito.it;
   fabrizio.bert@unito.it; armando.savatteri@unito.it;
   mariarosaria.gualano@unito.it; roberta.siliquini@unito.it
RI Moro, Giuseppina Lo/AAQ-4179-2020
OI Moro, Giuseppina Lo/0000-0002-9472-3263; Savatteri,
   Armando/0000-0002-2234-108X
CR [Anonymous], 2020, LIN GUID LANN SCOL 2
   Baron EJ, 2020, J PUBLIC ECON, V190, DOI 10.1016/j.jpubeco.2020.104258
   Bonell C, 2020, HEALTH PLACE, V64, DOI 10.1016/j.healthplace.2020.102398
   Chen Xuyu, 2020, Int J Environ Res Public Health, V17, DOI 10.3390/ijerph17082893
   Cohen R, 2020, ARCH PEDIATRIE, V27, P388, DOI 10.1016/j.arcped.2020.09.001
   Consejo Interterritorial Sistema Nacional de Salud, 2020, AC CONS INT SIST NAC
   Consiglio Superiore della Pubblica Istruzione (Italy), 2020, PAR CSPI SCHEM ORD R
   Department for Education (UK), GUID FULL OP SCH
   Department for Education (UK), 2020, WHAT DO PUP DISPL SY
   DirecAo-Geral da Saude DirecAo-Geral da EducacAo (Portugal), 2020, OR REAL REG PRES AUL
   Downes KJ, 2020, J PEDIAT INF DIS SOC, V9, P551, DOI 10.1093/jpids/piaa095
   ECDC, DAT COUNTR RESP MEAS
   Ehrhardt J, 2020, Euro Surveill, V25, DOI 10.2807/1560-7917.ES.2020.25.36.2001587
   European Centre for Disease Prevention and Control (ECDC), 2020, COUNCIL NEWSPAPER
   Ghate S., 2020, INDIAN PEDIATR, V12
   Gobierno de Espana, 2020, MED SAN SEG AD BUQ P
   Hamilton J, 2020, PEDIATR PULM, V55, P2502, DOI 10.1002/ppul.24973
   Hamilton JL, 2021, J PEDIATR NURS, V57, P85, DOI 10.1016/j.pedn.2020.07.010
   Health Service Executive Health Protection Office of the Clinical Director, 2020, SCH PATHW COVID 19 P
   Hoffman JA, 2020, WORLD MED HEALTH POL, V12, P300, DOI 10.1002/wmh3.365
   Imran N, 2020, PAK J MED SCI, V36, P1106, DOI 10.12669/pjms.36.5.3088
   ISS Ministero della Salute Ministero dell'Istruzione INAIL Fondazione Bruno Kessler Regione Emilia-Romagna Regione Veneto (Italy), 2020, 582020 ISS INAIL MIN
   Johansen TB, 2020, EUROSURVEILLANCE, V25, P8, DOI 10.2807/1560-7917.ES.2020.25.22.2000921
   Kampe EOI, 2020, EUROSURVEILLANCE, V25, P2, DOI 10.2807/1560-7917.ES.2020.25.38.2001645
   Khangura S, 2012, SYST REV, V1, DOI 10.1186/2046-4053-1-10
   Kroshus E, 2020, JAMA PEDIATR, V174, P1093, DOI 10.1001/jamapediatrics.2020.3864
   Larcher V, 2020, ARCH DIS CHILD, V105, P1192, DOI 10.1136/archdischild-2020-320040
   Lee J, 2020, LANCET CHILD ADOLESC, V4, P421, DOI 10.1016/S2352-4642(20)30109-7
   Li X, 2020, J GLOB HEALTH, V10, DOI 10.7189/jogh.10.011101
   Ministere de L'Education Nationale, 2020, SUSP CONF CAS COVID
   Ministere de L'Education Nationale de L'enfance et de la Jeunesse (Luxembourg), DISP RENTR SCOL 2020
   Ministere de L'Education Nationale de L'enfance et de la Jeunesse (Luxembourg), 2020, MIN CHANCH FIR VIR M
   Ministere de L'Education Nationale de la Jeunesse et des Sports (France), 2020, PROT SAN EC ET SCOL
   Ministerio de Sanidad (Spain), 2020, DOC TECN GUIA ACT AN
   Ministero dell'Istruzione (Italy), 2020, PROT INT GAR AVV ANN
   Office of the Deputy Prime Minister Ministry for Health (Malta), 2020, ADV GUID ED SECT REO
   Orscheln RC, 2021, J PEDIATR-US, V229, P275, DOI 10.1016/j.jpeds.2020.09.060
   Ouzzani M, 2016, SYST REV-LONDON, V5, DOI 10.1186/s13643-016-0384-4
   Presidenza del Consiglio dei Ministri Dipartimento di Protezione Civile (Italy), 2020, DOC TECN SULL RIM MI
   Servico Nacional de Saude DirecAo-Geral da Saude (Portugal), 2020, REF ESC CONTR TRANSM
   Simon A, 2020, GMS HYG INFECT CONTR, V15, DOI 10.3205/dgkh000357
   Smith LE, 2020, BMJ PAEDIATR OPEN, V4, DOI 10.1136/bmjpo-2020-000825
   Stein-Zamir C, 2020, EUROSURVEILLANCE, V25, P2, DOI 10.2807/1560-7917.ES.2020.25.29.2001352
   The Department of Education and Skills (Ireland), 2020, REOP OUR SCH ROADM F
   The Health Commission, 2020, NOT ISS TECHN PLAN C
   Tricco A.C., 2017, RAPID REV STRENGTHEN
   UNESCO, GLOB MON SCH CLOS CA
   Viner RM, 2020, LANCET CHILD ADOLESC, V4, P397, DOI 10.1016/S2352-4642(20)30095-X
   Vogel G, 2020, ITS BEEN SO SO SURRE
   WHO UNESCO UNICEF, 2020, CONS SCHOOLR PUBL HL
   World health Organization (WHO), REG OFF EUR COUNTR
   World Health Organization (WHO), COR DIS COVID 19 WEE
   Yonker LM, 2020, J PEDIATR-US, V227, P45, DOI 10.1016/j.jpeds.2020.08.037
NR 53
TC 13
Z9 15
U1 1
U2 7
PU MDPI
PI BASEL
PA ST ALBAN-ANLAGE 66, CH-4052 BASEL, SWITZERLAND
EI 1660-4601
J9 INT J ENV RES PUB HE
JI Int. J. Environ. Res. Public Health
PD DEC
PY 2020
VL 17
IS 23
AR 8839
DI 10.3390/ijerph17238839
PG 22
WC Environmental Sciences; Public, Environmental & Occupational Health
WE Science Citation Index Expanded (SCI-EXPANDED); Social Science Citation Index (SSCI)
SC Environmental Sciences & Ecology; Public, Environmental & Occupational
   Health
GA PD1ZP
UT WOS:000597492000001
PM 33261208
OA Green Published, gold
DA 2022-11-04
ER

PT J
AU Menard, AD
   Soucie, K
   Freeman, LA
   Ralph, JL
AF Menard, Amy Dana
   Soucie, Kendall
   Freeman, Laurie A.
   Ralph, Jody L.
TI "My problems aren't severe enough to seek help": Stress levels and use
   of mental health supports by Canadian hospital employees during the
   COVID-19 pandemic
SO HEALTH POLICY
LA English
DT Article
DE COVID-19; Health personnel; Health policy; Hospitals; Mental health
ID DEPRESSION
AB Due to the unique set of stressors associated with the COVID-19 pandemic, healthcare workers in acute care settings may be facing elevated rates of mental health symptomatology. The purpose of this study was to assess levels of depression, anxiety, and stress in a sample of healthcare employees working in hospitals and their use of formal and informal mental health supports. Data was gathered over a three-week period in December 2020 as COVID cases began to rise sharply in Ontario, Canada. Results from an online survey of 650 healthcare employees suggested that overall levels of depression, anxiety, and stress were mild. However, a significant minority of participants reported severe or extremely severe levels of depression (14.4%), anxiety (21.8%), and stress (13.5%). Levels of distress were higher among women, younger participants, those who did not work directly with COVID+ patients, and those who were redeployed. Use of formal mental health supports (e.g., Employee Assistance Plans, teletherapy) was very low (<10%), with the most frequently-reported reason for not using supports being "problems not severe enough to require this service". Implications are considered for healthcare policy decisions as hospital systems attempt to address the mental health needs of their employees. (C) 2022 Elsevier B.V. All rights reserved.
C1 [Menard, Amy Dana] Univ Windsor, Dept Psychol, 401 Sunset Ave,Chrysler Hall South, Windsor, ON N9B 3P4, Canada.
   Univ Windsor, Fac Nursing, 401 Sunset Ave, Windsor, ON N9B 3P4, Canada.
RP Menard, AD (通讯作者)，Univ Windsor, Dept Psychol, 401 Sunset Ave,Chrysler Hall South, Windsor, ON N9B 3P4, Canada.
EM Dana.menard@uwindsor.ca
RI Freeman, Laurie A/AAC-1696-2021
FU WE-SPARK Health Institute; University of Windsor
FX This study was funded by the WE-SPARK Health Institute and the
   University of Windsor. Neither the WE-SPARK Health Institute nor the
   University of Windsor had any involvement in study design, in the
   collection, analysis or interpretation of dating, in writing the report
   or in the decision to submit this article for publication.
CR Adams JG, 2020, JAMA-J AM MED ASSOC, V323, P1439, DOI 10.1001/jama.2020.3972
   Cai HZ, 2020, MED SCI MONITOR, V26, DOI 10.12659/MSM.924171
   Chew NWS, 2020, BRAIN BEHAV IMMUN, V88, P559, DOI 10.1016/j.bbi.2020.04.049
   Du J, 2020, GEN HOSP PSYCHIAT, V67, P144, DOI 10.1016/j.genhosppsych.2020.03.011
   Gomez R, 2014, ASSESSMENT, V21, P418, DOI 10.1177/1073191113514106
   Greenberg N, 2020, BMJ-BRIT MED J, V368, DOI 10.1136/bmj.m1211
   Havaei F, 2021, HEALTHCARE-BASEL, V9, DOI 10.3390/healthcare9010084
   Kang Y, 2020, INT NURS REV, V67, P445, DOI 10.1111/inr.12644
   Keppel G., 2004, DESIGN ANAL RES HDB, V4th
   Krishnamoorthy Y, 2020, PSYCHIAT RES, V293, DOI 10.1016/j.psychres.2020.113382
   Lefevre H, 2021, J PAIN SYMPTOM MANAG, V61, P416, DOI 10.1016/j.jpainsymman.2020.09.023
   Li ZY, 2020, BRAIN BEHAV IMMUN, V88, P916, DOI 10.1016/j.bbi.2020.03.007
   Litam SDA, 2021, TRAUMATOLOGY, V27, P14, DOI 10.1037/trm0000290
   Liu Q, 2020, LANCET GLOB HEALTH, V8, pE790, DOI 10.1016/S2214-109X(20)30204-7
   LOVIBOND PF, 1995, BEHAV RES THER, V33, P335, DOI 10.1016/0005-7967(94)00075-U
   Luceno-Moreno L, 2020, INT J ENV RES PUB HE, V17, DOI 10.3390/ijerph17155514
   McFee RB, 2020, DM-DIS MON, V66, DOI 10.1016/j.disamonth.2020.101061
   Muller AE, 2020, PSYCHIAT RES, V293, DOI 10.1016/j.psychres.2020.113441
   Novacek DM, 2020, PSYCHOL TRAUMA-US, V12, P449, DOI 10.1037/tra0000796
   Pappa S, 2020, BRAIN BEHAV IMMUN, V88, P901, DOI [10.1016/j.bbi.2020.05.026, 10.1016/j.bbi.2020.11.023]
   Prazeres F, 2021, INT J ENV RES PUB HE, V18, DOI 10.3390/ijerph18010220
   Ripp J, ACAD MED, V2020, DOI [10.1097/ACM.0 0 00000000003414doi: 10.1097/ACM.0 0 0 0000000003414, DOI 10.1097/ACM.0000000000003414DOI:10.1097/ACM.0000000000003414]
   Salari N, 2020, HUM RESOUR HEALTH, V18, DOI 10.1186/s12960-020-00544-1
   Shaukat N, 2020, INT J EMERG MED, V13, DOI 10.1186/s12245-020-00299-5
   Shimizu K, 2022, INT J HEALTH POLICY, V11, P720, DOI 10.34172/ijhpm.2020.184
   Smith PM, 2021, CAN J PSYCHIAT, V66, P17, DOI 10.1177/0706743720961729
   Wang H, 2020, NURS ETHICS, V27, P1490, DOI 10.1177/0969733020934146
   Warburton M., 2020, REUTERS 1112
   Wu WZ, 2020, J MED VIROL, V92, P1962, DOI 10.1002/jmv.25914
   Zhan MK, 2020, NEW ENGL J MED, V382, P2267, DOI 10.1056/NEJMc2005696
NR 30
TC 7
Z9 7
U1 1
U2 4
PU ELSEVIER IRELAND LTD
PI CLARE
PA ELSEVIER HOUSE, BROOKVALE PLAZA, EAST PARK SHANNON, CO, CLARE, 00000,
   IRELAND
SN 0168-8510
EI 1872-6054
J9 HEALTH POLICY
JI Health Policy
PD FEB
PY 2022
VL 126
IS 2
BP 106
EP 111
DI 10.1016/j.healthpol.2022.01.002
PG 6
WC Health Care Sciences & Services; Health Policy & Services
WE Science Citation Index Expanded (SCI-EXPANDED); Social Science Citation Index (SSCI)
SC Health Care Sciences & Services
GA YQ4GF
UT WOS:000749267700004
PM 35033361
OA Green Submitted, Bronze, Green Published
DA 2022-11-04
ER

PT J
AU Rousset, S
   Favaro, E
   Giordano, L
   Piccinelli, C
   Senore, C
   Ferrante, G
AF Rousset, Stefano
   Favaro, Enrica
   Giordano, Livia
   Piccinelli, Cristiano
   Senore, Carlo
   Ferrante, Gianluigi
TI Prevalence of post-traumatic stress disorder (PTSD) symptoms in a sample
   of Italian citizens during the first COVID-19 pandemic wave: a
   cross-sectional survey
SO EPIDEMIOLOGIA & PREVENZIONE
LA English
DT Article
DE COVID-19; mental health; quarantine; post-traumatic stress disorder
ID PSYCHOLOGICAL DISTRESS; PHYSICAL-ACTIVITY; EPIDEMIOLOGY; POPULATION;
   EXERCISE; IMPACT
AB OBJECTIVES: to assess the prevalence of post-traumatic stress disorder (PTSD) symptoms in a sample of Italian citizens during the first COVID-19 pandemic wave and its association with sociodemographic characteristics, housing conditions, and lifestyles modifications.
   DESIGN: cross-sectional survey.
   SETTING AND PARTICIPANTS: between 21st April and 7th June 2020, a self-administered online questionnaire aiming at investigating mental well-being and lifestyle habits during the lockdown period was disseminated online. Respondents were recruited through a snowball sampling.
   MAIN OUTCOME MEASURES: PTSD symptoms were assessed using a validated screening tool, the SPAN (Startle, Physiological arousal, Anger, Numbness) questionnaire.
   RESULTS: the study population is composed of 6,687 participants, of whom 71.5% were females. The mean age of the sample was 48.7 years. Globally, 43.8% of the participants reported symptoms of PTSD, especially females. PTSD prevalence showed a decreasing trend across age groups. The likelihood of PTSD symptoms was higher among those who increased alcohol consumption, decreased physical activity, and experienced restless sleep.
   CONCLUSIONS: a high prevalence of PTSD symptoms emerged from this survey, especially among women and younger subjects. Preventive strategies should be implemented to protect the mental health of the most vulnerable citizens in a period of emergency.
C1 [Rousset, Stefano; Giordano, Livia; Piccinelli, Cristiano; Senore, Carlo; Ferrante, Gianluigi] CPO AOU Citta Salute & Sci, SSD Epidemiol & Screening, Turin, Italy.
   [Favaro, Enrica] ASL TO3, Serv Sovrazonale Epidemiol, Regione Piemonte, Grugliasco, Italy.
RP Rousset, S (通讯作者)，CPO AOU Citta Salute & Sci, SSD Epidemiol & Screening, Turin, Italy.
EM stefano.rousset@unito.it
RI Ferrante, Gianluigi/K-3274-2018
OI Ferrante, Gianluigi/0000-0003-0182-4506
CR American Psychiatric Association, 2013, DIAGNOSTIC STAT MANU, V5th, DOI DOI 10.1176/APPI.BOOKS.9780890425596
   Barros Aluisio J D, 2003, BMC Med Res Methodol, V3, P21, DOI 10.1186/1471-2288-3-21
   Bonichini S, 2021, INT J ENV RES PUB HE, V18, DOI 10.3390/ijerph18084385
   Bonsaksen T, 2020, INT J ENV RES PUB HE, V17, DOI 10.3390/ijerph17249210
   Bridgland VME, 2021, PLOS ONE, V16, DOI 10.1371/journal.pone.0240146
   Brivio E, 2021, BMC PUBLIC HEALTH, V21, DOI 10.1186/s12889-021-11168-y
   Brooks SK, 2020, LANCET, V395, P912, DOI [10.1016/S0140-6736(20)30460-8, 10.1016/S0140-6736(20)30460-8.]
   Cenat JM, 2021, PSYCHIAT RES, V295, DOI 10.1016/j.psychres.2020.113599
   Christiansen DM, 2020, CURR PSYCHIAT REP, V22, DOI 10.1007/s11920-020-1140-y
   El-Solh AA, 2018, CHEST, V154, P427, DOI 10.1016/j.chest.2018.04.007
   Gilpin NW, 2017, GENES BRAIN BEHAV, V16, P15, DOI 10.1111/gbb.12349
   Gualano MR, 2020, INT J ENV RES PUB HE, V17, DOI 10.3390/ijerph17134779
   Guessoum SB, 2020, PSYCHIAT RES, V291, DOI 10.1016/j.psychres.2020.113264
   Hall KS, 2015, EPIDEMIOL REV, V37, P103, DOI 10.1093/epirev/mxu011
   Hegberg NJ, 2019, FRONT PSYCHIATRY, V10, DOI 10.3389/fpsyt.2019.00133
   Hughes KC, 2011, EXPERT REV NEUROTHER, V11, P275, DOI 10.1586/ERN.10.198
   Jalloh MF, 2018, BMJ GLOB HEALTH, V3, DOI 10.1136/bmjgh-2017-000471
   Kilpatrick DG, 2013, J TRAUMA STRESS, V26, P537, DOI 10.1002/jts.21848
   Lahav Y, 2020, J AFFECT DISORDERS, V277, P129, DOI 10.1016/j.jad.2020.07.141
   Liang LL, 2020, PSYCHIAT QUART, V91, P841, DOI 10.1007/s11126-020-09744-3
   Liu CH, 2020, PSYCHIAT RES, V290, DOI 10.1016/j.psychres.2020.113172
   Liu NQ, 2020, PSYCHIAT RES, V287, DOI 10.1016/j.psychres.2020.112921
   Maher MJ, 2006, CNS DRUGS, V20, P567, DOI 10.2165/00023210-200620070-00003
   McCall CA, 2019, SLEEP, V42, DOI 10.1093/sleep/zsz179
   Meltzer-Brody S, 1999, PSYCHIAT RES, V88, P63, DOI 10.1016/S0165-1781(99)00070-0
   Mikkelsen K, 2017, MATURITAS, V106, P48, DOI 10.1016/j.maturitas.2017.09.003
   Mouthaan J, 2014, PLOS ONE, V9, DOI 10.1371/journal.pone.0097183
   Peng EYC, 2010, J FORMOS MED ASSOC, V109, P524, DOI 10.1016/S0929-6646(10)60087-3
   Rogers JP, 2020, LANCET PSYCHIAT, V7, P611, DOI 10.1016/S2215-0366(20)30203-0
   Rosenbaum S, 2015, PSYCHIAT RES, V230, P130, DOI 10.1016/j.psychres.2015.10.017
   Sanchez-Gomez M, 2021, INT J ENV RES PUB HE, V18, DOI 10.3390/ijerph18147422
   Seedat S, 2005, CNS DRUGS, V19, P411, DOI 10.2165/00023210-200519050-00004
   Smith NDL, 2018, ALCOHOL RES-CURR REV, V39, P113
   Soni M, 2013, NEUROBIOL LEARN MEM, V104, P32, DOI 10.1016/j.nlm.2013.04.003
   Spoont MR, 2015, JAMA-J AM MED ASSOC, V314, P501, DOI 10.1001/jama.2015.7877
   Straus E, 2018, ALCOHOL RES-CURR REV, V39, P121
   Tolin DF, 2006, PSYCHOL BULL, V132, P959, DOI 10.1037/0033-2909.132.6.959
   Whitworth JW, 2017, GEN HOSP PSYCHIAT, V49, P56, DOI 10.1016/j.genhosppsych.2017.06.012
   WHO, 2020, DIS CONS COVID 19 OU, DOI DOI 10.1016/J.PSYM.2020.07.005
   Wu KK, 2005, EMERG INFECT DIS, V11, P1297, DOI 10.3201/eid1108.041083
   Xiong JQ, 2020, J AFFECT DISORDERS, V277, P55, DOI 10.1016/j.jad.2020.08.001
   Zhang LQ, 2021, PSYCHIAT INVEST, V18, P426, DOI 10.30773/pi.2020.0458
NR 42
TC 0
Z9 0
U1 1
U2 4
PU INFERENZE SCARL
PI MILANO
PA VIA RICCIARELLI N 29, MILANO, 20148, ITALY
SN 1120-9763
EI 2385-1937
J9 EPIDEMIOL PREV
JI Epidemiol. Prev.
PD NOV-DEC
PY 2021
VL 45
IS 6
BP 552
EP 558
DI 10.19191/EP21.6.094
PG 7
WC Public, Environmental & Occupational Health
WE Science Citation Index Expanded (SCI-EXPANDED); Social Science Citation Index (SSCI)
SC Public, Environmental & Occupational Health
GA YA5AU
UT WOS:000738346500052
PM 34711043
DA 2022-11-04
ER

PT J
AU Wilke, J
   Mohr, L
   Tenforde, AS
   Edouard, P
   Fossati, C
   Gonzalez-Gross, M
   Ramirez, CS
   Laino, F
   Tan, BE
   Pillay, JD
   Pigozzi, F
   Jimenez-Pavon, D
   Novak, B
   Jaunig, J
   Zhang, M
   van Poppel, M
   Heidt, C
   Willwacher, S
   Yuki, G
   Lieberman, DE
   Vogt, L
   Verhagen, E
   Hespanhol, L
   Hollander, K
AF Wilke, Jan
   Mohr, Lisa
   Tenforde, Adam S.
   Edouard, Pascal
   Fossati, Chiara
   Gonzalez-Gross, Marcela
   Sanchez Ramirez, Celso
   Laino, Fernando
   Tan, Benedict
   Pillay, Julian David
   Pigozzi, Fabio
   Jimenez-Pavon, David
   Novak, Bernhard
   Jaunig, Johannes
   Zhang, Mandy
   van Poppel, Mireille
   Heidt, Christoph
   Willwacher, Steffen
   Yuki, Gustavo
   Lieberman, Daniel E.
   Vogt, Lutz
   Verhagen, Evert
   Hespanhol, Luiz
   Hollander, Karsten
TI A Pandemic within the Pandemic? Physical Activity Levels Substantially
   Decreased in Countries Affected by COVID-19
SO INTERNATIONAL JOURNAL OF ENVIRONMENTAL RESEARCH AND PUBLIC HEALTH
LA English
DT Article
DE coronavirus; health; exercise; guidelines
ID ENERGY-EXPENDITURE; HEALTH; MORTALITY; EXERCISE; MODERATE
AB Governments have restricted public life during the COVID-19 pandemic, inter alia closing sports facilities and gyms. As regular exercise is essential for health, this study examined the effect of pandemic-related confinements on physical activity (PA) levels. A multinational survey was performed in 14 countries. Times spent in moderate-to-vigorous physical activity (MVPA) as well as in vigorous physical activity only (VPA) were assessed using the Nordic Physical Activity Questionnaire (short form). Data were obtained for leisure and occupational PA pre- and during restrictions. Compliance with PA guidelines was calculated based on the recommendations of the World Health Organization (WHO). In total, n = 13,503 respondents (39 +/- 15 years, 59% females) were surveyed. Compared to pre-restrictions, overall self-reported PA declined by 41% (MVPA) and 42.2% (VPA). Reductions were higher for occupational vs. leisure time, young and old vs. middle-aged persons, previously more active vs. less active individuals, but similar between men and women. Compared to pre-pandemic, compliance with WHO guidelines decreased from 80.9% (95% CI: 80.3-81.7) to 62.5% (95% CI: 61.6-63.3). Results suggest PA levels have substantially decreased globally during the COVID-19 pandemic. Key stakeholders should consider strategies to mitigate loss in PA in order to preserve health during the pandemic.
C1 [Wilke, Jan; Mohr, Lisa; Vogt, Lutz] Goethe Univ Frankfurt, Dept Sports Med, D-60488 Frankfurt, Germany.
   [Tenforde, Adam S.; Hollander, Karsten] Harvard Med Sch, Dept Phys Med & Rehabil, Spaulding Rehabil Hosp, Charlestown, MA 02129 USA.
   [Edouard, Pascal] Univ Jean Monnet, Inter Univ Lab Human Movement Sci, F-42000 St Etienne, France.
   [Edouard, Pascal] Univ Hosp St Etienne, Dept Clin & Exercise Physiol, Sports Med Unity, Fac Med, F-42055 St Etienne, France.
   [Fossati, Chiara; Pigozzi, Fabio] Univ Rome Foro Italico, Dept Movement Human & Hlth Sci, I-00135 Rome, Italy.
   [Gonzalez-Gross, Marcela] Univ Politecn Madrid, Dept Hlth & Human Performance, ImFine Res Grp, Madrid 28040, Spain.
   [Gonzalez-Gross, Marcela; Jimenez-Pavon, David] Exercise Med, Madrid 28040, Spain.
   [Sanchez Ramirez, Celso] Univ Santiago Chile USACH, Sci Phys Act Sports & Hlth Sch, Santiago 9170020, Chile.
   [Laino, Fernando] Fdn Inst Super Ciencias Salud, RA-1885 Buenos Aires, DF, Argentina.
   [Tan, Benedict; Zhang, Mandy] Changi Gen Hosp, Singapore 529889, Singapore.
   [Pillay, Julian David] Durban Univ Technol, Basic Med Sci Dept, ZA-4001 Durban, South Africa.
   [Jimenez-Pavon, David] Univ Cadiz, Fac Educ Sci, Dept Phys Educ, MOVE IT Res Grp, Cadiz 11519, Spain.
   [Novak, Bernhard; Jaunig, Johannes; van Poppel, Mireille] Karl Franzens Univ Graz, Inst Human Movement Sci Sport & Hlth, A-8010 Graz, Austria.
   [Heidt, Christoph] Univ Basel, Univ Childrens Hosp Basel, Dept Orthoped, CH-4056 Basel, Switzerland.
   [Willwacher, Steffen] Univ Queensland, Sch Human Movement & Nutr Sci, St Lucia, Qld 4067, Australia.
   [Willwacher, Steffen] Offenburg Univ Appl Sci, Fac Mech & Proc Engn, D-77652 Offenburg, Germany.
   [Yuki, Gustavo; Hespanhol, Luiz] Univ Cidade Sao Paulo UNICID, Masters & Doctoral Programs Phys Therapy, BR-03071000 Sao Paulo, Brazil.
   [Lieberman, Daniel E.] Harvard Univ, Dept Human Evolutionary Biol, Cambridge, MA 02138 USA.
   [Verhagen, Evert; Hespanhol, Luiz] Vrije Univ Amsterdam, Amsterdam Collaborat Hlth & Safety Sports, Dept Publ & Occupat Hlth, Amsterdam Movement Sci,Amsterdam UMC,Univ Med Ctr, NL-1105 Amsterdam, Netherlands.
   [Hollander, Karsten] Med Sch Hamburg, Inst Interdisciplinary Exercise Sci & Sports Med, D-20457 Hamburg, Germany.
RP Wilke, J (通讯作者)，Goethe Univ Frankfurt, Dept Sports Med, D-60488 Frankfurt, Germany.
EM wilke@sport.uni-frankfurt.de; mohr@sport.uni-frankfurt.de;
   atenforde@mgh.harvard.edu; pascal.edouard@univ-st-etienne.fr;
   chiara.fossati@uniroma4.it; marcela.gonzalez.gross@upm.es;
   celso.sanchez@usach.cl; fernandoalainio@gmail.com;
   benedict.tan.c.l@singhealth.com.sg; pillayjd@dut.ac.za;
   fabio.pigozzi@uniroma4.it; david.jimenez@uca.es;
   bernhard.novak@uni-graz.at; johannes.jaunig@uni-graz.at;
   mandy.zhang.j@singhealth.com.sg; Mireille.van-poppel@uni-graz.at;
   christoph.heidt@ukbb.ch; s.willwacher@dshs-koeln.de;
   gustavo.yuki@hotmail.com; danlieb@fas.harvard.edu;
   l.vogt@sport.uni-frankfurt.de; e.verhagen@amsterdamumc.nl;
   l.hespanhol@outlook.com; karsten.hollander@medicalschool-hamburg.de
RI Hollander, Karsten/H-9475-2015; Hespanhol, Luiz/H-8636-2013;
   Jimenez-Pavon, David/M-9005-2015
OI Hollander, Karsten/0000-0002-5682-9665; Hespanhol,
   Luiz/0000-0003-1774-4746; Pigozzi, Fabio/0000-0001-5808-9405; Tan,
   Benedict/0000-0002-1762-849X; Novak, Bernhard/0000-0003-3465-5999; Mohr,
   Lisa/0000-0003-0916-6448; Jaunig, Johannes/0000-0002-1179-6492; ,
   Gustavo Yuki/0000-0003-1131-6265; Pillay, Julian/0000-0001-8502-8878;
   SANCHEZ-RAMIREZ, CELSO/0000-0001-6696-5751; Fossati,
   Chiara/0000-0002-2870-7185; Jimenez-Pavon, David/0000-0002-8977-4744;
   Edouard, Pascal/0000-0003-1969-3612; Gonzalez-Gross,
   Marcela/0000-0001-7757-3235; Wilke, Jan/0000-0001-9147-2369; Heidt,
   Christoph/0000-0002-3535-4058; Laino, Fernando/0000-0002-7058-7914
CR Arem H, 2015, JAMA INTERN MED, V175, P959, DOI 10.1001/jamainternmed.2015.0533
   Davies KAB, 2018, DIABETOLOGIA, V61, P1282, DOI 10.1007/s00125-018-4603-5
   Brooks SK, 2020, LANCET, V395, P912, DOI [10.1016/S0140-6736(20)30460-8, 10.1016/S0140-6736(20)30460-8.]
   Campbell JP, 2018, FRONT IMMUNOL, V9, DOI 10.3389/fimmu.2018.00648
   Carlson SA, 2015, PROG CARDIOVASC DIS, V57, P315, DOI 10.1016/j.pcad.2014.08.002
   Castaneda-Babarro A, 2020, INT J ENV RES PUB HE, V17, DOI 10.3390/ijerph17186878
   Danquah IH, 2018, BMC PUBLIC HEALTH, V18, DOI 10.1186/s12889-018-5538-y
   Davies KAB, 2019, THER ADV ENDOCRINOL, V10, DOI 10.1177/2042018819888824
   Deelen I, 2018, PLOS ONE, V13, DOI 10.1371/journal.pone.0205198
   Druss BG, 2020, JAMA PSYCHIAT, V77, P891, DOI 10.1001/jamapsychiatry.2020.0894
   Eek F, 2021, INT J ENV RES PUB HE, V18, DOI 10.3390/ijerph18020671
   Fearnbach SN, 2021, MED SCI SPORT EXER, V53, P1391, DOI 10.1249/MSS.0000000000002602
   Fondell E, 2011, MED SCI SPORT EXER, V43, P272, DOI 10.1249/MSS.0b013e3181edf108
   Gebel K, 2015, JAMA INTERN MED, V175, P970, DOI 10.1001/jamainternmed.2015.0541
   Giustino V, 2020, SUSTAINABILITY-BASEL, V12, DOI 10.3390/su12114356
   Guthold R, 2018, LANCET GLOB HEALTH, V6, pE1077, DOI [10.1016/s2214-109x(18)30357-7, 10.1016/S2214-109X(18)30357-7]
   Jakobsson J, 2020, FRONT SPORTS ACT LIV, V2, DOI 10.3389/fspor.2020.00057
   Jimenez-Pavon D, 2020, PROG CARDIOVASC DIS, V63, P386, DOI 10.1016/j.pcad.2020.03.009
   Lau H, 2020, J TRAVEL MED, V27, DOI 10.1093/jtm/taaa037
   Lee IM, 2012, LANCET, V380, P219, DOI 10.1016/S0140-6736(12)61031-9
   Lewis EF, 2013, EVAL HEALTH PROF, V36, P330, DOI 10.1177/0163278713496565
   Meyer J, 2020, INT J ENV RES PUB HE, V17, DOI 10.3390/ijerph17186469
   Pedersen BK, 2015, SCAND J MED SCI SPOR, V25, P1, DOI 10.1111/sms.12581
   Schuch FB, 2018, AM J PSYCHIAT, V175, P631, DOI 10.1176/appi.ajp.2018.17111194
   Simpson RJ, 2020, BRAIN BEHAV IMMUN, V87, P6, DOI 10.1016/j.bbi.2020.04.041
   Sjodin H, 2020, EUROSURVEILLANCE, V25, P7, DOI 10.2807/1560-7917.ES.2020.25.13.2000280
   Stefan N, 2020, NAT REV ENDOCRINOL, V16, P341, DOI 10.1038/s41574-020-0364-6
   Stubbs B, 2017, J AFFECT DISORDERS, V208, P545, DOI 10.1016/j.jad.2016.10.028
   Swain DP, 2006, AM J CARDIOL, V97, P141, DOI 10.1016/j.amjcard.2005.07.130
   Thomas Hale, 2020, BLAVATNIK SCH GOVT W
   Tobias A, 2020, SCI TOTAL ENVIRON, V725, DOI 10.1016/j.scitotenv.2020.138539
   Valanou EM, 2006, J PUBLIC HEALTH-HEID, V14, P58, DOI 10.1007/s10389-006-0021-0
   Wilke J, 2020, FRONT MED-LAUSANNE, V7, DOI 10.3389/fmed.2020.00302
   Wong CM, 2008, PLOS ONE, V3, DOI 10.1371/journal.pone.0002108
NR 34
TC 73
Z9 73
U1 6
U2 22
PU MDPI
PI BASEL
PA ST ALBAN-ANLAGE 66, CH-4052 BASEL, SWITZERLAND
EI 1660-4601
J9 INT J ENV RES PUB HE
JI Int. J. Environ. Res. Public Health
PD MAR
PY 2021
VL 18
IS 5
AR 2235
DI 10.3390/ijerph18052235
PG 11
WC Environmental Sciences; Public, Environmental & Occupational Health
WE Science Citation Index Expanded (SCI-EXPANDED); Social Science Citation Index (SSCI)
SC Environmental Sciences & Ecology; Public, Environmental & Occupational
   Health
GA QV7YT
UT WOS:000628182700001
PM 33668262
OA Green Published, gold
HC Y
HP N
DA 2022-11-04
ER

PT J
AU Fogarty, A
   Jones, A
   Seymour, M
   Savopoulos, P
   Evans, K
   O'Brien, J
   O'Dea, L
   Clout, P
   Auletta, S
   Giallo, R
AF Fogarty, Alison
   Jones, Andi
   Seymour, Monique
   Savopoulos, Priscilla
   Evans, Kirsty
   O'Brien, Jacquie
   O'Dea, Liz
   Clout, Peter
   Auletta, Sarah
   Giallo, Rebecca
TI The parenting skill development and education service: Telehealth
   support for families at risk of child maltreatment during the COVID-19
   pandemic
SO CHILD & FAMILY SOCIAL WORK
LA English
DT Article
DE child abuse (neglect); child protection; infancy; prevention
ID SELF-EFFICACY; MENTAL-HEALTH; DEPRESSION; PREVENTION; DELIVERY; TRIAL
AB Children are at heightened risk of maltreatment during community wide crises. The Parenting Skill Development and Education (PSDE) Service is a 6-week telehealth intervention designed and implemented during the COVID-19 pandemic to support families with young children in Australia at risk of child maltreatment. This study aimed to conduct a formative review of the PSDE service to (a) describe families accessing the PSDE during the pandemic, (b) determine parent and referrers' satisfaction of the service and (c) explore clinicians' experiences of service delivery. A mixed-method study design incorporating the analysis of routinely collected data, and qualitative interviews with clinicians was conducted. Participants were 11 families displaying child maltreatment risk and 11 clinicians. Parents accessing the service were experiencing considerable risk factors for child maltreatment. The service was deemed acceptable by parents and referrers; however, several challenges in telehealth delivery were documented including parent engagement, technology difficulties and assessing child safety. Our findings highlighted the importance of ensuring adequate support and monitoring of families where there is child maltreatment risk during the COVID-19 pandemic. In addition, these findings highlight the acceptability of telehealth services to support families at risk of child maltreatment for families, clinicians, and referrers.
C1 [Fogarty, Alison; Seymour, Monique; Savopoulos, Priscilla; Giallo, Rebecca] Murdoch Childrens Res Inst, Intergenerat Hlth Grp, Melbourne, Australia.
   [Jones, Andi; Evans, Kirsty; O'Brien, Jacquie; O'Dea, Liz; Clout, Peter; Auletta, Sarah; Giallo, Rebecca] Tweddle Child & Family Hlth Serv, Melbourne, Australia.
   [Giallo, Rebecca] Univ Melbourne, Dept Paediat, Melbourne, Australia.
RP Fogarty, A (通讯作者)，Murdoch Childrens Res Inst, Royal Childrens Hosp, Intergenerat Hlth Grp, 50 Flemington Rd, Parkville, Vic 3052, Australia.
EM ali.fogarty@mcri.edu.au
RI Seymour, Monique/GPK-7657-2022
OI Giallo, Rebecca/0000-0002-1065-2921
FU Centre for Excellence in Child and Family Welfare; Department of Health
   and Human Services; State Government of Victoria; Victor Chiodo
   Foundation; Morgan Stanley; Victorian Government Operational
   Infrastructure Support Program
FX This project was funded by the Centre for Excellence in Child and Family
   Welfare, the Department of Health and Human Services, State Government
   of Victoria, the Victor Chiodo Foundation, and Morgan Stanley. Murdoch
   Children's Research Institute received funding from the Victorian
   Government Operational Infrastructure Support Program.
CR Aarons GA, 2012, IMPLEMENT SCI, V7, DOI [10.1186/1748-5908-7-32, 10.1186/1748-5908-7-56]
   Australian Bureau of Statistics, 2021, MEAS EXC MORT VICT C
   Australian Institute of Health and Welfare, 2020, CHILD PROT AUSTR 201, V72
   Bidmead C., 2002, WORKING PARTNERSHIP
   Bradbury-Jones C, 2020, J CLIN NURS, V29, P2047, DOI 10.1111/jocn.15296
   Braun V., 2006, QUAL RES PSYCHOL, V3, P77, DOI 10.1191/1478088706qp063oa
   Cameron EE, 2020, J AFFECT DISORDERS, V276, P765, DOI 10.1016/j.jad.2020.07.081
   Chaffin M, 2012, PEDIATRICS, V129, P509, DOI 10.1542/peds.2011-1840
   Chaiyachati BH, 2018, CHILD ABUSE NEGLECT, V79, P476, DOI 10.1016/j.chiabu.2018.02.019
   Chen MT, 2016, TRAUMA VIOLENCE ABUS, V17, P88, DOI 10.1177/1524838014566718
   Chi NC, 2015, J TELEMED TELECARE, V21, P37, DOI 10.1177/1357633X14562734
   Crncec R, 2008, RES NURS HEALTH, V31, P442, DOI 10.1002/nur.20271
   Duggan A, 2020, COVID 19 S EARLY IMP
   Dustan, 2021, ABC NEWS
   Easterbrooks MA, 2019, AM J PUBLIC HEALTH, V109, P729, DOI 10.2105/AJPH.2019.304957
   Fegert JM, 2020, CHILD ADOL PSYCH MEN, V14, DOI 10.1186/s13034-020-00329-3
   Fetters MD, 2013, HEALTH SERV RES, V48, P2134, DOI 10.1111/1475-6773.12117
   Giallo R, 2022, J REPROD INFANT PSYC, V40, P311, DOI 10.1080/02646838.2020.1836335
   Gilbert R, 2009, LANCET, V373, P68, DOI 10.1016/S0140-6736(08)61706-7
   Henry BW, 2017, ADV HEALTH SCI EDUC, V22, P869, DOI 10.1007/s10459-016-9717-2
   Henry JD, 2005, BRIT J CLIN PSYCHOL, V44, P227, DOI 10.1348/014466505X29657
   Hinton S, 2017, RES DEV DISABIL, V65, P74, DOI 10.1016/j.ridd.2017.04.005
   Johnson RB, 2007, J MIX METHOD RES, V1, P112, DOI 10.1177/1558689806298224
   Kruse CS, 2018, J TELEMED TELECARE, V24, P4, DOI 10.1177/1357633X16674087
   Lee E, 2018, CHILD ABUSE NEGLECT, V86, P55, DOI 10.1016/j.chiabu.2018.09.004
   LOVIBOND PF, 1995, BEHAV RES THER, V33, P335, DOI 10.1016/0005-7967(94)00075-U
   McLay L, 2020, J BEHAV EDUC, V29, P222, DOI 10.1007/s10864-020-09364-8
   Moore T., 2017, 1 1000 DAYS EVIDENCE
   Pfitzner N., 2020, RESPONDING SHADOW PA
   Pieraccini M, 2020, LEGAL PERSPECTIVES ON SUSTAINABILITY, P1, DOI 10.1016/S2215-0366(20)30308-4
   Polisena J, 2009, DIABETES OBES METAB, V11, P913, DOI 10.1111/j.1463-1326.2009.01057.x
   Racine N, 2020, CHILD ABUSE NEGLECT, V110, DOI 10.1016/j.chiabu.2020.104698
   Rodriguez CM, 2021, CHILD MALTREATMENT, V26, P139, DOI 10.1177/1077559520982066
   Self-Brown S, 2022, J FAM VIOLENCE, V37, P825, DOI 10.1007/s10896-020-00217-6
   Shonkoff JP, 2012, PEDIATRICS, V129, pE232, DOI 10.1542/peds.2011-2663
   Stith SM, 2009, AGGRESS VIOLENT BEH, V14, P13, DOI 10.1016/j.avb.2006.03.006
   Sztein DM, 2018, J TELEMED TELECARE, V24, P527, DOI 10.1177/1357633X17717402
   Traube DE, 2020, J CHILD FAM STUD, V29, P44, DOI 10.1007/s10826-019-01458-w
   Travis DJ, 2016, BRIT J SOC WORK, V46, P1076, DOI 10.1093/bjsw/bct205
   Tweddle Child and Family Health Service, 2020, TEL PAR SKILL DEV ED
   White OG, 2015, MED SCI LAW, V55, P259, DOI 10.1177/0025802414543855
   Wittkowski A, 2017, J CHILD FAM STUD, V26, P2960, DOI 10.1007/s10826-017-0830-5
   World Health Organization, 2006, PREVENTING CHILD MAL
NR 43
TC 0
Z9 0
U1 1
U2 3
PU WILEY
PI HOBOKEN
PA 111 RIVER ST, HOBOKEN 07030-5774, NJ USA
SN 1356-7500
EI 1365-2206
J9 CHILD FAM SOC WORK
JI Child Fam. Soc. Work
PD AUG
PY 2022
VL 27
IS 3
BP 392
EP 404
DI 10.1111/cfs.12890
EA DEC 2021
PG 13
WC Family Studies; Social Work
WE Social Science Citation Index (SSCI)
SC Family Studies; Social Work
GA 2Q9RF
UT WOS:000725312000001
DA 2022-11-04
ER

PT J
AU Ruiz, Y
   Wadsworth, SMM
   Elias, CM
   Marceau, K
   Purcell, ML
   Redick, TS
   Richards, EA
   Schlesinger-Devlin, E
AF Ruiz, Yumary
   Wadsworth, Shelley M. MacDermid
   Elias, Cezanne M.
   Marceau, Kristine
   Purcell, Megan L.
   Redick, Thomas S.
   Richards, Elizabeth A.
   Schlesinger-Devlin, Elizabeth
TI Ultra-rapid development and deployment of a family resilience program
   during the COVID-19 pandemic: Lessons learned from Families Tackling
   Tough Times Together
SO JOURNAL OF MILITARY VETERAN AND FAMILY HEALTH
LA English
DT Article
DE COVID-19; Facebook; Families Tackling Tough Times Together; family
   resilience; military families; military family; pandemic; resilience;
   resilience skills
ID FRAMEWORK
AB The 2020 COVID-19 pandemic brought uncertainty, anxiety, and stress into households; however, it also created an opportunity as many families, sequestered at home, found themselves spending much more time together. To support families and improve their ability to cope, recover, and build resilience amid the pandemic, Purdue University's College of Health and Human Sciences (HHS) launched Families Tackling Tough Times Together (FT), a strength-based multi-week online program informed by scientific evidence about family resilience. Offered through a Facebook group, FT targeted parents or caregivers, children, youth, young adults, older adults, and helping professionals serving families. FT was designed to appeal to both military and civilian families, in part because both groups were experiencing similar challenges associated with the pandemic. This was not only an opportunity to bring civilian and military families together, but also for civilian families to learn from the experiences of military families in surmounting significant challenges. This article describes the development and implementation of the FT program, as well as lessons learned. Strategies highlighted in this article may be helpful to researchers or practitioners who wish to implement a rapid-response intervention aimed at building family resilience.
C1 [Ruiz, Yumary] Purdue Univ, Dept Publ Hlth, 812 West State St, W Lafayette, IN 47907 USA.
   [Wadsworth, Shelley M. MacDermid; Elias, Cezanne M.; Marceau, Kristine; Purcell, Megan L.] Purdue Univ, Dept Human Dev & Family Studies, W Lafayette, IN USA.
   [Redick, Thomas S.] Purdue Univ, Dept Psychol Sci, W Lafayette, IN 47907 USA.
   [Richards, Elizabeth A.] Purdue Univ, Sch Nursing, W Lafayette, IN 47907 USA.
   [Schlesinger-Devlin, Elizabeth] Purdue Univ, Ben & Maxine Miller Child Dev Lab Sch, W Lafayette, IN 47907 USA.
RP Ruiz, Y (通讯作者)，Purdue Univ, Dept Publ Hlth, 812 West State St, W Lafayette, IN 47907 USA.
EM ruiz46@purdue.edu
RI Redick, Thomas S/P-2027-2015; MacDermid Wadsworth, Shelley/G-1322-2011
OI MacDermid Wadsworth, Shelley/0000-0002-5443-2760
FU Lilly Endowment Inc.
FX The work described in this manuscript was supported in part by a grant
   from Lilly Endowment Inc. to Shelley M. MacDermid Wadsworth.
CR [Anonymous], 2020, MILITARY CIVILIAN DI
   [Anonymous], 2020, FAMILIES TACKLING TO
   Centres for Disease Control and Prevention (CDC), 2020, COP STRESS
   Gostin LO, 2020, JAMA-J AM MED ASSOC, V323, P2137, DOI 10.1001/jama.2020.5460
   Gramlich J., 2019, 10 FACTS AM FACEBOOK
   Smock AD, 2011, COMPUT HUM BEHAV, V27, P2322, DOI 10.1016/j.chb.2011.07.011
   Walsh F, 2003, FAM PROCESS, V42, P1, DOI 10.1111/j.1545-5300.2003.00001.x
   Walsh F., 2016, STRENGTHENING FAMILY, V3
   Walsh F, 2016, FAM PROCESS, V55, P616, DOI 10.1111/famp.12260
   Weill Cornell Medicine, 2020, COVID 19 CRIS COP FE
   Zhong Raymond., 2020, NEW YORK TIMES
NR 11
TC 4
Z9 4
U1 1
U2 3
PU UNIV TORONTO PRESS INC
PI TORONTO
PA JOURNALS DIVISION, 5201 DUFFERIN ST, DOWNSVIEW, TORONTO, ON M3H 5T8,
   CANADA
EI 2368-7924
J9 J MIL VETERAN FAM HL
JI J. Mil. Veteran Fam. Hlth.
PD NOV 1
PY 2020
VL 6
SU 2
SI SI
BP 35
EP 43
DI 10.3138/jmvfh-CO19-0013
PG 9
WC Public, Environmental & Occupational Health
WE Emerging Sources Citation Index (ESCI)
SC Public, Environmental & Occupational Health
GA XQ3BW
UT WOS:000731424700010
OA Bronze, Green Submitted
DA 2022-11-04
ER

PT J
AU Wright, L
   Fancourt, D
AF Wright, Liam
   Fancourt, Daisy
TI Do predictors of adherence to pandemic guidelines change over time? A
   panel study of 22,000 UK adults during the COVID-19 pandemic
SO PREVENTIVE MEDICINE
LA English
DT Article
DE COVID-19; Compliance; Non-pharmaceutical interventions
ID DETERMINANTS; PERSONALITY; BEHAVIORS; ATTITUDES
AB In the absence of a vaccine, governments have focused on behaviour change (e.g. social distancing and enhanced hygiene procedures) to tackle the COVID-19 pandemic. Existing research on the predictors of compliance with pandemic measures has often produced discrepant results. One explanation for this may be that the determinants of compliance are context specific. Understanding whether this is the case is important for designing public health messaging and for evaluating the generalisability of existing research. We used data from the UCL COVID19 Social Study; a large weekly panel of UK adults from first five months of lockdown in the UK (n = 22,625). We tested whether the extent to which demographic, socio-economic position, personality traits, social and prosocial motivations, and the living environment predict compliance changed across the pandemic using multilevel regression modelling. Low compliance was strongly related to younger age and also to risk attitudes, empathic concern, and high income, among other factors. The size of some of these associations was larger in later months when less stringent lockdown and household mixing measures were in place. The results showed that compliance was lower and fell faster across some groups, suggesting the importance that public health communications adopt a plurality of messages to maximize broad adherence.
C1 [Fancourt, Daisy] UCL, Dept Behav Sci & Hlth, London WC1E 7HB, England.
   [Wright, Liam] UCL, Inst Educ, London WC1H 0NU, England.
RP Wright, L (通讯作者)，55-59 Gordon Sq, London WC1H 0NU, England.
EM liam.wright.17@ucl.ac.uk
OI Wright, Liam/0000-0002-6347-5121
FU Nuffield Foundation [WEL/FR-000022583]; MARCH Mental Health Network -
   the Cross-Disciplinary Mental Health Network Plus initiative - UK
   Research and Innovation [ES/S002588/1]; Wellcome Trust [205407/Z/16/Z,
   221400/Z/20/Z]; Find Out Now; UKRI Mental Health Networks; UCL
   BioResource; SEO Works; FieldworkHub; Optimal Workshop; HealthWise
   Wales; Health and Car Research Wales initiative; SAIL, Swansea
   University
FX This Covid-19 Social Study was funded by the Nuffield Foundation
   [WEL/FR-000022583], but the views expressed are those of the authors and
   not necessarily the Foundation. The study was also supported by the
   MARCH Mental Health Network funded by the Cross-Disciplinary Mental
   Health Network Plus initiative supported by UK Research and Innovation
   [ES/S002588/1], and by the Wellcome Trust [221400/Z/20/Z]. DF was funded
   by the Wellcome Trust [205407/Z/16/Z]. The researchers are grateful for
   the support of a number of organisations with their recruitment efforts
   including: the UKRI Mental Health Networks, Find Out Now, UCL
   BioResource, SEO Works, FieldworkHub, and Optimal Workshop. The study
   was also supported by HealthWise Wales, the Health and Car Research
   Wales initiative, which is led by Cardiff University in collaboration
   with SAIL, Swansea University.
CR Barber SJ, 2021, J GERONTOL B-PSYCHOL, V76, pE17, DOI 10.1093/geronb/gbaa068
   Bierwiaczonek K, 2020, APPL PSYCHOL-HLTH WE, V12, P1270, DOI 10.1111/aphw.12223
   Bish A, 2010, BRIT J HEALTH PSYCH, V15, P797, DOI 10.1348/135910710X485826
   Blagov PS, 2021, SOC PSYCHOL PERS SCI, V12, P697, DOI 10.1177/1948550620936439
   Bogg T, 2020, HEALTH PSYCHOL, V39, P1026, DOI 10.1037/hea0000891
   Bonell C, 2020, J EPIDEMIOL COMMUN H, V74, P617, DOI 10.1136/jech-2020-214290
   Borgonovi F, 2020, SOC SCI MED, V265, DOI 10.1016/j.socscimed.2020.113501
   Brouard S, 2020, CAN J POLIT SCI, V53, P253, DOI 10.1017/S0008423920000335
   Cameron-Blake E, 2020, VARIATION RESPONSE C
   Chu DK, 2020, LANCET, V395, P1973, DOI 10.1016/S0140-6736(20)31142-9
   Clark Cory, 2020, Glob Transit, V2, P76, DOI 10.1016/j.glt.2020.06.003
   Cooper WH, 2009, PERS SOC PSYCHOL REV, V13, P62, DOI 10.1177/1088868308329378
   Cowling BJ, 2010, J INFECT DIS, V202, P867, DOI 10.1086/655811
   de Zwart O, 2010, BMC INFECT DIS, V10, DOI 10.1186/1471-2334-10-114
   Dohmen T, 2011, J EUR ECON ASSOC, V9, P522, DOI 10.1111/j.1542-4774.2011.01015.x
   Fancourt D, 2020, LANCET, V396, P464, DOI 10.1016/S0140-6736(20)31690-1
   Galasso V, 2020, P NATL ACAD SCI USA, V117, P27285, DOI 10.1073/pnas.2012520117
   Gneezy U, 2000, J LEGAL STUD, V29, P1, DOI 10.1086/468061
   Gotz FM, 2021, AM PSYCHOL, V76, P39, DOI 10.1037/amp0000740
   Hale T., 2020, OXFORD COVID 19 GOVT
   Harper C.A., 2020, INT J MENT HEALTH AD, P1, DOI DOI 10.1007/s11469-020-00281-5
   Heo S, 2020, SUSTAINABILITY-BASEL, V12, DOI 10.3390/su12229401
   Jorgensen F, 2021, BRIT J HEALTH PSYCH, V26, P679, DOI 10.1111/bjhp.12519
   Kooistra E.B., 2020, 202019 AMST LAW SCH, DOI [10.2139/ssrn.3598221, DOI 10.2139/SSRN.3598221]
   Martarelli CS, 2020, HUM SOC SCI COMMUN, V7, DOI 10.1057/s41599-020-0512-6
   Michie S, 2011, IMPLEMENT SCI, V6, DOI 10.1186/1748-5908-6-42
   Mongey S, 2020, 27085 NBER
   Murphy K, 2020, AUST NZ J CRIMINOL, V53, P477, DOI 10.1177/0004865820954484
   Painter M, 2020, SSRN J, V185, P688, DOI [10.1016/j.jebo.2021.03.019, DOI 10.2139/SSRN.3569098]
   Papageorge NW, 2021, J POPUL ECON, V34, P691, DOI 10.1007/s00148-020-00818-x
   Park CL, 2020, J GEN INTERN MED, V35, P2296, DOI 10.1007/s11606-020-05898-9
   Patel JA, 2020, PUBLIC HEALTH, V183, P110, DOI 10.1016/j.puhe.2020.05.006
   Peck C.A, 1981, RELATIONSHIP SATISFA
   Perra N, 2021, PHYS REP, V913, P1, DOI 10.1016/j.physrep.2021.02.001
   Pfattheicher S, 2020, PSYCHOL SCI, V31, P1363, DOI 10.1177/0956797620964422
   Rader B, 2020, NAT MED, V26, DOI 10.1038/s41591-020-1104-0
   Raude J, 2019, SOC SCI MED, V230, P184, DOI 10.1016/j.socscimed.2019.04.009
   SCHEIER MF, 1994, J PERS SOC PSYCHOL, V67, P1063, DOI 10.1037/0022-3514.67.6.1063
   Smith BW, 2008, INT J BEHAV MED, V15, P194, DOI 10.1080/10705500802222972
   Soto CJ, 2017, J PERS SOC PSYCHOL, V113, P117, DOI 10.1037/pspp0000096
   Springborn M, 2015, BMC INFECT DIS, V15, DOI 10.1186/s12879-014-0691-0
   Van den Broeck W, 2011, BMC INFECT DIS, V11, DOI [10.1186/1471-2334-11-37, 10.1186/1471-2458-11-575]
   Wang CY, 2020, INT J ENV RES PUB HE, V17, DOI 10.3390/ijerph17051729
   Webster RK, 2020, PUBLIC HEALTH, V182, P163, DOI 10.1016/j.puhe.2020.03.007
   Williams Simon N, 2020, BMJ Open, V10, pe039334, DOI 10.1136/bmjopen-2020-039334
   Wolff W., 2020, PSYARXIV, DOI [10.31234/osf.io/enzbv, DOI 10.31234/OSF.IO/ENZBV]
   Wright AL, 2020, J ECON BEHAV ORGAN, V180, P544, DOI 10.1016/j.jebo.2020.10.008
   Wright L, 2021, LANCET REG HEALTH-EU, V4, DOI 10.1016/j.lanepe.2021.100061
   YouGov, 2021, STAR
   Young SD, 2021, PREV MED, V145, DOI 10.1016/j.ypmed.2021.106424
   Zajenkowski M, 2020, PERS INDIV DIFFER, V166, DOI 10.1016/j.paid.2020.110199
NR 51
TC 20
Z9 20
U1 3
U2 11
PU ACADEMIC PRESS INC ELSEVIER SCIENCE
PI SAN DIEGO
PA 525 B ST, STE 1900, SAN DIEGO, CA 92101-4495 USA
SN 0091-7435
EI 1096-0260
J9 PREV MED
JI Prev. Med.
PD DEC
PY 2021
VL 153
AR 106713
DI 10.1016/j.ypmed.2021.106713
EA JUL 2021
PG 9
WC Public, Environmental & Occupational Health; Medicine, General &
   Internal
WE Science Citation Index Expanded (SCI-EXPANDED); Social Science Citation Index (SSCI)
SC Public, Environmental & Occupational Health; General & Internal Medicine
GA WB4VT
UT WOS:000703571900015
PM 34242662
OA Green Published, Bronze, Green Submitted
DA 2022-11-04
ER

PT J
AU Ebubedike, M
   Boampong, M
   James, K
   Shuaibu, H
   Monyeh, TY
AF Ebubedike, Margaret
   Boampong, Michael
   James, Kiki
   Shuaibu, Hassana
   Monyeh, Temitope Yetu
TI Inclusive Learning for Children in Northeast Nigeria: Radio School
   Response During a Global Pandemic
SO SOCIAL INCLUSION
LA English
DT Article
DE alternative education; Covid-19; education inclusion; girls' education;
   northern Nigeria; radio school; vulnerable communities
ID EDUCATION
AB With a burgeoning out-of-school population and illiteracy rate, the situation of protracted conflict and crises fuelled by the Boko-Haram insurgency further exacerbates educational inequality for children in northern Nigeria. The Covid-19 pandemic further deepened the "educational poverty" experienced there. This article focuses on data generated around ACE radio school, an initiative to mitigate the impact of Covid-19-related school closures in northern Nigeria. The initiative targeted young learners using radio as a medium to support their continued learning remotely in numeracy, literacy, sciences, and civics education. Daily learning activities were broadcasted in the local Hausa language, supported through "listening groups" that engaged local learning facilitators in the communities. Despite the known existing barriers that have been identified to hinder access to quality education in the region, including poverty, religion, socio-cultural factors, and protracted conflict situations, our interviews revealed that parents were committed to supporting their children's attendance at listening groups, due to the use of their mother tongue as a mode of instruction. Drawing on a conversational learning approach, we argue that understanding local conditions and adopting local solutions, such as the radio lessons delivered in these children's mother tongue, have implications for enhancing improved learner outcomes in marginalised contexts.
C1 [Ebubedike, Margaret; Boampong, Michael] Open Univ, Fac Wellbeing Educ & Language Studies, Milton Keynes, Bucks, England.
   [James, Kiki; Shuaibu, Hassana; Monyeh, Temitope Yetu] ACE Char Africa, Abuja, Nigeria.
RP Ebubedike, M (通讯作者)，Open Univ, Fac Wellbeing Educ & Language Studies, Milton Keynes, Bucks, England.
EM margaret.ebubedike@open.ac.uk
OI Boampong, Michael/0000-0001-6858-2391
CR Abayomi A.A., 2018, GENDER BEHAVIOUR, V16, P11085
   Angrist N, 2021, INT J EDUC DEV, V84, DOI 10.1016/j.ijedudev.2021.102397
   Artiles A. J., 2011, INCLUSIVE ED EXAMINI
   Azevedo JP, 2021, WORLD BANK RES OBSER, V36, P1, DOI 10.1093/wbro/lkab003
   Barnett S, 2018, BMJ-BRIT MED J, V363, DOI 10.1136/bmj.k4667
   Benson C., 2005, GIRLS ED EQUITY MOTH
   BENSON Carol, 2002, INT J BILINGUAL ED B, V5, P303, DOI DOI 10.1080/13670050208667764
   Bishwakarma R., 2007, HIMALAYA J ASS NEPAL, V27, P27
   Braun V, 2021, QUAL RES PSYCHOL, V18, P328, DOI 10.1080/14780887.2020.1769238
   Corson D., 1993, MULTILINGUAL MATTERS
   Department of Education, 2006, NAT POL FRAM TEACH E
   Epstein JL, 2018, J EDUC TEACHING, V44, P397, DOI 10.1080/02607476.2018.1465669
   Epstein Joyce L., 2018, SCH FAMILY COMMUNITY, V4
   Eze U. N., 2021, LIB PHILOS PRACT
   Florian L, 2014, EUR J SPEC NEEDS EDU, V29, P286, DOI 10.1080/08856257.2014.933551
   Girls' Education Challenge, 2016, ED EM ENDL EV REP SI
   Hick P., 2009, PSYCHOL INCLUSIVE ED
   Holmberg B., 1999, OPEN LEARN, V14, P58
   Hovens M, 2003, ENSEIGNEMENT PRIMAIR
   Joda F. M., 2015, EUROPEAN J ED DEV PS, V3, P44
   Kanuka H, 2006, OPEN LEARN, V21, P153, DOI 10.1080/02680510600715578
   Kazeem A, 2010, COMP EDUC REV, V54, P295, DOI 10.1086/652139
   Kirshner J. D., 2020, INT J ED LITERACY ST, V8, P90, DOI DOI 10.7575/AIAC.IJELS.V.8N.3P.90
   Matengu K., 2019, CREATING INCLUSIVE S, P197
   Musgrave P. W., 2017, SOCIOL EDUC
   Muthukrishna N, 2018, S AFR J EDUC, V38, DOI 10.15700/saje.v38n4a1701
   Nadela-Grageda C., 2022, J POS SCHOOL PSY, V6, P5207
   Nilholm C, 2017, EUR J SPEC NEEDS EDU, V32, P437, DOI 10.1080/08856257.2017.1295638
   Okafor G. O., 2010, KNOWLEDGE REV, V21, P61
   Olaniran SO, 2018, INT REV EDUC, V64, P111, DOI 10.1007/s11159-018-9705-2
   Phasha N., 2017, INCLUSIVE ED AFRICAN
   Power T., 2021, COMMUNITY HELP INCLU
   Rajathurai N., 2020, INT J TREND SCI RES, V5, P77
   Rubagumya C. M., 2009, LANGUAGES AFRICA DIA, P48
   Simon C, 2021, INT J INCLUSIVE EDUC, DOI 10.1080/13603116.2021.1968513
   Smith WC, 2021, INT REV EDUC, V67, P53, DOI 10.1007/s11159-021-09900-2
   UNESCO, 2019, COMB DAT OUT OF SCH
   UNICEF, 2021, EDUCATION
   UNICEF, 2020, PROMISING PRACTICES
   United Nations Development Program, 2018, WHAT DOES IT MEAN LE
   Vayachuta P, 2016, SHS WEB CONF, V26, DOI 10.1051/shsconf/20162601015
   Walton E, 2016, LANGUAGE INCLUSIVE E
   Wanami S., 2019, INT J ADV RES IDEAS, V5, P388
   Williams A., 2017, EUROPEAN J ED STUDIE, V3, P121
   Zawacki-Richter O, 2020, INT REV RES OPEN DIS, V21, P319
NR 45
TC 2
Z9 2
U1 3
U2 3
PU COGITATIO PRESS
PI LISBON
PA RUA FIALHO ALMEIDA 14, 2 ESQ, LISBON, 1070-129, PORTUGAL
EI 2183-2803
J9 SOC INCL
JI Soc. Incl.
PY 2022
VL 10
IS 2
BP 206
EP 216
DI 10.17645/si.v10i2.5171
PG 11
WC Social Issues; Social Sciences, Interdisciplinary
WE Social Science Citation Index (SSCI)
SC Social Issues; Social Sciences - Other Topics
GA 1N3UT
UT WOS:000800585000006
OA gold, Green Published, Green Accepted
DA 2022-11-04
ER

PT J
AU Schiller, T
   Zornitzki, T
   Ostrovsky, V
   Sapojnik, D
   Cohen, L
   Kunyavski, T
   Knobler, H
   Kirzhner, A
AF Schiller, Tal
   Zornitzki, Taiba
   Ostrovsky, Viviana
   Sapojnik, Danielle
   Cohen, Lee
   Kunyavski, Tamila
   Knobler, Hilla
   Kirzhner, Alena
TI Following the COVID-19 Experience, Many Patients with Type 1 Diabetes
   Wish to Use Telemedicine in a Hybrid Format
SO INTERNATIONAL JOURNAL OF ENVIRONMENTAL RESEARCH AND PUBLIC HEALTH
LA English
DT Article
DE telemedicine; type 1 diabetes; remote consultation; virtual medicine
ID CARE
AB Background: The COVID-19 pandemic has brought to light both challenges and unique opportunities regarding type 1 diabetes (T1D) management, including the usage of telemedicine platforms. Methods: This study was conducted in a tertiary hospital diabetes clinic. All consecutive T1D patients during March and June 2021 were asked to fill out a structured anonymous questionnaire that aimed to determine their preference regarding continuous use of a virtual platform. Results: In total, 126 T1D patients answered the questionnaire, of whom 51% were under the age of 40, half were men, half used insulin pumps, and 69% used continuous glucose monitoring. During the pandemic, the exposure of patients to virtual visits has grown about twofold, from 29% to 53%. Of the respondents, 49% expressed an interest in future usage of a virtual platform, but most of them preferred use in a hybrid manner. We found an association between preference to use telemedicine in the future and younger age, previous virtual platform experience, and confidence in being able to download data. Conclusions: Our data demonstrate that the COVID-19 experience has led to a growing interest of T1D patients in using the hybrid format of telemedicine. However, we still need to better understand who will benefit most from this platform and assess its cost-effectiveness and organization.
C1 [Schiller, Tal; Zornitzki, Taiba; Ostrovsky, Viviana; Sapojnik, Danielle; Cohen, Lee; Kunyavski, Tamila; Knobler, Hilla; Kirzhner, Alena] Hebrew Univ Jerusalem, Fac Med, Kaplan Med Ctr, Dept Endocrinol Diabet & Metab Dis, IL-9190401 Jerusalem, Israel.
RP Kirzhner, A (通讯作者)，Hebrew Univ Jerusalem, Fac Med, Kaplan Med Ctr, Dept Endocrinol Diabet & Metab Dis, IL-9190401 Jerusalem, Israel.
EM schillerta@gmail.com; lior_zo@inter.net.il; viviana.ostrovsky@gmail.com;
   daniellesa1@gmail.com; lee14281@gmail.com; tamila4ka@gmail.com;
   Hilla.Knobler@gmail.com; ide.elena@gmail.com
OI Kirzhner, Alena/0000-0003-0457-432X
CR Anderson P., AM WANT TELEHEALTH S
   Anderzen J, 2016, J DIABETES COMPLICAT, V30, P533, DOI 10.1016/j.jdiacomp.2015.12.004
   Bakhach M, 2019, DIABETES EDUCATOR, V45, P420, DOI 10.1177/0145721719858080
   Battineni G, 2021, J TAIBAH UNIV MED SC, V16, P305, DOI 10.1016/j.jtumed.2021.02.009
   Bonora BM, 2020, DIABETES THER, V11, P1369, DOI 10.1007/s13300-020-00829-7
   Doraiswamy S, 2020, J MED INTERNET RES, V22, DOI 10.2196/24087
   Ellimoottil C, 2018, HEALTH AFFAIR, V37, P1955, DOI 10.1377/hlthaff.2018.05099
   Faruque LI, 2017, CAN MED ASSOC J, V189, pE341, DOI 10.1503/cmaj.150885
   Fernandez E, 2020, DIABETES RES CLIN PR, V166, DOI 10.1016/j.diabres.2020.108348
   Garg SK, 2020, DIABETES TECHNOL THE, V22, P431, DOI 10.1089/dia.2020.0161
   Iughetti Lorenzo, 2020, Acta Biomed, V91, pe2020033, DOI 10.23750/abm.v91i3.10366
   Lim ST, 2020, J ADOLESCENT HEALTH, V67, P615, DOI 10.1016/j.jadohealth.2020.07.012
   Lin K.W., BACK INPERSON VISITS
   Mecklai K, 2021, NEW ENGL J MED, V384, P1384, DOI 10.1056/NEJMp2033275
   Mesa A, 2020, DIABETES RES CLIN PR, V167, DOI 10.1016/j.diabres.2020.108354
   Mills EC, 2020, ADV SKIN WOUND CARE, V33, P410, DOI 10.1097/01.ASW.0000669916.01793.93
   Nerpin E, 2020, BMC ENDOCR DISORD, V20, DOI 10.1186/s12902-020-00615-3
   Nittari G, 2020, TELEMED E-HEALTH, V26, P1427, DOI 10.1089/tmj.2019.0158
   Norgaard Kirsten, 2020, J Diabetes Sci Technol, V14, P767, DOI 10.1177/1932296820929378
   Ostrovsky V., 2021, EXP CLIN ENDOCR DIAB, DOI [10.1055/a-1532-4610, DOI 10.1055/a-1532-4610]
   Parise M, 2021, J MED INTERNET RES, V23, DOI 10.2196/24552
   Peters AL, 2020, DIABETES TECHNOL THE, V22, P449, DOI 10.1089/dia.2020.0187
   Petrelli F, 2020, DIABETES RES CLIN PR, V169, DOI 10.1016/j.diabres.2020.108481
   Predieri B, 2020, FRONT ENDOCRINOL, V11, DOI 10.3389/fendo.2020.595735
   Scott SN, 2021, ENDOCRIN DIAB METAB, V4, DOI 10.1002/edm2.180
   Thorpe CT, 2013, DIABETES EDUCATOR, V39, P33, DOI 10.1177/0145721712464400
   Venkatesh Nisha, 2020, J Diabetes Sci Technol, V14, P803, DOI 10.1177/1932296820929708
   WHO, 2010, TEL OPP DEV MEMB STA
NR 28
TC 5
Z9 5
U1 1
U2 1
PU MDPI
PI BASEL
PA ST ALBAN-ANLAGE 66, CH-4052 BASEL, SWITZERLAND
EI 1660-4601
J9 INT J ENV RES PUB HE
JI Int. J. Environ. Res. Public Health
PD NOV
PY 2021
VL 18
IS 21
AR 11309
DI 10.3390/ijerph182111309
PG 9
WC Environmental Sciences; Public, Environmental & Occupational Health
WE Science Citation Index Expanded (SCI-EXPANDED); Social Science Citation Index (SSCI)
SC Environmental Sciences & Ecology; Public, Environmental & Occupational
   Health
GA WY2HM
UT WOS:000719103900001
PM 34769826
OA gold, Green Published
DA 2022-11-04
ER

PT J
AU Danioni, F
   Sorgente, A
   Barni, D
   Canzi, E
   Ferrari, L
   Ranieri, S
   Iafrate, R
   Regalia, C
   Rosnati, R
   Lanz, M
AF Danioni, Francesca
   Sorgente, Angela
   Barni, Daniela
   Canzi, Elena
   Ferrari, Laura
   Ranieri, Sonia
   Iafrate, Raffaella
   Regalia, Camillo
   Rosnati, Rosa
   Lanz, Margherita
TI Sense of Coherence and COVID-19: A Longitudinal Study
SO JOURNAL OF PSYCHOLOGY
LA English
DT Article
DE Sense of coherence; COVID-19; salutogenic approach; Repeated Measures
   Latent Profile Analysis (RMLPA)
ID ANTONOVSKYS SENSE; HEALTH; STABILITY; SCALE; RESOURCES; MODEL; LIFE
AB The strong restrictive measures adopted in 2020 against the spread of the COVID-19 pandemic in Italy have deeply affected the general population's mental health. In the current longitudinal study, we specifically focus on sense of coherence (SOC), both in terms of comprehensibility/manageability and meaningfulness, among a large sample of Italian adults; SOC is a potential resource likely to foster the ability to cope with stressors. A total of 2,191 Italian participants (65.8% female) aged 18-82 completed an anonymous online self-report questionnaire at Time 1 (during the lockdown, March 2020) and at Time 2 (at the resumption of most activities, July 2020). The Repeated Measures Latent Profile Analysis (RMLPA) allowed us to identify seven different SOC profiles based on the change in both SOC dimensions, ranging from a strong "crisis" in terms of this resource in the face of the pandemic to a solid possibility to count on it. Interestingly, female and younger respondents were more likely to belong to those profiles characterized by lower levels of SOC, and these profiles have specific relations with fear and wellbeing. The implications of these results and the further expansion of the study are discussed. Supplemental data for this article is available online at https://ifbic1b13095ec5284139sxb6oo5q69pxw6ccffiac.eds.tju.edu.cn/10.1080/00223980.2021.1952151 .
C1 [Danioni, Francesca; Canzi, Elena; Ferrari, Laura; Ranieri, Sonia; Iafrate, Raffaella; Regalia, Camillo; Rosnati, Rosa; Lanz, Margherita] Univ Cattolica Sacro Cuore, Family Studies & Res Univ Ctr, Largo Gemelli,1, I-20123 Milan, Italy.
   [Sorgente, Angela; Canzi, Elena; Ferrari, Laura; Ranieri, Sonia; Iafrate, Raffaella; Regalia, Camillo; Rosnati, Rosa; Lanz, Margherita] Univ Cattolica Sacro Cuore, Dept Psychol, Milan, Italy.
   [Barni, Daniela] Univ Bergamo, Dept Human & Social Sci, Bergamo, Italy.
RP Danioni, F (通讯作者)，Univ Cattolica Sacro Cuore, Family Studies & Res Univ Ctr, Largo Gemelli,1, I-20123 Milan, Italy.
EM francescavittoria.danioni@unicatt.it
RI Sorgente, Angela/J-5698-2019
OI Sorgente, Angela/0000-0003-1046-0409; IAFRATE,
   RAFFAELLA/0000-0003-1311-8983; BARNI, Daniela/0000-0003-4146-3178; lanz,
   margherita/0000-0001-7476-0721; Danioni, Francesca
   Vittoria/0000-0002-6227-0722; Canzi, Elena/0000-0001-8478-2596
CR Antonovsky A, 1996, HEALTH PROMOT INT, V11, P11, DOI 10.1093/heapro/11.1.11
   Antonovsky A, 1988, UNRAVELING MYSTERY H
   Antonovsky A., 1979, HLTH STRESS COPING N
   Apolone G, 1998, J CLIN EPIDEMIOL, V51, P1025, DOI 10.1016/S0895-4356(98)00094-8
   Apolone G., 2001, SF 12 HLTH STATE QUE
   Bagozzi R.P., 1988, J ACAD MARKETING SCI, V16, P74, DOI [10.1007/BF02723327, DOI 10.1007/BF02723327]
   Barni D., 2005, TPM TESTING PSYCHOME, V3, P151
   Barni D, 2020, FRONT PSYCHOL, V11, DOI 10.3389/fpsyg.2020.578440
   Braun-Lewensohn O, 2013, ISR J PSYCHIATR REL, V50, P110
   Brown T.A., 2015, CONFIRMATORY FACTOR
   Cellini N, 2020, J SLEEP RES, V29, DOI 10.1111/jsr.13074
   Cheung GW, 2002, STRUCT EQU MODELING, V9, P233, DOI 10.1207/S15328007SEM0902_5
   Chiba R, 2021, J PSYCHOL, V155, P292, DOI 10.1080/00223980.2021.1880360
   Collins LM., 2010, LATENT CLASS LATENT
   Conversano C, 2020, FRONT PSYCHOL, V11, DOI 10.3389/fpsyg.2020.01900
   Dimitrov DM, 2010, MEAS EVAL COUNS DEV, V43, P121, DOI 10.1177/0748175610373459
   Donato S, 2021, FRONT PSYCHOL, V11, DOI 10.3389/fpsyg.2020.578395
   Eriksson M, 2005, J EPIDEMIOL COMMUN H, V59, P460, DOI 10.1136/jech.2003.018085
   Eriksson M, 2006, J EPIDEMIOL COMMUN H, V60, P376, DOI 10.1136/jech.2005.041616
   Eriksson M., 2016, HDB SALUTOGENESIS, P97, DOI [10.1007/978-3-319-04600-6_12, DOI 10.1007/978-3-319-04600-6_12]
   Eriksson M, 2007, J EPIDEMIOL COMMUN H, V61, P938, DOI 10.1136/jech.2006.056028
   Feldt T, 2011, QUAL LIFE RES, V20, P69, DOI 10.1007/s11136-010-9720-7
   Fiorillo A, 2020, EUR PSYCHIAT, V63, DOI 10.1192/j.eurpsy.2020.89
   Fonseca JRS, 2007, INTELL DATA ANAL, V11, P155, DOI 10.3233/IDA-2007-11204
   Griffiths CA, 2009, CLIN REHABIL, V23, P72, DOI 10.1177/0269215508095360
   Gualano MR, 2020, INT J ENV RES PUB HE, V17, DOI 10.3390/ijerph17134779
   Hakanen JJ, 2007, J RES PERS, V41, P602, DOI 10.1016/j.jrp.2006.07.001
   Hojdahl T., 2013, EUROVISTA, V2, P177
   Italian Health Minister, 2020, NUOV COR
   Kaiser CF, 1996, J SOC BEHAV PERS, V11, P459
   Larsson G, 1999, EUR J PERSONALITY, V13, P51, DOI 10.1002/(SICI)1099-0984(199901/02)13:1<51::AID-PER321>3.0.CO;2-P
   Lim GY, 2018, SCI REP-UK, V8, DOI 10.1038/s41598-018-21243-x
   Lindstrom B, 2005, J EPIDEMIOL COMMUN H, V59, P440, DOI 10.1136/jech.2005.034777
   Little T.D., 2013, OXFORD HDB QUANTITAT
   Lo YT, 2001, BIOMETRIKA, V88, P767, DOI 10.1093/biomet/88.3.767
   Masyn K.E., 2013, OXFORD HDB QUANTITAT, P551
   Pakenham KI, 2020, J CONTEXT BEHAV SCI, V17, P109, DOI 10.1016/j.jcbs.2020.07.003
   Qiu JY, 2020, GEN PSYCHIAT, V33, DOI 10.1136/gpsych-2020-100213
   Roberts BW, 2000, PSYCHOL BULL, V126, P3, DOI 10.1037/0033-2909.126.1.3
   Rossi R, 2020, FRONT PSYCHIATRY, V11, DOI 10.3389/fpsyt.2020.00790
   Schafer SK, 2020, PSYCHOTHER PSYCHOSOM, V89, P386, DOI 10.1159/000510752
   Smith PM, 2003, SOC PSYCH PSYCH EPID, V38, P475, DOI 10.1007/s00127-003-0654-z
   Sorgente A, 2019, TPM-TEST PSYCHOM MET, V26, P39, DOI 10.4473/TPM26.1.3
   Tabachnick B.G., 2013, PRACTICAL APPROACH U, V6
   Vagni M, 2020, SUSTAINABILITY-BASEL, V12, DOI 10.3390/su12187561
   Vagni M, 2020, FRONT PSYCHOL, V11, DOI 10.3389/fpsyg.2020.566912
   Veenstra M, 2005, QUAL LIFE RES, V14, P1455, DOI 10.1007/s11136-004-0015-8
   Volanen SM, 2007, SCAND J PSYCHOL, V48, P433, DOI 10.1111/j.1467-9450.2007.00598.x
   Wang CY, 2020, BRAIN BEHAV IMMUN, V87, P40, DOI 10.1016/j.bbi.2020.04.028
   Wu A.D., 2007, PRACTICAL ASSESSMENT, V12, P26, DOI DOI 10.7275/MHQA-CD89
   Xu J., 2020, LANCET, V395, P506, DOI 10.1016/S0140-6736(20)30183-5
NR 51
TC 7
Z9 7
U1 0
U2 5
PU ROUTLEDGE JOURNALS, TAYLOR & FRANCIS LTD
PI ABINGDON
PA 2-4 PARK SQUARE, MILTON PARK, ABINGDON OX14 4RN, OXON, ENGLAND
SN 0022-3980
EI 1940-1019
J9 J PSYCHOL
JI J. Psychol.
PD AUG 27
PY 2021
VL 155
IS 7
BP 657
EP 677
DI 10.1080/00223980.2021.1952151
EA JUL 2021
PG 21
WC Psychology, Multidisciplinary
WE Social Science Citation Index (SSCI)
SC Psychology
GA UJ1RN
UT WOS:000675270500001
PM 34289329
DA 2022-11-04
ER

PT J
AU Campos, JADB
   Campos, LA
   Martins, BG
   Dias, FV
   Ruano, R
   Maroco, J
AF Campos, Juliana Alvares Duarte Bonini
   Campos, Lucas Arrais
   Martins, Bianca Gonzalez
   Valadao Dias, Filomena
   Ruano, Rodrigo
   Maroco, Joao
TI The Psychological Impact of COVID-19 on Individuals With and Without
   Mental Health Disorders
SO PSYCHOLOGICAL REPORTS
LA English
DT Article
DE Mental health; mental disorders; pandemics; COVID-19
ID PHYSICAL-ACTIVITY; MOOD; PREVALENCE; ANXIETY; BRAZIL
AB Objective To identify people with history of mental health disorders before the COVID-19 pandemic in the Brazilian population and estimate the prevalence of mood swings and the subjective distress of the pandemic among individuals with or without mental health disorders. Methods Through an online survey, participants were asked about presence or absence of mental health disorders. In addition, they answered the Brunel Mood Scale and the Impact of Event Scale. The mean percentile of mood swing indicators and psychological impact scores were estimated, and data were analyzed by logistic regression. Results 13,248 people participated (70.5% women, mean age 35.4 years, 31.2% with history of mental health disorder). Women and younger people were more likely to be diagnosed with mental health disorder. All participants had significant changes in mood due to the pandemic. Anger, depressed mood, mental confusion, and fatigue were higher among individuals with bipolar disorder or with combined disorders. Individuals with mental health disorders had a greater subjective distress, especially the group with bipolar disorder (OR = 4.89 [3.64-6.56]) and combined disorders (OR = 6.89 [5.21-9.10]). Conclusion Individuals previously diagnosed with mental health disorders at some point in life are more vulnerable to psychological impact from the pandemic.
C1 [Campos, Juliana Alvares Duarte Bonini; Martins, Bianca Gonzalez] Sao Paulo State Univ UNESP, Sch Pharmaceut Sci, Rodovia Araraquara Jau,Km 01, BR-14800903 Araraquara, SP, Brazil.
   [Campos, Lucas Arrais] Sao Paulo State Univ UNESP, Sch Dent, Sao Paulo, Brazil.
   [Campos, Lucas Arrais] Tampere Univ, Fac Med & Hlth Technol, Tampere, Finland.
   [Valadao Dias, Filomena] PsiRelac Relat Psychoanal Assoc, Lisbon, Portugal.
   [Ruano, Rodrigo] Mayo Clin, Div Maternal Fetal Med, Dept Obstet & Gynecol, Rochester, MN USA.
   [Maroco, Joao] Univ Inst Psychol Social & Life Sci, William James Ctr Res, Lisbon, Portugal.
RP Campos, JADB (通讯作者)，Sao Paulo State Univ UNESP, Sch Pharmaceut Sci, Rodovia Araraquara Jau,Km 01, BR-14800903 Araraquara, SP, Brazil.
EM juliana.campos@unesp.br
RI Maroco, Joao/D-4339-2015
OI Maroco, Joao/0000-0001-9214-5378; Alvares Duarte Bonini Campos,
   Juliana/0000-0001-7123-5585
FU Coordination for the Improvement of Higher Education Personnel -Brazil
   (CAPES) [001]
FX The author(s) disclosed receipt of the following financial support for
   the research, authorship, and/or publication of this article: This study
   was financed in part by the Coordination for the Improvement of Higher
   Education Personnel -Brazil (CAPES) Financing Code 001.
CR Almeida DM, 1998, J PERS SOC PSYCHOL, V75, P670, DOI 10.1037/0022-3514.75.3.670
   Alonzi S, 2020, PSYCHOL TRAUMA-US, V12, pS236, DOI 10.1037/tra0000840
   American Psychiatric Association, 2013, DIAGN STAT MAN MENT, DOI [10.1176/appi.books.9780890425596, DOI 10.1176/APPI.BOOKS.9780890425596]
   Balanza-Martinez V, 2020, ACTA PSYCHIAT SCAND, V141, P399, DOI 10.1111/acps.13177
   Bowen R, 2013, PREV MED, V57, P461, DOI 10.1016/j.ypmed.2013.06.025
   Brooks Samantha K, 2020, Lancet, V395, P912, DOI 10.1016/S0140-6736(20)30460-8
   Campos JADB, 2020, J CLIN MED, V9, DOI 10.3390/jcm9092976
   Davis MC, 1999, ANN BEHAV MED, V21, P83, DOI 10.1007/BF02895038
   Dowd S.M., 2009, INTEGRATING PSYCHOL
   Frank E., 2005, TREATING BIPOLAR DIS
   Freeman D, 2014, PSYCHOLOGIST, V27, P84
   Garssen B, 2021, INT J PSYCHOL RELIG, V31, P4, DOI 10.1080/10508619.2020.1729570
   Giallonardo V, 2020, FRONT PSYCHIATRY, V11, DOI 10.3389/fpsyt.2020.00533
   Grover S, 2020, ASIAN J PSYCHIATR, V51, DOI 10.1016/j.ajp.2020.102147
   Holmes EA, 2020, LANCET PSYCHIAT, V7, P547, DOI 10.1016/S2215-0366(20)30168-1
   Huremovii D., 2019, PSYCHIAT PANDEMICS M, P1, DOI 10.1007/978-3-030-15346-5
   Kline R.B., 2010, PRINCIPLES PRACTICE, DOI DOI 10.1038/156278A0
   Lopes CD, 2020, CAD SAUDE PUBLICA, V36, DOI [10.1590/0102-311x00005020, 10.1590/0102-311X00005020]
   Muruganandam P, 2020, PSYCHIAT RES, V291, DOI 10.1016/j.psychres.2020.113265
   Nolte S., 2014, ENCY QUALITY LIFE WE, P311, DOI DOI 10.1007/978-94-007-0753-5
   North CS, 2013, JAMA-J AM MED ASSOC, V310, P507, DOI 10.1001/jama.2013.107799
   Nunes MA, 2016, REV BRAS PSIQUIATR, V38, P91, DOI 10.1590/1516-4446-2015-1714
   Ornell F, 2020, BRAZ J PSYCHIAT, V42, P232, DOI 10.1590/1516-4446-2020-0008
   Pierce M, 2020, LANCET PSYCHIAT, V7, P567, DOI 10.1016/S2215-0366(20)30237-6
   Rohlfs ICPD, 2008, REV BRAS MED ESPORTE, V14, P176, DOI 10.1590/S1517-86922008000300003
   Qiu JY, 2020, GEN PSYCHIAT, V33, DOI 10.1136/gpsych-2020-100213
   Razzouk D, 2016, EPIDEMIOL SERV SAUDE, V25, P845, DOI 10.5123/S1679-49742016000400018
   SALARI N, 2020, GLOBALIZATION HEALTH, V16, DOI [DOI 10.1186/S12992-020-00589-W, 10.1186/s12992-020-00589-w]
   Caiuby AVS, 2012, CAD SAUDE PUBLICA, V28, P597, DOI 10.1590/S0102-311X2012000300019
   Sharma M, 2014, J EVID-BASED INTEGR, V19, P271, DOI 10.1177/2156587214543143
   Steel Z, 2014, INT J EPIDEMIOL, V43, P476, DOI 10.1093/ije/dyu038
   Stubbs B, 2017, J AFFECT DISORDERS, V208, P545, DOI 10.1016/j.jad.2016.10.028
   Talevi D, 2020, RIV PSICHIATR, V55, P137, DOI 10.1708/3382.33569
   Van Rheenen TE, 2020, J AFFECT DISORDERS, V275, P69, DOI 10.1016/j.jad.2020.06.037
   Van Rheenen TE, 2020, BIPOLAR DISORD, V22, P13, DOI 10.1111/bdi.12821
   Viana MC, 2012, REV BRAS PSIQUIATR, V34, P249, DOI 10.1016/j.rbp.2012.03.001
   Wang CY, 2020, INT J ENV RES PUB HE, V17, DOI 10.3390/ijerph17072459
   Wang PS, 2007, LANCET, V370, P841, DOI 10.1016/S0140-6736(07)61414-7
   Xiong JQ, 2020, J AFFECT DISORDERS, V277, P55, DOI 10.1016/j.jad.2020.08.001
NR 39
TC 3
Z9 3
U1 0
U2 5
PU SAGE PUBLICATIONS INC
PI THOUSAND OAKS
PA 2455 TELLER RD, THOUSAND OAKS, CA 91320 USA
SN 0033-2941
EI 1558-691X
J9 PSYCHOL REP
JI Psychol. Rep.
PD OCT
PY 2022
VL 125
IS 5
BP 2435
EP 2455
AR 00332941211026850
DI 10.1177/00332941211026850
EA JUN 2021
PG 21
WC Psychology, Multidisciplinary
WE Social Science Citation Index (SSCI)
SC Psychology
GA 4O7MP
UT WOS:000681012500001
PM 34152884
DA 2022-11-04
ER

PT J
AU Antonova, NA
   Eritsyan, KY
   Kazantseva, TV
   Dubrovsky, RG
AF Antonova, Natalia A.
   Eritsyan, Ksenia Yu.
   Kazantseva, Tatiana V.
   Dubrovsky, Roman G.
TI Barriers and Facilitators to Seeking Psychological Assistance in School
   Education System
SO PSIKHOLOGICHESKAYA NAUKA I OBRAZOVANIE-PSYCHOLOGICAL SCIENCE AND
   EDUCATION
LA English
DT Article
DE psychological help seeking; adolescents; barriers; facilitators; mental
   health; youth; educational counseling service; COVID-19 pandemic
ID ADOLESCENT MENTAL-HEALTH; DISORDERS; SERVICES; CHILD
AB Optimization of the models for the provision of professional psychological assis-tance to students is one of the priority tasks of the Concept for the development of psychological services in the education system of the Russian Federation. The aim of this study was to identify the barriers and facilitators in seeking psycho-logical help among Russian secondary school students from the perspective of experts who provide such assistance. Two series of semi-structured interviews (before the COVID-19 pandemic and during it) with 10 experts from seven regions of the Russian Federation responsible for organizing psychological work in the re-gion were carried out. The barriers and facilitators of help-seeking identified as a result of the thematic analysis were compared with the AAAQ model (availability, accessibility, acceptability, quality of help) (WHO, 2017). Among the barriers, a special place is held by factors associated with acceptability and the perceived quality of provided assistance. Among the facilitators, experts especially highlight the factors related to the availability and the acceptability of psychological help (knowledge of the possibilities of obtaining it, its credibility, the use of new com-munication technologies of with a psychologist). Associated with the pandemic waving up in psychological difficulties and the expansion of remote communica-tion have become powerful factors in the increase of availability and acceptability of psychological services.
C1 [Antonova, Natalia A.; Eritsyan, Ksenia Yu.] Herzen State Pedag Univ Russia, Inst Psychol, St Petersburg, Russia.
   [Kazantseva, Tatiana V.] St Petersburg State Univ, Chair Social Psychol, St Petersburg, Russia.
   [Dubrovsky, Roman G.] Fed State Budgetary Inst, Ctr Protect Rights & Interest Children, Moscow, Russia.
RP Antonova, NA (通讯作者)，Herzen State Pedag Univ Russia, Inst Psychol, St Petersburg, Russia.
EM antonova.natalia11@gmail.com; ksenia.eritsyan@gmail.com;
   tatakaz@mail.ru; Roman.Dubrovsky@gmail.com
FU Russian Foundation for Basic Research (RFBR) [19-013-00903]
FX Funding. The reported study was funded by Russian Foundation for Basic
   Research (RFBR) , project number 19-013-00903.
CR Alonso J, 2018, DEPRESS ANXIETY, V35, P195, DOI 10.1002/da.22711
   Braun V., 2006, QUAL RES PSYCHOL, V3, P77, DOI 10.1191/1478088706qp063oa
   Brown E, 2019, COUNS PSYCHOTHER RES, V19, P441, DOI 10.1002/capr.12252
   Doll B, 2017, J APPL SCH PSYCHOL, V33, P179, DOI 10.1080/15377903.2017.1317143
   Eritsyan K, 2021, COUNS PSYCHOTHER RES, V21, P827, DOI 10.1002/capr.12461
   Hernandez-Torrano D, 2021, CHILD INDIC RES, V14, P1175, DOI 10.1007/s12187-020-09793-x
   Kessler RC, 2007, WORLD PSYCHIATRY, V6, P168
   Khilnani A, 2020, J INF COMMUN ETHICS, V18, P393, DOI 10.1108/JICES-04-2020-0052
   Kohn R, 2018, REV PANAM SALUD PUBL, V42, DOI 10.26633/RPSP.2018.165
   Kranzler JH, 2020, SCHOOL PSYCHOL, V35, P419, DOI 10.1037/spq0000401
   Rones M, 2000, Clin Child Fam Psychol Rev, V3, P223, DOI 10.1023/A:1026425104386
   Schierenbeck I, 2013, HEALTH HUM RIGHTS, V15, P110
   Sharpe H, 2016, CHILD ADOL MENT H-UK, V21, P148, DOI 10.1111/camh.12166
   Signorini G, 2017, LANCET PSYCHIAT, V4, P715, DOI 10.1016/S2215-0366(17)30127-X
   World Health Organization, 2017, HUM RIGHTS HLTH
NR 15
TC 0
Z9 0
U1 1
U2 1
PU MOSCOW STATE UNIV PSYCHOLOGY & EDUCATION
PI MOSCOW
PA UL SRETENKA, 29, MOSCOW, 127051, RUSSIA
SN 1814-2052
EI 2311-7273
J9 PSIKHOL NAUK OBRAZOV
JI Psikhologicheskaya Nauka Obrazovanie-Psychol. Sci. Educ.
PY 2022
VL 27
IS 4
BP 77
EP 87
DI 10.17759/pse.2022270408
PG 11
WC Education & Educational Research; Psychology, Multidisciplinary
WE Emerging Sources Citation Index (ESCI)
SC Education & Educational Research; Psychology
GA 4Z5UR
UT WOS:000862273900002
OA gold
DA 2022-11-04
ER

PT J
AU Silva, C
   Fung, A
   Irvine, MA
   Ziabakhsh, S
   Hursh, BE
AF Silva, Carolina
   Fung, Alex
   Irvine, Michael A.
   Ziabakhsh, Shabnam
   Hursh, Brenden E.
TI Usability of Virtual Visits for the Routine Clinical Care of Trans Youth
   during the COVID-19 Pandemic: Youth and Caregiver Perspectives
SO INTERNATIONAL JOURNAL OF ENVIRONMENTAL RESEARCH AND PUBLIC HEALTH
LA English
DT Article
DE transgender; health services for transgender persons; adolescents;
   telemedicine; virtual; patient satisfaction; usability
ID GENDER IDENTITY; HEALTH-CARE; TRANSGENDER; ADOLESCENTS; PEOPLE; BINARY
AB We evaluated families' perspectives on the usability of virtual visits for routine gender care for trans youth during the COVID-19 pandemic. An online survey, which included a validated telehealth usability questionnaire, was sent to families who had a virtual Gender Clinic visit between March and August 2020. A total of 87 participants completed the survey (28 trans youth, 59 caregivers). Overall, usability was rated highly, with mean scores between "quite a bit " and "completely " in all categories (usefulness, ease of use, interface and interaction quality, reliability, and satisfaction). Caregivers reported higher usability scores compared to trans youth [mean (SD) 3.43 (0.80) vs. 3.12 (0.93), p = 0.01]. All families felt that virtual visits provided for their healthcare needs. A total of 100% of youth and caregivers described virtual appointments as safer or as safe as in-person visits. A total of 94% of participants would like virtual visits after the pandemic; families would choose a mean of two virtual and one yearly in-person visit with a multidisciplinary team. Overall, virtual gender visits for trans youth had impressive usability. Participants perceived virtual visits to be safe. For the future, a combination of virtual and in-person multidisciplinary visits is the most desired model.
C1 [Silva, Carolina; Fung, Alex; Hursh, Brenden E.] British Columbia Childrens Hosp, Div Endocrinol, Dept Pediat, 4480 Oak St, Vancouver, BC V6H 3V4, Canada.
   [Silva, Carolina; Fung, Alex; Hursh, Brenden E.] Univ British Columbia, 4480 Oak St, Vancouver, BC V6H 3V4, Canada.
   [Irvine, Michael A.] BC Childrens Res Inst, Clin Res Support Unit, Biostat Core, 938 W 28th Ave, Vancouver, BC V5Z 4H4, Canada.
   [Ziabakhsh, Shabnam] BC Womens Hosp & Hlth Ctr, Womens Hlth Res Inst, 4500 Oak St, Vancouver, BC V6H 3N1, Canada.
RP Hursh, BE (通讯作者)，British Columbia Childrens Hosp, Div Endocrinol, Dept Pediat, 4480 Oak St, Vancouver, BC V6H 3V4, Canada.; Hursh, BE (通讯作者)，Univ British Columbia, 4480 Oak St, Vancouver, BC V6H 3V4, Canada.
EM carolina.silva@cw.bc.ca; Alex.Fung@cw.bc.ca; Mike.Irvine@bcchr.ca;
   SZiabakhsh@cw.bc.ca; brenden.hursh@cw.bc.ca
OI Silva, Carolina/0000-0002-2282-7119; Ziabakhsh,
   Shabnam/0000-0003-0570-2055; Hursh, Brenden/0000-0002-5195-2103
CR Abramovich A, 2020, JAMA NETW OPEN, V3, DOI 10.1001/jamanetworkopen.2020.15036
   Alberta Innovates, 2017, ARECCI ETH GUID TOOL
   Amer Psychological Assoc, 2015, AM PSYCHOL, V70, P832, DOI 10.1037/a0039906
   [Anonymous], 9241111998 ISO
   Apple D.E., 2021, TRANSGENDER HEALTH, DOI [10.1089/trgh.2020.0166, DOI 10.1089/TRGH.2020.0166]
   Coleman E, 2012, INT J TRANSGENDERISM, V13, P165, DOI 10.1080/15532739.2011.700873
   Daikeler J, 2020, J SURV STAT METHODOL, V8, P513, DOI 10.1093/jssam/smz008
   de Koning R, 2021, FRONT SURG, V8, DOI 10.3389/fsurg.2021.690680
   de Vries ALC, 2014, PEDIATRICS, V134, P696, DOI 10.1542/peds.2013-2958
   Eisenberg ME, 2017, J ADOLESCENT HEALTH, V61, P521, DOI 10.1016/j.jadohealth.2017.04.014
   Field M.J., 1996, TELEMEDICINE GUIDE A
   Fox D.A., 2020, J ENDOCR SOC, V4, DOI [10.1210/jendso/bvaa046.2158, DOI 10.1210/JENDSO/BVAA046.2158]
   Fung A, 2020, J CLIN TRANSL ENDOCR, V22, DOI 10.1016/j.jcte.2020.100238
   Goldberg AE, 2019, COUNS PSYCHOL, V47, P59, DOI 10.1177/0011000019827568
   Grasso C, 2022, TRANSGENDER HEALTH, V7, P135, DOI 10.1089/trgh.2020.0155
   Hamnvik OPR, 2022, TRANSGENDER HEALTH, V7, P113, DOI 10.1089/trgh.2020.0122
   Kaltiala-Heino R, 2018, ADOLESC HEALTH MED T, V9, P31, DOI 10.2147/AHMT.S135432
   Kidd JD, 2021, J HOMOSEXUAL, V68, P592, DOI 10.1080/00918369.2020.1868185
   Kidd KM, 2021, PEDIATRICS, V147, DOI 10.1542/peds.2020-049823
   Lee S, 2018, FIELD METHOD, V30, P208, DOI 10.1177/1525822X18777736
   Lock L, 2022, TRANSGENDER HEALTH, V7, P165, DOI 10.1089/trgh.2020.0161
   Markovic L, 2021, INT J ENV RES PUB HE, V18, DOI 10.3390/ijerph18136895
   NAGELKERKE NJD, 1991, BIOMETRIKA, V78, P691, DOI 10.1093/biomet/78.3.691
   Norman G, 2010, ADV HEALTH SCI EDUC, V15, P625, DOI 10.1007/s10459-010-9222-y
   Olson-Kennedy J, 2018, J ADOLESCENT HEALTH, V62, P397, DOI 10.1016/j.jadohealth.2017.08.005
   Parmanto B, 2016, INT J TELEREHABILITA, V8, P3, DOI 10.5195/ijt.2016.6196
   Rimsza ME, 2015, PEDIATRICS, V136, P202, DOI 10.1542/peds.2015-1253
   Safer JD, 2016, CURR OPIN ENDOCRINOL, V23, P168, DOI 10.1097/MED.0000000000000227
   Sansfacon AP, 2019, INT J TRANSGENDERISM, V20, P371, DOI 10.1080/15532739.2019.1652129
   Scandurra C, 2019, FRONT PSYCHOL, V10, DOI 10.3389/fpsyg.2019.01453
   Sequeira G.M., 2021, TRANSGENDER HEALTH, DOI [10.1089/trgh.2020.0148, DOI 10.1089/TRGH.2020.0148]
   Sequeira GM, 2020, J ADOLESCENT HEALTH, V66, pS31
   Smalley JM, 2022, TRANSGENDER HEALTH, V7, P150, DOI 10.1089/trgh.2020.0167
   Stoehr JR, 2022, TRANSGENDER HEALTH, V7, P117, DOI 10.1089/trgh.2020.0136
   Sumia M, 2017, J ADOLESCENCE, V56, P34, DOI 10.1016/j.adolescence.2017.01.006
   Taylor A.B., 2020, BEING SAFE BEING ME
   Testa RJ, 2017, J ABNORM PSYCHOL, V126, P125, DOI 10.1037/abn0000234
   Thorne N, 2019, INT J TRANSGENDERISM, V20, P138, DOI 10.1080/15532739.2019.1640654
   Turban JL, 2020, PEDIATRICS, V145, DOI 10.1542/peds.2019-1725
   van der Miesen AIR, 2020, J ADOLESCENT HEALTH, V66, P699, DOI 10.1016/j.jadohealth.2019.12.018
   Wang YY, 2020, LANCET DIABETES ENDO, V8, P564, DOI 10.1016/S2213-8587(20)30182-0
   Winter S, 2016, LANCET, V388, P390, DOI 10.1016/S0140-6736(16)00683-8
   Wood H, 2013, J SEX MARITAL THER, V39, P1, DOI 10.1080/0092623X.2012.675022
NR 43
TC 3
Z9 3
U1 0
U2 3
PU MDPI
PI BASEL
PA ST ALBAN-ANLAGE 66, CH-4052 BASEL, SWITZERLAND
EI 1660-4601
J9 INT J ENV RES PUB HE
JI Int. J. Environ. Res. Public Health
PD NOV
PY 2021
VL 18
IS 21
AR 11321
DI 10.3390/ijerph182111321
PG 14
WC Environmental Sciences; Public, Environmental & Occupational Health
WE Science Citation Index Expanded (SCI-EXPANDED); Social Science Citation Index (SSCI)
SC Environmental Sciences & Ecology; Public, Environmental & Occupational
   Health
GA XA2BT
UT WOS:000720460000001
PM 34769838
OA gold, Green Published
DA 2022-11-04
ER

PT J
AU Calleja, N
   Mota, C
AF Calleja, Nazira
   Mota, Cecilia
TI Mothers in Lockdown Due to COVID-19 in Mexico: Does Having a Paid Job
   Make a Difference?
SO INTERNATIONAL JOURNAL OF ENVIRONMENTAL RESEARCH AND PUBLIC HEALTH
LA English
DT Article
DE mothers; COVID-19; teleworking; domestic burden; coping strategies
AB Worldwide lockdowns caused by the COVID-19 pandemic had one thing in common between different countries: they highly affected family life in different ways. However, the way they affected women with young children has not been well studied. With the purpose of evaluating the experience of lockdown in Mexico in mothers with and without a paid job carried out at home, 220 Mexican women between 24 and 55 years of age, with one or more children under 15 years of age and who lived with their partner, answered online questionnaires. The results show that, although most of the domestic tasks were carried out by the mothers, the partners of those who had a paid job significantly collaborated more with them. Information and communication technologies (ICTs) were frequently used in both groups, but mothers working from home used them to a greater extent. For these mothers, work overload and confinement were among the main problems caused by the lockdown measures, while the economic situation was the main issue for the group with no paid jobs. Both groups considered family coexistence and the lack of the need to hurry as the advantages of lockdown. To face it, the participants mainly carried out coexistence and entertainment activities. To explain these differences between mothers with and without teleworking, new studies will need to be carried out.
C1 [Calleja, Nazira] Univ Nacl Autonoma Mexico, Fac Psicol, Mexico City 04510, DF, Mexico.
   [Mota, Cecilia] Inst Nacl Perinatol, Mexico City 11000, DF, Mexico.
RP Mota, C (通讯作者)，Inst Nacl Perinatol, Mexico City 11000, DF, Mexico.
EM motaceci@hotmail.com
OI Mota, Cecilia/0000-0002-6466-4004
CR ABES-Associacao Brasileira de Engenharia Sanitaria e Ambiental, 2020, REC GEST RES SIT PAN
   Ahorsu DK, 2022, INT J MENT HEALTH AD, V20, P1537, DOI 10.1007/s11469-020-00270-8
   Al-Musharaf S, 2021, PLOS ONE, V16, DOI 10.1371/journal.pone.0250625
   Alvarado-Diaz E., 2021, REV CARIBENA PSICOLO, V5, pe5963, DOI [10.37226/rcp.v5i1.5007, DOI 10.37226/RCP.V5I1.5007]
   Amilpas-Garcia M., 2020, REV ESPAC I D INNOVA, V9, P99, DOI [10.31644/imasd.25.2020.a06, DOI 10.31644/IMASD.25.2020.A06]
   [Anonymous], 2020, PERIFERIA-BRAZIL, V25, P74, DOI [10.5565/rev/periferia.735, DOI 10.5565/REV/PERIFERIA.735]
   Ayala R.S., 2021, EFECTOS SOCIALES EC, P83
   Bastoni S, 2021, INT J ENV RES PUB HE, V18, DOI 10.3390/ijerph18052619
   Berenguer Mayench C., 2020, TECNOLOGIA COMO EJE, P164
   Brooks SK, 2020, LANCET, V395, P912, DOI [10.1016/S0140-6736(20)30460-8, 10.1016/S0140-6736(20)30460-8.]
   Castellanos-Torres E, 2020, GAC SANIT, V34, P419, DOI 10.1016/j.gaceta.2020.04.007
   Comision Interamericana de Mujeres, 2020, COVID 19 VID MUJ RAZ
   Cordoba M.G., 2020, REV PUNTO G NERO, V13, P50, DOI [10.5354/0719-0417.2020.58191, DOI 10.5354/0719-0417.2020.58191]
   Lemos AHD, 2020, RAE-REV ADMIN EMPRES, V60, P388, DOI [10.1590/S0034-759020200603, 10.1590/s0034-759020200603]
   Garcia RD, 2020, REV ESP SOCIOL, V29, P759, DOI 10.22325/fes/res.2020.49
   Dominguez-Gijon R., 2018, NUEVA EPOCA, V49, P119, DOI [10.24275/ETYPUAM/NE/492018/Dominguez, DOI 10.24275/ETYPUAM/NE/492018/DOMINGUEZ]
   Douglas M, 2020, BMJ-BRIT MED J, V369, DOI 10.1136/bmj.m1557
   Escoto C.A., 2021, REV MEX CIENC POL TI, V242, P373, DOI [10.22201/fcpys.2448492xe.2021242.79055, DOI 10.22201/FCPYS.2448492XE.2021242.79055]
   Farre L., 2020, IZA DISCUSSION PAPER, DOI DOI 10.2139/SSRN.3643198
   Frize M, 2021, GENDER WORK ORGAN, V28, P378, DOI 10.1111/gwao.12690
   Gómez G Leonardo F, 2007, Rev Colom Cienc Pecua, V20, P377
   Gutierrez C.F., 2020, SEND COMUN, V24, P108, DOI [10.26807/rp.v24i108.1660, DOI 10.26807/RP.V24I108.1660]
   Hazarika OB, 2021, J GENDER STUD, V30, P429, DOI 10.1080/09589236.2020.1863202
   Jessen J., 2020, EFFECTS COVID 19 DAY
   Kim AJ, 2020, J COMP FAM STUD, V51, P360, DOI 10.3138/jcfs.51.3-4.011
   Kolakowsky-Hayner SA, 2021, MEDICINA-LITHUANIA, V57, DOI 10.3390/medicina57080789
   Lacombe-Trejo J., 2020, REV PSICOLOG A 150 N, V7, P66, DOI [10.21134/rpcna.2020.mon.2035, DOI 10.21134/RPCNA.2020.MON.2035]
   Lee M, 2020, INT J ENV RES PUB HE, V17, DOI 10.3390/ijerph17092977
   Lozano MD, 2021, GAC SANIT, V35, P594, DOI 10.1016/j.gaceta.2020.05.006
   Lucchetti G, 2021, INT J SOC PSYCHIATR, V67, P672, DOI 10.1177/0020764020970996
   Madrigal Rajo L., 2020, REV PUNTO G NERO, V13, P109, DOI [10.5354/0719-0417.2020.58196, DOI 10.5354/0719-0417.2020.58196]
   Mattioli AV, 2021, AM J LIFESTYLE MED, V15, P356, DOI 10.1177/1559827620981014
   Obdralkova E., 2022, SHS WEB C, V135, DOI [10.1051/shsconf/202213501023, DOI 10.1051/SHSCONF/202213501023]
   Oganisian A., 2020, BIOMETRICS, V1, P1
   Ogueji IA, 2022, CURR PSYCHOL, V41, P7493, DOI 10.1007/s12144-020-01318-7
   Prime H, 2020, AM PSYCHOL, V75, P631, DOI 10.1037/amp0000660
   Roberto A, 2020, HEALTH CARE WOMEN IN, V41, P1313, DOI 10.1080/07399332.2020.1832097
   Robles C., 2021, CONCIENC SOC, V4, P67
   Ruiz-Frutos Carlos, 2021, Arch Prev Riesgos Labor, V24, P6, DOI 10.12961/aprl.2021.24.01.01
   Sanchez AR, 2021, DEMOGR RES, V45, DOI 10.4054/DemRes.2021.45.43
   Sevilla A., 2020, FAMILY TIME USE HOME
   Soto Vazquez, 2020, REV ELECTRONICA CUER, V7, P111
   Yildirim TM, 2021, GENDER WORK ORGAN, V28, P243, DOI 10.1111/gwao.12529
NR 43
TC 0
Z9 0
U1 0
U2 0
PU MDPI
PI BASEL
PA ST ALBAN-ANLAGE 66, CH-4052 BASEL, SWITZERLAND
EI 1660-4601
J9 INT J ENV RES PUB HE
JI Int. J. Environ. Res. Public Health
PD SEP
PY 2022
VL 19
IS 17
AR 11014
DI 10.3390/ijerph191711014
PG 12
WC Environmental Sciences; Public, Environmental & Occupational Health
WE Science Citation Index Expanded (SCI-EXPANDED); Social Science Citation Index (SSCI)
SC Environmental Sciences & Ecology; Public, Environmental & Occupational
   Health
GA 4J2SI
UT WOS:000851118100001
PM 36078730
OA gold, Green Published
DA 2022-11-04
ER

PT J
AU Mollalo, A
   Tatar, M
AF Mollalo, Abolfazl
   Tatar, Moosa
TI Spatial Modeling of COVID-19 Vaccine Hesitancy in the United States
SO INTERNATIONAL JOURNAL OF ENVIRONMENTAL RESEARCH AND PUBLIC HEALTH
LA English
DT Article
DE COVID-19; GIS; multiscale GWR; vaccination; vaccine hesitancy
ID GEOGRAPHICALLY WEIGHTED REGRESSION
AB Vaccine hesitancy refers to delay in acceptance or refusal of vaccines despite the availability of vaccine services. Despite the efforts of United States healthcare providers to vaccinate the bulk of its population, vaccine hesitancy is still a severe challenge that has led to the resurgence of COVID-19 cases to over 100,000 people during early August 2021. To our knowledge, there are limited nationwide studies that examined the spatial distribution of vaccination rates, mainly based on the social vulnerability index (SVI). In this study, we compiled a database of the percentage of fully vaccinated people at the county scale across the continental United States as of 29 July 2021, along with SVI data as potential significant covariates. We further employed multiscale geographically weighted regression to model spatial nonstationarity of vaccination rates. Our findings indicated that the model could explain over 79% of the variance of vaccination rate based on Per capita income and Minority (%) (with positive impacts), and Age 17 and younger (%), Mobile homes (%), and Uninsured people (%) (with negative effects). However, the impact of each covariate varied for different counties due to using separate optimal bandwidths. This timely study can serve as a geospatial reference to support public health decision-makers in forming region-specific policies in monitoring vaccination programs from a geographic perspective.
C1 [Mollalo, Abolfazl] Baldwin Wallace Univ, Sch Hlth Sci, Dept Publ Hlth & Prevent Sci, Berea, OH 44017 USA.
   [Tatar, Moosa] Univ Utah, Matheson Ctr Hlth Care Studies, Salt Lake City, UT 84108 USA.
RP Mollalo, A (通讯作者)，Baldwin Wallace Univ, Sch Hlth Sci, Dept Publ Hlth & Prevent Sci, Berea, OH 44017 USA.
EM amollalo@bw.edu; moosa.tatar@utah.edu
RI Mollalo, Abolfazl/P-1078-2015
OI Mollalo, Abolfazl/0000-0001-5092-0698
CR Al Kindi KM, 2021, GEOSPATIAL HEALTH, V16, P145, DOI 10.4081/gh.2021.985
   [Anonymous], 2017, Wkly Epidemiol Rec, V92, P749
   Anselin L, 2013, PAP REG SCI, V92, P3, DOI 10.1111/j.1435-5957.2012.00480.x
   Arbona SI, 2020, PREV CHRONIC DIS, V17, DOI 10.5888/pcd17.190346
   Aw J, 2021, VACCINES-BASEL, V9, DOI 10.3390/vaccines9080900
   Brunsdon C, 1996, GEOGR ANAL, V28, P281, DOI 10.1111/j.1538-4632.1996.tb00936.x
   Bureau U.C., 2006, AM HOUSING SURVEY US
   Callaghan T., 2020, CORRELATES DISPARITI
   Center for Systems Science and Engineering (CSSE), 2021, GLOBAL CASES CTR SYS
   Chen Y, 2020, MANAG AUDIT J, V35, P1167, DOI 10.1108/MAJ-01-2019-2136
   Endrich MM, 2009, VACCINE, V27, P4018, DOI 10.1016/j.vaccine.2009.04.029
   Flanagan BE, 2011, J HOMEL SECUR EMERG, V8, DOI 10.2202/1547-7355.1792
   Fotheringham AS, 2017, ANN AM ASSOC GEOGR, V107, P1247, DOI 10.1080/24694452.2017.1352480
   Hildreth JEK, 2021, VACCINES-BASEL, V9, DOI 10.3390/vaccines9050489
   Holden CD, 2015, AM J PREV MED, V48, P13, DOI 10.1016/j.amepre.2014.08.029
   Horse AJY, 2022, J RACIAL ETHN HEALTH, V9, P165, DOI 10.1007/s40615-020-00940-2
   Hutcheson GD., 2011, SAGE DICT QUANTITATI, P224, DOI DOI 10.4135/9781446251119.N67
   Iyanda A., 2021, ENCYCLOPEDIA, V1, P57, DOI [10.3390/encyclopedia1030057, DOI 10.3390/ENCYCLOPEDIA1030057]
   Iyanda AE, 2022, J RACIAL ETHN HEALTH, V9, P708, DOI 10.1007/s40615-021-01006-7
   Iyanda AE, 2021, GEOJOURNAL, V86, P2787, DOI 10.1007/s10708-020-10232-1
   Iyanda AE, 2020, J INFECT PUBLIC HEAL, V13, P1438, DOI 10.1016/j.jiph.2020.07.006
   Jacobs DE, 2011, AM J PUBLIC HEALTH, V101, pS115, DOI 10.2105/AJPH.2010.300058
   Juhn YJ, 2005, SOC SCI MED, V60, P2453, DOI 10.1016/j.socscimed.2004.11.034
   Lindemer E., 2021, MEDRXIV, P1, DOI [10.1101/2021.03.24.21254270, DOI 10.1101/2021.03.24.21254270]
   Lurie N, 2020, JAMA-J AM MED ASSOC, V324, P439, DOI 10.1001/jama.2020.12461
   MacDonald NE, 2015, VACCINE, V33, P4161, DOI 10.1016/j.vaccine.2015.04.036
   Maiti A, 2021, SUSTAIN CITIES SOC, V68, DOI 10.1016/j.scs.2021.102784
   Mansour S, 2021, SUSTAIN CITIES SOC, V65, DOI 10.1016/j.scs.2020.102627
   Mollalo A, 2015, ZOONOSES PUBLIC HLTH, V62, P18, DOI 10.1111/zph.12109
   Mollalo A, 2021, SUSTAIN CITIES SOC, V67, DOI 10.1016/j.scs.2021.102738
   Mollalo A, 2020, INT J MED INFORM, V142, DOI 10.1016/j.ijmedinf.2020.104248
   Mollalo A, 2020, INT J ENV RES PUB HE, V17, DOI 10.3390/ijerph17124204
   Mollalo A, 2020, SCI TOTAL ENVIRON, V728, DOI 10.1016/j.scitotenv.2020.138884
   National Governors Association, 2021, PUBLICATIONS
   Nguyen Long H, 2021, medRxiv, DOI 10.1101/2021.02.25.21252402
   Oshan TM, 2020, INT J HEALTH GEOGR, V19, DOI 10.1186/s12942-020-00204-6
   Oshan TM, 2019, ISPRS INT GEO-INF, V8, DOI 10.3390/ijgi8060269
   Razai MS, 2021, BMJ-BRIT MED J, V372, DOI 10.1136/bmj.n513
   Sallam M, 2021, VACCINES-BASEL, V9, DOI 10.3390/vaccines9020160
   Soares P, 2021, VACCINES-BASEL, V9, DOI 10.3390/vaccines9030300
   Tu J, 2008, SCI TOTAL ENVIRON, V407, P358, DOI 10.1016/j.scitotenv.2008.09.031
   Vahabi N, 2021, SCI REP-UK, V11, DOI 10.1038/s41598-021-82384-0
   Wagner AL, 2019, VACCINES-BASEL, V7, DOI 10.3390/vaccines7040155
   WHO, 2010, WORLD MALARIA REPORT 2010, P1
   Wu X, 2021, ENVIRON SCI POLLUT R, V28, P43732, DOI 10.1007/s11356-021-13653-8
   Zaslavsky AM, 2021, JAMA-HEALTH FORUM, V2, DOI 10.1001/jamahealthforum.2021.0325
   Zhang JT, 2021, INT J ENV RES PUB HE, V18, DOI 10.3390/ijerph18115541
NR 47
TC 13
Z9 13
U1 5
U2 13
PU MDPI
PI BASEL
PA ST ALBAN-ANLAGE 66, CH-4052 BASEL, SWITZERLAND
EI 1660-4601
J9 INT J ENV RES PUB HE
JI Int. J. Environ. Res. Public Health
PD SEP
PY 2021
VL 18
IS 18
AR 9488
DI 10.3390/ijerph18189488
PG 13
WC Environmental Sciences; Public, Environmental & Occupational Health
WE Science Citation Index Expanded (SCI-EXPANDED); Social Science Citation Index (SSCI)
SC Environmental Sciences & Ecology; Public, Environmental & Occupational
   Health
GA UV5CQ
UT WOS:000699496700001
PM 34574416
OA Green Published, gold
DA 2022-11-04
ER

PT J
AU Tyra, AT
   Griffin, SM
   Fergus, TA
   Ginty, AT
AF Tyra, Alexandra T.
   Griffin, Siobhan M.
   Fergus, Thomas A.
   Ginty, Annie T.
TI Individual differences in emotion regulation prospectively predict early
   COVID-19 related acute stress
SO JOURNAL OF ANXIETY DISORDERS
LA English
DT Article
DE Emotion regulation; Acute stress; Coronavirus; COVID-19; Prospective
   research
ID REGULATION DIFFICULTIES; PTSD SYMPTOMS; PERITRAUMATIC DISSOCIATION;
   PSYCHOMETRIC PROPERTIES; EXPERIENTIAL AVOIDANCE; ANXIETY SENSITIVITY;
   CORTISOL REACTIVITY; REGULATION SCALE; CHILDHOOD ABUSE; RISK-FACTORS
AB Preliminary prospective research suggests emotion dysregulation may confer vulnerability to poor stress responses. The present prospective study extends this research by examining both specific emotion regulation strategies and global emotion regulation difficulties in the context of acute stress following onset of the COVID19 global pandemic in 119 young adults. As part of a larger study, emotion regulation was assessed prior to pandemic onset (January 2019 - February 2020) using two standard measures (Emotion Regulation Questionnaire, ERQ, Gross & John, 2003; Difficulties in Emotion Regulation Scale, DERS, Gratz & Roemer, 2004). A selfreport assessment of acute stress was conducted 2- 31/2 weeks after the COVID-19 pandemic declaration. Results demonstrated cognitive reappraisal and expressive suppression (i.e., ERQ) were not individually predictive of acute stress; however, there was a significant interaction of suppression by reappraisal. Simple effects indicated suppression was negatively associated with acute stress only when reappraisal levels were high. Greater global emotion regulation difficulties (i.e., DERS), particularly nonacceptance of emotions and limited access to emotion regulation strategies, significantly predicted greater acute stress. These results provide further evidence of the temporal relationship between emotion dysregulation and stress reactions, and also suggest the expected effects of emotion regulation strategies may differ across contexts.
C1 [Tyra, Alexandra T.; Fergus, Thomas A.; Ginty, Annie T.] Baylor Univ, Dept Psychol & Neurosci, One Bear Pl 97334, Waco, TX 76798 USA.
   [Griffin, Siobhan M.] Univ Limerick, SASHLab, Ctr Social Issues Res, Dept Psychol, Limerick V94 T9PX, Ireland.
   [Griffin, Siobhan M.] Univ Limerick, Hlth Res Inst, Limerick V94 T9PX, Ireland.
RP Tyra, AT (通讯作者)，Baylor Univ, Dept Psychol & Neurosci, One Bear Pl 97334, Waco, TX 76798 USA.
EM Alexandra_Tyra1@baylor.edu; Siobhan.Griffin@ul.ie;
   Thomas_Fergus@baylor.edu; Annie_Ginty@baylor.edu
OI Ginty, Annie/0000-0002-6817-4336; Griffin, Siobhan
   M/0000-0002-3613-2844; Tyra, Alexandra/0000-0003-2444-0265
CR Aldao A., 2015, COGNITIVE THER RES, V39, P263, DOI [10.1007/s10608-014-9662-4, DOI 10.1007/s10608-014-9662-4]
   Allan NP, 2015, J PSYCHOPATHOL BEHAV, V37, P663, DOI 10.1007/s10862-015-9484-z
   American Psychiatric Association, 2013, DIAGNOSTIC STAT MANU, V5th, DOI DOI 10.1176/APPI.BOOKS.9780890425596
   Amstadter A, 2008, J ANXIETY DISORD, V22, P211, DOI 10.1016/j.janxdis.2007.02.004
   Asmundson GJG, 2021, J ANXIETY DISORD, V78, DOI 10.1016/j.janxdis.2021.102368
   Badour CL, 2013, J BEHAV THER EXP PSY, V44, P69, DOI 10.1016/j.jbtep.2012.07.007
   Bardeen JR, 2013, COGNITIVE THER RES, V37, P742, DOI 10.1007/s10608-012-9512-1
   Bardeen JR, 2013, J ANXIETY DISORD, V27, P188, DOI 10.1016/j.janxdis.2013.01.003
   Bardeen JR, 2012, J PSYCHOPATHOL BEHAV, V34, P382, DOI 10.1007/s10862-012-9280-y
   Barlow MR, 2017, CHILD ABUSE NEGLECT, V65, P37, DOI 10.1016/j.chiabu.2017.01.006
   Boden MT, 2013, J SOC CLIN PSYCHOL, V32, P296, DOI 10.1521/jscp.2013.32.3.296
   Bonanno GA, 2004, PSYCHOL SCI, V15, P482, DOI 10.1111/j.0956-7976.2004.00705.x
   Bonanno GA, 1997, J ABNORM PSYCHOL, V106, P126, DOI 10.1037/0021-843X.106.1.126
   Bouton ME, 2001, PSYCHOL REV, V108, P4, DOI 10.1037//0033-295X.108.1.4
   Bovin MJ, 2011, PSYCHOL BULL, V137, P47, DOI 10.1037/a0021353
   Breslau N, 2013, PSYCHOL MED, V43, P1697, DOI 10.1017/S0033291712002632
   Brewin CR, 1996, PSYCHOL REV, V103, P670, DOI 10.1037/0033-295X.103.4.670
   Brooks SK, 2020, LANCET, V395, P912, DOI [10.1016/S0140-6736(20)30460-8, 10.1016/S0140-6736(20)30460-8.]
   Bryant RA, 2015, J CLIN PSYCHIAT, V76, P391, DOI 10.4088/JCP.13m08731
   Burns E.E., 2010, J AGGRESSION MALTREA, V19, P801, DOI [DOI 10.1080/10926771.2010.522947, 10.1080/10926771.2010.522947]
   Campbell-Sills L., 2014, HDB EMOTION REGULATI, P393
   Cao WJ, 2020, PSYCHIAT RES, V287, DOI 10.1016/j.psychres.2020.112934
   Centers for Disease Control and Prevention, 2020, COR DIS 2019 CAS US, P2020
   Christenfeld NJS, 2004, PSYCHOSOM MED, V66, P868, DOI 10.1097/01.psy.0000140008.70959.41
   Christiansen Dorte M, 2008, Ann Gen Psychiatry, V7, P24, DOI 10.1186/1744-859X-7-24
   Clohessy S, 1999, BRIT J CLIN PSYCHOL, V38, P251, DOI 10.1348/014466599162836
   Cloitre M, 2002, J CONSULT CLIN PSYCH, V70, P1067, DOI 10.1037//0022-006X.70.5.1067
   Cohen S, 2007, JAMA-J AM MED ASSOC, V298, P1685, DOI 10.1001/jama.298.14.1685
   Cohen S, 2016, PERSPECT PSYCHOL SCI, V11, P456, DOI 10.1177/1745691616646305
   Eftekhari A, 2009, ANXIETY STRESS COPIN, V22, P571, DOI 10.1080/10615800802179860
   Ehlers A, 2000, J ABNORM PSYCHOL, V109, P45, DOI 10.1037/0021-843X.109.1.45
   Ehlers A, 2000, BEHAV RES THER, V38, P319, DOI 10.1016/S0005-7967(99)00123-0
   Ehlers A, 1998, J ABNORM PSYCHOL, V107, P508, DOI 10.1037/0021-843X.107.3.508
   Ehring T, 2010, BEHAV THER, V41, P587, DOI 10.1016/j.beth.2010.04.004
   England-Mason G, 2017, HORM BEHAV, V95, P44, DOI 10.1016/j.yhbeh.2017.07.007
   Feeny NC, 2006, COGNITIVE VULNERABILITY TO EMOTIONAL DISORDERS, P285
   Felitti VJ, 1998, AM J PREV MED, V14, P245, DOI 10.1016/S0749-3797(98)00017-8
   FOA EB, 1986, PSYCHOL BULL, V99, P20, DOI 10.1037/0033-2909.99.1.20
   Fowler JC, 2014, J PSYCHIATR RES, V58, P175, DOI 10.1016/j.jpsychires.2014.07.029
   Frewen PA, 2006, ANN NY ACAD SCI, V1071, P110, DOI 10.1196/annals.1364.010
   GaIatzer-Levy IR, 2018, CLIN PSYCHOL REV, V63, P41, DOI 10.1016/j.cpr.2018.05.008
   GOLDBERG LR, 1993, AM PSYCHOL, V48, P26, DOI 10.1037/0003-066X.48.1.26
   Gratz K. L., 2010, ASSESSING MINDFULNES, DOI [10.1037/a0022144, DOI 10.1037/A0022144]
   Gratz KL, 2006, J ABNORM PSYCHOL, V115, P850, DOI 10.1037/0021-843X.115.4.850
   Gratz KL, 2004, J PSYCHOPATHOL BEHAV, V26, P41, DOI 10.1023/B:JOBA.0000007455.08539.94
   Gross J. J., 2014, HDB EMOTION REGULATI, P126
   Gross JJ, 2003, J PERS SOC PSYCHOL, V85, P348, DOI 10.1037/0022-3514.85.2.348
   Gross JJ, 1998, J PERS SOC PSYCHOL, V74, P224, DOI 10.1037/0022-3514.74.1.224
   Gross JJ., 2014, HDB EMOTION REGULATI, V2nd, P3, DOI DOI 10.1080/00140130600971135
   Hayes A.F., 2018, J EDUC MEAS, V2nd
   Jentsch VL, 2020, BIOL PSYCHOL, V154, DOI 10.1016/j.biopsycho.2020.107893
   John O.P., 1999, HDB PERSONALITY THEO, P102, DOI DOI 10.1037/A0019265
   Joormann J, 2016, BEHAV RES THER, V86, P35, DOI 10.1016/j.brat.2016.07.007
   Karatzias T, 2020, J TRAUMA STRESS, V33, P365, DOI 10.1002/jts.22565
   Kumpula MJ, 2011, J ABNORM PSYCHOL, V120, P617, DOI 10.1037/a0023927
   Lilly MM, 2014, PSYCHOL TRAUMA-US, V6, P644, DOI 10.1037/a0036460
   Linehan MM, 1999, AM J ADDICTION, V8, P279
   Litz BT, 2000, J ABNORM PSYCHOL, V109, P26, DOI 10.1037/0021-843X.109.1.26
   Liu CH, 2020, PSYCHIAT RES, V290, DOI 10.1016/j.psychres.2020.113172
   Lupien SJ, 2009, NAT REV NEUROSCI, V10, P434, DOI 10.1038/nrn2639
   Marx BP, 2005, BEHAV RES THER, V43, P569, DOI 10.1016/j.brat.2004.04.004
   McDermott MJ, 2009, J ANXIETY DISORD, V23, P591, DOI 10.1016/j.janxdis.2009.01.006
   Moore SA, 2008, BEHAV RES THER, V46, P993, DOI 10.1016/j.brat.2008.05.001
   O'Toole BI, 1998, AUST NZ J PSYCHIAT, V32, P32, DOI 10.1046/j.1440-1614.1998.00368.x
   Pollock NC, 2016, PERS INDIV DIFFER, V95, P168, DOI 10.1016/j.paid.2016.02.049
   Pugach CP, 2020, J CLIN PSYCHOL, V76, P508, DOI 10.1002/jclp.22879
   Qiu JY, 2020, GEN PSYCHIAT, V33, DOI 10.1136/gpsych-2020-100213
   Rajkumar RP, 2020, ASIAN J PSYCHIATR, V52, DOI 10.1016/j.ajp.2020.102066
   Raymond C, 2019, ANXIETY STRESS COPIN, V32, P286, DOI 10.1080/10615806.2019.1596676
   Restubog SLD, 2020, J VOCAT BEHAV, V119, DOI 10.1016/j.jvb.2020.103440
   Ritschel LA, 2015, PSYCHOL ASSESSMENT, V27, P944, DOI 10.1037/pas0000099
   Roemer L, 2009, BEHAV THER, V40, P142, DOI 10.1016/j.beth.2008.04.001
   Rossi R, 2020, FRONT PSYCHIATRY, V11, DOI 10.3389/fpsyt.2020.00790
   Roy B, 2018, STRESS, V21, P548, DOI 10.1080/10253890.2018.1490724
   Ruganci RN, 2010, J CLIN PSYCHOL, V66, P442, DOI 10.1002/jclp.20665
   Salsman NL, 2012, J PSYCHOPATHOL BEHAV, V34, P260, DOI 10.1007/s10862-012-9275-8
   Salters-Pedneault K, 2006, COGNITIVE THER RES, V30, P469, DOI 10.1007/s10608-006-9055-4
   Seligowski AV, 2015, COGN BEHAV THERAPY, V44, P87, DOI 10.1080/16506073.2014.980753
   Shepherd L, 2014, J BEHAV THER EXP PSY, V45, P360, DOI 10.1016/j.jbtep.2014.03.002
   Sheppes G, 2007, PERS SOC PSYCHOL B, V33, P1518, DOI 10.1177/0146167207305537
   Sheppes G, 2009, INT J PSYCHOPHYSIOL, V71, P91, DOI 10.1016/j.ijpsycho.2008.06.006
   Sheppes G, 2008, EMOTION, V8, P870, DOI 10.1037/a0013711
   Silverman MH, 2019, DEV PSYCHOPATHOL, V31, P1085, DOI 10.1017/S0954579419000610
   Sundermann JM, 2015, J FAM VIOLENCE, V30, P329, DOI 10.1007/s10896-014-9656-8
   Taylor S, 2020, J ANXIETY DISORD, V72, DOI 10.1016/j.janxdis.2020.102231
   Tull MT, 2007, BEHAV THER, V38, P303, DOI 10.1016/j.beth.2006.10.001
   Viana AG, 2017, GEN HOSP PSYCHIAT, V44, P30, DOI 10.1016/j.genhosppsych.2016.10.007
   Wang CY, 2020, BRAIN BEHAV IMMUN, V87, P40, DOI 10.1016/j.bbi.2020.04.028
   Wang CY, 2020, INT J ENV RES PUB HE, V17, DOI 10.3390/ijerph17051729
   Wang MJ, 2011, J ADULT DEV, V18, P95, DOI 10.1007/s10804-010-9114-7
   Webb TL, 2012, PSYCHOL BULL, V138, P775, DOI 10.1037/a0027600
   Weiss Daniel S., 1997, P399
   Weiss NH, 2013, CHILD ABUSE NEGLECT, V37, P944, DOI 10.1016/j.chiabu.2013.03.014
   Weiss Nicole H., 2012, Cognitive Behaviour Therapy, V41, P5, DOI 10.1080/16506073.2011.621970
   Wheaton M. G., 2012, COGNITIVE THER RES, V36, P210, DOI [10.1007/s10608-011-9353-3, DOI 10.1007/s10608-011-9353-3]
   WHO, 2020, 64 WHO
   Woodward EC, 2020, COGNITIVE THER RES, V44, P412, DOI 10.1007/s10608-019-10065-4
   ZIGMOND AS, 1983, ACTA PSYCHIAT SCAND, V67, P361, DOI 10.1111/j.1600-0447.1983.tb09716.x
NR 98
TC 9
Z9 9
U1 7
U2 24
PU PERGAMON-ELSEVIER SCIENCE LTD
PI OXFORD
PA THE BOULEVARD, LANGFORD LANE, KIDLINGTON, OXFORD OX5 1GB, ENGLAND
SN 0887-6185
EI 1873-7897
J9 J ANXIETY DISORD
JI J. Anxiety Disord.
PD JUN
PY 2021
VL 81
AR 102411
DI 10.1016/j.janxdis.2021.102411
EA MAY 2021
PG 10
WC Psychology, Clinical; Psychiatry
WE Social Science Citation Index (SSCI)
SC Psychology; Psychiatry
GA ST1RD
UT WOS:000662227000008
PM 33962141
OA Bronze
DA 2022-11-04
ER

PT J
AU Bono, MH
AF Bono, Madeline H.
TI Telehealth Provision of Parent-Child Interaction Therapy During the
   COVID-19 Pandemic: A Case Report
SO CLINICAL PRACTICE IN PEDIATRIC PSYCHOLOGY
LA English
DT Article
DE parent-child interaction therapy; case study; telehealth; behavior
   problems; pediatric oncology
ID POSTTRAUMATIC-STRESS; TRAUMA; BRAIN; MODEL; HOME
AB Objective: To present a case report detailing the trajectory of a caregiver-targeted intervention - Parent-Child Interaction Therapy (PCIT) - delivered via telehealth to a five-year-old pediatric brain cancer survivor with externalizing behaviors during the COVID-19 pandemic. Method: The patient's medical and developmental history are presented. The patient's case conceptualization and intervention rationale are discussed. The course of the patient's PCIT treatment is described. Results: After 10 PCIT sessions following an intake session, the frequency of the patient's externalizing behaviors was reduced, and the patient's mother reported feeling more competent and less distressed. At a six-month follow-up, the patient's mother reported maintenance of treatment gains. Conclusions: Telehealth-delivered PCIT shows promise as a parent-directed intervention that can reduce parental distress and the frequency of externalizing behaviors in young children. The intervention was seen by a medically complex patient's family as feasible and acceptable for meeting their behavioral health needs during a public health emergency. Further research into PCIT's implementation possibilities may help to bridge present treatment gaps for young children with externalizing behaviors across a variety of settings.
C1 [Bono, Madeline H.] Rutgers State Univ, Grad Sch Appl & Profess Psychol, Piscataway, NJ 08854 USA.
   [Bono, Madeline H.] New York Med Coll, Maria Fareri Childrens Hosp, Boston Childrens Hlth Phys, Valhalla, NY 10595 USA.
RP Bono, MH (通讯作者)，Rutgers State Univ, Grad Sch Appl & Profess Psychol, Piscataway, NJ 08854 USA.
EM madeline.bono@rutgers.edu
OI Bono, Madeline/0000-0001-9007-3016
CR APA, 2013, DIAGNOSTIC STAT MANU, DOI 10.1176/appi.books.9780890425596
   Barnett M.L., 2021, COGN BEHAV PRACT
   Bruce M, 2006, CLIN PSYCHOL REV, V26, P233, DOI 10.1016/j.cpr.2005.10.002
   Cohen ML, 2012, J PEDIATR PSYCHOL, V37, P251, DOI 10.1093/jpepsy/jsr086
   Comer JS, 2017, J CONSULT CLIN PSYCH, V85, P909, DOI 10.1037/ccp0000230
   Cordova MJ, 2017, LANCET PSYCHIAT, V4, P330, DOI 10.1016/S2215-0366(17)30014-7
   De Young AC, 2011, CLIN CHILD FAM PSYCH, V14, P231, DOI 10.1007/s10567-011-0094-3
   Eyberg S. M., 2011, PARENT CHILD INTERAC
   Eyberg S. M., 2013, DYADIC PARENT CHILD
   Gurwitch RH, 2020, PSYCHOL TRAUMA-US, V12, pS82, DOI 10.1037/tra0000863
   Herschell A.D., 2005, EDUC TREAT CHILD, V28, P142
   Johnson SB, 2009, J ADOLESCENT HEALTH, V45, P216, DOI 10.1016/j.jadohealth.2009.05.016
   Lieneman CC, 2017, PSYCHOL RES BEHAV MA, V10, P239, DOI 10.2147/PRBM.S91200
   Marsac ML, 2014, CLIN CHILD FAM PSYCH, V17, P399, DOI 10.1007/s10567-014-0174-2
   Mersky JP, 2016, RES SOCIAL WORK PRAC, V26, P157, DOI 10.1177/1049731514543023
   Moreland A, 2020, MMWR-MORBID MORTAL W, V69, P1198, DOI 10.15585/mmwr.mm6935a2
   Price J, 2016, J PEDIATR PSYCHOL, V41, P86, DOI 10.1093/jpepsy/jsv074
   Shin LM, 2006, ANN NY ACAD SCI, V1071, P67, DOI 10.1196/annals.1364.007
   Timmer SG, 2010, VIOLENCE VICTIMS, V25, P486, DOI 10.1891/0886-6708.25.4.486
   U.S. Department of Health and Human Services, 2020, SECR AZ ANN HIST EXP
   Zhang Die, 2020, Neurooncol Adv, V2, pvdaa058, DOI 10.1093/noajnl/vdaa058
NR 21
TC 1
Z9 1
U1 0
U2 0
PU EDUCATIONAL PUBLISHING FOUNDATION-AMERICAN PSYCHOLOGICAL ASSOC
PI WASHINGTON
PA 750 FIRST ST, NE, WASHINGTON, DC 20002-4242 USA
SN 2169-4826
EI 2169-4834
J9 CLIN PRACT PEDIAT PS
JI Clin. Pract. Pediatr. Psychol.
PD SEP
PY 2022
VL 10
IS 3
SI SI
BP 307
EP 313
DI 10.1037/cpp0000437
EA MAY 2022
PG 7
WC Psychology, Clinical; Psychology, Developmental
WE Emerging Sources Citation Index (ESCI)
SC Psychology
GA 4U0OM
UT WOS:000797156300001
DA 2022-11-04
ER

PT J
AU Pinchoff, J
   Kraus-Perrotta, C
   Austrian, K
   Tidwell, JB
   Abuya, T
   Mwanga, D
   Kangwana, B
   Ochako, R
   Muluve, E
   Mbushi, F
   Nzioki, M
   Ngo, TD
AF Pinchoff, Jessie
   Kraus-Perrotta, Cara
   Austrian, Karen
   Tidwell, James B.
   Abuya, Timothy
   Mwanga, Daniel
   Kangwana, Beth
   Ochako, Rhoune
   Muluve, Eva
   Mbushi, Faith
   Nzioki, Mercy
   Ngo, Thoai D.
TI Mobility Patterns During COVID-19 Travel Restrictions in Nairobi Urban
   Informal Settlements: Who Is Leaving Home and Why
SO JOURNAL OF URBAN HEALTH-BULLETIN OF THE NEW YORK ACADEMY OF MEDICINE
LA English
DT Article
ID POVERTY; SLUMS; EBOLA
AB Nairobi's urban slums are ill equipped to prevent spread of the novel coronavirus disease (COVID-19) due to high population density, multigenerational families in poorly ventilated informal housing, and poor sanitation. Physical distancing policies, curfews, and a citywide lockdown were implemented in March and April 2020 resulting in sharp decreases in movement across the city. However, most people cannot afford to stay home completely (e.g., leaving daily to fetch water). If still employed, they may need to travel longer distances for work, potentially exposing them COVID-19 or contributing to its spread. We conducted a household survey across five urban slums to describe factors associated with mobility in the previous 24 h. A total of 1695 adults were interviewed, 63% female. Of these, most reported neighborhood mobility within their informal settlement (54%), 19% stayed home completely, and 27% reported long-distance mobility outside their informal settlement, mainly for work. In adjusted multinomial regression models, women were 58% more likely than men to stay home (relative risk ratio (RRR): 1.58, 95% confidence interval (CI): 1.16, 2.14) and women were 60% less likely than men to report citywide mobility (RRR: 0.40; 95% CI 0.31, 0.52). Individuals in the wealthiest quintile, particularly younger women, were most likely to not leave home at all. Those who reported citywide travel were less likely to have lost employment (RRR: 0.49; 95% CI 0.38, 0.65) and were less likely to avoid public transportation (RRR: 0.30; 95% CI 0.23, 0.39). Employment and job hunting were the main reasons for traveling outside of the slum; less than 20% report other reasons. Our findings suggest that slum residents who retain their employment are traveling larger distances across Nairobi, using public transportation, and are more likely to be male; this travel may put them at higher risk of COVID-19 infection but is necessary to maintain income. Steps to protect workers from COVID-19 both in the workplace and while in transit (including masks, hand sanitizer stations, and reduced capacity on public transportation) are critical as economic insecurity in the city increases due to COVID-19 mitigation measures. Workers must be able to commute and maintain employment to not be driven further into poverty. Additionally, to protect the majority of individuals who are only travelling locally within their settlement, mitigation measures such as making masks and handwashing stations accessible within informal settlements must also be implemented, with special attention to the burden placed on women.
C1 [Pinchoff, Jessie; Kraus-Perrotta, Cara; Ngo, Thoai D.] Populat Council, 1230 York Ave, New York, NY 10021 USA.
   [Austrian, Karen; Abuya, Timothy; Mwanga, Daniel; Kangwana, Beth; Ochako, Rhoune; Muluve, Eva; Mbushi, Faith; Nzioki, Mercy] Populat Council, Nairobi, Kenya.
   [Tidwell, James B.] World Vis Inc, Washington, DC USA.
RP Pinchoff, J (通讯作者)，Populat Council, 1230 York Ave, New York, NY 10021 USA.
EM jpinchoff@popcouncil.org
OI Pinchoff, Jessie/0000-0003-3155-595X; Muluve, Eva/0000-0001-7503-9565
FU UK Department for International Development through Innovations for
   Poverty Action Peace AMP; Recovery COVID-19 rapid response grant
   [MIT0019-X15]
FX The authors would like to acknowledge funding from the UK Department for
   International Development through Innovations for Poverty Action Peace &
   Recovery COVID-19 rapid response grant (MIT0019-X15).
CR [Anonymous], KEN CUM COR CAS 2020
   Austrian K, B WHO, P21
   Coetzee BJ, 2020, GLOB PUBLIC HEALTH, V15, P1093, DOI 10.1080/17441692.2020.1779331
   CORBURN J, J URBAN HLTH B N ACA, P1
   de Paz C., 2020, GENDER DIMENSIONS CO, DOI 10.1596/33622
   Emina J, 2011, J URBAN HEALTH, V88, P200, DOI 10.1007/s11524-011-9594-1
   Ezeh A, 2017, LANCET, V389, P547, DOI 10.1016/S0140-6736(16)31650-6
   Gross B, ARXIV200308382PHYSQB
   Johnstone-Robertson SP, 2011, AM J EPIDEMIOL, V174, P1246, DOI 10.1093/aje/kwr251
   Kabale, NATION
   Kareem B, UNDERSTANDING DIFFER
   Knierim D, 2019, PLOS ONE, V14, DOI 10.1371/journal.pone.0216713
   LE P, CLIN INFECT DIS, P18
   Mberu BU, 2014, AFR DEV REV, V26, P172, DOI 10.1111/1467-8268.12073
   Perez A, 2020, COVID 19 COMM MOB RE
   QUAIFE M, IMPACT COVID 19 CONT
   Ruiz-Euler A, MOBILITY PATTERNS IN, DOI 10.2139/ssrn.3572324
   Salon D, 2010, TRANSPORT REV, V30, P641, DOI 10.1080/01441640903298998
   SNYDER RE, PLOS NEGL TROP DIS, V11
   Snyder RE, 2014, LANCET GLOB HEALTH, V2, pE685, DOI 10.1016/S2214-109X(14)70339-0
   Solomon S, 2007, AR4 CLIMATE CHANGE 2007: THE PHYSICAL SCIENCE BASIS, P1
   UN-Habitat, 2016, WORLD CIT REP 2016 U
   Warren MS, ARXIV200314228CS
   WHO (World Health Organization), ADV PUBL COVID 19
   Wong G, 2015, CELL HOST MICROBE, V18, P398, DOI 10.1016/j.chom.2015.09.013
NR 25
TC 5
Z9 6
U1 0
U2 10
PU SPRINGER
PI NEW YORK
PA ONE NEW YORK PLAZA, SUITE 4600, NEW YORK, NY, UNITED STATES
SN 1099-3460
EI 1468-2869
J9 J URBAN HEALTH
JI J. Urban Health
PD APR
PY 2021
VL 98
IS 2
BP 211
EP 221
DI 10.1007/s11524-020-00507-w
EA FEB 2021
PG 11
WC Public, Environmental & Occupational Health; Medicine, General &
   Internal
WE Science Citation Index Expanded (SCI-EXPANDED)
SC Public, Environmental & Occupational Health; General & Internal Medicine
GA RU0JD
UT WOS:000613954200001
PM 33533010
OA Green Published, hybrid
DA 2022-11-04
ER

PT J
AU Vasilescu, MD
   Apostu, SA
   Militaru, E
   Hysa, E
AF Vasilescu, Maria Denisa
   Apostu, Simona Andreea
   Militaru, Eva
   Hysa, Eglantina
TI Public Opinion on European Health Policy, Lessons from the COVID-19
   Pandemic
SO INTERNATIONAL JOURNAL OF ENVIRONMENTAL RESEARCH AND PUBLIC HEALTH
LA English
DT Article
DE health policy; European Union; COVID-19 pandemic; vulnerable groups;
   logistic regression
ID WILLINGNESS-TO-PAY; BIBLIOMETRIC ANALYSIS; GENDER-DIFFERENCES;
   RISK-TAKING; MERS-COV; SATISFACTION; GOVERNMENT; KNOWLEDGE; CONFIDENCE;
   OUTBREAK
AB Often, global crises, such as the COVID-19 pandemic, bring to light crucial weaknesses in political, economic, social and health systems. First, there are governments who formulate and implement policies and, second, there are the citizens who support them, thus contributing a great deal to their success. Our paper investigates the European citizens' opinion on health policy, focusing on their preference for European health policy during the coronavirus pandemic. The paper uses bibliometric analysis, descriptive statistics, and logistic regression to discuss the public opinion on health policy, the factors of influence, the change in perspectives between 2020 and 2021, and the socio-demographic profile of those favorable for the development of a European health policy in response to the coronavirus pandemic. Our findings show that citizens from southern and central European countries are more likely to prioritize the development of a European health policy, as compared to Nordic countries. Between 2020 and 2021, pro-European health policy citizens profile changes and becomes clearer, from pensioners to young working age males with medium education. In general, people prioritizing a European health policy value health as the most important issue at a national level are generally satisfied with the European Union and do not trust their national government.
C1 [Vasilescu, Maria Denisa; Apostu, Simona Andreea] Bucharest Univ Econ Studies, Fac Econ Cybernet Stat & Informat, 15-17 Dorobanti St, Bucharest 010552, Romania.
   [Vasilescu, Maria Denisa; Militaru, Eva] Natl Sci Res Inst Labor & Social Protect, 6-8 Povernei St, Bucharest 010643, Romania.
   [Apostu, Simona Andreea] Romanian Acad, Inst Natl Econ, Bucharest 050711, Romania.
   [Hysa, Eglantina] Epoka Univ, Fac Econ & Adm Sci, Dept Econ, Tirana 1032, Albania.
RP Apostu, SA (通讯作者)，Bucharest Univ Econ Studies, Fac Econ Cybernet Stat & Informat, 15-17 Dorobanti St, Bucharest 010552, Romania.; Apostu, SA (通讯作者)，Romanian Acad, Inst Natl Econ, Bucharest 050711, Romania.
EM maria.vasilescu@csie.ase.ro; simona.apostu@csie.ase.ro;
   militaru@incsmps.ro; ehysa@epoka.edu.al
RI Apostu, Simona-Andreea/B-8099-2019; Hysa, Eglantina/T-7876-2018
OI Apostu, Simona-Andreea/0000-0003-1727-0114; Hysa,
   Eglantina/0000-0002-3429-5738; Vasilescu, Denisa/0000-0003-3074-8020
FU NUCLEU Program - Romanian Ministry of Research, Innovation and
   Digitization [PN 19130202, PN 19130101]
FX This research was funded by NUCLEU Program funded by the Romanian
   Ministry of Research, Innovation and Digitization (Project PN 19130202
   and Project PN 19130101).
CR Adjie M.F.P., 2020, INDONESIAS R0 EXPLAI
   Agnew JR, 2008, AM ECON REV, V98, P418, DOI 10.1257/aer.98.2.418
   Al-Mohrej OA, 2016, J INFECT PUBLIC HEAL, V9, P259, DOI 10.1016/j.jiph.2015.10.003
   Alqahtani AS, 2017, J INFECT PUBLIC HEAL, V10, P534, DOI 10.1016/j.jiph.2016.11.015
   Anders RL, 2021, NURS FORUM, V56, P89, DOI 10.1111/nuf.12514
   Anghelache C, 2022, SUSTAINABILITY-BASEL, V14, DOI 10.3390/su14084613
   [Anonymous], 2020, PRESS C AUSTR PARLIA
   [Anonymous], 2020, WHO ANNOUNCES COVID
   Baker P, 2020, LANCET, V395, P1886, DOI 10.1016/S0140-6736(20)31303-9
   Bawazir A, 2018, J INFECT PUBLIC HEAL, V11, P89, DOI 10.1016/j.jiph.2017.05.003
   Beenackers MA, 2018, HEALTH PLACE, V53, P79, DOI 10.1016/j.healthplace.2018.06.010
   Beland LP, 2022, CAN J ECON, V55, P214, DOI 10.1111/caje.12543
   Bener A, 2004, J R SOC PROMO HEALTH, V124, P167, DOI 10.1177/146642400412400408
   Betron M, 2020, GLOB PUBLIC HEALTH, V15, P1090, DOI 10.1080/17441692.2020.1769702
   Boswell J, 2019, SOC SCI MED, V228, P202, DOI 10.1016/j.socscimed.2019.02.051
   Bouckaert G, 2003, INT REV ADM SCI, V69, P329, DOI 10.1177/0020852303693003
   Boulton J., 2010, EMERGENCE, V12, P31
   BROADUS RN, 1987, SCIENTOMETRICS, V12, P373, DOI 10.1007/BF02016680
   Brooks P, 2005, J RISK UNCERTAINTY, V31, P301, DOI 10.1007/s11166-005-5105-7
   Burki T, 2020, LANCET INFECT DIS, V20, P292, DOI 10.1016/S1473-3099(20)30076-1
   Byrnes JP, 1999, PSYCHOL BULL, V125, P367, DOI 10.1037/0033-2909.125.3.367
   Chen H, 2020, NANO RES, V13, P1997, DOI 10.1007/s12274-020-2805-x
   Christensen T., 2005, PUBLIC PERFORM MANAG, V28, P487, DOI DOI 10.1080/15309576.2005.11051848
   Currie J, 2015, J POLICY ANAL MANAG, V34, P208, DOI 10.1002/pam.21805
   Dascalu S, 2020, FRONT PUBLIC HEALTH, V8, DOI 10.3389/fpubh.2020.00344
   Dassonneville R, 2019, EUR POLIT SCI REV, V11, P91, DOI 10.1017/S1755773918000231
   de Ruijter A., 2020, PALGRAVE HDB EUROPEA
   de Zavala AG, 2018, EUR J SOC PSYCHOL, V48, P1011, DOI 10.1002/ejsp.2496
   Dimian GC, 2021, TECHNOL ECON DEV ECO, V27, P783, DOI 10.3846/tede.2021.14753
   Dong HJ, 2005, HEALTH POLICY, V72, P149, DOI 10.1016/j.healthpol.2004.02.014
   Donthu N, 2021, J BUS RES, V133, P285, DOI 10.1016/j.jbusres.2021.04.070
   Donthu N, 2021, J INT MARKETING, V29, P1, DOI 10.1177/1069031X211004234
   Donthu N, 2021, MARK INTELL PLAN, V39, P48, DOI 10.1108/MIP-02-2020-0066
   Donthu N, 2020, J BUS RES, V109, P1, DOI 10.1016/j.jbusres.2019.10.039
   Douglas KM, 2019, POLIT PSYCHOL, V40, P3, DOI 10.1111/pops.12568
   Dutil L, 2010, EMERG INFECT DIS, V16, P48, DOI 10.3201/eid1601.090729
   Eberhardt M.S., 2001, URBAN RURAL HLTH CHA
   Ellegaard O, 2015, SCIENTOMETRICS, V105, P1809, DOI 10.1007/s11192-015-1645-z
   Ellegaard O, 2013, SPRINGERPLUS, V2, DOI 10.1186/2193-1801-2-255
   Ertac S, 2012, J ECON BEHAV ORGAN, V83, P24, DOI 10.1016/j.jebo.2011.06.009
   FIORINA MP, 1978, AM J POLIT SCI, V22, P426, DOI 10.2307/2110623
   Fofana NK, 2020, PSYCHIAT RES, V291, DOI 10.1016/j.psychres.2020.113230
   Frasholli D., 2015, REV STIINTE POLITICE, V46, P247
   Gao X, 2021, ECON MODEL, V94, P442, DOI 10.1016/j.econmod.2020.10.013
   Gebhard C, 2020, BIOL SEX DIFFER, V11, DOI 10.1186/s13293-020-00304-9
   GLANZEL W, 1994, SCIENTOMETRICS, V30, P375, DOI 10.1007/BF02018107
   Glanzel W, 2003, COURSE HANDOUTS
   Goldman ML, 2020, PSYCHIAT SERV, V71, P1158, DOI 10.1176/appi.ps.202000219
   Gourinchas P.O., 2020, MITIGATING COVID EC, VVolume 31, P57
   Greiner KA, 2004, SOC SCI MED, V59, P2303, DOI 10.1016/j.socscimed.2004.03.023
   Haugsgjerd A, 2019, ELECT STUD, V57, P31, DOI 10.1016/j.electstud.2018.09.008
   Healy A, 2013, ANNU REV POLIT SCI, V16, P285, DOI 10.1146/annurev-polisci-032211-212920
   Hopman WM, 2009, CHRONIC DIS CAN, V29, P108
   Huang LiHua, 2016, China Tropical Medicine, V16, P827
   Jacobs LR, 2011, J HEALTH POLIT POLIC, V36, P917, DOI 10.1215/03616878-1460515
   Johnson Boris, 2020, FULL SPEECH MODIFIED
   Jost JT, 2009, ANNU REV PSYCHOL, V60, P307, DOI 10.1146/annurev.psych.60.110707.163600
   Khan S., 2020, CARBON CAPTURE, P43
   Kim S, 2021, INT J ENV RES PUB HE, V18, DOI 10.3390/ijerph18010266
   Larsen EG, 2019, EUR POLIT SCI REV, V11, P231, DOI 10.1017/S1755773919000092
   Ledolter J, 2013, DATA MINING AND BUSINESS ANALYTICS WITH R, P1, DOI 10.1002/9781118596289
   Leung TY, 2020, J BUS RES, V116, P193, DOI 10.1016/j.jbusres.2020.05.031
   Li WG, 2020, ANN TRANSL MED, V8, DOI 10.21037/atm-20-3312
   LUNDEBERG MA, 1994, J EDUC PSYCHOL, V86, P114, DOI 10.1037/0022-0663.86.1.114
   Lyons W.E., 1992, POLITICS DISSATISFAC
   Mao JY, 2020, ASIAN J SOC PSYCHOL, V23, P372, DOI 10.1111/ajsp.12417
   Marshakova-Shaikevich I, 2005, INFORM PROCESS MANAG, V41, P1534, DOI 10.1016/j.ipm.2005.03.027
   McBryde ES, 2020, PAEDIATR RESPIR REV, V35, P57, DOI 10.1016/j.prrv.2020.06.013
   Meehan MT, 2020, PAEDIATR RESPIR REV, V35, P64, DOI 10.1016/j.prrv.2020.06.014
   Nicola M, 2020, INT J SURG, V78, P185, DOI 10.1016/j.ijsu.2020.04.018
   Nutley S.M., 2007, USING EVIDENCE RES C, DOI DOI 10.46692/9781847422323
   Onwujekwe O, 2010, HEALTH POLICY PLANN, V25, P155, DOI 10.1093/heapol/czp046
   Pacces AM, 2020, EUR J RISK REGUL, V11, P283, DOI 10.1017/err.2020.36
   Pak A, 2020, FRONT PUBLIC HEALTH, V8, DOI 10.3389/fpubh.2020.00241
   Pan WF, 2021, CHINA FINANC REV INT, V11, P287, DOI 10.1108/CFRI-01-2021-0010
   Pandey J, 2017, PSYCHOL STUD, V62, P250, DOI 10.1007/s12646-017-0409-7
   PRITCHARD A, 1969, J DOC, V25, P348
   Qi Ye, 2020, Journal of Tropical Medicine (Guangzhou), V20, P145
   Raoofi A, 2020, ARCH IRAN MED, V23, P220, DOI 10.34172/aim.2020.02
   Renda A, 2020, EUR J RISK REGUL, V11, P273, DOI 10.1017/err.2020.34
   Rozenberg S, 2020, MATURITAS, V138, P62, DOI 10.1016/j.maturitas.2020.05.009
   Sharma GD, 2020, J PUBLIC AFF, V20, DOI 10.1002/pa.2206
   SMITH RS, 1979, IND LABOR RELAT REV, V32, P339, DOI 10.2307/2522263
   Sohrabi C, 2020, INT J SURG, V76, P71, DOI 10.1016/j.ijsu.2020.02.034
   Song M., 2003, CHIN J HLTH ED, V7, P34
   Song YJ, 2013, SPRINGERPLUS, V2, DOI 10.1186/2193-1801-2-204
   Stecker C, 2016, EUR J POLIT RES, V55, P492, DOI 10.1111/1475-6765.12147
   Sturmberg JP, 2022, INT J HEALTH POLICY, V11, P409, DOI 10.34172/ijhpm.2020.132
   Sturmberg JP, 2018, HLTH SYSTEM REDESIGN
   Sun S, 2011, QUAL LIFE RES, V20, P309, DOI 10.1007/s11136-010-9762-x
   Taylor C, 2020, POINTS BASED IMMIGRA
   Tsasis Peter, 2012, Int J Integr Care, V12, pe190
   Uscinski J.E., 2014, AM CONSPIRACY THEORI
   Van de Walle S., 2003, INT J PUBLIC ADMIN, V26, P891, DOI [DOI 10.1081/PAD-120019352, 10.1081/PAD-120019352]
   Van de Walle S, 2007, RES PUBLIC POLICY AN, V16, P171, DOI 10.1016/S0732-1317(07)16007-3
   Van Ryzin GG, 2004, PUBLIC ADMIN REV, V64, P331
   Van Ryzin GG, 2015, PUBLIC MANAG REV, V17, P425, DOI 10.1080/14719037.2013.841456
   Venetoklis Takis, 2021, Qual Quant, V55, P1973, DOI 10.1007/s11135-020-01087-2
   Verma S, 2020, J BUS RES, V118, P253, DOI 10.1016/j.jbusres.2020.06.057
   Wallin JA, 2005, BASIC CLIN PHARMACOL, V97, P261, DOI 10.1111/j.1742-7843.2005.pto_139.x
   Zhong BL, 2020, INT J BIOL SCI, V16, P1745, DOI 10.7150/ijbs.45221
   Zsuzsanna Jakab, 2017, WHO STATEMENT DR ZSU
NR 102
TC 0
Z9 0
U1 6
U2 6
PU MDPI
PI BASEL
PA ST ALBAN-ANLAGE 66, CH-4052 BASEL, SWITZERLAND
EI 1660-4601
J9 INT J ENV RES PUB HE
JI Int. J. Environ. Res. Public Health
PD APR
PY 2022
VL 19
IS 8
AR 4813
DI 10.3390/ijerph19084813
PG 17
WC Environmental Sciences; Public, Environmental & Occupational Health
WE Science Citation Index Expanded (SCI-EXPANDED); Social Science Citation Index (SSCI)
SC Environmental Sciences & Ecology; Public, Environmental & Occupational
   Health
GA 0Q9IU
UT WOS:000785223600001
PM 35457679
OA gold, Green Published
DA 2022-11-04
ER

PT J
AU Schmidt, T
   Pawlowski, CS
AF Schmidt, Tanja
   Pawlowski, Charlotte Skau
TI Physical Activity in Crisis: The Impact of COVID-19 on Danes' Physical
   Activity Behavior
SO FRONTIERS IN SPORTS AND ACTIVE LIVING
LA English
DT Article
DE coronavirus; leisure physical activity; teens; younger adults; adults;
   older adults
ID HEALTH; CHILDHOOD
AB Objectives: Because of the COVID-19 pandemic, societies have been shut down, changing the lives of citizens worldwide, including their physical activity (PA) behavior. This cross-sectional study aimed to investigate the impact of the shutdown on Danish citizens' leisure PA throughout different stages of life: 15-18, 19-29, 30-59, and 60+ years.
   Methods: Between April 3 and 15, 2020, while Denmark was shut down, a survey was distributed through online platforms. Danish citizens (> 15 years) could participate in the study, answering questions about their PA behavior before, and during the shutdown.
   Results: The number of total participants was 1,802; 7.9% teens, 21.5% younger adults, 58.7% adults, and 11.9% older adults. Mean minutes of PA decreased 16.1% from before to during the shutdown. Teens had the largest decrease in PA (36.6%) followed by older (24.9%) and younger adults (21.3%). Low educated (31.5%) and those living in rural areas (30.9%) experienced the largest decrease in PA. Main factors for not doing PA during the shutdown were that they missed what they used to do, lacked social support, and did not have access to the right facilities.
   Conclusions: During the shutdown, the Danish population struggled even more to comply with national PA guidelines compared with before the shutdown. Although social distancing and shutting down sports facilities are important for preventing the spread of the virus, it can have negative consequences for teens' and younger and older adults' opportunities and motivation for PA, leading to an alarming decrease in PA, and, consequently, will have major public health consequences.
C1 [Schmidt, Tanja; Pawlowski, Charlotte Skau] Univ Southern Denmark, Dept Sports Sci & Clin Biomech, Res Unit Act Living, Odense, Denmark.
RP Schmidt, T (通讯作者)，Univ Southern Denmark, Dept Sports Sci & Clin Biomech, Res Unit Act Living, Odense, Denmark.
EM tbschmidt@health.sdu.dk
OI Schmidt, Tanja/0000-0003-2476-8711
CR Aggio D, 2016, ARCH PUBLIC HEALTH, V74, DOI 10.1186/s13690-016-0115-2
   Althubaiti A, 2016, J MULTIDISCIP HEALTH, V9, P211, DOI 10.2147/JMDH.S104807
   Bauman A, 2016, GERONTOLOGIST, V56, pS268, DOI 10.1093/geront/gnw031
   Cheval B, 2021, J SPORT SCI, V39, P699, DOI 10.1080/02640414.2020.1841396
   de Groot LCPMG, 2004, J GERONTOL A-BIOL, V59, P1277, DOI 10.1093/gerona/59.12.1277
   Douglas M, 2020, BMJ-BRIT MED J, V369, DOI 10.1136/bmj.m1557
   Groves RM, 2000, PUBLIC OPIN QUART, V64, P299, DOI 10.1086/317990
   Hall G, 2021, PROG CARDIOVASC DIS, V64, P108, DOI 10.1016/j.pcad.2020.04.005
   Jensen H.A.R., 2018, DANSKERNES SUNDHED N
   Johns Hopkins University & Medicine J.H.U, 2020, COVID 19 DASHB CTR S
   Jones AW, 2019, MUSCLE AND EXERCISE PHYSIOLOGY, P317, DOI 10.1016/B978-0-12-814593-7.00015-3
   Kohl HW, 2012, LANCET, V380, P294, DOI 10.1016/S0140-6736(12)60898-8
   Lavrakas P. J, 2008, ENCY SURVEY RES METH, DOI 10.4135/9781412963947
   Lopez-Bueno R, 2020, SUSTAINABILITY-BASEL, V12, DOI 10.3390/su12145708
   Macdonald-Wallis K, 2012, AM J PREV MED, V43, P636, DOI 10.1016/j.amepre.2012.08.021
   Maugeri G, 2020, HELIYON, V6, DOI 10.1016/j.heliyon.2020.e04315
   Miles M.P., 2019, J CLIN EXERC PHYSIOL, V8, P64, DOI [10.31189/2165-6193-8.2.64, DOI 10.31189/2165-6193-8.2.64]
   Ministry S, 2020, PRESS COVID 19 11 MA
   Nieman DC, 2019, J SPORT HEALTH SCI, V8, P201, DOI 10.1016/j.jshs.2018.09.009
   Okazaki Kanzo, 2015, Prev Med Rep, V2, P720, DOI 10.1016/j.pmedr.2015.08.010
   Olsen RH, 2008, JAMA-J AM MED ASSOC, V299, P1261, DOI 10.1001/jama.299.11.1259
   Ong JL, 2021, SLEEP, V44, DOI 10.1093/sleep/zsaa179
   Parks SE, 2003, J EPIDEMIOL COMMUN H, V57, P29, DOI 10.1136/jech.57.1.29
   Powell KE, 2019, J PHYS ACT HEALTH, V16, P1, DOI 10.1123/jpah.2018-0618
   Rask S., 2016, DANSKERNES MOTIONS O
   Rasmussen M, 2019, SKOLEB RNSUNDERSOGEL
   Rhodes RE, 2020, APPL PSYCHOL-HLTH WE, V12, P1157, DOI 10.1111/aphw.12236
   Rogers NT, 2020, FRONT PUBLIC HEALTH, V8, DOI 10.3389/fpubh.2020.575091
   Schmidt T, 2019, GERIATRICS-BASEL, V4, DOI 10.3390/geriatrics4030041
   Shankar A, 2011, HEALTH PSYCHOL, V30, P377, DOI 10.1037/a0022826
   Smith GL, 2017, INT J BEHAV NUTR PHY, V14, DOI 10.1186/s12966-017-0509-8
   Smith L, 2020, BMJ OPEN SPORT EXERC, V6, DOI 10.1136/bmjsem-2020-000850
   Statistik D., 2018, IT ANV BEF
   Telama R, 2009, OBESITY FACTS, V2, P187, DOI 10.1159/000222244
   World Health Organization, 2021, WHO CONV GLOB STUD O
   Yamada M, 2020, J NUTR HEALTH AGING, V24, P948, DOI [10.1007/s12603-020-1501-6, 10.1007/s12603-020-1424-2]
   Zimmermann E, 2008, SCAND J PUBLIC HEALT, V36, P235, DOI 10.1177/1403494808086982
NR 37
TC 6
Z9 6
U1 0
U2 3
PU FRONTIERS MEDIA SA
PI LAUSANNE
PA AVENUE DU TRIBUNAL FEDERAL 34, LAUSANNE, CH-1015, SWITZERLAND
EI 2624-9367
J9 FRONT SPORTS ACT LIV
JI Front. Sports Act. Living
PD FEB 1
PY 2021
VL 2
AR 610255
DI 10.3389/fspor.2020.610255
PG 9
WC Sport Sciences
WE Emerging Sources Citation Index (ESCI)
SC Sport Sciences
GA WF0XN
UT WOS:000706038400001
PM 33634260
OA gold, Green Published
DA 2022-11-04
ER

PT J
AU Alrubai, T
   Khalil, AM
   Zaki, R
   Sinno, L
   Al Tabbah, S
AF Alrubai, Tahseen
   Khalil, Arwa Mohsun
   Zaki, Rasha
   Sinno, Loubna
   Al Tabbah, Samaa
TI The psychological health of patients diagnosed with cancer in Iraq
   during the COVID-19 pandemic: A single center study
SO PSYCHO-ONCOLOGY
LA English
DT Article
DE anxiety; cancer; chemotherapy; COVID-19; depression; Iraq; pandemic;
   psycho-oncology; psychological health; stress
ID MENTAL-HEALTH; YOUNG-ADULTS; DEPRESSION; ANXIETY; PREVALENCE; SYMPTOMS;
   CARE; METAANALYSIS; ADOLESCENTS; EXPERIENCE
AB Objective The objective of this study was to assess the psychological health status of patients diagnosed with cancer in Iraq during the COVID-19 pandemic. The study aim was to measure the prevalence of depression, anxiety, and stress among patients diagnosed with cancer. Secondary aims were to assess the association between depression, anxiety, and stress with sociodemographic characteristics, cancer-specific characteristics, patients' experience in healthcare visit, risk perception towards COVID-19, and health concern during the outbreak. Methods A cross-sectional study was conducted between September 1, 2020 and December 1, 2020 at an Oncology clinic in Baghdad. Included in the study were two hundred patients diagnosed with cancer. Data collected included: demographic variables (age, gender, residential location, marital status, education, employment status), clinical characteristics and cancer-specific parameters (duration since cancer diagnosis, cancer type, treatment duration, clinic visits frequency), experience during the pandemic (skipping or postponing treatment or periodical tests, suffering from new body pain, fear of acquiring the infection, fear of health deterioration), as well as psychological health status (depression, anxiety, stress). Pain, risk perception towards COVID-19, and health concern were measured using categorical Likert scale with responses being no, sometimes, and often. The psychological health status was measured by the "Depression, Anxiety, and Stress Scale" (DASS-21). Cut-off scores of the DASS-21 greater than 9, 7, and 14 represent a positive screen of depression, anxiety, and stress, respectively. Results The prevalence of patients who screened positive for depression was 22.0%, anxiety 22.0%, and stress 13.5%. The prevalence of depression, anxiety and stress were significantly more in those who had university or higher education (34.3%, p-value <0.0001; 32.3%, p-value <0.0001; 19.2%, p-value = 0.02 respectively). Those were four times more likely to have depression and two times more likely to have anxiety than participants who had school education (OR = 4.40 CI [1.98-9.77], p-value <0.0001; OR = 2.55 CI [1.15-5.65], p-value = 0.02, respectively). The prevalence of anxiety was significantly the highest in the age group 16-39 years (40.9%) compared to 22.3% in the age group 40-64 years and 10.3% in the group >= 65 years (p-value = 0.02). Patients >= 65 years of age were less likely to develop anxiety compared to younger patients (OR = 0.44 CI [0.22-0.89], p-value = 0.02). As for the patients' experience in healthcare visit, 66 patients (33.0%) skipped or postponed their treatment or tests due to the outbreak. Around (8%) sometimes suffered from new body pain. Those who sometimes suffered from new body pain had significantly more depression than patients who did not suffer new pain or often had new pain (50.0% vs. 15.0% vs. 28.1% respectively, p-value = 0.002). Those were two times more likely to be depressed (OR = 2.18 CI [1.29-3.68], p-value = 0.003). Around (50%) of the patients were often afraid that their health would deteriorate during the outbreak. Those were significantly more depressed (31.7%, p-value = 0.002), anxious (30.7%, p-value <0.0001) and stressed (21.8%, p-value = 0.
   002) than those who did not have fear of losing their health and were two times more likely to have anxiety and stress. Conclusion These findings, especially the association between developing new pain and depression, raised concerns regarding the psychological health in patients diagnosed with cancer during COVID-19 pandemic. It is crucial to implement psychological health screening for patients diagnosed with cancer during the pandemic to help prevent any psychological health problems. The DASS-21 could be used as a screening tool for distress in these patients.
C1 [Alrubai, Tahseen] Al Yarmook Teaching Hosp, Baghdad, Iraq.
   [Khalil, Arwa Mohsun; Zaki, Rasha] Al Amal Natl Hosp Canc Management, Baghdad, Iraq.
   [Sinno, Loubna] Makassed Hosp, Res Unit, Beirut, Lebanon.
   [Al Tabbah, Samaa] Lebanese Amer Univ, Sch Pharm, Beirut, Lebanon.
RP Alrubai, T (通讯作者)，Al Yarmook Teaching Hosp, Baghdad, Iraq.
EM tahseenalrubai@yahoo.com
RI Tabbah, Samaa Al/AAM-3840-2020
OI Tabbah, Samaa Al/0000-0002-6876-9794
CR Ahn MH, 2015, PSYCHO-ONCOLOGY, V24, P601, DOI 10.1002/pon.3705
   Akechi T, 1999, PSYCHIAT CLIN NEUROS, V53, P569, DOI 10.1046/j.1440-1819.1999.00607.x
   Akers, 2021, MED NEWS TODAY
   Al Maqbali M, 2021, J PSYCHOSOM RES, V141, DOI 10.1016/j.jpsychores.2020.110343
   AMMAR A, 2020, NUTRIENTS, V12
   [Anonymous], 2020, IRAQ UNHCR COVID 19
   Bai Y, 2020, JAMA-J AM MED ASSOC, V323, P1406, DOI [10.1056/NEJMoa2001316, 10.1001/jama.2020.2565]
   Baldassarre A, 2020, INT J ENV RES PUB HE, V17, DOI 10.3390/ijerph17176341
   Cancer Research UK, 2020, IMM SYST CANC
   CDC, 2020, GROUPS HIGH RISK SEV
   Cheema S, 2020, EPIDEMIOL INFECT, V148, DOI 10.1017/S0950268820002216
   Chew NWS, 2020, BRAIN BEHAV IMMUN, V88, P559, DOI 10.1016/j.bbi.2020.04.049
   Cordova MJ, 2017, LANCET PSYCHIAT, V4, P330, DOI 10.1016/S2215-0366(17)30014-7
   Dinmohamed AG, 2020, LANCET ONCOL, V21, P750, DOI 10.1016/S1470-2045(20)30265-5
   Fang H, 2019, J CELL MOL MED, V23, P2324, DOI 10.1111/jcmm.14170
   Fox RS, 2018, PSYCHOL REP, V121, P548, DOI 10.1177/0033294117727747
   Gonzalez H, 2018, GENE DEV, V32, P1267, DOI 10.1101/gad.314617.118
   Gosain R, 2020, CURR ONCOL REP, V22, DOI 10.1007/s11912-020-00934-7
   Gualano MR, 2020, INT J ENV RES PUB HE, V17, DOI 10.3390/ijerph17134779
   Haftom M, 2020, INFECT DRUG RESIST, V13, P3727, DOI 10.2147/IDR.S275744
   Hao FY, 2020, BRAIN BEHAV IMMUN, V87, P100, DOI 10.1016/j.bbi.2020.04.069
   Hemmington A, 2020, PSYCHO-ONCOLOGY, V29, P525, DOI 10.1002/pon.5295
   Huang C, 2020, LANCET, V395, P496, DOI 10.1016/S0140-6736(20)30252-X
   Karacin C, 2020, FUTURE ONCOL, V16, P2283, DOI 10.2217/fon-2020-0592
   Krebber AMH, 2014, PSYCHO-ONCOLOGY, V23, P121, DOI 10.1002/pon.3409
   Lai CC, 2020, INT J ANTIMICROB AG, V55, DOI 10.1016/j.ijantimicag.2020.105924
   Lal Abhishek, 2020, Eur J Dent, V14, pS27, DOI 10.1055/s-0040-1718644
   Lauer AL, 2015, J PEDIATR ONCOL NURS, V32, P278, DOI 10.1177/1043454214563406
   Letaief-Ksontini F, 2020, ANN ONCOL, V31, pS957, DOI 10.1016/j.annonc.2020.08.2056
   Ma L, 2013, CURR ONCOL, V20, pE554, DOI 10.3747/co.20.1651
   Massicotte V, 2021, CURR ONCOL, V28, P294, DOI 10.3390/curroncol28010034
   Massie Mary Jane, 2004, J Natl Cancer Inst Monogr, P57
   Motlagh A, 2020, ARCH IRAN MED, V23, P255, DOI 10.34172/aim.2020.07
   National Institute for Health and Care Excellence, 2020, NICE GUIDELINE
   Ng KYY, 2020, JCO GLOB ONCOL, V6, P1494, DOI 10.1200/GO.20.00374
   Niedzwiedz CL, 2019, BMC CANCER, V19, DOI 10.1186/s12885-019-6181-4
   O'Hea E, 2020, PATIENT EDUC COUNS, V103, P607, DOI 10.1016/j.pec.2019.10.006
   Onder G, 2020, JAMA-J AM MED ASSOC, V323, P1775, DOI 10.1001/jama.2020.4683
   Park EM, 2015, DIALOGUES CLIN NEURO, V17, P171
   Patni N, 2021, CURR PROB CANCER, V45, DOI 10.1016/j.currproblcancer.2020.100671
   Pitman A, 2018, BMJ-BRIT MED J, V361, DOI 10.1136/bmj.k1415
   Qian Y, 2020, J PALLIAT MED, V23, P888, DOI 10.1089/jpm.2020.0240
   Ratshikana-Moloko M, 2020, J PAIN SYMPTOM MANAG, V60, P37, DOI 10.1016/j.jpainsymman.2020.01.019
   Roberts BW, 2006, PSYCHOL BULL, V132, P1, DOI 10.1037/0033-2909.132.1.1
   Royal College of Radiologists, 2020, REP ADV DOC CANC TRE
   Santini ZI, 2020, LANCET PUBLIC HEALTH, V5, pE62, DOI 10.1016/S2468-2667(19)30230-0
   Sher L, 2020, SLEEP MED, V70, P124, DOI 10.1016/j.sleep.2020.04.019
   Shigemura J, 2020, PSYCHIAT CLIN NEUROS, V74, P281, DOI 10.1111/pcn.12988
   Simmons WK, 2016, AM J PSYCHIAT, V173, P418, DOI 10.1176/appi.ajp.2015.15020162
   Sinclair SJ, 2012, EVAL HEALTH PROF, V35, P259, DOI 10.1177/0163278711424282
   Singer S, 2010, ANN ONCOL, V21, P925, DOI 10.1093/annonc/mdp515
   Song H, 2013, CHINESE MED J-PEKING, V126, P61, DOI 10.3760/cma.j.issn.0366-6999.20113084
   Tian J, 2007, WORLD J GASTROENTERO, V13, P4136, DOI 10.3748/wjg.v13.i30.4136
   Torales J, 2020, INT J SOC PSYCHIATR, V66, P317, DOI 10.1177/0020764020915212
   Tsamakis K, 2020, ONCOL LETT, V20, P441, DOI 10.3892/ol.2020.11599
   Vanni G, 2020, IN VIVO, V34, P1651, DOI 10.21873/invivo.11957
   Walker J, 2013, ANN ONCOL, V24, P895, DOI 10.1093/annonc/mds575
   Wang YY, 2020, TRANSL PSYCHIAT, V10, DOI 10.1038/s41398-020-00950-y
   Watts S, 2015, BMJ OPEN, V5, DOI 10.1136/bmjopen-2015-007618
   Yildirim OA, 2021, QUAL LIFE RES, V30, P1903, DOI 10.1007/s11136-021-02795-4
   Yu H., 2020, PREVALENCE ANXIETY D
   Zhu J, 2017, ANN ONCOL, V28, P1964, DOI 10.1093/annonc/mdx265
   Zhu N, 2020, NEW ENGL J MED, V382, P727, DOI 10.1056/NEJMoa2001017
NR 63
TC 1
Z9 1
U1 1
U2 8
PU WILEY
PI HOBOKEN
PA 111 RIVER ST, HOBOKEN 07030-5774, NJ USA
SN 1057-9249
EI 1099-1611
J9 PSYCHO-ONCOLOGY
JI Psycho-Oncol.
PD APR
PY 2022
VL 31
IS 4
BP 649
EP 660
DI 10.1002/pon.5851
EA NOV 2021
PG 12
WC Oncology; Psychology; Psychology, Multidisciplinary; Social Sciences,
   Biomedical
WE Science Citation Index Expanded (SCI-EXPANDED); Social Science Citation Index (SSCI)
SC Oncology; Psychology; Biomedical Social Sciences
GA 0I7QE
UT WOS:000715926300001
PM 34751985
OA Green Published
DA 2022-11-04
ER

PT J
AU Amano, H
   Fukuda, Y
   Shibuya, K
   Ozaki, A
   Tabuchi, T
AF Amano, Hoichi
   Fukuda, Yoshiharu
   Shibuya, Katsuhiko
   Ozaki, Akihiko
   Tabuchi, Takahiro
TI Factors Associated with the Work Engagement of Employees Working from
   Home during the COVID-19 Pandemic in Japan
SO INTERNATIONAL JOURNAL OF ENVIRONMENTAL RESEARCH AND PUBLIC HEALTH
LA English
DT Article
DE COVID-19; work engagement; work from home
ID JOB RESOURCES; DEMANDS; WORKAHOLISM; PERFORMANCE; BURNOUT
AB This study aimed to identify factors influencing the work engagement of employees working from home during the COVID-19 pandemic in Japan. Employees' work engagement was examined using the following survey questions: "Do you feel energized when you are at work? (yes or no) " and "Do you take pride in your work? (yes or no) " After adjusting for potential confounders, Poisson regression was used to examine prevalence ratio and 95% confidence intervals for employees' work engagement. We analyzed 15,670 individuals (11,894 of whom did not work from home and 3776 of whom worked from home). Their mean age was 45.6 & PLUSMN; 13.8 years, and 58.3% were men. Those who worked from home were younger than those who did not (43.9 & PLUSMN; 13.1 vs. 46.1 & PLUSMN; 13.9, p < 0.001). About 44% of all employees reported high work engagement. Among the employees who worked from home, an increase in sleep hours, effective interactions with supervisors, and working hours of & LE;40 h/week were associated with engagement. Sensitivity analysis showed similar results. Close communication with superiors, refraining from working long hours, and obtaining adequate sleep may boost the work engagement of employees working from home
C1 [Amano, Hoichi; Fukuda, Yoshiharu; Shibuya, Katsuhiko] Teikyo Univ, Grad Sch Publ Hlth, Tokyo 1738605, Japan.
   [Ozaki, Akihiko] Jyoban Hosp Tokiwa Fdn, Dept Breast Surg, Iwaki, Fukushima 9728322, Japan.
   [Tabuchi, Takahiro] Osaka Int Canc Inst, Canc Control Ctr, Osaka 5418567, Japan.
RP Amano, H (通讯作者)，Teikyo Univ, Grad Sch Publ Hlth, Tokyo 1738605, Japan.
EM m04002.belongto@gmail.com; fukuday@med.teikyo-u.ac.jp;
   k-shibuya@med.teikyo-u.ac.jp; ozakiakihiko@gmail.com;
   tabuchitak@gmail.com
OI Tabuchi, Takahiro/0000-0002-1050-3125; Ozaki,
   Akihiko/0000-0003-4415-9657
FU Japan Society for the Promotion of Science (JSPS) KAKENHI [17H03589,
   19K10671, 19K10446, 18H03107, 18H03062]; JSPS [19K19439]; Japan Society
   for the Promotion of Science [16K09073]; Research Support Program to
   Apply the Wisdom of the University to tackle COVID-19 Related Emergency
   Problems, University of Tsukuba; Health Labour Sciences Research Grant
   [19FA1005, 19FG2001, 19FA110]
FX This research was funded by the Japan Society for the Promotion of
   Science (JSPS) KAKENHI Grants [grant number
   17H03589;19K10671;19K10446;18H03107; 18H03062], the JSPS Grant-in-Aid
   for Young Scientists [grant number 19K19439], Research Support Program
   to Apply the Wisdom of the University to tackle COVID-19 Related
   Emergency Problems, University of Tsukuba, Health Labour Sciences
   Research Grant [grant number 19FA1005; 19FG2001], and Health and Labor
   Sciences Research Grants [grant number 19FA110]. Furthermore, this study
   was supported by Grant-in-Aid for Scientific Research (C) by the Japan
   Society for the Promotion of Science [grant No. 16K09073].
CR Amano H, 2020, J OCCUP HEALTH, V62, DOI 10.1002/1348-9585.12149
   Amano H, 2020, J OCCUP ENVIRON MED, V62, pE87, DOI 10.1097/JOM.0000000000001804
   Amano H, 2019, SCI REP-UK, V9, DOI 10.1038/s41598-019-47448-2
   Amano H, 2018, J ATHEROSCLER THROMB, V25, P1206, DOI 10.5551/jat.42036
   American Psychiatric Association, WORK REM COVID 19 YO
   Ammar A, 2020, NUTRIENTS, V12, DOI 10.3390/nu12061583
   Barber L, 2013, STRESS HEALTH, V29, P307, DOI 10.1002/smi.2468
   Barber LK, 2011, STRESS HEALTH, V27, P314, DOI 10.1002/smi.1364
   Barber LK, 2010, STRESS HEALTH, V26, P186, DOI 10.1002/smi.1292
   Cavanagh K, 2013, BEHAV RES THER, V51, P573, DOI 10.1016/j.brat.2013.06.003
   Demerouti E, 2001, SCAND J WORK ENV HEA, V27, P279, DOI 10.5271/sjweh.615
   Eguchi H, 2020, J OCCUP ENVIRON MED, V62, P993, DOI 10.1097/JOM.0000000000001977
   Ettman CK, 2020, JAMA NETW OPEN, V3, DOI 10.1001/jamanetworkopen.2020.19686
   Farooq O, 2014, J BUS ETHICS, V125, P563, DOI 10.1007/s10551-013-1928-3
   Inoue A, 2014, IND HEALTH, V52, P535, DOI 10.2486/indhealth.2014-0114
   Inoue A, 2014, IND HEALTH, V52, P175, DOI 10.2486/indhealth.2013-0185
   Jia Y, 2019, INT J ENV RES PUB HE, V16, DOI 10.3390/ijerph16142476
   Kim BJ, 2019, INT J ENV RES PUB HE, V16, DOI 10.3390/ijerph16010161
   Kim BJ, 2018, SUSTAINABILITY-BASEL, V10, DOI 10.3390/su10072208
   Lopez-Leon S, 2020, WORK, V66, P371, DOI 10.3233/WOR-203187
   McNutt LA, 2003, AM J EPIDEMIOL, V157, P940, DOI 10.1093/aje/kwg074
   Nishi D, 2017, J OCCUP HEALTH, V59, P17, DOI 10.1539/joh.16-0167-OA
   Oakman J, 2020, BMC PUBLIC HEALTH, V20, DOI 10.1186/s12889-020-09875-z
   Park M, 2020, J CLIN MED, V9, DOI 10.3390/jcm9040967
   Ralph BCW, 2014, PSYCHOL RES-PSYCH FO, V78, P661, DOI 10.1007/s00426-013-0523-7
   Schaufeli WB, 2004, J ORGAN BEHAV, V25, P293, DOI 10.1002/job.248
   Shimazu A, 2012, IND HEALTH, V50, P316, DOI 10.2486/indhealth.MS1355
   Shimazu A, 2010, BIOPSYCHOSOC MED, V4, DOI 10.1186/1751-0759-4-17
   Shimazu A, 2009, IND HEALTH, V47, P495, DOI 10.2486/indhealth.47.495
   Sun SX, 2020, J MED INTERNET RES, V22, DOI 10.2196/19992
   Tabuchi T, 2018, TOB CONTROL, V27, pE25, DOI 10.1136/tobaccocontrol-2017-053947
   Toniolo-Barrios M, 2021, BUS HORIZONS, V64, P189, DOI 10.1016/j.bushor.2020.09.004
   van der Lippe T, 2020, NEW TECH WORK EMPLOY, V35, P60, DOI 10.1111/ntwe.12153
   Yamada M, 2020, J NUTR HEALTH AGING, V24, P948, DOI [10.1007/s12603-020-1501-6, 10.1007/s12603-020-1424-2]
NR 34
TC 8
Z9 8
U1 17
U2 51
PU MDPI
PI BASEL
PA ST ALBAN-ANLAGE 66, CH-4052 BASEL, SWITZERLAND
EI 1660-4601
J9 INT J ENV RES PUB HE
JI Int. J. Environ. Res. Public Health
PD OCT
PY 2021
VL 18
IS 19
AR 10495
DI 10.3390/ijerph181910495
PG 12
WC Environmental Sciences; Public, Environmental & Occupational Health
WE Science Citation Index Expanded (SCI-EXPANDED); Social Science Citation Index (SSCI)
SC Environmental Sciences & Ecology; Public, Environmental & Occupational
   Health
GA WL5AR
UT WOS:000710418200001
PM 34639795
OA gold, Green Published
DA 2022-11-04
ER

PT J
AU Upadhyay, UD
   Lipkovich, H
AF Upadhyay, Ushma D.
   Lipkovich, Heather
TI Using online technologies to improve diversity and inclusion in
   cognitive interviews with young people
SO BMC MEDICAL RESEARCH METHODOLOGY
LA English
DT Article
DE Adolescents; Youth; Young adults; Cognitive interviews; Qualitative
   research; Online research methods; Recruitment; Video interviewing;
   Social distancing; Diversity; Inclusion; Race; ethnicity
ID ADOLESCENTS; LANGUAGE
AB Background We aimed to assess the feasibility of using multiple technologies to recruit and conduct cognitive interviews among young people across the United States to test items measuring sexual and reproductive empowerment. We sought to understand whether these methods could achieve a diverse sample of participants. With more researchers turning to approaches that maintain social distancing in the context of COVID-19, it has become more pressing to refine these remote research methods. Methods We used several online sites to recruit for and conduct cognitive testing of survey items. To recruit potential participants we advertised the study on the free online bulletin board, Craigslist, and the free online social network, Reddit. Interested participants completed an online Qualtrics screening form. To maximize diversity, we purposefully selected individuals to invite for participation. We used the video meeting platform, Zoom, to conduct the cognitive interviews. The interviewer opened a document with the items to be tested, shared the screen with the participant, and gave them control of the mouse and keyboard. After the participant self-administered the survey, the interviewer asked about interpretation and comprehension. After completion of the interviews we sent participants a follow-up survey about their impressions of the research methods and technologies used. We describe the processes, the advantages and disadvantages, and offer recommendations for researchers. Results We recruited and interviewed 30 young people from a range of regions, gender identities, sexual orientations, ages, education, and experiences with sexual activity. These methods allowed us to recruit a purposefully selected diverse sample in terms of race/ethnicity and region. It also may have offered potential participants a feeling of safety and anonymity leading to greater participation from gay, lesbian, and transgender people who would not have agreed to participate in-person. Conducting the interviews using video chat may also have facilitated the inclusion of individuals who would not volunteer for in-person meetings. Disadvantages of video interviewing included participant challenges to finding a private space for the interview and problems with electronic devices. Conclusions Online technologies can be used to achieve a diverse sample of research participants, contributing to research findings that better respond to young people's unique identities and situations.
C1 [Upadhyay, Ushma D.; Lipkovich, Heather] Univ Calif San Francisco, Dept Obstet Gynecol & Reprod Sci, Adv New Stand Reprod Hlth ANSIRH, 1330 Broadway,Suite 1100, Oakland, CA 94612 USA.
   [Upadhyay, Ushma D.] Univ Calif San Francisco, Global Hlth Inst, Ctr Expertise Womens Hlth Gender & Empowerment, San Francisco, CA 94143 USA.
   [Lipkovich, Heather] Univ Michigan, Dept Surg, 2800 Plymouth Rd, Ann Arbor, MI 48109 USA.
RP Upadhyay, UD (通讯作者)，Univ Calif San Francisco, Dept Obstet Gynecol & Reprod Sci, Adv New Stand Reprod Hlth ANSIRH, 1330 Broadway,Suite 1100, Oakland, CA 94612 USA.; Upadhyay, UD (通讯作者)，Univ Calif San Francisco, Global Hlth Inst, Ctr Expertise Womens Hlth Gender & Empowerment, San Francisco, CA 94143 USA.
EM ushma.upadhyay@ucsf.edu
OI Upadhyay, Ushma/0000-0002-2731-2157
FU National Institute of Child Health and Human Development [1K01HD077064]
FX This research was supported by National Institute of Child Health and
   Human Development Grant Number: 1K01HD077064 (to Upadhyay). The funder
   had no role in the study design, the collection, analysis, and
   interpretation of data; the writing of the report or the decision to
   submit the manuscript for publication.
CR Anderson M., 2018, TEENS SOCIAL MEDIA T, V31, P1673
   [Anonymous], 2013, AM COMMUNITY SURVEY
   Archibald MM, 2019, INT J QUAL METH, V18, DOI 10.1177/1609406919874596
   Beatty PC, 2007, PUBLIC OPIN QUART, V71, P287, DOI 10.1093/poq/nfm006
   Berg B.L., 2012, QUALITATIVE RES METH, V8th ed.
   Cecchino NJ, 2009, J CONS HLTH INTERNET, V13, P31, DOI 10.1080/15398280802674685
   Deakin H, 2014, QUAL RES, V14, P603, DOI 10.1177/1468794113488126
   DeMuro CJ, 2012, EXPERT REV PHARM OUT, V12, P181, DOI [10.1586/erp.11.103, 10.1586/ERP.11.103]
   Dworkin J, 2016, FAM RELAT, V65, P550, DOI 10.1111/fare.12206
   Flick U., 2018, DESIGNING QUALITATIV, V2nd ed.
   Frost DM, 2012, J SEX RES, V49, P36, DOI 10.1080/00224499.2011.565427
   Garcia AA, 2011, PUBLIC HEALTH NURS, V28, P444, DOI 10.1111/j.1525-1446.2010.00938.x
   Gilliam M, 2006, J ADOLESCENT HEALTH, V38, P152, DOI 10.1016/j.jadohealth.2005.11.056
   Hammond N., 2018, METHODOLOGICAL INNOV, V11, P1, DOI [10.1177/2059799118768408, DOI 10.1177/2059799118768408]
   Holt A, 2010, QUAL RES, V10, P113, DOI 10.1177/1468794109348686
   Irwin DE, 2009, HEALTH QUAL LIFE OUT, V7, DOI 10.1186/1477-7525-7-3
   Johnson KJ, 2014, AM J MED GENET A, V164, P1686, DOI 10.1002/ajmg.a.36530
   Klassen AF, 2015, CHILD CARE HLTH DEV, V41, P547, DOI 10.1111/cch.12207
   Lindberg LD, 2016, J ADOLESCENT HEALTH, V58, P621, DOI 10.1016/j.jadohealth.2016.02.004
   Liu C, 2017, J ADOLESCENT HEALTH, V61, P45, DOI 10.1016/j.jadohealth.2017.01.015
   Lo Iacono V, 2016, SOCIOL RES ONLINE, V21, DOI 10.5153/sro.3952
   Loxton D, 2015, J MED INTERNET RES, V17, DOI 10.2196/jmir.4261
   Mason S, 2010, RES SOCIAL WORK PRAC, V20, P65, DOI 10.1177/1049731508330223
   Napoles-Springer AM, 2006, MED CARE, V44, pS21
   Ramo DE, 2012, J MED INTERNET RES, V14, DOI 10.2196/jmir.1878
   Sedgwick M, 2009, INT J QUAL, V8, P1, DOI DOI 10.1177/160940690900800101
   Upadhyay UD, 2020, J ADOLESC HLTH
   Upadhyay Ushma D, 2020, Contracept X, V2, P100017, DOI 10.1016/j.conx.2019.100017
   Willis GB., 1999, COGNITIVE INTERVIEWI
   Willis GB, 2005, COGNITIVE INTERVIEWI, P335
   Willis GB, 2011, FIELD METHOD, V23, P331, DOI 10.1177/1525822X11416092
   Wynn LL, 2010, CULT HEALTH SEX, V12, P499, DOI 10.1080/13691051003653631
NR 32
TC 12
Z9 13
U1 3
U2 17
PU BMC
PI LONDON
PA CAMPUS, 4 CRINAN ST, LONDON N1 9XW, ENGLAND
EI 1471-2288
J9 BMC MED RES METHODOL
JI BMC Med. Res. Methodol.
PD JUN 16
PY 2020
VL 20
IS 1
AR 159
DI 10.1186/s12874-020-01024-9
PG 10
WC Health Care Sciences & Services
WE Science Citation Index Expanded (SCI-EXPANDED); Social Science Citation Index (SSCI)
SC Health Care Sciences & Services
GA MA9OB
UT WOS:000542238600001
PM 32539726
OA Green Published, gold
DA 2022-11-04
ER

PT J
AU Tusl, M
   Brauchli, R
   Kerksieck, P
   Bauer, GF
AF Tusl, Martin
   Brauchli, Rebecca
   Kerksieck, Philipp
   Bauer, Georg Friedrich
TI Impact of the COVID-19 crisis on work and private life, mental
   well-being and self-rated health in German and Swiss employees: a
   cross-sectional online survey
SO BMC PUBLIC HEALTH
LA English
DT Article
DE COVID-19; Online survey; Logistic regression; Work life; Private life;
   Mental well-being; Self-rated health; Germany; Switzerland
ID CONSERVATION; PERSONALITY; RESOURCES; ADULTS
AB Background The COVID-19 crisis has radically changed the way people live and work. While most studies have focused on prevailing negative consequences, potential positive shifts in everyday life have received less attention. Thus, we examined the actual and perceived overall impact of the COVID-19 crisis on work and private life, and the consequences for mental well-being (MWB), and self-rated health (SRH) in German and Swiss employees. Methods Cross-sectional data were collected via an online questionnaire from 2118 German and Swiss employees recruited through an online panel service (18-65 years, working at least 20 h/week, various occupations). The sample provides a good representation of the working population in both countries. Using logistic regression, we analyzed how sociodemographic factors and self-reported changes in work and private life routines were associated with participants' perceived overall impact of the COVID-19 crisis on work and private life. Moreover, we explored how the perceived impact and self-reported changes were associated with MWB and SRH. Results About 30% of employees reported that their work and private life had worsened, whereas about 10% reported improvements in work and 13% in private life. Mandatory short-time work was strongly associated with perceived negative impact on work life, while work from home, particularly if experienced for the first time, was strongly associated with a perceived positive impact on work life. Concerning private life, younger age, living alone, reduction in leisure time, and changes in quantity of caring duties were strongly associated with perceived negative impact. In contrast, living with a partner or family, short-time work, and increases in leisure time and caring duties were associated with perceived positive impact on private life. Perceived negative impact of the crisis on work and private life and mandatory short-time work were associated with lower MWB and SRH. Moreover, perceived positive impact on private life and an increase in leisure time were associated with higher MWB. Conclusion The results of this study show the differential impact of the COVID-19 crisis on people's work and private life as well as the consequences for MWB and SRH. This may inform target groups and situation-specific interventions to ameliorate the crisis.
C1 [Tusl, Martin; Brauchli, Rebecca; Kerksieck, Philipp; Bauer, Georg Friedrich] Univ Zurich, Publ & Org Hlth, Ctr Salutogenesis Epidemiol, Biostat & Prevent Inst, Hirschengraben 84, CH-8001 Zurich, Switzerland.
RP Tusl, M (通讯作者)，Univ Zurich, Publ & Org Hlth, Ctr Salutogenesis Epidemiol, Biostat & Prevent Inst, Hirschengraben 84, CH-8001 Zurich, Switzerland.
EM martin.tusl@uzh.ch
RI Tušl, Martin/AAS-4718-2021; Kerksieck, Philipp/AAR-9318-2021
OI Tušl, Martin/0000-0001-5466-146X; 
FU European Union's Horizon 2020 research and innovation programme under
   the Marie Sklodowska-Curie grant through the SSPH+ Global PhD Fellowship
   Programme in Public Health Sciences (GlobalP3HS) of the Swiss School of
   Public Health [801076]; University of Zurich Foundation; Beyond
FX MT received funding from the European Union's Horizon 2020 research and
   innovation programme under the Marie Sklodowska-Curie grant agreement No
   801076, through the SSPH+ Global PhD Fellowship Programme in Public
   Health Sciences (GlobalP3HS) of the Swiss School of Public Health. RB,
   PK, and GB received funding from the University of Zurich Foundation.
   Beyond providing the funding, these funding bodies were not involved at
   any stage of the study.
CR Ahmed MZ, 2020, ASIAN J PSYCHIATR, V51, DOI 10.1016/j.ajp.2020.102092
   Ahrens KF, 2021, WORLD PSYCHIATRY, V20, P140, DOI 10.1002/wps.20830
   Anglim J, 2020, PSYCHOL BULL, V146, P279, DOI 10.1037/bul0000226
   Bakker AB, 2018, CAN PSYCHOL, V59, P38, DOI 10.1037/cap0000120
   Bashir MF, 2020, AIR QUAL ATMOS HLTH, V13, P1403, DOI 10.1007/s11869-020-00894-8
   Benke C, 2020, PSYCHIAT RES, V293, DOI 10.1016/j.psychres.2020.113462
   Bjorner J.B., 2005, ASSESSING QUALITY LI, P309
   Brooks SK, 2020, LANCET, V395, P912, DOI [10.1016/S0140-6736(20)30460-8, 10.1016/S0140-6736(20)30460-8.]
   Carstensen LL, 2003, MOTIV EMOTION, V27, P103, DOI 10.1023/A:1024569803230
   Melo MCA, 2020, INT J SOC PSYCHIATR, V66, P625, DOI 10.1177/0020764020927047
   Cho E, 2020, J VOCAT BEHAV, V119, DOI 10.1016/j.jvb.2020.103437
   de Bloom J, 2020, J APPL PSYCHOL, V105, P1423, DOI 10.1037/apl0000495
   Demerouti E, 2014, EUR PSYCHOL, V19, P237, DOI 10.1027/1016-9040/a000188
   Demerouti E, 2010, J OCCUP HEALTH PSYCH, V15, P209, DOI 10.1037/a0019408
   Elmer T, 2020, PLOS ONE, V15, DOI 10.1371/journal.pone.0236337
   EMMONS RA, 1985, PERS SOC PSYCHOL B, V11, P89, DOI 10.1177/0146167285111008
   Eurofound, 2020, LIVING WORKING COVID
   Eysenbach G, 2004, J MED INTERNET RES, V6, P12, DOI 10.2196/jmir.6.3.e34
   Federal Government of Switzerland, 2020, REG ZUM COR VIR
   Federal Government of Switzerland, 2020, WE HAV STAY FOC
   Fox J., 2019, R COMPANION APPL REG, DOI DOI 10.4039/ENT90760-12
   Gao JL, 2020, PLOS ONE, V15, DOI 10.1371/journal.pone.0231924
   Ghulam A, 2021, BIOSCI RES, V18, P47
   HOBFOLL SE, 1989, AM PSYCHOL, V44, P513, DOI 10.1037/0003-066X.44.3.513
   Hobfoll SE, 2018, ANNU REV ORGAN PSYCH, V5, P103, DOI 10.1146/annurev-orgpsych-032117-104640
   Idler EL, 1997, J HEALTH SOC BEHAV, V38, P21, DOI 10.2307/2955359
   Ipsen C, 2020, INT SURVEY CONDUCTED
   Jahoda M., 1982, EMPLOYMENT UNEMPLOYM
   Pelaez MJ, 2020, J HAPPINESS STUD, V21, P1265, DOI 10.1007/s10902-019-00127-5
   Kniffin KM, 2021, AM PSYCHOL, V76, P63, DOI 10.1037/amp0000716
   Koh D, 2020, J OCCUP HEALTH, V62, DOI 10.1002/1348-9585.12128
   Kosenkranius MK, 2020, BMC PUBLIC HEALTH, V20, DOI 10.1186/s12889-020-8224-9
   Kramer A, 2020, J VOCAT BEHAV, V119, DOI 10.1016/j.jvb.2020.103442
   Lang G, 2017, J PUBLIC HEALTH-HEID, V25, P135, DOI 10.1007/s10389-016-0778-8
   Larsen M, 2020, J BEHAV PUBL ADM, P3, DOI [10.30636/jbpa.32.164, DOI 10.30636/JBPA.32.164]
   McCauley M, 2013, BMC PUBLIC HEALTH, V13, DOI 10.1186/1471-2458-13-1116
   Ozamiz-Etxebarria N, 2020, FRONT PSYCHOL, V11, DOI 10.3389/fpsyg.2020.01491
   Ozcelik H, 2018, ACAD MANAGE J, V61, P2343, DOI 10.5465/amj.2015.1066
   Pfefferbaum B, 2020, NEW ENGL J MED, V383, P510, DOI 10.1056/NEJMp2008017
   Podsakoff PM, 2003, J APPL PSYCHOL, V88, P879, DOI 10.1037/0021-9010.88.5.879
   Qiu JY, 2020, GEN PSYCHIAT, V33, DOI 10.1136/gpsych-2020-100213
   Rodriguez-Rey R, 2020, FRONT PSYCHOL, V11, DOI 10.3389/fpsyg.2020.01540
   Rohr S, 2020, BMC GERIATR, V20, DOI 10.1186/s12877-020-01889-x
   Shanahan L, 2022, PSYCHOL MED, V52, P824, DOI 10.1017/S003329172000241X
   Shimazu A, 2020, J OCCUP HEALTH, V62, DOI 10.1002/1348-9585.12132
   Sibley CG, 2020, AM PSYCHOL, V75, P618, DOI 10.1037/amp0000662
   Tennant R, 2007, HEALTH QUAL LIFE OUT, V5, DOI 10.1186/1477-7525-5-63
   Tonkin K, 2018, HUM RESOUR DEV Q, V29, P107, DOI 10.1002/hrdq.21306
   Venables WN., 2002, MODERN APPL STAT S, DOI [10.1007/978-0-387-21706-2, DOI 10.1007/978-0-387-21706-2]
   Venkatesh A, 2020, BMJ-BRIT MED J, V369, DOI 10.1136/bmj.m1379
   von Elm E, 2007, PREV MED, V45, P247, DOI [10.1016/j.ypmed.2007.08.012, 10.1016/j.jclinepi.2007.11.008, 10.1371/journal.pmed.0040297, 10.2471/BLT.07.045120, 10.1016/S0140-6736(07)61602-X, 10.1371/journal.pmed.0040296]
   Wang CY, 2020, INT J ENV RES PUB HE, V17, DOI 10.3390/ijerph17051729
   Waters L, 2022, J POSIT PSYCHOL, V17, P303, DOI 10.1080/17439760.2021.1871945
   Wendsche J, 2017, FRONT PSYCHOL, V7, DOI 10.3389/fpsyg.2016.02072
   Zacher H, 2021, AM PSYCHOL, V76, P50, DOI 10.1037/amp0000702
   Zurcher SJ, 2020, FRONT PUBLIC HEALTH, V8, DOI 10.3389/fpubh.2020.560389
NR 56
TC 21
Z9 21
U1 3
U2 22
PU BMC
PI LONDON
PA CAMPUS, 4 CRINAN ST, LONDON N1 9XW, ENGLAND
EI 1471-2458
J9 BMC PUBLIC HEALTH
JI BMC Public Health
PD APR 17
PY 2021
VL 21
IS 1
AR 741
DI 10.1186/s12889-021-10788-8
PG 15
WC Public, Environmental & Occupational Health
WE Science Citation Index Expanded (SCI-EXPANDED); Social Science Citation Index (SSCI)
SC Public, Environmental & Occupational Health
GA RP0TQ
UT WOS:000641449800001
PM 33865354
OA Green Submitted, Green Published, gold
DA 2022-11-04
ER

PT J
AU Carmichael, F
   Darko, CK
   Kanji, S
   Vasilakos, N
AF Carmichael, Fiona
   Darko, Christian K.
   Kanji, Shireen
   Vasilakos, Nicholas
TI School closures and educational attainment in Ethiopia: Can extra
   classes help children to catch up?
SO BRITISH EDUCATIONAL RESEARCH JOURNAL
LA English
DT Article
DE educational attainment; Ethiopia; extra classes; school closures
ID SHADOW EDUCATION; COVID-19; POVERTY; IMPACT; TIME; ACHIEVEMENT;
   INVOLVEMENT; TECHNOLOGY; CHALLENGES; OUTCOMES
AB School closures impact children's attainment adversely, but understanding the effects of closures on children's attainment in lower-income countries is still limited. Addressing this deficit, this study examines how past school closures have impacted children's educational attainment in Ethiopia. The study uses individual student-level data from the Young Lives School Survey and standardised test scores in mathematics and language recorded at the start and end of the school year to model children's attainment. Multiple regression with propensity score matching is used to analyse how attainment over the school year is impacted by school closures for a matched sub-sample of 4842 students. The effectiveness of additional classes to make up for lost learning is also evaluated. Past school closures have had a detrimental effect on attainment in mathematics, but not literacy. Extra classes, specifically those that families do not pay for, have helped children in the past to recuperate lost learning and could serve this function post-Covid-19. Inequalities in learning outcomes, measured by Gini coefficients in educational attainment, are widened by school closures. Applying these results to the extensive school closures under Covid-19 furthers our understanding of the likely effects on academic attainment and can inform policy to mitigate the impact.
C1 [Carmichael, Fiona; Darko, Christian K.] Univ Birmingham, Birmingham Business Sch, Univ House,Edgbaston Pk Rd, Birmingham B15 2TT, W Midlands, England.
   [Kanji, Shireen] Brunel Univ, Brunel Business Sch, London, England.
   [Vasilakos, Nicholas] Univ East Anglia, Norwich Business Sch, Norwich, Norfolk, England.
RP Darko, CK (通讯作者)，Univ Birmingham, Birmingham Business Sch, Univ House,Edgbaston Pk Rd, Birmingham B15 2TT, W Midlands, England.
EM c.k.darko@bham.ac.uk
OI Darko, Christian/0000-0002-1665-2594; Carmichael,
   Fiona/0000-0002-7932-2410; Kanji, Shireen/0000-0003-3512-2596
CR Adarkwah MA, 2021, EDUC INF TECHNOL, V26, P1665, DOI 10.1007/s10639-020-10331-z
   Andrabi T, 2011, AM ECON J-APPL ECON, V3, P29, DOI 10.1257/app.3.3.29
   Angrist N, 2020, WORKING PAPER SERIES
   [Anonymous], 2004, EARLY CHILD EDUC J, DOI DOI 10.1023/B:ECEJ.0000039637.29327.D2
   Appiah EN, 2002, J DEV STUD, V38, P27, DOI 10.1080/00220380412331322411
   Aucejo EM, 2016, ECON EDUC REV, V55, P70, DOI 10.1016/j.econedurev.2016.08.007
   Baker DP, 2001, EDUC EVAL POLICY AN, V23, P1, DOI 10.3102/01623737023001001
   Baker M, 2013, CAN J ECON, V46, P1014, DOI 10.1111/caje.12035
   Bao X, 2020, INT J ENV RES PUB HE, V17, DOI 10.3390/ijerph17176371
   Belay D. G., 2020, PEDAGOGICAL RES, V5, DOI [10.29333/PR/9133, DOI 10.29333/PR/9133]
   Belot M, 2010, LABOUR-ENGL, V24, P391, DOI 10.1111/j.1467-9914.2010.00494.x
   Bigsten A, 2008, WORLD DEV, V36, P1559, DOI 10.1016/j.worlddev.2007.09.002
   Boyden J, 2009, CHILDREN YOUTH ENV, V19, P111
   Bray M, 2014, COMP EDUC REV, V58, P590
   Campbell T, 2018, BRIT EDUC RES J, V44, P515, DOI 10.1002/berj.3445
   Carlsson M, 2015, REV ECON STAT, V97, P533, DOI 10.1162/REST_a_00501
   Carmichael F, 2021, EDUC ECON, V29, P359, DOI 10.1080/09645292.2021.1900790
   Cascio EU, 2016, EDUC FINANC POLICY, V11, P225, DOI 10.1162/EDFP_a_00191
   Cheo R, 2005, EDUC ECON, V13, P269, DOI 10.1080/09645290500073746
   Chin A, 2005, J DEV ECON, V78, P384, DOI 10.1016/j.jdeveco.2004.09.004
   Cobb-Clark DA, 2016, AUST ECON REV, V49, P251, DOI 10.1111/1467-8462.12159
   Cooper CE, 2010, EARLY CHILD RES Q, V25, P480, DOI 10.1016/j.ecresq.2010.03.005
   Cunha F, 2008, J HUM RESOUR, V43, P738
   Cunha F, 2007, AM ECON REV, V97, P31, DOI 10.1257/aer.97.2.31
   Dang HA, 2008, WORLD BANK RES OBSER, V23, P161, DOI 10.1093/wbro/lkn004
   Dang HA, 2007, ECON EDUC REV, V26, P683, DOI 10.1016/j.econedurev.2007.10.003
   Darko CK, 2020, BRIT EDUC RES J, V46, P1445, DOI 10.1002/berj.3657
   De la Fuente A., 2007, CLIMATE SHOCKS THEIR
   Dehejia RH, 2002, REV ECON STAT, V84, P151, DOI 10.1162/003465302317331982
   Delbiso Tefera Darge, 2021, Soc Sci Humanit Open, V4, P100185, DOI 10.1016/j.ssaho.2021.100185
   Dube B, 2020, REMIE-MULTIDISCIP J, V10, P135, DOI 10.4471/remie.2020.5607
   Duc L.T., 2012, 87 YOUNG LIV, DOI [10.4471/remie.2020.5607, DOI 10.4471/REMIE.2020.5607]
   Favara M., 2020, LISTENING YOUNG LIVE, DOI [10.5255/UKDA-SN-8678-1, DOI 10.5255/UKDA-SN-8678-1]
   Favara M, 2019, OXF DEV STUD, V47, P79, DOI 10.1080/13600818.2018.1499884
   Filmer D, 2020, ECON EDUC REV, V77, DOI 10.1016/j.econedurev.2020.101971
   Flouri E, 2004, BRIT J EDUC PSYCHOL, V74, P141, DOI 10.1348/000709904773839806
   Frenette M., 2020, SCH CLOSURES ONLINE
   Frost M., 2013, IMPROVING ED QUALITY
   Gebru KF, 2019, BMC PEDIATR, V19, DOI 10.1186/s12887-019-1545-0
   Glewwe P., 2006, HDB EC ED, DOI [10.1016/S1574-0692(06)02016-2, DOI 10.1016/S1574-0692(06)02016-2]
   Goodman J., 2014, 20221 NBER, DOI [10.3386/w20221, DOI 10.3386/W20221]
   Guryan J, 2008, J ECON PERSPECT, V22, P23, DOI 10.1257/jep.22.3.23
   Hanushek E.A., 2020, EC ED, P161, DOI https://ifbic1b13095ec5284139sxb6oo5q69pxw6ccffiac.eds.tju.edu.cn/10.4337/9781785369070.00016
   Hanushek EA, 2012, J ECON GROWTH, V17, P267, DOI 10.1007/s10887-012-9081-x
   Hoddinott J., 2010, SOCIAL PROTECTION AF, P71
   Hoddinott J, 2020, J DEV STUD, V56, P1818, DOI 10.1080/00220388.2020.1736283
   Human Rights Watch, 2021, ETH TIGR SCH OCC
   Ilie S, 2021, BRIT EDUC RES J, V47, P1237, DOI 10.1002/berj.3723
   Internet World Stats (IWS), 2021, INT PEN AFR
   James Z., 2014, DESIGN ACHIEVEMENT T
   Kiernan KE, 2011, BRIT EDUC RES J, V37, P317, DOI 10.1080/01411921003596911
   Kim J., 2020, THREAT COVID 19 ETHI
   Kim S, 2010, ECON DEV CULT CHANGE, V58, P259, DOI 10.1086/648186
   Kuhfeld M, 2020, EDUC RESEARCHER, V49, P549, DOI 10.3102/0013189X20965918
   Lavy V, 2005, J LABOR ECON, V23, P839, DOI 10.1086/491609
   Lavy V, 2015, ECON J, V125, pF397, DOI 10.1111/ecoj.12233
   Lee SW, 2020, INT J EDUC DEV, V77, DOI 10.1016/j.ijedudev.2020.102218
   Maldonado J.E., 2020, DPS2017 KU LEUV FAC
   Mani S, 2013, J AFR ECON, V22, P693, DOI 10.1093/jae/ejt007
   Marcotte DE, 2008, EDUC FINANC POLICY, V3, P316, DOI 10.1162/edfp.2008.3.3.316
   Mazza J., 2020, LIKELY IMPACT COVID, DOI 10.2760/126686
   McDougal L, 2018, BMC WOMENS HEALTH, V18, DOI 10.1186/s12905-018-0631-z
   Meroni EC, 2016, EDUC ECON, V24, P592, DOI 10.1080/09645292.2015.1122742
   Mhlanga D, 2020, EDUC SCI, V10, DOI 10.3390/educsci10070180
   Morrow V., 2018, RESPONDING CHILDRENS
   Mulenga E.M., 2020, CONT ED TECHNOLOGY, V12, DOI [10.30935/cedtech/7949, DOI 10.30935/CEDTECH/7949]
   Nubler L, 2021, ENVIRON DEV ECON, V26, P466, DOI 10.1017/S1355770X20000406
   OECD,, 2010, HIGH COST LOW ED PER
   OECD/PSI, 2020, RUR DEV STRAT REV ET
   Pankhurst A., 2018, YOUNG LIVES ETHIOPIA
   Pankhurst A., 2018, CHILDREN JUGGLING SC
   Randell H, 2016, GLOBAL ENVIRON CHANG, V41, P111, DOI 10.1016/j.gloenvcha.2016.09.006
   Rolleston C, 2014, OXFORD REV EDUC, V40, P112, DOI 10.1080/03054985.2013.875261
   Rossiter J.M., 2018, DELIVERING EVERY CHI
   Schewel K, 2018, POPUL DEV REV, V44, P555, DOI 10.1111/padr.12159
   Spaull N, 2013, INT J EDUC DEV, V33, P436, DOI 10.1016/j.ijedudev.2012.09.009
   Strauss J., 1995, HDB DEV EC, V3, P1883
   Takaku R, 2021, J PUBLIC ECON, V195, DOI 10.1016/j.jpubeco.2020.104364
   Tibebu Tiruneh D., 2020, COVID 19 SCH CLOSURE
   Todd PE, 2003, ECON J, V113, pF3, DOI 10.1111/1468-0297.00097
   Todd PE., 2007, J HUMAN CAPITAL, V1, P91, DOI [10.1086/526401, DOI 10.1086/526401]
   UNESCO, 2021, ED DISRUPTION RECOVE
   UNICEF, 2021, COVID 19 SCH CLOS ON
   UNICEF, CRIS TIGR ENT 6 MONT
   Van Lancker W, 2020, LANCET PUBLIC HEALTH, V5, pE243, DOI 10.1016/S2468-2667(20)30084-0
   Verspoor A., 2005, CHALLENGE LEARNING I
   Vitello S, 2018, BRIT EDUC RES J, V44, P94, DOI 10.1002/berj.3320
   World Bank, 2020, POP AG 0 14 POP
   World Bank, 2020, ED ETH GETS BOOST GL
   World Bank, 2021, ETH OV
   Young Lives, 2020, INT ED ETH SUPP STUD
   Zenebe M, 2018, ITAL J PEDIATR, V44, DOI 10.1186/s13052-018-0449-1
   Zhang W, 2020, EUR J EDUC, V55, P322, DOI 10.1111/ejed.12413
   Zwerling H.L., 2008, J COLLECTIVE NEGOTIA, V32, P151
NR 94
TC 0
Z9 0
U1 5
U2 7
PU WILEY
PI HOBOKEN
PA 111 RIVER ST, HOBOKEN 07030-5774, NJ USA
SN 0141-1926
EI 1469-3518
J9 BRIT EDUC RES J
JI Br. Educ. Res. J.
PD AUG
PY 2022
VL 48
IS 4
BP 640
EP 664
DI 10.1002/berj.3787
EA MAR 2022
PG 25
WC Education & Educational Research
WE Social Science Citation Index (SSCI)
SC Education & Educational Research
GA 3O6OO
UT WOS:000771974300001
OA Green Accepted, Green Published
DA 2022-11-04
ER

PT J
AU Tripkovic, K
   Santric-Milicevic, M
   Vasic, M
   Zivkovic-Sulovic, M
   Odalovic, M
   Mijatovic-Jovanovic, V
   Bukumiric, Z
AF Tripkovic, Katica
   Santric-Milicevic, Milena
   Vasic, Milena
   Zivkovic-Sulovic, Mirjana
   Odalovic, Marina
   Mijatovic-Jovanovic, Vesna
   Bukumiric, Zoran
TI Factors Associated with Intention of Serbian Public Health Workers to
   Leave the Job: A Cross-Sectional, Population-Based Study
SO INTERNATIONAL JOURNAL OF ENVIRONMENTAL RESEARCH AND PUBLIC HEALTH
LA English
DT Article
DE public health workforce; intention to leave job; retention; public
   health institutes
ID CARE WORKERS; NEEDS SURVEY; WORKFORCE; STATE; SATISFACTION; RETENTION;
   TURNOVER; RECRUITMENT; INTERESTS; GENDER
AB Recruitment and retention of public health workers (PHWs) is crucial for the optimal functioning of the public health system at a time of budget cuts and the threat of a pandemic. Individual and job-related variables were examined by univariate and multivariate logistic regression to identify predictors of the intention to leave a job during the COVID-19 outbreak among Serbian PHWs in 25 institutes of public health (n = 1663 respondents, of which 73.1% were female). A total of 20.3% of PHWs intended to leave their current job within the next five years. Males and persons aged younger than 55 years who had additional practice were more likely to report an intention to leave their job than females, those older than 54 years and those without additional work. While uncertainty and fear of infection during the COVID-19 pandemic were almost perceived as job attractiveness, other job-related characteristics were identified as significant barriers to maintaining the sufficient capacity of qualified PHWs in the future. Authorities need to address these factors, including the following: the feeling of tension, stress or pressure, and unavailability of information during the COVID-19 pandemic, as well as dissatisfaction with respect, valuation, and the job in general.</p>
C1 [Tripkovic, Katica] City Inst Publ Hlth Belgrade, Dept Anal Planning & Org Hlth Care, Belgrade 11000, Serbia.
   [Santric-Milicevic, Milena] Univ Belgrade, Fac Med, Ctr Sch Publ Hlth & Hlth Management, Belgrade 11000, Serbia.
   [Santric-Milicevic, Milena] Univ Belgrade, Fac Med, Inst Social Med, Belgrade 11000, Serbia.
   [Vasic, Milena] Univ Business Acad Novi Sad, Fac Dent Pancevo, Pancevo 26000, Serbia.
   [Vasic, Milena; Zivkovic-Sulovic, Mirjana] Inst Publ Hlth Serbia Dr Milan Jovanovic Batut, Belgrade 11000, Serbia.
   [Odalovic, Marina] Univ Belgrade, Fac Pharm, Dept Social Pharm & Pharmaceut Legislat, Belgrade 11000, Serbia.
   [Mijatovic-Jovanovic, Vesna] Univ Novi Sad, Fac Med, Novi Sad 21000, Serbia.
   [Mijatovic-Jovanovic, Vesna] Inst Publ Hlth Vojvodina, Novi Sad 21000, Serbia.
   [Bukumiric, Zoran] Univ Belgrade, Fac Med, Inst Med Stat & Informat, Belgrade 11000, Serbia.
RP Tripkovic, K (通讯作者)，City Inst Publ Hlth Belgrade, Dept Anal Planning & Org Hlth Care, Belgrade 11000, Serbia.
EM katica.tripkovic@zdravlje.org.rs; milena.santric-milicevic@med.bg.ac.rs;
   milena_vasic@batut.org.rs; sulovic@batut.org.rs;
   marina.odalovic@pharmacy.bg.ac.rs;
   vesna.mliatovic-jovanovic@mf.uns.ac.rs; zoran.bukumiric@med.bg.ac.rs
RI Santric Milicevic, Milena/H-6423-2018
OI Santric Milicevic, Milena/0000-0002-0684-359X; Zivkovic Sulovic,
   Mirjana/0000-0003-3853-6444; Vasic, Milena/0000-0001-6340-9338
CR Agresti, 2013, WILEY SERIES PROBABI
   AJZEN I, 1991, ORGAN BEHAV HUM DEC, V50, P179, DOI 10.1016/0749-5978(91)90020-T
   Al-Muallem N, 2019, BMJ OPEN, V9, DOI 10.1136/bmjopen-2018-024448
   Aluttis C., 2014, FACETS PUBLIC HLTH E, P255
   [Anonymous], 2002, Bull World Health Organ, V80, P983
   [Anonymous], 2014, INT J EC MANAG SCI, DOI DOI 10.4172/2162-6359.1000196
   Ashmore J, 2015, HUM RESOUR HEALTH, V13, DOI 10.1186/1478-4491-13-3
   Association of State and Territorial Health Officials, 2004, STAT PUBL HLTH EMPL
   ASTM, 2016, D5298 ASTM ASTM INT, DOI DOI 10.1520/D5298-16
   Balicer RD, 2006, BMC PUBLIC HEALTH, V6, DOI 10.1186/1471-2458-6-99
   Blumenthal D, 2020, NEW ENGL J MED, V383, P1483, DOI 10.1056/NEJMsb2021088
   Bogaert K, 2019, J PUBLIC HEALTH MAN, V25, pS16, DOI 10.1097/PHH.0000000000000932
   Bogaert K, 2019, J PUBLIC HEALTH MAN, V25, pS78, DOI 10.1097/PHH.0000000000000928
   Bourgeault IL, 2020, HUM RESOUR HEALTH, V18, DOI 10.1186/s12960-020-00529-0
   Carrillo-Garcia C, 2013, REV LAT-AM ENFERM, V21, P1314, DOI 10.1590/0104-1169.3224.2369
   Clopper CJ, 1934, BIOMETRIKA, V26, P404, DOI 10.1093/biomet/26.4.404
   de Oliveira DR, 2017, BMC HEALTH SERV RES, V17, DOI 10.1186/s12913-016-1949-6
   Draper H, 2008, BMC PUBLIC HEALTH, V8, DOI 10.1186/1471-2458-8-192
   Gacevic M, 2018, HEALTH POLICY, V122, P1132, DOI 10.1016/j.healthpol.2018.09.004
   Halawi A.H., 2014, EUR SCI J, V1, P1857
   He RX, 2020, BMJ OPEN, V10, DOI 10.1136/bmjopen-2020-037117
   High-Level Commission on Health Employment and Economic, 2016, WORK HLTH GROWTH INV
   Hilliard TM, 2012, AM J PREV MED, V42, pS17, DOI 10.1016/j.amepre.2012.01.031
   Horozovic V., 2020, ANAL EMPLOYEES SATIS
   Institute of Medicine (US) Committee on Assuring the Health of the Public in the 21st Century, 2002, FUT PUBL HLTH 21 CEN
   Institute of Public Health of Serbia, PUBLIC HLTH SERVICE
   Jadoo SAA, 2015, HUM RESOUR HEALTH, V13, DOI 10.1186/s12960-015-0014-6
   Jang Y, 2021, DISASTER MED PUBLIC, V15, pE23, DOI 10.1017/dmp.2020.221
   Jex S.M., 2008, ORG PSYCHOL SCI PRAC, V2nd ed.
   Jha S., 2009, MANAGE TODAY, P26
   Juliano C, 2019, J PUBLIC HEALTH MAN, V25, pS38, DOI 10.1097/PHH.0000000000000929
   Kroezen M, 2015, HEALTH POLICY, V119, P1517, DOI 10.1016/j.healthpol.2015.08.003
   Leider JP, 2016, AM J PUBLIC HEALTH, V106, P1782, DOI 10.2105/AJPH.2016.303305
   Liss-Levinson R, 2015, J PUBLIC HEALTH MAN, V21, pS91, DOI 10.1097/PHH.0000000000000317
   Liu S, 2021, J PSYCHIATR RES, V137, P393, DOI 10.1016/j.jpsychires.2021.03.014
   Masum AKM, 2016, PEERJ, V4, DOI 10.7717/peerj.1896
   McLellan F, 2002, LANCET, V359, P773, DOI 10.1016/S0140-6736(02)07916-3
   McMichael AJ, 2000, LANCET, V356, P495, DOI 10.1016/S0140-6736(00)02564-2
   Men LR, 2014, J PUBLIC RELAT RES, V26, P301, DOI 10.1080/1062726X.2014.908720
   Milicevic MS, 2018, HEALTH POLICY, V122, P674, DOI 10.1016/j.healthpol.2018.03.012
   MOBLEY WH, 1977, J APPL PSYCHOL, V62, P237, DOI 10.1037/0021-9010.62.2.237
   MOBLEY WH, 1979, PSYCHOL BULL, V86, P493, DOI 10.1037/0033-2909.86.3.493
   Mosadeghrad AM, 2014, INT J HEALTH POLICY, V2, P167, DOI 10.15171/ijhpm.2014.38
   MOWDAY RT, 1979, J VOCAT BEHAV, V14, P224, DOI 10.1016/0001-8791(79)90072-1
   Porat T, 2020, FRONT PUBLIC HEALTH, V8, DOI 10.3389/fpubh.2020.573397
   Rechel B., 2018, HLTH POLICY SERIES E
   Rosenstock L, 2008, PUBLIC HEALTH REP, V123, P395, DOI 10.1177/003335490812300322
   Said RM, 2021, ENVIRON SCI POLLUT R, V28, P8791, DOI 10.1007/s11356-020-11235-8
   Santric-Milicevic M, 2015, NURS EDUC TODAY, V35, P590, DOI 10.1016/j.nedt.2014.12.022
   Santric-Milicevic MM, 2014, HEALTH POLICY, V118, P173, DOI 10.1016/j.healthpol.2014.09.018
   Scharfstein Daniel O, 2012, J Bone Joint Surg Am, V94 Suppl 1, P80, DOI 10.2106/JBJS.L.00273
   Sellers K, 2020, AM J PREV MED, V59, P562, DOI 10.1016/j.amepre.2020.03.017
   Sellers K, 2019, AM J PUBLIC HEALTH, V109, P674, DOI 10.2105/AJPH.2019.305011
   Sellers K, 2015, J PUBLIC HEALTH MAN, V21, pS13, DOI 10.1097/PHH.0000000000000331
   Sturmberg JP, 2022, INT J HEALTH POLICY, V11, P409, DOI 10.34172/ijhpm.2020.132
   The European Observatory on Health Systems and Policies, 2011, OBSERVATORY STUDIES, V24
   Tripkovic K, 2022, DISASTER MED PUBLIC, V16, P71, DOI 10.1017/dmp.2020.133
   Vancampfort D, 2019, J AFFECT DISORDERS, V251, P149, DOI 10.1016/j.jad.2019.03.076
   Vandenberg RJ, 1999, HUM RELAT, V52, P1313, DOI 10.1023/A:1016964515185
   Watts RD, 2020, FRONT PUBLIC HEALTH, V8, DOI 10.3389/fpubh.2020.588092
   Wisniewski SR, 2006, BIOL PSYCHIAT, V59, P997, DOI 10.1016/j.biopsych.2006.01.017
   World Health Organization International Labor Organization/, 2018, OCCUPATIONAL SAFETY
   Yeager VA, 2016, J PUBLIC HEALTH MAN, V22, P559, DOI 10.1097/PHH.0000000000000380
   Zaheer S, 2019, HUM RESOUR HEALTH, V17, DOI 10.1186/s12960-019-0404-2
NR 64
TC 4
Z9 4
U1 3
U2 4
PU MDPI
PI BASEL
PA ST ALBAN-ANLAGE 66, CH-4052 BASEL, SWITZERLAND
EI 1660-4601
J9 INT J ENV RES PUB HE
JI Int. J. Environ. Res. Public Health
PD OCT
PY 2021
VL 18
IS 20
AR 10652
DI 10.3390/ijerph182010652
PG 14
WC Environmental Sciences; Public, Environmental & Occupational Health
WE Science Citation Index Expanded (SCI-EXPANDED); Social Science Citation Index (SSCI)
SC Environmental Sciences & Ecology; Public, Environmental & Occupational
   Health
GA WR6IA
UT WOS:000714600100001
PM 34682398
OA Green Published, gold
DA 2022-11-04
ER

PT J
AU Schaffler, Y
   Gachter, A
   Dale, R
   Jesser, A
   Probst, T
   Pieh, C
AF Schaffler, Yvonne
   Gaechter, Afsaneh
   Dale, Rachel
   Jesser, Andrea
   Probst, Thomas
   Pieh, Christoph
TI Concerns and Support after One Year of COVID-19 in Austria: A
   Qualitative Study Using Content Analysis with 1505 Participants
SO INTERNATIONAL JOURNAL OF ENVIRONMENTAL RESEARCH AND PUBLIC HEALTH
LA English
DT Article
DE distress; problem areas; concerns; stress coping; COVID-19 pandemic;
   Austria
ID STRESS; DEPRESSION
AB The COVID-19 pandemic and subsequent governmental restrictions have had a major impact on the daily lives of Austrians and negatively affected their mental health. A representative sample of N = 1505 individuals was recruited via Qualtrics(R) to participate in an online survey between 23 December 2020 and 4 January 2021. A qualitative study design was used to determine the problem areas that emerged since the beginning of the pandemic (question 1), the factors that were the source of the greatest current concern (question 2), the biggest worries when thinking about the future (question 3), and what the most important source of support (question 4) during the pandemic was. The written responses were analyzed using conventional content analysis following a framework for qualitative research and reported in the form of descriptive statistics. Restrictions imposed by the government, sociopolitical developments, work- and health-related issues, and economic disruptions were identified as being the greatest concerns. Conversely, social contacts within and outside the family were the most important source of support, followed by recreational activities and distraction. Greater consideration should be given to psychosocial factors in future decisions to contain the pandemic. More detailed qualitative research, in particular, to collect the personal experience of more vulnerable groups such as young people, women, and the unemployed, is needed.
C1 [Schaffler, Yvonne; Gaechter, Afsaneh; Dale, Rachel; Jesser, Andrea; Probst, Thomas; Pieh, Christoph] Danube Univ Krems, Dept Psychotherapy & Biopsychosocial Hlth, A-3500 Krems, Austria.
RP Schaffler, Y (通讯作者)，Danube Univ Krems, Dept Psychotherapy & Biopsychosocial Hlth, A-3500 Krems, Austria.
EM yvonne.schaffler@donau-uni.ac.at; afsaneh.gaechter@donau-uni.ac.at;
   rachel.dale@donau-uni.ac.at; andrea.jesser@donau-uni.ac.at;
   thomas.probst@donau-uni.ac.at; christoph.pieh@donau-uni.ac.at
RI Pieh, Christoph/GSN-1242-2022; Probst, Thomas/J-8318-2018
OI Probst, Thomas/0000-0002-6113-2133; Jesser, Andrea/0000-0002-0872-1131;
   Pieh, Christoph/0000-0003-2708-303X; Dale, Rachel/0000-0003-0526-8834;
   Schaffler, Yvonne/0000-0003-4068-8930
FU University for Continuing Education Krems
FX The authors would like to thank the participating individuals. Open
   Access Funding by the University for Continuing Education Krems.
CR Allen AB, 2010, SOC PERSONAL PSYCHOL, V4, P107, DOI 10.1111/j.1751-9004.2009.00246.x
   Baker JP, 2007, COGNITION EMOTION, V21, P95, DOI 10.1080/02699930600562276
   Ben-Zur H., 2009, INT J STRESS MANAG, V16, P87, DOI [DOI 10.1037/A0015731, 10.1037/a0015731]
   Biggs A., 2017, HDB STRESS HLTH, P351, DOI 10.1002/9781118993811.ch21
   BRADBURN NM, 1987, SCIENCE, V236, P157, DOI 10.1126/science.3563494
   Brand R, 2020, FRONT PSYCHOL, V11, DOI 10.3389/fpsyg.2020.570567
   Brooks SK, 2020, LANCET, V395, P912, DOI [10.1016/S0140-6736(20)30460-8, 10.1016/S0140-6736(20)30460-8.]
   Budimir S, 2021, J MENT HEALTH, V30, P156, DOI 10.1080/09638237.2021.1875412
   Melo MCA, 2020, INT J SOC PSYCHIATR, V66, P625, DOI 10.1177/0020764020927047
   Cullen W, 2020, QJM-INT J MED, V113, P311, DOI 10.1093/qjmed/hcaa110
   Dale R, 2021, INT J ENV RES PUB HE, V18, DOI 10.3390/ijerph18073679
   Hidaka Y., 2021, PUBLIC HEALTH, DOI [10.1016/j.puhe.2021.06.017, DOI 10.1016/J.PUHE.2021.06.017]
   Hsieh HF, 2005, QUAL HEALTH RES, V15, P1277, DOI 10.1177/1049732305276687
   Kensinger E.A., 2016, HDB EMOTIONS, P564
   Kyngas H., 2020, APPL CONTENT ANAL NU
   Lazarus R.S., 1984, STRESS APPRAISAL COP
   Levkovich I, 2021, INT HEALTH, V13, P358, DOI 10.1093/inthealth/ihaa081
   Lippold JV, 2020, FRONT PSYCHOL, V11, DOI 10.3389/fpsyg.2020.552305
   Mariani R, 2020, FRONT PSYCHIATRY, V11, DOI 10.3389/fpsyt.2020.587724
   Marroquin B, 2020, PSYCHIAT RES, V293, DOI 10.1016/j.psychres.2020.113419
   McGowan ML, 2020, NEW ENGL J MED, V383, P508, DOI 10.1056/NEJMp2013466
   Moore K.A., ONLINE SOCIAL CONNEC
   Nicola M, 2020, INT J SURG, V78, P185, DOI 10.1016/j.ijsu.2020.04.018
   Niziurski JA, 2021, CURR PSYCHOL, DOI 10.1007/s12144-021-01969-0
   Petitmengin C, 2007, J CONSCIOUSNESS STUD, V14, P54
   Pieh C., 2020, SSRN ELECT J, V12, P1, DOI [10.2139/ssrn.3707580, DOI 10.2139/SSRN.3707580]
   Pieh C, 2021, INT J ENV RES PUB HE, V18, DOI 10.3390/ijerph18062869
   Pieh C, 2021, GEN HOSP PSYCHIAT, V70, P137, DOI 10.1016/j.genhosppsych.2021.01.004
   Pieh C, 2020, PLOS ONE, V15, DOI 10.1371/journal.pone.0238906
   Pieh C, 2020, J PSYCHOSOM RES, V136, DOI 10.1016/j.jpsychores.2020.110186
   Pollak M., CHRONOLOGIE CORONA K
   Probst T., 2020, SSRN ELECT J, DOI [10.2139/ssrn.3581015, DOI 10.2139/SSRN.3581015]
   Probst T, 2020, J AFFECT DISORDERS, V277, P962, DOI 10.1016/j.jad.2020.09.047
   Rodriguez-Rey R, 2020, PSYCHOL TRAUMA-US, V12, P550, DOI 10.1037/tra0000943
   Rubin GJ, 2020, BMJ-BRIT MED J, V368, DOI 10.1136/bmj.m313
   Salari N, 2020, GLOBALIZATION HEALTH, V16, DOI 10.1186/s12992-020-00589-w
   Skinner EA, 2003, PSYCHOL BULL, V129, P216, DOI 10.1037/0033-2909.129.2.216
   Strauss A., 2008, BASICS QUALITATIVE R, V3rd
   Sun NN, 2020, AM J INFECT CONTROL, V48, P592, DOI 10.1016/j.ajic.2020.03.018
   Tracy M, 2011, DEPRESS ANXIETY, V28, P666, DOI 10.1002/da.20838
   Usher K, 2020, INT J MENT HEALTH NU, V29, P315, DOI 10.1111/inm.12726
   Venkatesh A, 2020, BMJ-BRIT MED J, V369, DOI 10.1136/bmj.m1379
   Whitehead BR, 2021, GERONTOLOGIST, V61, P36, DOI 10.1093/geront/gnaa126
   Williams Simon N, 2020, BMJ Open, V10, pe039334, DOI 10.1136/bmjopen-2020-039334
NR 44
TC 4
Z9 4
U1 0
U2 0
PU MDPI
PI BASEL
PA ST ALBAN-ANLAGE 66, CH-4052 BASEL, SWITZERLAND
EI 1660-4601
J9 INT J ENV RES PUB HE
JI Int. J. Environ. Res. Public Health
PD AUG
PY 2021
VL 18
IS 15
AR 8218
DI 10.3390/ijerph18158218
PG 21
WC Environmental Sciences; Public, Environmental & Occupational Health
WE Science Citation Index Expanded (SCI-EXPANDED); Social Science Citation Index (SSCI)
SC Environmental Sciences & Ecology; Public, Environmental & Occupational
   Health
GA TV8EZ
UT WOS:000681951000001
PM 34360512
OA Green Published, gold
DA 2022-11-04
ER

PT J
AU d'Ettorre, G
   Ceccarelli, G
   Santinelli, L
   Vassalini, P
   Innocenti, GP
   Alessandri, F
   Koukopoulos, AE
   Russo, A
   d'Ettorre, G
   Tarsitani, L
AF d'Ettorre, Gabriele
   Ceccarelli, Giancarlo
   Santinelli, Letizia
   Vassalini, Paolo
   Innocenti, Giuseppe Pietro
   Alessandri, Francesco
   Koukopoulos, Alexia E.
   Russo, Alessandro
   d'Ettorre, Gabriella
   Tarsitani, Lorenzo
TI Post-Traumatic Stress Symptoms in Healthcare Workers Dealing with the
   COVID-19 Pandemic: A Systematic Review
SO INTERNATIONAL JOURNAL OF ENVIRONMENTAL RESEARCH AND PUBLIC HEALTH
LA English
DT Review
DE post-traumatic stress disorder; PTSD; COVID-19; healthcare worker; risk
   assessment; risk management
ID PSYCHOLOGICAL IMPACT; TRAUMATIC EVENTS; EMERGENCY; DISORDERS; EPIDEMIC;
   DISEASE; NURSES
AB Prevention of post-traumatic stress symptoms (PTSS) in healthcare workers (HCWs) facing the current COVID-19 pandemic is a challenge worldwide as HCWs are likely to experience acute and chronic, often unpredictable, occupational stressors leading to PTSS. This review aims to analyze the literature to discover which topics have been focused on and what the latest developments are in managing the occupational risk of PTSS in HCWs during the current pandemic. For the purpose of this review, we searched for publications in MEDLINE/Pubmed using selected keywords. The articles were reviewed and categorized into one or more of the following categories based on their subject matter: risk assessment, risk management, occurrence rates. A total of 16 publications matched our inclusion criteria. The topics discussed were: "Risk Assessment", "Occurrence Rates", and "Risk Management". Young age, low work experience, female gender, heavy workload, working in unsafe settings, and lack of training and social support were found to be predictors of PTSS. This review's findings showed the need for urgent interventions aimed at protecting HCWs from the psychological impact of traumatic events related to the pandemic and leading to PTSS; healthcare policies need to consider preventive and management strategies toward PTSS, and the related psychic sequelae, in HCWs.
C1 [d'Ettorre, Gabriele] Local Hlth Author Lecce, Dept Occupat Med, I-73100 Lecce, Italy.
   [Ceccarelli, Giancarlo; Santinelli, Letizia; Vassalini, Paolo; Innocenti, Giuseppe Pietro; Russo, Alessandro; d'Ettorre, Gabriella] Sapienza Univ Rome, Dept Publ Hlth & Infect Dis, I-00161 Rome, Italy.
   [Alessandri, Francesco] Sapienza Univ Rome, Dept Anesthesia & Intens Care Med, I-00161 Rome, Italy.
   [Koukopoulos, Alexia E.; Tarsitani, Lorenzo] Sapienza Univ Rome, Dept Human Neurosci, Policlin Umberto I, I-00161 Rome, Italy.
RP d'Ettorre, G (通讯作者)，Sapienza Univ Rome, Dept Publ Hlth & Infect Dis, I-00161 Rome, Italy.
EM gabriele.det@libero.it; giancarlo.ceccarelli@uniroma1.it;
   letizia.santinelli@uniroma1.it; paolo.vassalini@uniroma1.it;
   giuseppepietro.innocenti@uniroma1.it; francesco.alessandri@uniroma1.it;
   alexiakoukopoulos@gmail.com; alessandro.russo1982@gmail.com;
   gabriella.dettorre@uniroma1.it; lorenzo.tarsitani@uniroma1.it
RI Ceccarelli, Giancarlo/K-6454-2016; Ceccarelli, Giancarlo/ABD-8347-2020;
   d'Ettorre, Gabriele/AAB-7572-2019; d'Ettorre, Gabriella/K-4511-2016;
   RUSSO, ALESSANDRO/K-5381-2016
OI Ceccarelli, Giancarlo/0000-0001-5921-3180; Ceccarelli,
   Giancarlo/0000-0001-5921-3180; d'Ettorre, Gabriele/0000-0001-8714-1612;
   Tarsitani, Lorenzo/0000-0002-1752-966X; RUSSO,
   ALESSANDRO/0000-0003-3846-4620; Vassalini, Paolo/0000-0002-6336-0455;
   Santinelli, Letizia/0000-0002-5621-058X; d'Ettorre,
   Gabriella/0000-0002-3571-5677; Alessandri, Francesco/0000-0003-3989-4964
FU Sapienza, University of Rome
FX This research was funded by Sapienza, University of Rome.
CR Adriaenssens J, 2012, INT J NURS STUD, V49, P1411, DOI 10.1016/j.ijnurstu.2012.07.003
   American Pyschiatric Association, SLEEP WAKE DISORDERS
   [Anonymous], 2017, LICENCE 200 BY NC SA
   Arnetz JE, 2020, J OCCUP ENVIRON MED, V62, P892, DOI 10.1097/JOM.0000000000001999
   Asaoka H, 2020, PSYCHIAT CLIN NEUROS, V74, P503, DOI 10.1111/pcn.13092
   Bai Y, 2004, PSYCHIAT SERV, V55, P1055, DOI 10.1176/appi.ps.55.9.1055
   Bambi S, 2020, AM J CRIT CARE, V29, pE92, DOI 10.4037/ajcc2020937
   Caillet A, 2020, ANAESTH CRIT CARE PA, V39, P717, DOI 10.1016/j.accpm.2020.08.006
   Cao JY, 2020, PSYCHOTHER PSYCHOSOM, V89, P252, DOI 10.1159/000507453
   Carmassi C, 2021, CNS SPECTRUMS, V26, P553, DOI 10.1017/S1092852920001637
   Ceccarelli G, 2020, INT J ANTIMICROB AG, V56, DOI 10.1016/j.ijantimicag.2020.106029
   Chew NWS, 2020, BJPSYCH OPEN, V6, DOI 10.1192/bjo.2020.98
   D'Ettorre Gabriele, 2020, Acta Biomed, V91, pe2020009, DOI 10.23750/abm.v91i12-S.9459
   d'Ettorre G, 2020, FRONT MED-LAUSANNE, V7, DOI 10.3389/fmed.2020.00389
   de Bruin WB, 2021, J GERONTOL B-PSYCHOL, V76, pE24, DOI 10.1093/geronb/gbaa074
   Dutheil F., 2020, PSYCHOL MED, V2020, P1, DOI [10.1017/S0033291720001336, DOI 10.1017/S0033291720001336]
   Dutheil F, 2019, PLOS ONE, V14, DOI 10.1371/journal.pone.0226361
   Fuhr DC, 2020, EPIDEMIOL PSYCH SCI, V29, DOI 10.1017/S2045796019000660
   Garzaro G, 2020, MED LAV, V111, P184, DOI 10.23749/mdl.v111i3.9767
   Giorgi G, 2020, INT J ENV RES PUB HE, V17, DOI 10.3390/ijerph17217857
   Giovanetti M, 2021, BIOCHEM BIOPH RES CO, V538, P88, DOI 10.1016/j.bbrc.2020.10.102
   Ramirez LPG, 2020, PSYCHOL RES BEHAV MA, V13, P589, DOI 10.2147/PRBM.S259563
   Gonzalez-Sanguino C, 2020, BRAIN BEHAV IMMUN, V87, P172, DOI 10.1016/j.bbi.2020.05.040
   Guay S, 2019, AGGRESS VIOLENT BEH, V46, P15, DOI 10.1016/j.avb.2019.01.004
   Haro JM, 2006, MED CLIN-BARCELONA, V126, P445, DOI 10.1157/13086324
   Salvagioni DAJ, 2017, PLOS ONE, V12, DOI 10.1371/journal.pone.0185781
   Khasne RW, 2020, INDIAN J CRIT CARE M, V24, P664, DOI 10.5005/jp-journals-10071-23518
   Lee SM, 2018, COMPR PSYCHIAT, V87, P123, DOI 10.1016/j.comppsych.2018.10.003
   Lowe B, 2010, J AFFECT DISORDERS, V122, P86, DOI 10.1016/j.jad.2009.06.019
   Luceno-Moreno L, 2020, INT J ENV RES PUB HE, V17, DOI 10.3390/ijerph17155514
   Moher D, 2009, ANN INTERN MED, V151, P264, DOI 10.7326/0003-4819-151-4-200908180-00135
   Neitzke AB, 2016, CULT MED PSYCHIAT, V40, P59, DOI 10.1007/s11013-015-9466-3
   Nowicki GJ, 2020, INT J ENV RES PUB HE, V17, DOI 10.3390/ijerph17186491
   Pan A, 2020, JAMA-J AM MED ASSOC, V323, P1915, DOI 10.1001/jama.2020.6130
   Peters L, 1999, J TRAUMA STRESS, V12, P335, DOI 10.1023/A:1024732727414
   Rossi R, 2020, JAMA NETW OPEN, V3, DOI 10.1001/jamanetworkopen.2020.10185
   Russo A, 2021, CLIN INFECT DIS, V72, pE1158, DOI 10.1093/cid/ciaa1745
   Si MY, 2020, INFECT DIS POVERTY, V9, DOI 10.1186/s40249-020-00724-0
   Somville FJ, 2016, SCAND J TRAUMA RESUS, V24, DOI 10.1186/s13049-016-0249-9
   Song XY, 2020, BRAIN BEHAV IMMUN, V88, P60, DOI 10.1016/j.bbi.2020.06.002
   Tan BYQ, 2020, ANN INTERN MED, V173, P317, DOI 10.7326/M20-1083
   Theorell T, 2020, PSYCHOTHER PSYCHOSOM, V89, P193, DOI 10.1159/000507765
   Thibodeau MA, 2013, DEPRESS ANXIETY, V30, P947, DOI 10.1002/da.22203
   Vagni M, 2020, FRONT PSYCHOL, V11, DOI 10.3389/fpsyg.2020.566912
   Violi F, 2020, CIRC RES, V127, P400, DOI 10.1161/CIRCRESAHA.120.317173
   Violi F, 2021, ANTIOXID REDOX SIGN, V35, P139, DOI 10.1089/ars.2020.8142
   Wang YX, 2020, MEDICINE, V99, DOI 10.1097/MD.0000000000020965
   Wang Y, 2020, TRANSL PSYCHIAT, V10, DOI 10.1038/s41398-020-01031-w
   Wells G., NEWCASTLE OTTAWA SCA
   Xiao X, 2020, J AFFECT DISORDERS, V274, P405, DOI 10.1016/j.jad.2020.05.081
   Ying YC, 2020, BMC PSYCHIATRY, V20, DOI 10.1186/s12888-020-02784-w
   Zhang WR, 2020, PSYCHOTHER PSYCHOSOM, V89, P242, DOI 10.1159/000507639
NR 52
TC 85
Z9 86
U1 12
U2 34
PU MDPI
PI BASEL
PA ST ALBAN-ANLAGE 66, CH-4052 BASEL, SWITZERLAND
EI 1660-4601
J9 INT J ENV RES PUB HE
JI Int. J. Environ. Res. Public Health
PD JAN
PY 2021
VL 18
IS 2
AR 601
DI 10.3390/ijerph18020601
PG 16
WC Environmental Sciences; Public, Environmental & Occupational Health
WE Science Citation Index Expanded (SCI-EXPANDED); Social Science Citation Index (SSCI)
SC Environmental Sciences & Ecology; Public, Environmental & Occupational
   Health
GA PX3IR
UT WOS:000611253100001
PM 33445712
OA gold, Green Published
HC Y
HP N
DA 2022-11-04
ER

PT J
AU Rechenberg, K
   Koerner, R
AF Rechenberg, Kaitlyn
   Koerner, Rebecca
TI General Anxiety, Diabetes-Specific Anxiety, and Quality of Life in
   Adolescents With Type 1 Diabetes
SO SCIENCE OF DIABETES SELF-MANAGEMENT AND CARE
LA English
DT Article; Early Access
ID GLYCEMIC CONTROL; DEPRESSION; MANAGEMENT; DISORDER; YOUTH
AB Purpose: The purpose of the study was to identify the differential associations between general anxiety, diabetes-specific anxiety, and diabetes-specific quality of life (QOL). Methods: A cross-sectional study was conducted of 146 adolescents with type 1 diabetes (T1DM) ages 13 to 17 during the COVID-19 pandemic. Participants completed self-report questionnaires assessing demographic characteristics, general anxiety, diabetes-specific anxiety, depressive symptoms, and diabetes-specific QOL. Results: The final sample of 146 adolescents was mostly male, non-Hispanic White, mean age of 14.5 +/- 1.27, having diabetes for more than 1 year, and using insulin pumps. Higher diabetes-specific anxiety was associated with poorer general treatment-related QOL, but general anxiety was not. General anxiety, diabetes-specific anxiety, and depressive symptoms were significantly associated with diabetes-specific treatment-related QOL, worry-specific QOL, and poorer communication-related QOL. Conclusions: There may be a differential impact of general anxiety and diabetes-specific anxiety in adolescents with T1DM. Diabetes-specific anxiety may be a more important factor in adolescents reporting poorer general treatment-related QOL, worry-related QOL, and communication-related QOL, while general anxiety and diabetes-specific anxiety appear to similarly impact poorer diabetes-specific treatment-related QOL. Diabetes-specific anxiety may be a more important component of QOL in adolescents. Targeted interventions may be required to effectively improve QOL.
C1 [Rechenberg, Kaitlyn; Koerner, Rebecca] Univ S Florida, Coll Nursing, 12901 Bruce B Downs Blvd,MDC Box 22, Tampa, FL 33612 USA.
RP Koerner, R (通讯作者)，Univ S Florida, Coll Nursing, 12901 Bruce B Downs Blvd,MDC Box 22, Tampa, FL 33612 USA.
EM krechenberg@usf.edu
CR American Diabetes Association, 2020, Diabetes Care, V43, pS163, DOI 10.2337/dc20-S013
   Anderson BJ, 2017, DIABETES CARE, V40, P1002, DOI 10.2337/dc16-1990
   Boursier V, 2020, COMPUT HUM BEHAV, V110, DOI 10.1016/j.chb.2020.106395
   Buchberger B, 2016, PSYCHONEUROENDOCRINO, V70, P70, DOI 10.1016/j.psyneuen.2016.04.019
   Ding K, 2021, CURR DIABETES REP, V21, DOI 10.1007/s11892-021-01379-3
   Dybdal D, 2018, DIABETOLOGIA, V61, P831, DOI 10.1007/s00125-017-4517-7
   Foster NC, 2019, DIABETES TECHNOL THE, V21, P66, DOI 10.1089/dia.2018.0384
   Fuhrmann D, 2015, TRENDS COGN SCI, V19, P558, DOI 10.1016/j.tics.2015.07.008
   Hilliard ME, 2013, PATIENT EDUC COUNS, V91, P120, DOI 10.1016/j.pec.2012.10.014
   Hood KK, 2014, J ADOLESCENT HEALTH, V55, P498, DOI 10.1016/j.jadohealth.2014.03.011
   Kroenke K, 2001, J GEN INTERN MED, V16, P606, DOI 10.1046/j.1525-1497.2001.016009606.x
   Lawrence JM, 2012, J PEDIATR-US, V161, P201, DOI 10.1016/j.jpeds.2012.01.016
   Locke AB, 2015, AM FAM PHYSICIAN, V91, P617
   Martinez K, 2018, J HEALTH PSYCHOL, V23, P1749, DOI 10.1177/1359105316669580
   Mossman SA, 2017, ANN CLIN PSYCHIATRY, V29, P227
   Perez KM, 2017, J PEDIATR PSYCHOL, V42, P636, DOI 10.1093/jpepsy/jsw093
   Rechenberg K, 2022, CHILD HEALTH CARE, DOI 10.1080/02739615.2022.2047970
   Rechenberg K, 2019, DIABETES EDUCATOR, V45, P477, DOI 10.1177/0145721719866146
   Rechenberg K, 2018, DIABETES, V67, DOI 10.2337/db18-815-P
   Rechenberg K, 2018, RES NURS HEALTH, V41, P544, DOI 10.1002/nur.21913
   Romeo RD, 2017, BRAIN RES, V1654, P185, DOI 10.1016/j.brainres.2016.03.021
   Schmitt A, 2021, HEALTH PSYCHOL, V40, P113, DOI 10.1037/hea0001037
   Speight J, 2020, DIABETIC MED, V37, P483, DOI 10.1111/dme.14196
   Spitzer RL, 2006, ARCH INTERN MED, V166, P1092, DOI 10.1001/archinte.166.10.1092
   Varni JW, 2018, DIABETES CARE, V41, P2064, DOI 10.2337/dc17-2707
   Varni JW, 2003, DIABETES CARE, V26, P631, DOI 10.2337/diacare.26.3.631
   Verhulst FC, 2015, EUR CHILD ADOLES PSY, V24, P607, DOI 10.1007/s00787-015-0681-9
   Ye CY, 2017, DIABETES EDUCATOR, V43, P251, DOI 10.1177/0145721717699891
NR 28
TC 0
Z9 0
U1 0
U2 0
PU SAGE PUBLICATIONS INC
PI THOUSAND OAKS
PA 2455 TELLER RD, THOUSAND OAKS, CA 91320 USA
SN 2635-0106
EI 2635-0114
J9 SCI DIABETES SELF-MA
JI Sci. Diabetes Self-Manag. Care
DI 10.1177/26350106221125689
EA SEP 2022
PG 7
WC Endocrinology & Metabolism; Public, Environmental & Occupational Health
WE Science Citation Index Expanded (SCI-EXPANDED); Social Science Citation Index (SSCI)
SC Endocrinology & Metabolism; Public, Environmental & Occupational Health
GA 4T2OX
UT WOS:000857964600001
PM 36125100
DA 2022-11-04
ER

PT J
AU Song, A
   Hur, JW
AF Song, Aeri
   Hur, Jung Won
TI Development of Youth leadership Through Community-Based Participatory
   Action Research During the Covid-19 Pandemic: A Case Study of Korean
   American Adolescents
SO JOURNAL OF ADOLESCENT RESEARCH
LA English
DT Article; Early Access
DE ethnic minority youth; Asian American; leadership development; youth
   development; youth participatory action research
ID PROMOTING POSITIVE YOUTH; MINORITY; IDENTITY; SCIENCE; CONTEXT; HEALTH;
   IMPACT; SKILLS; MODEL
AB The purpose of this study was to investigate the leadership development of Korean American youth who participated in a community-based participatory action research program designed to assist community members affected by COVID-19. Participants were drawn from a small town in the southeastern part of the U.S. Using a case study approach, multiple qualitative data (e.g., focus group conversations) and quantitative survey data were collected to explore the learning experiences of 15 Korean American adolescents. Qualitative data was analyzed following the six steps of thematic analysis, and descriptive statistics were performed to analyze quantitative data. Findings suggest that the program provided authentic learning opportunities in which participants researched the needs of community members and implemented action plans to help them. The program also helped participants improve communication skills and broaden their leadership perspectives. However, participants' perceived leadership development differed depending on their self-identified ethnic identity, and those students who lacked Korean language abilities demonstrated difficulties in collaborating with fluent Korean-speaking peers in bilingual learning environments. This study addresses gaps in the youth development literature by describing how a community-based approach and culturally relevant practice can help Asian American youth develop leadership and inspire them to be change agents in their communities.
C1 [Song, Aeri; Hur, Jung Won] Auburn Univ, Auburn, AL 36849 USA.
RP Song, A (通讯作者)，Auburn Univ, Off Profess & Continuing Educ, Univ Outreach, 2235 Haley Ctr, Auburn, AL 36849 USA.
EM kingpilotstudy@gmail.com
RI Hur, Jung Won/ABB-2137-2022
CR [Anonymous], COMMUNITY PROGRAMS P
   Anyon Y, 2018, HEALTH EDUC BEHAV, V45, P865, DOI 10.1177/1090198118769357
   Bachman JG, 2011, SELF IDENTITY, V10, P445, DOI 10.1080/15298861003794538
   Balon D. G., 2005, NETRESULTS
   Benson P.L., 2006, HDB CHILD PSYCHOL, V1, P894
   Benson PL, 2012, APPL DEV SCI, V16, P3, DOI 10.1080/10888691.2012.642771
   Benson PL, 2011, ADV CHILD DEV BEHAV, V41, P197
   Bergen N, 2020, QUAL HEALTH RES, V30, P783, DOI 10.1177/1049732319889354
   Bowers JR, 2016, J ADOLESCENT RES, V31, P96, DOI 10.1177/0743558415576570
   Buckley-Marudas M., 2020, URBAN REV, V52, P331
   Cammarota J., 2008, REVOLUTIONIZING ED Y, P1
   Carspecken P. F., 1996, CRITICAL ETHNOGRAPHY
   Chan WY, 2011, ASIAN AM J PSYCHOL, V2, P197, DOI 10.1037/a0024675
   Chen JA, 2020, AM J PUBLIC HEALTH, V110, P1624, DOI 10.2105/AJPH.2020.305858
   Chin MargaretM., 2021, WASHINGTON POST 0419
   Cho ED, 2021, J PASTORAL THEOL, V31, P175, DOI 10.1080/10649867.2021.1929711
   Choi Y, 2020, FAM PROCESS, V59, P1818, DOI 10.1111/famp.12532
   Choi Yoonsun, 2014, Race Soc Probl, V6, P69
   Chung JY, 2014, EQUITY EXCELL EDUC, V47, P117, DOI 10.1080/10665684.2014.900392
   Dudley M.A., 2012, CAPSTONE COLLECTION
   Farr JV, 2009, EMJ-ENG MANAG J, V21, P3, DOI 10.1080/10429247.2009.11431792
   Fraser-Thomas J. L., 2005, Physical Education and Sport Pedagogy, V10, P19, DOI 10.1080/1740898042000334890
   Fredricks JA, 2012, CHILD DEV PERSPECT, V6, P280, DOI 10.1111/j.1750-8606.2011.00206.x
   Hansen DM, 2003, J RES ADOLESCENCE, V13, P25, DOI 10.1111/1532-7795.1301006
   Harris A., 2019, J LEADERSHIP ED, V18, P110
   Huber N., 2002, J LEADERSHIP ED, V1, P25
   Israel G.D., 1995, J RURAL SOC SCI, V11, P79
   Jeung R., 2020, INCIDENTS CORONAVIRU
   Johnson S.K., 2016, HARVARD BUS REV
   Jones K.R., 2009, J LEADERSHIP ED, V7, P246
   Kang H, 2010, J ADOLESCENT RES, V25, P441, DOI 10.1177/0743558410361371
   Kawahara DM, 2013, ASIAN AM J PSYCHOL, V4, P240, DOI 10.1037/a0035196
   Kirshner B, 2008, J LEARN SCI, V17, P60, DOI 10.1080/10508400701793190
   Kirshner B, 2012, CHILD DEV PERSPECT, V6, P288, DOI 10.1111/j.1750-8606.2012.00243.x
   Kirshner B, 2009, J RES ADOLESCENCE, V19, P414, DOI 10.1111/j.1532-7795.2009.00601.x
   Kress, 2006, NEW DIRECTIONS YOUTH, V2006, P45, DOI [10.1002/yd.154, DOI 10.1002/YD.154]
   Larson R, 2012, J CHILD YOUTH CARE W, V24, P149
   Larson RW, 2011, CHILD DEV, V82, P277, DOI 10.1111/j.1467-8624.2010.01555.x
   Lee K, 2009, GLOB INST, P1
   Lee SA, 2009, YOUTH SOC, V41, P234, DOI 10.1177/0044118X09334805
   Lerner R.M., 2006, MOBILIZING ADULTS PO, P19
   Lerner RM, 2000, CHILD DEV, V71, P11, DOI 10.1111/1467-8624.00113
   Libby M., 2006, NEW DIRECTIONS YOUTH, V109, P13
   Lin JLL, 2018, CHILD YOUTH SERV REV, V91, P413, DOI 10.1016/j.childyouth.2018.06.040
   Manohar N., 2017, HDB RES METHODS HLTH, P1, DOI [10.1007/978-981-10-2779-6_35-1, DOI 10.1007/978-981-10-2779-6_35-1]
   McGovern G, 2020, J ADOLESCENT RES, V35, P368, DOI 10.1177/0743558419873893
   McKinsey Company, 2020, COVID 19 ADV AS AM R
   Middleton KV, 2020, EDUC MEAS-ISSUES PRA, V39, P41, DOI 10.1111/emip.12368
   Mortensen J, 2014, J COMMUNITY PSYCHOL, V42, P447, DOI 10.1002/jcop.21620
   Nowell LS, 2017, INT J QUAL METH, V16, DOI 10.1177/1609406917733847
   Ozer EJ, 2015, YOUTH SOC, V47, P29, DOI 10.1177/0044118X12468011
   Ricketts J. C., 2002, J CAREER TECHNICAL E, V19, P7, DOI DOI 10.21061/JCTE.V19I1.655
   Rodriguez Louie F, 2009, New Dir Youth Dev, V2009, P19, DOI 10.1002/yd.312
   Rohs F.R., 1999, J AGR ED, V40, P28, DOI DOI 10.5032/JAE.1999.04028
   Roth JL., 2003, APPL DEV SCI, V7, P94, DOI [DOI 10.1207/S1532480XADS0702_6, 10.1207/S1532480XADS0702_6]
   Saldana J., 2016, CODING MANUAL QUALIT, V3
   Seevers B.S., 1995, J AGR ED, V36, P28
   Sy T, 2017, ASIAN AM J PSYCHOL, V8, P142, DOI 10.1037/aap0000075
   Wakefield WD, 2007, THEOR PRACT, V46, P147, DOI 10.1080/00405840701233099
   Warren CA, 2018, INT J QUAL STUD EDUC, V31, P684, DOI 10.1080/09518398.2018.1478154
   Williams JL, 2012, CHILD DEV PERSPECT, V6, P304, DOI 10.1111/j.1750-8606.2012.00235.x
   Wray-Lake L, 2017, ASIAN AM J PSYCHOL, V8, P31, DOI 10.1037/aap0000061
   Yin RK, 2003, CASE STUDY RES DESIG
   Zeller-Berkman S, 2020, HARVARD EDUC REV, V90, P229
   Zhu Y., 2018, THESIS TUFTS U US
   Zhu Y, 2021, J AFFECT DISORDERS, V281, P131, DOI 10.1016/j.jad.2020.12.004
NR 66
TC 0
Z9 0
U1 0
U2 0
PU SAGE PUBLICATIONS INC
PI THOUSAND OAKS
PA 2455 TELLER RD, THOUSAND OAKS, CA 91320 USA
SN 0743-5584
EI 1552-6895
J9 J ADOLESCENT RES
JI J. Adolesc. Res.
AR 07435584221078193
DI 10.1177/07435584221078193
EA FEB 2022
PG 29
WC Psychology, Developmental
WE Social Science Citation Index (SSCI)
SC Psychology
GA ZJ8ZV
UT WOS:000762590500001
DA 2022-11-04
ER

PT J
AU Murray, RM
   Gilchrist, JD
   Conroy, DE
   Sabiston, CM
AF Murray, Ross M.
   Gilchrist, Jenna D.
   Conroy, David E.
   Sabiston, Catherine M.
TI Examining associations between self-conscious emotions and implicit and
   reflective processes among adolescent girls and boys
SO PSYCHOLOGY OF SPORT AND EXERCISE
LA English
DT Article
DE Implicit association task; Shame; Pride; Sport enjoyment; Adolescents
ID PHYSICAL-ACTIVITY; SPORT
AB Objective: Examine the association between self-conscious emotions and adolescents' implicit attitudes (i.e., automatic evaluations or "gut reactions") towards sport.Design: In this cross-sectional design, 162 adolescents completed self-report questionnaires and a single category implicit association task. Study protocols transitioned from in-person to online at the start of the COVID-19 pandemic.Measures: Self-conscious emotions (i.e., fitness-related shame and pride) were assessed using the BSE-FIT (Castonguay et al., 2016), and sport enjoyment (i.e., reflective attitudes) was assessed using four items from Scanlan and colleagues measure of adolescents' sport experiences (Scanlan et al., 1993). The Single-Category Implicit Association Task using images was used to measure their implicit attitudes towards sport (Karpinski & Steinman, 2006).Results: Based on a structural equation model accounting for age and gender, higher levels of fitness pride related to higher sport enjoyment and higher levels of fitness shame related to less favourable implicit attitudes towards sport.Conclusion: Overall, results might reflect differences in when self-conscious emotions are most relevant, whereby pride is more relevant when reflecting on experiences in sport, however fitness shame is related to implicit attitudes elicited from the sport context. Interventions that target affective judgments of the self may be useful to incorporate into strategies to reduce sport drop out in adolescents.
C1 [Murray, Ross M.; Sabiston, Catherine M.] Univ Toronto, 55 Harbord St, Toronto, ON M5S 2W6, Canada.
   [Gilchrist, Jenna D.] Univ Waterloo, Waterloo, ON, Canada.
   [Conroy, David E.] Penn State Univ, University Pk, PA 16802 USA.
RP Sabiston, CM (通讯作者)，Univ Toronto, 55 Harbord St, Toronto, ON M5S 2W6, Canada.
EM catherine.sabiston@utoronto.ca
OI CONROY, DAVID E/0000-0003-0204-4093
FU Social Sciences and Humanities Research Council of Canada (SSHRC)
   [435-2017-1239]
FX Funding statement This work was supported by the Social Sciences and
   Humanities Research Council of Canada (SSHRC) (#435-2017-1239) . The
   CanadaResearch Chairs program supports CMS.
CR Amazon, 2020, AMAZON LEX
   Belanger M, 2009, INT J BEHAV NUTR PHY, V6, DOI 10.1186/1479-5868-6-22
   Berry TR, 2016, PSYCHOL SPORT EXERC, V22, P273, DOI 10.1016/j.psychsport.2015.09.001
   Bronfenbrenner U., 1992, ECOLOGICAL SYSTEMS T
   Castonguay AL, 2016, PSYCHOL SPORT EXERC, V23, P1, DOI 10.1016/j.psychsport.2015.10.003
   Chevance G, 2019, HEALTH PSYCHOL REV, V13, P248, DOI 10.1080/17437199.2019.1618726
   Conroy DE, 2021, HEALTH PSYCHOL, V40, P988, DOI 10.1037/hea0000886
   Conroy DE, 2017, EXERC SPORT SCI REV, V45, P230, DOI 10.1249/JES.0000000000000120
   Conroy DE, 2015, SELF IDENTITY, V14, P290, DOI 10.1080/15298868.2014.983963
   Conroy DE, 2010, ANN BEHAV MED, V39, P112, DOI 10.1007/s12160-010-9161-0
   Delorme N, 2011, SCAND J MED SCI SPOR, V21, P120, DOI 10.1111/j.1600-0838.2009.01060.x
   Else-Quest NM, 2012, PSYCHOL BULL, V138, P947, DOI 10.1037/a0027930
   Gardner LA, 2017, J PHYS ACT HEALTH, V14, P861, DOI 10.1123/jpah.2016-0572
   Hu LT, 1999, STRUCT EQU MODELING, V6, P1, DOI 10.1080/10705519909540118
   Karpinski A, 2006, J PERS SOC PSYCHOL, V91, P16, DOI 10.1037/0022-3514.91.1.16
   Koulanova A, 2021, PSYCHOL SPORT EXERC, V56, DOI 10.1016/j.psychsport.2021.102017
   Ladwig MA, 2021, PREV MED REP, V23, DOI 10.1016/j.pmedr.2021.101476
   Mahoney JL, 2005, ORG ACTIVITIES CONTE, P3, DOI DOI 10.4324/9781410612748
   Markland D, 2015, PSYCHOL SPORT EXERC, V17, P24, DOI 10.1016/j.psychsport.2014.11.007
   Orth U, 2010, J PERS SOC PSYCHOL, V99, P1061, DOI 10.1037/a0021342
   Petrie TA, 2007, HDB SPORT PSYCHOL, P352, DOI DOI 10.1002/9781118270011.CH16
   Pila E, 2020, PSYCHOL SPORT EXERC, V47, DOI 10.1016/j.psychsport.2019.101641
   Psychstudio, 2019, PSYCHSTUDIO
   R Development Core Team, 2020, R LANG ENV STAT COMP
   Rasera M., SPORT EXERC PERFORM
   Rebar AL, 2015, PSYCHOL SPORT EXERC, V16, P96, DOI 10.1016/j.psychsport.2014.09.008
   Rhodes RE, 2019, PSYCHOL SPORT EXERC, V42, P100, DOI 10.1016/j.psychsport.2018.11.010
   Rhodes RE, 2009, ANN BEHAV MED, V38, P180, DOI 10.1007/s12160-009-9147-y
   Roelstraete B, 2011, J STAT SOFTW, V44, P1
   Sabiston CM, 2020, BODY IMAGE, V32, P24, DOI 10.1016/j.bodyim.2019.11.001
   Sabiston CM, 2019, PSYCHOL SPORT EXERC, V42, P48, DOI 10.1016/j.psychsport.2018.12.010
   SCANLAN TK, 1993, J SPORT EXERCISE PSY, V15, P16, DOI 10.1123/jsep.15.1.16
   Sciamanna Christopher N, 2017, Prev Med Rep, V8, P273, DOI 10.1016/j.pmedr.2017.10.009
   Tracy JL, 2004, PSYCHOL INQ, V15, P103, DOI 10.1207/s15327965pli1502_01
   Ullrich-French S, 2009, PSYCHOL SPORT EXERC, V10, P87, DOI 10.1016/j.psychsport.2008.06.007
   Upham K, 2020, J PHYS ACT HEALTH, V17, P230, DOI 10.1123/jpah.2018-0306
   Vani MF, 2021, QUAL RES SPORT EXERC, V13, P671, DOI 10.1080/2159676X.2020.1771409
   Williams DM, 2014, EMOT REV, V6, P277, DOI 10.1177/1754073914523052
NR 38
TC 0
Z9 0
U1 1
U2 1
PU ELSEVIER
PI AMSTERDAM
PA RADARWEG 29, 1043 NX AMSTERDAM, NETHERLANDS
SN 1469-0292
EI 1878-5476
J9 PSYCHOL SPORT EXERC
JI Psychol. Sport Exerc.
PD JUL
PY 2022
VL 61
AR 102196
DI 10.1016/j.psychsport.2022.102196
PG 6
WC Hospitality, Leisure, Sport & Tourism; Psychology, Applied; Psychology;
   Sport Sciences
WE Science Citation Index Expanded (SCI-EXPANDED); Social Science Citation Index (SSCI)
SC Social Sciences - Other Topics; Psychology; Sport Sciences
GA 1C1SI
UT WOS:000792907200006
DA 2022-11-04
ER

PT J
AU Guay, M
   Maquiling, A
   Chen, RK
   Lavergne, V
   Baysac, DJ
   Racine, A
   Dube, E
   MacDonald, SE
   Gilbert, NL
AF Guay, Mireille
   Maquiling, Aubrey
   Chen, Ruoke
   Lavergne, Valerie
   Baysac, Donalyne-Joy
   Racine, Audrey
   Dube, Eve
   MacDonald, Shannon E.
   Gilbert, Nicolas L.
TI Measuring inequalities in COVID-19 vaccination uptake and intent:
   results from the Canadian Community Health Survey 2021
SO BMC PUBLIC HEALTH
LA English
DT Article
DE COVID-19; Vaccine; Vaccination Coverage; Intention; Health equity;
   Canada
ID UNITED-STATES; CHILDREN
AB Background By July 2021, Canada had received enough COVID-19 vaccines to fully vaccinate every eligible Canadian. However, despite the availability of vaccines, some eligible individuals remain unvaccinated. Differences in vaccination uptake can be driven by health inequalities which have been exacerbated and amplified by the pandemic. This study aims to assess inequalities in COVID-19 vaccination uptake and intent in adults 18 years or older across Canada by identifying sociodemographic factors associated with non-vaccination and low vaccination intent using data drawn from the June to August 2021 Canadian Community Health Survey (CCHS). Methods The CCHS is an annual cross-sectional and nationally representative survey conducted by Statistics Canada, which collects health-related information. Since September 2020, questions about the COVID-19 pandemic are asked. Adjusted logistic regression models were fitted to examine associations between vaccination uptake or intent and sociodemographic and health related variables. Region, age, gender, level of education, Indigenous status, visible minority status, perceived health status, and having a regular healthcare provider were considered as predictors, among other factors. Results The analysis included 9,509 respondents. The proportion of unvaccinated was 11%. Non-vaccination was associated with less than university education (aOR up to 3.5, 95% CI 2.1-6.1), living with children under 12 years old (aOR 1.6, 95% CI 1.1-2.4), not having a regular healthcare provider (aOR 1.6, 95% CI 1.1-2.2), and poor self-perceived health (aOR 1.8, 95% CI 1.3-2.4). Only 5% of the population had low intention to get vaccinated. Being unlikely to get vaccinated was associated with the Prairies region (aOR 2.2, 95% CI 1.2-4.1), younger age groups (aOR up to 4.0, 95% CI 1.3-12.3), less than university education (aOR up to 3.8, 95% CI 1.9-7.6), not being part of a visible minority group (aOR 3.0, 95% CI 1.4-6.4), living with children under 12 years old (aOR 1.8, 95% CI 1.1-2.9), unattached individuals (aOR 2.6, 95% CI 1.1-6.1), and poor self-perceived health (aOR 2.0, 95% CI 1.3-2.9). Conclusions Disparities were observed in vaccination uptake and intent among various sociodemographic groups. Awareness of inequalities in COVID-19 vaccination uptake and intent is needed to determine the vaccination barriers to address in vaccination promotion strategies.
C1 [Guay, Mireille; Maquiling, Aubrey; Chen, Ruoke; Lavergne, Valerie; Baysac, Donalyne-Joy; Gilbert, Nicolas L.] Publ Hlth Agcy Canada, Vaccine Rollout Task Force, Ottawa, ON, Canada.
   [Racine, Audrey] Stat Canada, Ctr Populat Hlth Data, Ottawa, ON, Canada.
   [Dube, Eve] Inst Natl Sante Publ Quebec, Quebec City, PQ, Canada.
   [Dube, Eve] Univ Laval, Dept Anthropol, Quebec City, PQ, Canada.
   [MacDonald, Shannon E.] Univ Alberta, Fac Nursing, Edmonton, AB, Canada.
   [Gilbert, Nicolas L.] Univ Montreal, Ecole Sante Publ, Montreal, PQ, Canada.
RP Guay, M (通讯作者)，Publ Hlth Agcy Canada, Vaccine Rollout Task Force, Ottawa, ON, Canada.
EM mireille.guay@phac-aspc.gc.ca
CR Agley J, 2021, PUBLIC HEALTH, V196, P91, DOI 10.1016/j.puhe.2021.05.009
   Arcaya MC, 2015, GLOBAL HEALTH ACTION, V8, DOI 10.3402/gha.v8.27106
   Barry Vaughn, 2021, MMWR Morb Mortal Wkly Rep, V70, P818, DOI 10.15585/mmwr.mm7022e1
   Bell CA, 2015, VACCINE, V33, P4572, DOI 10.1016/j.vaccine.2015.07.004
   Biswas N, 2021, J COMMUN HEALTH, V46, P1244, DOI 10.1007/s10900-021-00984-3
   Centers for Disease Control and Prevention, 2019, FLU VACCINATION COVE
   Cerda AA, 2021, FRONT PUBLIC HEALTH, V9, DOI 10.3389/fpubh.2021.626852
   Choi Bernard C K, 2004, Chronic Dis Can, V25, P21
   Coffee NT, 2013, INT J HEALTH GEOGR, V12, DOI 10.1186/1476-072X-12-22
   Crane MA, 2021, HEALTH AFFAIR, V40, P1792, DOI 10.1377/hlthaff.2021.01092
   de Bruin WB, 2021, J GERONTOL B-PSYCHOL, V76, pE24, DOI 10.1093/geronb/gbaa074
   Dror AA, 2020, EUR J EPIDEMIOL, V35, P775, DOI 10.1007/s10654-020-00671-y
   Dube E, 2021, HUM VACC IMMUNOTHER, V17, P3922, DOI 10.1080/21645515.2021.1947096
   Dzieciolowska S, 2021, AM J INFECT CONTROL, V49, P1152, DOI 10.1016/j.ajic.2021.04.079
   Frank K., 2020, CANADIANS WILLINGNES
   Government of Canada, 2021, CAN REACH MAJ VACC C
   Government of Canada, 2021, COVID 19 VACC CAN
   Hudson A, 2021, INT J ENV RES PUB HE, V18, DOI 10.3390/ijerph18158054
   Ismail SJ, 2021, BMJ GLOB HEALTH, V6, DOI 10.1136/bmjgh-2020-004087
   Iveniuk J., 2021, UNEVEN RECOVERY MEAS
   Kelly BJ, 2021, BMC INFECT DIS, V21, DOI 10.1186/s12879-021-06023-9
   Kricorian K, 2022, HUM VACC IMMUNOTHER, V18, DOI 10.1080/21645515.2021.1950504
   Leigh JP, 2020, PLOS ONE, V15, DOI 10.1371/journal.pone.0241259
   Liu R, 2021, SSM-POPUL HLTH, V15, DOI 10.1016/j.ssmph.2021.100896
   MacDonald NE, 2021, FACETS, V6, P1184, DOI 10.1139/facets-2021-0037
   Muhajarine N, 2021, PLOS ONE, V16, DOI 10.1371/journal.pone.0259513
   Nafilyan V, 2021, BMJ OPEN, V11, DOI 10.1136/bmjopen-2021-053402
   National Advisory Committee on Immunization, 2021, RECOMMENDATIONS USE
   Nguyen KH, 2021, AM J TRANSPLANT, V21, P1650, DOI 10.1111/ajt.16560
   Ogilvie GS, 2021, BMC PUBLIC HEALTH, V21, DOI 10.1186/s12889-021-11098-9
   Perry M, 2021, VACCINE, V39, P6256, DOI 10.1016/j.vaccine.2021.09.019
   Public Health Agency of Canada, 2021, CAN COVID 19 VACC CO
   Robertson E, 2021, BRAIN BEHAV IMMUN, V94, P41, DOI 10.1016/j.bbi.2021.03.008
   Rosi A, 2021, FRONT PSYCHOL, V12, DOI 10.3389/fpsyg.2021.646558
   Roy M, 2018, HEALTH REP, V29, P12
   Ruiz JB, 2021, VACCINE, V39, P1080, DOI 10.1016/j.vaccine.2021.01.010
   Snyder AR, 2006, RURAL SOCIOL, V71, P597, DOI 10.1526/003601106781262007
   Statistics Canada, 2016, CANADIAN COMMUNITY H
   Syan SK, 2021, FRONT PUBLIC HEALTH, V9, DOI 10.3389/fpubh.2021.719665
   Tang Xuyang, 2021, Lancet Reg Health Am, V2, P100055, DOI 10.1016/j.lana.2021.100055
   Thompson Emily, 2021, Can Commun Dis Rep, V47, P300, DOI 10.14745/ccdr.v47i78a02
   Verger P, 2021, EUROSURVEILLANCE, V26, DOI 10.2807/1560-7917.ES.2021.26.3.2002047
   Wake AD, 2021, RISK MANAG HEALTHC P, V14, P2609, DOI 10.2147/RMHP.S311074
   Wilson EB, 1927, J AM STAT ASSOC, V22, P209, DOI 10.2307/2276774
   Wingert A, 2021, BMJ OPEN, V11, DOI 10.1136/bmjopen-2020-044684
   Xu S, 2021, MMWR-MORBID MORTAL W, V70, P1520, DOI 10.15585/mmwr.mm7043e2
NR 46
TC 0
Z9 0
U1 1
U2 1
PU BMC
PI LONDON
PA CAMPUS, 4 CRINAN ST, LONDON N1 9XW, ENGLAND
EI 1471-2458
J9 BMC PUBLIC HEALTH
JI BMC Public Health
PD SEP 8
PY 2022
VL 22
IS 1
AR 1708
DI 10.1186/s12889-022-14090-z
PG 16
WC Public, Environmental & Occupational Health
WE Science Citation Index Expanded (SCI-EXPANDED)
SC Public, Environmental & Occupational Health
GA 4L1PW
UT WOS:000852408200007
PM 36076208
OA gold, Green Published
DA 2022-11-04
ER

PT J
AU Liu, SH
   Wang, XY
   Zou, SQ
   Wu, XC
AF Liu, Sihan
   Wang, Xinyi
   Zou, Shengqi
   Wu, Xinchun
TI Adolescent problematic Internet use and parental involvement: The chain
   mediating effects of parenting stress and parental expectations across
   early, middle, and late adolescence(sic)(sic)(sic)
SO FAMILY PROCESS
LA English
DT Article; Early Access
DE adolescent developmental difference; parental expectations; parental
   involvement; parenting stress; problematic internet use
ID NONRESIDENT FATHER INVOLVEMENT; SOCIAL MEDIA; ADDICTION; MOTHERS;
   DETERMINANTS; METAANALYSIS; PERFORMANCE; COMPETENCE; MOTIVES; SUPPORT
AB Problematic Internet use (PIU), a common phenomenon, has negative effects on adolescents, especially during the COVID-19 pandemic. Adolescents with PIU pose great challenges to parenting. However, little is known about the mediating mechanisms underlying this relationship. The study examines the chain mediating roles of parenting stress and parental expectations between PIU and parental involvement across early, middle, and late adolescence. Families (N = 1206) that included fathers, mothers, and adolescents (48.9% females, M-age = 13.86 +/- 2.48) participated in the study. Adolescents provided a rating of PIU, and fathers and mothers reported their own parenting stress, parental expectations, and parental involvement. The results showed that paternal parenting stress and then expectations mediated the association between PIU and paternal involvement, and maternal parenting stress and then expectations mediated the association between PIU and maternal involvement, indicating a spillover effect. By contrast, the crossover effect was established only in that maternal parenting stress was negatively related to paternal expectations in middle adolescents. Moreover, maternal expectations showed the strongest association with maternal involvement in middle adolescents, whereas paternal expectations were most associated with paternal involvement in late adolescents. These findings underline the necessity of understanding parenting by assessing adolescent developmental stages and paternal and maternal parenting separately. Furthermore, the mediators of parenting stress and parental expectations can be the focus on facilitating parental involvement; the effect of maternal parenting stress on paternal expectations may suggest that intervention programs for fathers should consider more contextual factors.
C1 [Liu, Sihan; Wang, Xinyi; Wu, Xinchun] Beijing Normal Univ, Natl Demonstrat Ctr Expt Psychol Educ, Fac Psychol, Beijing Key Lab Appl Expt Psychol, Beijing, Peoples R China.
   [Zou, Shengqi] Hunan Normal Univ, Sch Educ Sci, Dept Psychol, Changsha, Hunan, Peoples R China.
RP Wu, XC (通讯作者)，Beijing Normal Univ, Fac Psychol, 19 Xinjiekouwai St, Beijing 100875, Peoples R China.
EM xcwu@bnu.edu.cn
OI Wang, Xinyi/0000-0002-8769-357X; Liu, Sihan/0000-0002-6020-0720
CR Aznar-Diaz I, 2020, PLOS ONE, V15, DOI 10.1371/journal.pone.0233655
   Barnett MA, 2008, J FAM PSYCHOL, V22, P561, DOI 10.1037/0893-3200.22.3.561
   BARON RM, 1986, J PERS SOC PSYCHOL, V51, P1173, DOI 10.1037/0022-3514.51.6.1173
   Beitel AH, 1998, J FAM PSYCHOL, V12, P268, DOI 10.1037/0893-3200.12.2.268
   BELSKY J, 1984, CHILD DEV, V55, P83, DOI 10.1111/j.1467-8624.1984.tb00275.x
   Berryhill MB, 2017, CHILD YOUTH CARE FOR, V46, P261, DOI 10.1007/s10566-016-9384-8
   Boer M, 2020, J ADOLESCENT HEALTH, V66, pS89, DOI 10.1016/j.jadohealth.2020.02.014
   Chang SM, 2018, COMPUT EDUC, V122, P43, DOI 10.1016/j.compedu.2018.03.007
   Chao R. K., 2009, FAMILIES SCH ADOLESC
   Chen S.-H., 2003, CHINESE J PSYCHOL, V45, P279, DOI 10.1037/t44491-000
   Cheng L.., 2010, THESIS HENAN U
   Cluver L, 2020, LANCET, V395, pE64, DOI 10.1016/S0140-6736(20)30736-4
   Deater-Deckard K, 1998, CLIN PSYCHOL-SCI PR, V5, P314, DOI 10.1111/j.1468-2850.1998.tb00152.x
   Dhama K, 2020, CLIN MICROBIOL REV, V33, DOI 10.1128/CMR.00028-20
   Dishion T.J., 2016, OXFORD HDB COERCIVE
   DIX T, 1991, PSYCHOL BULL, V110, P3, DOI 10.1037/0033-2909.110.1.3
   Dormann CF, 2013, ECOGRAPHY, V36, P27, DOI 10.1111/j.1600-0587.2012.07348.x
   Eksi F, 2020, ADDICTA, V7, P107, DOI 10.5152/ADDICTA.2020.19077
   Elhai JD, 2017, J AFFECT DISORDERS, V207, P251, DOI 10.1016/j.jad.2016.08.030
   Eysenck MW, 2007, EMOTION, V7, P336, DOI 10.1037/1528-3542.7.2.336
   Fox GL, 2001, J MARRIAGE FAM, V63, P394, DOI 10.1111/j.1741-3737.2001.00394.x
   Freeman H, 2008, EARLY CHILD DEV CARE, V178, P803, DOI 10.1080/03004430802352228
   Gault-Sherman M, 2012, J YOUTH ADOLESCENCE, V41, P121, DOI 10.1007/s10964-011-9656-4
   Gomez P, 2017, CYBERPSYCH BEH SOC N, V20, P259, DOI 10.1089/cyber.2016.0262
   Guo XL, 2018, FRONT PSYCHOL, V9, DOI 10.3389/fpsyg.2018.00783
   Hawkins A., 2002, J MENS STUDIES, V10, P183, DOI [10.3149/jms.1002.183, DOI 10.3149/JMS.1002.183]
   Hawkins DN, 2007, AM SOCIOL REV, V72, P990, DOI 10.1177/000312240707200607
   HLWXZBG, 2021, RES REP CHIN INT MIN
   Hou F., 2018, PSYCHOL DEV ED, V34, P417
   Huang CY, 2019, J CHILD FAM STUD, V28, P1368, DOI 10.1007/s10826-019-01356-1
   Jiang YQ, 2020, FAM PROCESS, V59, P740, DOI 10.1111/famp.12436
   Kardefelt-Winther D, 2014, COMPUT HUM BEHAV, V31, P351, DOI 10.1016/j.chb.2013.10.059
   Kim SW, 2015, J EDUC PSYCHOL, V107, P919, DOI 10.1037/edu0000023
   Kline R.B., 2010, PRINCIPLES PRACTICE, DOI DOI 10.1038/156278A0
   Koning IM, 2018, J BEHAV ADDICT, V7, P624, DOI 10.1556/2006.7.2018.68
   Laible DJ, 2004, J ADOLESCENT RES, V19, P759, DOI 10.1177/0743558403260094
   Lamb M. E., 2010, ROLE FATHER CHILD DE
   Leung L, 2007, CYBERPSYCHOL BEHAV, V10, P204, DOI 10.1089/cpb.2006.9967
   Coley RL, 2007, CHILD DEV, V78, P132, DOI 10.1111/j.1467-8624.2007.00989.x
   Luo RF, 2013, EARLY CHILD RES Q, V28, P843, DOI 10.1016/j.ecresq.2013.08.001
   MacKinnon D P, 2000, Prev Sci, V1, P173, DOI 10.1023/A:1026595011371
   Malinauskas R, 2019, J BEHAV ADDICT, V8, P613, DOI 10.1556/2006.8.2019.72
   Masten AS, 2005, DEV PSYCHOL, V41, P733, DOI 10.1037/0012-1649.41.5.733
   Maxwell SE, 2011, MULTIVAR BEHAV RES, V46, P816, DOI 10.1080/00273171.2011.606716
   McBride BA, 2002, J MARRIAGE FAM, V64, P998, DOI 10.1111/j.1741-3737.2002.00998.x
   McDaniel BT, 2020, CYBERPSYCH BEH SOC N, V23, P384, DOI 10.1089/cyber.2019.0478
   Moreno MA, 2013, COMPUT HUM BEHAV, V29, P1879, DOI 10.1016/j.chb.2013.01.053
   Muthen L., 2010, MPLUS USERS GUIDE
   Newland RP, 2015, J CHILD FAM STUD, V24, P2107, DOI 10.1007/s10826-014-0012-7
   Ponnet K, 2013, PERS RELATIONSHIP, V20, P259, DOI 10.1111/j.1475-6811.2012.01404.x
   Poon K, 2020, INT J EDUC DEV, V75, DOI 10.1016/j.ijedudev.2020.102175
   Russell A., 1992, SOCIAL DEV, V1, P163
   Russell BS, 2020, CHILD PSYCHIAT HUM D, V51, P671, DOI 10.1007/s10578-020-01037-x
   Sameroff AJ, 2003, DEV PSYCHOPATHOL, V15, P613, DOI 10.1017/S0954579403000312
   Schiltz HK, 2018, J AUTISM DEV DISORD, V48, P1169, DOI 10.1007/s10803-017-3446-0
   Semke CA, 2010, J SCHOOL PSYCHOL, V48, P293, DOI 10.1016/j.jsp.2010.04.001
   Seo DG, 2016, COMPUT HUM BEHAV, V63, P282, DOI 10.1016/j.chb.2016.05.026
   Shapira NA, 2000, J AFFECT DISORDERS, V57, P267, DOI 10.1016/S0165-0327(99)00107-X
   Shek DTL, 2008, SEX ROLES, V58, P666, DOI 10.1007/s11199-007-9371-5
   Slagt M, 2012, DEV PSYCHOL, V48, P1554, DOI 10.1037/a0027719
   WAHLER RG, 1989, PSYCHOL BULL, V105, P116, DOI 10.1037/0033-2909.105.1.116
   Wang H, 2020, RES DEV DISABIL, V107, DOI 10.1016/j.ridd.2020.103791
   Wen ZL, 2015, PSYCHOL METHODS, V20, P193, DOI 10.1037/met0000029
   [伍新春 Wu Xinchun], 2015, [中国临床心理学杂志, Chinese Journal of Clinical Psychology], V23, P576
   Xu J, 2014, BMC PSYCHIATRY, V14, DOI 10.1186/1471-244X-14-112
   Yamamoto Y, 2010, EDUC PSYCHOL REV, V22, P189, DOI 10.1007/s10648-010-9121-z
   Yeh CH, 2001, ACTA PAEDIATR, V90, P1470
   Zhang WX, 2019, J CHILD PSYCHOL PSYC, V60, P178, DOI 10.1111/jcpp.12927
   Zhou N, 2018, PSYCHOL ADDICT BEHAV, V32, P365, DOI 10.1037/adb0000358
   Zou SQ, 2020, J YOUTH ADOLESCENCE, V49, P267, DOI 10.1007/s10964-019-01131-x
NR 70
TC 1
Z9 1
U1 22
U2 36
PU WILEY
PI HOBOKEN
PA 111 RIVER ST, HOBOKEN 07030-5774, NJ USA
SN 0014-7370
EI 1545-5300
J9 FAM PROCESS
JI Fam. Process
DI 10.1111/famp.12757
EA FEB 2022
PG 19
WC Psychology, Clinical; Family Studies
WE Social Science Citation Index (SSCI)
SC Psychology; Family Studies
GA YU7XS
UT WOS:000752252200001
PM 35132622
DA 2022-11-04
ER

PT J
AU Mikesell, L
   Rea, S
   Cuddihy, C
   Perry, M
   Allison, B
AF Mikesell, Lisa
   Rea, Samantha
   Cuddihy, Catherine
   Perry, Martha
   Allison, Bianca
TI Exploring the Connectivity Paradox: How the Sociophysical Environment of
   Telehealth Shapes Adolescent Patients' and Parents' Perceptions of the
   Patient-Clinician Relationship
SO HEALTH COMMUNICATION
LA English
DT Article; Early Access
ID HEALTH; TECHNOLOGY; CARE; INFORMATION; MANAGEMENT; CHILDREN; PEOPLE
AB Even before the widespread transition to telehealth as a result of COVID-19, there was a considerable amount of research exploring its value and impact. However, telehealth research with adolescent patients is somewhat limited, with most work focusing on access, feasibility, and acceptability but reporting far less frequently on relationship building and rapport. This study examines qualitative interviews with adolescent patients (n = 14) and parents (n = 20) from a larger convergent parallel mixed methods study to explore how they understand telehealth to have altered the sociophysical environment of primary care clinic encounters and whether they perceive these changes to influence adolescents' relationships with clinicians. We show that participants perceived the sociophysical environment of telehealth to be both less institutional (e.g. more relaxed and less rushed) and more instrumental (e.g. more focused on the chief complaint), which shaped interactions with clinicians in ways that were experienced as paradoxically less personal (e.g. lacking social connection) and more person-centered (e.g. more attentive to the individual patient). We discuss theoretical and practical implications of these findings and what they mean for defining person-centered communication for adolescent care.
C1 [Mikesell, Lisa; Cuddihy, Catherine] Rutgers State Univ, Dept Commun, 4 Huntington St, New Brunswick, NJ 08901 USA.
   [Rea, Samantha] Henry Ford Hlth Syst, Transit Year Residency Program, Detroit, MI USA.
   [Perry, Martha; Allison, Bianca] Univ N Carolina, Dept Pediat, Chapel Hill, NC 27515 USA.
RP Mikesell, L (通讯作者)，Rutgers State Univ, Dept Commun, 4 Huntington St, New Brunswick, NJ 08901 USA.
EM lisa.mikesell@rutgers.edu
FU NRSA grant from the Health Resources and Services Administration [5 T32
   14001]
FX This work was partially supported by an NRSA grant from the Health
   Resources and Services Administration (5 T32 14001).
CR Allison BA, 2022, J ADOLESCENT HEALTH, V70, P403, DOI 10.1016/j.jadohealth.2021.09.028
   Altman I., 1975, ENV SOCIAL BEHAV
   Andriopoulos C, 2009, ORGAN SCI, V20, P696, DOI 10.1287/orsc.1080.0406
   [Anonymous], 1991, SCI CONTEXT
   Archangeli C, 2017, CHILD ADOL PSYCH CL, V26, P13, DOI 10.1016/j.chc.2016.07.009
   Barlow E, 2012, PAED CHILD HEALT-CAN, V17, pE12, DOI 10.1093/pch/17.2.e12
   Becker F.D., 1981, WORKSPACE CREATING E
   Blum Robert W, 2014, Int J Adolesc Med Health, V26, P321, DOI 10.1515/ijamh-2013-0327
   Brody AA, 2020, J GERONTOL NURS, V46, P9, DOI 10.3928/00989134-20200811-03
   Brown JB, 2003, LEA COMMUN SER, P141
   Doarn CR, 2014, TELEMED E-HEALTH, V20, P409, DOI 10.1089/tmj.2013.0336
   Fonner KL, 2012, COMMUN MONOGR, V79, P205, DOI 10.1080/03637751.2012.673000
   Gale N, 2013, HEALTH PLACE, V21, P140, DOI 10.1016/j.healthplace.2013.01.006
   Goldstein F, 2016, J CHILD ADOL PSYCHOP, V26, P204, DOI 10.1089/cap.2015.0022
   Goncalves VP, 2017, UNIVERSAL ACCESS INF, V16, P129, DOI 10.1007/s10209-015-0429-9
   Henry BW, 2017, ADV HEALTH SCI EDUC, V22, P869, DOI 10.1007/s10459-016-9717-2
   Hislop D, 2015, INFORM ORGAN-UK, V25, P222, DOI 10.1016/j.infoandorg.2015.10.001
   Institute of Medicine, 2012, ROL TEL EV HLTH CAR
   Krishna R, 2017, CHILD ADOL PSYCH CL, V26, P67, DOI 10.1016/j.chc.2016.07.007
   Leonardi PM, 2010, J APPL COMMUN RES, V38, P85, DOI 10.1080/00909880903483599
   Loberg IB, 2021, GOV INFORM Q, V38, DOI 10.1016/j.giq.2020.101551
   Massaroni V, 2021, INT J MED INFORM, V156, DOI 10.1016/j.ijmedinf.2021.104616
   McCracken G., 1988, LONG INTERVIEW
   McGrail Kimberlyn Marie, 2017, J Med Internet Res, V19, pe177, DOI 10.2196/jmir.7374
   Menon DU, 2021, JAMA PEDIATR, V175, P345, DOI 10.1001/jamapediatrics.2020.5097
   Miller EA, 2003, J TELEMED TELECARE, V9, P1, DOI 10.1258/135763303321159611
   Miller W.L., 1999, DOING QUALITATIVE RE
   Modic MB, 2020, J PATIENT EXPERIENCE, V7, P869, DOI 10.1177/2374373520968975
   Myers CR, 2019, ISSUES MENT HEALTH N, V40, P233, DOI 10.1080/01612840.2018.1499157
   Raymond CW, 2014, PATIENT EDUC COUNS, V97, P38, DOI 10.1016/j.pec.2014.05.020
   Rea S., QUAL HEALTH RES
   Rivadeneyra R, 2000, AM J MED, V108, P470, DOI 10.1016/S0002-9343(99)00445-3
   Ruben BD, 2016, HEALTH COMMUN, V31, P1, DOI 10.1080/10410236.2014.923086
   Slomski A, 2020, JAMA-J AM MED ASSOC, V324, P1021, DOI 10.1001/jama.2020.9142
   Smith WK, 2005, ORGAN SCI, V16, P522, DOI 10.1287/orsc.1050.0134
   Stohl C., 2011, AUSTR J COMMUNICATIO, V38, P123
   Uscher-Pines L., 2020, RAND HLTH Q, V8, pRR, DOI [https://ifbic1b13095ec5284139sxb6oo5q69pxw6ccffiac.eds.tju.edu.cn/10.7249/RR2564, DOI 10.7249/RR2564]
   Waselewski ME, 2022, TELEMED E-HEALTH, V28, P575, DOI 10.1089/tmj.2021.0153
   Yellowlees P, 2015, INT REV PSYCHIATR, V27, P476, DOI 10.3109/09540261.2015.1082987
   Yoost JL, 2017, J PEDIATR ADOL GYNEC, V30, P193, DOI 10.1016/j.jpag.2016.10.002
NR 40
TC 0
Z9 0
U1 1
U2 1
PU ROUTLEDGE JOURNALS, TAYLOR & FRANCIS LTD
PI ABINGDON
PA 2-4 PARK SQUARE, MILTON PARK, ABINGDON OX14 4RN, OXON, ENGLAND
SN 1041-0236
EI 1532-7027
J9 HEALTH COMMUN
JI Health Commun.
DI 10.1080/10410236.2022.2124056
EA SEP 2022
PG 11
WC Communication; Health Policy & Services
WE Social Science Citation Index (SSCI)
SC Communication; Health Care Sciences & Services
GA 4N1YW
UT WOS:000853816300001
PM 36102361
DA 2022-11-04
ER

PT J
AU Shah, A
   Darling, M
   Arstein-Kerslake, O
   Morgan, T
   Tovrea, AV
   Young, J
   Laines, H
AF Shah, Anish
   Darling, Michele
   Arstein-Kerslake, Olivia
   Morgan, Tiffany
   Tovrea, Aubreen Vance
   Young, James
   Laines, Helen
TI Measuring the Impact of COVID-19 on Siyan Mental Health Patients Using
   the Epidemic-Pandemic Impacts Inventory: Survey Study
SO JMIR FORMATIVE RESEARCH
LA English
DT Article
DE COVID-19; coronavirus; pandemic; mental health; social isolation;
   wellness
AB Background: Recent research has shown that the impacts of the COVID-19 pandemic and social isolation on people's mental health are quite extensive, but there are limited studies on the effects of the pandemic on patients with mental health disorders.
   Objective: The objective of this study was to assess the negative impacts of the COVID-19 pandemic on individuals who have previously sought treatment for a mental health disorder.
   Methods: This study uses the newly developed Epidemic-Pandemic Impacts Inventory (EPII) survey. This tool was designed to assess tangible impacts of epidemics and pandemics across personal and social life domains. From November 9, 2020, to February 18, 2021, a total of 245 adults recruited from a mental health clinic completed the consent form and responded to the survey link from the Siyan Clinical Corporation and Siyan Clinical Research practices located in Santa Rosa, California, USA.
   Results: We found that the least affected age group included individuals aged 75 years or older. This was followed closely by the 65- to 75-year-old age group. People with children under the age of 18 years also reported both more negative indicators associated with the pandemic and more positive indicators compared to those without children at home. Gender queer, nonconforming, and transgender individuals may also be at higher risk for more negative impacts associated with the pandemic. When respondents were assessed with regard to their mental health diagnosis, no differences were noted. Substance use also increased during the pandemic.
   Conclusions: In conclusion, the data collected here may serve as foundational research in the prevention, care, and treatment of mental health disorders during pandemics such as COVID-19. Populations such as those with previously diagnosed mental health disorders are particularly at risk for negative effects of pandemic-related stressors such as social isolation, especially if they have children in the household, are part of a younger age group, or have substance use disorder. Gender may also be a factor. Further, the EPII survey may prove to be a useful tool in understanding these effects. Overall, these data may be a critical step toward understanding the effects of the COVID-19 pandemic on populations with a mental health diagnosis, which may aid mental health practitioners in understanding the consequences of pandemics on their patients' overall well-being.
C1 [Shah, Anish; Morgan, Tiffany; Tovrea, Aubreen Vance; Young, James; Laines, Helen] Siyan Clin Corp, 480 Tesconi Cir B, Santa Rosa, CA 95401 USA.
   [Darling, Michele; Arstein-Kerslake, Olivia] LPC Consulting Associates, Sacramento, CA USA.
RP Shah, A (通讯作者)，Siyan Clin Corp, 480 Tesconi Cir B, Santa Rosa, CA 95401 USA.
EM ashah@siyanclinical.com
OI Laines, Helen/0000-0003-4137-8950; Darling, Michele/0000-0001-7216-8775
FU SAMHSA (Substance Abuse and Mental Health Services Administration)
   Emergency Response for Suicide Prevention [5 H79 TI081478-03]
FX This research was funded, in part, by a grant from SAMHSA (Substance
   Abuse and Mental Health Services Administration) Emergency Response for
   Suicide Prevention (grant 5 H79 TI081478-03).
CR [Anonymous], COVID DAT TRACK
   Czeisler ME, 2020, MMWR-MORBID MORTAL W, V69, P1049, DOI [10.1101/2020.04.22.20076141v1, 10.15585/mmwr.mm6932a1]
   de Bruin WB, 2021, J GERONTOL B-PSYCHOL, V76, pE24, DOI 10.1093/geronb/gbaa074
   Every-Palmer S, 2020, PLOS ONE, V15, DOI 10.1371/journal.pone.0241658
   Fisher JRW, 2020, MED J AUSTRALIA, V213, P458, DOI 10.5694/mja2.50831
   Ford JD., 2020, EPIDEMIC PANDEMIC IM
   Grasso D., 2020, PSYARXIV
   Hamel L., 2020, KFF CORONAVIRUS POLL
   Klaiber P, 2021, J GERONTOL B-PSYCHOL, V76, pE30, DOI 10.1093/geronb/gbaa096
   Lai JB, 2020, JAMA NETW OPEN, V3, DOI 10.1001/jamanetworkopen.2020.3976
   Li SJ, 2020, INT J ENV RES PUB HE, V17, DOI 10.3390/ijerph17062032
   Patrick SW, 2020, PEDIATRICS, V146, DOI 10.1542/peds.2020-016824
   Pierce M, 2020, LANCET PSYCHIAT, V7, P883, DOI 10.1016/S2215-0366(20)30308-4
   Wang CY, 2020, INT J ENV RES PUB HE, V17, DOI 10.3390/ijerph17051729
NR 14
TC 0
Z9 0
U1 0
U2 0
PU JMIR PUBLICATIONS, INC
PI TORONTO
PA 130 QUEENS QUAY East, Unit 1100, TORONTO, ON M5A 0P6, CANADA
EI 2561-326X
J9 JMIR FORM RES
JI JMIR Form. Res.
PD JUL
PY 2021
VL 5
IS 7
AR e29952
DI 10.2196/29952
PG 12
WC Health Care Sciences & Services; Medical Informatics
WE Emerging Sources Citation Index (ESCI)
SC Health Care Sciences & Services; Medical Informatics
GA 4M9XS
UT WOS:000853672500036
PM 34323851
OA gold, Green Published
DA 2022-11-04
ER

PT J
AU Lebow, J
   Sim, L
   Wonderlich, S
   Peterson, CB
AF Lebow, Jocelyn
   Sim, Leslie
   Wonderlich, Stephen
   Peterson, Carol B.
TI Adapting integrative cognitive-affective therapy for adolescents with
   full and subthreshold bulimia nervosa: A feasibility study
SO EUROPEAN EATING DISORDERS REVIEW
LA English
DT Article; Early Access
DE adolescent; bulimia nervosa; feeding and eating disorders
ID FAMILY-BASED TREATMENT; EMOTION REGULATION; BEHAVIORAL THERAPY;
   EATING-DISORDERS; CHILDREN; TRIAL; DYSREGULATION; DIFFICULTIES;
   VALIDATION; CBT
AB Background Integrative Cognitive Affective Therapy (ICAT) is an empirically supported treatment for bulimia nervosa (BN) in adults. However, it is unclear whether a modified version, Integrative Cognitive Affective Therapy-Adolescent (ICAT-A) is feasible and beneficial for adolescents. This study evaluated the feasibility of ICAT-A for adolescents with BN or subthreshold BN. Methods Eight adolescents with BN or subthreshold BN (mean age = 16.1) were enroled in the study. At baseline and end of treatment, adolescents who participated in ICAT-A completed the Eating Disorder Examination (EDE) and self-report measures of eating disorder symptoms, depression, anxiety, self-esteem and functional impairment. Results Retention for the intervention (75%) suggests that the majority of participants found the intervention acceptable. Although all treatment completers participated in the clinician-administered assessment (EDE), compliance with end of treatment self-report questionnaires was compromised by the COVID-19 pandemic, which occurred during the treatment course of the majority of the sample. At the end of treatment, all 6 adolescents who completed the ICAT-A intervention were in full eating disorder remission based on EDE scores, with large effect sizes identified for reductions in EDE global scores (d = 2.71), objective binge episodes (d = 0.91), subjective binge episodes (d = 1.06) and compensatory behaviours (d = 1.72). Conclusion Results suggest that ICAT-A is a feasible treatment that has promise for the treatment of adolescents with BN. Future studies are necessary to establish the efficacy of ICAT-A for adolescent BN.
C1 [Lebow, Jocelyn; Sim, Leslie] Mayo Clin, Dept Psychiat & Psychol, Sch Med, 200 First St SW, Rochester, MN 55905 USA.
   [Wonderlich, Stephen] Univ North Dakota, Dept Psychiat & Behav Sci, Fargo, ND USA.
   [Peterson, Carol B.] Univ Minnesota, Dept Psychiat & Behav Sci, Minneapolis, MN USA.
RP Lebow, J (通讯作者)，Mayo Clin, Dept Psychiat & Psychol, Sch Med, 200 First St SW, Rochester, MN 55905 USA.
EM lebow.jocelyn@mayo.edu
FU National Eating Disorders Association/Eating Recovery Foundation
FX National Eating Disorders Association/Eating Recovery Foundation
CR Anderson LK, 2018, J CLIN PSYCHOL, V74, P1867, DOI 10.1002/jclp.22638
   Beck A.T., 1996, BECK DEPRESSION INVE, V10
   Element M, 1995, EATING DISORDERS ADO, P21
   Fairburn C. G., 2008, Cognitive behavior therapy and eating disorders
   Fairburn C. G., 2008, COGNITIVE BEHAVIOR T
   Fairburn CG, 2009, AM J PSYCHIAT, V166, P311, DOI 10.1176/appi.ajp.2008.08040608
   Garcia-Grau E, 2004, EUR EAT DISORD REV, V12, P61, DOI 10.1002/erv.550
   Ginsburg GS, 2012, CHILD YOUTH CARE FOR, V41, P1, DOI 10.1007/s10566-011-9156-4
   Gratz KL, 2004, J PSYCHOPATHOL BEHAV, V26, P41, DOI 10.1023/B:JOBA.0000007455.08539.94
   Hail L, 2018, ADOLESC HEALTH MED T, V9, P11, DOI 10.2147/AHMT.S135326
   Hughes EK, 2011, BODY IMAGE, V8, P224, DOI 10.1016/j.bodyim.2011.04.001
   Khodabakhsh MR, 2015, INT J PEDIATR-MASSHA, V3, P23
   Klimes-Dougan B, 2007, SOC DEV, V16, P203, DOI 10.1111/j.1467-9507.2007.00380.x
   le Grange D, 2007, ARCH GEN PSYCHIAT, V64, P1049, DOI 10.1001/archpsyc.64.9.1049
   Le Grange D, 2015, J AM ACAD CHILD PSY, V54, P886, DOI 10.1016/j.jaac.2015.08.008
   Loeb KL, 2008, EATING DISORDER EXAM
   Marsh R, 2011, AM J PSYCHIAT, V168, P1210, DOI 10.1176/appi.ajp.2011.11010094
   Oud M, 2019, EUR PSYCHIAT, V57, P33, DOI 10.1016/j.eurpsy.2018.12.008
   Schmidt U, 2007, AM J PSYCHIAT, V164, P591, DOI 10.1176/appi.ajp.164.4.591
   Sheehan DV, 2010, J CLIN PSYCHIAT, V71, P313, DOI 10.4088/JCP.09m05305whi
   Sim L, 2004, J CLIN CHILD ADOLESC, V33, P760, DOI 10.1207/s15374424jccp3304_11
   Smyth J, 2001, INT J EAT DISORDER, V30, P83, DOI 10.1002/eat.1057
   Spence SH, 1998, BEHAV RES THER, V36, P545, DOI 10.1016/S0005-7967(98)00034-5
   Stefini A, 2017, J AM ACAD CHILD PSY, V56, P329, DOI 10.1016/j.jaac.2017.01.019
   Steinberg L, 2005, TRENDS COGN SCI, V9, P69, DOI 10.1016/j.tics.2004.12.005
   Touchette E, 2011, PSYCHIAT RES, V185, P185, DOI 10.1016/j.psychres.2010.04.005
   Weinberg A, 2009, PSYCHOL ASSESSMENT, V21, P616, DOI 10.1037/a0016669
   Wiedemann G, 2002, PSYCHIAT RES, V109, P265, DOI 10.1016/S0165-1781(02)00023-9
   WINCH RF, 1965, SOC FORCES, V44, P255
   Wonderlich SA, 2014, PSYCHOL MED, V44, P543, DOI 10.1017/S0033291713001098
   Wonderlich S.A., 2015, INTEGRATIVE COGNITIV
   Wonderlich SA, 2008, INT J EAT DISORDER, V41, P748, DOI 10.1002/eat.20551
   Zeman J, 2006, J DEV BEHAV PEDIATR, V27, P155, DOI 10.1097/00004703-200604000-00014
NR 33
TC 0
Z9 0
U1 1
U2 1
PU WILEY
PI HOBOKEN
PA 111 RIVER ST, HOBOKEN 07030-5774, NJ USA
SN 1072-4133
EI 1099-0968
J9 EUR EAT DISORD REV
JI Eur. Eat. Disord. Rev.
DI 10.1002/erv.2946
EA AUG 2022
PG 10
WC Psychology, Clinical
WE Social Science Citation Index (SSCI)
SC Psychology
GA 3T7MP
UT WOS:000840454400001
PM 35969509
DA 2022-11-04
ER

PT J
AU Dewhirst, CB
   Cascio, C
   Casey, EM
AF Dewhirst, Courtney Beers
   Cascio, Casey
   Casey, Erin M.
TI Young children's play during a time of social distancing
SO EARLY CHILD DEVELOPMENT AND CARE
LA English
DT Article
DE Play; social distancing; Early Childhood Development; COVID-19;
   technology; parent-child interactions
ID CHILDHOOD; PRETEND; OBESITY
AB Through a 48-item questionnaire shared via social media, 546 participants from 47 American States reported on their children's (ages 0-8) play activities during early social distancing efforts as a result of the COVID-19 pandemic. Descriptive and inferential statistics were used for data analysis. Results from the questionnaire indicate participants took social distancing guidelines seriously by keeping children at home and away from other children during the period of social distancing, thus affecting play behaviours. The study's findings are significant in that they document some parents' perspectives of their children's play during a unique period in American history. The authors discuss implications for parent and child play behaviours including the need for more unstructured play time, realities of parents working from home with children present, and the effects of children having a lack of access to peers to play with for sociodramatic and symbolic play. Recommendations for future research are provided.
C1 [Dewhirst, Courtney Beers; Casey, Erin M.] Univ Oklahoma, Early Childhood Educ, 820 Van Vleet, Norman, OK 73019 USA.
   [Cascio, Casey] Univ Oklahoma, Dept Instruct Leadership & Acad Curriculum, Norman, OK 73019 USA.
RP Dewhirst, CB (通讯作者)，Univ Oklahoma, Early Childhood Educ, 820 Van Vleet, Norman, OK 73019 USA.
EM cbeers@ou.edu
FU Center for Educational Development and Research (CEDaR) at the
   University of Oklahoma
FX We would like to thank the Center for Educational Development and
   Research (CEDaR) at the University of Oklahoma for their research
   support.
CR Adelantado-Renau M, 2019, JAMA PEDIATR, V173, P1058, DOI 10.1001/jamapediatrics.2019.3176
   American Red Cross, 2020, SOC DIST COVID 19
   Ansari A, 2015, J DEV BEHAV PEDIATR, V36, P605, DOI 10.1097/DBP.0000000000000215
   Barker JE, 2014, FRONT PSYCHOL, V5, DOI 10.3389/fpsyg.2014.00593
   Berk LE, 2013, AM J PLAY, V6, P98
   Bick A., 2021, WORK HOME COVID 19 O, DOI [10.2139/ssrn.3786142, DOI 10.2139/SSRN.3786142]
   Bjorklund, 2005, ORIGINS SOCIAL MIND, P271
   Bjorklund DF, 2014, DEV REV, V34, P225, DOI 10.1016/j.dr.2014.05.005
   Blasi C.H., 2010, CHILD ADOLESCENT DEV
   Bodrova E, 2015, AM J PLAY, V7, P371
   Bornstein M.H., 2002, HDB PARENTING, V3, P485
   Carlson SM, 2014, COGNITIVE DEV, V29, P1, DOI 10.1016/j.cogdev.2013.09.001
   Centers for Disease Control and Prevention, 2020, SOC DIST KEEP SAF DI
   Cheng CH, 2021, J ENG-JOE, V2021, P1, DOI 10.1049/tje2.12004
   Chudacoff, 2007, CHILDREN PLAY AM HIS
   Feinberg ME, 2022, FAM PROCESS, V61, P362, DOI 10.1111/famp.12649
   Ferguson KT, 2013, INT J PSYCHOL, V48, P437, DOI 10.1080/00207594.2013.804190
   Finn S.K., 2015, AM ACAD PEDIAT, P1
   Fisher KR, 2008, J APPL DEV PSYCHOL, V29, P305, DOI 10.1016/j.appdev.2008.04.006
   Geary DC, 2016, EVOL PSYCHOL-SER, P3, DOI 10.1007/978-3-319-29986-0_1
   Glass RJ, 2006, EMERG INFECT DIS, V12, P1671, DOI 10.3201/eid1211.060255
   Goldschmidt K, 2020, J PEDIATR NURS, V53, P88, DOI 10.1016/j.pedn.2020.04.013
   Goodnow J.J., 1992, PARENTAL BELIEF SYST, P71
   Gray, 2014, PLAYING CHILDREN SHO
   Gray P., 2013, FREE LEARN WHY UNLEA
   Gregus SJ, 2022, SCHOOL PSYCHOL REV, V51, P170, DOI 10.1080/2372966X.2021.1880873
   Hosokawa R, 2018, PLOS ONE, V13, DOI 10.1371/journal.pone.0199959
   Jones R.B., 2012, CHILDHOOD EDUC, V80, P272
   Lindsey EW, 2013, MERRILL PALMER QUART, V59, P330
   McClure ER, 2018, CHILD DEV, V89, P27, DOI 10.1111/cdev.12833
   Mendelsohn AL, 2018, PEDIATRICS, V141, DOI 10.1542/peds.2017-3393
   Milteer RM, 2012, PEDIATRICS, V129, pE204, DOI 10.1542/peds.2011-2953
   Mosca H.F., 2021, SA J IND PSYCHOL, V47, pA1883, DOI [10.4102/sajip.v47i0.1883, DOI 10.4102/SAJIP.V47I0.1883]
   Myers LJ, 2017, DEVELOPMENTAL SCI, V20, DOI 10.1111/desc.12430
   Nath S, 2014, LEARN INSTR, V32, P73, DOI 10.1016/j.learninstruc.2014.01.006
   Nestor O, 2018, J OCC THER SCH EARLY, V11, P247, DOI 10.1080/19411243.2018.1472861
   Nielsen M, 2012, J COMP PSYCHOL, V126, P170, DOI 10.1037/a0025168
   Onwuegbuzie AJ, 2007, QUAL REP, V12, P281
   Parlakian, 2018, SCREEN SENSE WHAT RE
   Parten MB, 1932, J ABNORM SOC PSYCH, V27, P243, DOI 10.1037/h0074524
   Pellegrini A.D., 2011, OXFORD HDB DEV PLAY, P153, DOI DOI 10.1093/OXFORDHB/9780195393002.013.0013
   Peters, 2013, ENCY EARLY CHILDHOOD
   Qu L, 2015, SOC DEV, V24, P716, DOI 10.1111/sode.12116
   Quinn S, 2018, DEV REV, V49, P121, DOI 10.1016/j.dr.2018.05.005
   Ribner A, 2017, J DEV BEHAV PEDIATR, V38, P233, DOI 10.1097/DBP.0000000000000425
   Robinson TN, 2017, PEDIATRICS, V140, pS97, DOI 10.1542/peds.2016-1758K
   Rose KK, 2008, J FAM ISSUES, V29, P1161, DOI 10.1177/0192513X07312103
   Sawchuk, 2020, EDWEEK 0325
   Schiffrin HH, 2015, J CHILD FAM STUD, V24, P2322, DOI 10.1007/s10826-014-0035-0
   Sharif, 2009, PARENTS PERCEPTIONS
   Shine S, 2000, FAM RELAT, V49, P45, DOI 10.1111/j.1741-3729.2000.00045.x
   Sigel, 1982, FAMILIES LEARNING EN, P261
   Sigel, 1985, PARENTAL BELIEF SYST, P7
   Sosa AV, 2016, JAMA PEDIATR, V170, P132, DOI 10.1001/jamapediatrics.2015.3753
   Spivak AL, 2011, MERRILL PALMER QUART, V57, P1
   Tso WWY, 2022, EUR CHILD ADOLES PSY, V31, P161, DOI 10.1007/s00787-020-01680-8
   Watchman T, 2017, PSYCHOL SPORT EXERC, V32, P102, DOI 10.1016/j.psychsport.2017.06.008
   Weisberg DS, 2013, MIND BRAIN EDUC, V7, P104, DOI 10.1111/mbe.12015
   Whitehouse.gov, 2020, COR GUID AM
   Xu YY, 2010, EARLY CHILD DEV CARE, V180, P489, DOI 10.1080/03004430802090430
   Yogman M, 2018, PEDIATRICS, V142, DOI 10.1542/peds.2018-2058
NR 61
TC 0
Z9 0
U1 2
U2 10
PU ROUTLEDGE JOURNALS, TAYLOR & FRANCIS LTD
PI ABINGDON
PA 2-4 PARK SQUARE, MILTON PARK, ABINGDON OX14 4RN, OXON, ENGLAND
SN 0300-4430
EI 1476-8275
J9 EARLY CHILD DEV CARE
JI Early Child Dev. Care
PD OCT 3
PY 2022
VL 192
IS 13
BP 2160
EP 2174
DI 10.1080/03004430.2021.1990907
EA OCT 2021
PG 15
WC Education & Educational Research; Psychology, Developmental
WE Social Science Citation Index (SSCI)
SC Education & Educational Research; Psychology
GA 5N4JY
UT WOS:000707876000001
DA 2022-11-04
ER

PT J
AU Uscher-Pines, L
   Kapinos, KA
   Mehrotra, A
   Demirci, J
   Ray, KN
   Alvarado, G
   DeYoreo, M
AF Uscher-Pines, Lori
   Kapinos, Kandice A.
   Mehrotra, Ateev
   Demirci, Jill
   Ray, Kristin N.
   Alvarado, Gabriela
   DeYoreo, Maria
TI Use of and Attitudes About Telelactation Services among New Parents
SO TELEMEDICINE AND E-HEALTH
LA English
DT Article; Early Access
DE telelactation; breastfeeding; lactation support; COVID-19
ID COVID-19; CARE
AB Background: We conducted a national, cross-sectional survey among new parents to explore use and acceptability of telelactation.Methods: Recruitment occurred between October 2021 and January 2022 on Ovia's parenting mobile phone application. Poststratification survey weights were used, and logistic and linear regression models estimated associations between demographics and telelactation use.Results: Among 1,617 respondents, 33.8% had at least one telelactation visit. Odds of any telelactation visit(s) were greater for parents who gave birth in 2021 versus 2019 (odds ratio [OR]: 1.69, 95% confidence interval [CI]: 1.26-2.25), insured by Medicaid (OR: 1.43, 95% CI: 1.02-2.02), and younger parents (OR: 2.07, 95% CI: 1.32-3.34). In total, 56.0% agreed that they would be comfortable breastfeeding over video to get help, and 27.6% agreed that lactation support over video is as good as in-person support.Conclusions: Telelactation is increasingly common and acceptable to many parents.
C1 [Uscher-Pines, Lori; Kapinos, Kandice A.; Alvarado, Gabriela; DeYoreo, Maria] RAND Corp, Hlth Care Div, 1200 South Hayes St, Arlington, VA 22202 USA.
   [Mehrotra, Ateev] Harvard Med Sch, Dept Hlth Care Policy, Boston, MA USA.
   [Demirci, Jill] Univ Pittsburgh, Sch Nursing, Dept Hlth Promot & Dev, Pittsburgh, PA USA.
   [Ray, Kristin N.] Univ Pittsburgh, Dept Pediat, Pittsburgh, PA USA.
RP Uscher-Pines, L (通讯作者)，RAND Corp, Hlth Care Div, 1200 South Hayes St, Arlington, VA 22202 USA.
EM luscherp@rand.org
RI ; Ray, Kristin/C-7819-2019
OI Alvarado, Gabriela/0000-0001-8183-8478; Ray, Kristin/0000-0003-3817-1449
FU National Institutes of Health [R01NR018837]
FX This work was supported by a grant from the National Institutes of
   Health (R01NR018837). The funder had no role in the design and conduct
   of the study; collection, management, analysis, and interpretation of
   the data; preparation, review, or approval of the article; and decision
   to submit the article forpublication. L.U.-P. had full access to all the
   data in the study, and takes responsibility for the integrity of the
   data and the accuracy of the data analysis.
CR Bradley D, 2020, J PATIENT EXPERIENCE, V7, P653, DOI 10.1177/2374373520964045
   Burgess A, 2021, MCN-AM J MATERN-CHIL, V46, P21, DOI 10.1097/NMC.0000000000000673
   Centers for Disease Control and Prevention, 2021, SALMONELLA
   Gavine A, 2022, MATERN CHILD NUTR, V18, DOI 10.1111/mcn.13296
   Gourevitch RA, 2019, AM J MANAG CARE, V25, pE33
   Gourevitch RA, 2017, BIRTH-ISS PERINAT C, V44, P120, DOI 10.1111/birt.12273
   Lactation Education Resources, RES LACT SUPP COVID
   Louis-Jacques AF, 2021, CHILDREN-BASEL, V8, DOI 10.3390/children8040271
   Louisiana Department of Public Health, LOUIS WIC PARTN PAC
   Patel SY, 2021, HEALTH AFFAIR, V40, P349, DOI 10.1377/hlthaff.2020.01786
   Peltzer Nicole Kahielani, 2021, Hawaii J Health Soc Welf, V80, P25
   Pierce RP, 2020, J TELEMED TELECARE, DOI 10.1177/1357633X20963893
   Schindler-Ruwisch J, 2021, J HUM LACT, V37, P260, DOI 10.1177/08903344211003898
   Uscher-Pines L, 2017, AM J OBSTET GYNECOL, V217, P176, DOI 10.1016/j.ajog.2017.04.043
   Vignato J, 2019, ARCH WOMEN MENT HLTH, V22, P305, DOI 10.1007/s00737-018-0894-2
   Weber E, 2020, J AM MED INFORM ASSN, V27, P1949, DOI 10.1093/jamia/ocaa216
NR 16
TC 0
Z9 0
U1 0
U2 0
PU MARY ANN LIEBERT, INC
PI NEW ROCHELLE
PA 140 HUGUENOT STREET, 3RD FL, NEW ROCHELLE, NY 10801 USA
SN 1530-5627
EI 1556-3669
J9 TELEMED E-HEALTH
JI Telemed. e-Health
DI 10.1089/tmj.2022.0159
EA AUG 2022
PG 5
WC Health Care Sciences & Services
WE Science Citation Index Expanded (SCI-EXPANDED)
SC Health Care Sciences & Services
GA 3P0BU
UT WOS:000837201500001
PM 35930242
DA 2022-11-04
ER

PT J
AU Adami, R
   Dineen, K
AF Adami, Rebecca
   Dineen, Katy
TI Discourses of Childism: How COVID-19 Has Unveiled Prejudice,
   Discrimination and Social Injustice against Children in the Everyday
SO INTERNATIONAL JOURNAL OF CHILDRENS RIGHTS
LA English
DT Article
DE childism; misopedia; violence against children; child-poverty;
   generational exploitation; systemic childism; children's rights
ID RIGHTS
AB Do children suffer from discriminatory structures in society and how can issues of social injustice against children be conceptualised and studied? The conceptual frame of childism is examined through everyday expressions in the aftermath of policies affecting children in Sweden, the UK and Ireland to develop knowledge of age-based and intersectional discrimination against children. While experiences in Sweden seem to indicate that young children rarely suffer severe symptoms from COVID-19, or constitute a driving force in spreading the virus, policy decisions in the UK and Ireland to close down schools have had detrimental effects on children in terms of child hunger and violence against children. Policy decisions that have prioritised adults at the cost of children have unveiled a structural injustice against children, which is mirrored by individual examples of everyday societal prejudice.
C1 [Adami, Rebecca] Stockholm Univ, Dept Educ, Stockholm, Sweden.
   [Dineen, Katy] Univ Coll Cork, Philosophy Dept, Cork, Ireland.
RP Adami, R (通讯作者)，Stockholm Univ, Dept Educ, Stockholm, Sweden.
EM rebecca.adami@edu.su.se; katy.dineen@ucc.ie
OI Dineen, Katy/0000-0001-9146-9215
CR Adami R, IN PRESS
   Alanen L, 2016, CHILDHOOD, V23, P157, DOI 10.1177/0907568216631055
   Andersson Malou, 2014, BARNKONVENTIONENS GE
   [Anonymous], 2020, COVID 19 SCHOOLCH CO
   Brighouse H., 2002, MORAL POLITICAL STAT, P31
   De Graeve Katrien, 2015, ROUTLEDGE INT HDB CH
   Dowd N. E., 2016, HOFSTRA L REV, V45, P47
   Freeman M., 2010, CURRENT LEGAL PROBLE, V63, P1, DOI DOI 10.1093/CLP/63.1.1
   Freeman Michael, 2015, FUTURE CHILDREN S RI
   Gill AK, 2013, FEMINIST REV, P1, DOI 10.1057/fr.2013.17
   Hanson K, 2020, INT J CHILD RIGHTS, V28, P15, DOI 10.1163/15718182-02801005
   Leviner P, 2013, ALTERN LAW J, V38, P156, DOI 10.1177/1037969X1303800305
   Macleod Colin, 2018, PHILOS FDN CHILDREN
   Nolan A, 2020, INT J CHILD RIGHTS, V28, P111, DOI 10.1163/15718182-02801006
   Oldman David, 1994, CHILDRENS CHILDHOODS
   Pereda N, 2020, CHILD ADOL PSYCH MEN, V14, DOI 10.1186/s13034-020-00347-1
   Rollero C, 2021, J INTERPERS VIOLENCE, V36, pNP11349, DOI 10.1177/0886260519888525
   Rothe K, 2021, EUR J CLIN MICROBIOL, V40, P859, DOI 10.1007/s10096-020-04063-8
   Sherbert Research, 2007, STUD CHILDR VIEWS PH
   Shields Kirsteen, IN PRESS, V2021
   Sidpra J, 2021, ARCH DIS CHILD, V106, DOI 10.1136/archdischild-2020-319872
   Wall J, 2022, CHILD GEOGR, V20, P257, DOI 10.1080/14733285.2019.1668912
   Young-Bruehl E., 2012, CHILDISM CONFRONTING
NR 23
TC 8
Z9 8
U1 0
U2 3
PU BRILL
PI LEIDEN
PA PLANTIJNSTRAAT 2, P O BOX 9000, 2300 PA LEIDEN, NETHERLANDS
SN 0927-5568
EI 1571-8182
J9 INT J CHILD RIGHTS
JI Int. J. Child. Rights
PD JUN
PY 2021
VL 29
IS 2
BP 353
EP 370
DI 10.1163/15718182-29020001
PG 18
WC Social Sciences, Interdisciplinary
WE Emerging Sources Citation Index (ESCI)
SC Social Sciences - Other Topics
GA UE6DC
UT WOS:000687975400006
OA hybrid
DA 2022-11-04
ER

PT J
AU Valenti, GD
   Faraci, P
AF Valenti, Giusy Danila
   Faraci, Palmira
TI Identifying Predictive Factors in Compliance with the COVID-19
   Containment Measures: A Mediation Analysis
SO PSYCHOLOGY RESEARCH AND BEHAVIOR MANAGEMENT
LA English
DT Article
DE pandemic; restrictions; protective variables; health behaviors
ID ACUTE RESPIRATORY SYNDROME; HONG-KONG; PERSONALITY-TRAITS; OUTBREAK
   CONTROL; RISK BEHAVIORS; 5-FACTOR MODEL; HEALTH; RESPONSES; FEAR;
   FATALISM
AB Introduction: The outbreak of the COVID-19 pandemic has led governments to implement some containment measures to flatten the curve of the diffusion of the virus. The current study aims to investigate individual differences in compliance with these restrictive behaviors. In a sample of Italian individuals (N = 300), we examined whether sociodemographic factors, personality traits, fatalism, and fear could be considered as possible predictors.
   Methods: We performed a series of standard multiple regression analyses and proposed a mediation analysis to test the associations among variables.
   Results: Overall, our results suggested that men are less likely to engage in preventive behaviors, younger individuals are more reluctant to adhere to social distancing mandates, and fear has a functional role in predicting positive outcomes.
   Conclusion: The results of our analyses are discussed and suggestions for future research are provided.
C1 [Valenti, Giusy Danila; Faraci, Palmira] Univ Enna Kore, Fac Human & Social Sci, Enna, Italy.
RP Valenti, GD (通讯作者)，Cittadella Univ, I-94100 Monserrato, Italy.
EM giusy.valenti@unikore.it
OI Valenti, Giusy Danila/0000-0003-0529-8515; Faraci,
   Palmira/0000-0002-7377-8011
CR Abdelrahman M, 2022, INT J MENT HEALTH AD, V20, P237, DOI 10.1007/s11469-020-00352-7
   Abolfotouh MA, 2021, INT J GEN MED, V14, P741, DOI 10.2147/IJGM.S296867
   Ahorsu DK, 2022, INT J MENT HEALTH AD, V20, P1537, DOI 10.1007/s11469-020-00270-8
   Akesson J., 2020, FATALISM BELIEFS BEH
   [Anonymous], 2019, COR DIS
   Aschwanden D, 2021, EUR J PERSONALITY, V35, P51, DOI 10.1002/per.2281
   Aschwanden D, 2019, PREV MED, V126, DOI 10.1016/j.ypmed.2019.105763
   Barr M, 2008, BMC INFECT DIS, V8, DOI 10.1186/1471-2334-8-117
   Bish A, 2010, BRIT J HEALTH PSYCH, V15, P797, DOI 10.1348/135910710X485826
   Brankston G, 2021, CAN J PUBLIC HEALTH, V112, P363, DOI 10.17269/s41997-021-00501-y
   Brouard S, 2020, CAN J POLIT SCI, V53, P253, DOI 10.1017/S0008423920000335
   CAPRARA GV, 1993, PERS INDIV DIFFER, V15, P281, DOI 10.1016/0191-8869(93)90218-R
   Carlucci L, 2020, FRONT PSYCHOL, V11, DOI 10.3389/fpsyg.2020.559288
   Carvalho LD, 2020, TRENDS PSYCHIATR PSY, V42, P179, DOI 10.1590/2237-6089-2020-0029
   Carver CS, 2010, ANNU REV PSYCHOL, V61, P679, DOI 10.1146/annurev.psych.093008.100352
   Cook RM., 2021, COUNSELING OUTCOME R, V12, P43, DOI [10.1080/21501378.2019.1711037, DOI 10.1080/21501378.2019.1711037]
   Cooper WH, 2009, PERS SOC PSYCHOL REV, V13, P62, DOI 10.1177/1088868308329378
   Cuijpers P, 2010, ARCH GEN PSYCHIAT, V67, P1086, DOI 10.1001/archgenpsychiatry.2010.130
   de Hoog N, 2008, SOC INFLUENCE, V3, P84, DOI 10.1080/15534510802185836
   Deeks A, 2009, BMC PUBLIC HEALTH, V9, DOI 10.1186/1471-2458-9-213
   Faraci P, IN PRESS, V2021
   Florez KR, 2009, J IMMIGR MINOR HEALT, V11, P291, DOI 10.1007/s10903-008-9118-6
   Friedman HS, 2000, J PERS, V68, P1089, DOI 10.1111/1467-6494.00127
   Gallucci M, JAMM JAMOVI ADV MEDI
   Han H, 2021, PERS INDIV DIFFER, V176, DOI 10.1016/j.paid.2021.110787
   Harper CA, 2021, INT J MENT HEALTH AD, V19, P1875, DOI 10.1007/s11469-020-00281-5
   Jimenez T, 2020, SSM-POPUL HLTH, V11, DOI 10.1016/j.ssmph.2020.100615
   Kuper N, 2021, PLOS ONE, V16, DOI 10.1371/journal.pone.0245719
   Lau JTF, 2007, BMC INFECT DIS, V7, DOI 10.1186/1471-2334-7-18
   Lau JTF, 2004, J EPIDEMIOL COMMUN H, V58, P988, DOI 10.1136/jech.2003.017483
   Lau JTF, 2004, EPIDEMIOL INFECT, V132, P727, DOI 10.1017/S0950268804002225
   Lerner JS, 2001, J PERS SOC PSYCHOL, V81, P146, DOI 10.1037//0022-3514.81.1.146
   Leung GM, 2004, INFECT CONT HOSP EP, V25, P1033, DOI 10.1086/502340
   Leung GM, 2003, J EPIDEMIOL COMMUN H, V57, P857, DOI 10.1136/jech.57.11.857
   Luhmann M, 2009, J PERS SOC PSYCHOL, V97, P363, DOI 10.1037/a0015809
   Marcus George E., 2000, AFFECTIVE INTELLIGEN
   MCCRAE RR, 1992, J PERS, V60, P175, DOI 10.1111/j.1467-6494.1992.tb00970.x
   Melki J, 2022, HEALTH COMMUN, V37, P586, DOI 10.1080/10410236.2020.1858564
   Mottus R, 2012, J SEX MED, V9, P2861, DOI 10.1111/j.1743-6109.2012.02891.x
   Nofal AM, 2020, PLOS ONE, V15, DOI 10.1371/journal.pone.0240396
   Ozdil K, 2021, PUBLIC HEALTH NURS, V38, P770, DOI 10.1111/phn.12898
   Parent MC, 2013, COUNS PSYCHOL, V41, P568, DOI 10.1177/0011000012445176
   Powe BD, 2003, CANCER NURS, V26, P454
   Qian K, 2020, PLOS ONE, V15, DOI 10.1371/journal.pone.0235883
   Scheffer J., 2002, RES LETT INF MATH SC, V3, P153, DOI [DOI 10.1159/000100481, DOI 10.1016/J.PMRJ.2015.07.011]
   Shen LJ, 2009, PSYCHOL HEALTH, V24, P597, DOI 10.1080/08870440801902535
   Sobol M, 2020, SOC SCI MED, V265, DOI 10.1016/j.socscimed.2020.113408
   Solomou I, 2020, INT J ENV RES PUB HE, V17, DOI 10.3390/ijerph17144924
   Soraci P, 2022, INT J MENT HEALTH AD, V20, P1913, DOI 10.1007/s11469-020-00277-1
   Soto CJ, 2015, J PERS, V83, P45, DOI 10.1111/jopy.12081
   Sutin AR, 2016, J PERS, V84, P102, DOI 10.1111/jopy.12143
   Tang CSK, 2004, PREV MED, V39, P1187, DOI 10.1016/j.ypmed.2004.04.032
   Tang CSK, 2003, AM J PUBLIC HEALTH, V93, P1887, DOI 10.2105/AJPH.93.11.1887
   The Jamovi Project, 2021, JAMOVI VERSION 1623
   Vaidya V, 2012, J WOMENS HEALTH, V21, P140, DOI 10.1089/jwh.2011.2876
   van Dijk SDM, 2016, EUR PSYCHIAT, V38, P23, DOI 10.1016/j.eurpsy.2016.05.002
   Vasilopoulos P, 2018, POLIT PSYCHOL, V39, P557, DOI 10.1111/pops.12439
   Wang JJ, 2021, INT J ENV RES PUB HE, V18, DOI 10.3390/ijerph18073512
   Weiss A, 2020, CURR DIR PSYCHOL SCI, V29, P92, DOI 10.1177/0963721419887184
   Wilder-Smith A, 2020, LANCET INFECT DIS, V20, pE102, DOI 10.1016/S1473-3099(20)30129-8
   Wilkowski BM, 2006, J RES PERS, V40, P1152, DOI 10.1016/j.jrp.2005.12.004
   Wismans A.B., 2020, SOC PSYCHOL B, V15, pe4383, DOI [10.32872/spb.4383, DOI 10.32872/SPB.4383]
   Yildirim M, 2021, PSYCHOL HEALTH MED, V26, P35, DOI 10.1080/13548506.2020.1776891
   Zajenkowski M, 2020, PERS INDIV DIFFER, V166, DOI 10.1016/j.paid.2020.110199
   Zimbardo PG, 1999, J PERS SOC PSYCHOL, V77, P1271, DOI 10.1037/0022-3514.77.6.1271
NR 65
TC 6
Z9 6
U1 4
U2 13
PU DOVE MEDICAL PRESS LTD
PI ALBANY
PA PO BOX 300-008, ALBANY, AUCKLAND 0752, NEW ZEALAND
SN 1179-1578
J9 PSYCHOL RES BEHAV MA
JI Psychol. Res. Behav. Manag.
PY 2021
VL 14
BP 1325
EP 1338
DI 10.2147/PRBM.S323617
PG 14
WC Psychology, Clinical; Psychiatry; Psychology, Multidisciplinary
WE Social Science Citation Index (SSCI)
SC Psychology; Psychiatry
GA UI2JY
UT WOS:000690441500001
PM 34471391
OA Green Published, gold
DA 2022-11-04
ER

PT J
AU Oropilla, CT
   Odegaard, EE
   Quinones, G
AF Oropilla, Czarecah Tuppil
   Odegaard, Elin Eriksen
   Quinones, Gloria
TI Kindergarten practitioners' perspectives on intergenerational programs
   in Norwegian kindergartens during the COVID-19 pandemic: exploring
   transitions and transformations in institutional practices
SO EUROPEAN EARLY CHILDHOOD EDUCATION RESEARCH JOURNAL
LA English
DT Article; Early Access
DE Intergenerational engagements and programs; kindergartens; Norway; ECEC;
   transitions and transformations; pandemic research
ID SETTINGS
AB Intergenerational programs have benefits for both children and older adults; however, the ongoing pandemic has changed social situations across the globe. The focus of this article is on exploring transitions and transformations due to societal conditions and demands that drive the implementation of intergenerational programs during a time of a global crisis that is the COVID-19 pandemic. Through an online survey form and focus group discussion, a total of 64 kindergarten practitioners shared their perspectives on intergenerational programs between young children and older adults in kindergartens in Norway. Kindergarten practitioners identified challenges that hinder intergenerational programs in kindergarten settings during the pandemic, as well as conditions that facilitate its implementation. Implications from this research indicate the need to think differently to be able to provide children with intergenerational experiences in kindergarten settings in Norway even during the pandemic and beyond.
C1 [Oropilla, Czarecah Tuppil; Odegaard, Elin Eriksen] Western Norway Univ Appl Sci, KINDknow Kindergarten Knowledge Ctr Syst Res Dive, Dept Pedag Relig & Social Studies, N-5020 Bergen, Norway.
   [Quinones, Gloria] Monash Univ, Fac Educ, Melbourne, Vic, Australia.
RP Oropilla, CT (通讯作者)，Western Norway Univ Appl Sci, KINDknow Kindergarten Knowledge Ctr Syst Res Dive, Dept Pedag Relig & Social Studies, N-5020 Bergen, Norway.
EM eya.oropilla@hvl.no
OI Oropilla, Czarecah/0000-0002-6254-7170; Odegaard, Elin
   Eriksen/0000-0001-7784-658X; Quinones, Gloria/0000-0002-0795-2210
FU Norwegian Research Council; Western Norway University of Applied
   Sciences [275575]
FX This research was funded by the Norwegian Research Council, connected
   with the KINDknow Centre (Kindergarten Knowledge Centre for Systemic
   Research on Diversity and Sustainable Futures), Western Norway
   University of Applied Sciences, with grant number 275575.
CR Agate JR, 2018, J INTERGENER RELATSH, V16, P395, DOI 10.1080/15350770.2018.1489331
   [Anonymous], 1997, INTERGENERATIONAL PR
   Atiles JT, 2021, EUR EARLY CHILD EDUC, V29, P66, DOI 10.1080/1350293X.2021.1872674
   Braun V., 2006, QUAL RES PSYCHOL, V3, P77, DOI 10.1191/1478088706qp063oa
   Busch G., 2018, DIGITAL CHILDHOODS I, V22, DOI [10.1007/978-981-10-6484-5_2, DOI 10.1007/978-981-10-6484-5_2]
   Cartmel J, 2018, J INTERGENER RELATSH, V16, P64, DOI 10.1080/15350770.2018.1404412
   Creswell J.W., 2014, RES DESIGN QUALITATI
   Creswell J. W, 2014, RES DESING
   Emmel N., 2013, SAMPLING CHOOSING CA
   Formosinho J, 2021, EUR EARLY CHILD EDUC, V29, P141, DOI 10.1080/1350293X.2021.1872677
   Gleditsch R.F., 2020, HIST SKIFTE SNART FL
   Hedegaard M., 2008, STUDYING CHILDREN CU
   Hedegaard M, 2014, LEARN CULT SOC INTER, V3, P188, DOI 10.1016/j.lcsi.2014.02.008
   Hedegaard M, 2012, MIND CULT ACT, V19, P127, DOI 10.1080/10749039.2012.665560
   Hedegaard M, 2009, MIND CULT ACT, V16, P64, DOI 10.1080/10749030802477374
   Holmes CL, 2009, EARLY CHILD EDUC J, V37, P113, DOI 10.1007/s10643-009-0329-9
   Kaplan M, 2017, PERSPECT SUSTAIN GRO, P1, DOI 10.1007/978-3-319-47019-1
   Khazaal Y, 2014, J MED INTERNET RES, V16, P44, DOI 10.2196/jmir.2759
   Leknes S., 2020, BEFOLKNINGSFRAMSKRIV
   Leontiev A.A., 2005, ACTIVITY CONSCIOUSNE
   Livsglede for Eldre, NY TEGN GEN
   Lupton D., 2021, DOING FIELDWORK PAND
   Mantovani S, 2021, EUR EARLY CHILD EDUC, V29, P35, DOI 10.1080/1350293X.2021.1872673
   McAlister J, 2019, J INTERGENER RELATSH, V17, P505, DOI 10.1080/15350770.2019.1618777
   Newman S., 1995, HIST CURRENT STATUS
   *NORW DIR ED TRAIN, 2017, FRAM PLAN KIND CONT
   Odegaard E.E., 2012, BARNEHAGEN SOM DANNI, P19
   Odegaard EE, 2016, POLICY FUTURES EDUC, V14, P42, DOI 10.1177/1478210315612645
   Oropilla C.T., 2021, GENERASJONSMTER BARN
   Oropilla C.T., 2021, CHILDHOOD CULTURES T, P74, DOI [10.1163/9789004445666_005, DOI 10.1163/9789004445666_005]
   Oropilla CT, 2021, SUSTAINABILITY-BASEL, V13, DOI 10.3390/su13105564
   Pascal C, 2021, EUR EARLY CHILD EDUC, V29, P21, DOI 10.1080/1350293X.2021.1872676
   Samuelsson IP, 2020, INT J EARLY CHILD, V52, P129, DOI 10.1007/s13158-020-00267-3
   Pym Anthony, 2004, CHOICE DIFFERENCE TR, P27
   Seefeldt C., 1989, J CHILDREN CONT SOC, V20, P185, DOI DOI 10.1300/J274V20N03_
   Smart T., 2015, HOLDING HANDS INTERG
   Song H., 2017, SMART CITIES FDN PRI, DOI [10.1002/9781119226444.ch18, DOI 10.1002/9781119226444.CH18]
   Statistics Norway, KIND
   Statistics Norway, SJUK HEIM ANDR OMS
   Thang LL, 2020, J INTERGENER RELATSH, V18, P377, DOI 10.1080/15350770.2020.1828725
   TOY Consortium, 2013, REW TAP GEN INT LEAR
   TOY Consortium, 2013, INT LEARN INV YOUNG
   UNESCO, 2012, SHAPING ED TOMORROW
   United Nations (UN), 2020, UN COMPR RESP COVID
   van Vliet W, 2011, J INTERGENER RELATSH, V9, P348, DOI 10.1080/15350770.2011.619920
   Vygotsky, 1998, COLLECTED WORKS LS V, V5
   Wals A., 2017, INT J EARLY CHILD, V49, P155
NR 47
TC 0
Z9 0
U1 4
U2 4
PU ROUTLEDGE JOURNALS, TAYLOR & FRANCIS LTD
PI ABINGDON
PA 2-4 PARK SQUARE, MILTON PARK, ABINGDON OX14 4RN, OXON, ENGLAND
SN 1350-293X
EI 1752-1807
J9 EUR EARLY CHILD EDUC
JI Eur. Early Child. Educ. Res. J.
DI 10.1080/1350293X.2022.2073380
EA MAY 2022
PG 16
WC Education & Educational Research
WE Social Science Citation Index (SSCI)
SC Education & Educational Research
GA 1A6YJ
UT WOS:000791899400001
OA Green Published, hybrid
DA 2022-11-04
ER

PT J
AU Otero-Mayer, A
   Gonzalez-Benito, A
   Gutierrez-de-Rozas, B
   Velaz-de-Medrano, C
AF Otero-Mayer, Andrea
   Gonzalez-Benito, Ana
   Gutierrez-de-Rozas, Belen
   Velaz-de-Medrano, Consuelo
TI Family-School Cooperation: An Online Survey of Parents and Teachers of
   Young Children in Spain
SO EARLY CHILDHOOD EDUCATION JOURNAL
LA English
DT Article
DE COVID-19; Digital divide; Early childhood education; Parent
   participation; Parent school relationship; Spain
ID EDUCATION
AB Given the closure of schools due to the global confinement resulting from the COVID-19 crisis, family-school cooperation has become a priority in most educational stages, but especially in Early Childhood Education and Care. This research analysed how parents dealt with this new situation, as well as the way in which family-school cooperation was established. Two online questionnaires were developed by the researchers. Respondents included 1266 families with children between the ages of infancy and six years, as well as 1235 early childhood education teachers from all regions of Spain. Results show that family-school cooperation is associated with several family and school characteristics and that families have neither the tools to face this new situation, nor the time to educate their children at home. This, together with the fact that some households do not have Internet access, makes family-school cooperation a challenging matter, especially in times of pandemic.
C1 [Otero-Mayer, Andrea; Gonzalez-Benito, Ana; Gutierrez-de-Rozas, Belen; Velaz-de-Medrano, Consuelo] Univ Nacl Educ Distancia UNED, MIDE 2, C Juan del Rosal 14,Despacho 2-26, Madrid 28040, Spain.
RP Otero-Mayer, A (通讯作者)，Univ Nacl Educ Distancia UNED, MIDE 2, C Juan del Rosal 14,Despacho 2-26, Madrid 28040, Spain.
EM aotero@edu.uned.es
RI ; Velaz de Medrano Ureta, Consuelo/F-1734-2013; Gonzalez-Benito,
   Ana/F-4847-2015
OI Gutierrez-de-Rozas, Belen/0000-0003-4210-3270; Velaz de Medrano Ureta,
   Consuelo/0000-0002-2907-8341; Gonzalez-Benito, Ana/0000-0001-8618-7504;
   Otero-Mayer, Andrea/0000-0002-6093-6543
CR [Anonymous], 2020, UN NEWS
   [Anonymous], 2013, IMPACT FAMILY INVOLV
   Atiles JT, 2021, EUR EARLY CHILD EDUC, V29, P66, DOI 10.1080/1350293X.2021.1872674
   Sala FJA, 2020, INT J SOCIOL EDUC, V9, P53, DOI 10.17583/rise.2020.5749
   Bausela E., 2019, MAGISTER, V31, P9, DOI [10.17811/msg.31.1.2019.9-16, DOI 10.17811/MSG.31.1.2019.9-16]
   Besler F, 2016, EDUC SCI-THEOR PRACT, V16, P209, DOI 10.12738/estp.2016.1.0273
   Bodero Caceres C., 2017, APUNTES CIENCIA SOC, V7, P6, DOI [10.18259/acs.2017002, DOI 10.18259/ACS.2017002]
   Buza V, 2020, THESIS, V9, P55
   Cabrera L, 2020, INT J SOCIOL EDUC, V9, P27, DOI 10.17583/rise.2020.5613
   Cabrera Rodriguez L. J., 2020, REV SOCIOLOGIA EDUCA, V13, P114, DOI [10.7203/RASE.13.2.17125, DOI 10.7203/RASE.13.2.17125]
   Castro M, 2015, EDUC RES REV-NETH, V14, P33, DOI 10.1016/j.edurev.2015.01.002
   Cheng X, 2020, SCI INS EDUC FRONT, V7, P835, DOI [10.15354/sief.20.or061, DOI 10.15354/SIEF.20.OR061]
   de Horcajo, 1979, GESTION PARTICIPATIV
   Duddy E, 2019, EUR EARLY CHILD EDUC, V27, P675, DOI 10.1080/1350293X.2019.1652397
   European Comission, 2000, IND QUAL SCH ED
   GARCIA MR, 2020, REV INT EDUC JUSTICI, V9, P103, DOI DOI 10.15366/RIEJS2020.9.3.006
   Gil F, 1995, AULA, V6, P67
   Gimenez-Dasi M, 2020, FRONT PSYCHOL, V11, DOI 10.3389/fpsyg.2020.590463
   Herrera MO, 2006, INVESTIGACIONES EDUC, V6, P141
   High Commission for the fight against child poverty, 2020, 14 GOB ESP
   Instituto Nacional de Estadistica, 2019, ENCUESTA EQUIPAMIENT
   Jiao WY, 2020, J PEDIATR-US, V221, P264, DOI 10.1016/j.jpeds.2020.03.013
   Campos MM, 2021, EUR EARLY CHILD EDUC, V29, P125, DOI 10.1080/1350293X.2021.1872671
   MARCHESI ULLASTRES Alvaro, 2003, FRACASO ESCOLAR ESPA
   Martin Criado. E. Fernandez Palomares F., 2000, FAMILIA CULTURA EDUC, P35
   Medina R., 1990, EDUCACION PERSONALIZ
   Ministry of Education and Vocational Training, 2020, DAT CIFR CURS ESC 20
   Ministry of Education and Vocational Training, 2019, SIST EST IND ED
   Ministry of Education and Vocational Training, 2019, CIFRAS EDUCACION ESP
   Mohring K, 2021, EUR SOC, V23, pS601, DOI 10.1080/14616696.2020.1833066
   Official Journal of the European Union, 2009, COUNCIL CONCLUSIONS
   Organisation for Economic Co-operation and Development, 2018, ED GLANC 2018, DOI [10.1787/eag-2018-en, DOI 10.1787/EAG-2018-EN]
   Pushor D, 2012, ACTION TEACHER ED, V34, P464, DOI DOI 10.1080/01626620.2012.729474
   Reardon SF, 2011, WHITHER OPPORTUNITY?: RISING INEQUALITY, SCHOOLS, AND CHILDREN'S LIFE CHANCES, P91
   RIVAS S, 2014, ESE-ESTUD SOBRE EDUC, V27, P153, DOI DOI 10.15581/004.27.153-168
   Rodr?guez JA, 2019, AULA ABIERTA, V48, P67, DOI [10.17811/rifie.48.1.2019.67-76, DOI 10.17811/RIFIE.48.1.2019.67-76]
   Rodríguez-Ruiz Beatriz, 2016, Rev. latinoam. educ. inclusiva, V10, P79
   Thomson RN, 2017, EARLY CHILD EDUC J, V45, P419, DOI 10.1007/s10643-016-0798-6
   UNESCO, 2015, EFA GLOBAL MONITORIN
   UNESCO, 2021, ADV CONS SCH CLOS
   UNESCO, 2020, COVID 19 SCH CLOSURE
   UNICEF, 2020, COVID 19 REIM ED APR
   UNICEF, 2021, COVID 19 SCH CLOS ON
   UNICEF, 2014, BUILD BETT BRAINS NE
   Valdés Cuervo Ángel Alberto, 2009, REDIE, V11, P1
   van Huizen T, 2018, ECON EDUC REV, V66, P206, DOI 10.1016/j.econedurev.2018.08.001
   Ward U, 2018, EUR EARLY CHILD EDUC, V26, P274, DOI 10.1080/1350293X.2018.1442043
   Whalley M, 2017, INVOLVING PARENTS TH, P16, DOI [10.4135/9781446278888, DOI 10.4135/9781446278888]
NR 48
TC 3
Z9 3
U1 10
U2 44
PU SPRINGER
PI DORDRECHT
PA VAN GODEWIJCKSTRAAT 30, 3311 GZ DORDRECHT, NETHERLANDS
SN 1082-3301
EI 1573-1707
J9 EARLY CHILD EDUC J
JI Early Child. Educ. J.
PD SEP
PY 2021
VL 49
IS 5
SI SI
BP 977
EP 985
DI 10.1007/s10643-021-01202-4
EA MAY 2021
PG 9
WC Education & Educational Research
WE Social Science Citation Index (SSCI)
SC Education & Educational Research
GA TT7TB
UT WOS:000650077800002
PM 34007139
OA Bronze, Green Published
DA 2022-11-04
ER

PT J
AU Albalawi, O
   Alharbi, Y
   Bakouri, M
   Alqahtani, A
   Alanazi, T
   Almutairi, AZ
   Alosaimi, B
   Mubarak, A
   Choudhary, RK
   Alturaiki, W
AF Albalawi, Olayan
   Alharbi, Yousef
   Bakouri, Mohsen
   Alqahtani, Abdulrahman
   Alanazi, Thamer
   Almutairi, Abdullah Z.
   Alosaimi, Bandar
   Mubarak, Ayman
   Choudhary, Ranjay K.
   Alturaiki, Wael
TI Clinical characteristics and predictors of mortality among COVID-19
   patients in Saudi Arabia
SO JOURNAL OF INFECTION AND PUBLIC HEALTH
LA English
DT Article
DE COVID-19; Coronavirus; Data analysis; Clinical characteristics; Saudi
   Arabia
AB Background: The new coronavirus disease (COVID-19) has caused more than 1.8 million deaths, with a fatality rate of 2.5% in more than 200 countries as of January 4, 2021. Analysis of COVID-19 clinical features can help predict disease severity and risk of mortality, early identification of high-risk patients, and provide knowledge to inform clinical interventions. Objective: The purpose of this study is to investigate the clinical characteristics and possible predictors associated with mortality in patients with COVID-19 admitted to King Fahad (KFH), Ohood, and Miqat hospitals in Madina, Saudi Arabia. Methods: This retrospective observational study to investigate the clinical characteristic and possible predictors associated with mortality for those 119 mild, moderate, or critically ill patients confirmed by laboratory results to have COVID-19 who were admitted to three hospitals in Madina, Saudi Arabia, from March 25, 2020, to July 30, 2020. Data were collected from December 1, 2020, to December 14, 2020. Results: Of the 119 patients included in the study, the mean age was 54.2 (+/- 15.7) years, with 78.2% survivors and 21.8% non-survivors. The demographic analysis indicated that the likelihood of mortality for patients in the older age group (i.e., >65 years) was five times higher than those in the younger age group (OR = 5.34, 95% CI 1.71-16.68, p = 0.004). The results also indicated those patients who admitted to the intensive care unit (ICU) was approximately seven times higher odds of mortality compare with those who were not admitted (OR = 6.48, 95% CI 2.52-16.63, p < 0.001). In addition, six laboratory parameters were positively associated with the odds of mortality: white blood cell count (OR = 1.11, 95% CI 1.02-1.21, p = 0.018), neutrophil (OR = 1.11, 95% CI 1.02-1.22, p = 0.020), creatine kinase myocardial band (OR = 1.02, 95% CI 1.00-1.03, p = 0.030), C-reactive protein (OR = 1.01, 95% CI 1.00-1.01, p = 0.002), urea (OR = 1.06, 95% CI 1.01-1.11, p = 0.026), and lactate dehydrogenase (OR = 1.00, 95% CI 1.00-1.01, p = 0.020). Conclusions: In this cohort, COVID-19 patients within the older age group (>65 years) admitted to the ICU with increased C-reactive protein levels in particular, were associated with increased odds of mortality. Further clinical observations are warranted to support these findings and enhance the mapping and control of this pandemic. (c) 2021 The Author(s). Published by Elsevier Ltd on behalf of King Saud Bin Abdulaziz University for Health Sciences. This is an open access article under the CC BY-NC-ND license (http://creativecommons. org/licenses/by-nc-nd/4.0/).
C1 [Albalawi, Olayan] Univ Tabuk, Fac Sci, Dept Stat, Tabuk 47512, Saudi Arabia.
   [Alharbi, Yousef] Prince Sattam Bin Abdulaziz Univ, Coll Appl Med Sci, Dept Med Equipment Technol, Al Kharj 16278, Saudi Arabia.
   [Bakouri, Mohsen; Alqahtani, Abdulrahman] Majmaah Univ, Coll Appl Med Sci, Dept Med Equipment Technol, Majmaah City 11952, Saudi Arabia.
   [Bakouri, Mohsen] Fezzan Univ, Coll Arts, Dept Phys, Traghen City 71340, Libya.
   [Alanazi, Thamer] PNU, Dept Pathol & Lab Med, King Abdullah Bin Abdulaziz Univ Hosp, Riyadh, Saudi Arabia.
   [Almutairi, Abdullah Z.] King Fahad Hosp, Lab & Blood Bank, Medina, Saudi Arabia.
   [Alosaimi, Bandar] King Fahad Med City, Dept Res Labs, Res Ctr, Riyadh 11525, Saudi Arabia.
   [Mubarak, Ayman] King Saud Univ, Coll Sci, Dept Bot & Microbiol, Riyadh, Saudi Arabia.
   [Choudhary, Ranjay K.; Alturaiki, Wael] Majmaah Univ, Coll Appl Med Sci, Dept Med Lab Sci, Majmaah 11952, Saudi Arabia.
   [Bakouri, Mohsen] Majmaah Univ, Hlth & Basic Sci Res Ctr, Majmaah 11952, Saudi Arabia.
RP Bakouri, M (通讯作者)，Majmaah Univ, Coll Appl Med Sci, Dept Med Equipment Technol, Majmaah City 11952, Saudi Arabia.; Alturaiki, W (通讯作者)，Majmaah Univ, Coll Appl Med Sci, Dept Med Lab Sci, Majmaah 11952, Saudi Arabia.
EM oalbalwi@ut.edu.sa; y.alharbi@psau.edu.sa; m.bakouri@mu.edu.sa;
   a.alqahtani@mu.edu.sa; thabalanazi@moh.gov.sa; Abdullahza@moh.gov.sa;
   balosaimi@kfmc.med.sa; aymubarak@ksu.edu.sa; r.choudhary@mu.edu.sa;
   w.alturaiki@mu.edu.sa
RI Alharbi, Yousef S/GSD-7188-2022
OI Alturaiki, Wael/0000-0002-6947-7582; Alharbi,
   Yousef/0000-0001-5189-3505; alqahtani, abdulrahman/0000-0002-6658-3240;
   Albalawi, Olayan/0000-0002-7772-0386; Mubarak,
   Ayman/0000-0003-4948-5574; Alosaimi, Bandar/0000-0003-4719-2655
FU Deanship of Scientific Research, Majmaah University [R-2021-119]
FX The authors extend their appreciation to the Deanship of Scientific
   Research, Majmaah University, for supporting this study under project
   number No. (R-2021-119).
CR Abohamr SI, 2020, SAUDI MED J, V41, P1336, DOI 10.15537/smj.2020.12.25514
   Alguwaihes AM, 2020, CARDIOVASC DIABETOL, V19, DOI 10.1186/s12933-020-01184-4
   Alharbi Y, 2020, APPL SCI-BASEL, V10, DOI 10.3390/app10175895
   Alharthy A, 2021, J EPIDEMIOL GLOB HEA, V11, P98, DOI 10.2991/jegh.k.200928.001
   Ali N, 2020, J MED VIROL, V92, P2409, DOI 10.1002/jmv.26097
   Alkundi A, 2020, DIABETES RES CLIN PR, V165, DOI 10.1016/j.diabres.2020.108263
   Alqahtani AM, 2020, FRONT PUBLIC HEALTH, V8, DOI 10.3389/fpubh.2020.593256
   Alsofayan YM, 2020, J INFECT PUBLIC HEAL, V13, P920, DOI 10.1016/j.jiph.2020.05.026
   Ayed M, 2021, MED PRIN PRACT, V30, P185, DOI 10.1159/000513047
   Barron E, 2020, LANCET DIABETES ENDO, V8, P813, DOI 10.1016/S2213-8587(20)30272-2
   Berenguer J, 2020, CLIN MICROBIOL INFEC, V26, P1525, DOI 10.1016/j.cmi.2020.07.024
   Chen TL, 2020, J GERONTOL A-BIOL, V75, P1788, DOI 10.1093/gerona/glaa089
   Du RH, 2020, EUR RESPIR J, V55, DOI 10.1183/13993003.00524-2020
   Figliozzi S, 2020, EUR J CLIN INVEST, V50, DOI 10.1111/eci.13362
   Guan WJ, 2020, NEW ENGL J MED, V382, P1861, DOI 10.1056/NEJMc2005203
   Herold T, 2020, J ALLERGY CLIN IMMUN, V146, P128, DOI 10.1016/j.jaci.2020.05.008
   Huang CL, 2020, LANCET, V395, P497, DOI 10.1016/S0140-6736(20)30183-5
   Lu YJ, 2021, ANN CLIN MICROB ANTI, V20, DOI 10.1186/s12941-020-00412-9
   Moledina SM, 2020, INT J GEN MED, V13, P1157, DOI 10.2147/IJGM.S271432
   Mudatsir Mudatsir, 2020, F1000Res, V9, P1107, DOI 10.12688/f1000research.26186.2
   Petrosillo N, 2020, CLIN MICROBIOL INFEC, V26, P729, DOI 10.1016/j.cmi.2020.03.026
   Shareef KAL, 2021, BLOOD PURIFICAT, V50, P141, DOI 10.1159/000508278
   Shi SB, 2020, JAMA CARDIOL, V5, P802, DOI 10.1001/jamacardio.2020.0950
   Son KB, 2021, B WORLD HEALTH ORGAN, V99, P62, DOI 10.2471/BLT.20.257758
   Trecarichi EM, 2020, SCI REP-UK, V10, DOI 10.1038/s41598-020-77641-7
   World Health, 2021, COVID 19 CLIN MAN LI
   WorldoMeter, 2021, COR CAS
   Zhou F, 2020, LANCET, V395, P1054, DOI 10.1016/S0140-6736(20)30566-3
NR 28
TC 7
Z9 7
U1 1
U2 4
PU ELSEVIER SCIENCE LONDON
PI LONDON
PA 84 THEOBALDS RD, LONDON WC1X 8RR, ENGLAND
SN 1876-0341
EI 1876-035X
J9 J INFECT PUBLIC HEAL
JI J. Infect. Public Health
PD AUG
PY 2021
VL 14
IS 8
BP 994
EP 1000
DI 10.1016/j.jiph.2021.06.005
EA JUN 2021
PG 7
WC Public, Environmental & Occupational Health; Infectious Diseases
WE Science Citation Index Expanded (SCI-EXPANDED)
SC Public, Environmental & Occupational Health; Infectious Diseases
GA TT0HL
UT WOS:000680032700003
PM 34153731
OA Green Published, gold
DA 2022-11-04
ER

PT J
AU Li, XL
   Yu, HG
   Yang, WQ
   Mo, QH
   Yang, ZG
   Wen, SS
   Zhao, F
   Zhao, WS
   Tang, YY
   Ma, L
   Zeng, RF
   Zou, X
   Lin, HL
AF Li, Xiaoling
   Yu, Hegao
   Yang, Weiqiang
   Mo, Qihua
   Yang, Zhanggui
   Wen, Shuangshuang
   Zhao, Fei
   Zhao, Weishun
   Tang, Yongyan
   Ma, Liang
   Zeng, Ruifen
   Zou, Xia
   Lin, Hanli
TI Depression and Anxiety Among Quarantined People, Community Workers,
   Medical Staff, and General Population in the Early Stage of COVID-19
   Epidemic
SO FRONTIERS IN PSYCHOLOGY
LA English
DT Article
DE depression; anxiety; COVID-19; epidemic information dissemination; risk
   factors
ID PSYCHOLOGICAL DISTRESS; HEALTH-CARE; OUTBREAK; DISEASE; IMPACT;
   PERCEPTIONS; RESPONSES; EXPOSURE; TORONTO
AB Background: We described the prevalence of anxiety and depression related to COVID-19 pandemic among different types of population and examined their potential risk factors.
   Methods: A cross-sectional survey was conducted to collect demographic characteristics, exposure histories, and many other concerns about COVID-19. The Zung's self-rating anxiety scale (SAS) and self-rating depression scale (SDS), followed by a four-step multiple logistic regression analysis was performed to identify factors associated with mental health outcomes.
   Results: Out of 3,303 participants, the quarantined people (40.9%), community workstation staffs-policemen-volunteers (CPV) (36.4%) and general public (30.7%) reported higher percentages of depression than the general medical staff (18.4%). Moreover, the quarantined people (19.1%) also showed higher prevalence of anxiety than the general public (9.1%) and the general medical staff (7.8%). The quarantined people had the highest risk of anxiety and depression, whereas the self-rated health was negatively associated with the risks of anxiety and depression. Younger age group (18 to 30 years) showed higher risks of anxiety (OR = 6.22, 95% CI = 2.89-13.38, p < 0.001) and depression (OR = 3.69, 95% CI = 2.40-5.69, p < 0.001). People who had exposure history or contact from Hubei province after December 1, 2019 (OR = 1.57, 95% CI = 1.07-2.30, p < 0.001), had family or friends engaged in front-line health care work (OR = 1.47, 95% CI = 1.02-2.14, p < 0.001), had confirmed case nearby (OR = 2.44, 95% CI = 1.43-4.18, p < 0.001) were all more likely to suffer from anxiety. Moreover, the negligence (OR = 1.85, 95% CI = 1.37-2.51, p < 0.001) or overindulgence (OR = 1.45, 95% CI = 1.03-2.04, p < 0.001) toward the epidemic information was associated with a higher risk of depression and anxiety.
   Conclusions: Our findings show that the CPV and quarantined people were most at-risk population. We have identified that the young people, people with exposure histories and negligence or overindulgence toward epidemic information are in grave need of attention.
C1 [Li, Xiaoling; Yu, Hegao; Mo, Qihua; Yang, Zhanggui; Wen, Shuangshuang; Zhao, Fei; Zhao, Weishun; Tang, Yongyan; Ma, Liang; Zeng, Ruifen; Lin, Hanli] Sun Yat Sen Univ, Affiliated Hosp 8, Community Hlth Serv Management Ctr, Shenzhen, Peoples R China.
   [Yang, Weiqiang] Peking Univ, Shenzhen Hosp, Dept Otorhinolaryngol, Shenzhen, Peoples R China.
   [Zou, Xia] Guangdong Acad Med Sci, Guangdong Prov Peoples Hosp, Global Hlth Res Ctr, Guangzhou, Peoples R China.
RP Lin, HL (通讯作者)，Sun Yat Sen Univ, Affiliated Hosp 8, Community Hlth Serv Management Ctr, Shenzhen, Peoples R China.; Zou, X (通讯作者)，Guangdong Acad Med Sci, Guangdong Prov Peoples Hosp, Global Hlth Res Ctr, Guangzhou, Peoples R China.
EM zouxia@gdph.org.cn; linhanli19751011@hotmail.com
RI li, xiao/GSN-6181-2022; li, xiaofeng/GXF-9442-2022
FU Scientific Research Project of Shenzhen Municipal Health Commission
   [SZWZ2018002]; Science and Technology Planning Project of Shenzhen
   Municipality [JCYJ20170818162912176]
FX This work was supported by the Scientific Research Project of Shenzhen
   Municipal Health Commission (Grant No. SZWZ2018002) and the Science and
   Technology Planning Project of Shenzhen Municipality (Grant No.
   JCYJ20170818162912176). The funder had no role in the study design, data
   collection, data analysis, data interpretation, writing of the report,
   or the decision to submit for publication.
CR Adams RE, 2006, SOC SCI MED, V62, P176, DOI 10.1016/j.socscimed.2005.05.008
   BIGGS JT, 1978, BRIT J PSYCHIAT, V132, P381, DOI 10.1192/bjp.132.4.381
   Desclaux A, 2017, SOC SCI MED, V178, P38, DOI 10.1016/j.socscimed.2017.02.009
   Dhama K, 2020, CLIN MICROBIOL REV, V33, DOI 10.1128/CMR.00028-20
   DiGiovanni C, 2004, BIOSECUR BIOTERROR, V2, P265, DOI 10.1089/bsp.2004.2.265
   Dunstan DA, 2020, BMC PSYCHIATRY, V20, DOI 10.1186/s12888-019-2427-6
   Dunstan DA, 2019, BMC PSYCHIATRY, V19, DOI 10.1186/s12888-019-2161-0
   Dunstan DA, 2017, BMC PSYCHIATRY, V17, DOI 10.1186/s12888-017-1489-6
   Goulia P, 2010, BMC INFECT DIS, V10, DOI 10.1186/1471-2334-10-322
   Hatta S, 2020, MED HEALTH-KUALA LUM, V15, P1, DOI 10.17576/MH.2020.1501.01
   Hawryluck L, 2004, EMERG INFECT DIS, V10, P1206, DOI 10.3201/eid1007.030703
   Kang LJ, 2020, LANCET PSYCHIAT, V7, pE14, DOI 10.1016/S2215-0366(20)30047-X
   Ko CH, 2006, PSYCHIAT CLIN NEUROS, V60, P397, DOI 10.1111/j.1440-1819.2006.01522.x
   Kruti V., 2020, U RESPONSE SUPPORTIN
   Lai JB, 2020, JAMA NETW OPEN, V3, DOI 10.1001/jamanetworkopen.2020.3976
   Liem A, 2020, LANCET PSYCHIAT, V7, pE20, DOI 10.1016/S2215-0366(20)30076-6
   Liu CH, 2020, PSYCHIAT RES, V290, DOI 10.1016/j.psychres.2020.113172
   Nhc.gov, 2020, GUID PSYCH CRIS INT
   Nhc.gov, 2020, GUID PSYCH ASS HOTL
   Nhc.gov, 2020, COMM PREV CONTR WORK
   Ni MY, 2020, JMIR MENT HEALTH, V7, DOI 10.2196/19009
   Oosterhoff B, 2020, J ADOLESCENT HEALTH, V67, P179, DOI 10.1016/j.jadohealth.2020.05.004
   Reynolds DL, 2008, EPIDEMIOL INFECT, V136, P997, DOI 10.1017/S0950268807009156
   Rubin GJ, 2009, BMJ-BRIT MED J, V339, DOI 10.1136/bmj.b2651
   Rubin GJ, 2016, EUR J PSYCHOTRAUMATO, V7, DOI 10.3402/ejpt.v7.30933
   TANAKAMATSUMI J, 1986, J CONSULT CLIN PSYCH, V54, P328, DOI 10.1037/0022-006X.54.3.328
   Taylor MR, 2008, BMC PUBLIC HEALTH, V8, DOI 10.1186/1471-2458-8-347
   Wang CY, 2020, INT J ENV RES PUB HE, V17, DOI 10.3390/ijerph17051729
   Wang LP, 2014, EMERG INFECT DIS, V20, P1296, DOI 10.3201/eid2008.131821
   WHO, 2021, **NON-TRADITIONAL**
   Wilken JA, 2017, PREHOSP DISASTER MED, V32, P673, DOI [10.1017/s1049023x17006720, 10.1017/S1049023X17006720]
   Woon LSC, 2020, INT J ENV RES PUB HE, V17, DOI 10.3390/ijerph17249155
   Wu P, 2009, CAN J PSYCHIAT, V54, P302, DOI 10.1177/070674370905400504
   Xiang YT, 2020, LANCET PSYCHIAT, V7, P228, DOI 10.1016/S2215-0366(20)30046-8
   Xinhua, 2020, BAT SOUP BIOLAB CRAZ
   Yang Y, 2020, LANCET PSYCHIAT, V7, pE19, DOI 10.1016/S2215-0366(20)30079-1
   Cuan-Baltazar JY, 2020, JMIR PUBLIC HLTH SUR, V6, P176, DOI 10.2196/18444
NR 37
TC 6
Z9 6
U1 4
U2 19
PU FRONTIERS MEDIA SA
PI LAUSANNE
PA AVENUE DU TRIBUNAL FEDERAL 34, LAUSANNE, CH-1015, SWITZERLAND
SN 1664-1078
J9 FRONT PSYCHOL
JI Front. Psychol.
PD MAR 26
PY 2021
VL 12
AR 638985
DI 10.3389/fpsyg.2021.638985
PG 10
WC Psychology, Multidisciplinary
WE Social Science Citation Index (SSCI)
SC Psychology
GA RK2ZB
UT WOS:000638168500001
PM 33841273
OA Green Published, gold
DA 2022-11-04
ER

PT J
AU Emerson, KG
   Kim, D
   Mois, G
   Beer, JM
AF Emerson, Kerstin G.
   Kim, Deborah
   Mois, George
   Beer, Jenay M.
TI "At First It Wasn't so Bad": How Adults Aged 60 and Older Feel About
   Social Distancing During COVID-19
SO JOURNAL OF GERONTOLOGICAL SOCIAL WORK
LA English
DT Article; Early Access
DE pandemic; mental health; older adults
ID LONELINESS; SARS; MORTALITY; IMPACT
AB We conducted an exploratory study to describe the emotional experience of adults aged 60 and older in the United States practicing social distancing during COVID-19. The survey asked respondents how they were feeling during social distancing. Responses (n=673) were coded into segments by affect and then specific emotional states. A large portion of respondents reported negative emotions (e.g. anxiety, loneliness). A smaller portion reported positive emotions (e.g. optimism, gratitude). Younger respondents (aged 60-70) reported more feelings of anxiousness and fear compared to older respondents (71+). Older respondents were more likely to report negative feelings towards the government. For both age groups, female respondents were significantly more likely to report feeling afraid and having negative feelings about their own health. We conclude that many older adults are vulnerable to negative emotional outcomes during the pandemic. This highlights the importance of interventions targeting vulnerable older adults.
C1 [Emerson, Kerstin G.; Kim, Deborah; Mois, George; Beer, Jenay M.] Univ Georgia, Inst Gerontol, 102 Spear Rd, Athens, GA 30602 USA.
   [Kim, Deborah; Mois, George; Beer, Jenay M.] Univ Georgia, Sch Social Work, Athens, GA 30602 USA.
RP Emerson, KG (通讯作者)，Univ Georgia, Inst Gerontol, 102 Spear Rd, Athens, GA 30602 USA.
EM emerson@uga.edu
OI Emerson, Kerstin/0000-0003-3978-268X
CR Bronfenbrenner U., 1979, ECOLOGY HUMAN DEV EX
   Carstensen LL, 2006, SCIENCE, V312, P1913, DOI 10.1126/science.1127488
   Centers for Disease Control and Prevention, 2021, SALMONELLA
   Charles ST, 2010, PSYCHOL BULL, V136, P1068, DOI 10.1037/a0021232
   Clark A, 2020, LANCET GLOB HEALTH, V8, P1003, DOI 10.1016/S2214-109X(20)30264-3
   Cucinotta Domenico, 2020, Acta Biomed, V91, P157, DOI 10.23750/abm.v91i1.9397
   Emerson KG, 2020, REV PANAM SALUD PUBL, V44, DOI 10.26633/RPSP.2020.81
   Gerst-Emerson K, 2015, AM J PUBLIC HEALTH, V105, P1013, DOI 10.2105/AJPH.2014.302427
   Hawryluck L, 2004, EMERG INFECT DIS, V10, P1206, DOI 10.3201/eid1007.030703
   Holmes EA, 2020, LANCET PSYCHIAT, V7, P547, DOI 10.1016/S2215-0366(20)30168-1
   Holt-Lunstad J, 2015, PERSPECT PSYCHOL SCI, V10, P227, DOI 10.1177/1745691614568352
   Huang YE, 2020, PSYCHIAT RES, V288, DOI 10.1016/j.psychres.2020.112954
   Landry MD, 2020, J APPL GERONTOL, V39, P687, DOI 10.1177/0733464820924131
   Lau ALD, 2008, AGING MENT HEALTH, V12, P746, DOI 10.1080/13607860802380607
   Lebrasseur A, 2021, JMIR AGING, V4, DOI 10.2196/26474
   Losada-Baltar A, 2021, J GERONTOL B-PSYCHOL, V76, pE10, DOI 10.1093/geronb/gbaa048
   Miller JB, 2020, J GERONTOL SOC WORK, V63, P694, DOI 10.1080/01634372.2020.1772437
   Neale J, 2016, ADDICTION, V111, P1096, DOI 10.1111/add.13314
   Qualtrics, 2020, US
   Rijal B., 2020, SOCIAL DISTANCING TI
   Sands LP, 2020, INNOV AGING, V4, DOI 10.1093/geroni/igaa019
   Scott SB, 2013, PSYCHOL AGING, V28, P1076, DOI 10.1037/a0034000
   Smith L, 2020, PSYCHIAT RES, V291, DOI 10.1016/j.psychres.2020.113138
   Steptoe A, 2013, P NATL ACAD SCI USA, V110, P5797, DOI 10.1073/pnas.1219686110
   Tsamakis K, 2021, EXP THER MED, V21, DOI 10.3892/etm.2021.9675
   VERBI Software, 2021, MAXQDA 2022
   Weber RP., 1990, BASIC CONTENT ANAL, DOI 10.4135/9781412983488
   Yip PSF, 2010, CRISIS, V31, P86, DOI 10.1027/0227-5910/a000015
   Zhang Y., 2005, HUM BRAIN MAPP, V30, P2197, DOI [10.1002/hbm.20661, DOI 10.1002/HBM.20661]
NR 29
TC 0
Z9 0
U1 3
U2 3
PU ROUTLEDGE JOURNALS, TAYLOR & FRANCIS LTD
PI ABINGDON
PA 2-4 PARK SQUARE, MILTON PARK, ABINGDON OX14 4RN, OXON, ENGLAND
SN 1540-4048
EI 0163-4372
J9 J GERONTOL SOC WORK
JI J. Gerontol. Soc. Work
DI 10.1080/01634372.2022.2111741
EA AUG 2022
PG 15
WC Geriatrics & Gerontology; Gerontology; Social Work
WE Social Science Citation Index (SSCI)
SC Geriatrics & Gerontology; Social Work
GA 3V7IJ
UT WOS:000841833200001
PM 35980116
DA 2022-11-04
ER

PT J
AU Dixon, R
   Robertson, J
AF Dixon, Rachael
   Robertson, Jenny
TI How school-based health education can help young people navigate an
   uncertain world
SO HEALTH EDUCATION
LA English
DT Article
DE Health education; Adolescents; Qualitative methods
AB Purpose The COVID-19 pandemic has provided us a striking demonstration that the future is dynamic, unpredictable, complex and volatile. It is increasingly important that those working in the field of school-based health education reimagine the possibilities and potential of the subject to rise to the challenges presented and make a difference in learners' worlds. In this paper we explore the potential of health education learning to contribute to aspects of the Organization for Economic Co-operation and Development's (OECD's) Learning Compass 2030 from our perspective in Aotearoa New Zealand. This is a learning framework that uses the metaphor of navigation to demonstrate the competencies young people need in order to thrive in the world and has a significant focus on wellbeing for people and society (OECD, 2019). Design/methodology/approach We explore the links between the learning compass and a socio-critical approach to secondary school-based health education learning opportunities by producing and refining our own knowledge of the learning contexts and experiences that could potentially contribute to the elements of compass. We present this as dialogue produced through asynchronous online conversations between the paper's two authors across a three-month period in 2020 - a method befitting our COVID-19 times. Findings After employing a deductive thematic analysis we found extensive links between health education learning and aspects of the compass which are congruent with the notion that it is more about how the subject is taught than what is covered in a socio-critical health education. We communicate our findings by organising them into three themes that arose for us in analysis: learners' capability to understand the world, navigate the world and change the world. Originality/value We conclude the paper with key questions to consider if we are to reimagine school-based health education in order for learning experiences in the subject to enrich learners' understanding of how to navigate the complex and uncertain times they will face across their lives.
C1 [Dixon, Rachael] Univ Canterbury, Sch Hlth Sci, Christchurch, New Zealand.
   [Robertson, Jenny] Univ Auckland, Fac Educ, Auckland, New Zealand.
RP Dixon, R (通讯作者)，Univ Canterbury, Sch Hlth Sci, Christchurch, New Zealand.
EM rachael.dixon@canterbury.ac.nz; jd.robertson@auckland.ac.nz
OI Dixon, Rachael/0000-0003-2468-7997
CR Burgess R., 1988, STUDIES QUALITATIVE, V1, P137
   Burr V., 1995, INTRO SOCIAL CONSTRU
   Cobb D. J., 2018, TEACHER ED UNCERTAIN, DOI [10.1007/978-981-10-8648-9_3, DOI 10.1007/978-981-10-8648-9_3]
   Debenham M., 2007, EPISTOLARY INTERVIEW
   Dixon R., 2020, THESIS U OTAGO
   Ferguson R., 2009, THESIS OPEN U
   Fitzpatrick K., 2019, HLTH ED J, V78, P1
   Fitzpatrick K., 2018, MENTAL HLTH ED HAUOR
   Fitzpatrick K, 2017, SPORT EDUC SOC, V22, P552, DOI 10.1080/13573322.2015.1131154
   Fitzpatrick K, 2015, PHYS EDUC SPORT PEDA, V20, P159, DOI 10.1080/17408989.2013.837436
   Fritz RL, 2018, QUAL HEALTH RES, V28, P1640, DOI 10.1177/1049732316689067
   Glisczinski D, 2018, J TRANSFORM EDUC, V16, P175, DOI 10.1177/1541344618777367
   Hawkins JE, 2018, QUAL REP, V23, P493
   Hipkins R., 2014, KEY COMPETENCIES FUT
   James N, 2016, INT J QUAL STUD EDUC, V29, P150, DOI 10.1080/09518398.2015.1017848
   Jensen BB, 1997, HEALTH EDUC RES, V12, P419, DOI 10.1093/her/12.4.419
   Leahy D, 2014, CRIT PUBLIC HEALTH, V24, P171, DOI 10.1080/09581596.2013.871504
   Lupton D, 2020, HEALTH SOCIOL REV, V29, P111, DOI 10.1080/14461242.2020.1790919
   McPhail G, 2020, NEW ZEAL J EDUC STUD, V55, P387, DOI 10.1007/s40841-020-00172-2
   Ministry of Education, 2007, NZ CURRICULUM
   Ministry of Education, 2019, LOC CURR DES RICH OP, DOI 1241572/file/Local%20Curriculum.pdf(
   Ministry of Education, 1999, HLTH PHYS ED NZ CURR
   Ministry of Education, 2004, MAK MEAN MAK DIFF
   OECD, 2019, OECD LEARN COMP 2030
   OECD, 2012, NATURE LEARNING USIN
   OECD, 2005, DEFINITION SELECTION
   Quennerstedt M., 2010, UTBILD DEMOKR, V19, P97, DOI https://ifbic1b13095ec5284139sxb6oo5q69pxw6ccffiac.eds.tju.edu.cn/10.48059/uod.v19i2.930
   Ratislavova K, 2014, HUM AFF, V24, P452, DOI 10.2478/s13374-014-0240-y
   Robertson J, 2017, CURRIC MATTERS, V13, P42, DOI 10.18296/cm.0019
   Robertson J, 2015, CURRIC MATTERS, V11, P74, DOI 10.18296/cm.0005
   Sanjakdar F, 2019, PEDAGOG CULT SOC, V27, P629, DOI 10.1080/14681366.2019.1570967
   Tasker G., 2004, RESHAPING KNOWLEDGE, P203
   TASKER G, 1996, DELTA, V48, P187
NR 33
TC 2
Z9 2
U1 3
U2 6
PU EMERALD GROUP PUBLISHING LTD
PI BINGLEY
PA HOWARD HOUSE, WAGON LANE, BINGLEY BD16 1WA, W YORKSHIRE, ENGLAND
SN 0965-4283
EI 1758-714X
J9 HEALTH EDUC
JI Health Educ.
PD MAR 1
PY 2022
VL 122
IS 1
SI SI
BP 91
EP 102
DI 10.1108/HE-12-2020-0117
EA MAR 2021
PG 12
WC Public, Environmental & Occupational Health
WE Emerging Sources Citation Index (ESCI)
SC Public, Environmental & Occupational Health
GA ZP1GQ
UT WOS:000631159500001
OA Bronze
DA 2022-11-04
ER

PT J
AU Kim, EJ
   Lee, HJ
AF Kim, Eun-Jeong
   Lee, Hye-Ju
TI Relationship between the Toothbrushing Behavior and Hand Hygiene
   Practices of Korean Adolescents: A Study Focused on the 15th Korea Youth
   Risk Behavior Survey Conducted in 2019
SO INTERNATIONAL JOURNAL OF ENVIRONMENTAL RESEARCH AND PUBLIC HEALTH
LA English
DT Article
DE oral hygiene; hand hygiene; toothbrushing; handwashing; adolescent;
   KYRBS
ID HEALTH BEHAVIOR
AB Hand hygiene is one of the most important measures available to prevent infectious diseases such as COVID-19, and it is recommended that individuals wash their hands periodically before and after meals, after using toilets, before preparing food at home, at schools, and in public places. The aim of this study was to investigate the relationship between oral hygiene and hand hygiene in Korean adolescents. Data from 57,303 adolescents who participated in the 2019 Korea Youth Risk Behavior web-based survey were analyzed to determine the relationship between oral hygiene and hand hygiene. A complex sample logistic regression analysis was performed to determine association between toothbrushing behavior and handwashing practices. According to the results of this study, adolescents who brushed their teeth after lunch were 1.48 times more likely to practice handwashing before lunch than were those who did not brush their teeth after lunch (p < 0.001). In addition, the odds ratios adjusted for gender, grade, school type, and residence were found to be 1.87 (p < 0.001). Moreover, these adjusted odds ratios were higher in students who received personal hygiene education (OR: 1.98, p < 0.001). Oral hygiene practices were found to be related to personal hygiene, as assessed by handwashing, in Korean adolescents. Additional studies are needed to develop ways of improving the hygiene and health of adolescents.
C1 [Kim, Eun-Jeong] Gangdong Univ, Dept Dent Hyg, Eumseong Gun 27600, Chungcheongbuk, South Korea.
   [Kim, Eun-Jeong] Seoul Natl Univ, Sch Dent, Dent Res Inst, Seoul 03080, South Korea.
   [Lee, Hye-Ju] Sun Moon Univ, Coll Hlth Sci, Dept Dent Hyg, Asan 31460, Chungcheongnam, South Korea.
RP Lee, HJ (通讯作者)，Sun Moon Univ, Coll Hlth Sci, Dept Dent Hyg, Asan 31460, Chungcheongnam, South Korea.
EM kej1007@gangdong.ac.kr; raeju0329@sunmoon.ac.kr
CR Addy M, 1994, Int J Paediatr Dent, V4, P75
   [Anonymous], Korea Youth Risk Behavior Survey
   [Anonymous], Korea Youth Risk Behavior Survey
   Blencowe H, 2011, BMC PUBLIC HEALTH, V11, DOI [10.1186/1471-2458-11-S3-S9, 10.1186/1471-2458-11-S3-S11]
   Borghi J, 2002, TROP MED INT HEALTH, V7, P960, DOI 10.1046/j.1365-3156.2002.00954.x
   Choi Y.S., 2014, J KOREA ACAD IND COO, V15, P4132
   Curtis V, 2003, LANCET INFECT DIS, V3, P275, DOI 10.1016/S1473-3099(03)00606-6
   Curtis V, 2011, LANCET INFECT DIS, V11, P312, DOI 10.1016/S1473-3099(10)70224-3
   David J, 2005, Int J Paediatr Dent, V15, P420, DOI 10.1111/j.1365-263X.2005.00665.x
   황지민, 2009, [Journal of Korean Academy of Oral Health, 대한구강보건학회지], V33, P367
   Ejere HOD, 2015, COCHRANE DB SYST REV, DOI 10.1002/14651858.CD003659.pub4
   Freeman MC, 2013, AM J TROP MED HYG, V89, P875, DOI 10.4269/ajtmh.13-0237
   박정희, 2013, [Journal of Korean society of Dental Hygiene, 한국치위생학회지], V13, P305
   Greenland K, 2013, TROP MED INT HEALTH, V18, P246, DOI 10.1111/tmi.12055
   오정숙, 2019, [Journal of the Korea Convergence Society, 한국융합학회논문지], V10, P287, DOI 10.15207/JKCS.2019.10.6.287
   Jeong Park Hyo, 2020, [The Journal of the Korea Contents Association, 한국콘텐츠학회 논문지], V20, P352, DOI 10.5392/JKCA.2020.20.02.352
   Kwan SYL, 2005, B WORLD HEALTH ORGAN, V83, P677
   Luby SP, 2005, LANCET, V366, P225, DOI 10.1016/S0140-6736(05)66912-7
   McKittrick TR, 2015, W INDIAN MED J, V64, P266, DOI 10.7727/wimj.2014.128
   NZIOKA BM, 1993, E AFR MED J, V70, P445
   Petersen PE, 2005, B WORLD HEALTH ORGAN, V83, P661
   Qazi U, 2021, J PUBLIC HEALTH-UK, V43, P381, DOI 10.1093/pubmed/fdz130
   Taani D S M Quteish, 2003, J Ir Dent Assoc, V49, P15
   The Ministry for Health and Welfare of the Republic of Korea Korea Centers for Disease Control and Prevention, 2020, KOR YOUTH RISK BEH S, P14
   Tran D, 2006, ASIA-PAC J PUBLIC HE, V18, P3, DOI 10.1177/10105395060180020201
   WHO, 2020, NOV COR 2019 NCOV SI
   Zaborskis A, 2010, COMMUNITY DENT HLTH, V27, P102, DOI 10.1922/CDH_2383Narbutaite07
   박지혜, 2015, [Journal of Korean society of Dental Hygiene, 한국치위생학회지], V15, P813
NR 28
TC 0
Z9 0
U1 0
U2 2
PU MDPI
PI BASEL
PA ST ALBAN-ANLAGE 66, CH-4052 BASEL, SWITZERLAND
EI 1660-4601
J9 INT J ENV RES PUB HE
JI Int. J. Environ. Res. Public Health
PD JUN
PY 2021
VL 18
IS 11
AR 5913
DI 10.3390/ijerph18115913
PG 9
WC Environmental Sciences; Public, Environmental & Occupational Health
WE Science Citation Index Expanded (SCI-EXPANDED); Social Science Citation Index (SSCI)
SC Environmental Sciences & Ecology; Public, Environmental & Occupational
   Health
GA SP8RB
UT WOS:000659929700001
PM 34072944
OA Green Published, gold
DA 2022-11-04
ER

PT J
AU Arndt, S
   Smith, K
   Urban, M
   Ellegard, T
   Swadener, BB
   Murray, C
AF Arndt, Sonja
   Smith, Kylie
   Urban, Mathias
   Ellegard, Tomas
   Blue Swadener, Beth
   Murray, Colette
TI Reconceptualising and (re)forming early childhood professional
   identities: Ongoing transnational policy discussions
SO POLICY FUTURES IN EDUCATION
LA English
DT Article
DE Early childhood teachers; early childhood education; teacher
   professional identity; transnational policy; COVID-19; policy futures in
   early childhood education and care
ID EDUCATION; SYSTEMS
AB Problematic policy constructions of the purpose of education implicate professional identities and working conditions of professionals working with the youngest children. This paper builds on our earlier writing, to contest teacher professional identities in Australia, Ireland, Denmark and the United States of America, to illustrate the crucial importance of contextualised policy landscapes in early childhood education and care. It uses prevailing policy constructions, power imbalances and tensions in defining teacher identities, to ask crucial questions, such as what has become of the professional 'self'. It questions the fundamental ethics of care and encounter, and of worthy wage and other campaigns focused on the well-being of teachers when faced with a world-wide crisis. The cross-national conversations culminate in a contemporary confrontation of teacher identity and imperatives in increasingly uncertain times as evolving in light of the COVID-19 pandemic.
C1 [Arndt, Sonja; Smith, Kylie] Univ Melbourne, Melbourne Grad Sch Educ, Melbourne, Vic, Australia.
   [Urban, Mathias] Dublin City Univ, Early Childhood Educ, Dublin, Ireland.
   [Urban, Mathias] Dublin City Univ, Early Childhood Res Ctr, Dublin, Ireland.
   [Ellegard, Tomas] Roskilde Univ, Studies Educ, Roskilde, Denmark.
   [Blue Swadener, Beth] Arizona State Univ, Justice Studies & Social & Cultural Pedag, Tempe, AZ 85287 USA.
   [Murray, Colette] Tech Univ Dublin, ECCE Degree Programme, Dublin, Ireland.
RP Arndt, S (通讯作者)，Univ Melbourne, Level 4,100 Leicester St, Melbourne, Vic 3053, Australia.
EM sonja.arndt@unimelb.edu.au
RI Urban, Mathias/Y-5032-2018; Arndt, Sonja/AAF-7708-2019
OI Urban, Mathias/0000-0002-0921-7252; Arndt, Sonja/0000-0003-0778-1850;
   Ellegaard, Tomas/0000-0003-0691-0673
CR Allen L, 2018, TRANSFORMING THE FINANCING OF EARLY CARE AND EDUCATION, P1, DOI 10.17226/24984
   Allen TD, 2015, PROCEEDINGS OF CROSS-CULTURAL OCCUPATIONAL HEALTH PSYCHOLOGY FORUM, P8
   [Anonymous], 2019, HVOR ER VOKSEN
   [Anonymous], 2014, TRANSFORMATIVE CHANG
   Arndt S, 2018, CONTEMP ISS EARLY CH, V19, P97, DOI 10.1177/1463949118768356
   Arndt S, 2017, EDUC PHILOS THEORY, V49, P909, DOI 10.1080/00131857.2015.1135776
   Bassok D, 2013, EARLY CHILD RES Q, V28, P831, DOI 10.1016/j.ecresq.2013.07.004
   Blank H, 2020, COMMUNICATION
   Board on Children Youth and Families Institute of Medicine National Research Council, 2015, TRANSFORMING WORKFOR
   BOrne-og Socialministeriet [Ministry of Children and Social Affairs], 2018, STYRK PAED LAER RAMM
   Butler J, 2005, GIVING AN ACCOUNT OF ONESELF, P1, DOI 10.5422/fso/9780823225033.001.0001
   Cochran M, 2007, ZERO 3, V28, P42
   Department of Children and Youth Affairs, 2019, NAT CHILDC SCHEM
   Department of Children and Youth Affairs, 2009, EARL CHILDH CAR ED P
   Department of Children and Youth Affairs, 2018, 1 5 WHOL OF GOV STRA
   Department of Education, 2020, THREEYEAR OLD KIND B
   Department of Education and Training, 2019, DEP ED TRAIN 2019 20
   Department of Justice Equality and Law Reform, 2000, NAT DEV PLAN COMM SU
   Dowling H., 2019, MARKET GROWTH EXPECT
   Early Childhood Education and Care Professional Body Working Group, 2019, PRESS LAUNCH
   Ellegaard T, 2020, INT J EARLY YEARS ED, V28, P218, DOI 10.1080/09669760.2020.1803047
   European Commission, 2015, MACR IMB COUNTR REP
   Evans Allvin R, 2017, COMMUNICATION   0222
   Faas S, 2019, CRIT CULT STUD CHILD, P1, DOI 10.1007/978-3-030-27119-0
   Fenech M, 2018, EARLY YEARS-ABINGDON, V38, P19, DOI 10.1080/09575146.2016.1209739
   Freire P., 2007, DARING DREAM PEDAGOG
   Freire P., 2004, PEDAGOGY OPPRESSED
   Giroux H. A., 2003, DEMOCRACY NATURE, V9, P91
   Glavind N, 2017, 1972 2016 ER MINDRE
   Halpin, 2003, HOPE ED ROLE UTOPIAN
   Hegarty A, 2019, RTE INVESTIGATE 1217
   Kristeva J., 1998, TEL QUEL READER, P133
   Kristeva J., 1991, STRANGERS OURSELVES
   Levitas R, 2013, UTOPIA AS METHOD: THE IMAGINARY RECONSTITUTION OF SOCIETY, P1, DOI 10.1057/9781137314253
   Loughlin E, 2019, IRISH EXAMINER
   Manning M, 2017, CAMPBELL SYSTEMATIC, V13, P1, DOI [10.1002/CL2.173, DOI 10.4073/CSR.2017.1]
   McCann C, 2006, ZOLI
   McDonald P, 2018, J IND RELAT, V60, P647, DOI 10.1177/0022185618800351
   Morin E, 2018, J CONSCIOUS EVOLUTIO, V1, P1
   Morin Edgar, 1999, TIERRA PATRIA
   Murray C, 2017, PERSPECT CHILD YOUNG, P89, DOI 10.1007/978-981-10-3057-4_8
   Nagasawa MA., 2020, REVISITING PAULO FRE, P113
   National Association for the Education of Young Children, 2016, OV POW PROF
   National Association for the Education of Young Children, 2020, CHILD CAR CRIS UND E
   Noddings N, 1984, CARING FEMININE APPR
   NSW Department of Education, 2018, EARL CHILDH WORKF ST
   O'Toole F, 2020, IRISH TIMES
   Organisation for Economic Co-operation and Development (OECD), 2006, START STRONG, VII
   Pascoe S, 2017, LIFTING OUR GAME
   Urban M, 2019, IRELANDS YB ED 2019, P92
   Urban M., 2011, COMPETENCE REQUIREME
   Urban M, 2018, IRELANDS YB ED 2018, P122
   Urban M, 2019, CRIT CULT STUD CHILD, P39, DOI 10.1007/978-3-030-27119-0_4
   Urban M, 2012, EUR J EDUC, V47, P508, DOI 10.1111/ejed.12010
   Urban M, 2012, EUR J EDUC, V47, P494, DOI 10.1111/ejed.12012
   Walsh T., 2016, LEANBH, P69
   Wright E.O., 2010, ENVISIONING REAL UTO
   Zinsser KM, 2019, AM J COMMUN PSYCHOL, V63, P459, DOI 10.1002/ajcp.12310
NR 58
TC 2
Z9 2
U1 2
U2 11
PU SAGE PUBLICATIONS LTD
PI LONDON
PA 1 OLIVERS YARD, 55 CITY ROAD, LONDON EC1Y 1SP, ENGLAND
SN 1478-2103
J9 POLICY FUTURES EDUC
JI Policy Futures Educ.
PD MAY
PY 2021
VL 19
IS 4
BP 406
EP 423
AR 1478210320976015
DI 10.1177/1478210320976015
EA DEC 2020
PG 18
WC Education & Educational Research
WE Emerging Sources Citation Index (ESCI)
SC Education & Educational Research
GA RZ5FD
UT WOS:000599206300001
OA Bronze
DA 2022-11-04
ER

PT J
AU Bouattour, W
   Turki, M
   Ellouze, S
   Messedi, N
   Charfeddine, F
   Halouani, N
   Aribi, L
   Aloulou, J
AF Bouattour, Wiem
   Turki, Mariem
   Ellouze, Sahar
   Messedi, Neila
   Charfeddine, Fadwa
   Halouani, Najla
   Aribi, Lobna
   Aloulou, Jihen
TI Psychological responses of Tunisian general population during COVID-19
   pandemic
SO PAN AFRICAN MEDICAL JOURNAL
LA English
DT Article
DE COVID-19; pandemic; anxiety; depression; insomnia; mental health
ID INSOMNIA SEVERITY INDEX; HOSPITAL ANXIETY; DEPRESSION; DISORDERS;
   VALIDATION; SCALE
AB Introduction: this is the first study assessing the psychological impact on Tunisian general population during the first peak of the COVID-19 pandemic. We aimed to assess the prevalence of anxiety, depressive symptoms and insomnia, as well as associated factors. Methods: a cross-sectional study was conducted through an online survey of 1615 people during March 23rd to May 5th, 2020. We used the hospital anxiety and depression scale for anxiety and depression screening, and the insomnia severity index to assess sleep disturbances. Results: our study revealed a high prevalence of anxiety and depressive symptoms, and insomnia (70.9%, 71.1% and 60.6% respectively). Multivariable statistics showed that anxiety symptoms were correlated to female gender (adjusted odds ratio [aOR] 1.784, 95% confidence interval (CI 1.252-2.542; p=10(-3)), history of mental illness (aOR: 1.680, 95% CI: 1.329-2.125; p<10(-3)), frequently social media exposure (aOR: 1.578, 95%CI: 1.250-1.992; p<10(-3)), times to focus on COVID-19 >= 3hours (aOR: 1.840, 95% CI: 1.433-2.362; p<10(-3)), consultation with doctor in the clinic in the past 14 days (aOR: 1.821, 95%CI : 1.220-2.718; p=0.003) and recent traumatic event in the past 14 days (aOR: 1.641,95% CI: 1.331-2.024; p<10(-3)). Principal factors associated with depressive symptoms included female gender (aOR: 1.637, 95% CI: 1.150-2.331; p=0.006), history of mental illness (aOR: 1.498, 95% CI: 1.189-1.888; p=10-3), times to focus on COVID-19 >= 3hours (aOR: 1.956, 95% CI: 1.555-2.461; p<10(-3)), and recent traumatic event in the past 14 days (aOR: 1.558, 95% CI: 1.265-1.919; p<10(-3)). The main factors correlated to insomnia were younger (age <35years) (aOR: 1.592, 95% CI: 1.17-2.152; p=0.003), female gender (aOR: 1.864, 95% CI: 1.252-2.775; p=0.002), having organic diseases (aOR: 1.527, 95% CI: 1.131-2.061; p=0.006), history of mental illness (aOR: 1.777, 95% CI: 1.396-2.263; p<10(-3)), students (aOR: 1.931, 95% CI: 1.495-2.495; p<10(-3)), times to focus on COVID-19 >= 3hours (aOR: 1.877, 95% CI: 1.467-2.400; p<10(-3)) and recent traumatic event (aOR: 1.431, 95% CI: 1.144-1.789; p=0.002). Conclusion: our study revealed a major mental health burden in Tunisia during COVID-19 pandemic. Many factors were correlated to anxiety, depressive symptoms and insomnia, suggesting the need for greater psychological support in general and in certain vulnerable groups.
C1 [Bouattour, Wiem; Turki, Mariem; Ellouze, Sahar; Messedi, Neila; Charfeddine, Fadwa; Halouani, Najla; Aribi, Lobna; Aloulou, Jihen] Hedi Chaker Univ Hosp, Psychiat B Dept, Sfax, Tunisia.
RP Turki, M (通讯作者)，Hedi Chaker Univ Hosp, Psychiat B Dept, Sfax, Tunisia.
EM mariem.turkifrikha@yahoo.fr
OI Ellouze, Sahar/0000-0003-3813-8673
CR Albert PR, 2015, J PSYCHIATR NEUROSCI, V40, P219, DOI 10.1503/jpn.150205
   Asmundson GJG, 2020, J ANXIETY DISORD, V71, DOI 10.1016/j.janxdis.2020.102211
   Bastien CH, 2001, SLEEP MED, V2, P297, DOI 10.1016/S1389-9457(00)00065-4
   Bjelland I, 2002, J PSYCHOSOM RES, V52, P69, DOI 10.1016/S0022-3999(01)00296-3
   Brooks SK, 2020, LANCET, V395, P912, DOI [10.1016/S0140-6736(20)30460-8, 10.1016/S0140-6736(20)30460-8.]
   Casagrande M, 2020, SLEEP MED, V75, P12, DOI 10.1016/j.sleep.2020.05.011
   Chaari L, 2020, EPMA J, V11, P133, DOI 10.1007/s13167-020-00207-0
   Cheour, 2017, PSN, V15, P7
   Cucinotta Domenico, 2020, Acta Biomed, V91, P157, DOI 10.23750/abm.v91i1.9397
   Gagnon C, 2013, J AM BOARD FAM MED, V26, P701, DOI 10.3122/jabfm.2013.06.130064
   Gao JL, 2020, PLOS ONE, V15, DOI 10.1371/journal.pone.0231924
   Gaygisiz Ummugulsum, 2012, J Infect Public Health, V5, P9, DOI 10.1016/j.jiph.2011.09.008
   Gonzalez-Sanguino C, 2020, BRAIN BEHAV IMMUN, V87, P172, DOI 10.1016/j.bbi.2020.05.040
   Hao FY, 2020, BRAIN BEHAV IMMUN, V87, P100, DOI 10.1016/j.bbi.2020.04.069
   Holman EA, 2014, P NATL ACAD SCI USA, V111, P93, DOI 10.1073/pnas.1316265110
   Hossain MM, 2020, EPIDEMIOL HEALTH, V42, DOI 10.4178/epih.e2020038
   Huang YE, 2021, PSYCHOL HEALTH MED, V26, P23, DOI 10.1080/13548506.2020.1754438
   Huang YE, 2020, PSYCHIAT RES, V288, DOI 10.1016/j.psychres.2020.112954
   Jungmann SM, 2020, J ANXIETY DISORD, V73, DOI 10.1016/j.janxdis.2020.102239
   Kang LJ, 2020, BRAIN BEHAV IMMUN, V87, P11, DOI 10.1016/j.bbi.2020.03.028
   Kramer ADI, 2014, P NATL ACAD SCI USA, V111, P8788, DOI 10.1073/pnas.1320040111
   Lai CC, 2020, INT J ANTIMICROB AG, V55, DOI 10.1016/j.ijantimicag.2020.105924
   Lai JB, 2020, JAMA NETW OPEN, V3, DOI 10.1001/jamanetworkopen.2020.3976
   Li SH, 2017, LANCET PSYCHIAT, V4, P73, DOI 10.1016/S2215-0366(16)30358-3
   Li XX, 2020, BRAIN BEHAV IMMUN, V87, P140, DOI 10.1016/j.bbi.2020.05.008
   Lin LY, 2021, SLEEP MED, V77, P348, DOI 10.1016/j.sleep.2020.05.018
   Mak IWC, 2010, GEN HOSP PSYCHIAT, V32, P590, DOI 10.1016/j.genhosppsych.2010.07.007
   Morin CM, 2011, SLEEP, V34, P601, DOI 10.1093/sleep/34.5.601
   Pappa S, 2020, BRAIN BEHAV IMMUN, V88, P901, DOI [10.1016/j.bbi.2020.05.026, 10.1016/j.bbi.2020.11.023]
   Republic of Tunisia, 2020, PORT PRES GOVT TUN G
   Republic of Tunisia, 2020, OBS NATL MAL NOUV
   Smith JP, 2012, ALCOHOL RES-CURR REV, V34, P414
   Terkawi AS, 2017, SAUDI J ANAESTH, V11, pS11, DOI 10.4103/sja.SJA_43_17
   Wang CY, 2020, INT J ENV RES PUB HE, V17, DOI 10.3390/ijerph17051729
   World Health Organization, 2020, STAT M INT HLTH REG
   Yao H, 2020, LANCET PSYCHIAT, V7, pE21, DOI 10.1016/S2215-0366(20)30090-0
   Zhang MWB, 2014, TECHNOL HEALTH CARE, V22, P847, DOI 10.3233/THC-140861
   Zhang WR, 2020, PSYCHOTHER PSYCHOSOM, V89, P242, DOI 10.1159/000507639
   ZIGMOND AS, 1983, ACTA PSYCHIAT SCAND, V67, P361, DOI 10.1111/j.1600-0447.1983.tb09716.x
NR 39
TC 1
Z9 1
U1 0
U2 3
PU AFRICAN FIELD EPIDEMIOLOGY NETWORK-AFENET
PI KAMPALA
PA PO BOX 12874, KAMPALA, 00000, UGANDA
EI 1937-8688
J9 PAN AFR MED J
JI Pan Afr. Med. J.
PD OCT 4
PY 2021
VL 40
AR 74
DI 10.11604/pamj.2021.40.74.26379
PG 14
WC Public, Environmental & Occupational Health
WE Emerging Sources Citation Index (ESCI)
SC Public, Environmental & Occupational Health
GA XD9SZ
UT WOS:000723040900002
PM 34909069
OA Green Published, gold
DA 2022-11-04
ER

PT J
AU Connor, C
   De Valliere, N
   Warwick, J
   Stewart-Brown, S
   Thompson, A
AF Connor, C.
   De Valliere, N.
   Warwick, J.
   Stewart-Brown, S.
   Thompson, A.
TI The COV-ED Survey: exploring the impact of learning and teaching from
   home on parent/carers' and teachers' mental health and wellbeing during
   COVID-19 lockdown
SO BMC PUBLIC HEALTH
LA English
DT Article
DE Parents; carers; Families; Teachers; COVID; Teaching; Learning;
   Lockdown; Mental health; Emotional wellbeing
ID SCALE WEMWBS; DISORDERS; PARENTS; PSYCHOPATHOLOGY; INTERVENTION;
   CHILDREN; ILLNESS
AB Background Following the emergence of COVID-19 in the UK, on March 18(th) 2020 the majority of schools in England closed and families and teachers were tasked with providing educational support for children and adolescents within the home environment. Little is known, however, regarding the impact of remote teaching and learning on the mental wellbeing of parents/carers and teaching staff. Methods The Coronavirus Education (COV-ED) online survey explored the practicalities of learning and teaching from home for 329 parents/carers and 117 teachers of 11-15 year old adolescents in England, during June/July 2020, and the associated impact on their mental wellbeing. Participants were recruited through schools and via University of Warwick social media channels. Data was analysed using a series of Multiple Linear and Multivariate Regressions. Results Despite coping well with the challenges of remote learning, a third of teachers reported below average mental wellbeing on the Warwick-Edinburgh Mental Wellbeing Scale. Multivariate regression revealed that wellbeing was associated with access to resources and confidence to teach from home. Almost half of parents/carers surveyed reported below average wellbeing. Multivariate regression revealed that poor wellbeing was more common in those who were also working from home and who lacked support for their own mental health. Concerns about their child's mental health and lack of access to electronic devices and workspace were also significantly associated with the mental wellbeing of parents/carers. Conclusions Whilst young people's mental health and wellbeing has, and continues to be a national priority, the mental health and wellbeing of the families and teachers supporting them has not previously been explored. Our survey population was of predominantly white British heritage, female and living in the West Midlands UK, therefore, findings should be treated with caution. Findings provide a snapshot of factors that may be of significance to families and schools in supporting the mental wellbeing of those tasked with learning from home. They will help i) increase knowledge and awareness with regard to future support of families and teachers during similar crises; ii) enable the design and development of practical solutions in the delivery of remote teaching and learning; and, iii) help address the mental wellbeing needs of those tasked with supporting adolescents.
C1 [Connor, C.; De Valliere, N.; Warwick, J.; Stewart-Brown, S.; Thompson, A.] Univ Warwick, Clin Trials Unit, Coventry CV4 7AL, W Midlands, England.
RP Connor, C (通讯作者)，Univ Warwick, Clin Trials Unit, Coventry CV4 7AL, W Midlands, England.
EM charlotte.connor@warwick.ac.uk
OI De Valliere, Nicole/0000-0002-6504-3963
CR Allen, 2020, DID EARLY STAGES COV
   [Anonymous], 2019, TEACH WELLB IND 2019
   Asante KO, 2012, AFR J PSYCHIATRY, V15, P340, DOI [https://ifbic13155e1a9c204788hxb6oo5q69pxw6ccffiac.eds.tju.edu.cn/10.4314/ajpsy.v15i5.42, 10.4314/ajpsy.v15i5.42]
   Bianco D., 2012, THESIS U BOLOGNA BOL
   Brom C, 2020, FRONT EDUC, V5, DOI 10.3389/feduc.2020.00103
   Cabinet Office, 2020, VIS CAS GUID
   Cattan S, HOME LEARNING EXPERI, V2021
   Chartered Institute of Personnel and Development, COR COVID 19 FLEX WO
   Chew QH, 2020, SINGAP MED J, V61, P350, DOI 10.11622/smedj.2020046
   Children's Commissioner, SCH RET COV 19 SCH A
   Chu AMY, 2022, PLOS ONE, V17, DOI 10.1371/journal.pone.0261969
   Curtin R, 2000, PUBLIC OPIN QUART, V64, P413, DOI 10.1086/318638
   Daszak P., 2020, WORKSH BIOD PAND INT
   Department for Education, GET INT ACC DEP ED 2
   Department for Education, SUPP YOUR CHILDR REM
   Department for Education, GUID SCH COR COVID 1
   Department for Education, REM ED GOOD PRACT 20
   Elgar FJ, 2007, J ABNORM CHILD PSYCH, V35, P943, DOI 10.1007/s10802-007-9145-0
   Ferreira M, 2011, PROCD SOC BEHV, V29, DOI 10.1016/j.sbspro.2011.11.416
   Fontanesi L, 2020, PSYCHOL TRAUMA-US, V12, pS79, DOI 10.1037/tra0000672
   Furlong M, 2012, COCHRANE DB SYST REV, DOI 10.1002/14651858.CD008225.pub2
   Galderisi S, 2015, WORLD PSYCHIATRY, V14, P231, DOI 10.1002/wps.20231
   Goyder John, 1987, SILENT MINORITY NONR
   Gray NS, 2020, FRONT PSYCHIATRY, V11, DOI 10.3389/fpsyt.2020.594115
   Gray S. L., 2012, ENCY HUMAN BEHAV, DOI [10.1016/B978-0-12-375000-6.00003-3, DOI 10.1016/B978-0-12-375000-6.00003-3]
   Groves RM, 2000, PUBLIC OPIN QUART, V64, P299, DOI 10.1086/317990
   Gudmundsdottir G., 2020, J TECHNOL TEACH ED, V28, P239
   Harding S, 2019, J AFFECT DISORDERS, V242, P180, DOI 10.1016/j.jad.2018.08.080
   Jiao WY, 2020, J PEDIATR-US, V221, P264, DOI 10.1016/j.jpeds.2020.03.013
   Kessler RC, 2007, CURR OPIN PSYCHIATR, V20, P359, DOI 10.1097/YCO.0b013e32816ebc8c
   Kim L, 2021, TES
   Koushik NS, 2020, PSYCHOL TRAUMA-US, V12, P529, DOI 10.1037/tra0000737
   Lau P, 2018, EUR CHILD ADOLES PSY, V27, P823, DOI 10.1007/s00787-017-1050-7
   Leijdesdorff S, 2017, CURR OPIN PSYCHIATR, V30, P312, DOI 10.1097/YCO.0000000000000341
   Lifestyles Team NHS Digital, MENTAL HLTH CHILDREN
   Lilly C., 2021, WORKING HOME WFH STA
   Lizana PA, 2021, INT J ENV RES PUB HE, V18, DOI 10.3390/ijerph18147566
   Magson NR, 2021, J YOUTH ADOLESCENCE, V50, P44, DOI 10.1007/s10964-020-01332-9
   Maheswaran H, 2012, HEALTH QUAL LIFE OUT, V10, DOI 10.1186/1477-7525-10-156
   McLaughlin KA, 2012, BRIT J PSYCHIAT, V200, P290, DOI 10.1192/bjp.bp.111.101253
   Meadows SO, 2007, J MARRIAGE FAM, V69, P1162, DOI 10.1111/j.1741-3737.2007.00439.x
   Mertens G, 2020, J ANXIETY DISORD, V74, DOI 10.1016/j.janxdis.2020.102258
   Moore DL, 2002, EVALUATING NONRESPON
   Morris S, HLTH SURVEY ENGLAND
   NASUWT, ARR REM TEACH LEARN
   Novacek DM, 2020, PSYCHOL TRAUMA-US, V12, P449, DOI 10.1037/tra0000796
   Office for National Statistics, 2020, SCH WORKF ENGL 2019
   Office for National Statistics, ENGL WAL 2011 CENS F
   Office for National Statistics, FAM FAM TYP REG ENGL
   Office of National Statistics, PAR LOCKD COR EFF WO
   Palmer CJ, 2017, EARLY INTERV PSYCHIA, V11, P471, DOI 10.1111/eip.12264
   Pieraccini M, 2020, LEGAL PERSPECTIVES ON SUSTAINABILITY, P1, DOI 10.1016/S2215-0366(20)30308-4
   Public Health England, 2020, GUID PAR CAR SUPP CH
   Public Health England, 2020, GUID PUBL MENT HLTH
   Qualtrics, INTR XM DISC
   RADLOFF L S, 1977, Applied Psychological Measurement, V1, P385, DOI 10.1177/014662167700100306
   Rehman S., 2021, ED N, V28, P161
   Reupert A, 2016, CHILD YOUTH SERV, V37, P98, DOI 10.1080/0145935X.2016.1104037
   Russell BS, 2020, CHILD PSYCHIAT HUM D, V51, P671, DOI 10.1007/s10578-020-01037-x
   Sanders MR, 2011, J FAM PSYCHOL, V25, P581, DOI 10.1037/a0024148
   Schepman K, 2011, SOC SCI MED, V73, P293, DOI 10.1016/j.socscimed.2011.05.015
   Sevilla A, 2020, LEARNING LOCKDOWN RE
   Shum A, REPORT 07 CHANGES PA
   Singer E, 2000, PUBLIC OPIN QUART, V64, P171, DOI 10.1086/317761
   Statham J, 2010, STRENGTHENING FAMILY
   Stewart-Brown SL, 2011, J EPIDEMIOL COMMUN H, V65, DOI 10.1136/jech.2011.143586.86
   Stewart-Brown S, 2015, BRIT J PSYCHIAT, V206, P461, DOI 10.1192/bjp.bp.114.147280
   Szkody E, 2019, J FAM ISSUES, V40, P2439, DOI 10.1177/0192513X19859612
   Tennant R, 2007, HEALTH QUAL LIFE OUT, V5, DOI 10.1186/1477-7525-5-63
   The National Child Traumatic Stress Network, 2012, COP HARD TIM FACT SH
   UNESCO, 2020, UNESCO COVID 19 ED R
   Vibert S, 2020, CHILDREN INTERNET AC
   Voigt LF, 2003, AM J EPIDEMIOL, V157, P66, DOI 10.1093/aje/kwf185
   Vorhaus J., 2011, REV BEST PRACTICE PA
   Warwick Medical School, 2021, COLL SCOR AN INT WEM
   Wilson S, 2010, CLIN PSYCHOL REV, V30, P167, DOI 10.1016/j.cpr.2009.10.007
   Xie Z., 2020, CHINA BEST EVIDENCE, V4, P535, DOI [10.15354/bece.20.rp009, DOI 10.15354/BECE.20.RP009]
   Xu LZ, 2021, FRONT PSYCHIATRY, V12, DOI 10.3389/fpsyt.2021.704010
   Yap MBH, 2012, EPIDEMIOL PSYCH SCI, V21, P117, DOI 10.1017/S2045796011000667
   YoungMinds, 2020, COR REP IMP YOUNG PE
NR 80
TC 0
Z9 0
U1 5
U2 5
PU BMC
PI LONDON
PA CAMPUS, 4 CRINAN ST, LONDON N1 9XW, ENGLAND
EI 1471-2458
J9 BMC PUBLIC HEALTH
JI BMC Public Health
PD MAY 4
PY 2022
VL 22
IS 1
AR 889
DI 10.1186/s12889-022-13305-7
PG 15
WC Public, Environmental & Occupational Health
WE Science Citation Index Expanded (SCI-EXPANDED); Social Science Citation Index (SSCI)
SC Public, Environmental & Occupational Health
GA 0Z0PD
UT WOS:000790782100008
PM 35509002
OA gold, Green Published
DA 2022-11-04
ER

PT J
AU Salceanu, C
AF Salceanu, Claudia
TI Coping Mechanisms and Emotional Distress for Young People and Adults in
   Pandemic Context
SO POSTMODERN OPENINGS
LA English
DT Article
DE Emotional distress; coping mechanisms; autonomy; young people; adults
ID REGULATION STRATEGIES; SELF-ACCEPTANCE; AUTONOMY; STRESS; HEALTH;
   ASSOCIATIONS; ADOLESCENTS; RESILIENCE; GENDER
AB The COVID-19 pandemic context put to test all adaptive skills of human beings around the world. In this disruptive context, a sample of 401 respondents (173 male and 228 female), aged between 19 and 65 yens old, were assessed using the Unconditional Self -Acceptance Questionnaire (USAQ), the Cognitive Emotion Regulation Questionnaire (CERQ), the Emotional Distress Profile (PDE) and the Autonomy Questionnaire, from Cognitrom Assessment System. The main objectives of the study aimed at identifying the significant differences in emotional distress, coping mechanisms, autonomy and self-acceptance based on gender and age as grouping variables, and the significant relationships between all these variables. Statistics show differences in behavioural and emotional autonomy between male and female, differences related to catastrophizing and blaming others as resilience mechanisms between male and female, differences in self-acceptance and positive assessment (as coping mechanism) between young people and adults, and significant negative correlations between emotional distress and all types of autonomy (value, cognitive, behavioural and emotional), significant positive correlation with coping mechanisms like blaming others, catastrophizing, self-blame and acceptance, and significant negative correlation with positive assessment and refocusing on planning. All results are discussed in the context of the disruption caused by the pandemic context and in relationship with the necessity of supporting people to maintain their mental health and well-being, now more than ever, with the new turning back to the previous way of life caused by the lifting of the state of alert by the authorities.
C1 [Salceanu, Claudia] Ovidius Univ Constanta, Constanta, Romania.
RP Salceanu, C (通讯作者)，Ovidius Univ Constanta, Constanta, Romania.
EM claudiasalceanu@yahoo.com
RI Salceanu, Claudia/AAZ-7228-2020; Salceanu, Claudia/GRS-5353-2022
OI Salceanu, Claudia/0000-0001-9912-8554; 
CR Apostu I., 2017, BARBATULI FEMEIA IMA
   Barandouzi ZA, 2022, SCI REP-UK, V12, DOI 10.1038/s41598-022-05756-0
   Baumlin JS, 2020, HUMANITIES-BASEL, V9, DOI 10.3390/h9020046
   Besharat Mohammad-Ali, 2020, Iran J Psychiatry, V15, P80
   Bindman SW, 2015, J EDUC PSYCHOL, V107, P756, DOI 10.1037/edu0000017
   Bintube M, 2020, INT J SOCIOLOGY ANTH, V6, P1
   BIRTCHNELL J, 1984, BRIT J MED PSYCHOL, V57, P215, DOI 10.1111/j.2044-8341.1984.tb02581.x
   Brickham D, 2021, REHABIL RES POL EDUC, V35, P323, DOI 10.1891/RE-20-03
   Brooks SK, 2020, LANCET, V395, P912, DOI [10.1016/S0140-6736(20)30460-8, 10.1016/S0140-6736(20)30460-8.]
   Calin M.F., 2017, P HUMANITIES SOCIAL, V1, P1, DOI [10.18844/gjhss.v3i1.1723, DOI 10.18844/GJHSS.V3I1.1723]
   Chandasiri O., 2020, J ASIAN AFRICAN SOCI, V6, P37
   Chaturvedi K, 2021, CHILD YOUTH SERV REV, V121, DOI 10.1016/j.childyouth.2020.105866
   Chen CY, 2020, J PEDIATR NURS, V55, pE263, DOI 10.1016/j.pedn.2020.05.013
   Chen SQ, 2017, J CLIN NURS, V26, P1516, DOI 10.1111/jocn.13437
   COMPAS BE, 1993, J ADOLESCENCE, V16, P331, DOI 10.1006/jado.1993.1028
   Connor J, 2020, SOC SCI MED, V266, DOI 10.1016/j.socscimed.2020.113364
   Connor KM, 2003, DEPRESS ANXIETY, V18, P76, DOI 10.1002/da.10113
   Costea-Barlutiu C., 2021, REV PSYCHOPEDAGOGY, V1, P8
   David D., 2000, PSIHOTERAPIE SI HIPN
   Deci E. L., 2002, HDB SELF DETERMINATI, P431
   Durkin K, 2017, J SPEECH LANG HEAR R, V60, P1635, DOI 10.1044/2017_JSLHR-L-16-0256
   Dutra-Thome L., 2019, ACTA INVESTIG PSICOL, V9, DOI [10.22201/fpsi.20074719-.2019.2.259, DOI 10.22201/FPSI.20074719-.2019.2.259]
   El-Shormilisy N, 2015, PAIN RES MANAG, V20, P48, DOI 10.1155/2015/490610
   Erol RY, 2011, J PERS SOC PSYCHOL, V101, P607, DOI 10.1037/a0024299
   Fakir A. M. S., 2016, World Development Perspectives, V2, P34, DOI 10.1016/j.wdp.2016.09.002
   Fassett-Carman AN, 2022, COGN AFFECT BEHAV NE, V22, P655, DOI 10.3758/s13415-022-00985-2
   Garcia-Mendoza MD, 2020, SCAND J PSYCHOL, V61, P380, DOI 10.1111/sjop.12614
   Garnefski N, 2004, PERS INDIV DIFFER, V36, P267, DOI 10.1016/S0191-8869(03)00083-7
   Garnefski N, 2002, EUR J PERSONALITY, V16, P403, DOI 10.1002/per.458
   Garnefski N, 2001, PERS INDIV DIFFER, V30, P1311, DOI 10.1016/S0191-8869(00)00113-6
   Georgeta S, 2019, EUR PROC SOC BEHAV, V67, P2067, DOI 10.15405/epsbs.2019.08.03.256
   Giuntella O, 2021, P NATL ACAD SCI USA, V118, DOI 10.1073/pnas.2016632118
   Haddadi P, 2010, PROCD SOC BEHV, V5, P639, DOI 10.1016/j.sbspro.2010.07.157
   Hamaideh SH, 2022, NURS OPEN, V9, P1423, DOI 10.1002/nop2.918
   Hamami M., 2022, KNE SOC SCI, V7, P297, DOI [10.18502/kss.v7i1.10219, DOI 10.18502/KSS.V7I1.10219]
   Heilman ME, 2010, J EXP SOC PSYCHOL, V46, P664, DOI 10.1016/j.jesp.2010.01.008
   Ingram R.E., 1998, COGNITIVE VULNERABIL
   Inguglia C, 2015, J ADULT DEV, V22, P1, DOI 10.1007/s10804-014-9196-8
   Kandola A, 2020, MED NEWS TODAY
   Kenny R, 2013, J ADOLESCENCE, V36, P351, DOI 10.1016/j.adolescence.2012.12.005
   Kessedjian A., 2020, ENCY BEHAV MED, DOI [10.1007/978-3-030-39903-01563, DOI 10.1007/978-3-030-39903-01563]
   Kunst LE, 2021, INT J PSYCHOPHYSIOL, V170, P198, DOI 10.1016/j.ijpsycho.2021.10.013
   Laitonjam Valentina, 2014, Asian Journal of Home Science, V9, P54
   Lee K, 2009, GLOB INST, P1
   Lei H, 2014, PSYCHIAT RES, V218, P87, DOI 10.1016/j.psychres.2014.04.025
   Lewis M., 2008, HDB EMOTIONS
   Li LY, 2015, HEALTH QUAL LIFE OUT, V13, DOI 10.1186/s12955-015-0242-4
   Linden K, 2020, SEX REPROD HEALTHC, V26, DOI 10.1016/j.srhc.2020.100556
   Mamzer Hanna., 2020, SOC REGISTER, V4, P7, DOI [10.14746/SR.2020.4.2.01, DOI 10.14746/SR.2020.4.2.01, 10.14746/sr.2020.4.2.01]
   Mares G, 2021, POSTMOD OPEN, V12, P328, DOI 10.18662/po/12.1/264
   Marinoni G., 2020, IMPACT COVID 19 HIGH
   Martin RC, 2005, PERS INDIV DIFFER, V39, P1249, DOI 10.1016/j.paid.2005.06.004
   Meuwissen AS, 2019, J APPL DEV PSYCHOL, V60, P11, DOI 10.1016/j.appdev.2018.10.001
   Modrek AS, 2021, J ADOLESCENCE, V92, P237, DOI 10.1016/j.adolescence.2021.09.003
   Nikou SA, 2017, COMPUT HUM BEHAV, V68, P83, DOI 10.1016/j.chb.2016.11.020
   Perte A., 2010, ADAPTAREA SI STANDAR
   Rahman MM, 2014, SEX REPROD HEALTHC, V5, P9, DOI 10.1016/j.srhc.2013.12.003
   Rana IA, 2021, INT J DISAST RISK RE, V55, DOI 10.1016/j.ijdrr.2021.102096
   Rus M, 2020, ROM J LEG MED, V28, P442, DOI 10.4323/rjlm.2020.442
   Saier MH, 2007, WATER AIR SOIL POLL, V181, P1, DOI 10.1007/s11270-007-9372-6
   Sandu M.L., 2021, TECHNIUM SOC SCI J, V22, P376, DOI [10.47577/tssj.v22i1.4256, DOI 10.47577/TSSJ.V22I1.4256]
   Seidu AA, 2021, SSM-POPUL HLTH, V14, DOI 10.1016/j.ssmph.2021.100773
   Spence SH, 2022, J ANXIETY DISORD, V85, DOI 10.1016/j.janxdis.2021.102495
   Sweet L, 2022, WOMEN BIRTH, V35, P223, DOI 10.1016/j.wombi.2021.08.010
   Tibubos AN, 2019, J RES PERS, V79, P13, DOI 10.1016/j.jrp.2019.01.003
   Tulenkov M, 2021, POSTMOD OPEN, V12, P393, DOI 10.18662/po/12.1Sup1/292
   Valdez Lopez Y.C., 2022, ENFERM GLOB, V21, P260, DOI [10.6018/eglobal.441711, DOI 10.6018/EGLOBAL.441711]
   Vijay A., 2020, ENCY PERSONALITY IND, DOI [10.1007/978-3-319-24612-3_504, DOI 10.1007/978-3-319-24612-3_504]
   World Population Review, 2022, DEPR RAT COUNTR 2022
   Yan LL, 2021, J ANXIETY DISORD, V77, DOI 10.1016/j.janxdis.2020.102328
NR 70
TC 0
Z9 0
U1 4
U2 4
PU LUMEN PUBLISHING HOUSE
PI IASI
PA TEPES VODA, NO2, IASI, IASI, 00000, ROMANIA
SN 2068-0236
EI 2069-9387
J9 POSTMOD OPEN
JI Postmod. Open.
PD JUN
PY 2022
VL 13
IS 2
BP 528
EP 549
DI 10.18662/po/13.2/470
PG 22
WC Social Sciences, Interdisciplinary
WE Emerging Sources Citation Index (ESCI)
SC Social Sciences - Other Topics
GA 2U6BL
UT WOS:000823243600025
OA hybrid
DA 2022-11-04
ER

PT J
AU Bekelman, TA
   Dong, YA
   Elliott, AJ
   Ferrara, A
   Friesen, K
   Galarce, M
   Gilbert-Diamond, D
   Glueck, DH
   Hedderson, MM
   Hockett, CW
   Karagas, MR
   Knapp, EA
   Lucchini, M
   McDonald, JC
   Sauder, KA
   Dabelea, D
AF Bekelman, Traci A.
   Dong, Yanan
   Elliott, Amy J.
   Ferrara, Assiamira
   Friesen, Kaylyn
   Galarce, Maren
   Gilbert-Diamond, Diane
   Glueck, Deborah H.
   Hedderson, Monique M.
   Hockett, Christine W.
   Karagas, Margaret R.
   Knapp, Emily A.
   Lucchini, Maristella
   McDonald, Julia C.
   Sauder, Katherine A.
   Dabelea, Dana
CA Program Collaborators Environm Inf
TI Health Behavior Changes during the COVID-19 Pandemic: A Longitudinal
   Analysis among Children
SO INTERNATIONAL JOURNAL OF ENVIRONMENTAL RESEARCH AND PUBLIC HEALTH
LA English
DT Article
DE longitudinal; COVID-19; disparities; diet; physical activity; screen
   time; sleep
ID SCHOOL-AGED CHILDREN; PHYSICAL-ACTIVITY; SLEEP DURATION; ADOLESCENTS;
   DISPARITIES; OUTCOMES; YOUTH; DIET; FOOD
AB This longitudinal study compared children's health behaviors before the COVID-19 pandemic versus during the pandemic. This analysis examined the association between individual-level characteristics and health behavior change. Four prospective cohort studies in the Environmental influences on Child Health Outcomes (ECHO) Program contributed data. Children aged 4-12 years and their caregivers were recruited in California, Colorado, North Dakota, and New Hampshire. Dietary intake, physical activity, screen time, and sleep duration were assessed with questionnaires pre-pandemic and during the pandemic. The final sample included 347 children: 47% female and 62% non-Hispanic White. Compared with pre-pandemic, weekday screen time duration was higher during the pandemic (3.0 vs. 4.5 h, p < 0.001). Unadjusted increases in screen time duration differed by race and ethnicity: 1.3 h/day for non-Hispanic White children, 2.3 h/day for Hispanic children, and 5.3 h/day for non-Hispanic Black children. Overall, no changes occurred in sugar-sweetened beverage (SSB) intake (p = 0.26), discretionary food intake (p = 0.93), and physical activity (p = 0.15). Sleep duration increased by 30 min among children who did not meet sleep recommendations pre-pandemic. Child sex and maternal education level were not associated with health behavior change. The pandemic may have exacerbated disparities in some health behaviors. Families may need support to re-establish healthy routines.
C1 [Bekelman, Traci A.; Friesen, Kaylyn; Glueck, Deborah H.; Sauder, Katherine A.; Dabelea, Dana] Univ Colorado, Lifecourse Epidemiol Adipos & Diabet LEAD Ctr, Anschutz Med Campus, Aurora, CO 80045 USA.
   [Dong, Yanan; Knapp, Emily A.] Johns Hopkins Bloomberg Sch Publ Hlth, Dept Epidemiol, Baltimore, MD 21205 USA.
   [Elliott, Amy J.; Hockett, Christine W.] Avera Res Inst, Sioux Falls, SD 57108 USA.
   [Elliott, Amy J.; Hockett, Christine W.] Univ South Dakota, Sch Med, Dept Pediat, Sioux Falls, SD 57108 USA.
   [Ferrara, Assiamira; Galarce, Maren; Hedderson, Monique M.; McDonald, Julia C.] Kaiser Permanente Northern Calif Div Res, Oakland, CA 94612 USA.
   [Gilbert-Diamond, Diane; Karagas, Margaret R.] Geisel Sch Med Dartmouth, Dept Epidemiol Med & Pediat, Hanover, NH 03755 USA.
   [Glueck, Deborah H.; Sauder, Katherine A.] Univ Colorado, Dept Pediat, Anschutz Med Campus, Aurora, CO 80045 USA.
   [Lucchini, Maristella] Columbia Univ, Dept Psychiat, Irving Med Ctr, New York, NY 10032 USA.
RP Bekelman, TA (通讯作者)，Univ Colorado, Lifecourse Epidemiol Adipos & Diabet LEAD Ctr, Anschutz Med Campus, Aurora, CO 80045 USA.
EM traci.bekelman@cuanschutz.edu; ydong29@jhmi.edu; amy.elliott@avera.org;
   assiamira.ferrara@kp.org; kaylyn.friesen@cuanschutz.edu;
   maren.n.robinson@kp.org; diane.gilbert-diamond@dartmouth.edu;
   deborah.glueck@cuanschutz.edu; monique.m.hedderson@kp.org;
   christine.hockett@avera.org; margaret.r.karagas@dartmouth.edu;
   eknapp2@jhu.edu; m13551@cumc.columbia.edu; julia.c.mcdonald@kp.org;
   katherine.sauder@ucdenver.edu; dana.dabelea@ucdenver.edu
OI Hockett, Christine/0000-0002-1665-6763; LUCCHINI,
   MARISTELLA/0000-0002-7968-7196; Bekelman, Traci/0000-0003-0840-1186;
   Sauder, Katherine/0000-0002-8473-8015
FU Environmental influences on Child Health Outcomes (ECHO) Program, Office
   of The Director, National Institutes of Health [U2COD023375,
   U24OD023382, U24OD023319, UH3OD023248, UG3/UH3 OD023279, UG3/UH3
   OD023289, UG3/UH3 OD023275];  [R01GM12108]
FX Research reported in this publication was supported by the Environmental
   influences on Child Health Outcomes (ECHO) Program, Office of The
   Director, National Institutes of Health, under Award Numbers U2COD023375
   (Coordinating Center), U24OD023382 (Data Analysis Center), U24OD023319
   (PRO Core), UH3OD023248 (Dabelea), UG3/UH3 OD023279 (Elliott), UG3/UH3
   OD023289 (Ferrara), and UG3/UH3 OD023275 (Karagas). Glueck was supported
   by R01GM12108. The content is solely the responsibility of the authors
   and does not necessarily represent the official views of the National
   Institutes of Health. The funder/sponsor did not participate in the
   work.
CR Adams EL, 2020, OBESITY, V28, P2056, DOI 10.1002/oby.22996
   Al Hourani H, 2021, DISASTER MED PUBLIC, DOI 10.1017/dmp.2021.48
   Armstrong S, 2018, JAMA PEDIATR, V172, P732, DOI 10.1001/jamapediatrics.2018.1273
   Bekelman TA, 2022, CHILD OBES, DOI 10.1089/chi.2022.0085
   Bornhorst C, 2013, BRIT J NUTR, V109, P1257, DOI 10.1017/S0007114512003194
   Borger C, 2021, INT J ENV RES PUB HE, V18, DOI 10.3390/ijerph182312626
   Burkart S, 2022, PEDIATR OBES, V17, DOI 10.1111/ijpo.12846
   Burrows T, 2017, J HUM NUTR DIET, V30, P117, DOI 10.1111/jhn.12407
   Campbell H, 2021, CURR NUTR REP, V10, P155, DOI 10.1007/s13668-021-00359-z
   Carroll N, 2020, NUTRIENTS, V12, DOI 10.3390/nu12082352
   Cespedes EM, 2014, PEDIATRICS, V133, pE1163, DOI 10.1542/peds.2013-3998
   Chee MJ, 2020, NUTRIENTS, V12, DOI 10.3390/nu12123803
   Clarke J, 2021, BMJ OPEN, V11, DOI 10.1136/bmjopen-2021-051497
   Crosnoe R, 2017, AM PSYCHOL, V72, P474, DOI 10.1037/amp0000044
   Cullen KW, 2008, J AM DIET ASSOC, V108, P862, DOI 10.1016/j.jada.2008.02.015
   Dunton GF, 2020, BMC PUBLIC HEALTH, V20, DOI 10.1186/s12889-020-09429-3
   Eicher-Miller HA, 2018, NUTR RES REV, V31, P98, DOI [10.1017/s0954422417000245, 10.1017/S0954422417000245]
   Fang KH, 2019, CHILD CARE HLTH DEV, V45, P744, DOI 10.1111/cch.12701
   Fernandez CR, 2020, J NUTR EDUC BEHAV, V52, P796, DOI 10.1016/j.jneb.2020.03.006
   Ferreira I, 2007, OBES REV, V8, P129, DOI 10.1111/j.1467-789X.2006.00264.x
   Freiberg A, 2021, INT J ENV RES PUB HE, V18, DOI 10.3390/ijerph18168567
   Gillman MW, 2018, CURR OPIN PEDIATR, V30, P260, DOI 10.1097/MOP.0000000000000600
   Gu XL, 2022, J RACIAL ETHN HEALTH, DOI 10.1007/s40615-022-01341-3
   Guglielmo D, 2018, SLEEP HEALTH, V4, P68, DOI 10.1016/j.sleh.2017.09.005
   Jia P, 2021, APPETITE, V158, DOI 10.1016/j.appet.2020.105015
   Kaditis AG, 2021, PEDIATR PULM, V56, P2265, DOI [10.1002/ppul.25367, 10.1183/13993003.congress-2021.OA1299]
   Kim SY, 2021, NUTRIENTS, V13, DOI 10.3390/nu13103314
   Kovacs VA, 2022, EUR J SPORT SCI, V22, P1094, DOI 10.1080/17461391.2021.1897166
   Lim MTC, 2021, SLEEP MED, V78, P108, DOI 10.1016/j.sleep.2020.12.025
   Liu ZJ, 2021, J SLEEP RES, V30, DOI 10.1111/jsr.13142
   Luszczki E, 2021, NUTRIENTS, V13, DOI 10.3390/nu13072447
   Medrano M, 2021, PEDIATR OBES, V16, DOI 10.1111/ijpo.12731
   Morales DX, 2021, J RACIAL ETHN HEALTH, V8, P1300, DOI 10.1007/s40615-020-00892-7
   Mougharbel F, 2020, CURR OBES REP, V9, P493, DOI 10.1007/s13679-020-00401-1
   National Cancer Institute, DIET SCREEN QUEST DS
   Neshteruk CD, 2021, CHILD OBES, V17, P371, DOI 10.1089/chi.2021.0038
   O'Neil A, 2014, AM J PUBLIC HEALTH, V104, pE31, DOI 10.2105/AJPH.2014.302110
   Okely AD, 2021, BMC PUBLIC HEALTH, V21, DOI 10.1186/s12889-021-10852-3
   Park J, 2021, INT J URBAN SCI, V25, P149, DOI 10.1080/12265934.2021.1877566
   Paruthi S, 2016, J CLIN SLEEP MED, V12, P785, DOI 10.5664/jcsm.5866
   Pietrobelli A, 2020, OBESITY, V28, P1382, DOI 10.1002/oby.22861
   Quante M, 2019, BEHAV SLEEP MED, V17, P398, DOI 10.1080/15402002.2017.1376206
   Richard-Eaglin Angela, 2022, Nursing, V52, P38, DOI 10.1097/01.NURSE.0000803424.08667.c6
   Rideout V., 2017, COMMON SENSE CENSUS, P263
   Robinson TN, 2017, PEDIATRICS, V140, pS97, DOI 10.1542/peds.2016-1758K
   Romano ME, 2021, PEDIATR RES, DOI 10.1038/s41390-021-01577-5
   Sampasa-Kanyinga H, 2020, INT J BEHAV NUTR PHY, V17, DOI 10.1186/s12966-020-00976-x
   Saunders TJ, 2016, APPL PHYSIOL NUTR ME, V41, pS283, DOI 10.1139/apnm-2015-0626
   Schuchat A, 2020, MMWR-MORBID MORTAL W, V69, P551, DOI 10.15585/mmwr.mm6918e2
   Sharma SV, 2020, PREV CHRONIC DIS, V17, DOI 10.5888/pcd17.200322
   Singh S, 2021, LANCET, V398, P2109, DOI 10.1016/S0140-6736(21)01897-3
   Ten Velde G, 2021, PEDIATR OBES, V16, DOI 10.1111/ijpo.12779
   Thomson JL, 2019, AM J CLIN NUTR, V109, P127, DOI 10.1093/ajcn/nqy284
   Trofholz A, 2022, APPETITE, V169, DOI 10.1016/j.appet.2021.105806
   Tucker CA, 2020, PHYS THER, V100, P1393, DOI 10.1093/ptj/pzaa074
   U.S. Census Bureau, HOUS PULS SURV MEAS
   Wu XY, 2017, PLOS ONE, V12, DOI 10.1371/journal.pone.0187668
NR 57
TC 0
Z9 0
U1 3
U2 3
PU MDPI
PI BASEL
PA ST ALBAN-ANLAGE 66, CH-4052 BASEL, SWITZERLAND
EI 1660-4601
J9 INT J ENV RES PUB HE
JI Int. J. Environ. Res. Public Health
PD AUG
PY 2022
VL 19
IS 15
AR 9220
DI 10.3390/ijerph19159220
PG 12
WC Environmental Sciences; Public, Environmental & Occupational Health
WE Science Citation Index Expanded (SCI-EXPANDED); Social Science Citation Index (SSCI)
SC Environmental Sciences & Ecology; Public, Environmental & Occupational
   Health
GA 3R8LY
UT WOS:000839158800001
PM 35954577
OA gold, Green Published
DA 2022-11-04
ER

PT J
AU Stewart, SL
   Vasudeva, AS
   Van Dyke, JN
   Poss, JW
AF Stewart, Shannon L.
   Vasudeva, Aadhiya S.
   Van Dyke, Jocelyn N.
   Poss, Jeffrey W.
TI Child and Youth Mental Health Needs and Service Utilization During
   COVID-19
SO TRAUMATOLOGY
LA English
DT Article
DE children and youth; mental health; COVID-19; interRAI; assessments
ID NONSUICIDAL SELF-INJURY; ADOLESCENTS; OUTBREAK; BEHAVIOR; SUPPORT;
   STRESS; SCALE; CARE
AB The COVID-19 pandemic has significantly impacted the lives of children, youth, and their families and their access to mental health services through new virus containment measures, such as social distancing guidelines, school and service closures, and the emergence of online mental health services. In this study, we utilized a total of 47,417 interRAI assessments to evaluate the impact of the current pandemic on the mental health service needs and referral trends of children and youth across 55 mental health service agencies in Ontario, Canada. Child and youth assessments that were conducted in the period of March 1 to October 31 in 2018 and 2019 were compared with the same period in 2020 to assess pandemic-related differences. Findings demonstrated that mental health assessments among children and youth decreased significantly during the pandemic period, with the greatest decline observed among children from low-income neighborhoods. Results also demonstrated a change in the proportion of mental health concerns previously seen in children and youth. Specifically, referrals for anxiety, depression, self-harm, problem videogaming, and Internet use increased, whereas referrals related hyperactivity/distractibility, risk of harm to others, aggressive, and disruptive behavior decreased. A decrease in bullying and increase in domestic violence exposure was also noted during the pandemic, with no reported differences in children and youth's experiences of physical abuse, sexual abuse, emotional abuse, and neglect. The clinical implications for children, youth, and their families, especially those within more vulnerable communities, are discussed.
C1 [Stewart, Shannon L.; Vasudeva, Aadhiya S.; Van Dyke, Jocelyn N.] Univ Western Ontario, Fac Educ, 1137 Western Rd, London, ON N6G 1G7, Canada.
   [Poss, Jeffrey W.] Univ Waterloo, Sch Publ Hlth & Hlth Syst, Waterloo, ON, Canada.
RP Vasudeva, AS (通讯作者)，Univ Western Ontario, Fac Educ, 1137 Western Rd, London, ON N6G 1G7, Canada.
EM avasude5@uwo.ca
OI Poss, Jeffrey/0000-0002-8854-9334; Stewart, Shannon/0000-0002-6480-883X;
   Vasudeva, Aadhiya/0000-0002-3981-5333; Van Dyke,
   Jocelyn/0000-0003-2441-2184
FU Public Health of Canada [1617-HQ-000050]
FX We have no known conflict of interest to disclose. Findings related to
   the differences in child and youth's exposure to domestic violence and
   mental health utilization during the pandemic, as compared with
   prepandemic, were accepted for presentation at the 2021 Child and Youth
   Trauma Consortium. Differences in mental health presentations obtained
   from the set of analyses described in this article are only discussed in
   this article and have not been disseminated elsewhere. This study was
   funded by the Public Health of Canada Grant 1617-HQ-000050.
CR Al Omari Omar, 2020, Depress Res Treat, V2020, P8887727, DOI 10.1155/2020/8887727
   Alim Sophia, 2016, International Journal of Cyber Behavior, Psychology and Learning, V6, P68, DOI 10.4018/IJCBPL.2016040105
   Armiento J, 2016, J AFFECT DISORDERS, V200, P212, DOI 10.1016/j.jad.2016.04.041
   Asbury K, 2021, J AUTISM DEV DISORD, V51, P1772, DOI 10.1007/s10803-020-04577-2
   Burrows AB, 2000, AGE AGEING, V29, P165, DOI 10.1093/ageing/29.2.165
   Canadian Mental Health Association, 2020, COVID 19 EFF MENT HL
   Clemens V, 2020, EUR CHILD ADOLES PSY, V29, P739, DOI 10.1007/s00787-020-01549-w
   Conger R. D., 1994, FAMILIES TROUBLED TI
   Courtney D, 2020, CAN J PSYCHIAT, V65, P688, DOI 10.1177/0706743720935646
   De Vincentiis L, 2021, J CLIN PATHOL, V74, P187, DOI 10.1136/jclinpath-2020-206833
   Doan BT, 2021, J CONTEMP PSYCHOTHER, V51, P1, DOI 10.1007/s10879-020-09478-0
   Duan L, 2020, J AFFECT DISORDERS, V275, P112, DOI 10.1016/j.jad.2020.06.029
   Ellis WE, 2020, CAN J BEHAV SCI, V52, P177, DOI 10.1037/cbs0000215
   Evans ML, 2020, NEW ENGL J MED, V383, P2302, DOI 10.1056/NEJMp2024046
   Farmer EMZ, 2003, PSYCHIATR SERV, V54, P60, DOI 10.1176/appi.ps.54.1.60
   Fernandes B, 2020, REV PSICOL CLIN NINO, V7, P59, DOI 10.21134/rpcna.2020.mon.2056
   Gaind K.S., 2020, WORLD SOCIAL PSYCHIA, V2, P106, DOI [10.4103/WSP.WSP_45_20, DOI 10.4103/WSP.WSP_45_20]
   Golberstein E, 2020, JAMA PEDIATR, V174, P819, DOI 10.1001/jamapediatrics.2020.1456
   Government of Canada, COR DIS COVID 19 OUT
   Government of Canada, EI REG BEN APPL
   Government of Canada, CAN EM REP BEN CERB
   Government of Ontario, REP ONT PROV EM MARC
   Government of Ontario, GUID REOP ONT SCH
   Government of Ontario, HLTH SAF TOP PRIOR S
   Graham-Harrison E., 2020, GUARDIAN 0328
   Hamza CA, 2012, CLIN PSYCHOL REV, V32, P482, DOI 10.1016/j.cpr.2012.05.003
   Hirdes JP, 2020, FRONT PSYCHIATRY, V10, DOI 10.3389/fpsyt.2019.00926
   Isumi A, 2020, CHILD ABUSE NEGLECT, V110, DOI 10.1016/j.chiabu.2020.104680
   Klassen JA, 2018, J RES ADOLESCENCE, V28, P342, DOI 10.1111/jora.12333
   Lau C, 2021, CLIN CHILD PSYCHOL P, V26, P295, DOI 10.1177/1359104520963143
   Lau C, 2019, PSYCHIAT RES, V278, P235, DOI 10.1016/j.psychres.2019.06.013
   Lau C, 2018, CHILD PSYCHIAT HUM D, V49, P279, DOI 10.1007/s10578-017-0751-y
   Li YX, 2021, CHILD YOUTH CARE FOR, V50, P611, DOI 10.1007/s10566-020-09592-z
   Loades ME, 2020, J AM ACAD CHILD PSY, V59, P1218, DOI 10.1016/j.jaac.2020.05.009
   Ludvigsson JF, 2020, ACTA PAEDIATR, V109, P1088, DOI 10.1111/apa.15270
   Magson NR, 2021, J YOUTH ADOLESCENCE, V50, P44, DOI 10.1007/s10964-020-01332-9
   Marshall C, 2020, CHILD ABUSE NEGLECT, V106, DOI 10.1016/j.chiabu.2020.104464
   Masarik AS, 2017, CURR OPIN PSYCHOL, V13, P85, DOI 10.1016/j.copsyc.2016.05.008
   Moldavsky M, 2013, CHILD ADOL MENT H-UK, V18, P18, DOI 10.1111/j.1475-3588.2012.00653.x
   Moreno C, 2020, LANCET PSYCHIAT, V7, P813, DOI 10.1016/S2215-0366(20)30307-2
   Morrissette M, 2021, J AM ACAD CHILD PSY, V60, P6, DOI 10.1016/j.jaac.2020.08.436
   Nasser S., 2021, FORD ANNOUNCES NEW R
   Ougrin D, 2020, CHILD ADOL MENT H-UK, V25, P171, DOI 10.1111/camh.12411
   Phillips CD, 2015, HEALTH SERV INSIGHTS, V8, P17, DOI 10.4137/HSI.S30775
   Phillips CD, 2012, BMC HEALTH SERV RES, V12, DOI 10.1186/1472-6963-12-19
   Pignon B, 2020, PSYCHIAT CLIN NEUROS, V74, P557, DOI 10.1111/pcn.13104
   Prime H, 2020, AM PSYCHOL, V75, P631, DOI 10.1037/amp0000660
   Qi M, 2020, J ADOLESCENT HEALTH, V67, P514, DOI 10.1016/j.jadohealth.2020.07.001
   Renjan V, 2020, CHILD ADOL MENT H-UK, V25, P260, DOI 10.1111/camh.12426
   Rodriguez-Ayllon M, 2019, SPORTS MED, V49, P1383, DOI 10.1007/s40279-019-01099-5
   Rones M, 2000, Clin Child Fam Psychol Rev, V3, P223, DOI 10.1023/A:1026425104386
   Sama BK, 2021, CHILD CARE HLTH DEV, V47, P128, DOI 10.1111/cch.12816
   Sayal K, 2006, SOC PSYCH PSYCH EPID, V41, P806, DOI 10.1007/s00127-006-0100-0
   School-Based Mental Health and Substance Abuse Consortium, 2013, SCH BASED MENTAL HLT
   Shapiro LAS, 2014, CLIN CHILD FAM PSYCH, V17, P1, DOI 10.1007/s10567-013-0135-1
   Sheridan DC, 2021, ACTA PAEDIATR, V110, P598, DOI 10.1111/apa.15537
   Statistics Canada, 2017, CENS PROF AG SEX TYP
   Statistics Canada, 2020, COMMUNITY SAFETY CRI
   Statistics Canada, 2020, COVID 19 CAN SIX MON
   Stewart S., 2020, INT J CHILD ADOLESCE, V7, P108, DOI [10.7202/1072592ar, DOI 10.7202/1072592AR]
   Stewart SL, 2020, BMC PSYCHIATRY, V20, DOI 10.1186/s12888-020-02785-9
   Stewart S.L., 2015, SERIOUS VIOLENT YOUN, P355
   Stewart S.L., 2015, INTERRAI CHILD YOUTH
   Stewart S.L., 2017, INTERRAI CHILD YOUTH
   Stewart SL, 2021, CHILD ABUSE NEGLECT, V114, DOI 10.1016/j.chiabu.2021.104956
   Stewart SL, 2020, CHILD PSYCHIAT HUM D, V51, P769, DOI 10.1007/s10578-020-01003-7
   Stewart SL, 2020, DEV NEUROREHABIL, V23, P526, DOI 10.1080/17518423.2019.1698070
   Stewart SL, 2019, HEALTH SERV INSIGHTS, V12, DOI 10.1177/1178632919827930
   Treves-Kagan S, 2022, J FAM VIOLENCE, V37, P1, DOI 10.1007/s10896-020-00218-5
   Tromans S, 2020, BJPSYCH OPEN, V6, DOI 10.1192/bjo.2020.104
   United Nations Educational Scientific and Cultural Organization, 2020, COVID 19 HOW UNESCO
   van Gelder N, 2020, ECLINICALMEDICINE, V21, DOI 10.1016/j.eclinm.2020.100348
   Wade M, 2020, PSYCHIAT RES, V290, DOI 10.1016/j.psychres.2020.113143
   Women's Shelters Canada, 2020, IMPACT COVID 19 VAW
   Zhang L, 2020, JAMA NETW OPEN, V3, DOI 10.1001/jamanetworkopen.2020.21482
NR 75
TC 5
Z9 5
U1 8
U2 8
PU AMER PSYCHOLOGICAL ASSOC
PI WASHINGTON
PA 750 FIRST ST NE, WASHINGTON, DC 20002-4242 USA
EI 1085-9373
J9 TRAUMATOLOGY
JI Traumatology
PD SEP
PY 2022
VL 28
IS 3
BP 311
EP 324
DI 10.1037/trm0000345
EA SEP 2021
PG 14
WC Psychology, Clinical; Psychiatry; Psychology, Multidisciplinary
WE Emerging Sources Citation Index (ESCI)
SC Psychology; Psychiatry
GA 4X2HH
UT WOS:000809840500001
DA 2022-11-04
ER

PT J
AU Vandoni, M
   Pellino, VC
   Gatti, A
   Lucini, D
   Mannarino, S
   Larizza, C
   Rossi, V
   Tranfaglia, V
   Pirazzi, A
   Biino, V
   Zuccotti, G
   Calcaterra, V
AF Vandoni, Matteo
   Pellino, Vittoria Carnevale
   Gatti, Alessandro
   Lucini, Daniela
   Mannarino, Savina
   Larizza, Cristiana
   Rossi, Virginia
   Tranfaglia, Valeria
   Pirazzi, Agnese
   Biino, Valentina
   Zuccotti, Gianvincenzo
   Calcaterra, Valeria
TI Effects of an Online Supervised Exercise Training in Children with
   Obesity during the COVID-19 Pandemic
SO INTERNATIONAL JOURNAL OF ENVIRONMENTAL RESEARCH AND PUBLIC HEALTH
LA English
DT Article
DE online exercise; physical fitness; childhood obesity; childhood exercise
   intervention
ID PHYSICAL-FITNESS; CARDIORESPIRATORY FITNESS; BODY-COMPOSITION; METABOLIC
   SYNDROME; PUBERTAL CHANGES; HEALTH OUTCOMES; RISK-FACTORS; LIFE-STYLE;
   ADOLESCENTS; RELIABILITY
AB COVID-19 restrictions have dramatically reduced the active lifestyle and physical activity (PA) levels in the whole population, a situation that can contribute to weight gain and to develop obesity. To improve physical fitness (PF) in children with obesity during COVID-19 restrictions, sport specialists started to deliver physical training through tele-exercise. For these reasons, the aim of this study was to evaluate the effects of a 12-week online supervised training program in children with obesity on different PF components and PA levels. We enrolled a total of 40 Caucasian children (9 F/31 M; aged 11 +/- 1.9 years) with obesity. The data collection consisted of a series of anthropometric measures, the PAQ-C questionnaire, and PF tests, valid and reliable tools to assess PF in children. We used a Wilcoxon's t-test and a Student's t-test, as appropriate, to assess the differences before and after the training protocol. A total of 37 patients completed the training protocol and were considered in the analysis. Our results show an improvement in all the PF tests, a reduction in the BMI z-score, the waist circumference, and in the waist-to-height ratio, and an increased PA level. In conclusion, the results of our study show that an online supervised training program is effective to promote PA, improving PF and reducing the BMI z-score in children with obesity.
C1 [Vandoni, Matteo; Pellino, Vittoria Carnevale; Gatti, Alessandro; Pirazzi, Agnese] Univ Pavia, Dept Publ Hlth Expt Med & Forens Sci, Lab Adapted Motor Act LAMA, I-27100 Pavia, Italy.
   [Pellino, Vittoria Carnevale; Calcaterra, Valeria] Univ Roma Tor Vergata, Dept Ind Engn, I-00133 Rome, Italy.
   [Lucini, Daniela] Univ Milan, BIOMETRA Dept, I-20129 Milan, Italy.
   [Lucini, Daniela] Ist Auxol Italiano IRCCS, Exercise Med Unit, I-20135 Milan, Italy.
   [Mannarino, Savina; Rossi, Virginia; Tranfaglia, Valeria; Zuccotti, Gianvincenzo] Vittore Buzzi Childrens Hosp, Pediat Dept, I-20154 Milan, Italy.
   [Larizza, Cristiana] Univ Pavia, Dept Elect Comp & Biomed Engn, I-27100 Pavia, Italy.
   [Biino, Valentina] Univ Verona, Dept Human Sci, I-37129 Verona, Italy.
   [Biino, Valentina] Univ Verona, Sch Univ Med & Surg, I-37129 Verona, Italy.
   [Zuccotti, Gianvincenzo] Univ Milan, Dept Biomed & Clin Sci, I-20157 Milan, Italy.
   [Calcaterra, Valeria] Univ Pavia, Dept Internal Med, I-27100 Pavia, Italy.
RP Vandoni, M (通讯作者)，Univ Pavia, Dept Publ Hlth Expt Med & Forens Sci, Lab Adapted Motor Act LAMA, I-27100 Pavia, Italy.
EM matteo.vandoni@unipv.it; vittoria.carnevalepellino@unipv.it;
   alessandro.gatti08@universitadipavia.it; daniela.lucini@unimi.it;
   savina.mannarino57@gmail.com; cristiana.larizza@unipv.it;
   virginia.rossi@unimi.it; valeria.tranfaglia@unimi.it;
   agnese.pirazzi01@universitadipavia.it; valentina.biino@univr.it;
   gianvincenzo.zuccotti@unimi.it; valeria.calcaterra@unipv.it
RI lucini, daniela/ABD-7517-2021; GATTI, ALESSANDRO/GSE-4056-2022; Biino,
   Valentina/GYD-6947-2022; Zuccotti, Gianvincenzo/H-8572-2017
OI lucini, daniela/0000-0003-4845-8988; GATTI,
   ALESSANDRO/0000-0001-6628-7938; Pirazzi, Agnese/0000-0001-6094-1003;
   Biino, Valentina/0000-0002-3974-0730; Rossi,
   Virginia/0000-0001-8363-9210; vandoni, matteo/0000-0002-3405-9364;
   CALCATERRA, VALERIA/0000-0002-2137-5974; Zuccotti,
   Gianvincenzo/0000-0002-2795-9874
CR Amato A, 2010, INT J OBESITY, V34, P1772, DOI 10.1038/ijo.2010.204
   Antwi Flora, 2012, JBI Libr Syst Rev, V10, P1
   Arpesella M, 2008, EPIDEMIOL BIOSTAT PU, V5, P12
   Ashwell M, 2012, OBES REV, V13, P275, DOI 10.1111/j.1467-789X.2011.00952.x
   Bakker EA, 2018, CURR OPIN CARDIOL, V33, P394, DOI 10.1097/HCO.0000000000000526
   Benitez-Porres J, 2016, NUTR HOSP, V33, P1036, DOI 10.20960/nh.564
   Benitez-Porres J, 2016, J SCHOOL HEALTH, V86, P677, DOI 10.1111/josh.12418
   Bethea TC, 2012, GAMES HEALTH J, V1, P29, DOI 10.1089/g4h.2011.0005
   Bull FC, 2020, BRIT J SPORT MED, V54, P1451, DOI 10.1136/bjsports-2020-102955
   Calcaterra V, 2008, CLIN ENDOCRINOL, V68, P868, DOI 10.1111/j.1365-2265.2007.03115.x
   Calcaterra V, 2013, INT J CARDIOL, V168, P1614, DOI 10.1016/j.ijcard.2013.01.024
   Calcaterra V, 2022, INT J ENV RES PUB HE, V19, DOI 10.3390/ijerph19095046
   Calcaterra V, 2021, NUTRIENTS, V13, DOI 10.3390/nu13113689
   Calcaterra V, 2021, J CLIN TRANSL ENDOCR, V25, DOI 10.1016/j.jcte.2021.100261
   Calcaterra V, 2018, DIABETOL METAB SYNDR, V10, DOI 10.1186/s13098-018-0355-0
   Calcaterra V, 2017, J PEDIATR ENDOCR MET, V30, P1257, DOI [10.1515/jpem-017-0239, 10.1515/jpem-2017-0239]
   Cao M, 2022, BMC PEDIATR, V22, DOI 10.1186/s12887-021-03079-z
   Fuentes GC, 2018, EUR J PUBLIC HEALTH, V28, P944, DOI 10.1093/eurpub/cky030
   Pellino VC, 2020, APPL SCI-BASEL, V10, DOI 10.3390/app10186430
   Crapo RO, 2002, AM J RESP CRIT CARE, V166, P111, DOI 10.1164/rccm.166/1/111
   Dallolio L, 2022, BMC PUBLIC HEALTH, V22, DOI 10.1186/s12889-021-12483-0
   Dot G, 2021, J CLIN MED, V10, DOI 10.3390/jcm10225303
   Elagizi A, 2020, CURR OBES REP, V9, P571, DOI 10.1007/s13679-020-00403-z
   Engin A, 2017, ADV EXP MED BIOL, V960, P1, DOI 10.1007/978-3-319-48382-5_1
   Fernandez-Santos JR, 2015, J STRENGTH COND RES, V29, P2277, DOI 10.1519/JSC.0000000000000864
   Garcia-Hermoso A, 2018, BRIT J SPORT MED, V52, P161, DOI 10.1136/bjsports-2016-096605
   Gatti A, 2022, EUR J INVEST HEALTH, V12, P655, DOI 10.3390/ejihpe12060049
   Gupta S, 2011, CIRCULATION, V123, P1377, DOI 10.1161/CIRCULATIONAHA.110.003236
   Guthold R, 2020, LANCET CHILD ADOLESC, V4, P23, DOI 10.1016/S2352-4642(19)30323-2
   HARDY CJ, 1989, J SPORT EXERCISE PSY, V11, P304, DOI 10.1123/jsep.11.3.304
   Holland AE, 2014, EUR RESPIR J, V44, P1428, DOI 10.1183/09031936.00150314
   Kirk S, 2005, OBES RES, V13, P876, DOI 10.1038/oby.2005.101
   Kodama S, 2009, JAMA-J AM MED ASSOC, V301, P2024, DOI 10.1001/jama.2009.681
   Kokkinos P, 2010, CIRCULATION, V122, P790, DOI 10.1161/CIRCULATIONAHA.110.938852
   Kolsgaard MLP, 2011, BMC PEDIATR, V11, DOI 10.1186/1471-2431-11-47
   Lamb K.L., 2002, PEDIATR EXERC SCI, V7, P407
   Lee KJ, 2021, INT J ENV RES PUB HE, V18, DOI 10.3390/ijerph181910305
   Li AM, 2005, EUR RESPIR J, V25, P1057, DOI 10.1183/09031936.05.00134904
   Lovecchio N, 2019, J SPORT MED PHYS FIT, V59, P1389, DOI 10.23736/S0022-4707.18.08926-0
   Lovecchio N, 2019, J SPORT MED PHYS FIT, V59, P298, DOI 10.23736/S0022-4707.18.08271-3
   MacDonncha C, 1999, ADAPT PHYS ACT Q, V16, P86
   MARSHALL WA, 1969, ARCH DIS CHILD, V44, P291, DOI 10.1136/adc.44.235.291
   MARSHALL WA, 1970, ARCH DIS CHILD, V45, P13, DOI 10.1136/adc.45.239.13
   Mei ZG, 2007, B WORLD HEALTH ORGAN, V85, P441, DOI 10.2471/BLT.06.034421
   Melo LC, 2014, EINSTEIN-SAO PAULO, V12, P120, DOI 10.1590/S1679-45082014RW2691
   Molina-Garcia P, 2020, J STRENGTH COND RES, V34, P2146, DOI 10.1519/JSC.0000000000003655
   Muros JJ, 2017, J PEDIAT-BRAZIL, V93, P406, DOI 10.1016/j.jped.2016.10.005
   Natalucci V, 2020, FRONT PUBLIC HEALTH, V8, DOI 10.3389/fpubh.2020.602020
   Nemet D, 2005, PEDIATRICS, V115, DOI 10.1542/peds.2004-2172
   Olson KL, 2020, OBESITY, V28, P1902, DOI 10.1002/oby.22942
   Ortega FB, 2008, INT J OBESITY, V32, P1, DOI 10.1038/sj.ijo.0803774
   Ortega FB, 2016, CIRC RES, V118, P1752, DOI 10.1161/CIRCRESAHA.115.306883
   Pancar Z., 2017, EUR J PHYS ED SPORT, V3, P11
   Pienaar AE, 2013, J SPORT MED PHYS FIT, V53, P415
   Reinehr T, 2016, J CLIN ENDOCR METAB, V101, P3171, DOI 10.1210/jc.2016-1885
   Robinson E, 2021, APPETITE, V156, DOI 10.1016/j.appet.2020.104853
   Romero-Perez EM, 2020, INT J ENV RES PUB HE, V17, DOI 10.3390/ijerph17134655
   Ruiz JR, 2011, BRIT J SPORT MED, V45, P518, DOI 10.1136/bjsm.2010.075341
   Saltiel AR, 2017, J CLIN INVEST, V127, P1, DOI [10.1172/JCI92035, 10.1172/jci92035]
   Schwingshandl J, 1999, ARCH DIS CHILD, V81, P426, DOI 10.1136/adc.81.5.426
   Shih KC, 2018, BMC PEDIATR, V18, DOI 10.1186/s12887-018-1025-y
   Skowronski W, 2009, ADAPT PHYS ACT Q, V26, P54, DOI 10.1123/apaq.26.1.54
   Son WM, 2017, CLIN EXP HYPERTENS, V39, P546, DOI 10.1080/10641963.2017.1288742
   Sport C. of E.C. for the D. of EUROFIT, 1983, HDB EUROFIT TESTS PH
   Tan SJ, 2017, PEDIATR EXERC SCI, V29, P245, DOI 10.1123/pes.2016-0107
   Tarp J, 2019, DIABETOLOGIA, V62, P1129, DOI 10.1007/s00125-019-4867-4
   Tomkinson G.R., 2008, PAEDIAT EXERCISE SCI, P109, DOI [10.1093/med/9780199232482.003.0009, DOI 10.1093/MED/9780199232482.003.0009]
   Tornaghi M, 2021, J SPORT MED PHYS FIT, V61, P971, DOI 10.23736/S0022-4707.20.11600-1
   Valerio G, 2018, ITAL J PEDIATR, V44, DOI 10.1186/s13052-018-0525-6
   Vandoni M, 2021, NUTRIENTS, V13, DOI 10.3390/nu13124459
   Vandoni M, 2021, CHILDREN-BASEL, V8, DOI 10.3390/children8090762
   Vandoni M, 2021, CHILDREN-BASEL, V8, DOI 10.3390/children8060476
   Vandoni M, 2018, PLOS ONE, V13, DOI 10.1371/journal.pone.0205792
   Wagner B, 2019, WIEN KLIN WOCHENSCHR, V131, P558, DOI 10.1007/s00508-019-01548-1
   Whitaker RC, 1997, NEW ENGL J MED, V337, P869, DOI 10.1056/NEJM199709253371301
   WHO (World Health Organization), 2021, OB OV
   Wijga AH, 2010, BMC PUBLIC HEALTH, V10, DOI 10.1186/1471-2458-10-184
   Wrann CD, 2013, CELL METAB, V18, P649, DOI 10.1016/j.cmet.2013.09.008
   Wu XY, 2017, PLOS ONE, V12, DOI 10.1371/journal.pone.0187668
NR 79
TC 1
Z9 1
U1 1
U2 1
PU MDPI
PI BASEL
PA ST ALBAN-ANLAGE 66, CH-4052 BASEL, SWITZERLAND
EI 1660-4601
J9 INT J ENV RES PUB HE
JI Int. J. Environ. Res. Public Health
PD AUG
PY 2022
VL 19
IS 15
AR 9421
DI 10.3390/ijerph19159421
PG 11
WC Environmental Sciences; Public, Environmental & Occupational Health
WE Science Citation Index Expanded (SCI-EXPANDED); Social Science Citation Index (SSCI)
SC Environmental Sciences & Ecology; Public, Environmental & Occupational
   Health
GA 3R5NR
UT WOS:000838959700001
PM 35954777
OA gold, Green Published
DA 2022-11-04
ER

PT J
AU Yew, JM
   Kueh, YC
   Norsa'adah, B
   Leong, FW
   Tang, HY
   Kuan, G
AF Yew, Jing Mun
   Kueh, Yee Cheng
   Norsa'adah, Bachok
   Leong, Foo Weng
   Tang, Heen Yeong
   Kuan, Garry
TI A Path Model of the Relationship between Mood, Exercise Behavior,
   Coping, and Mental Health among Malaysians during the COVID-19 Pandemic
SO INTERNATIONAL JOURNAL OF ENVIRONMENTAL RESEARCH AND PUBLIC HEALTH
LA English
DT Article
DE COVID-19; structural equation modelling; psychology; stress; depression;
   anxiety
ID PHYSICAL-ACTIVITY; VALIDITY; STRESS; ADOLESCENTS; DEPRESSION; ANXIETY;
   STATES; SCALE
AB The purpose of this study was to examine the relationship between the mood, physical activity, coping, and mental health of Malaysians during the COVID-19 pandemic. A cross-sectional study was conducted via an online survey, with self-administered questionnaires. The respondents were recruited using snowball sampling techniques. The Brunel Mood Scale (BRUMS), the Exercise Regulations in Exercise-3 (BREQ-3), the Brief Coping Orientation of Problem Experienced (Brief COPE), and the Depression, Anxiety, and Stress Scale (DASS-21) were used. A path analysis was conducted on the data. A total of 842 people participated in the survey. The mean age of participants was 22 years (interquartile range = 6) and 24.0% were male. The final path model fitted the data well, with a comparative fit index of 0.998, a Tucker-Lewis index of 0.988, a standardized root mean square residual of 0.001, and a root mean square error of approximation of 0.072. In this study, there were significant path relationships between mood, exercise behavior, coping, and mental health. Additionally, it was demonstrated that the variables of mood, exercise behavior, and coping have both direct and indirect effects on mental health. The results also suggested that utilizing appropriate coping skills, exercise behavior, and positive mood can directly lower levels of depression, anxiety and stress, and that appropriate coping skills and positive mood can directly affect exercise behavior.
C1 [Yew, Jing Mun; Kueh, Yee Cheng; Norsa'adah, Bachok] Univ Sains Malaysia, Sch Med Sci, Biostat & Res Methodol Unit, Kubang Kerian 16150, Kelantan, Malaysia.
   [Leong, Foo Weng] Dept Psychiat, RCSI UCD Malaysia Campus 4,Jalan Sepoy Lines, Georgetown 10450, Malaysia.
   [Tang, Heen Yeong] Access Hitech Automat Sdn Bhd, Batu Maung 11960, Penang, Malaysia.
   [Kuan, Garry] Univ Sains Malaysia, Sch Hlth Sci, Exercise & Sports Sci Programme, Kubang Kerian 16150, Kelantan, Malaysia.
RP Kueh, YC (通讯作者)，Univ Sains Malaysia, Sch Med Sci, Biostat & Res Methodol Unit, Kubang Kerian 16150, Kelantan, Malaysia.; Kuan, G (通讯作者)，Univ Sains Malaysia, Sch Hlth Sci, Exercise & Sports Sci Programme, Kubang Kerian 16150, Kelantan, Malaysia.
EM daphneyew0930@gmail.com; yckueh@usm.my; norsaadah@usm.my;
   lamblfw@gmail.com; hytang@accesshitech.com; garry@usm.my
RI Kuan, Garry/H-4450-2016; Kueh, Yee Cheng/N-3991-2015; norsaadah,
   bachok/E-4550-2012
OI Kuan, Garry/0000-0003-1103-3871; Kueh, Yee Cheng/0000-0003-2125-7297;
   norsaadah, bachok/0000-0003-4309-5452
FU Ministry of Higher Education, Malaysia [FRGS/1/2020/SKK06/USM/03/13]
FX This research was supported by the Ministry of Higher Education,
   Malaysia, for the Fundamental Research Grant Scheme (FRGS), with the
   project code: FRGS/1/2020/SKK06/USM/03/13.
CR Agha S, 2021, Ethics Med Public Health, V16, P100605, DOI 10.1016/j.jemep.2020.100605
   Aghababa A, 2021, FRONT PSYCHOL, V12, DOI 10.3389/fpsyg.2021.641895
   Akin A, 2007, KURAM UYGULAMA EGI, V7, P241
   Albrecht JN, 2022, JAMA NETW OPEN, V5, DOI 10.1001/jamanetworkopen.2021.42100
   Annesi JJ, 2010, BIOPSYCHOSOC MED, V4, DOI 10.1186/1751-0759-4-10
   [Anonymous], INTRINSIC MOTIVATION
   Asmundson GJG, 2021, J ANXIETY DISORD, V78, DOI 10.1016/j.janxdis.2021.102368
   Benzing V, 2021, INT J ENV RES PUB HE, V18, DOI 10.3390/ijerph182212015
   Blevins CE, 2017, MENT HEALTH PHYS ACT, V13, P137, DOI 10.1016/j.mhpa.2017.09.009
   Carver CS, 1997, INT J BEHAV MED, V4, P92, DOI 10.1207/s15327558ijbm0401_6
   Chai S, 2018, THESIS U SAINS MALAY
   Charles NE, 2021, PSYCHIAT RES, V296, DOI 10.1016/j.psychres.2021.113706
   Chirico A, 2015, PEERJ, V3, DOI 10.7717/peerj.1107
   Dawson DL, 2020, J CONTEXT BEHAV SCI, V17, P126, DOI 10.1016/j.jcbs.2020.07.010
   Ding K, 2021, INT J ENV RES PUB HE, V18, DOI 10.3390/ijerph18137056
   Ding KL, 2021, INT J ENV RES PUB HE, V18, DOI 10.3390/ijerph18052686
   Dulmus C.N., 2003, BRIEF TREATMENT CRIS, V3, P27, DOI [10.1093/brief-treatment/mhg008, DOI 10.1093/BRIEF-TREATMENT/MHG008]
   Friedler B, 2015, ACTA NEUROPATHOL, V129, P493, DOI 10.1007/s00401-014-1377-9
   Garcia FE, 2018, PSICOL-REFLEX CRIT, V31, DOI 10.1186/s41155-018-0102-3
   Gutin B, 2005, AM J CLIN NUTR, V81, P746, DOI 10.1093/ajcn/81.4.746
   HUREMOVIC D, 2019, PSYCHIAT PANDEMICS, P85, DOI DOI 10.1007/978-3-030-15346-5_8
   Khanzada FJ, 2015, JCPSP-J COLL PHYSICI, V25, P546, DOI 07.2015/JCPSP.546548
   Kim JongHo, 2014, Health, V6, P2570
   Kline R. B., 2011, PRINCIPLES PRACTICE
   Lan MF, 2012, J SPORT SCI MED, V11, P131
   Li ML, 2015, PSYCHIAT DANUB, V27, P413
   Ma CH, 2021, SCI PROGRESS-UK, V104, DOI 10.1177/00368504211000889
   MacIntyre PD, 2020, SYSTEM, V94, DOI 10.1016/j.system.2020.102352
   Miller KJ, 2019, FRONT PSYCHOL, V10, DOI 10.3389/fpsyg.2019.02145
   Muhamad AS, 2020, MALAYS J MED SCI, V27, P87, DOI 10.21315/mjms2020.27.1.9
   Muthen L., 2018, MPLUS USERS GUIDE VE, DOI DOI 10.1089/apc.2010.0020
   Ogden J, 1997, PSYCHOL HEALTH, V12, P289, DOI 10.1080/08870449708407406
   Prime Minister's Office of Malaysia, 2020, RESTR MOV ORD
   Psederska E., 2021, PSYARXIC, V1, P20
   Quartiroli A, 2018, FRONT PSYCHOL, V9, DOI 10.3389/fpsyg.2018.01949
   RAGLIN JS, 1990, SPORTS MED, V9, P323, DOI 10.2165/00007256-199009060-00001
   Rusli B N, 2017, Med J Malaysia, V72, P264
   Santiago CD, 2016, J COMMUNITY PSYCHOL, V44, P872, DOI 10.1002/jcop.21814
   Tatham R., 2010, MULTIVARIATE DATA AN
   Terry PC, 1999, J SPORT SCI, V17, P861, DOI 10.1080/026404199365425
   Terry PC, 2003, PSYCHOL SPORT EXERC, V4, P125, DOI 10.1016/S1469-0292(01)00035-8
   Terry PC, 2020, FRONT PSYCHOL, V11, DOI 10.3389/fpsyg.2020.589598
   Vancampfort D, 2012, DISABIL REHABIL, V34, P1, DOI 10.3109/09638288.2011.587090
   Vaughan RS, 2020, FRONT PSYCHOL, V11, DOI 10.3389/fpsyg.2020.590559
   Wang J, 2019, STRUCTURAL EQUATION, V2nd
   Wildman WJ, 2020, RELIG BRAIN BEHAV, V10, P115, DOI 10.1080/2153599X.2020.1749339
   Wilson PM, 2006, J APPL BIOBEHAV RES, V11, P79, DOI 10.1111/j.1751-9861.2006.tb00021.x
   World Health Organization (WHO), DIR GEN REM MED BRIE
   Yan LL, 2021, J ANXIETY DISORD, V77, DOI 10.1016/j.janxdis.2020.102328
   Yusoff MSB, 2011, INT MED J, V18, P29
   Zhu N, 2020, NEW ENGL J MED, V382, P727, DOI 10.1056/NEJMoa2001017
NR 51
TC 0
Z9 0
U1 4
U2 4
PU MDPI
PI BASEL
PA ST ALBAN-ANLAGE 66, CH-4052 BASEL, SWITZERLAND
EI 1660-4601
J9 INT J ENV RES PUB HE
JI Int. J. Environ. Res. Public Health
PD MAY
PY 2022
VL 19
IS 10
AR 5939
DI 10.3390/ijerph19105939
PG 13
WC Environmental Sciences; Public, Environmental & Occupational Health
WE Science Citation Index Expanded (SCI-EXPANDED); Social Science Citation Index (SSCI)
SC Environmental Sciences & Ecology; Public, Environmental & Occupational
   Health
GA 1P3TL
UT WOS:000801935300001
PM 35627485
OA gold, Green Published
DA 2022-11-04
ER

PT J
AU Bernardo, ABI
   Mendoza, NB
AF Bernardo, Allan B. I.
   Mendoza, Norman B.
TI Measuring hope during the COVID-19 outbreak in the Philippines:
   development and validation of the state locus-of-Hope scale short form
   in Filipino
SO CURRENT PSYCHOLOGY
LA English
DT Article
DE Hope theory; Locus-of-hope; State hope; COVID-19; Anxiety; Philippines
ID LIFE SATISFACTION; SELF-ESTEEM; DEPRESSIVE SYMPTOMS; MEDIATING ROLES;
   VERSION; ADOLESCENTS; ANXIETY; CONTEXT; CHINESE; MODELS
AB Various adaptations of the Dispositional Hope Scale have been validated and used for specific research and applied purposes. The Locus-of-Hope Scale was developed as a cultural adaptation that measures internal and external aspects of agency related to goal-pursuit that are typical in collectivist cultures. The scale has been used to account for variations in well-being-related factors in collectivist societies but still assumes that hope-related thoughts are dispositional. A State Locus-of-Hope Scale was developed to assess hope-related thinking concerning ongoing events and experience during the COVID-19 outbreak in the Philippines in March 2020. The 16-item scale in Filipino was adapted from a short version of Locus-of-Hope Scale. Using data from 3128 respondents, confirmatory factor analysis indicated a good fit between the four-factor model (compared to one-factor and two-factor models), supporting the scale's structural validity. There was also good evidence for the subscales' convergent and discriminant validity. Preliminary evidence for construct criterion validity was demonstrated by examining associations with well-being and anxiety. The results indicate the viability of the State Locus-of-Hope scale for assessing temporal hope-related thoughts that can inform efforts to understand how individuals engage in goal-related processes and maintain well-being in specific personal and social situations.
C1 [Bernardo, Allan B. I.] De La Salle Univ, Psychol Dept, 2401 Taft Ave, Manila 1004, Philippines.
   [Mendoza, Norman B.] Educ Univ Hong Kong, Dept Curriculum & Instruct, Hong Kong, Peoples R China.
RP Bernardo, ABI (通讯作者)，De La Salle Univ, Psychol Dept, 2401 Taft Ave, Manila 1004, Philippines.
EM allan.bernardo@dlsu.edu.ph
RI Mendoza, Norman/ABC-4666-2021; Bernardo, Allan B. I./M-4613-2016
OI Mendoza, Norman/0000-0003-0344-0709; Bernardo, Allan B.
   I./0000-0003-3938-266X
CR Adelabu DH, 2008, URBAN EDUC, V43, P347, DOI 10.1177/0042085907311806
   Arnau RC, 2007, J PERS, V75, P43, DOI 10.1111/j.1467-6494.2006.00432.x
   Berendes D, 2010, J PAIN SYMPTOM MANAG, V40, P174, DOI 10.1016/j.jpainsymman.2010.01.014
   Bernardo A.B.I., 2018, PHILIPPINE J PSYCHOL, V51, P33, DOI [https://ifbic1b13095ec5284139sxb6oo5q69pxw6ccffiac.eds.tju.edu.cn/10.31710/pjp/0051.01.03, 10.31710/pjp/0051.01.03, DOI 10.31710/PJP/0051.01.03]
   Bernardo ABI, 2018, ACCION PSICOL, V15, P69, DOI 10.5944/ap.15.2.23456
   Bernardo ABI, 2017, INT J ADV COUNS, V39, P360, DOI 10.1007/s10447-017-9303-1
   Bernardo ABI, 2018, PSYCHOL SCHOOLS, V55, P908, DOI 10.1002/pits.22155
   Bernardo ABI, 2017, CURR PSYCHOL, V36, P66, DOI 10.1007/s12144-015-9385-z
   Bernardo ABI, 2017, PERS INDIV DIFFER, V106, P253, DOI 10.1016/j.paid.2016.10.059
   Bernardo ABI, 2016, ASIA-PAC EDUC RES, V25, P367, DOI 10.1007/s40299-015-0249-y
   Bernardo ABI, 2015, CHILD INDIC RES, V8, P699, DOI 10.1007/s12187-014-9254-6
   Bernardo ABI, 2014, SOC INDIC RES, V119, P1649, DOI 10.1007/s11205-013-0573-7
   Bernardo ABI, 2010, PERS INDIV DIFFER, V49, P944, DOI 10.1016/j.paid.2010.07.036
   Bryce CI, 2020, PSYCHOL SCHOOLS, V57, P171, DOI 10.1002/pits.22311
   Cheavens JS, 2005, INTERDISCIPLINARY PERSPECTIVES ON HOPE, P119
   Curry LA, 1997, J PERS SOC PSYCHOL, V73, P1257, DOI 10.1037/0022-3514.73.6.1257
   Datu JAD, 2017, PSYCHOL HEALTH MED, V22, P345, DOI 10.1080/13548506.2016.1164875
   Dixson DD, 2019, PSYCHOL SCHOOLS, V56, P1493, DOI 10.1002/pits.22299
   Du HF, 2015, PERS INDIV DIFFER, V83, P228, DOI 10.1016/j.paid.2015.04.026
   Du HF, 2013, PERS INDIV DIFFER, V54, P332, DOI 10.1016/j.paid.2012.09.015
   Eid M, 2004, SOC INDIC RES, V65, P245, DOI 10.1023/B:SOCI.0000003801.89195.bc
   Epstein J, 2015, J CLIN EPIDEMIOL, V68, P435, DOI 10.1016/j.jclinepi.2014.11.021
   Fukui S, 2011, PSYCHIATR REHABIL J, V34, P214, DOI 10.2975/34.3.2011.214.222
   Galiana L, 2015, SOC INDIC RES, V120, P297, DOI 10.1007/s11205-014-0582-1
   Gana K, 2013, ASSESSMENT, V20, P114, DOI 10.1177/1073191112468315
   Hair J., 1998, MULTIVARIATE DATA AN, V5th, DOI DOI 10.4324/9780429060274
   Hu LT, 1999, STRUCT EQU MODELING, V6, P1, DOI 10.1080/10705519909540118
   Jiang YQ, 2022, CURR PSYCHOL, V41, P935, DOI 10.1007/s12144-020-00624-4
   Jiang YQ, 2018, PERS INDIV DIFFER, V135, P137, DOI 10.1016/j.paid.2018.07.010
   Jin B, 2019, ASIAN J SOC PSYCHOL, V22, P18, DOI 10.1111/ajsp.12339
   Juntunen CL, 2006, J COUNS PSYCHOL, V53, P94, DOI 10.1037/0022-0167.53.1.94
   Keyes CLM, 2002, J HEALTH SOC BEHAV, V43, P207, DOI 10.2307/3090197
   Lucas R. I. G., 2018, ASIA PACIFIC SOCIAL, V17, P160
   Malhotra N.K., 2011, MARKETING RES APPL O, V6th
   Tomas JM, 2020, PSYCHOL SCHOOLS, V57, P191, DOI 10.1002/pits.22321
   Markus HR, 2003, NEBR SYM MOTIV, V49, P1
   Moreira CR, 2018, SPAN J PSYCHOL, V21, DOI 10.1017/sjp.2018.18
   Munoz RT, 2019, CHILD INDIC RES, V12, P1107, DOI 10.1007/s12187-018-9566-z
   Raats C, 2019, CHILD INDIC RES, V12, P733, DOI 10.1007/s12187-018-9549-0
   Snyder C.R., 1994, PSYCHOL HOPE
   SNYDER CR, 1991, J PERS SOC PSYCHOL, V60, P570, DOI 10.1037/0022-3514.60.4.570
   Snyder CR, 1996, J PERS SOC PSYCHOL, V70, P321, DOI 10.1037/0022-3514.70.2.321
   Spielberger CD., 1970, MANUAL STATE TRAIT A, DOI DOI 10.1002/9780470479216.CORPSY0943
   Spitzer RL, 2006, ARCH INTERN MED, V166, P1092, DOI 10.1001/archinte.166.10.1092
   StataCorp, 2015, STAT STAT SOFTW REL
   Sun QW, 2012, MEAS EVAL COUNS DEV, V45, P133, DOI 10.1177/0748175611429011
   TANAKA JS, 1987, CHILD DEV, V58, P134, DOI 10.2307/1130296
   Vernberg D, 2005, COGNITION EMOTION, V19, P601, DOI 10.1080/02699930441000256
   Vilaythong AP, 2003, HUMOR, V16, P79, DOI 10.1515/humr.2003.006
   Visser PL, 2013, STRESS HEALTH, V29, P82, DOI 10.1002/smi.2433
   Wagshul YD, 2019, SUICIDE LIFE-THREAT, V49, P1541, DOI 10.1111/sltb.12539
   You S, 2008, PSYCHOL SCHOOLS, V45, P446, DOI 10.1002/pits.20308
   Zhou X, 2019, CHILD INDIC RES, V12, P1781, DOI 10.1007/s12187-018-9610-z
NR 53
TC 16
Z9 16
U1 2
U2 6
PU SPRINGER
PI NEW YORK
PA ONE NEW YORK PLAZA, SUITE 4600, NEW YORK, NY, UNITED STATES
SN 1046-1310
EI 1936-4733
J9 CURR PSYCHOL
JI Curr. Psychol.
PD NOV
PY 2021
VL 40
IS 11
BP 5698
EP 5707
DI 10.1007/s12144-020-00887-x
EA JUN 2020
PG 10
WC Psychology, Multidisciplinary
WE Social Science Citation Index (SSCI)
SC Psychology
GA WY5SI
UT WOS:000543043900003
PM 32837128
OA Bronze, Green Published
DA 2022-11-04
ER

PT J
AU Korlat, S
   Kollmayer, M
   Holzer, J
   Luftenegger, M
   Pelikan, ER
   Schober, B
   Spiel, C
AF Korlat, Selma
   Kollmayer, Marlene
   Holzer, Julia
   Luftenegger, Marko
   Pelikan, Elisabeth Rosa
   Schober, Barbara
   Spiel, Christiane
TI Gender Differences in Digital Learning During COVID-19: Competence
   Beliefs, Intrinsic Value, Learning Engagement, and Perceived Teacher
   Support
SO FRONTIERS IN PSYCHOLOGY
LA English
DT Article
DE gender differences; gender role self-concept; digital learning;
   COVID-19; adolescents
ID COMPUTER SELF-EFFICACY; STUDENT ADJUSTMENT; SOCIAL SUPPORT; OCCUPATIONAL
   CHOICES; SCHOOL ENGAGEMENT; SEX-DIFFERENCES; CHILDRENS SELF;
   ACHIEVEMENT; PERCEPTIONS; GIRLS
AB The spread of the COVID-19 pandemic quickly necessitated digital learning, which bore challenges for all pupils but especially for groups disadvantaged in a virtual classroom. As some studies indicate persistent differences between boys and girls in use of technologies and related skills, the aim of this study was to investigate gender differences in the digital learning environment students faced in spring 2020. Previous studies investigating gender differences in digital learning largely used biological sex as the only indicator of gender. This study includes both biological sex and gender role self-concept in order to investigate the role of gender in different components of this stereotyped domain in a more differentiated way. A total of 19,190 Austrian secondary school students (61.9% girls, M-age = 14.55, SDage = 2.49, age range 10-21) participated in an online study in April 2020 and answered questions regarding their competence beliefs, intrinsic value, engagement, and perceived teacher support in digital learning during the pandemic-induced school closures. Results showed higher perceived teacher support, intrinsic value, and learning engagement among girls than boys, while no significant sex differences were found in competence beliefs regarding digital learning. Furthermore, our results indicated clear benefits of an androgynous gender role self-concept for all studied components of digital learning. Implications of the findings for theory and practice are discussed.
C1 [Korlat, Selma; Kollmayer, Marlene; Holzer, Julia; Luftenegger, Marko; Pelikan, Elisabeth Rosa; Schober, Barbara; Spiel, Christiane] Univ Vienna, Dept Dev & Educ Psychol, Vienna, Austria.
   [Luftenegger, Marko] Univ Vienna, Dept Teacher Educ, Ctr Teacher Educ, Vienna, Austria.
RP Korlat, S (通讯作者)，Univ Vienna, Dept Dev & Educ Psychol, Vienna, Austria.
EM selma.korlat@univie.ac.at
RI Pelikan, Elisabeth Rosa/AAA-1988-2022; Kollmayer, Marlene/J-8512-2018;
   Lüftenegger, Marko/K-8661-2013
OI Pelikan, Elisabeth Rosa/0000-0003-2317-9237; Kollmayer,
   Marlene/0000-0001-8239-5330; Lüftenegger, Marko/0000-0001-8112-976X;
   Holzer, Julia/0000-0002-0029-3291; Korlat, Selma/0000-0001-5719-5222
FU Vienna Science and Technology Fund (WWTF); City of Vienna [COV20-025];
   MEGA Bildungsstiftung
FX The present study has been funded by the Vienna Science and Technology
   Fund (WWTF), theMEGA Bildungsstiftung, and the City of Vienna through
   project COV20-025.
CR Ashong C.Y., 2012, MERLOT J ONLINE LEAR, V8, P98
   Athenstaedt U., 2002, PSYCHOL BEITR, V44, P585
   BEM SL, 1981, PSYCHOL REV, V88, P354, DOI 10.1037/0033-295X.88.4.354
   BEM SL, 1977, J CONSULT CLIN PSYCH, V45, P196, DOI 10.1037//0022-006X.45.2.196
   Bian L, 2017, SCIENCE, V355, P389, DOI 10.1126/science.aah6524
   Blakemore JEO, 2005, SEX ROLES, V53, P619, DOI 10.1007/s11199-005-7729-0
   Britner S.L., 2001, J WOMEN MINOR SCI EN, V7, P271, DOI 10.1615/JWomenMinorScienEng.v7.i4.10
   Broos A, 2005, CYBERPSYCHOL BEHAV, V8, P21, DOI 10.1089/cpb.2005.8.21
   Broos A, 2006, POETICS, V34, P306, DOI 10.1016/j.poetic.2006.05.002
   Carver LF, 2013, PLOS ONE, V8, DOI 10.1371/journal.pone.0076356
   Chalabaev A, 2009, J APPL SOC PSYCHOL, V39, P2469, DOI 10.1111/j.1559-1816.2009.00534.x
   Charles M, 2009, AM J SOCIOL, V114, P924, DOI 10.1086/595942
   Chow A, 2012, DEV PSYCHOL, V48, P1612, DOI 10.1037/a0030194
   Cimpian A, 2017, HANDBOOK OF COMPETENCE AND MOTIVATION, 2 EDITION, P387
   Cohen J., 1988, STAT POWER ANAL BEHA, DOI DOI 10.1234/12345678
   Colley A, 2003, EDUC RES-UK, V45, P155, DOI 10.1080/0013188032000103235
   Cooper J, 2006, J COMPUT ASSIST LEAR, V22, P320, DOI 10.1111/j.1365-2729.2006.00185.x
   Cox T., 2000, COMBATING ED DISADVA, P136
   Crombie G., 2002, Journal of Educational Computing Research, V27, P385
   Cuadrado-Garcia M, 2010, PROCD SOC BEHV, V2, P367, DOI 10.1016/j.sbspro.2010.03.027
   de Wit DJ, 2010, SCH EFF SCH IMPROV, V21, P451, DOI 10.1080/09243453.2010.532010
   Demaray MK, 2005, PSYCHOL SCHOOLS, V42, P691, DOI 10.1002/pits.20120
   Drabowicz T, 2014, COMPUT EDUC, V74, P98, DOI 10.1016/j.compedu.2014.01.016
   Duckworth AL, 2006, J EDUC PSYCHOL, V98, P198, DOI 10.1037/0022-0663.98.1.198
   Durndell A, 2002, COMPUT HUM BEHAV, V18, P521, DOI 10.1016/S0747-5632(02)00006-7
   ECCLES J, 1993, CHILD DEV, V64, P830, DOI 10.2307/1131221
   Eccles J.S., 2007, WHY ARENT MORE WOMEN, P199
[truncated: 3,260,761 more chars]
