# Supplementary material for: How has the COVID-19 pandemic affected young people?—Mapping knowledge structure and research framework by scientometric analysis
Source: Front Public Health. 2022 Dec 2;10:1052727. doi: 10.3389/fpubh.2022.1052727 (PMC9755507; doi:10.3389/fpubh.2022.1052727)
Supplement: Supplementary file 1 [file Data_Sheet_1.ZIP › Raw data available for replication/download_4501_5000.txt]

FN Clarivate Analytics Web of Science
VR 1.0
PT J
AU Mou, TJ
   Afroz, KA
   Haq, MA
   Jahan, D
   Ahmad, R
   Islam, T
   Chowdhury, K
   Kumar, S
   Irfan, M
   Islam, MS
   Islam, MF
   Adnan, N
   Haque, M
AF Mou, Taslin Jahan
   Afroz, Khandaker Anika
   Haq, Md Ahsanul
   Jahan, Dilshad
   Ahmad, Rahnuma
   Islam, Tariqul
   Chowdhury, Kona
   Kumar, Santosh
   Irfan, Mohammed
   Islam, Md Saiful
   Islam, Md Fokhrul
   Adnan, Nihad
   Haque, Mainul
TI The Effect of Socio-Demographic Factors in Health-Seeking Behaviors
   among Bangladeshi Residents during the First Wave of COVID-19
SO HEALTHCARE
LA English
DT Article
DE health-seeking behavior; COVID-19; socio-demographic factors; awareness;
   health-disparity; low-and-middle-income country
ID CARE; TRIANGULATION; DISTRICT
AB Background: Socio-demographic variability among nations and cultures highly influences health-seeking behavior (HSB) in managing endemic or pandemic diseases. The present study aimed to investigate the influence of socio-demographic factors on HSB among Bangladeshi residents during the first wave of COVID-19. Methods: A cross-sectional online survey was performed with Bangladeshi residents (60% male and 40% female; age range: 10-60 years or above) from May to July 2020. Information was collected from the participants who resided in slum areas or did not have internet access through face-to-face surveys, maintaining spatial distancing and proper preventive measures. A self-reported and structured questionnaire, including socio-demographic and HSB, was undertaken, and the data was analyzed using a convenience sampling method. Finally, among the 947 participants, 20 were selected using a stratified random sampling technique for in-depth-interview (IDI). The linear regression analysis was performed to determine the influence of socio-demographic factors on HSB. Results: Only about 4.2% of respondents did not wear masks, but nearly half of the participants (46.6%) did not use hand gloves. The mean score of HSB was 9.98 (SD = 2.01) out of 16, with a correct overall rate of 62.4%. As per regression analysis, higher HSBs were found among participants who reported older age (>50 years) (9.96 +/- 2.45), educated unemployed students (10.1 +/- 1.95), higher education (10.5 +/- 1.76), and higher-income (10.4 +/- 1.59); in contrast, participants living in slum areas (8.18 +/- 2.34) and whose source of income was business (8.46 +/- 2.04) exhibited lower HSBs. Females, compared to men, showed better HSB in every aspect, apart from online food ordering. Qualitative data showed that the younger generation is more aware because of their access to information and persuaded the older generations to follow health-seeking protocols. The results also showed that some lower-income slum-dwellers have access to information and healthcare through their employers. IDIs also found cultural, religious, and mental-health affect people's adherence to health-seeking guidelines and regulations. Conclusions: The findings suggest that socio-demographic factors significantly influenced HSBs during COVID-19 in the Bangladeshi population. Authorities can use these observations to systematically manage future endemics or pandemics.
C1 [Mou, Taslin Jahan; Adnan, Nihad] Jahangirnagar Univ, Dept Microbiol, Dhaka 1342, Bangladesh.
   [Afroz, Khandaker Anika] BRAC, CEP, Monitoring Learning & Evaluat, Dhaka 1212, Bangladesh.
   [Haq, Md Ahsanul] Gonoshasthaya RNA Mol Diagnost & Res Ctr, Dhaka 1205, Bangladesh.
   [Jahan, Dilshad] Asgar Ali Hosp, Dept Hematol, 111-1-A Distillery Rd, Dhaka 1204, Bangladesh.
   [Ahmad, Rahnuma] Med Coll Women & Hosp, Dept Physiol, Dhaka 1230, Bangladesh.
   [Islam, Tariqul] Gonoshasthaya Samaj Vittik Med Coll, Dept Community Med, Dhaka 1344, Bangladesh.
   [Chowdhury, Kona] Gonoshasthaya Samaj Vittik Med Coll & Hosp, Dept Pediat, Dhaka 1344, Bangladesh.
   [Kumar, Santosh] Karnavati Univ, Karnavati Sch Dent, Dept Periodontol & Implantol, Adalaj Uvarsad Rd, Gandhinagar 382422, Gujarat, India.
   [Irfan, Mohammed] Univ Fed Pelotas, Dept Forens, BR-96020010 Pelotas, RS, Brazil.
   [Islam, Md Saiful] Jahangirnagar Univ, Dept Publ Hlth & Informat, Dhaka 1342, Bangladesh.
   [Islam, Md Fokhrul] Univ Edinburgh, Sch Biol Sci, Inst Quantitat Biol Biochem & Biotechnol, Murchison House,10 Max Born Crescent, Edinburgh EH9 3BF, Midlothian, Scotland.
   [Haque, Mainul] Univ Pertahanan Nasl Malaysia, Natl Def Univ Malaysia, Fac Med & Def Hlth, Unit Pharmacol, Kuala Lumpur 57000, Malaysia.
RP Adnan, N (通讯作者)，Jahangirnagar Univ, Dept Microbiol, Dhaka 1342, Bangladesh.; Haque, M (通讯作者)，Univ Pertahanan Nasl Malaysia, Natl Def Univ Malaysia, Fac Med & Def Hlth, Unit Pharmacol, Kuala Lumpur 57000, Malaysia.
EM moumicro@juniv.edu; anikaafroz@gmail.com; shohag.stat02@gmail.com;
   dilshad@asgaralihospital.com; rahnuma.ahmad@gmail.com;
   drtariqul@gmail.com; konaonu96@gmail.com; santosh@ksd.ac.in;
   irfan_dentart@yahoo.com; islam.msaiful@outlook.com;
   m.f.islam@sms.ed.ac.uk; nihad@juniv.edu; mainul@upnm.edu.my
RI Irfan, Mohammed/AGT-6492-2022; Islam, Md. Saiful/AAS-1169-2020
OI Irfan, Mohammed/0000-0003-0683-106X; Islam, Md.
   Saiful/0000-0003-3979-2423; Adnan, Nihad/0000-0002-4999-4793; Chowdhury,
   Kona/0000-0002-3836-1691; Kumar, Santosh/0000-0002-5117-7872; Ahmad,
   Rahnuma/0000-0001-7379-0822; Haque, Mainul/0000-0002-6124-7993
CR ACC, WARNS LANDL EV HLTH
   Akinyemi JO, 2019, BMC HEALTH SERV RES, V19, DOI 10.1186/s12913-019-4142-x
   Al-Hanawi MK, 2020, FRONT PUBLIC HEALTH, V8, DOI 10.3389/fpubh.2020.00217
   Al-Zaman MS, 2020, AM J TROP MED HYG, V103, P1357, DOI 10.4269/ajtmh.20-0826
   Alahdal H, 2020, J INFECT PUBLIC HEAL, V13, P1446, DOI 10.1016/j.jiph.2020.06.015
   Alam ABMM, 2021, EXPERT REV VACCINES, V20, P1167, DOI 10.1080/14760584.2021.1951248
   Alam GMM, 2019, INFORM DEV, V35, P739, DOI 10.1177/0266666918792040
   Aldwin C., 2007, STRESS COPING DEV IN
   Andaleeb SS, 2007, HEALTH POLICY PLANN, V22, P263, DOI 10.1093/heapol/czm017
   [Anonymous], DAILY STAR
   Anwar S, 2020, FRONT PUBLIC HEALTH, V8, DOI 10.3389/fpubh.2020.00154
   Asmundson GJG, 2020, J ANXIETY DISORD, V74, DOI 10.1016/j.janxdis.2020.102271
   Azene ZN, 2020, PLOS ONE, V15, DOI 10.1371/journal.pone.0244265
   Azizi A, 2020, DATA BRIEF, V32, DOI 10.1016/j.dib.2020.106239
   Tran BX, 2020, J GLOB HEALTH, V10, DOI [10.7189/jogh.10.023106, 10.7189/jogh.10.0203106]
   Bangladesh Bureau of Statistics, 2011, POP CENS 2011 NAT, V3
   Bante A, 2021, PATIENT PREFER ADHER, V15, P237, DOI 10.2147/PPA.S293647
   Bekhet Abir K, 2012, Nurse Res, V20, P40
   Blasko Z., 2020, WILL COVID 19 CRISIS
   Bodrud-Doza M, 2020, FRONT PUBLIC HEALTH, V8, DOI 10.3389/fpubh.2020.00341
   Bratberg E, 2002, EUR SOCIOL REV, V18, P233, DOI 10.1093/esr/18.2.233
   Braveman P, 2014, PUBLIC HEALTH REP, V129, P19, DOI 10.1177/00333549141291S206
   Briller SH, 2008, OMEGA-J DEATH DYING, V57, P245, DOI 10.2190/OM.57.3.b
   Carter N, 2014, ONCOL NURS FORUM, V41, P545, DOI 10.1188/14.ONF.545-547
   Cawthon PM, 2020, J GERONTOL A-BIOL, V75, pE123, DOI 10.1093/gerona/glaa099
   Coetzee BJ, 2020, GLOB PUBLIC HEALTH, V15, P1093, DOI 10.1080/17441692.2020.1779331
   Di Renzo L, 2020, NUTRIENTS, V12, DOI 10.3390/nu12072152
   Ferdous MZ, 2020, PLOS ONE, V15, DOI 10.1371/journal.pone.0239254
   Godman B, 2020, FRONT PUBLIC HEALTH, V8, DOI 10.3389/fpubh.2020.585832
   Gopalan HS, 2020, DIABETES METAB SYND, V14, P757, DOI 10.1016/j.dsx.2020.05.041
   Haug N, 2020, NAT HUM BEHAV, V4, DOI 10.1038/s41562-020-01009-0
   Ho FK, 2020, PLOS ONE, V15, DOI 10.1371/journal.pone.0241824
   Horn AL, 2021, PLOS ONE, V16, DOI 10.1371/journal.pone.0253549
   Hossain AA, 2012, J ISLAM STUD, V23, P165, DOI 10.1093/jis/ets042
   Hossain MA, 2020, PLOS ONE, V15, DOI 10.1371/journal.pone.0239646
   Hossain MB, 2021, FRONT PUBLIC HEALTH, V8, DOI 10.3389/fpubh.2020.582701
   Iddi S, 2021, PLOS ONE, V16, DOI 10.1371/journal.pone.0253800
   Islam MT, 2020, J PUBLIC HEALTH RES, V9, P389, DOI 10.4081/jphr.2020.1794
   Latunji O O, 2018, Ann Ib Postgrad Med, V16, P52
   Lee D, 2021, AM J EPIDEMIOL, V190, P496, DOI 10.1093/aje/kwaa217
   Lee KB, 2020, PHYSICA A, V559, DOI 10.1016/j.physa.2020.125090
   Ludecke D, 2020, FRONT PUBLIC HEALTH, V8, DOI 10.3389/fpubh.2020.572561
   Mwase I., 2015, SOCIAL CAPITAL HOUSE
   Ngonghala CN, 2020, MATH BIOSCI, V325, DOI 10.1016/j.mbs.2020.108364
   Park CL, 2020, J GEN INTERN MED, V35, P2296, DOI 10.1007/s11606-020-05898-9
   Pew Research Center, GEND DIFF NO CONS NA
   Poduval Jayita, 2009, Mens Sana Monogr, V7, P63, DOI 10.4103/0973-1229.41799
   Qazi A, 2020, J MED VIROL, V92, P849, DOI 10.1002/jmv.25840
   Rahman MA, 2021, FRONT PSYCHIATRY, V12, DOI 10.3389/fpsyt.2021.718654
   Rodriguez-Rey R, 2020, FRONT PSYCHOL, V11, DOI 10.3389/fpsyg.2020.01540
   Saah FI, 2021, PLOS ONE, V16, DOI 10.1371/journal.pone.0250940
   Sakamoto M, 2020, SUSTAINABILITY-BASEL, V12, DOI 10.3390/su12135296
   Sarkar A, 2021, CLIN EPIDEMIOL GLOB, V9, P204, DOI 10.1016/j.cegh.2020.08.017
   Schnell T, 2020, FRONT PSYCHIATRY, V11, DOI 10.3389/fpsyt.2020.582352
   Shafer LA, 2021, PLOS ONE, V16, DOI 10.1371/journal.pone.0244537
   Shah K, 2020, CUREUS, V12, DOI 10.7759/cureus.10051
   Shammi M, 2021, ENVIRON DEV SUSTAIN, V23, P6148, DOI 10.1007/s10668-020-00867-y
   Shrestha N.R., 2002, NEPAL BANGLADESH GLO
   Sunohara S, 2021, PLOS ONE, V16, DOI 10.1371/journal.pone.0257107
   Tabassum T., 2020, SSRN, DOI [10.2139/ssrn.3755159, DOI 10.2139/SSRN.3755159]
   Teslya A, 2020, PLOS MED, V17, DOI 10.1371/journal.pmed.1003166
   Tripathi R, 2020, FRONT PUBLIC HEALTH, V8, DOI 10.3389/fpubh.2020.00482
   Umair S, 2021, POSTGRAD MED J, V97, P130, DOI 10.1136/postgradmedj-2020-138079
   Wasdani KP, 2020, LOCAL ENVIRON, V25, P414, DOI 10.1080/13549839.2020.1754375
NR 64
TC 2
Z9 2
U1 3
U2 6
PU MDPI
PI BASEL
PA ST ALBAN-ANLAGE 66, CH-4052 BASEL, SWITZERLAND
EI 2227-9032
J9 HEALTHCARE-BASEL
JI Healthcare
PD MAR
PY 2022
VL 10
IS 3
AR 483
DI 10.3390/healthcare10030483
PG 18
WC Health Care Sciences & Services; Health Policy & Services
WE Science Citation Index Expanded (SCI-EXPANDED); Social Science Citation Index (SSCI)
SC Health Care Sciences & Services
GA 0E7GC
UT WOS:000776844500001
PM 35326961
OA Green Published, gold
DA 2022-11-04
ER

PT J
AU Figg, C
   Lu, CL
   Lu, O
   Crawford, K
AF Figg, Candace
   Lu, Chunlei
   Lu, Olivia
   Crawford, Keith
TI e-3Cs: A Research-Based Model for Effective Digital Learning for K-6
   Schools
SO BROCK EDUCATION-A JOURNAL OF EDUCATIONAL RESEARCH AND PRACTICE
LA English
DT Article
DE online learning; instructional design; digital learning; distance
   teaching; K-6 learning
AB Due to the COVID-19 pandemic, teachers in Ontario were thrust into a new teaching situation at the end of the 2019-2020 school year for which few were prepared. To address the need for guidance in transitioning to distance teaching, we offer the e-3Cs model, a research-based framework with flexible elements essential for promoting optimum distance interactions for K-12 learning, more specifically applied to younger learners (K-6). Serving as a tool for designing age-appropriate digital instruction while honouring and caring for affective domain needs of students, the model provides the necessary support for teachers in the purposeful design of digital learning communities.
C1 [Figg, Candace; Lu, Chunlei; Lu, Olivia] Brock Univ, St Catharines, ON, Canada.
   [Crawford, Keith] Dist Sch Board Niagara, St Catharines, ON, Canada.
RP Figg, C (通讯作者)，Brock Univ, St Catharines, ON, Canada.
EM candace.figg@brocku.ca
CR Anderson T, 2011, THEORY PRACTICE ONLI, V2nd
   Battistich V, 1999, ELEM SCHOOL J, V99, P415, DOI 10.1086/461933
   Borup Jered, 2014, Journal of Technology and Teacher Education, V22, P107
   Culatta R., 2020, CONDITIONS LEARNING
   Donohue Ch., 2020, DISTANCE LEARNING EA
   FARRELL J, 2017, COMP INT ED ISSUES T, P59
   Gagne R. M., 1987, INSTRUCTIONAL TECHNO
   Hiebert J., 1997, MAKING SENSE TEACHIN
   Jensen E. P., 2020, BRAIN BASED LEARNING
   Sapon-Shelvin M., 2010, WE CAN CHANGE WORLD
   Siemens G., 2005, INT J INSTRUCTIONAL, V1, P3, DOI DOI 10.3109/0142159X.2016.1173661
   Vygotsky L. S., 1978, MIND SOC DEV HIGHER
   Wilson L., 2014, PARTNERSHIPS FAMILIE
NR 13
TC 0
Z9 0
U1 1
U2 2
PU BROCK UNIV, FAC EDUCATION
PI CATHARINES
PA 500 GLENRIDGE AVE, ST, CATHARINES, ON L2S 3A1, CANADA
SN 1183-1189
J9 BROCK EDUC
JI Brock Educ.
PY 2020
VL 29
IS 2
BP 24
EP 29
PG 6
WC Education & Educational Research
WE Emerging Sources Citation Index (ESCI)
SC Education & Educational Research
GA OS2DT
UT WOS:000589977100005
DA 2022-11-04
ER

PT J
AU Williams, LD
   Lee, E
   Latkin, C
   Mackesy-Amiti, ME
   Kaufmann, M
   Copulsky, E
   Kaplan, C
   Boodram, B
AF Williams, Leslie D.
   Lee, Eunhye
   Latkin, Carl
   Mackesy-Amiti, Mary Ellen
   Kaufmann, Maggie
   Copulsky, Elizabeth
   Kaplan, Charlie
   Boodram, Basmattee
TI Economic Challenges and Behavioral and Mental Health Risks for Overdose
   during the COVID-19 Pandemic among People Who Inject Drugs
SO INTERNATIONAL JOURNAL OF ENVIRONMENTAL RESEARCH AND PUBLIC HEALTH
LA English
DT Article
DE people who inject drugs; COVID-19; overdose risk; mental health;
   economic challenges
ID OPIOID OVERDOSE
AB People who inject drugs (PWID) are a population that disproportionately struggles with economic and mental health challenges. However, despite numerous reports of people globally experiencing new or exacerbated economic and/or mental health challenges during the COVID-19 pandemic, the literature on the effect of the pandemic on PWID and their risk for harm (e.g., overdose) remains sparse. The present study will describe reported changes during the pandemic in risk factors for drug overdose (including changes in mental health symptoms and care access) among PWID in Chicago, and it will examine associations between such risk factor changes and the experience of economic challenges during the pandemic. Participants from an ongoing longitudinal study of young PWID from the Chicago suburbs and their injection risk network members (N = 138; mean age = 28.7 years) were interviewed about changes in their experiences, substance use behavior, and mental health since the start of the COVID-19 pandemic. Bivariate cross tabulations were computed of each "overdose risk factor" with experiences of economic challenges during the pandemic. Fisher's Exact Tests were used to assess statistical significance. Adjusted logistic regression models were also conducted that controlled for sociodemographic characteristics, for time elapsed since the start of the pandemic, and for pre-pandemic income, homelessness, and injection frequency. Over half of our sample reported using alone more than usual during the pandemic, and over 40% reported using more than usual and/or buying drugs that were of a decreased purity or quality. Additionally, a large proportion of our sample (52.5% of those asked) reported more difficulty than usual accessing mental health care. Experiencing loss of a source of income during the pandemic was associated with using more drugs, using alone more, using a larger amount of drugs while using alone, wanting to stop using but being unable, and difficulty accessing mental health care. The preliminary associations found by the present study suggest that economic challenges or disruptions experienced during the pandemic are likely to increase risk for overdose among PWID experiencing such challenges, via changes in the above behaviors and/or conditions that are associated with risk for overdose. Intervention efforts should therefore be focused not only directly on overdose prevention, but also on assisting PWID with their economic challenges and helping them regain economic stability and access to services that may have been impeded by financial difficulty.
C1 [Williams, Leslie D.; Lee, Eunhye; Mackesy-Amiti, Mary Ellen; Copulsky, Elizabeth; Boodram, Basmattee] Univ Illinois, Sch Publ Hlth, Div Community Hlth Sci, Chicago, IL 60612 USA.
   [Latkin, Carl] Johns Hopkins Bloomberg Sch Publ Hlth, Baltimore, MD 21205 USA.
   [Kaufmann, Maggie; Kaplan, Charlie] Univ Illinois, Community Outreach Intervent Projects, Sch Publ Hlth, Chicago, IL 60612 USA.
RP Williams, LD (通讯作者)，Univ Illinois, Sch Publ Hlth, Div Community Hlth Sci, Chicago, IL 60612 USA.
EM lesliedw@uic.edu; elee247@uic.edu; carl.latkin@jhu.edu; mmamiti@uic.edu;
   mkaufm4@uic.edu; ecopul2@uic.edu; kaplan21@uic.edu; bboodram@uic.edu
RI Mackesy-Amiti, Mary E/B-7208-2008
OI Mackesy-Amiti, Mary E/0000-0002-7238-5240; Williams,
   Leslie/0000-0003-3071-5966; Kaufmann, Maggie/0000-0002-9975-4368; Lee,
   Eunhye/0000-0002-9936-8934
FU National Institute on Drug Abuse [R01DA043484]
FX Research described in this manuscript was supported by the National
   Institute on Drug Abuse under award number R01DA043484 (Contextual Risk
   Factors for Hepatitis C among Young Persons who Inject Drugs).
CR Adams M, 2020, J INFECT DIS, V222, pS401, DOI 10.1093/infdis/jiaa238
   Alter A., 2020, COVID 19 IMPACT US N
   Bartholomew TS, 2020, INT J DRUG POLICY, V83, DOI 10.1016/j.drugpo.2020.102821
   Cameron-Krepp S., 2020, DRUG TRENDS B SERIES
   Carroll JJ, 2020, INT J DRUG POLICY, V78, DOI 10.1016/j.drugpo.2020.102695
   Castaldelli-Maia JM, 2021, PSYCHOL MED, V51, P881, DOI 10.1017/S0033291721000933
   Croxford S, 2021, PUBLIC HEALTH, V192, P8, DOI 10.1016/j.puhe.2021.01.004
   Davidson PJ, 2003, J URBAN HEALTH, V80, P261, DOI 10.1093/jurban/jtg029
   Genberg BL, 2021, DRUG ALCOHOL DEPEN, V221, DOI 10.1016/j.drugalcdep.2021.108584
   Gleason E, 2022, J ADDICT MED, V16, pE133, DOI 10.1097/ADM.0000000000000853
   Jemberie WB, 2020, FRONT PSYCHIATRY, V11, DOI 10.3389/fpsyt.2020.00714
   Kola L, 2021, LANCET PSYCHIAT, V8, P535, DOI 10.1016/S2215-0366(21)00025-0
   Lamonica AK, 2021, INT J DRUG POLICY, V90, DOI 10.1016/j.drugpo.2020.103082
   Lindqvist K, 2021, HARM REDUCT J, V18, DOI 10.1186/s12954-021-00499-z
   Mackesy-Amiti ME, 2012, DRUG ALCOHOL DEPEN, V124, P70, DOI 10.1016/j.drugalcdep.2011.12.012
   Mistler CB, 2021, J COMMUN HEALTH, V46, P960, DOI 10.1007/s10900-021-00979-0
   Ochalek TA, 2020, JAMA-J AM MED ASSOC, V324, P1673, DOI 10.1001/jama.2020.17477
   Rothman K J, 1990, Epidemiology, V1, P43, DOI 10.1097/00001648-199001000-00010
   Rudolph KE, 2020, EPIDEMIOLOGY, V31, P551, DOI 10.1097/EDE.0000000000001199
   Sachdev D, 2021, JAIDS-J ACQ IMM DEF, V86, P19, DOI 10.1097/QAI.0000000000002531
   Slavova S, 2020, DRUG ALCOHOL DEPEN, V214, DOI 10.1016/j.drugalcdep.2020.108176
   Vasylyeva TI, 2020, J INT AIDS SOC, V23, DOI 10.1002/jia2.25583
   Yeyati EL., 2021, 158 BROOK GLOB
   Zang X, 2021, CLIN INFECT DIS, V72, pE828, DOI 10.1093/cid/ciaa1547
   Zhang Yanjie, 2021, Glob Health J, V5, P31, DOI 10.1016/j.glohj.2021.02.004
NR 25
TC 0
Z9 0
U1 0
U2 0
PU MDPI
PI BASEL
PA ST ALBAN-ANLAGE 66, CH-4052 BASEL, SWITZERLAND
EI 1660-4601
J9 INT J ENV RES PUB HE
JI Int. J. Environ. Res. Public Health
PD MAY
PY 2022
VL 19
IS 9
AR 5351
DI 10.3390/ijerph19095351
PG 13
WC Environmental Sciences; Public, Environmental & Occupational Health
WE Science Citation Index Expanded (SCI-EXPANDED); Social Science Citation Index (SSCI)
SC Environmental Sciences & Ecology; Public, Environmental & Occupational
   Health
GA 1F8SZ
UT WOS:000795433000001
PM 35564746
OA Green Published, gold
DA 2022-11-04
ER

PT J
AU Bornfreund, L
   Ewen, D
AF Bornfreund, Laura
   Ewen, Danielle
TI A comprehensive approach to a seamless transition into kindergarten
SO PHI DELTA KAPPAN
LA English
DT Article
DE early childhood; childcare; prekindergarten; kindergarten; preschool;
   children; transition; alignment; planning; community; families
AB Every year, children enter PreK and kindergarten with varied early education experiences, and the COVID-19 pandemic has heightened the problem. The need to respond to students' changing situations gives school districts and states an opportunity to reconsider how they are helping children and their families make the transition into kindergarten. Laura Bornfreund and Danielle Ewen suggest that, instead of developing more activities like information nights and school visits, districts and states should develop and implement annual transition plans designed to create alignment among all who support young children in the community, bringing them together to create goals and strategies for helping children move smoothly through early education.
C1 [Bornfreund, Laura] New America, Early & Elementary Educ Policy, Washington, DC 20005 USA.
   [Ewen, Danielle] EducationCounsel, Washington, DC USA.
RP Bornfreund, L (通讯作者)，New America, Early & Elementary Educ Policy, Washington, DC 20005 USA.
EM bornfreund@newamerica.org; danielle.ewen@educationcounsel.com
CR Ahmad F. Z., 2013, SCH READINESS GAP PR
   Bornfreund L., 2019, USING LOCAL STATE FE
   Bornfreund L., 2021, ADDRESSING IMPACTS C
   Bornfreund L., 2021, TOOLKIT EFFECTIVE SU
   dela Houssaye P., 2017, RESULTS ARE KINDERGA
   Hsueh J., 2019, PRESCHOOL 3 GRADE AL
   Little MH, 2016, AERA OPEN, V2, DOI 10.1177/2332858416655766
   LoCasale-Crouch J, 2008, EARLY CHILD RES Q, V23, P124, DOI 10.1016/j.ecresq.2007.06.001
   Tarasawa B., 2016, J APPL RES CHILDREN, V7
NR 9
TC 0
Z9 0
U1 4
U2 7
PU SAGE PUBLICATIONS INC
PI THOUSAND OAKS
PA 2455 TELLER RD, THOUSAND OAKS, CA 91320 USA
SN 0031-7217
EI 1940-6487
J9 PHI DELTA KAPPAN
JI Phi Delta Kappan
PD OCT
PY 2021
VL 103
IS 2
SI SI
BP 14
EP 19
DI 10.1177/00317217211051137
PG 6
WC Education & Educational Research
WE Social Science Citation Index (SSCI)
SC Education & Educational Research
GA UX5PC
UT WOS:000700896100004
DA 2022-11-04
ER

PT J
AU Bernat, S
   Trykacz, K
   Skibinski, J
AF Bernat, Sebastian
   Trykacz, Karolina
   Skibinski, Jakub
TI Landscape Perception and the Importance of Recreation Areas for Students
   during the Pandemic Time
SO INTERNATIONAL JOURNAL OF ENVIRONMENTAL RESEARCH AND PUBLIC HEALTH
LA English
DT Article
DE COVID-19; landscape; green space; recreation; well-being; young people
ID THERAPEUTIC LANDSCAPES; GREEN SPACE; QUIET AREAS; HEALTH; POLAND;
   EXPERIENCES; EPIDEMIC; BENEFITS; STRESS; PEOPLE
AB The landscape and its perception influence the quality of life of a local community. Recreation areas bring a lot of benefits to society, also in terms of mental health. Open space and contact with nature, particularly during a crisis such as the pandemic, help alleviate the effects of the lockdown and social isolation. The study objective was to determine whether and to what extent the COVID-19 pandemic influenced the importance of recreation areas and the perception of landscape among students-a social group that experiences mood disorders increasingly often and has been severely affected by the lockdown. A survey was conducted in two stages, using a Google Forms online survey. A total of 381 students from universities in Lublin participated in the survey. The survey showed that the significance of recreation areas increased during the pandemic. The perception of landscape changed as well: the value of nature, scenic views, and the therapeutic effect of the landscape began to be appreciated to a greater extent. The survey results indicate the need to ensure the diversity of green areas and improve their accessibility. Designing these areas should also consider quiet areas as well as ensuring green mobility and places of recreation.
C1 [Bernat, Sebastian; Trykacz, Karolina; Skibinski, Jakub] Marie Curie Sklodowska Univ, Inst Socioecon Geog & Spatial Management, Krasnicka Av 2d, PL-20718 Lublin, Poland.
RP Bernat, S (通讯作者)，Marie Curie Sklodowska Univ, Inst Socioecon Geog & Spatial Management, Krasnicka Av 2d, PL-20718 Lublin, Poland.
EM sebastian.bernat@mail.umcs.pl
OI Skibinska, Karolina/0000-0002-6427-4460
CR Abraham A, 2010, INT J PUBLIC HEALTH, V55, P59, DOI 10.1007/s00038-009-0069-z
   Aletta F, 2021, INT J ENV RES PUB HE, V18, DOI 10.3390/ijerph182211774
   [Anonymous], 2021, DZU 2021 POZ 1390
   [Anonymous], 2001, DZ 2021 POZ 1973 POZ
   [Anonymous], OPEN STREET MAP
   [Anonymous], 2021, POLSA POLSKA AGENCJA
   [Anonymous], TOPOGRAPHIC OBJECTS
   Babbie E. R., 2008, BASICS SOCIAL RES, V4th
   Baum T, 2020, INT J CONTEMP HOSP M, V32, P2397, DOI 10.1108/IJCHM-03-2020-0242
   BDL Bank, DAN LOK
   Bell SL, 2015, SOC SCI MED, V142, P56, DOI 10.1016/j.socscimed.2015.08.011
   Bernat S, 2013, PROBL ROZW MIAST, V2, P41
   Bialkowska J., 2014, HYGEIA PUBLIC HLTH, V49, P365
   Booi H, 2012, INT J ENV RES PUB HE, V9, P1030, DOI 10.3390/ijerph9041030
   Bowler Diana E, 2010, BMC Public Health, V10, P456, DOI 10.1186/1471-2458-10-456
   Branas CC, 2011, AM J EPIDEMIOL, V174, P1296, DOI 10.1093/aje/kwr273
   Braun V., 2006, QUAL RES PSYCHOL, V3, P77, DOI 10.1191/1478088706qp063oa
   Brzezinska-Wojcik T., 2021, REGIONALNA GEOGRAFIA, P423
   Bustos ML, 2021, OCEAN COAST MANAGE, V206, DOI 10.1016/j.ocecoaman.2021.105584
   Cao X, 2021, LAND-BASEL, V10, DOI 10.3390/land10121323
   Cerwen G, 2019, INT J ENV RES PUB HE, V16, DOI 10.3390/ijerph16010134
   Chojecka A., 2014, RYNEK SPOLECZE NSTWO, V1, P48
   Council of Europe, 2000, EUROPEAN LANDSCAPE C
   De la Maza M.S., 2021, POTENTIAL QUIET AREA
   De Luca C, 2021, SUSTAINABILITY-BASEL, V13, DOI 10.3390/su131911054
   Dobrowolski R., 2021, REGIONALNA GEOGRAFIA, P577
   Doughty K, 2022, SOC CULT GEOGR, DOI 10.1080/14649365.2022.2052168
   Doughty K, 2013, HEALTH PLACE, V24, P140, DOI 10.1016/j.healthplace.2013.08.009
   Ekkel ED, 2017, LANDSCAPE URBAN PLAN, V157, P214, DOI 10.1016/j.landurbplan.2016.06.008
   Fabisiak B, 2020, INT J ENV RES PUB HE, V17, DOI 10.3390/ijerph17238885
   Ferrante G, 2020, EPIDEMIOL PREV, V44, P353, DOI 10.19191/EP20.5-6.S2.137
   Francis J, 2012, J ENVIRON PSYCHOL, V32, P401, DOI 10.1016/j.jenvp.2012.07.002
   Fuller CM, 2011, EXPERT SYST APPL, V38, P8392, DOI 10.1016/j.eswa.2011.01.032
   Gesler W.M., 2003, HEALING PLACES
   Gesler W, 1996, HEALTH PLACE, V2, P95, DOI 10.1016/1353-8292(96)00004-4
   GESLER WM, 1992, SOC SCI MED, V34, P735, DOI 10.1016/0277-9536(92)90360-3
   Grima N, 2020, PLOS ONE, V15, DOI 10.1371/journal.pone.0243344
   Hansen AS, 2021, LANDSCAPE RES, V46, P128, DOI 10.1080/01426397.2020.1833320
   Hartig T, 2014, ANNU REV PUBL HEALTH, V35, P207, DOI 10.1146/annurev-publhealth-032013-182443
   Holzer J, 2021, AERA OPEN, V7, DOI 10.1177/23328584211003164
   Honey-Roses Jordi., 2020, OSF PREPRINTS, DOI [DOI 10.1080/23748834.2020.1780074, 10.1080/23748834.2020.1780074]
   Houghton F, 2015, SOC SCI MED, V133, P280, DOI 10.1016/j.socscimed.2014.11.040
   Jakubowski A., 2018, LUBLIN HIST SPO ECZE, P95
   Jaszczak A., 2020, SPACE FORM, V2020, P133, DOI [10.21005/pif.2020.42.C-02, DOI 10.21005/PIF.2020.42.C-02]
   Jaszczak A, 2021, LAND-BASEL, V10, DOI 10.3390/land10010066
   Jaworska L., 2014, FIZJOTERAPIA, V22, P10
   Jiricka-Purrer A, 2019, INT J ENV RES PUB HE, V16, DOI 10.3390/ijerph16071172
   Kane B, 2021, OCEAN COAST MANAGE, V205, DOI 10.1016/j.ocecoaman.2021.105533
   KAPLAN S, 1995, J ENVIRON PSYCHOL, V15, P169, DOI 10.1016/0272-4944(95)90001-2
   Kawczynska-Butrym Z, 2021, GEOGR POL, V94, P429, DOI 10.7163/GPol.0213
   KEMI, 2020, 20201 KEMI SWED CHEM
   Krzywnicka I., 2021, ACTA SCI POL ADM LOC, V20, P203, DOI [10.31648/aspal.6794, DOI 10.31648/ASPAL.6794]
   Lee ACK, 2015, RISK MANAG HEALTHC P, V8, P131, DOI 10.2147/RMHP.S61654
   Lee K, 2009, GLOB INST, P1
   Lennon M., 2020, CITIES HLTH, P1, DOI [10.1080/23748834.2020.1778843, DOI 10.1080/23748834.2020.1778843]
   Liamputtong P, 2015, SOC SCI MED, V128, P263, DOI 10.1016/j.socscimed.2015.01.031
   Liu C, 2022, INT J LOW-CARBON TEC, V17, P678, DOI 10.1093/ijlct/ctac041
   Lopez B, 2021, URBAN FOR URBAN GREE, V65, DOI 10.1016/j.ufug.2021.127354
   Maas J, 2009, HEALTH PLACE, V15, P586, DOI 10.1016/j.healthplace.2008.09.006
   Maller C, 2006, HEALTH PROMOT INT, V21, P45, DOI 10.1093/heapro/dai032
   Meijering L, 2017, J RURAL STUD, V51, P275, DOI 10.1016/j.jrurstud.2016.06.004
   Menatti L, 2016, FRONT PSYCHOL, V7, DOI 10.3389/fpsyg.2016.00571
   Mohammed Salih N.M., 2021, ACTA SCI POL ADM LOC, V20, P345, DOI [10.31648/aspal.6825, DOI 10.31648/ASPAL.6825]
   North CS, 2021, BEHAV SCI-BASEL, V11, DOI 10.3390/bs11010007
   Noszczyk T, 2022, LAND USE POLICY, V113, DOI 10.1016/j.landusepol.2021.105925
   Oliver N, 2020, J MED INTERNET RES, V22, DOI 10.2196/21319
   Perriam G, 2015, J MED HUMANIT, V36, P19, DOI 10.1007/s10912-014-9318-0
   Pietrzak M., 2010, PROBL EKOL KRAJ, VXXVII, P321
   Poortinga W, 2021, LANDSCAPE URBAN PLAN, V211, DOI [10.1016/j.lurbplan.2021.104092, 10.1016/j.landurbplan.2021.104092]
   Pouso S, 2021, SCI TOTAL ENVIRON, V756, DOI 10.1016/j.scitotenv.2020.143984
   Prakash S., 2020, INT J INDIAN PSYCHOL, V8, P424
   Pranskuniene R, 2021, LAND-BASEL, V10, DOI 10.3390/land10010032
   Pretty J., 2004, SPIRITUAL HLTH INT, V5, P68, DOI [DOI 10.1002/SHI.220, 10.1002/shi.220]
   Qian H, 2021, INDOOR AIR, V31, P639, DOI 10.1111/ina.12766
   Ranking Web of Universities, US
   Rexhepi F., 2020, THESIS, V9, P319
   Rice William L., 2020, Journal of Urban Ecology, V6, pjuaa020, DOI 10.1093/jue/juaa020
   Rose E, 2012, HEALTH PLACE, V18, P1381, DOI 10.1016/j.healthplace.2012.07.002
   Sallis JF, 2020, J SPORT HEALTH SCI, V9, P328, DOI 10.1016/j.jshs.2020.05.005
   Samuelsson K., 2020, LANDSC URBAN PLAN, DOI 10.31219/osf.io/3wx5a
   Senetra A, 2022, BULL GEOGR SOCIO-ECO, V55, P49, DOI 10.12775/bgss-2022-0004
   SHELLEY M, 1984, J AM STAT ASSOC, V79, P240, DOI 10.2307/2288384
   Shepherd D, 2013, INT J ENV RES PUB HE, V10, P1284, DOI 10.3390/ijerph10041284
   Shoari N, 2020, PLOS ONE, V15, DOI 10.1371/journal.pone.0241102
   Silverman D., 2008, PROWADZENIE BADAN JA
   Sleszynski P, 2021, GEOGR POL, V94, P305, DOI 10.7163/GPol.0207
   Solon J, 2018, GEOGR POL, V91, P143, DOI 10.7163/GPol.0115
   Stier A., 2020, MANSUETO I URBAN INN, V19
   Szczepanska A, 2021, J PUBLIC HEALTH-HEID, DOI 10.1007/s10389-020-01456-z
   Szczepanska M, 2008, STUDIA PERIEGET, V2, P179
   Szepietowska EM, 2022, INT J ENV RES PUB HE, V19, DOI 10.3390/ijerph19063504
   Taylor AF, 2009, J ATTEN DISORD, V12, P402, DOI 10.1177/1087054708323000
   Terpilowski S., 2021, REGIONALNA GEOGRAFIA, P308
   Thompson CW, 2011, LANDSCAPE URBAN PLAN, V99, P187, DOI 10.1016/j.landurbplan.2010.10.006
   Trojanowska M., 2021, BUD ARCHIT, V20, P117, DOI [10.35784/bud-arch.1987, DOI 10.35784/BUD-ARCH.1987]
   Tsunetsugu Y, 2013, LANDSCAPE URBAN PLAN, V113, P90, DOI 10.1016/j.landurbplan.2013.01.014
   Twohig-Bennett C, 2018, ENVIRON RES, V166, P628, DOI 10.1016/j.envres.2018.06.030
   Ugolini F, 2020, URBAN FOR URBAN GREE, V56, DOI 10.1016/j.ufug.2020.126888
   ULRICH RS, 1984, SCIENCE, V224, P420, DOI 10.1126/science.6143402
   Velarde M. D., 2007, Urban Forestry & Urban Greening, V6, P199, DOI 10.1016/j.ufug.2007.07.001
   Wen C, 2020, URBAN FOR URBAN GREE, V55, DOI 10.1016/j.ufug.2020.126820
   Williams A, 1998, SOC SCI MED, V46, P1193, DOI 10.1016/S0277-9536(97)10048-X
   Williams A., 2007, THERAPEUTIC LANDSCAP
   Williams A, 2010, SOC SCI MED, V70, P1633, DOI 10.1016/j.socscimed.2010.01.012
   Wolf K.L., GREEN CITIES GOOD HL
   Xie CJ, 2020, BMC PUBLIC HEALTH, V20, DOI 10.1186/s12889-020-09296-y
   Hou YR, 2020, REMOTE SENS-BASEL, V12, DOI 10.3390/rs12213517
NR 107
TC 0
Z9 0
U1 4
U2 4
PU MDPI
PI BASEL
PA ST ALBAN-ANLAGE 66, CH-4052 BASEL, SWITZERLAND
EI 1660-4601
J9 INT J ENV RES PUB HE
JI Int. J. Environ. Res. Public Health
PD AUG
PY 2022
VL 19
IS 16
AR 9837
DI 10.3390/ijerph19169837
PG 22
WC Environmental Sciences; Public, Environmental & Occupational Health
WE Science Citation Index Expanded (SCI-EXPANDED); Social Science Citation Index (SSCI)
SC Environmental Sciences & Ecology; Public, Environmental & Occupational
   Health
GA 4B5HV
UT WOS:000845809200001
PM 36011473
OA Green Published, gold
DA 2022-11-04
ER

PT J
AU Tarlochan, F
   Ibrahim, MIM
   Gaben, B
AF Tarlochan, Faris
   Ibrahim, Mohamed Izham Mohamed
   Gaben, Batool
TI Understanding Traffic Accidents among Young Drivers in Qatar
SO INTERNATIONAL JOURNAL OF ENVIRONMENTAL RESEARCH AND PUBLIC HEALTH
LA English
DT Article
DE risky driving behavior; traffic accidents; traffic violations; young
   drivers; traffic safety
ID DRIVING BEHAVIOR; MOBILE PHONE; ATTITUDES; PREDICTORS; PERSONALITY; AGE
AB Young drivers are generally associated with risky driving behaviors that can lead to crash involvement. Many self-report measurement scales are used to assess such risky behaviors. This study is aimed to understand the risky driving behaviors of young adults in Qatar and how such behaviors are associated with crash involvement. This was achieved through the usage of validated self-report measurement scales adopted for the Arabic context. A nationwide cross-sectional and exploratory study was conducted in Qatar from January to April 2021. Due to the Covid-19 pandemic, the survey was conducted online. Therefore, respondents were selected conveniently. Hence, the study adopted a non-probability sampling method in which convenience and snowball sampling were used. A total of 253 completed questionnaires were received, of which 57.3% were female, and 42.7% were male. Approximately 55.8% of these young drivers were involved in traffic accidents after obtaining their driving license. On average, most young drivers do have some risky driving behavior accompanied by a low tendency to violate traffic laws, and their driving style is not significantly controlled by their personality on the road. The older young drivers are more involved in traffic accidents than the younger drivers, i.e., around 1.5 times more likely. Moreover, a young male driver is 3.2 times less likely to be involved in traffic accidents than a female driver. In addition, males are only 0.309 times as likely as females to be involved in an accident and have approximately a 70% lower likelihood of having an accident versus females. The analysis is complemented with the association between young drivers' demographic background and psychosocial-behavioral parameters (linking risky driving behavior, personality, and obligation effects on crash involvement). Some interventions are required to improve driving behavior, such as driving apps that are able to monitor and provide corrective feedback.
C1 [Tarlochan, Faris; Gaben, Batool] Qatar Univ, Dept Mech & Ind Engn, POB 2713, Doha, Qatar.
   [Ibrahim, Mohamed Izham Mohamed] Qatar Univ, Dept Clin Pharm & Practice, Coll Pharm, QU Hlth, POB 2713, Doha, Qatar.
RP Tarlochan, F (通讯作者)，Qatar Univ, Dept Mech & Ind Engn, POB 2713, Doha, Qatar.
EM faris.tarlochan@qu.edu.qa; mohamedizham@qu.edu.qa;
   bg1102639@student.qu.edu.qa
OI Tarlochan, Faris/0000-0002-0405-145X; Mohamed Ibrahim, Mohamed
   Izham/0000-0001-9757-3574
FU Qatar National Research Fund (a member of the Qatar Foundation)
   [NPRP12S-0129-190017]; Social and Economic Survey Research Institute
   (SESRI) at Qatar University
FX This study was made possible by an NPRP grant# NPRP12S-0129-190017 from
   the Qatar National Research Fund (a member of the Qatar Foundation). The
   findings of this study aresolely the responsibility of the authors. The
   authors would also like to thank the Social and Economic Survey Research
   Institute (SESRI) at Qatar University for supporting the use of the
   Qualtrics survey tool used in this study.
CR Af Wahlberg A, 2011, THEOR ISS ERGON SCI, V12, P66, DOI 10.1080/14639220903023376
   af Wahlberg AE, 2012, J SAFETY RES, V43, P83, DOI 10.1016/j.jsr.2011.06.012
   Al Reesi H, 2018, TRANSPORT RES F-TRAF, V55, P78, DOI 10.1016/j.trf.2018.02.030
   Awadalla M, 2016, INJURY PREV, V22, pA309, DOI 10.1136/injuryprev-2016-042156.868
   Baran P, 2021, SAFETY SCI, V142, DOI 10.1016/j.ssci.2021.105361
   Blincoe L.J., 2015, EC SOC IMPACT MOTOR
   Caffo AO, 2020, FRONT PSYCHOL, V11, DOI 10.3389/fpsyg.2020.00917
   Casado-Sanz N, 2019, SUSTAINABILITY-BASEL, V11, DOI 10.3390/su11195194
   Farooq D, 2020, EUR TRANSP
   Farooq D, 2020, INT J ENV RES PUB HE, V17, DOI 10.3390/ijerph17061893
   Fernandes R, 2010, TRANSPORT RES F-TRAF, V13, P179, DOI 10.1016/j.trf.2010.04.007
   Freire MR, 2021, INT J ENV RES PUB HE, V18, DOI 10.3390/ijerph18126506
   Fu HQ, 2008, TRANSPORT RES REC, P33, DOI 10.3141/2078-05
   Galloway A., 2005, ENCY SOCIAL MEASUREM, V2, P859
   Houston J. M., 2003, N AM J PSYCHOL, V5, P269
   Iversen H, 2004, TRANSPORT RES F-TRAF, V7, P135, DOI 10.1016/j.trf.2003.11.003
   Laapotti S, 2004, ACCIDENT ANAL PREV, V36, P577, DOI 10.1016/S0001-4575(03)00064-2
   Lajunen T., 1997, TRAFFIC TRANSPORT PS, P283
   Lipovac K, 2017, TRANSPORT RES F-TRAF, V47, P132, DOI 10.1016/j.trf.2017.04.015
   Mohamed M, 2017, TRANSPORT RES F-TRAF, V47, P59, DOI 10.1016/j.trf.2017.04.009
   Monsif MY, 2019, P 2019 IEEE INT C HE, P1
   Montuori P, 2021, ACCIDENT ANAL PREV, V157, DOI 10.1016/j.aap.2021.106161
   Neyens DM, 2008, ACCIDENT ANAL PREV, V40, P254, DOI 10.1016/j.aap.2007.06.005
   Parker D, 1996, J APPL SOC PSYCHOL, V26, P1, DOI 10.1111/j.1559-1816.1996.tb01835.x
   REASON J, 1990, ERGONOMICS, V33, P1315, DOI 10.1080/00140139008925335
   Roseborough JEW, 2021, ACCIDENT ANAL PREV, V162, DOI 10.1016/j.aap.2021.106393
   Scott-Parker B., 2010, P 24 CAN MULT ROAD S
   Scott-Parker B, 2013, ACCIDENT ANAL PREV, V50, P242, DOI 10.1016/j.aap.2012.04.010
   Shaaban K, 2020, J TRANSP SAF SECUR, V12, P292, DOI 10.1080/19439962.2018.1477895
   Shaaban K, 2018, J TRANSP HEALTH, V8, P6, DOI 10.1016/j.jth.2018.02.001
   Shope JT, 2006, INJURY PREV, V12, P9, DOI 10.1136/ip.2006.011874
   Society for Risk Analysis (SRA), 2015, SCI DAILY
   Soliman A, 2018, PROCEDIA COMPUT SCI, V130, P652, DOI 10.1016/j.procs.2018.04.116
   Spano G, 2019, FRONT PSYCHOL, V10, DOI 10.3389/fpsyg.2019.00368
   Susan D., 2018, ACCIDENT ANAL PREV, V121, P185
   Timmermans C, 2019, INT J INJ CONTROL SA, V26, P242, DOI 10.1080/17457300.2019.1620289
   Tzortzi A, 2021, INT J ENV RES PUB HE, V18, DOI 10.3390/ijerph18084104
   Ulleberg P, 2003, SAFETY SCI, V41, P427, DOI 10.1016/S0925-7535(01)00077-7
   Wishart DE, 2012, DRIVER BEHAV TRAININ, V5, P197
   Wohleber RW, 2016, TRANSPORT RES F-TRAF, V43, P265, DOI 10.1016/j.trf.2016.09.011
NR 40
TC 1
Z9 1
U1 2
U2 4
PU MDPI
PI BASEL
PA ST ALBAN-ANLAGE 66, CH-4052 BASEL, SWITZERLAND
EI 1660-4601
J9 INT J ENV RES PUB HE
JI Int. J. Environ. Res. Public Health
PD JAN
PY 2022
VL 19
IS 1
AR 514
DI 10.3390/ijerph19010514
PG 13
WC Environmental Sciences; Public, Environmental & Occupational Health
WE Science Citation Index Expanded (SCI-EXPANDED); Social Science Citation Index (SSCI)
SC Environmental Sciences & Ecology; Public, Environmental & Occupational
   Health
GA YV7OM
UT WOS:000752916000001
PM 35010775
OA Green Published, gold
DA 2022-11-04
ER

PT J
AU Goncalves, A
   Le Vigouroux, S
   Charbonnier, E
AF Goncalves, Aurelie
   Le Vigouroux, Sarah
   Charbonnier, Elodie
TI University Students' Lifestyle Behaviors during the COVID-19 Pandemic: A
   Four-Wave Longitudinal Survey
SO INTERNATIONAL JOURNAL OF ENVIRONMENTAL RESEARCH AND PUBLIC HEALTH
LA English
DT Article
DE coronavirus; sedentary behavior; physical activity; alcohol; university;
   lockdown; longitudinal survey
ID PHYSICAL-ACTIVITY; SEDENTARY; INTERVENTIONS
AB Many studies have highlighted the impact of lockdowns on the lifestyle of university students. We do not, however, know how these lifestyles have changed over the course of the COVID-19 pandemic. The objective of the present study was to describe changes in the levels of physical activity, sedentary behaviors, and alcohol consumption in French university students during different periods of the pandemic. This cohort study was conducted between 23 April and 11 December 2020. Measurements were performed four times: Twice during two successive lockdowns and twice during the intervening period. A total of 1294 university students were initially included, and 91 students completed the four measurement points over a seven-month period. Alcohol consumption, physical activity, and sedentary behaviors were measured. The results revealed high levels of physical activity during the first lockdown, but a subsequent decline during the pandemic that was partly explained by time. The pandemic had a positive effect on alcohol consumption. Sedentary levels were higher during both lockdowns, and sedentary behaviors tended to persist over time. This study raises concerns about the long-term effects of the pandemic on students' health and lifestyle. The preponderance of distance learning should be reconsidered, given the negative impact of physical inactivity and sedentary behavior on long-term health, especially in young adults.
C1 [Goncalves, Aurelie; Le Vigouroux, Sarah; Charbonnier, Elodie] UNIV NIMES, APSY V, F-30021 Nimes, France.
RP Goncalves, A (通讯作者)，UNIV NIMES, APSY V, F-30021 Nimes, France.
EM aurelie.goncalves@unimes.fr; sarah.le_vigouroux_nicolas@unimes.fr;
   elodie.charbonnier@unimes.fr
RI GONCALVES, Aurelie/ABC-5817-2021; Le Vigouroux, Sarah/U-5069-2017
OI GONCALVES, Aurelie/0000-0003-0843-4578; Le Vigouroux,
   Sarah/0000-0002-6655-7376; charbonnier, elodie/0000-0002-0225-9564
CR Ammar A, 2020, NUTRIENTS, V12, DOI 10.3390/nu12061583
   Aucejo EM, 2020, J PUBLIC ECON, V191, DOI 10.1016/j.jpubeco.2020.104271
   Bentlage E, 2020, INT J ENV RES PUB HE, V17, DOI 10.3390/ijerph17176265
   Bertrand L, 2021, APPL PHYSIOL NUTR ME, V46, P265, DOI [10.1139/apnm-2020-0990, 10.17660/ActaHortic.2021.1327.1]
   Biber DD, 2022, J AM COLL HEALTH, V70, P1947, DOI 10.1080/07448481.2020.1842424
   Biddle N., 2020, TRACKING OUTCOMES CO
   Bollen Z, 2021, ADDICT BEHAV, V115, DOI 10.1016/j.addbeh.2020.106772
   Bull FC, 2020, BRIT J SPORT MED, V54, P1451, DOI 10.1136/bjsports-2020-102955
   Bush K, 1998, ARCH INTERN MED, V158, P1789, DOI 10.1001/archinte.158.16.1789
   Busse H, 2021, INT J ENV RES PUB HE, V18, DOI 10.3390/ijerph18041410
   Castaneda-Babarro A, 2020, INT J ENV RES PUB HE, V17, DOI 10.3390/ijerph17186878
   Castro O, 2020, PREV SCI, V21, P332, DOI 10.1007/s11121-020-01093-8
   Castro O, 2018, PREV MED, V116, P194, DOI 10.1016/j.ypmed.2018.09.016
   Chodkiewicz J, 2020, INT J ENV RES PUB HE, V17, DOI 10.3390/ijerph17134677
   Deliens T, 2016, APPETITE, V105, P14, DOI 10.1016/j.appet.2016.05.003
   Di Renzo L, 2020, J TRANSL MED, V18, DOI 10.1186/s12967-020-02399-5
   Dietz P, 2020, FRONT PUBLIC HEALTH, V8, DOI 10.3389/fpubh.2020.00137
   Equipe de Surveillance et d'Epidemiologie Nutritionnelle (Esen), 2017, ET SANT ENV BIOS ACT
   Galle F, 2020, INT J ENV RES PUB HE, V17, DOI 10.3390/ijerph17176171
   Galle F, 2020, INT J ENV RES PUB HE, V17, DOI 10.3390/ijerph17103481
   Gallo LA, 2020, NUTRIENTS, V12, DOI 10.3390/nu12061865
   Garcia-Alvarez D, 2020, INT J ENV RES PUB HE, V17, DOI 10.3390/ijerph17186526
   Jackson KM, 2021, ALCOHOL CLIN EXP RES, V45, P752, DOI 10.1111/acer.14574
   Jaffe AE, 2021, ALCOHOL CLIN EXP RES, V45, P854, DOI 10.1111/acer.14572
   Le Vigouroux S, 2021, HEALTH EDUC BEHAV, V48, P123, DOI 10.1177/1090198120987128
   Lechner WV, 2020, ADDICT BEHAV, V110, DOI 10.1016/j.addbeh.2020.106527
   North CS, 2011, ARCH GEN PSYCHIAT, V68, P173, DOI 10.1001/archgenpsychiatry.2010.131
   O'Donnell R, 2019, ADDICT BEHAV, V98, DOI 10.1016/j.addbeh.2019.06.008
   Okanagan Charter, 2015, OK CHART INT CHART H
   ONAPS, 2020, ACT PHYS SED EV COMP
   Rahman K, 2021, EUR J INVEST HEALTH, V11, P358, DOI 10.3390/ejihpe11020027
   Rodriguez-Larrad A, 2021, INT J ENV RES PUB HE, V18, DOI 10.3390/ijerph18020369
   Romero-Blanco C, 2020, INT J ENV RES PUB HE, V17, DOI 10.3390/ijerph17186567
   Ryerson NC, 2021, TRANSL BEHAV MED, V11, P814, DOI 10.1093/tbm/ibab006
   Sallie SN, 2020, BMJ OPEN, V10, DOI 10.1136/bmjopen-2020-044276
   Sanudo B, 2020, SUSTAINABILITY-BASEL, V12, DOI 10.3390/su12155890
   Tavolacci MP, 2021, INT J ENV RES PUB HE, V18, DOI 10.3390/ijerph18084346
   Wang XQ, 2020, INT J ENV RES PUB HE, V17, DOI 10.3390/ijerph17155575
   WHO, 2020, WHO GUID PHYS ACT SE, DOI DOI 10.4324/9780203795002
NR 39
TC 6
Z9 6
U1 3
U2 6
PU MDPI
PI BASEL
PA ST ALBAN-ANLAGE 66, CH-4052 BASEL, SWITZERLAND
EI 1660-4601
J9 INT J ENV RES PUB HE
JI Int. J. Environ. Res. Public Health
PD SEP
PY 2021
VL 18
IS 17
AR 8998
DI 10.3390/ijerph18178998
PG 9
WC Environmental Sciences; Public, Environmental & Occupational Health
WE Science Citation Index Expanded (SCI-EXPANDED); Social Science Citation Index (SSCI)
SC Environmental Sciences & Ecology; Public, Environmental & Occupational
   Health
GA UN5RE
UT WOS:000694072800001
PM 34501605
OA Green Published, gold
DA 2022-11-04
ER

PT J
AU Cao, L
AF Cao, Liu
TI The Relationship Between Adjustment and Mental Health of Chinese
   Freshmen: The Mediating Effect of Security and the Moderating Effect of
   Gender
SO FRONTIERS IN PUBLIC HEALTH
LA English
DT Article
DE adjustment; mental health; security; moderating effect; mediating effect
ID PSYCHOLOGICAL SECURITY; ADOLESCENTS; PREVALENCE; DISORDERS; CHILDREN;
   MODEL; SELF
AB During the COVID-19 pandemic, many universities are confronted with campus lockdown or even school closures to reduce the risk of infection. However, these measures pose a threat to the mental health of adolescents. In particular, freshmen who have just entered the university campus may suffer from more serious mental health risks. In this study, 1,818 freshmen were analyzed by using the Chinese College Student Adjustment Scale (CCSAS), Sense of Security Questionnaire (SQ), and Symptom Check List 90 (SCL-90) of the qualitative method. The results showed that adjustment had an impact on mental health. Firstly, there was a significant negative association between adjustment and mental health. Secondly, adjustment had a significant predictive effect on mental health. Finally, a sense of security and gender affected the relationship between adjustment and mental health. Collectively, adjustment, sense of security, and gender exerted impacts on the mental health of freshmen, suggesting that we should create a warm and harmonious campus environment for students and conduct targeted education for male and female students.
C1 [Cao, Liu] Xuzhou Univ Technol, Sch Phys Educ, Xuzhou, Peoples R China.
RP Cao, L (通讯作者)，Xuzhou Univ Technol, Sch Phys Educ, Xuzhou, Peoples R China.
EM 274220929@qq.com
FU Xuzhou Science and Technology Plan Project [KC21303]; Jiangsu Industry
   University Research Cooperation Project [BY2021159]; sixth 333 project
   of Jiangsu Province
FX Funding This work was supported in part by the Xuzhou Science and
   Technology Plan Project under Grant KC21303, Jiangsu Industry University
   Research Cooperation Project under Grant BY2021159, and the sixth 333
   project of Jiangsu Province.
CR Abbott A, 2021, NATURE, V590, P194, DOI 10.1038/d41586-021-00175-z
   Ahmed F, 2021, J LOSS TRAUMA, V26, P782, DOI 10.1080/15325024.2020.1852823
   APA, 2013, DIAGNOSTIC STAT MANU, DOI 10.1176/appi.books.9780890425596
   Beal JA, 2021, MCN-AM J MATERN-CHIL, V46, P237, DOI 10.1097/NMC.0000000000000726
   [丛中 Cong Zhong], 2004, [中国心理卫生杂志, Chinese Mental Health Journal], V18, P97
   Cummings EM, 2015, CURR DIR PSYCHOL SCI, V24, P208, DOI 10.1177/0963721414561510
   Davies P.T., 2016, DEV PSYCHOPATHOL, V66, DOI [10.1002/9781119125556.devpsy106, DOI 10.1002/9781119125556.DEVPSY106]
   Dong YB, 2021, PSYCHOL RES BEHAV MA, V14, P1101, DOI 10.2147/PRBM.S319145
   Fang X, 2005, STUD PSYCHO BEHAV, V2, P95
   Geng JY, 2021, J AFFECT DISORDERS, V286, P19, DOI 10.1016/j.jad.2021.01.035
   Huang YQ, 2019, LANCET PSYCHIAT, V6, P211, DOI 10.1016/S2215-0366(18)30511-X
   Jia JC, 2018, COMPUT HUM BEHAV, V85, P116, DOI 10.1016/j.chb.2018.03.042
   Jia JC, 2017, COMPUT HUM BEHAV, V73, P345, DOI 10.1016/j.chb.2017.03.063
   Jourard SM, 1955, J CONSULT PSYCHOL, V19, P364, DOI 10.1037/h0049318
   Leurent Baptiste, 2021, SSM Ment Health, V1, pNone, DOI 10.1016/j.ssmmh.2021.100033
   Lewis SJ, 2021, BMJ-BRIT MED J, V372, DOI 10.1136/bmj.n521
   [刘恒 Liu Heng], 2004, [中国心理卫生杂志, Chinese Mental Health Journal], V18, P88
   Lu J, 2021, LANCET PSYCHIAT, V8, P981, DOI 10.1016/S2215-0366(21)00251-0
   Maslow AH, 1942, CHARACT PERSON, V10, P331
   MCGUE M, 1984, BEHAV GENET, V14, P325, DOI 10.1007/BF01080045
   Meade J, 2021, PEDIATR CLIN N AM, V68, P945, DOI 10.1016/j.pcl.2021.05.003
   Melero S, 2017, CHILD YOUTH SERV REV, V77, P188, DOI 10.1016/j.childyouth.2017.05.006
   Rod JE, 2020, REV SAUDE PUBL, V54, DOI 10.11606/s1518-8787.2020054002481
   Sifat RI, 2022, HELIYON, V8, DOI 10.1016/j.heliyon.2022.e09223
   Truskauskaite-Kuneviciene I, 2022, CURR PSYCHOL, V41, P1951, DOI 10.1007/s12144-020-00714-3
   UNICEFIRC, 2020, PROMISING PRACTICES
   Zhang GH, 2021, J AM COLL HEALTH, DOI 10.1080/07448481.2021.1909036
   Zhang GH, 2020, J AFFECT DISORDERS, V260, P498, DOI 10.1016/j.jad.2019.09.047
NR 28
TC 0
Z9 0
U1 7
U2 7
PU FRONTIERS MEDIA SA
PI LAUSANNE
PA AVENUE DU TRIBUNAL FEDERAL 34, LAUSANNE, CH-1015, SWITZERLAND
EI 2296-2565
J9 FRONT PUBLIC HEALTH
JI Front. Public Health
PD MAY 23
PY 2022
VL 10
AR 916329
DI 10.3389/fpubh.2022.916329
PG 6
WC Public, Environmental & Occupational Health
WE Science Citation Index Expanded (SCI-EXPANDED); Social Science Citation Index (SSCI)
SC Public, Environmental & Occupational Health
GA 1Y0PD
UT WOS:000807847500001
PM 35677766
OA Green Published, gold
DA 2022-11-04
ER

PT J
AU Sesker, AA
   Lee, JH
   Luchetti, M
   Aschwanden, D
   Stephan, Y
   Terracciano, A
   Sutin, AR
AF Sesker, Amanda A.
   Lee, Ji Hyun
   Luchetti, Martina
   Aschwanden, Damaris
   Stephan, Yannick
   Terracciano, Antonio
   Sutin, Angelina R.
TI Personality and change in perceived control during the acute stage of
   the coronavirus pandemic
SO PERSONALITY AND INDIVIDUAL DIFFERENCES
LA English
DT Article
DE COVID-19; Perceived control; Personality; Coronavirus; SEM; Longitudinal
ID PERCEPTIONS
AB Lower perceived control (PC) is related to maladaptive psychological responses to stressful events, yet it is unclear whether longer-term situations are associated with PC change over time. This study examined PC change during the beginning of the coronavirus pandemic and whether trajectories varied by age and personality. Personality was assessed in 2455 U.S. adults (18-100 years) from an online study conducted January-February 2020. PC was assessed across three follow-ups (March-July 2020). Latent growth curves modeled PC change. In controlled models, PC decreased (beta =-0.107, p = .005). Older adults had higher PC than younger adults (beta = 0.012, p = .001), and experienced less PC decline (beta = 0.012, p < .001). All personality traits but Openness were related to PC at baseline (beta s ranged from-0.912 to 0.543, ps < .001). Conscientiousness (beta = 0.155, p = .002), Extraversion (beta = 0.128, p = .008), and Agreeableness (beta = 0.099, p = .044) were associated with less PC decline. Employment (beta= 0.160, p = .022), health (beta= 0.133, p = .002), and disease burden (beta= 0.056, p = .014) were also associated with PC change. These results were largely driven by the financial dimension of PC. This study provides evidence for PC change during the COVID-19 pandemic and identifies sociodemographic, personality, and health moderators of PC trajectory.
C1 [Sesker, Amanda A.; Luchetti, Martina; Aschwanden, Damaris; Terracciano, Antonio; Sutin, Angelina R.] Florida State Univ, Coll Med, Tallahassee, FL USA.
   [Lee, Ji Hyun] Univ Michigan Ann Arbor, Dept Psychol, Ann Arbor, MI USA.
   [Stephan, Yannick] Univ Montpellier, Euromov, Montpellier, France.
RP Sesker, AA (通讯作者)，Florida State Univ, Coll Med, 1115 W Call St, Tallahassee, FL 32306 USA.
EM amanda.sesker@med.fsu.edu
RI Terracciano, Antonio/H-7403-2019
OI Terracciano, Antonio/0000-0001-5799-8885
FU National Institute on Aging of the National Institutes of Health
   [R01AG053297, R01AG068093]
FX Acknowledgments This manuscript was supported by the National Institute
   on Aging of the National Institutes of Health (R01AG053297; R01AG068093)
   . The content is solely the responsibility of the authors, and does not
   neces-sarily represent the views of the NIH.
CR Agbaria Q, 2022, INT J MENT HEALTH AD, V20, P1854, DOI 10.1007/s11469-021-00486-2
   Aschwanden D, 2021, EUR J PERSONALITY, V35, P51, DOI 10.1002/per.2281
   Bogg T, 2020, HEALTH PSYCHOL, V39, P1026, DOI 10.1037/hea0000891
   Brown SM, 2020, CHILD ABUSE NEGLECT, V110, DOI 10.1016/j.chiabu.2020.104699
   Caci B, 2020, FRONT PSYCHOL, V11, DOI 10.3389/fpsyg.2020.574393
   Centers for Disease Control and Prevention, 2020, CORONAVIRUS DIS 2019
   Costa P.T., 1992, REVISED NEO PERSONAL
   Frieden J., 2020, MEDPAGE TODAY
   Gan YQ, 2022, PSYCHOL MED, V52, P1321, DOI 10.1017/S0033291720003116
   Hajibaba H, 2015, ANN TOURISM RES, V53, P46, DOI 10.1016/j.annals.2015.04.001
   Hallingberg B., 2021, PROTOCOL LONGITUDINA
   Hong JH, 2021, PREV MED, V149, DOI 10.1016/j.ypmed.2021.106612
   Infurna FJ, 2015, DEV PSYCHOL, V51, P1420, DOI 10.1037/a0039530
   Kaiseler M, 2012, EUR J SPORT SCI, V12, P62, DOI 10.1080/17461391.2010.551410
   Kandler C, 2015, J PERS SOC PSYCHOL, V109, P175, DOI 10.1037/pspp0000028
   Karademas EC, 2013, J HEALTH PSYCHOL, V18, P419, DOI 10.1177/1359105312436765
   Lachman ME, 2010, PLOS ONE, V5, DOI 10.1371/journal.pone.0013297
   Marton G, 2020, FRONT PSYCHOL, V11, DOI 10.3389/fpsyg.2020.588762
   Muthen L., 2010, MPLUS USERS GUIDE
   Ranchor AV, 2010, SOC SCI MED, V70, P1825, DOI 10.1016/j.socscimed.2009.10.069
   Rippe CB, 2021, J MARKET EDUC, V43, P260, DOI 10.1177/0273475320987287
   Rossi R, 2020, FRONT PSYCHIATRY, V11, DOI 10.3389/fpsyt.2020.00790
   ROTTER JB, 1966, PSYCHOL MONOGR, V80, P1, DOI 10.1037/h0092976
   Skinner E.A., 2016, PERCEIVED CONTROL TH, P309
   Smith J., 2017, HRS PSYCHOSOCIAL LIF
   Soto CJ, 2017, J PERS SOC PSYCHOL, V113, P117, DOI 10.1037/pspp0000096
   Stephan YL, 2021, SOC PSYCHOL PERS SCI, V12, P1103, DOI 10.1177/1948550620962945
   Sutin AR, 2020, OBESITY, V28, P1590, DOI 10.1002/oby.22914
   TAYLOR SE, 1983, AM PSYCHOL, V38, P1161, DOI 10.1037/0003-066X.38.11.1161
   Taylor S, 2020, FEM PSYCHOL, V30, P63, DOI 10.1177/0959353519864390
   THOMPSON SC, 1993, J PERS SOC PSYCHOL, V64, P293, DOI 10.1037/0022-3514.64.2.293
   Toyama M, 2022, RES AGING, V44, P83, DOI 10.1177/0164027521992892
   Turiano NA, 2014, HEALTH PSYCHOL, V33, P883, DOI 10.1037/hea0000022
   Villarreal B., 2016, PERCEIVED CONTROL TH, P253
   Volk AA, 2021, PERS INDIV DIFFER, V168, DOI 10.1016/j.paid.2020.110398
   Wanberg CR, 2020, J APPL PSYCHOL, V105, P1382, DOI 10.1037/apl0000831
   White House, 2020, 15 DAYS SLOW SPREAD
   Yeo KJ, 2020, SOC SCI J, DOI 10.1080/03623319.2020.1728501
   Zhao T, 2021, FRONT PSYCHOL, V12, DOI 10.3389/fpsyg.2021.675910
   Zheng L, 2020, APPL PSYCHOL-HLTH WE, V12, P1095, DOI 10.1111/aphw.12232
NR 40
TC 0
Z9 0
U1 4
U2 7
PU PERGAMON-ELSEVIER SCIENCE LTD
PI OXFORD
PA THE BOULEVARD, LANGFORD LANE, KIDLINGTON, OXFORD OX5 1GB, ENGLAND
SN 0191-8869
EI 1873-3549
J9 PERS INDIV DIFFER
JI Pers. Individ. Differ.
PD JUL
PY 2022
VL 192
AR 111607
DI 10.1016/j.paid.2022.111607
PG 6
WC Psychology, Social
WE Social Science Citation Index (SSCI)
SC Psychology
GA 0O9YW
UT WOS:000783880500011
PM 35308090
OA Bronze, Green Published
DA 2022-11-04
ER

PT J
AU Kudriavtsev, IV
   Kotova, LV
   Arsentieva, OS
AF Kudriavtsev, Igor Volodymyrovych
   Kotova, Liubov Vyacheslavna
   Arsentieva, Olena Serhiivna
TI Covid pandemic and amendments to Employment law in Ukraine and Europe
SO AMAZONIA INVESTIGA
LA English
DT Article
DE Covid restrictions; Employment law; employees' rights; EU Employment
   law; Ukrainian Employment law
AB The COVID - 19 coronavirus pandemic has demonstrated the unwillingness of many spheres of public life to respond adequately to critical situations. And first, it concerned the legal regulation of labour relations, which has undergone quite fundamental changes, which today form a new, more modern system of functioning of the labour market. Businesses may indeed violate employees' rights and protection from completely unwarranted resignation and even to gain adequate justice and national government aid. Workers with informal employment agreements, and limited access to healthcare and social protection before the pandemic, are particularly at risk now.
   The present research paper describes the relevant questions in Employment law, which relate to the Covid-19 pandemic in Ukraine and Europe.
   Some workers' right to engage in work may disproportionately suffer due to the restrictions in place. These include parents of young children and single parent families, employees with health issues and disabilities, and migrant workers transported to work in agriculture or to provide social care. There is also concern about fair and just working conditions.
   This paper aims to answer the main questions connected with the Employment law in Covid time by conducting a literature review covering legal amendments to national and international legislations and examining the foreign practice related to employees' rights connected with the labour restrictions in the time of pandemic.
C1 [Kudriavtsev, Igor Volodymyrovych; Kotova, Liubov Vyacheslavna] Volodymyr Dahl East Ukrainian Natl Univ, Dept Law, Severodonetsk, Ukraine.
   [Arsentieva, Olena Serhiivna] S Volodymyr Dahl East Ukrainian Natl Univ, Fac Law, Severodonetsk, Ukraine.
RP Kudriavtsev, IV (通讯作者)，Volodymyr Dahl East Ukrainian Natl Univ, Dept Law, Severodonetsk, Ukraine.
RI Arsentieva, Olena/ABC-8714-2020; Kotova, Liubov/AAR-2386-2021
OI Arsentieva, Olena/0000-0001-7959-8524; Kudravcev,
   Igor'/0000-0003-1352-4906
CR [Anonymous], 2020, COV 19 CRIS UKR
   Biasi M, 2020, EUR LABOUR LAW J, V11, P306, DOI 10.1177/2031952520934569
   Blumenfeld S., 2020, NZ J EMPLOYMENT RELA, V45, P42, DOI DOI 10.24135/NZJER.V45I2.28
   Gyulavari T., 2020, ITALIAN EMPLOYMENT L, V13, DOI [10.6092/issn.1561-8048/10793, DOI 10.6092/ISSN.1561-8048/10793]
   Hendrickx F, 2020, EUR LABOUR LAW J, V11, P276, DOI 10.1177/2031952520934554
   Mangan D, 2020, EUR LABOUR LAW J, V11, P298, DOI 10.1177/2031952520934567
   Ratti L, 2020, EUR LABOUR LAW J, V11, P314, DOI 10.1177/2031952520934570
   Sachs T, 2020, EUR LABOUR LAW J, V11, P286, DOI 10.1177/2031952520934565
   Sagan A., 2020, EUROPEAN EMPLOYMENT, V11, DOI [10.1177/2031952520934566, DOI 10.1177/2031952520934566]
   Suder S., 2020, EUROPEAN EMPLOYMENT, DOI [10.1177/2031952520978994, DOI 10.1177/2031952520978994]
   Svabova L., 2020, EKON MANAZ SPECTR, V14, P114, DOI [10.26552/ems.2020.2.114-123, DOI 10.26552/EMS.2020.2.114-123]
   Vyas L, 2021, POLICY DES PRACT, V4, P59, DOI 10.1080/25741292.2020.1863560
NR 12
TC 1
Z9 1
U1 0
U2 12
PU UNIV AMAZONIA
PI FLORENCE
PA SEDE PRINCIPAL CALLE 17 DIAGONAL 17 CON CARRERA 3F-BARRIO PORVENIR,
   FLORENCE, 00000, COLOMBIA
EI 2322-6307
J9 AMAZON INVESTIG
JI AMAZON. INVESTIG.
PD MAY
PY 2021
VL 10
IS 39
BP 178
EP 185
DI 10.34069/AI/2021.39.03.17
PG 8
WC Social Sciences, Interdisciplinary
WE Emerging Sources Citation Index (ESCI)
SC Social Sciences - Other Topics
GA SA0AQ
UT WOS:000648962200018
OA gold, Green Submitted
DA 2022-11-04
ER

PT J
AU Sobierajska-Rek, A
   Manski, L
   Jablonska-Brudlo, J
   Sledzinska, K
   Wasilewska, E
   Szalewska, D
AF Sobierajska-Rek, Agnieszka
   Manski, Lukasz
   Jablonska-Brudlo, Joanna
   Sledzinska, Karolina
   Wasilewska, Eliza
   Szalewska, Dominika
TI Respiratory Telerehabilitation of Boys and Young Men with Duchenne
   Muscular Dystrophy in the COVID-19 Pandemic
SO INTERNATIONAL JOURNAL OF ENVIRONMENTAL RESEARCH AND PUBLIC HEALTH
LA English
DT Article
DE DMD; children; telerehabilitation; respiratory rehabilitation
ID PULMONARY-FUNCTION; MANAGEMENT; REHABILITATION; PRESSURE
AB Background: The COVID-19 pandemic forced reorganization of the multidisciplinary healthcare system for Duchenne muscular dystrophy. Digital solutions seem to be optimal for providing rehabilitation at this time. The aim of this study was to investigate whether it is possible to conduct respiratory physical therapy with the use of telerehabilitation in Duchenne muscular dystrophy. Methods: The study was conducted during an online conference for families with DMD. During the physical therapy panel we showed the video with the instructions of respiratory exercises. All participants (n = 152) were asked to fill in the online survey evaluating the quality, acceptance, and understanding of the instructions. Results: The survey was filled in by 45 (29.6%) participants. The mean rating of satisfaction was 4.70/5, and for intelligibility was 4.78/5. Thirty-seven (82.2%) patients declared that they had performed the exercises, all caregivers declared that it was possible to perform the proposed exercises a few times a week or daily, and only two respondents replied to invitations to individual online sessions. Conclusions: Findings from the study show that respiratory telerehabilitation may be implemented for DMD patients; however, the interest in digital rehabilitation among caregivers of DMD boys in Poland is low. The reasons for this situation require further research.
C1 [Sobierajska-Rek, Agnieszka; Jablonska-Brudlo, Joanna; Szalewska, Dominika] Med Univ Gdansk, Inst Maritime & Trop Med, Fac Hlth Sci, Dept Rehabil Med, PL-80219 Gdansk, Poland.
   [Manski, Lukasz] Med Univ Gdansk, Inst Maritime & Trop Med, Fac Hlth Sci, Dept Phys Therapy, PL-80211 Gdansk, Poland.
   [Sledzinska, Karolina] Med Univ Gdansk, Inst Maritime & Trop Med, Fac Hlth Sci, Dept Internal & Pediat Nursing, PL-80211 Gdansk, Poland.
   [Wasilewska, Eliza] Med Univ Gdansk, Fac Med, Dept Pulmonol & Allergol, PL-80211 Gdansk, Poland.
RP Sobierajska-Rek, A (通讯作者)，Med Univ Gdansk, Inst Maritime & Trop Med, Fac Hlth Sci, Dept Rehabil Med, PL-80219 Gdansk, Poland.
EM agnieszka.sobierajska-rek@gumed.edu.pl; lmanski@gumed.edu.pl;
   jjbrudlo@gumed.edu.pl; karolina.sledzinska@gumed.edu.pl;
   ewasilewska@gumed.edu.pl; dominika.szalewska@gumed.edu.pl
OI Manski, Lukasz/0000-0001-5251-4415; Wasilewska,
   Eliza/0000-0002-5288-0586
CR [Anonymous], PARENT PROJECT FDN P
   Balaban B, 2005, AM J PHYS MED REHAB, V84, P843, DOI 10.1097/01.phm.0000184156.98671.d0
   Biggar WD, 2006, NEUROMUSCULAR DISORD, V16, P249, DOI 10.1016/j.nmd.2006.01.010
   Birnkrant DJ, 2018, LANCET NEUROL, V17, P347, DOI 10.1016/S1474-4422(18)30025-5
   Birnkrant DJ, 2018, LANCET NEUROL, V17, P251, DOI 10.1016/S1474-4422(18)30024-3
   Bourne S, 2017, BMJ OPEN, V7, DOI 10.1136/bmjopen-2016-014580
   BROOKE MH, 1981, MUSCLE NERVE, V4, P186, DOI 10.1002/mus.880040304
   Camden C, 2020, DISABIL REHABIL, V42, P3424, DOI 10.1080/09638288.2019.1595750
   Marques TBC, 2014, J BRAS PNEUMOL, V40, P528, DOI 10.1590/S1806-37132014000500009
   Case LE, 2018, PEDIATRICS, V142, pS17, DOI 10.1542/peds.2018-0333D
   Gayraud J, 2010, PEDIATR PULM, V45, P552, DOI 10.1002/ppul.21204
   Hansen H, 2020, THORAX, V75, P413, DOI 10.1136/thoraxjnl-2019-214246
   Hoque R, 2016, J CLIN SLEEP MED, V12, P905, DOI 10.5664/jcsm.5898
   LoMauro A, 2018, EUR RESPIR J, V51, DOI 10.1183/13993003.01418-2017
   Maltais F, 2011, AM J RESP CRIT CARE, V184, P381, DOI 10.1164/rccm.201012-2031IM
   Olsen MF, 2015, RESP MED, V109, P297, DOI 10.1016/j.rmed.2014.11.003
   Rochester CL, 2015, AM J RESP CRIT CARE, V192, P1373, DOI 10.1164/rccm.201510-1966ST
   Rodrigues MR, 2014, J BRAS PNEUMOL, V40, P128, DOI 10.1590/S1806-37132014000200005
   Sobierajska-Rek A, 2021, WIEN KLIN WOCHENSCHR, V133, P344, DOI 10.1007/s00508-020-01786-8
   Tanner K, 2020, INT J TELEREHABILITA, V12, P43, DOI 10.5195/ijt.2020.6336
   Topin N, 2002, NEUROMUSCULAR DISORD, V12, P576, DOI 10.1016/S0960-8966(02)00005-6
   Tousignant M, 2012, INT J TELEREHABILITA, V4, P7, DOI 10.5195/ijt.2012.6083
   Veerapandiyan A, 2020, MUSCLE NERVE, V62, P41, DOI 10.1002/mus.26902
   VIGNOS PJ, 1963, JAMA-J AM MED ASSOC, V184, P89, DOI 10.1001/jama.1963.03700150043007
   Wasilewska E., 2021, ARCH MED SCI, DOI [10.5114/aoms/119782, DOI 10.5114/AOMS/119782]
   Wasilewska E, 2020, MEDICINA-LITHUANIA, V56, DOI 10.3390/medicina56090426
NR 26
TC 8
Z9 8
U1 0
U2 2
PU MDPI
PI BASEL
PA ST ALBAN-ANLAGE 66, CH-4052 BASEL, SWITZERLAND
EI 1660-4601
J9 INT J ENV RES PUB HE
JI Int. J. Environ. Res. Public Health
PD JUN
PY 2021
VL 18
IS 12
AR 6179
DI 10.3390/ijerph18126179
PG 10
WC Environmental Sciences; Public, Environmental & Occupational Health
WE Science Citation Index Expanded (SCI-EXPANDED); Social Science Citation Index (SSCI)
SC Environmental Sciences & Ecology; Public, Environmental & Occupational
   Health
GA SY9BG
UT WOS:000666173800001
PM 34200985
OA Green Published, gold
DA 2022-11-04
ER

PT J
AU Ozdil, K
   Ozturk, GK
AF Ozdil, Kamuran
   Ozturk, Gulhan Kucuk
TI "Burden that cannot be borne": qualitative study of body dissatisfaction
   among women during the pandemic
SO WOMEN & HEALTH
LA English
DT Article
DE Body dissatisfaction; pandemic; Qualitative study; woman
ID GENDER-DIFFERENCES; EATING-DISORDERS; COVID-19; IMPACT; IMAGE;
   QUARANTINE; LOCKDOWN
AB Long-duration restrictions during the pandemic caused different effects on women's mental health in terms of eating behavior and negative body perception. This study was performed with the aim of determining opinions about body perceptions women during the COVID-19 pandemic. This was a qualitative study using the content analysis method. A total of 10 women, determined with the targeted sampling method (similar group), were interviewed who were young adults and adults. Research data were collected between July - August 2021 with an information form and semi-structured interview form. The content analysis method was used to analyze data to create themes. The women in the study were aged from 20-39 years and eight of the 10 women were married, and all had undergraduate degrees. The research revealed 3 main themes and 7 subthemes. The themes were determined as dissatisfaction (vicious circle, loss of the self-respect), burden that cannot be borne (complications, pressure from others) and restrictions (cage, self-care neglect, Necessity of support). During the pandemic, it was identified that the body dissatisfaction of women increased, in addition to emotional and physical burdens, they had difficulty coping with this situation and required psychological support to struggle with burdens they could not bear.
C1 [Ozdil, Kamuran] Nevsehir Haci Bektas Veli Univ, Hlth Serv Vocat Sch, Aged Care Program, Nevsehir, Turkey.
   [Ozturk, Gulhan Kucuk] Nevsehir Haci Bektas Veli Univ, Dept Psychiat Nursing, Semra & Vefa Kucuk Fac Hlth Sci, Nevsehir, Turkey.
RP Ozturk, GK (通讯作者)，Nevsehir Haci Bektas Veli Univ, Dept Psychiat Nursing, Semra & Vefa Kucuk Fac Hlth Sci, Nevsehir, Turkey.
EM glhnkck@hotmail.com
CR Ahuja KK, 2021, INT J SOC PSYCHIATR, DOI 10.1177/0020764021992814
   [Anonymous], 2017, ENCY FEEDING EATING
   Brown S, 2021, APPETITE, V156, DOI 10.1016/j.appet.2020.104977
   Cecchetto C, 2021, APPETITE, V160, DOI 10.1016/j.appet.2021.105122
   Cooper M, 2022, EAT DISORD, V30, P54, DOI 10.1080/10640266.2020.1790271
   Cullen W, 2020, QJM-INT J MED, V113, P311, DOI 10.1093/qjmed/hcaa110
   Czepczor-Bernat K, 2021, NUTRIENTS, V13, DOI 10.3390/nu13041384
   Flanagan EW, 2021, OBESITY, V29, P438, DOI 10.1002/oby.23066
   Georgiou M, 2021, INT J ENV RES PUB HE, V18, DOI 10.3390/ijerph18052486
   He JB, 2020, BODY IMAGE, V33, P90, DOI 10.1016/j.bodyim.2020.02.011
   Khan Moien Ab, 2020, Obes Med, V19, P100282, DOI 10.1016/j.obmed.2020.100282
   Luciani Michela, 2019, Prof Inferm, V72, P152
   Magee W, 2019, PERS INDIV DIFFER, V149, P66, DOI 10.1016/j.paid.2019.05.016
   Martinez-de-Quel O, 2021, APPETITE, V158, DOI 10.1016/j.appet.2020.105019
   Nutley SK, 2021, JMIR MENT HEALTH, V8, DOI 10.2196/26011
   Robertson M, 2021, APPETITE, V159, DOI 10.1016/j.appet.2020.105062
   Rodgers RF, 2020, INT J EAT DISORDER, V53, P1166, DOI 10.1002/eat.23318
   Stieger S, 2022, INT J ENVIRON HEAL R, V32, P870, DOI 10.1080/09603123.2020.1803805
   Swami V, 2021, PERS INDIV DIFFER, V170, DOI 10.1016/j.paid.2020.110426
   Yuce GE, 2021, CUKUROVA MED J, V46, P283, DOI 10.17826/cumj.794585
   Zachary Z, 2020, OBES RES CLIN PRACT, V14, P210, DOI 10.1016/j.orcp.2020.05.004
NR 21
TC 1
Z9 1
U1 7
U2 7
PU ROUTLEDGE JOURNALS, TAYLOR & FRANCIS LTD
PI ABINGDON
PA 2-4 PARK SQUARE, MILTON PARK, ABINGDON OX14 4RN, OXON, ENGLAND
SN 0363-0242
EI 1541-0331
J9 WOMEN HEALTH
JI Women Health
PD APR 21
PY 2022
VL 62
IS 4
BP 348
EP 357
DI 10.1080/03630242.2022.2072049
EA MAY 2022
PG 10
WC Public, Environmental & Occupational Health; Women's Studies
WE Social Science Citation Index (SSCI)
SC Public, Environmental & Occupational Health; Women's Studies
GA 1I6FF
UT WOS:000793063900001
PM 35535399
DA 2022-11-04
ER

PT J
AU Hojjatinia, S
   Lee, AM
   Hojjatinia, S
   Lagoa, CM
   Brunke-Reese, D
   Conroy, DE
AF Hojjatinia, Sahar
   Lee, Alexandra M.
   Hojjatinia, Sarah
   Lagoa, Constantino M.
   Brunke-Reese, Deborah
   Conroy, David E.
TI Physical Activity Dynamics During a Digital Messaging Intervention
   Changed After the Pandemic Declaration
SO ANNALS OF BEHAVIORAL MEDICINE
LA English
DT Article; Early Access
DE COVID-19; fitness trackers; exercise; patient-specific modeling; social
   environment; precision medicine
AB Background The COVID-19 pandemic adversely impacted physical activity, but little is known about how contextual changes following the pandemic declaration impacted either the dynamics of people's physical activity or their responses to micro-interventions for promoting physical activity. Purpose This paper explored the effect of the COVID-19 pandemic on the dynamics of physical activity responses to digital message interventions. Methods Insufficiently-active young adults (18-29 years; N = 22) were recruited from November 2019 to January 2020 and wore a Fitbit smartwatch for 6 months. They received 0-6 messages/day via smartphone app notifications, timed and selected at random from three content libraries (Move More, Sit Less, and Inspirational Quotes). System identification techniques from control systems engineering were used to identify person-specific dynamical models of physical activity in response to messages before and after the pandemic declaration on March 13, 2020. Results Daily step counts decreased significantly following the pandemic declaration on weekdays (Cohen's d = -1.40) but not on weekends (d = -0.26). The mean overall speed of the response describing physical activity (dominant pole magnitude) did not change significantly on either weekdays (d = -0.18) or weekends (d = -0.21). In contrast, there was limited rank-order consistency in specific features of intervention responses from before to after the pandemic declaration. Conclusions Generalizing models of behavioral dynamics across dramatically different environmental contexts (and participants) may lead to flawed decision rules for just-in-time physical activity interventions. Periodic model-based adaptations to person-specific decision rules (i.e., continuous tuning interventions) for digital messages are recommended when contexts change.
   Lay Summary Physical inactivity is recognized as one of the major risk factors for cardiovascular disease, diabetes, and many cancers. Most American adults fail to achieve recommended levels of physical activity. Interventions to promote physical activity in young adults are needed to reduce long-term chronic disease risk. The COVID-19 pandemic declaration abruptly changed many individuals' environments and lifestyles. These contextual changes adversely impacted physical activity levels but little is known about how these changes specifically impacted the dynamics of people's physical activity or responses to micro-interventions for promoting physical activity. Using data collected from Fitbit smartwatches before and after the pandemic declaration, we applied tools from control systems engineering to develop person-specific dynamic models of physical activity responses to messaging interventions, and investigated how physical activity dynamics changed from before to after the pandemic declaration. Step counts decreased significantly on weekdays. The average speed of participants' responses to intervention messages did not change significantly, but intervention response dynamics had limited consistency from before to after the pandemic declaration. In short, participants changed how they responded to interventions after the pandemic declaration but the magnitude and patterns of change varied across participants. Person-specific, adaptive interventions can be useful for promoting physical activity when behavioral systems are stimulated to reorganize by external factors.
C1 [Hojjatinia, Sahar; Lagoa, Constantino M.] Penn State Univ, Sch Elect Engn & Comp Sci, University Pk, PA 16802 USA.
   [Lee, Alexandra M.; Brunke-Reese, Deborah; Conroy, David E.] Penn State Univ, Dept Kinesiol, University Pk, PA 16802 USA.
   [Hojjatinia, Sarah] Aptiv, Adv Safety & User Experience, Troy, MI USA.
   [Conroy, David E.] Northwestern Univ, Dept Prevent Med, Chicago, IL 60611 USA.
RP Hojjatinia, S (通讯作者)，Penn State Univ, Sch Elect Engn & Comp Sci, University Pk, PA 16802 USA.
EM conroy@psu.edu
OI Brunke-Reese, Deborah/0000-0002-8973-8671; CONROY, DAVID
   E/0000-0003-0204-4093; Lee, Alexandra/0000-0001-8146-1674; Hojjatinia,
   Sahar/0000-0002-9748-1239
FU National Heart, Lung, and Blood Institute of the National Institutes of
   Health (NIH) [R01 HL142732]; National Science Foundation (NSF)
   [ECCS-1808266]
FX This project is funded by the National Heart, Lung, and Blood Institute
   of the National Institutes of Health (NIH) through Grant R01 HL142732
   and the National Science Foundation (NSF) through Grant ECCS-1808266.
   The content is solely the responsibility of the authors and does not
   necessarily represent the official views of the NIH or the NSF.
CR [Anonymous], 2009, NUTR REV, V67, P114, DOI 10.1111/j.1753-4887.2008.00136.x
   Barkley Jacob E, 2020, Int J Exerc Sci, V13, P1326
   Bauman AE, 2012, LANCET, V380, P258, DOI 10.1016/S0140-6736(12)60735-1
   Cardel MI, 2020, OBESITY, V28, P2272, DOI 10.1002/oby.23016
   Centers for Disease Control and Prevention, 2021, PHYS ACT DIFF GROUPS
   Chevance G, 2021, PLOS ONE, V16, DOI 10.1371/journal.pone.0251659
   Chevance G, 2021, TRANSL BEHAV MED, V11, P676, DOI 10.1093/tbm/ibaa026
   Conroy DE, 2020, EXERC SPORT SCI REV, V48, P170, DOI 10.1249/JES.0000000000000232
   Conroy DE, 2019, PSYCHOL SPORT EXERC, V41, P172, DOI 10.1016/j.psychsport.2018.06.011
   Conroy DE, 2013, J SPORT EXERCISE PSY, V35, P493, DOI 10.1123/jsep.35.5.493
   Du Y, 2019, JAMA NETW OPEN, V2, DOI 10.1001/jamanetworkopen.2019.7597
   Dunton GF, 2020, PREV MED REP, V20, DOI 10.1016/j.pmedr.2020.101241
   Feehan LM, 2018, JMIR MHEALTH UHEALTH, V6, DOI 10.2196/10527
   Flanagan EW, 2021, OBESITY, V29, P438, DOI 10.1002/oby.23066
   Ford D., 1992, DEV SYSTEMS THEORY I
   Freedson PS, 1998, MED SCI SPORT EXER, V30, P777, DOI 10.1097/00005768-199805000-00021
   Heckman BW, 2015, CURR OPIN PSYCHOL, V5, P31, DOI 10.1016/j.copsyc.2015.03.004
   Hojjatinia S, 2021, HEALTH PSYCHOL, V40, P502, DOI 10.1037/hea0001117
   Horigian VE, 2021, J PSYCHOACTIVE DRUGS, V53, P1, DOI 10.1080/02791072.2020.1836435
   Imboden MT, 2018, BRIT J SPORT MED, V52, P844, DOI 10.1136/bjsports-2016-096990
   Liao Peng, 2020, Proc ACM Interact Mob Wearable Ubiquitous Technol, V4, DOI 10.1145/3381007
   Martin KR, 2014, J AM GERIATR SOC, V62, P1263, DOI 10.1111/jgs.12893
   McCarthy H, 2021, J MED INTERNET RES, V23, DOI 10.2196/23701
   Pepin JL, 2020, J MED INTERNET RES, V22, DOI 10.2196/19787
   Piercy KL, 2018, JAMA-J AM MED ASSOC, V320, P2020, DOI 10.1001/jama.2018.14854
   Pollard MS, 2020, JAMA NETW OPEN, V3, DOI 10.1001/jamanetworkopen.2020.22942
   Rezaei N, 2021, SLEEP HEALTH, V7, P303, DOI [10.1016/j.sleh.2021.02.0082352-7218/, 10.1016/j.sleh.2021.02.008]
   Roche MJ, 2014, ASSESSMENT, V21, P515, DOI 10.1177/1073191114540320
   Smith DM, 2020, AM J PREV MED, V58, P142, DOI 10.1016/j.amepre.2019.08.014
   Tison GH, 2020, ANN INTERN MED, V173, P767, DOI 10.7326/M20-2665
   Troiano RP, 2007, MED SCI SPORT EXER, V39, P1501, DOI 10.1097/mss.0b013e318150d42e
   Turrisi TB, 2021, INT J BEHAV NUTR PHY, V18, DOI 10.1186/s12966-021-01091-1
NR 32
TC 0
Z9 0
U1 1
U2 1
PU OXFORD UNIV PRESS INC
PI CARY
PA JOURNALS DEPT, 2001 EVANS RD, CARY, NC 27513 USA
SN 0883-6612
EI 1532-4796
J9 ANN BEHAV MED
JI Ann. Behav. Med.
DI 10.1093/abm/kaac051
EA AUG 2022
PG 11
WC Psychology, Multidisciplinary
WE Social Science Citation Index (SSCI)
SC Psychology
GA 3U2OA
UT WOS:000840812800001
PM 35972330
OA Bronze, Green Published
DA 2022-11-04
ER

PT J
AU Emerson, KG
AF Emerson, Kerstin Gerst
TI Coping with being cooped up: Social distancing during COVID-19 among
   60+in the United States
SO REVISTA PANAMERICANA DE SALUD PUBLICA-PAN AMERICAN JOURNAL OF PUBLIC
   HEALTH
LA English
DT Article
DE Aging; coronavirus infections; United States
ID LONELINESS; HEALTH
AB Objectives. This study examined the impact of sheltering in place and social distancing among adults aged 60 and older during the 2020 outbreak of COVID-19 in the United States.
   Methods. Using convenience sampling respondents were asked to complete a web-administered survey to explore impact of social distancing on loneliness, stress, and behavioral changes. The analytic sample consisted of 833 responses of persons aged 60 and older.
   Results. A large portion reported being stressed (36%), and/or being lonely (42.5%). Nearly 1/3 stated that their sense of loneliness increased during the time of social distancing. Respondents reported engaging in more solitary activity (and fewer in-person activities), using email and text messages more than usual, and spending more time on computers/tablet than usual. Approximately 2/3 reported using more social media than usual. These differed significantly by younger (age 60-70) and older (71+) respondents. Additionally, changes in physical activity, drinking, recreational drug use and sleeping pattern changes differed by age.
   Conclusions. Social distancing has significant consequences on loneliness and health behaviors among adults in the United States, many of which differ by age group. Results have implications for continued shelter in place practices, but also for any older adult that may be homebound for other reasons.
C1 [Emerson, Kerstin Gerst] Univ Georgia, Athens, GA 30602 USA.
RP Emerson, KG (通讯作者)，Univ Georgia, Athens, GA 30602 USA.
EM emerson@uga.edu
CR Centers for Disease Control and Prevention (CDC), 2020, AGE 7 BEING FAMILIAL
   Connolly S, 2020, BIOMICROFLUIDICS, V14, DOI 10.1063/5.0005154
   Dykstra PA, 2009, EUR J AGEING, V6, P91, DOI 10.1007/s10433-009-0110-3
   Gerst-Emerson K, 2015, AM J PUBLIC HEALTH, V105, P1013, DOI 10.2105/AJPH.2014.302427
   Girdhar R., 2020, J GERIATRIC CARE RES, V7, P32, DOI DOI 10.1056/NEJMP2008017
   Hawryluck L, 2004, EMERG INFECT DIS, V10, P1206, DOI 10.3201/eid1007.030703
   Holt-Lunstad J, 2010, PLOS MED, V7, DOI 10.1371/journal.pmed.1000316
   Institute on Aging, 2020, FRIENDSH LIN
   Klinenberg E, 2016, AM J PUBLIC HEALTH, V106, P786, DOI 10.2105/AJPH.2016.303166
   Ong AD, 2016, GERONTOLOGY, V62, P443, DOI 10.1159/000441651
   Pearce K., 2020, WHAT IS SOCIAL DISTA
   Perlman, 1985, LONELINESS SOURCEBOO, P1
   Rijal B., 2020, SOCIAL DISTANCING TI
   U.S. Census Bureau, 2020, HISP OR
NR 14
TC 40
Z9 41
U1 2
U2 27
PU PAN AMER HEALTH ORGANIZATION
PI WASHINGTON
PA 525 23RD ST NW, WASHINGTON, DC 20037 USA
SN 1020-4989
J9 REV PANAM SALUD PUBL
JI Rev. Panam. Salud Publica
PY 2020
VL 44
AR e81
DI 10.26633/RPSP.2020.81
PG 7
WC Public, Environmental & Occupational Health
WE Social Science Citation Index (SSCI)
SC Public, Environmental & Occupational Health
GA MI6BF
UT WOS:000547490100001
PM 32612645
OA Green Published, gold
DA 2022-11-04
ER

PT J
AU Espuny Pujol, F
   Hancock, R
   Morciano, M
AF Espuny Pujol, Ferran
   Hancock, Ruth
   Morciano, Marcello
TI Trends in survival of older care home residents in England: A 10-year
   multi-cohort study
SO SOCIAL SCIENCE & MEDICINE
LA English
DT Article
DE Long-term care; Older people; Ageing; Survival gap; Care home;
   Community-dwelling
ID LIFE EXPECTANCY; MORTALITY; PEOPLE; FUTURE
AB Increases in longevity combined with a policy emphasis on caring for older people in their own homes could have widened or narrowed the survival gap between care home and community-dwelling resident older people. Knowledge of pre-COVID-19 trends in this gap is needed to assess the longer-term impacts of the pandemic. We provide evidence for England on recent trends in 1, 2 and 3-year mortality amongst care home residents aged 65+ compared with similar community-dwelling residents. We use the Clinical Practice Research Datalink, a nationally representative primary care database. For each of the ten years from 2006 to 2015, care home and community-dwelling residents aged 65+ were identified and matched in the ratio 1:3, according to age, gender, area deprivation and region. Cox survival analyses were used to estimate mortality risks for care home residents in comparison with similar community-dwelling people, adjusting for age, gender, area deprivation and region. The study sample consisted of ten overlapping cohorts averaging 5495 care home residents per cohort. Adjusted mortality risks increased over the study period for care home residents while decreasing slightly for matched community-dwelling residents. The relative risks (RRs) of mortality associated with care home residence were higher for younger ages and shorter follow-up periods, in all years. Over the decade, the RRs increased, most at younger ages and for shorter follow-up periods (e.g. for the age group 65-74 years, 1-year average RR increased by 61% from 5.4 to 8.8, while for those aged 85-94 years and over, 3-year RR increased by 22% from 1.3 to 1.6). Thus the survival gap between older care home and community-dwelling residents has been widening, especially at younger ages. In due course, it will be possible to establish to what extent the COVID-19 pandemic has resulted in further growth in this gap.
C1 [Espuny Pujol, Ferran; Hancock, Ruth; Morciano, Marcello] Univ East Anglia, Norwich Med Sch, Hlth Econ Grp, Norwich, Norfolk, England.
   [Espuny Pujol, Ferran] UCL, Dept Math, Clin Operat Res Unit, 4 Taviton St, London WC1H 0BT, England.
   [Hancock, Ruth] London Sch Econ & Polit Sci, Care Policy & Evaluat Ctr, London, England.
   [Morciano, Marcello] Univ Manchester, Hlth Org Policy & Econ HOPE Res Grp, Manchester, Lancs, England.
RP Espuny Pujol, F (通讯作者)，UCL, Dept Math, Clin Operat Res Unit, 4 Taviton St, London WC1H 0BT, England.
EM f.pujol@ucl.ac.uk
RI Espuny Pujol, Ferran/AAY-9267-2021; Morciano, Marcello/D-5030-2017
OI Espuny Pujol, Ferran/0000-0001-9085-7400; Morciano,
   Marcello/0000-0002-0009-5201
FU Economic and Social Research Council (ESRC) through the Business and
   Local Government Data Research Centre [ES/L011859/1]; ESRC Research
   Centre on MicroSocial Change [RES-518-28-5001]; National Institute for
   Health Research (NIHR) Applied Research Collaboration for Greater
   Manchester; ESRC [ES/L011859/1, ES/L009153/1] Funding Source: UKRI
FX This study was funded by the Economic and Social Research Council (ESRC)
   through the Business and Local Government Data Research Centre (grant
   number ES/L011859/1) . RH was also supported by the ESRC Research Centre
   on MicroSocial Change (grant number RES-518-28-5001) . MM was also
   supported by the National Institute for Health Research (NIHR) Applied
   Research Collaboration for Greater Manchester. The funders had no
   involvement in study design, data collection, interpretation of data,
   writing or decision to submit for publication. All responsibility for
   data analysis, interpretation and any errors rests with the authors.
CR [Anonymous], 2015, TECHNICAL REPORT
   Bennett JE, 2015, LANCET, V386, P163, DOI 10.1016/S0140-6736(15)60296-3
   Castora-Binkley M, 2014, J AM GERIATR SOC, V62, P913, DOI 10.1111/jgs.12781
   CHISHOLM J, 1990, BRIT MED J, V300, P1092, DOI 10.1136/bmj.300.6732.1092
   Commission on Funding Care and Support, 2011, FAIR CAR FUND, VII
   Commission on Funding for Care and Support, 2011, FAIR CAR FUND
   DHSC, 2020, CAR SUPP STAT GUID U
   *EUR COMM, 2015, SOC INV EUR STUD NAT
   Falconer M, 2007, AGE AGEING, V36, P209, DOI 10.1093/ageing/afl185
   Forder J., 2011, 2769 PSSRU
   Foundations, 2015, LINK DIS FAC GRANTS
   Gaugler Joseph E, 2007, BMC Geriatr, V7, P13, DOI 10.1186/1471-2318-7-13
   Grundy E, 2007, AGE AGEING, V36, P424, DOI 10.1093/ageing/afm067
   Grundy E, 2011, J EPIDEMIOL COMMUN H, V65, P353, DOI 10.1136/jech.2009.089383
   Herrett E, 2015, INT J EPIDEMIOL, V44, P827, DOI 10.1093/ije/dyv098
   Humphries R., 2016, SOCIAL CARE OLDER PE
   Katz PR, 2011, J AM MED DIR ASSOC, V12, P487, DOI 10.1016/j.jamda.2011.01.017
   Kontis V, 2017, LANCET, V389, P1323, DOI 10.1016/S0140-6736(16)32381-9
   Kontopantelis E., 2020, EXCESS MORTALITY CAR, DOI [10.1101/2020.11.11.20229815, DOI 10.1101/2020.11.11.20229815]
   Levander MS, 2016, SCAND J CARING SCI, V30, P714, DOI 10.1111/scs.12284
   Litwin C., 2020, MORTALITY ASS COVID
   Mandall NA, 2005, BRIT DENT J, V199, P659, DOI 10.1038/sj.bdj.4812930
   Matthews FE, 2016, PLOS ONE, V11, DOI 10.1371/journal.pone.0161705
   ONS, 2020, WOODL EXP SCOTL
   PHS, 2020, CAR HOM CENS AD SCOT
   Poulain M, 2020, DEMOGR RES, V43, P401, DOI 10.4054/DemRes.2020.43.15
   Schon P, 2016, HEALTH SOC CARE COMM, V24, P631, DOI 10.1111/hsc.12237
   SCIE, 2020, ROL PRINC REABL
   Shah SM, 2013, AGE AGEING, V42, P209, DOI 10.1093/ageing/afs174
   Shah SM, 2010, AGE AGEING, V39, P617, DOI 10.1093/ageing/afq086
   Shembavnekar, 2021, SOCIAL CARE FUNDING
   StataCorp, 2015, STAT STAT SOFTW REL
   Steventon A, 2012, BMC HEALTH SERV RES, V12, DOI 10.1186/1472-6963-12-377
   Symons MJ, 2002, J CLIN EPIDEMIOL, V55, P893, DOI 10.1016/S0895-4356(02)00443-2
NR 34
TC 0
Z9 0
U1 1
U2 2
PU PERGAMON-ELSEVIER SCIENCE LTD
PI OXFORD
PA THE BOULEVARD, LANGFORD LANE, KIDLINGTON, OXFORD OX5 1GB, ENGLAND
SN 0277-9536
EI 1873-5347
J9 SOC SCI MED
JI Soc. Sci. Med.
PD AUG
PY 2021
VL 282
AR 113883
DI 10.1016/j.socscimed.2021.113883
EA JUL 2021
PG 12
WC Public, Environmental & Occupational Health; Social Sciences, Biomedical
WE Science Citation Index Expanded (SCI-EXPANDED); Social Science Citation Index (SSCI)
SC Public, Environmental & Occupational Health; Biomedical Social Sciences
GA TR7YC
UT WOS:000679176400033
PM 34154839
OA Green Published, Green Accepted, hybrid
DA 2022-11-04
ER

PT J
AU Sizer, MA
   Bhatta, D
   Acharya, B
   Paudel, KP
AF Sizer, Monteic A.
   Bhatta, Dependra
   Acharya, Binod
   Paudel, Krishna P.
TI Determinants of Telehealth Service Use among Mental Health Patients: A
   Case of Rural Louisiana
SO INTERNATIONAL JOURNAL OF ENVIRONMENTAL RESEARCH AND PUBLIC HEALTH
LA English
DT Article
DE mental health; visit intensity; telehealth; rural; COVID-19
ID CARE UTILIZATION; PHYSICAL HEALTH; MEDICAL-CARE; DEPRESSION; INTENSITY;
   DISTRESS; ACCESS; HELP
AB The COVID-19 pandemic decreased the in-person outpatient visits and accelerated the use of telehealth services among mental health patients. Our study investigated the sociodemographic and clinical correlates of the intensity of telehealth use among mental health patients residing in rural Louisiana, United States. The study sample included 7069 telehealth visits by 1115 unique patients encountered from 1 April 2020 to 31 March 2021 at six mental health outpatient clinics managed by the Northeast Delta Human Services Authority (NEDHSA). We performed a negative binomial regression analysis with the intensity of service use as the outcome variable. Being younger, female, and more educated were associated with a higher number of telehealth visits. The prevalence of other chronic conditions increased telehealth visits by 10%. The telehealth service intensity varied across the nature of mental health diagnoses, with patients diagnosed with the schizophrenia spectrum and other psychotic disorders utilizing 15% fewer telehealth visits than patients diagnosed with depressive disorders. The promotion of telehealth services among mental health patients in the rural setting might require the elimination of the digital divide with a particular focus on the elderly, less educated, and those with serious mental health illnesses such as schizophrenia and psychotic disorders.
C1 [Sizer, Monteic A.; Bhatta, Dependra] Northeast Delta Human Serv Author, 2513 Ferrand St, Monroe, LA 71201 USA.
   [Acharya, Binod] Drexel Univ, Urban Hlth Collaborat, 3600 Market St, Philadelphia, PA 19104 USA.
   [Paudel, Krishna P.] USDA, Econ Res Serv, 805 Penn Ave, Kansas City, MO 64105 USA.
RP Bhatta, D (通讯作者)，Northeast Delta Human Serv Author, 2513 Ferrand St, Monroe, LA 71201 USA.
EM monteic.sizer@la.gov; dependra.bhatta@la.gov; ba525@drexel.edu;
   krishna.paudel@usda.gov
RI Bhatta, Dependra/ABH-0244-2022; Acharya, Binod/AHC-3742-2022
OI Bhatta, Dependra/0000-0001-8894-269X; Acharya,
   Binod/0000-0003-2153-1655; Paudel, Krishna/0000-0002-9780-5520
FU Northeast Delta Human Services Authority (NEDHSA); U.S. Department of
   Agriculture, Economic Research Service
FX Article processing charge (APC) was supported by the Northeast Delta
   Human Services Authority (NEDHSA). K.P.P.'s time in this paper was
   supported by the intramural research program of the U.S. Department of
   Agriculture, Economic Research Service. The findings and conclusions in
   this presentation are those of the authors and should not be construed
   to represent any official USDA, U.S. Government, or LA state
   determination or policy.
CR Acharya B., 2021, CUREUS J MED SCIENCE, V13, pc56
   Acharya B, 2021, JAMA NETW OPEN, V4, DOI 10.1001/jamanetworkopen.2021.38238
   Ahrnsbrak R, 2017, KEY SUBSTANCE USE ME, P1572
   Amini B, 2021, MED SCI, V25, P1133
   ANDERSEN R, 1973, MILBANK FUND Q, V51, P95, DOI 10.2307/3349613
   ANDERSEN RM, 1995, J HEALTH SOC BEHAV, V36, P1, DOI 10.2307/2137284
   Andrade LH, 2014, PSYCHOL MED, V44, P1303, DOI 10.1017/S0033291713001943
   Calhoun PS, 2002, AM J PSYCHIAT, V159, P2081, DOI 10.1176/appi.ajp.159.12.2081
   Cameron AC., 1998, REGRESSION ANAL COUN, DOI 10.1017/CBO9780511814365
   Cantor J, 2022, J HEALTH ECON, V82, DOI [10.3386/w28131, 10.1016/j.jhealeco.2022.102581]
   Chunara R, 2021, J AM MED INFORM ASSN, V28, P33, DOI 10.1093/jamia/ocaa217
   Dixon LB, 2016, WORLD PSYCHIATRY, V15, P13, DOI 10.1002/wps.20306
   Drake C, 2019, ANN INTERN MED, V171, P382, DOI 10.7326/M19-0283
   Egede LE, 2012, CURR PSYCHIAT REP, V14, P15, DOI 10.1007/s11920-011-0240-0
   Elhai JD, 2008, PSYCHIAT RES, V160, P129, DOI 10.1016/j.psychres.2007.07.003
   Elhai JD, 2007, PSYCHIAT SERV, V58, P1108, DOI 10.1176/appi.ps.58.8.1108
   Elhali JD, 2009, PSYCHIAT RES, V165, P145, DOI 10.1016/j.psychres.2007.12.001
   Evans-Lacko S, 2018, PSYCHOL MED, V48, P1560, DOI 10.1017/S0033291717003336
   Fagiolini A, 2003, AM J PSYCHIAT, V160, P112, DOI 10.1176/appi.ajp.160.1.112
   Federal Trade Commission, 2016, FTC RET MOR 37 MILL
   Fisher L, 2008, DIABETIC MED, V25, P1096, DOI 10.1111/j.1464-5491.2008.02533.x
   Fleury MJ, 2014, INT J ENV RES PUB HE, V11, P10559, DOI 10.3390/ijerph111010559
   Fleury MJ, 2012, INT J EQUITY HEALTH, V11, DOI 10.1186/1475-9276-11-20
   Fortney JC, 2013, AM J PSYCHIAT, V170, P414, DOI 10.1176/appi.ajp.2012.12050696
   Hilbe J.M., 2011, NEGATIVE BINOMIAL RE, DOI DOI 10.1017/CBO9780511973420
   Hoare E, 2020, JAMA PSYCHIAT, V77, P1095, DOI 10.1001/jamapsychiatry.2020.1273
   Kepley HO, 2018, AM J PREV MED, V54, pS190, DOI 10.1016/j.amepre.2018.03.006
   Kilbourne AM, 2005, AM J GERIAT PSYCHIAT, V13, P250, DOI 10.1176/appi.ajgp.13.3.250
   Lam K, 2020, JAMA INTERN MED, V180, P1389, DOI 10.1001/jamainternmed.2020.2671
   Liddon L, 2018, BRIT J CLIN PSYCHOL, V57, P42, DOI 10.1111/bjc.12147
   Linden M, 1997, J AGING HEALTH, V9, P3, DOI 10.1177/089826439700900101
   Montoya MI, 2022, J PSYCHIATR RES, V148, P188, DOI 10.1016/j.jpsychires.2022.01.050
   Nour BML, 2009, PSYCHOL SERV, V6, P243, DOI 10.1037/a0017375
   Nouri S., 2020, NEJM CATALYST INNOVA, V1, P1, DOI [10.1056/CAT.20.0123, DOI 10.1056/CAT.20.0123]
   Olfson M, 2009, PSYCHIAT SERV, V60, P898, DOI 10.1176/appi.ps.60.7.898
   Palylyk-Colwell E., 2018, TELEHEALTH ASSESSMEN
   Roberts T, 2018, BMC PSYCHIATRY, V18, DOI 10.1186/s12888-018-1837-1
   SAUNDERS SM, 1993, PSYCHOTHER, V30, P554, DOI 10.1037/0033-3204.30.4.554
   Shao S, 2018, BMC HEALTH SERV RES, V18, DOI 10.1186/s12913-018-3271-y
   Singh P, 2019, ACAD EMERG MED, DOI 10.1111/acem.13812
   Sizer M.A., 2022, MENTAL HLTH FOOD INS
   StataCorp LLC, 2019, STAT REL 16 STAT SOF
   Stewart E.G., 2018, MENTAL HLTH RURAL AM
   Substance Abuse and Mental Health Services Administration, 2016, RUR BEH HLTH TEL CHA, V9
   Substance Abuse and Mental Health Services Administration, 2020, HHS PUBLICATION NO P, V55
   U.S. Census Bureau, NEW CENS DAT SHOW DI
   Weisz JR, 2005, AM PSYCHOL, V60, P628, DOI 10.1037/0003-066X.60.6.628
   Whiteford HA, 2015, PLOS ONE, V10, DOI 10.1371/journal.pone.0116820
   Whitney DG, 2019, JAMA PEDIATR, V173, P389, DOI 10.1001/jamapediatrics.2018.5399
   Winkelmann Rainer, 2008, ECONOMETRIC ANAL COU, V5, DOI 10.1007/978-3-540-78389-3
   World Health Organisation, 2017, DEPR OTH COMM MENT H
   YOKOPENIC PA, 1983, J NERV MENT DIS, V171, P15, DOI 10.1097/00005053-198301000-00004
   Yuan N, 2021, JAMA NETW OPEN, V4, DOI 10.1001/jamanetworkopen.2021.4157
   Zhu JM, 2022, HEALTH AFFAIR, V41, P573, DOI 10.1377/hlthaff.2021.01297
NR 54
TC 2
Z9 2
U1 0
U2 0
PU MDPI
PI BASEL
PA ST ALBAN-ANLAGE 66, CH-4052 BASEL, SWITZERLAND
EI 1660-4601
J9 INT J ENV RES PUB HE
JI Int. J. Environ. Res. Public Health
PD JUN
PY 2022
VL 19
IS 11
AR 6930
DI 10.3390/ijerph19116930
PG 11
WC Environmental Sciences; Public, Environmental & Occupational Health
WE Science Citation Index Expanded (SCI-EXPANDED); Social Science Citation Index (SSCI)
SC Environmental Sciences & Ecology; Public, Environmental & Occupational
   Health
GA 1Z2DY
UT WOS:000808642500001
PM 35682512
OA Green Published, gold
DA 2022-11-04
ER

PT J
AU Arbol, JR
   Ruiz-Osta, A
   Aguilar, CIM
AF arbol, Javier Rodriguez
   Ruiz-Osta, Alberto
   Aguilar, Casandra Isabel Montoro
TI Personality Traits, Cognitive Styles, Coping Strategies, and
   Psychological Impact of the COVID-19 Pandemic Lockdown on Healthy
   Youngsters
SO BEHAVIORAL SCIENCES
LA English
DT Article
DE neuroticism; anxiety; depression; intolerance of uncertainty; social
   support seeking; negative autofocus
ID BECK DEPRESSION INVENTORY; MENTAL-HEALTH; ANXIETY; UNCERTAINTY;
   INTOLERANCE; LOCUS; DIAGNOSIS; SYMPTOMS; VERSION; STRESS
AB The objective of the present study was to explore possible changes in the psychological wellbeing of young healthy students during the initial 14 days of the COVID-19 general lockdown that occurred in March of 2020, and if there was any relation with specific personality traits (neuroticism, psychoticism, and extraversion), cognitive styles (internal and external locus of control and intolerance of uncertainty), and coping strategies. One hundred twenty-two university students aged from 18 to 29 years participated in the study. The dispositional factors were assessed at the beginning of the study, while measures of psychological adjustment (anxiety, depression, and self-perceived health) were taken in three different assessment stages, employing validated questionnaires and scales. Anxiety and depression scores significantly increased after one week of lockdown, reaching a plateau pattern by the second week. The levels of self-perceived mental health, vitality, and quality of life showed a pattern of sustained progressive decrease, with a more acute lessening during the first week. Neuroticism, intolerance of uncertainty, and negative autofocus were associated to worse levels of psychological adjustment. These individual differences might be taken into consideration when designing prevention programs aiming to dampen the psychological impact of a general lockdown in healthy population.
C1 [arbol, Javier Rodriguez; Aguilar, Casandra Isabel Montoro] Univ Jaen, Dept Psychol, Jaen 23071, Spain.
   [Ruiz-Osta, Alberto] Univ Lleida, Business Dept, Lleida 25003, Spain.
RP Aguilar, CIM (通讯作者)，Univ Jaen, Dept Psychol, Jaen 23071, Spain.
EM aro10@alumnes.udl.cat; aro10@alumnes.udl.cat; montoro@ujaen.es
RI Montoro, Casandra I/C-6408-2017; Montoro, Casandra I/ADD-3018-2022;
   Rodriguez Arbol, Javier/S-6361-2016
OI Montoro, Casandra I/0000-0003-4145-8600; Montoro, Casandra
   I/0000-0003-4145-8600; Rodriguez Arbol, Javier/0000-0002-5334-6107; Ruiz
   Osta, Alberto/0000-0001-7515-0511
CR Abraini JH, 1998, J CLIN PSYCHOL, V54, P825
   Alat P, 2021, CURR PSYCHOL, DOI 10.1007/s12144-021-01516-x
   ALONSO J, 1995, MED CLIN-BARCELONA, V104, P771
   Barlow DH, 2017, JAMA PSYCHIAT, V74, P875, DOI 10.1001/jamapsychiatry.2017.2164
   Barlow DH, 2014, CLIN PSYCHOL SCI, V2, P344, DOI 10.1177/2167702613505532
   Berenbaum H, 2008, J ANXIETY DISORD, V22, P117, DOI 10.1016/j.janxdis.2007.01.004
   Beretvas S.N., 2008, EDUC PSYCHOL MEAS, V68, P262, DOI [10.1080/00223890802388624, DOI 10.1080/00223890802388624]
   Brooks SK, 2020, LANCET, V395, P912, DOI [10.1016/S0140-6736(20)30460-8, 10.1016/S0140-6736(20)30460-8.]
   Brougham RR, 2009, CURR PSYCHOL, V28, P85, DOI 10.1007/s12144-009-9047-0
   Carleton RN, 2012, J ANXIETY DISORD, V26, P468, DOI 10.1016/j.janxdis.2012.01.011
   Cheng C, 2013, PSYCHOL BULL, V139, P152, DOI 10.1037/a0028596
   Cohen J., 1988, STAT POWER ANAL BEHA, DOI DOI 10.1234/12345678
   CORULLA WJ, 1987, PERS INDIV DIFFER, V8, P651, DOI 10.1016/0191-8869(87)90062-6
   Cuijpers P, 2010, ARCH GEN PSYCHIAT, V67, P1086, DOI 10.1001/archgenpsychiatry.2010.130
   DEROGATIS LR, 1983, PSYCHOL MED, V13, P595, DOI 10.1017/S0033291700048017
   Dugas MJ, 2005, COGNITIVE THER RES, V29, P57, DOI 10.1007/s10608-005-1648-9
   ENDLER NS, 1990, J PERS SOC PSYCHOL, V58, P844, DOI 10.1037/0022-3514.58.5.844
   Eysenck H.J., 1997, CUESTIONARIO PERSONA
   EYSENCK SBG, 1985, PERS INDIV DIFFER, V6, P21, DOI 10.1016/0191-8869(85)90026-1
   Faul F, 2007, BEHAV RES METHODS, V39, P175, DOI 10.3758/BF03193146
   FOLKMAN S, 1984, J PERS SOC PSYCHOL, V46, P839, DOI 10.1037/0022-3514.46.4.839
   FOLKMAN S, 1980, J HEALTH SOC BEHAV, V21, P219, DOI 10.2307/2136617
   FREESTON MH, 1994, PERS INDIV DIFFER, V17, P791, DOI 10.1016/0191-8869(94)90048-5
   Gonzalez M., 2006, PSICOL SALUD, V16, P219
   Guillen-Riquelme A, 2011, PSICOTHEMA, V23, P510
   Hampshire A, 2021, NAT COMMUN, V12, DOI 10.1038/s41467-021-24365-5
   Kang LJ, 2020, LANCET PSYCHIAT, V7, pE14, DOI 10.1016/S2215-0366(20)30047-X
   Kumar A, 2021, J MENT HEALTH, V30, P1, DOI 10.1080/09638237.2020.1757052
   Lakens D, 2013, FRONT PSYCHOL, V4, DOI 10.3389/fpsyg.2013.00863
   LAPP WM, 1993, MULTIVAR BEHAV RES, V28, P483, DOI 10.1207/s15327906mbr2804_5
   Levenson H., 1981, RES LOCUS CONTROL CO, V1, P15, DOI DOI 10.1016/B978-0-12-443201-7.50006-3
   Li M, 2021, INT J ENV RES PUB HE, V18, DOI 10.3390/ijerph18168693
   Lin FJ, 2008, QUAL QUANT, V42, P417, DOI 10.1007/s11135-006-9055-1
   Nikcevic AV, 2021, J AFFECT DISORDERS, V279, P578, DOI 10.1016/j.jad.2020.10.053
   Osimo SA, 2021, FRONT PSYCHOL, V12, DOI 10.3389/fpsyg.2021.630751
   PARKER JDA, 1992, EUR J PERSONALITY, V6, P321, DOI 10.1002/per.2410060502
   PEREZ AM, 1984, REV PSICOLOGIA GEN A, V39, P471
   Pieh C, 2021, PSYCHOSOM MED, V83, P328, DOI 10.1097/PSY.0000000000000871
   Pritchard ME, 2007, J AM COLL HEALTH, V56, P15, DOI 10.3200/JACH.56.1.15-22
   Richardson JTE, 2011, EDUC RES REV-NETH, V6, P135, DOI 10.1016/j.edurev.2010.12.001
   Riolli L, 2002, J APPL SOC PSYCHOL, V32, P1604, DOI 10.1111/j.1559-1816.2002.tb02765.x
   ROTTER JB, 1966, PSYCHOL MONOGR, V80, P1, DOI 10.1037/h0092976
   Sampogna G, 2021, BRAIN SCI, V11, DOI 10.3390/brainsci11091231
   Sandin B., 2003, REV PSICOPATOL PSICO, V8, P39, DOI [DOI 10.5944/RPPC.V0L.8.NUM.1.2003.3941, 10.5944/rppc.vol.8.num.1.2003.3941, DOI 10.5944/RPPC.VOL.8.NUM.1.2003.3941]
   Sanz J., 2003, CLIN SALUD, V14, P249, DOI DOI 10.1016/S1130-5474(14)70025-8
   Sanz J, 2014, BEHAV PSYCHOL, V22, P37
   Sasaki M, 2007, COUNS PSYCHOL Q, V20, P51, DOI 10.1080/09515070701219943
   Shin S, 2021, HEALTHCARE-BASEL, V9, DOI 10.3390/healthcare9111588
   Shokrkon A, 2021, PLOS ONE, V16, DOI 10.1371/journal.pone.0251097
   SMITH PB, 1995, INT J PSYCHOL, V30, P377, DOI 10.1080/00207599508246576
   Somma A, 2020, PERS INDIV DIFFER, V165, DOI 10.1016/j.paid.2020.110139
   Spielberger C. D., 1982, MANUAL CUESTIONARIO
   Team JASP, 2019, JASP
   Vilagut Gemma, 2005, Gac Sanit, V19, P135, DOI 10.1157/13074370
   Wang YH, 2021, MOL PSYCHIATR, V26, P4813, DOI [10.1038/s41380-021-01019-y, 10.1145/3481056.3481108]
   Ware J., 1994, SF 36 PHYS MENTAL HL
   WARE JE, 1992, MED CARE, V30, P473, DOI 10.1097/00005650-199206000-00002
   Ware JE., 1993, SF 36 HLTH SURVEY MA
   Weiss P, 2020, LANCET, V395, P1014, DOI 10.1016/S0140-6736(20)30633-4
   Whisman MA, 2015, J CLIN PSYCHOL, V71, P898, DOI 10.1002/jclp.22188
   Xiang YT, 2020, LANCET PSYCHIAT, V7, P228, DOI 10.1016/S2215-0366(20)30046-8
   Zhang J, 2020, BRAIN BEHAV IMMUN, V87, P49, DOI 10.1016/j.bbi.2020.04.031
   Zhou F, 2020, LANCET, V395, P1054, DOI 10.1016/S0140-6736(20)30566-3
NR 63
TC 4
Z9 4
U1 2
U2 12
PU MDPI
PI BASEL
PA ST ALBAN-ANLAGE 66, CH-4052 BASEL, SWITZERLAND
EI 2076-328X
J9 BEHAV SCI-BASEL
JI Behav. Sci.
PD JAN
PY 2022
VL 12
IS 1
AR 5
DI 10.3390/bs12010005
PG 14
WC Psychology, Multidisciplinary
WE Social Science Citation Index (SSCI)
SC Psychology
GA YO9EC
UT WOS:000748234100001
PM 35049616
OA Green Published, gold
DA 2022-11-04
ER

PT J
AU Lajous, M
   Huerta-Gutierrez, R
   Kennedy, J
   Olson, DR
   Weinberger, DM
AF Lajous, Martin
   Huerta-Gutierrez, Rodrigo
   Kennedy, Joseph
   Olson, Donald R.
   Weinberger, Daniel M.
TI Excess Deaths in Mexico City and New York City During the COVID-19
   Pandemic, March to August 2020
SO AMERICAN JOURNAL OF PUBLIC HEALTH
LA English
DT Article
ID WAVE
AB Objectives. To estimate all-cause excess deaths in Mexico City (MXC) and New York City (NYC) during the COVID-19 pandemic.
   Methods. We estimated expected deaths among residents of both cities between March 1 and August 29, 2020, using log-linked negative binomial regression and compared these deaths with observed deaths during the same period. We calculated total and age-specific excess deaths and 95% prediction intervals (PIs).
   Results. There were 259 excess deaths per 100 000 (95% PI=249, 269) in MXC and 311 (95% PI=305, 318) in NYC during the study period. The number of excess deaths among individuals 25 to 44 years old was much higher in MXC (77 per 100 000; 95% PI=69, 80) than in NYC (34 per 100 000; 95% PI=30, 38). Corresponding estimates among adults 65 years or older were 1263 (95% PI=1199, 1317) per 100 000 in MXC and 1581 (95% PI=1549, 1621) per 100 000 in NYC.
   Conclusions. Overall, excess mortality was higher in NYC than in MXC; however, the excess mortality rate among young adults was higher in MXC.
   Public Health Implications. Excess all-cause mortality comparisons across populations and age groups may represent a more complete measure of pandemic effects and provide information on mitigation strategies and susceptibility factors.
C1 [Lajous, Martin; Huerta-Gutierrez, Rodrigo] Inst Nacl Salud Publ, Ctr Invest Salud Poblac, Mexico City, DF, Mexico.
   [Kennedy, Joseph; Olson, Donald R.] New York City Dept Hlth & Mental Hyg, New York, NY USA.
   [Weinberger, Daniel M.] Yale Sch Publ Hlth, Dept Epidemiol Microbial Dis, New Haven, CT USA.
   [Weinberger, Daniel M.] Yale Sch Publ Hlth, Publ Hlth Modeling Unit, New Haven, CT USA.
RP Lajous, M (通讯作者)，Inst Nacl Salud Publ, Ctr Invest Salud Poblac, 7ma Cerrada Fray Pedro Gante 50, Ciudad De Mexico 14000, Mexico.
EM mlajous@insp.mx
CR [Anonymous], 2016, BEH RISK FACT SURV S
   Brinkhoff T., 2013, CITY POPULATION
   CDC COVID-19 Response Team, 2020, MMWR-MORBID MORTAL W, V69, P465, DOI 10.15585/mmwr.mm6915e4
   Chowell G, 2010, J INFECT DIS, V202, P567, DOI 10.1086/654897
   Government of Mexico City, GOVT MEXICO CITY COV
   McMichael TM, 2020, NEW ENGL J MED, V382, P2005, DOI 10.1056/NEJMoa2005412
   Olson DR, 2020, MMWR-MORBID MORTAL W, V69, P603, DOI 10.15585/mmwr.mm6919e5
   Olson DR, 2005, P NATL ACAD SCI USA, V102, P11059, DOI 10.1073/pnas.0408290102
   Richardson S, 2020, JAMA-J AM MED ASSOC, DOI [DOI 10.1001/JAMA.2020.6775, 10.1001/jama.2020.7681]
   Sanchez Pe~na L, 2017, COYUNTURA DEMOGRAFIC, V12, P71
   Shamah-Levy T, 2020, ENCUESTA NACL SALUD, P11
   Sharma M, 2020, STROKE VASC NEUROL, V5, P403, DOI 10.1136/svn-2020-000441
NR 12
TC 1
Z9 1
U1 0
U2 0
PU AMER PUBLIC HEALTH ASSOC INC
PI WASHINGTON
PA 800 I STREET, NW, WASHINGTON, DC 20001-3710 USA
SN 0090-0036
EI 1541-0048
J9 AM J PUBLIC HEALTH
JI Am. J. Public Health
PD OCT
PY 2021
VL 111
IS 10
BP 1847
EP 1850
DI 10.2105/AJPH.2021.306430
PG 4
WC Public, Environmental & Occupational Health
WE Science Citation Index Expanded (SCI-EXPANDED); Social Science Citation Index (SSCI)
SC Public, Environmental & Occupational Health
GA YW7RQ
UT WOS:000753612500036
PM 34499539
DA 2022-11-04
ER

PT J
AU Lai, J
   Rahmani, A
   Yunusova, A
   Rivera, AP
   Labbaf, S
   Hu, SR
   Dutt, N
   Jain, R
   Borelli, JL
AF Lai, Jocelyn
   Rahmani, Amir
   Yunusova, Asal
   Rivera, Alexander P.
   Labbaf, Sina
   Hu, Sirui
   Dutt, Nikil
   Jain, Ramesh
   Borelli, Jessica L.
TI Using Multimodal Assessments to Capture Personalized Contexts of College
   Student Well-being in 2020: Case Study
SO JMIR FORMATIVE RESEARCH
LA English
DT Article
DE COVID-19; emerging adulthood; multimodal personal chronicles; case
   study; wearable internet of things; individualized mHealth; college
   students; mental health
ID BECK DEPRESSION INVENTORY; MENTAL-HEALTH; NEGATIVE AFFECTIVITY;
   SUBSTANCE USE; HELP-SEEKING; YOUNG; ADULTHOOD; STRESS; LIFE; LONELINESS
AB Background: The year 2020 has been challenging for many, particularly for young adults who have been adversely affected by the COVID-19 pandemic. Emerging adulthood is a developmental phase with significant changes in the patterns of daily living; it is a risky phase for the onset of major mental illness. College students during the pandemic face significant risk, potentially losing several protective factors (eg, housing, routine, social support, job, and financial security) that are stabilizing for mental health and physical well-being. Individualized multiple assessments of mental health, referred to as multimodal personal chronicles, present an opportunity to examine indicators of health in an ongoing and personalized way using mobile sensing devices and wearable internet of things.
   Objective: To assess the feasibility and provide an in-depth examination of the impact of the COVID-19 pandemic on college students through multimodal personal chronicles, we present a case study of an individual monitored using a longitudinal subjective and objective assessment approach over a 9-month period throughout 2020, spanning the prepandemic period of January through September.
   Methods: The individual, referred to as Lee, completed psychological assessments measuring depression, anxiety, and loneliness across 4 time points in January, April, June, and September. We used the data emerging from the multimodal personal chronicles (ie, heart rate, sleep, physical activity, affect, behaviors) in relation to psychological assessments to understand patterns that help to explicate changes in the individual's psychological well-being across the pandemic.
   Results: Over the course of the pandemic, Lee's depression severity was highest in April, shortly after shelter-in-place orders were mandated. His depression severity remained mildly severe throughout the rest of the months. Associations in positive and negative affect, physiology, sleep, and physical activity patterns varied across time periods. Lee's positive affect and negative affect were positively correlated in April (r=0.53, P=.04) whereas they were negatively correlated in September (r=-0.57, P=.03). Only in the month of January was sleep negatively associated with negative affect (r=-0.58, P=.03) and diurnal beats per minute (r=-0.54, P=.04), and then positively associated with heart rate variability (resting root mean square of successive differences between normal heartbeats) (r=0.54, P=.04). When looking at his available contextual data, Lee noted certain situations as supportive coping factors and other situations as potential stressors.
   Conclusions: We observed more pandemic concerns in April and noticed other contextual events relating to this individual's well-being, reflecting how college students continue to experience life events during the pandemic. The rich monitoring data alongside contextual data may be beneficial for clinicians to understand client experiences and offer personalized treatment plans. We discuss benefits as well as future directions of this system, and the conclusions we can draw regarding the links between the COVID-19 pandemic and college student mental health.
C1 [Lai, Jocelyn; Yunusova, Asal; Rivera, Alexander P.; Borelli, Jessica L.] Univ Calif Irvine, Dept Psychol Sci, UCI THRIVE Lab, 4201 Social & Behav Sci Gateway, Irvine, CA 92697 USA.
   [Rahmani, Amir; Labbaf, Sina; Dutt, Nikil; Jain, Ramesh] Univ Calif Irvine, Dept Comp Sci, Irvine, CA 92697 USA.
   [Rahmani, Amir] Univ Calif Irvine, Sch Nursing, Irvine, CA 92697 USA.
   [Rahmani, Amir; Dutt, Nikil; Jain, Ramesh; Borelli, Jessica L.] Univ Calif Irvine, Inst Future Hlth, Irvine, CA 92697 USA.
   [Hu, Sirui] Univ Calif Irvine, Dept Stat, Irvine, CA 92697 USA.
   [Hu, Sirui] Univ Calif Irvine, Dept Econ, Irvine, CA 92697 USA.
   [Dutt, Nikil] Univ Calif Irvine, Dept Elect Engn & Comp Sci, Irvine, CA 92697 USA.
   [Dutt, Nikil] Dept Cognit Sci, Irvine, CA USA.
RP Lai, J (通讯作者)，Univ Calif Irvine, Dept Psychol Sci, UCI THRIVE Lab, 4201 Social & Behav Sci Gateway, Irvine, CA 92697 USA.
EM jocelyn.lai@uci.edu
OI rahmani, mohammad/0000-0002-7408-7992; Rivera,
   Alexander/0000-0002-8921-435X; Jain, Ramesh/0000-0003-2373-4966; Hu,
   Sirui/0000-0003-2263-7160; Labbaf, Sina/0000-0002-9478-2546; Yunusova,
   Asal/0000-0002-5029-6503; Borelli, Jessica/0000-0001-8471-6732
CR Ailwort E, 2020, WALL STR J
   Alea N, 2013, MEMORY, V21, P44, DOI 10.1080/09658211.2012.704927
   [Anonymous], 2021, DEMOGRAPHICS MOBILE
   [Anonymous], 2021, SOCIAL MEDIA FACT SH
   Arnett J.J., 2007, HDB SOCIALIZATION TH, P208, DOI DOI 10.1093/ACPROF:OSO/9780199757176.001.0001
   Arnett JJ., 2006, EMERGING ADULTS AM C, DOI DOI 10.1037/11381-001
   Auerbach RP, 2018, J ABNORM PSYCHOL, V127, P623, DOI 10.1037/abn0000362
   Aung MH, 2017, DEPRESS ANXIETY, V34, P603, DOI 10.1002/da.22646
   Bailey Holly, 2020, WASH POST
   Barreto M, 2021, PERS INDIV DIFFER, V169, DOI 10.1016/j.paid.2020.110066
   Beck A.T., 1996, MANUAL BECK DEPRESSI, V2nd
   Becker SP, 2018, SLEEP HEALTH, V4, P174, DOI 10.1016/j.sleh.2018.01.001
   Beiter R, 2015, J AFFECT DISORDERS, V173, P90, DOI 10.1016/j.jad.2014.10.054
   Borelli JL, 2020, PSYCHOTHERAPY, V57, P340, DOI 10.1037/pst0000284
   Borelli JL, 2015, J SOC PERS RELAT, V32, P1083, DOI 10.1177/0265407514558960
   Borsboom D, 2013, ANNU REV CLIN PSYCHO, V9, P91, DOI 10.1146/annurev-clinpsy-050212-185608
   Boulet J., 1991, PSYCHOL ASSESSMENT J, V3, P433, DOI [DOI 10.1037/1040-3590.3.3.433, 10.1037/1040-3590.3.3.433]
   Brown FC, 2002, BEHAV MED, V28, P33, DOI 10.1080/08964280209596396
   Cao WJ, 2020, PSYCHIAT RES, V287, DOI 10.1016/j.psychres.2020.112934
   Chen J, 2020, BIOL PSYCHIAT, V87, P282, DOI 10.1016/j.biopsych.2019.08.031
   Chung CF, 2016, ACM CONFERENCE ON COMPUTER-SUPPORTED COOPERATIVE WORK AND SOCIAL COMPUTING (CSCW 2016), P770, DOI 10.1145/2818048.2819926
   Collins FS, 2015, NEW ENGL J MED, V372, P793, DOI 10.1056/NEJMp1500523
   Crawford JR, 2004, BRIT J CLIN PSYCHOL, V43, P245, DOI 10.1348/0144665031752934
   de Girolamo G, 2012, EPIDEMIOL PSYCH SCI, V21, P47, DOI 10.1017/S2045796011000746
   de Zambotti M, 2019, BEHAV SLEEP MED, V17, P124, DOI 10.1080/15402002.2017.1300587
   Derogatis L. R., 2004, USE PSYCHOL TESTING, V3, P1
   DEROGATIS LR, 1983, PSYCHOL MED, V13, P595, DOI 10.1017/S0033291700048017
   Dozois DJA, 1998, PSYCHOL ASSESSMENT, V10, P83, DOI 10.1037/1040-3590.10.2.83
   DYCK MJ, 1994, PERS INDIV DIFFER, V17, P637, DOI 10.1016/0191-8869(94)90136-8
   Eisenberg D, 2007, MED CARE, V45, P594, DOI 10.1097/MLR.0b013e31803bb4c1
   Eisenberg D, 2009, MED CARE RES REV, V66, P522, DOI 10.1177/1077558709335173
   ENGEL GL, 1981, J MED PHILOS, V6, P101, DOI 10.1093/jmp/6.2.101
   Firouzi F, 2018, FUTURE GENER COMP SY, V78, P583, DOI 10.1016/j.future.2017.09.016
   Gerring J, 2004, AM POLIT SCI REV, V98, P341
   Guan SSA, 2016, J RES ADOLESCENCE, V26, P286, DOI 10.1111/jora.12191
   Han Hee Jeong, 2020, Journal of Medical Engineering & Technology, V44, P177, DOI 10.1080/03091902.2020.1759707
   Hershner SD, 2014, NAT SCI SLEEP, V6, P73, DOI 10.2147/NSS.S62907
   Hiremath S, 2014, 2014 EAI 4TH INTERNATIONAL CONFERENCE ON WIRELESS MOBILE COMMUNICATION AND HEALTHCARE (MOBIHEALTH), P304, DOI [10.4108/icst.mobihealth.2014.257440, 10.1109/MOBIHEALTH.2014.7015971]
   Holman EA, 2020, SCI ADV, V6, DOI 10.1126/sciadv.abd5390
   Howard AL, 2010, INT J BEHAV DEV, V34, P538, DOI 10.1177/0165025410365803
   Hoyt LT, 2012, J ADOLESCENT HEALTH, V50, P66, DOI 10.1016/j.jadohealth.2011.05.002
   Hoyt LT, 2021, J ADOLESCENT HEALTH, V68, P270, DOI 10.1016/j.jadohealth.2020.10.030
   Hughes ME, 2004, RES AGING, V26, P655, DOI 10.1177/0164027504268574
   JOLLY JB, 1994, J ABNORM PSYCHOL, V103, P544, DOI 10.1037/0021-843X.103.3.544
   Kalaydjian A, 2009, COMPR PSYCHIAT, V50, P299, DOI 10.1016/j.comppsych.2008.09.012
   Keating XFD, 2005, J AM COLL HEALTH, V54, P116, DOI 10.3200/JACH.54.2.116-126
   Kecojevic A, 2020, PLOS ONE, V15, DOI 10.1371/journal.pone.0239696
   Keyes CLM, 2002, J HEALTH SOC BEHAV, V43, P207, DOI 10.2307/3090197
   Kleiman EM, 2020, JMIR MENT HEALTH, V7, DOI 10.2196/24815
   Kochhar R., 2020, UNEMPLOYMENT RATE IS
   Lawrence EM, 2017, SOC SCI MED, V193, P23, DOI 10.1016/j.socscimed.2017.09.041
   Lopez M., 2020, FINANCIAL HLTH IMPAC
   Lorig KR, 2003, ANN BEHAV MED, V26, P1, DOI 10.1207/S15324796ABM2601_01
   Mason MJ, 2014, J AM COLL HEALTH, V62, P470, DOI 10.1080/07448481.2014.923428
   Mayhew M.J., 2016, COLL AFFECTS STUDENT
   Mehrabadi MA, 2020, JMIR MHEALTH UHEALTH, V8, DOI 10.2196/20465
   Mulder CH, 2002, ENVIRON PLANN A, V34, P981, DOI 10.1068/a34149
   Munt AE, 2017, OBES REV, V18, P1, DOI 10.1111/obr.12472
   Myin-Germeys I, 2018, WORLD PSYCHIATRY, V17, P123, DOI 10.1002/wps.20513
   Nag N, 2019, COMPUTER, V52, P12, DOI 10.1109/MC.2018.2883280
   Oh H, 2017, PROCEEDINGS OF THE 2017 ACM MULTIMEDIA CONFERENCE (MM'17), P881, DOI 10.1145/3123266.3123375
   Oura, US
   Parker K., 2020, HALF LOWER INCOME AM
   Parker K, 2020, EC FALLOUT COVID 19
   Patterson MS, 2019, J AM COLL HEALTH, V67, P59, DOI 10.1080/07448481.2018.1462820
   Pennebaker J.W., 2001, LINGUISTIC INQUIRY W, V71
   Pohlert, 2003, J COLL STUDENT RETEN, V5, P255, DOI [DOI 10.2190/C0T7-YX50-F71V-00CW, https://ifbic1b13095ec5284139sxb6oo5q69pxw6ccffiac.eds.tju.edu.cn/10.2190/C0T7-YX50-F71V-00CW]
   Portell M, 2015, PSYCHOL RES BEHAV MA, V8, P153, DOI 10.2147/PRBM.S82417
   Rideout V., 2018, HOPELAB WELL TRUST
   Rinker Dipali Venkataraman, 2016, Curr Addict Rep, V3, P356, DOI 10.1007/s40429-016-0126-7
   Ryff CD, 2014, PSYCHOTHER PSYCHOSOM, V83, P10, DOI 10.1159/000353263
   Schwartz SJ, 2005, YOUTH SOC, V37, P201, DOI 10.1177/0044118X05275965
   Son C, 2020, J MED INTERNET RES, V22, DOI 10.2196/21279
   Steger MF, 2009, J POSIT PSYCHOL, V4, P43, DOI 10.1080/17439760802303127
   Stone AL, 2012, ADDICT BEHAV, V37, P747, DOI 10.1016/j.addbeh.2012.02.014
   Sundarasen S, 2020, INT J ENV RES PUB HE, V17, DOI 10.3390/ijerph17176206
   Tellegen A., 1985, ANXIETY ANXIETY DISO, V1085), P681
   Tuccitto DE, 2010, EDUC PSYCHOL MEAS, V70, P125, DOI 10.1177/0013164409344522
   Twenge JM, 2019, J ABNORM PSYCHOL, V128, P185, DOI 10.1037/abn0000410
   VanWynsberghe R., 2007, INT J QUAL METH, V6, P80, DOI [10.1177/160940690700600208, DOI 10.1177/160940690700600208]
   Villaggi B, 2015, GLOB QUALIT NURS RES, V2, DOI 10.1177/2333393615606092
   Wade DT, 2017, CLIN REHABIL, V31, P995, DOI 10.1177/0269215517709890
   Wang YP, 2013, REV BRAS PSIQUIATR, V35, P416, DOI 10.1590/1516-4446-2012-1048
   WATSON D, 1988, J PERS SOC PSYCHOL, V54, P1063, DOI 10.1037/0022-3514.54.6.1063
   WATSON D, 1984, PSYCHOL BULL, V96, P465, DOI 10.1037/0033-2909.96.3.465
   Wei MF, 2005, J COUNS PSYCHOL, V52, P602, DOI 10.1037/0022-0167.52.4.602
   Weichen Wang, 2018, Proceedings of the ACM on Interactive, Mobile, Wearable and Ubiquitous Technologies, V2, DOI 10.1145/3264951
   Wright AGC, 2020, ANNU REV CLIN PSYCHO, V16, P49, DOI 10.1146/annurev-clinpsy-102419-125032
   Yu YQ, 2021, JMIR MENT HEALTH, V8, DOI 10.2196/22705
   Yunusova A, 2021, JMIR RES PROTOC, V10, DOI 10.2196/25775
NR 90
TC 2
Z9 2
U1 0
U2 1
PU JMIR PUBLICATIONS, INC
PI TORONTO
PA 130 QUEENS QUAY East, Unit 1100, TORONTO, ON M5A 0P6, CANADA
EI 2561-326X
J9 JMIR FORM RES
JI JMIR Form. Res.
PD MAY
PY 2021
VL 5
IS 5
AR e26186
DI 10.2196/26186
PG 15
WC Health Care Sciences & Services; Medical Informatics
WE Emerging Sources Citation Index (ESCI)
SC Health Care Sciences & Services; Medical Informatics
GA 4M9WS
UT WOS:000853669900011
PM 33882022
OA gold, Green Submitted, Green Published
DA 2022-11-04
ER

PT J
AU Ye, BJ
   Wang, RN
   Liu, MF
   Wang, XQ
   Yang, Q
AF Ye, Baojuan
   Wang, Ruining
   Liu, Mingfan
   Wang, Xinqiang
   Yang, Qiang
TI Life history strategy and overeating during COVID-19 pandemic: a
   moderated mediation model of sense of control and coronavirus stress
SO JOURNAL OF EATING DISORDERS
LA English
DT Article
DE Life history strategy; Sense of control; Coronavirus stress; Overeating;
   College students; COVID-19
ID DIFFERENTIAL SUSCEPTIBILITY; EATING BEHAVIOR; MENTAL-HEALTH; ESCAPE
   THEORY; SAMPLE-SIZE; AGGRESSION; DISORDER; ADOLESCENTS; UNCERTAINTY;
   ENVIRONMENT
AB Background This study examined the mediating effect of sense of control and the moderating effect of coronavirus stress on the relationship between life history strategy and overeating among Chinese college students during the COVID-19 period. Methods 3310 Chinese students (M-age = 19.74, SD = 1.50; 47% males) completed self-reported questionnaires regarding life history strategy, sense of control, overeating, and coronavirus stress. The data were analyzed using Pearson's r correlations and moderated mediation analysis. Results The results revealed that control sense mediated the link between life history strategy and college students' overeating. College students' coronavirus stress moderated the associations between life history strategy and college students' sense of control and between control sense and overeating. The association between life history strategy and sense of control was stronger for those with lower coronavirus stress, and the association between sense of control and overeating was stronger for those with lower coronavirus stress. Conclusions This study identified that the critical factors were associated with overeating. On the one hand, the research deepens the application and interpretation of life history theory in the field of eating; on the other hand, it provides evidence for the prevention of overeating, and provides theoretical basis for psychological assistance among Chinese college students.
   Plain English summary One's response is not arbitrary when confronted with COVID-19 pandemic. Previous research has found that individuals with fast life history strategies still be more prone to overeat. We also know from other research that sense of control is the most salient aspect of overeating. However, no research has investigated whether the life history strategy of college students is significantly associated with overeating and examine the potential mediating and moderating mechanisms in this association. With the aid of 3310 participants, we found that, life history strategy was linked to college students' overeating. We also found that this relationship was partially explained by sense of control. In addition, the association between life history strategy and sense of control was stronger for those with lower coronavirus stress, and the association between sense of control and overeating was stronger for those with lower coronavirus stress. This study is an important step in unpacking how life history strategy relates to overeating in Chinese college students. However, they are limited by the cross-sectional nature of the study, meaning we cannot imply causality. We recommend that further research replicate our findings in people with diagnosed eating disorders using a longitudinal design.
C1 [Ye, Baojuan; Wang, Ruining; Liu, Mingfan; Wang, Xinqiang] Jiangxi Normal Univ, Sch Psychol, Ctr Mental Hlth Educ & Res, 99 Ziyang Ave, Nanchang 330022, Jiangxi, Peoples R China.
   [Yang, Qiang] Jiangxi Normal Univ, Sch Educ, 99 Ziyang Ave, Nanchang 330022, Jiangxi, Peoples R China.
RP Wang, RN (通讯作者)，Jiangxi Normal Univ, Sch Psychol, Ctr Mental Hlth Educ & Res, 99 Ziyang Ave, Nanchang 330022, Jiangxi, Peoples R China.
EM 3291636988@qq.com
FU Jiangxi' Educational Scientific Planning Project [20YB029]; Jiangxi'
   Social Science Planning Project [18JY09]
FX Jiangxi'Social Science Planning Project (18JY09), Jiangxi' Educational
   Scientific Planning Project (20YB029).
CR Afshin A, 2019, LANCET, V393, P1958, DOI 10.1016/S0140-6736(19)30041-8
   Ammar A, 2020, NUTRIENTS, V12, DOI 10.3390/nu12061583
   [Anonymous], 2014, EATING DISORDER EXAM
   [Anonymous], 2012, PRESSURE EVALUATION
   Arslan G, 2021, FRONT PSYCHOL, V12, DOI 10.3389/fpsyg.2021.646572
   Arslan G, 2021, AUST J PSYCHOL, V73, P113, DOI 10.1080/00049530.2021.1882273
   Arslan G, 2021, INT J MENT HEALTH AD, V19, P2423, DOI 10.1007/s11469-020-00337-6
   Tran BX, 2020, SAFETY SCI, V129, DOI 10.1016/j.ssci.2020.104811
   Bandura A, 2001, ANNU REV PSYCHOL, V52, P1, DOI 10.1146/annurev.psych.52.1.1
   BAUMEISTER RF, 1990, ONT SYMP P, V6, P259
   Belsky J., 2007, OXFORD HDB EVOLUTION, P237
   Belsky J, 2010, PSICOTHEMA, V22, P28
   Belsky J, 2009, PSYCHOL BULL, V135, P885, DOI 10.1037/a0017376
   Belsky J, 2009, PERSPECT PSYCHOL SCI, V4, P345, DOI 10.1111/j.1745-6924.2009.01136.x
   Bhuiyan AKMI, 2021, INT J MENT HEALTH AD, V19, P2110, DOI 10.1007/s11469-020-00307-y
   Blackburn S, 2006, EUR EAT DISORD REV, V14, P23, DOI 10.1002/erv.675
   Bonanno George A, 2010, Psychol Sci Public Interest, V11, P1, DOI 10.1177/1529100610387086
   Bongers P, 2013, APPETITE, V67, P74, DOI 10.1016/j.appet.2013.03.017
   Born JM, 2010, INT J OBESITY, V34, P172, DOI 10.1038/ijo.2009.221
   Branley-Bell D, 2021, APPETITE, V167, DOI 10.1016/j.appet.2021.105596
   Brooks SJ, 2012, BMC PSYCHIATRY, V12, DOI 10.1186/1471-244X-12-76
   Brooks SK, 2020, LANCET, V395, P912, DOI [10.1016/S0140-6736(20)30460-8, 10.1016/S0140-6736(20)30460-8.]
   Brown T., 2014, CONFIRMATORY FACTOR
   Calder PC, 2020, NUTRIENTS, V12, DOI 10.3390/nu12041181
   Cancello R, 2020, INT J ENV RES PUB HE, V17, DOI 10.3390/ijerph17176287
   Case TI, 2004, J APPL SOC PSYCHOL, V34, P848, DOI 10.1111/j.1559-1816.2004.tb02574.x
   Chang L, 2019, P ROY SOC B-BIOL SCI, V286, DOI 10.1098/rspb.2019.2097
   Chen B., 2017, PSYCHOL TECH APPL, V5, P265
   Chen XM, 2020, ACTA PSYCHOL SIN, V52, P485, DOI 10.3724/SP.J.1041.2020.00485
   Del Giudice M, 2010, EVOLUTION PERSONALIT, P154, DOI [10.1093/acprof:oso/9780195372090.003.0006, DOI 10.1093/ACPROF:OSO/9780195372090.003.0006]
   Del Giudice M, 2011, NEUROSCI BIOBEHAV R, V35, P1562, DOI 10.1016/j.neubiorev.2010.11.007
   DeWall CN, 2011, PSYCHOL VIOLENCE, V1, P245, DOI 10.1037/a0023842
   DODGE KA, 1990, PERS SOC PSYCHOL B, V16, P8, DOI 10.1177/0146167290161002
   Dou Z., 2020, SOCARXIV, DOI 10.31235/osf.io/64jwy
   Ellis BJ, 2003, CHILD DEV, V74, P801, DOI 10.1111/1467-8624.00569
   Ellis BJ, 2012, DEV PSYCHOL, V48, P591, DOI 10.1037/a0027651
   Ellis BJ, 2011, DEV PSYCHOPATHOL, V23, P7, DOI 10.1017/S0954579410000611
   Fernanda RDOP., 2019, PSYCHIAT RES, V271, P715
   Figueredo A. J., 2014, EVOLUTIONARY BEHAV S, V8, P148, DOI DOI 10.1037/H0099837
   Figueredo AJ, 2006, DEV REV, V26, P243, DOI 10.1016/j.dr.2006.02.002
   Fischler C, 2011, SOC SCI INFORM, V50, P528, DOI 10.1177/0539018411413963
   Fisher S., 2015, STRESS STRATEGY
   Frey KS, 2017, J EDUC PSYCHOL, V109, P178, DOI 10.1037/edu0000118
   Fritz MS, 2007, PSYCHOL SCI, V18, P233, DOI 10.1111/j.1467-9280.2007.01882.x
   [耿耀国 Geng Yaoguo], 2014, [中国临床心理学杂志, Chinese Journal of Clinical Psychology], V22, P816
   Geng YG, 2019, CHIN J CLIN PSYCHOL, V27, P1250
   Gibson EL, 2012, BEHAV PHARMACOL, V23, P442, DOI 10.1097/FBP.0b013e328357bd4e
   Goossens L, 2011, EAT BEHAV, V12, P289, DOI 10.1016/j.eatbeh.2011.07.005
   Govindaraju T, 2018, NUTRIENTS, V10, DOI 10.3390/nu10080971
   Gunnell D, 2020, LANCET PSYCHIAT, V7, P468, DOI 10.1016/S2215-0366(20)30171-1
   Haddad C, 2020, J EAT DISORD, V8, DOI 10.1186/s40337-020-00317-0
   Hayes A.F., 2018, J EDUC MEAS, V2nd
   HEATHERTON TF, 1991, PSYCHOL BULL, V110, P86, DOI 10.1037/0033-2909.110.1.86
   HEATHERTON TF, 1991, J PERS SOC PSYCHOL, V60, P138, DOI 10.1037/0022-3514.60.1.138
   Hootman KC, 2018, APPETITE, V125, P287, DOI 10.1016/j.appet.2018.01.003
   Kandiah J, 2006, NUTR RES, V26, P118, DOI 10.1016/j.nutres.2005.11.010
   Keinan G, 2002, PERS SOC PSYCHOL B, V28, P102, DOI 10.1177/0146167202281009
   Khalid S, 2016, BRIT J NUTR, V116, P2097, DOI 10.1017/S0007114516004359
   Khubchandani J, 2020, EUR J INVEST HEALTH, V10, DOI 10.3390/ejihpe10040067
   Kiire S, 2020, EVOL PSYCHOL-US, V18, DOI 10.1177/1474704919900633
   Kira IA, 2021, INT J MENT HEALTH AD, DOI 10.1007/s11469-021-00577-0
   Kline R.B., 2004, PRINCIPLES PRACTICE, V2nd ed.
   Koumoutzis A, 2021, AGING MENT HEALTH, V25, P2132, DOI 10.1080/13607863.2020.1805722
   Kurz S, 2017, APPETITE, V116, P90, DOI 10.1016/j.appet.2017.04.013
   Lachman ME, 1998, J PERS SOC PSYCHOL, V74, P763, DOI 10.1037/0022-3514.74.3.763
   Li D., 2012, THESIS
   Lu HJ, 2019, DEVELOPMENTAL SCI, V22, DOI 10.1111/desc.12827
   [陆遥 Lu Yao], 2015, [中国临床心理学杂志, Chinese Journal of Clinical Psychology], V23, P725
   Luo YJ, 2020, ACTA PSYCHOL SIN, V52, P1224, DOI 10.3724/SP.J.1041.2020.01224
   Malinowski, 1954, MAGIC SCI RELIG
   Maner JK, 2017, P NATL ACAD SCI USA, V114, P8517, DOI 10.1073/pnas.1620482114
   Martin-Neuninger R, 2020, FRONT PSYCHOL, V11, DOI 10.3389/fpsyg.2020.01448
   Marx W, 2017, P NUTR SOC, V76, P427, DOI 10.1017/S0029665117002026
   [孟素卿 Meng Suqing], 2019, [中国临床心理学杂志, Chinese Journal of Clinical Psychology], V27, P566
   Mitchell Karen S, 2004, Eat Behav, V5, P157, DOI 10.1016/j.eatbeh.2003.07.004
   Mittal C, 2014, J PERS SOC PSYCHOL, V107, P621, DOI 10.1037/a0037398
   Moynihan AB, 2015, FRONT PSYCHOL, V6, DOI 10.3389/fpsyg.2015.00369
   Mulaik S.A., 2009, LINEAR CAUSAL MODELI
   Muraven M, 2000, PSYCHOL BULL, V126, P247, DOI 10.1037/0033-2909.126.2.247
   Muthen LK, 2002, STRUCT EQU MODELING, V9, P599, DOI 10.1207/S15328007SEM0904_8
   [潘爱玲 Pan Ailing], 2017, [心理科学进展, Advances in Psychological Science], V25, P1261
   Parma V, 2020, CHEM SENSES, V45, P609, DOI 10.1093/chemse/bjaa041
   Paxton SJ, 1997, INT J EAT DISORDER, V22, P83, DOI 10.1002/(SICI)1098-108X(199707)22:1&lt;83::AID-EAT11&gt;3.0.CO;2-J
   PENNEBAKER J W, 1989, P327
   Phillipou A, 2020, INT J EAT DISORDER, V53, P1158, DOI 10.1002/eat.23317
   Polizzi C, 2020, CLIN NEUROPSYCHIATR, V17, P59, DOI 10.36131/CN20200204
   Prentice Andrew M., 1992, V10, P245
   Qi W., 2019, WHY STRESS INDUCES M
   [赛雪莹 Sai Xueying], 2020, [中国临床心理学杂志, Chinese Journal of Clinical Psychology], V28, P369
   Salmon C, 2009, EVOL PSYCHOL-US, V7, P585
   Satici B, 2022, INT J MENT HEALTH AD, V20, P2731, DOI 10.1007/s11469-020-00305-0
   Scarmozzino F, 2020, FOODS, V9, DOI 10.3390/foods9050675
   Shaygan M, 2021, BMC PSYCHIATRY, V21, DOI 10.1186/s12888-021-03085-6
   Sidor A, 2020, NUTRIENTS, V12, DOI 10.3390/nu12061657
   Simpson J. A., 2008, HDB ATTACHMENT THEOR, P131
   Striegel-Moore RH, 2007, AM PSYCHOL, V62, P181, DOI 10.1037/0003-066X.62.3.181
   STUNKARD AJ, 1985, J PSYCHOSOM RES, V29, P71, DOI 10.1016/0022-3999(85)90010-8
   Szczypinska M, 2021, FRONT PSYCHOL, V12, DOI 10.3389/fpsyg.2021.624949
   Tan BYQ, 2020, ANN INTERN MED, V173, P317, DOI 10.7326/M20-1083
   [谭树华 Tan Shuhua], 2012, [心理科学进展, Advances in Psychological Science], V20, P715
   Lima CKT, 2020, PSYCHIAT RES, V287, DOI 10.1016/j.psychres.2020.112915
   Telch CF, 1998, INT J EAT DISORDER, V24, P313, DOI 10.1002/(SICI)1098-108X(199811)24:3<313::AID-EAT9>3.0.CO;2-P
   Torales J, 2020, INT J SOC PSYCHIATR, V66, P317, DOI 10.1177/0020764020915212
   Torres SJ, 2007, NUTRITION, V23, P887, DOI 10.1016/j.nut.2007.08.008
   VALLACHER RR, 1987, PSYCHOL REV, V94, P3, DOI 10.1037/0033-295X.94.1.3
   Vindegaard N, 2020, BRAIN BEHAV IMMUN, V89, P531, DOI 10.1016/j.bbi.2020.05.048
   Wang PC, 2017, J BEHAV ADDICT, V6, P708, DOI 10.1556/2006.6.2017.079
   Wang QF, 2011, THESIS NANJING NORMA
   Wang SD., 2020, APPETITE, V163, P105209
   [王燕 Wang Yan], 2017, [心理学报, Acta Psychologica Sinica], V49, P783
   Wilson E.O., 1975, P1
   Wolfe BE, 2009, INT J EAT DISORDER, V42, P674, DOI 10.1002/eat.20728
   World Health Organization, 2020, DIR GEN OP REM MED B, DOI DOI 10.1016/S0140-6736(20)31022-9
   Wright MF, 2013, AGGRESSIVE BEHAV, V39, P161, DOI 10.1002/ab.21470
   [吴思遥 Wu Siyao], 2015, [中国临床心理学杂志, Chinese Journal of Clinical Psychology], V23, P93
   Yang GY, 2021, NUTRIENTS, V13, DOI 10.3390/nu13030970
   Ye BJ, 2020, CHILD YOUTH SERV REV, V118, DOI 10.1016/j.childyouth.2020.105466
   Yildirim M, 2021, CURR PSYCHOL, V40, P5763, DOI 10.1007/s12144-021-01781-w
   Yilmaz HO, 2020, KESMAS, V15, P154, DOI 10.21109/kesmas.v15i3.3897
   Zhang KY, CHIN J CLIN PSYCHOL, V4, P838
   Zhao A, 2020, NUTRIENTS, V12, DOI 10.3390/nu12061699
   Zheng W, 2020, J AFFECT DISORDERS, V269, P201, DOI 10.1016/j.jad.2020.03.041
   [朱虹 Zhu Hong], 2013, [中国临床心理学杂志, Chinese Journal of Clinical Psychology], V21, P217
   Zhu N, 2020, CHILD ADOL MENT H-UK, V25, P173, DOI 10.1111/camh.12408
NR 124
TC 3
Z9 3
U1 30
U2 55
PU BMC
PI LONDON
PA CAMPUS, 4 CRINAN ST, LONDON N1 9XW, ENGLAND
SN 2050-2974
J9 J EAT DISORD
JI J. Eat. Disord.
PD DEC 9
PY 2021
VL 9
IS 1
AR 158
DI 10.1186/s40337-021-00514-5
PG 12
WC Psychology, Clinical; Nutrition & Dietetics; Psychiatry
WE Science Citation Index Expanded (SCI-EXPANDED); Social Science Citation Index (SSCI)
SC Psychology; Nutrition & Dietetics; Psychiatry
GA XM0PJ
UT WOS:000728539000001
PM 34886906
OA Green Submitted, Green Published, gold
DA 2022-11-04
ER

PT J
AU Marinucci, A
   Grove, C
   Rozendorn, G
AF Marinucci, Alexandra
   Grove, Christine
   Rozendorn, Goldie
TI "It's Something That We All Need to Know": Australian Youth Perspectives
   of Mental Health Literacy and Action in Schools
SO FRONTIERS IN EDUCATION
LA English
DT Article
DE mental health literacy; young people; perspectives; experiences;
   education; school-based
ID QUALITY-OF-LIFE; YOUNG-PEOPLE; SELF-STIGMA; ILLNESS; PARTICIPATION;
   INTERVENTIONS; DISORDERS; PARENTS; IMPACT; VIEWS
AB Young people expressed concern about their mental health before COVID-19, and these concerns have escalated in response to the pandemic. A lack of knowledge, stigma and unfamiliarity with how to seek help contribute to low self-efficacy in mental health care. There is a need for school settings to include mental health education, or mental health literacy (MHL), to address youth mental health needs. Evaluation of school-based MHL programs often occur without the consultation of key stakeholders, such as young people. This study aimed to understand young people's experience of mental health education in their school and their perspectives of how future mental health education can be tailored to suit their needs. Four online group discussions were conducted with 13 participants aged 11 to 18 years old. Eight main themes were generated from these discussions: (1) limited mental health education and understanding in school, (2) struggle to help seek, (3) negative mental health attitudes, (4) desired content about mental health education, (5) understanding of mental health, (6) school as a place for support, (7) suggestions for mental health education, and (8) ways for schools to be responsive to youth needs. All the young people in this study expressed concerns around the lack of mental health education in their schools and indicated that this must change for the wellbeing of all youth.
C1 [Marinucci, Alexandra; Grove, Christine; Rozendorn, Goldie] Monash Univ, Sch Educ Psychol & Counselling, Fac Educ, Clayton, Vic, Australia.
RP Marinucci, A (通讯作者)，Monash Univ, Sch Educ Psychol & Counselling, Fac Educ, Clayton, Vic, Australia.
EM alexandra.marinucci@monash.edu
OI Guedes de Pinho, Lara/0000-0003-1174-0744
CR Allen KA, 2015, INT J MENT HEALTH, V44, P80, DOI 10.1080/00207411.2015.1009780
   Australian Bureau of Statistics, 2021, REG POP AG SEX
   Bale J, 2020, CHILD YOUTH SERV REV, V109, DOI 10.1016/j.childyouth.2019.104667
   Bee P, 2014, HEALTH TECHNOL ASSES, V18, P1, DOI 10.3310/hta18080
   Braun V., 2012, APA HDB RES METHODS, P57, DOI 10.1037/13620-004
   Braun V., 2021, THEMATIC ANAL PRACTI
   Campbell JL, 2013, SOCIOL METHOD RES, V42, P294, DOI 10.1177/0049124113500475
   Chen HN, 2006, ARCH PEDIAT ADOL MED, V160, P93, DOI 10.1001/archpedi.160.1.93
   Clement S, 2015, PSYCHOL MED, V45, P11, DOI 10.1017/S0033291714000129
   Coates D, 2014, CHILD YOUTH SERV REV, V46, P294, DOI 10.1016/j.childyouth.2014.09.012
   Collishaw S, 2004, J CHILD PSYCHOL PSYC, V45, P1350, DOI 10.1111/j.1469-7610.2004.00335.x
   Conley C.S., 2017, UNIVERSAL MENTAL HLT, P127
   Corrigan PW, 2012, CAN J PSYCHIAT, V57, P464, DOI 10.1177/070674371205700804
   DeJonckheere M., 2017, YOUTH LED PARTICIPAT, DOI [10.4135/9781473956032, DOI 10.4135/9781473956032]
   Dennehy R, 2020, CHILD YOUTH SERV REV, V111, DOI 10.1016/j.childyouth.2020.104872
   Dix K. L., 2020, SYSTEMATIC REV INTER
   Ekornes S, 2020, PASTOR CARE EDUC, V38, P355, DOI 10.1080/02643944.2020.1751686
   Ennis L, 2013, BRIT J PSYCHIAT, V203, P381, DOI 10.1192/bjp.bp.112.119818
   Garrison DR., 2006, INTERNET HIGH EDUC, V9, P1, DOI [10.1016/j.iheduc.2005.11.001, DOI 10.1016/J.IHEDUC.2005.11.001]
   Gee DG, 2018, J NEUROSCI, V38, P9433, DOI 10.1523/JNEUROSCI.1674-18.2018
   Graham A, 2011, TEACH TEACH, V17, P479, DOI 10.1080/13540602.2011.580525
   Griebler U, 2017, HEALTH PROMOT INT, V32, P195, DOI 10.1093/heapro/dat090
   Grove C., 2020, YOUTH CENTRED RES BR, DOI [10.26180/13158170.v1, DOI 10.26180/13158170.V1]
   Grove C., 2020, INCLUSIVE ED 21 CENT, P317, DOI [10.4324/9781003116073-17, DOI 10.4324/9781003116073-17]
   Grove C, 2016, J CHILD FAM STUD, V25, P3056, DOI 10.1007/s10826-016-0468-8
   Hayes AF, 2007, COMMUN METHODS MEAS, V1, P77, DOI 10.1080/19312450709336664
   Hellstrom L, 2021, INT J ENV RES PUB HE, V18, DOI 10.3390/ijerph182413101
   IBM, 2021, SPSS STAT COMP SOFTW
   Jorm A.F., 2020, MENT HLTH PREV, V18, DOI [10.1016/j.mhp.2020.200179, DOI 10.1016/J.MHP.2020.200179]
   Jorm AF, 2012, AM PSYCHOL, V67, P231, DOI 10.1037/a0025957
   Kostenius C, 2020, INT J MENT HEALTH AD, V18, P1521, DOI 10.1007/s11469-019-00202-1
   Kutcher S, 2016, EUR CHILD ADOLES PSY, V25, P567, DOI 10.1007/s00787-016-0867-9
   Lee FS, 2014, SCIENCE, V346, P547, DOI 10.1126/science.1260497
   Lind C, 2007, EDUC ACTION RES, V15, P371, DOI 10.1080/09650790701514309
   Loughhead M, 2018, ADV MENT HEALTH, V16, P33, DOI 10.1080/18387357.2017.1360748
   Marinucci A., 2021, MENTAL HLTH PREVENTI, V24
   Martinez LS, 2018, SOC WORK, V63, P135, DOI 10.1093/sw/swx059
   McGorry Patrick, 2013, Br J Psychiatry Suppl, V54, ps30, DOI 10.1192/bjp.bp.112.119214
   McGorry PD, 2007, MED J AUSTRALIA, V187, pS5
   Morgan AJ, 2018, PLOS ONE, V13, DOI 10.1371/journal.pone.0197102
   Nearchou F, 2020, INT J ENV RES PUB HE, V17, DOI 10.3390/ijerph17228479
   Nordin L., 2010, CURSIV, V5, P77
   O'Reilly M, 2018, SCH MENT HEALTH, V10, P450, DOI 10.1007/s12310-018-9263-6
   Ozer EJ, 2016, ADV CHILD DEV BEHAV, V50, P189, DOI 10.1016/bs.acdb.2015.11.006
   Radez J, 2022, EUR CHILD ADOLES PSY, V31, P891, DOI 10.1007/s00787-020-01707-0
   Radez J, 2021, EUR CHILD ADOLES PSY, V30, P183, DOI 10.1007/s00787-019-01469-4
   Reupert AE, 2013, MED J AUSTRALIA, V199, P18, DOI 10.5694/mja11.11145
   Rickwood D, 2005, ADV MENT HEALTH, V4, P218, DOI 10.5172/jamh.4.3.218
   Riebschleger J, 2019, FRONT PSYCHIATRY, V10, DOI 10.3389/fpsyt.2019.00002
   Riebschleger J, 2017, BRAIN SCI, V7, DOI 10.3390/brainsci7110141
   Rosvall P.-A., 2020, ED INQUIRY, V11, P159, DOI [10.1080/20004508.2019.1687394, DOI 10.1080/20004508.2019.1687394]
   Rowling L, 2009, HEALTH EDUC, V109, P357, DOI 10.1108/09654280910970929
   Secker J, 1999, HEALTH EDUC RES, V14, P729, DOI 10.1093/her/14.6.729
   Seedaket S, 2020, TROP MED INT HEALTH, V25, P1055, DOI 10.1111/tmi.13449
   Stewart-Brown S, 2006, WHAT IS EVIDENCE SCH
   Teng E, 2017, QUAL RES PSYCHOL, V14, P171, DOI 10.1080/14780887.2017.1282566
   Tharaldsen KB, 2017, EMOT BEHAV DIFFIC, V22, P111, DOI 10.1080/13632752.2016.1248692
   Tiller E, 2020, YOUTH SURVEY REPORT
   Watson AC, 2007, SCHIZOPHRENIA BULL, V33, P1312, DOI 10.1093/schbul/sbl076
   Wei YF, 2013, EARLY INTERV PSYCHIA, V7, P109, DOI 10.1111/eip.12010
   Woodward LJ, 2001, J AM ACAD CHILD PSY, V40, P1086, DOI 10.1097/00004583-200109000-00018
   Woolfson R, 2009, CHILD CARE HLTH DEV, V35, P790, DOI 10.1111/j.1365-2214.2008.00901.x
   World Health Organization, 2020, KEY FACTS MALN
   Zoom, 2021, US AUD TRANSCR CLOUD
NR 64
TC 0
Z9 0
U1 2
U2 2
PU FRONTIERS MEDIA SA
PI LAUSANNE
PA AVENUE DU TRIBUNAL FEDERAL 34, LAUSANNE, CH-1015, SWITZERLAND
EI 2504-284X
J9 FRONT EDUC
JI Front. Educ.
PD MAR 9
PY 2022
VL 7
AR 829578
DI 10.3389/feduc.2022.829578
PG 11
WC Education & Educational Research
WE Emerging Sources Citation Index (ESCI)
SC Education & Educational Research
GA 1U3YI
UT WOS:000805352100001
OA gold
DA 2022-11-04
ER

PT J
AU Widyastari, DA
   Saonuam, P
   Rasri, N
   Pongpradit, K
   Katewongsa, P
AF Widyastari, Dyah Anantalia
   Saonuam, Pairoj
   Rasri, Niramon
   Pongpradit, Kornkanok
   Katewongsa, Piyawat
TI Prevalence and Trends of Physical Activity in Thai Children and Young
   People: Pooled Panel Data Analysis from Thailand's Surveillance on
   Physical Activity 2012-2020
SO INTERNATIONAL JOURNAL OF ENVIRONMENTAL RESEARCH AND PUBLIC HEALTH
LA English
DT Article
DE physical activity; children; young people; pooled data; panel data;
   surveillance
ID 2018 REPORT CARD; YOUTH; TRANSITION; FITNESS; SCHOOL
AB This study aims to describe the level and trends of physical activity (PA) in Thai children and young people and examine PA changes during transitional periods. Employing nine rounds of Thailand's Surveillance on Physical Activity (SPA) 2012-2020, this study pooled three sets of data and included children and young people aged 6-17 years in the analysis: 1595 in SPA2012-2016, 1287 in SPA2017-2019, and 853 persons in SPA2020. Face-to-face interviews were conducted in five regions, 13 provinces, and 36 villages in SPA2012-2019, whereas an online survey was administered in all provinces in SPA2020. The prevalence of sufficient moderate-to-vigorous PA (MVPA) among Thais aged 6-17 years ranged from 19.0 percent to 27.6 percent, with a significant drop during the period of COVID-19 spread in 2020. The average daily MVPA ranged from 46 to 57 min and dropped to 36 min during the pandemic. Boys were consistently more active than girls in all nine rounds of the SPA, and girls had more difficulty in maintaining or improving their PA level. A significant increase in the proportion of Thai children and young people with sufficient MVPA was observed during their transition from late primary to early secondary school grades.
C1 [Widyastari, Dyah Anantalia; Katewongsa, Piyawat] Mahidol Univ, Inst Populat & Social Res, Phutthamonthon 73170, Nakhon Pathom, Thailand.
   [Saonuam, Pairoj; Rasri, Niramon] Thai Hlth Promot Fdn, Bangkok 10120, Thailand.
   [Pongpradit, Kornkanok] Thailand Phys Act Knowledge Dev Ctr TPAK, Phutthamonthon 73170, Nakhon Pathom, Thailand.
RP Katewongsa, P (通讯作者)，Mahidol Univ, Inst Populat & Social Res, Phutthamonthon 73170, Nakhon Pathom, Thailand.
EM dyah.ana@mahidol.edu; pairoj@thaihealth.or.th; niramon@thaihealth.or.th;
   kornkanok.p09@gmail.com; piyawat.kat@mahidol.edu
OI Katewongsa, Piyawat/0000-0002-2498-9285; Widyastari, Dyah
   Anantalia/0000-0003-1980-9128
FU Thai Health Promotion Foundation [54-01939, 56-01076, 57-00681,
   58-01035, 59-00282, 60-00089, 61-00580, 62-00157, 63-00030, 64-00139]
FX The SPAs were funded by Thai Health Promotion Foundation grant number
   54-01939, 56-01076, 57-00681, 58-01035, 59-00282, 60-00089, 61-00580,
   62-00157, 63-00030, 64-00139.
CR Abrahams L, 2019, PSYCHOL ASSESSMENT, V31, P460, DOI 10.1037/pas0000591
   Amornsriwatanakul A, 2021, PLOS ONE, V16, DOI 10.1371/journal.pone.0245906
   Amornsriwatanakul Areekul, 2020, J Sport Health Sci, DOI 10.1016/j.jshs.2020.04.012
   Amornsriwatanakul A, 2017, INT J BEHAV NUTR PHY, V14, DOI 10.1186/s12966-017-0529-4
   Amornsriwatanakul A, 2016, J PHYS ACT HEALTH, V13, pS291, DOI 10.1123/jpah.2016-0316
   BLAND JM, 1986, LANCET, V1, P307, DOI 10.1016/s0140-6736(86)90837-8
   Bland VL, 2020, OSTEOPOROSIS INT, V31, P1865, DOI 10.1007/s00198-020-05485-y
   Bland VL, 2020, OSTEOPOROSIS INT, V31, P1943, DOI 10.1007/s00198-020-05406-z
   Bull FC, 2020, BRIT J SPORT MED, V54, P1451, DOI 10.1136/bjsports-2020-102955
   Button BLG, 2020, PREV MED REP, V19, DOI 10.1016/j.pmedr.2020.101145
   Carson V, 2017, BMC PUBLIC HEALTH, V17, DOI 10.1186/s12889-017-4860-0
   Colabianchi N, 2019, J EPIDEMIOL COMMUN H, V73, P598, DOI [10.1136/jech-2018-211456, 10.1136/jech-2018]
   Colley RC, 2017, HEALTH REP, V28, P8
   Corder K, 2015, BRIT J SPORT MED, V49, P730, DOI 10.1136/bjsports-2013-093190
   Donnelly JE, 2016, MED SCI SPORT EXER, V48, P1197, DOI 10.1249/MSS.0000000000000901
   Dumith SC, 2011, INT J EPIDEMIOL, V40, P685, DOI 10.1093/ije/dyq272
   Dunton GF, 2020, BMC PUBLIC HEALTH, V20, DOI 10.1186/s12889-020-09429-3
   Guthold R, 2020, LANCET CHILD ADOLESC, V4, P23, DOI 10.1016/S2352-4642(19)30323-2
   Heradstveit O, 2020, BMC PUBLIC HEALTH, V20, DOI 10.1186/s12889-020-09141-2
   Hesketh KR, 2019, INT J BEHAV NUTR PHY, V16, DOI 10.1186/s12966-019-0782-9
   Huang JH, 2020, PREV MED, V131, DOI 10.1016/j.ypmed.2019.105948
   Huertas-Delgado FJ, 2017, EUR J PUBLIC HEALTH, V27, P416, DOI 10.1093/eurpub/ckw249
   Joensuu L, 2021, SCAND J MED SCI SPOR, V31, P456, DOI 10.1111/sms.13847
   Kallio J, 2020, SCAND J MED SCI SPOR, V30, P1265, DOI 10.1111/sms.13668
   Karawa J., 2020, J SPORTS SCI HLTH, V21, P138
   Karlsson MK, 2020, CURR OSTEOPOROS REP, V18, P285, DOI 10.1007/s11914-020-00588-1
   Katewongsa P, 2021, INT J ENV RES PUB HE, V18, DOI 10.3390/ijerph18094467
   Katewongsa P, 2021, J EXERC SCI FIT, V19, P71, DOI 10.1016/j.jesf.2020.11.002
   Katewongsa P, 2021, J SPORT HEALTH SCI, V10, P341, DOI 10.1016/j.jshs.2020.10.001
   King-Dowling S, 2020, MED SCI SPORT EXER, V52, P2342, DOI 10.1249/MSS.0000000000002388
   Lau EY, 2017, J SCHOOL HEALTH, V87, P531, DOI 10.1111/josh.12523
   Liu Y, 2019, J EXERC SCI FIT, V17, P3, DOI 10.1016/j.jesf.2018.10.002
   Lu CC, 2022, J SPORT HEALTH SCI, V11, P620, DOI 10.1016/j.jshs.2020.02.010
   Marasso D, 2021, INT J ENV RES PUB HE, V18, DOI 10.3390/ijerph18073413
   McVey MK, 2020, EUR J PEDIATR, V179, P121, DOI 10.1007/s00431-019-03465-x
   Medrano M, 2021, PEDIATR OBES, V16, DOI 10.1111/ijpo.12731
   Ministry of Public Health, 2017, 5 YEAR NAT NCDS PREV
   Ministry of Public Health, 2019, PHYS ACT POL OPT ACC
   Ministry of Public Health, 2017, THAIL REC PHYS ACT N
   Mitra R, 2020, HEALTH PLACE, V65, DOI 10.1016/j.healthplace.2020.102418
   Moore SA, 2020, INT J BEHAV NUTR PHY, V17, DOI 10.1186/s12966-020-00987-8
   Milanovic SM, 2021, OBES REV, V22, DOI 10.1111/obr.13209
   Norris E, 2020, BRIT J SPORT MED, V54, P826, DOI 10.1136/bjsports-2018-100502
   Pate RR, 2019, AM J PREV MED, V56, pE65, DOI 10.1016/j.amepre.2018.10.012
   Paterson DC, 2021, J SPORT HEALTH SCI, V10, P675, DOI 10.1016/j.jshs.2021.07.001
   Pereira S, 2020, J PEDIAT-BRAZIL, V96, P225, DOI 10.1016/j.jped.2018.10.013
   Ridley K, 2019, INT J ENV RES PUB HE, V16, DOI 10.3390/ijerph16244959
   Sallis JF., 2015, HLTH BEHAV THEORY RE, V5, P43
   Saonuam P, 2018, J PHYS ACT HEALTH, V15, pS417, DOI 10.1123/jpah.2018-0465
   Sattanon K., 2018, OPEN TRANSP J, V28, P12, DOI [10.2174/1874447801812010301, DOI 10.2174/1874447801812010301]
   Schmidt SCE, 2020, PLOS ONE, V15, DOI 10.1371/journal.pone.0236117
   Sriram N., 2017, INT J CRIME LAW SOC, V4, DOI [10.2139/ssrn.3261798, DOI 10.2139/SSRN.3261798]
   Takken T, 2020, PUBLIC HEALTH, V185, P161, DOI 10.1016/j.puhe.2020.04.044
   Tehrani H, 2016, IRAN RED CRESCENT ME, V18, DOI 10.5812/ircmj.21072
   To Quyen G, 2020, Sports Med Health Sci, V2, P33, DOI 10.1016/j.smhs.2020.02.002
   Vancampfort D, 2019, PREV MED, V127, DOI 10.1016/j.ypmed.2019.105819
   Watson A, 2019, PLOS ONE, V14, DOI 10.1371/journal.pone.0209354
   Wattanapisit A, 2016, BMJ OPEN, V6, DOI 10.1136/bmjopen-2016-013479
   World Health Organization, 2015, GLOB REC PHYS ACT HL
   Zhang YT, 2019, J PEDIATR-US, V208, P74, DOI 10.1016/j.jpeds.2018.11.045
NR 61
TC 5
Z9 5
U1 4
U2 5
PU MDPI
PI BASEL
PA ST ALBAN-ANLAGE 66, CH-4052 BASEL, SWITZERLAND
EI 1660-4601
J9 INT J ENV RES PUB HE
JI Int. J. Environ. Res. Public Health
PD OCT
PY 2021
VL 18
IS 19
AR 10088
DI 10.3390/ijerph181910088
PG 14
WC Environmental Sciences; Public, Environmental & Occupational Health
WE Science Citation Index Expanded (SCI-EXPANDED); Social Science Citation Index (SSCI)
SC Environmental Sciences & Ecology; Public, Environmental & Occupational
   Health
GA WI2AI
UT WOS:000708168700001
PM 34639389
OA Green Published, gold
DA 2022-11-04
ER

PT J
AU Leahy, D
   McNicholas, F
AF Leahy, D.
   McNicholas, F.
TI Systematic review of effectiveness and satisfaction evaluation in child
   and adolescent mental health services in Ireland
SO IRISH JOURNAL OF PSYCHOLOGICAL MEDICINE
LA English
DT Review; Early Access
DE Child and adolescent mental health services (CAMHS); child psychiatry;
   adolescent psychiatry; Ireland; outcome and process assessment; patient;
   service user satisfaction
ID DEFICIT HYPERACTIVITY DISORDER; METHODS APPRAISAL TOOL; MIXED METHODS;
   CAMHS; IMPLEMENTATION; INTERVENTION; THERAPY; PARENTS; PROGRAM
AB Objectives: Increasing numbers of youth experience mental illness, and also require and benefit from specialist child and adolescent mental health services (CAMHS). Worldwide, such services are underfunded and under-resourced, and services in Ireland are no different. It is vital that existing services are regularly reviewed for both efficacy and acceptability. Our objective was to review published studies evaluating service user satisfaction with CAMHS in Ireland and CAMHS therapeutic efficacy. Methods: MEDLINE, PsycINFO and CINAHL databases were systematically searched. Studies were included if they reported on service user satisfaction or an evaluation of CAMHS in Ireland. Results: From an initial 125 articles identified, 15 studies meet the inclusion criteria: four reporting on overall CAMHS satisfaction, three on satisfaction where a specific diagnosis was present, while eight evaluated various interventions offered. Whilst most service users perceived services to be satisfactory, important issues relating to accessibility were present. Evidence of efficacy was present for a small number of interventions, but studies were limited by methodological issues. Conclusions: There is a dearth of studies evaluating CAMHS in Ireland. The extant literature suggests a positive experience once accessed, but long waiting times and poor collaboration are seen to limit services users' experience. More robust methodologically sound studies are urgently required. Given the expected increased demand linked to the current COVID-19 pandemic, coupled with the resultant compromised financial position, it is essential that scant resources are appropriately directed.
C1 [Leahy, D.] St Stephens Hosp, Dept Child & Adolescent Psychiat North Lee North, Unit 9, Cork, Ireland.
   [McNicholas, F.] Univ Coll Dublin, Child & Adolescent Psychiat, Dublin, Ireland.
   [McNicholas, F.] SJOG, Lucena CAMHS, Dublin 6, Ireland.
   [McNicholas, F.] CHI Crumlin, Dublin 12, Ireland.
RP Leahy, D (通讯作者)，St Stephens Hosp, Dept Child & Adolescent Psychiat North Lee North, Unit 9, Cork, Ireland.
EM Daniel.leahy1@hse.ie
OI mcnicholas, fiona/0000-0001-9428-6908; Leahy, Daniel/0000-0001-8318-288X
CR Bor W, 2014, AUST NZ J PSYCHIAT, V48, P606, DOI 10.1177/0004867414533834
   Carr-Fanning K, 2018, IRISH J PSYCHOL MED, V35, P203, DOI 10.1017/ipm.2018.13
   Church H, 2012, IRISH J PSYCHOL MED, V29, P107, DOI 10.1017/S0790966700017390
   Coughlin Michael, 2009, Clin Child Psychol Psychiatry, V14, P541, DOI 10.1177/1359104509339081
   Coyne I, 2015, J PSYCHIATR MENT HLT, V22, P561, DOI 10.1111/jpm.12215
   Damodaran J, 2013, IRISH J MED SCI, V182, P723, DOI 10.1007/s11845-013-0940-z
   Damodaran J, 2012, IRISH J MED SCI, V181, P147, DOI 10.1007/s11845-011-0710-8
   Flynn D, 2019, CHILD ADOL MENT H-UK, V24, P76, DOI 10.1111/camh.12298
   Fuggle P, 2016, J CHILD HEALTH CARE, V20, P195, DOI 10.1177/1367493514563856
   Gavin B., 2020, CARING PSYCHOL WELL
   Government of Ireland, 2006, VIS CHANG
   Hong QN, 2018, J EVAL CLIN PRACT, V24, P459, DOI 10.1111/jep.12884
   Kessler RC, 2005, ARCH GEN PSYCHIAT, V62, P593, DOI 10.1001/archpsyc.62.6.593
   Linares-Espinos E, 2018, ACTAS UROL ESP, V42, P499, DOI 10.1016/j.acuro.2018.01.010
   Manary MP, 2013, NEW ENGL J MED, V368, P201, DOI 10.1056/NEJMp1211775
   McDonald J., 2015, Irish Journal of Psychological Medicine, V32, P259, DOI 10.1017/ipm.2014.84
   McGarry Joan, 2008, Clin Child Psychol Psychiatry, V13, P365, DOI 10.1177/1359104508090600
   McNicholas F, 2018, Ir Med J, V111, P841
   McNicholas F, 2018, IRISH J PSYCHOL MED, V35, P301, DOI 10.1017/ipm.2015.66
   McNicholas F., 2016, Irish Journal of Psychological Medicine, V33, P143, DOI 10.1017/ipm.2015.36
   McNicholas F, 2010, Ir Med J, V103, P37
   McNicholas F, 2020, BMJ OPEN, V10, DOI 10.1136/bmjopen-2019-030354
   Meltzer H, 2003, INT REV PSYCHIATR, V15, P185, DOI 10.1080/0954026021000046155
   Moher D, 2009, PLOS MED, V6, DOI 10.1371/journal.pmed.1000097
   Murphy J F A, 2020, Ir Med J, V113, P67
   O'Brien Finian, 2007, Irish Journal of Psychological Medicine, V24, P5, DOI 10.1017/S0790966700010065
   O'Reilly A, 2015, J MENT HEALTH, V24, P283, DOI 10.3109/09638237.2015.1019050
   Hong QN, 2019, J CLIN EPIDEMIOL, V111, P49, DOI 10.1016/j.jclinepi.2019.03.008
   Solberg C, 2015, NORD J PSYCHIAT, V69, P224, DOI 10.3109/08039488.2014.971869
   Suhrcke M., 2008, CARING PEOPLE CHRONI, P43
   Tanil E, 2018, IRISH J MED SCI, V187, P987, DOI 10.1007/s11845-018-1786-1
   Waldron SM, 2018, CHILD ADOL MENT H-UK, V23, P328, DOI 10.1111/camh.12260
   Wynne C, 2016, J CHILD ADOLESC MENT, V28, P33, DOI 10.2989/17280583.2015.1135804
NR 33
TC 1
Z9 1
U1 5
U2 5
PU CAMBRIDGE UNIV PRESS
PI CAMBRIDGE
PA EDINBURGH BLDG, SHAFTESBURY RD, CB2 8RU CAMBRIDGE, ENGLAND
SN 0790-9667
EI 2051-6967
J9 IRISH J PSYCHOL MED
JI Irish J. Psychol. Med.
AR PII S0790966721000094
DI 10.1017/ipm.2021.9
EA MAR 2021
PG 12
WC Psychiatry; Psychology; Psychology, Multidisciplinary
WE Emerging Sources Citation Index (ESCI)
SC Psychiatry; Psychology
GA 0J6SX
UT WOS:000780234400001
PM 33757610
DA 2022-11-04
ER

PT J
AU Khan, AA
AF Khan, Adrian A.
TI Connecting Crises: Young People in Nepal Reflecting on Life Course
   Transitions and Trajectories during Times of Uncertainty
SO SOCIAL SCIENCES-BASEL
LA English
DT Article
DE children and youth; young people; life course transitions and
   trajectories; life course theory; crises; emotions; lived experiences;
   landscape; resilience; displacement
ID 2015 GORKHA EARTHQUAKE; CHILDRENS GEOGRAPHIES; COMMUNITY; MIGRATION;
   PARTICIPATION; CHALLENGES; KATHMANDU; EDUCATION; EMOTIONS; RECOVERY
AB During certain crises, displacement of populations seeking safe refuge elsewhere can occur without the certainty of a return, if at all. Children and young people in such contexts often face the additional challenge of restrictions or disregard towards engaging their agency in migration decision-making processes. Through 60 in-depth interviews with 30 trans-Himalayan participants (ages of 16-23) and multi-sited ethnography throughout Nepal, this paper investigates multiple experiences of crises experienced by young people and the effects on their life course trajectories. From focusing on the Civil War in 1996-2006, the 2015 earthquake, and most recently the COVID-19 pandemic, this paper proposes that initial displacements from the Civil War, when connected with other crises later on in a participant's life course, better prepared them to deal with crises and enabled them to create a landscape of resilience. Furthermore, a landscape of resilience that connects past and present life course experiences during crises prepared some participants for helping their larger communities alleviate certain crises-related tension. Overall, this paper extends analysis on an under-researched group of young migrants by connecting crises that shaped their (im)mobility and life trajectories, rather than approaching crises as singular, isolated experiences.
C1 [Khan, Adrian A.] Univ Toronto, Dept Geog & Social Planning, Toronto, ON M5S 3G3, Canada.
RP Khan, AA (通讯作者)，Univ Toronto, Dept Geog & Social Planning, Toronto, ON M5S 3G3, Canada.
EM adri.khan@mail.utoronto.ca
RI Khan, Adrian/AAR-7754-2021
OI Khan, Adrian/0000-0002-4694-0423
FU Social Sciences and Humanities Research Council of Canada (SSHRC)
   Joseph-Armand Bombardier Canada Doctoral Graduate Scholarship
   [767-2017-1425]
FX This research was funded by the Social Sciences and Humanities Research
   Council of Canada (SSHRC) Joseph-Armand Bombardier Canada Doctoral
   Graduate Scholarship (Grant# 767-2017-1425). The Article Processing
   Charge (APC) for this Special Issue was waived.
CR Acharya S, 2018, DISASTER MED PUBLIC, V12, P486, DOI 10.1017/dmp.2017.100
   Adhikari B, 2017, DISASTER MED PUBLIC, V11, P625, DOI 10.1017/dmp.2016.195
   Adhikari D.Shovita., 2020, CHILDRENS GEOGRAPHIE, V18, P393, DOI [10.1080/14733285.2019.1676398, DOI 10.1080/14733285.2019.1676398]
   Adhikari J, 2021, AGR SYST, V186, DOI 10.1016/j.agsy.2020.102990
   Ansell N., 2017, CHILDREN YOUTH DEV
   Badal BharatPrasad., 2019, RES NEPAL J DEV STUD, V2, P12, DOI [10.3126/rnjds.v2i2.29274, DOI 10.3126/RNJDS.V2I2.29274]
   Barker N., 2020, WIDER Working Papers
   Bastola Dipaks, 2020, RES NEPAL J DEV STUD, V3, P56, DOI [10.3126/rnjds.v3i1.29651, DOI 10.3126/RNJDS.V3I1.29651]
   Benner AD, 2020, CHILD DEV PERSPECT, V14, P236, DOI 10.1111/cdep.12387
   Bhagat S, 2018, J EARTHQ ENG, V22, P1861, DOI 10.1080/13632469.2017.1309608
   Bhandari D, 2021, BMC PUBLIC HEALTH, V21, DOI 10.1186/s12889-021-10796-8
   Bondi L, 2005, T I BRIT GEOGR, V30, P433, DOI 10.1111/j.1475-5661.2005.00183.x
   Bushin N, 2009, POPUL SPACE PLACE, V15, P429, DOI 10.1002/psp.522
   Cahill C., 2007, CHILDRENS GEOGRAPHIE, V5, P297, DOI DOI 10.1080/14733280701445895
   Chalise HN, 2020, ASIA-PAC J PUBLIC HE, V32, P281, DOI 10.1177/1010539520932709
   Childs G., 2018, TRICKLE TORRENT ED M
   Creet Julia., 2020, MEMORY MIGRATION, P3, DOI [10.3138/9781442686816-003, DOI 10.3138/9781442686816-003]
   Dahal L, 2021, J CONTING CRISIS MAN, V29, P217, DOI 10.1111/1468-5973.12329
   Daly A, 2021, CHILD GEOGR, V19, P622, DOI 10.1080/14733285.2021.1891406
   Daly A, 2020, GEOGR COMPASS, V14, DOI 10.1111/gec3.12547
   Daly A, 2020, EDUC 3-13, V48, P163, DOI 10.1080/03004279.2019.1599408
   Dawadi S., 2020, IMPACT COVID 19 ED S, DOI 10.31124/advance.12344336.v1
   Dockett S, 2012, INT J EARLY YEARS ED, V20, P244, DOI 10.1080/09669760.2012.715405
   Elder G.H., 2003, HDB LIFE COURSE, P3, DOI DOI 10.1007/978-0-306-48247-2_1
   Evans B, 2008, GEOGR COMPASS, V2, P1659, DOI 10.1111/j.1749-8198.2008.00147.x
   Ferguson T, 2007, GEOGR COMPASS, V1, P46, DOI 10.1111/j.1749-8198.2006.00004.x
   Formosinho J., 2006, EUR EARLY CHILD EDUC, V14, P21, DOI DOI 10.1080/13502930685209781
   Giri AK., 2020, BIOSAFETY HLTH, P53, DOI [10.1016/j.bsheal.2020.05.002, DOI 10.1016/J.BSHEAL.2020.05.002]
   Hall ML, 2017, PUBLIC HEALTH, V145, P39, DOI 10.1016/j.puhe.2016.12.031
   Horton J, 2008, CHILD GEOGR, V6, P335, DOI 10.1080/14733280802338049
   Hutchison D.Elizabeth., 2017, ENCY ADOLESCENCE, DOI [10.1007/978-3-319-32132-5_13-2, DOI 10.1007/978-3-319-32132-5_13-2]
   Im H, 2017, TRANSCULT PSYCHIATRY, V54, P626, DOI 10.1177/1363461517744989
   Jimenez E, 2021, CHILDHOOD, V28, P346, DOI 10.1177/09075682211025587
   Joshi GR, 2018, LIVING THREAT EARTHQ, P195, DOI DOI 10.1007/978-3-319-68044-6_13
   Kamei A, 2018, J INT DEV, V30, P1116, DOI 10.1002/jid.3371
   Keers BBM, 2018, INT J PROJ MANAG, V36, P861, DOI 10.1016/j.ijproman.2018.05.001
   Khan AA, 2021, GEOGR COMPASS, V15, DOI 10.1111/gec3.12584
   Khan AA, 2018, CHILD GEOGR, V16, P616, DOI 10.1080/14733285.2018.1479732
   Khan AA, 2015, REFUGE, V31, P75
   Khan AA, 2022, J YOUTH STUD, V25, P470, DOI 10.1080/13676261.2021.1902962
   Khan AdrianA., FORCED DISPLACEMENT
   Khati K., 2020, INT J ENTREPRENEURSH, V4, P45
   Kovacs G, 2009, INT J PHYS DISTR LOG, V39, P506, DOI 10.1108/09600030910985848
   Larmar S, 2021, ASIA PAC J SOC WORK, V31, P23, DOI 10.1080/02185385.2020.1833749
   Longhurst R, 2008, AREA, V40, P208, DOI 10.1111/j.1475-4762.2008.00805.x
   Mandic S, 2008, HOUSING STUD, V23, P615, DOI 10.1080/02673030802112754
   Masten AS, 2018, CHILDREN-BASEL, V5, DOI 10.3390/children5070098
   Masten AS, 2008, ECOL SOC, V13
   McAlister D, 2019, JEUNESSE, V11, P74, DOI 10.1353/jeu.2019.0018
   McDowell L, 2010, SAGE HDB QUALITATIVE, DOI DOI 10.4135/9780857021090.N11
   McEniry M, 2019, SSM-POPUL HLTH, V7, DOI 10.1016/j.ssmph.2019.100369
   Medeiros E, 2020, TRANSCULT PSYCHIATRY, V57, P183, DOI 10.1177/1363461519850338
   Neupane P., 2021, GAZE J TOURISM HOSPI, V12, P44
   O'Kane Claire., 2008, RES CHILDREN PERSPEC, P136
   Obeng-Odoom F, 2017, LAND USE POLICY, V62, P159, DOI 10.1016/j.landusepol.2016.12.024
   Onta-Bhatta L., 2001, STUDIES NEPALI HIST, V6
   Paneru H.R., 2020, J SOC ANESTHESIOLOGI, V7, pe291
   Percy-Smith B, 2013, LOCAL ENVIRON, V18, P323, DOI 10.1080/13549839.2012.729565
   Pivovarova M, 2015, WORLD DEV, V66, P308, DOI 10.1016/j.worlddev.2014.08.026
   Poudel K, 2020, INT J SOC PSYCHIATR, V66, P748, DOI 10.1177/0020764020942247
   Prasain S, 2018, CLIMATIC CHANGE, V148, P279, DOI 10.1007/s10584-018-2187-1
   Punaks M., 2021, I CHILDREN EXPLOR, V8, P26
   Rahman MM, 2018, NAT HAZARDS, V93, P1479, DOI 10.1007/s11069-018-3364-2
   Raju E, 2021, PROG DISASTER SCI, V10, DOI 10.1016/j.pdisas.2021.100163
   Ray B, 2017, PROF GEOGR, V69, P644, DOI 10.1080/00330124.2017.1298452
   Regmi AD, 2016, J MT SCI-ENGL, V13, P1941, DOI 10.1007/s11629-015-3688-2
   Rushton Simon, 2020, Med Confl Surviv, V36, P212, DOI 10.1080/13623699.2020.1794366
   Sadiqi Z, 2017, INT J PROJ MANAG, V35, P900, DOI 10.1016/j.ijproman.2016.11.008
   Settersten RA, 2020, ADV LIFE COURSE RES, V45, DOI 10.1016/j.alcr.2020.100360
   Severson M, 2020, HOUS THEORY SOC, V37, P214, DOI 10.1080/14036096.2019.1584586
   Sharma A, 2019, DISASTER MED PUBLIC, V13, P236, DOI 10.1017/dmp.2018.37
   Sharma M.K., 2020, J HLTH PROMOT, V8, P129, DOI [10.3126/jhp.v8i0.32992, DOI 10.3126/JHP.V8I0.32992]
   Sharma V, 2021, PSYCHIAT QUART, V92, P1595, DOI 10.1007/s11126-021-09928-5
   Shrestha B., 2018, SOC SCI, V7, P1, DOI 10.3390/socsci7080127
   Singh R, 2020, ASIAN J PSYCHIATR, V54, DOI 10.1016/j.ajp.2020.102259
   Subedi S., 2020, INT J SCI HEALTHCARE, V5, P68
   Thapa V, 2019, INT J DISAST RISK RE, V34, P209, DOI 10.1016/j.ijdrr.2018.11.019
   Thorne-Lyman AL, 2018, PLOS ONE, V13, DOI 10.1371/journal.pone.0205438
   Titz A, 2021, SOC SCI-BASEL, V10, DOI 10.3390/socsci10030110
   Townshend I, 2015, NAT HAZARDS, V76, P913, DOI 10.1007/s11069-014-1526-4
   Ulak N., 2020, J TOUR HOSP ED, DOI 10.3126/jthe.v10i0.28763
   Uprety Rajesh, 2018, J APF COMMAND STAFF, V1, P6, DOI [10.3126/japfcsc.v1i1.26707, DOI 10.3126/JAPFCSC.V1I1.26707]
   van Barneveld K, 2020, ECON LABOUR RELAT RE, V31, P133, DOI 10.1177/1035304620927107
   VanBeers H, 1996, CHILDHOOD, V3, P195
   Veale A, 2014, CHILD AND YOUTH MIGRATION: MOBILITY-IN-MIGRATION IN AN ERA OF GLOBALIZATION, P1
   Vogel J, 2002, SOC INDIC RES, V59, P275, DOI 10.1023/A:1019627604669
   Watson A., 2010, SAGE HDB QUALITATIVE, P121, DOI DOI 10.4135/9780857021090.N11
   Westoby L, 2021, INT J DISAST RISK RE, V56, DOI 10.1016/j.ijdrr.2021.102120
   Yeh D, 2014, CHILD AND YOUTH MIGRATION: MOBILITY-IN-MIGRATION IN AN ERA OF GLOBALIZATION, P91
   Zharkevich I, 2021, ENVIRON PLANN D, V39, P827, DOI 10.1177/0263775820954877
   Zharkevich Ina., 2019, MAOIST PEOPLES WAR R, DOI [10.1017/9781108609210, DOI 10.1017/9781108609210]
NR 91
TC 0
Z9 0
U1 1
U2 1
PU MDPI
PI BASEL
PA ST ALBAN-ANLAGE 66, CH-4052 BASEL, SWITZERLAND
EI 2076-0760
J9 SOC SCI-BASEL
JI Soc. Sci.-Basel
PD NOV
PY 2021
VL 10
IS 11
AR 439
DI 10.3390/socsci10110439
PG 23
WC Social Sciences, Interdisciplinary
WE Emerging Sources Citation Index (ESCI)
SC Social Sciences - Other Topics
GA XE6HY
UT WOS:000723487500001
OA gold, Green Published
DA 2022-11-04
ER

PT J
AU Pellegrini, D
   Grennan, L
   Bhatnagar, N
   McVey, G
   Couturier, J
AF Pellegrini, Danielle
   Grennan, Laura
   Bhatnagar, Neera
   McVey, Gail
   Couturier, Jennifer
TI Virtual prevention of eating disorders in children, adolescents, and
   emerging adults: a scoping review
SO JOURNAL OF EATING DISORDERS
LA English
DT Review
DE Eating disorders; Prevention; Early intervention; Virtual; Children;
   Adolescents; Emerging adults
ID RANDOMIZED-CONTROLLED-TRIAL; INTERNET-BASED PROGRAM; REDUCING
   RISK-FACTORS; BODY-IMAGE; EARLY INTERVENTION; ANOREXIA-NERVOSA;
   SELF-COMPASSION; YOUNG-PEOPLE; DISSONANCE; WOMEN
AB Background During the COVID-19 pandemic, there was a necessity for eating disorder (ED) outpatient treatment to be delivered virtually. Given this transition, and the surge in new ED cases, there was an urgent need to investigate virtually delivered ED prevention programs. This review aimed to identify the available evidence on virtual ED prevention programs for children, adolescents, and emerging adults. Method Using scoping review methodology, seven databases were searched for studies published from January 2000 to April 2021 reporting on virtually delivered ED prevention interventions for children and adolescents (< 18 years) and emerging adults (18-25 years). Studies were excluded if they contained adults (> 25 years) and individuals with clinical ED diagnoses. Abstracts and full-text papers were reviewed independently by two reviewers. Data was extracted on study type, methodology, age, sample size, virtual intervention, outcomes, and results. In April 2022, we used a forward citation chaining process to identify any relevant articles from April 2021 to April 2022. Results Of 5129 unique studies identified, 67 met eligibility criteria, which included asynchronous (n = 35) and synchronous (n = 18) internet-based programs, other e-technology including mobile apps (n = 3) and text messaging interventions (n = 1), computer-based programs (n = 6), and online caregiver interventions focused on child outcomes (n = 4). Few studies mainly included children and adolescents (n = 18), whereas the vast majority included emerging adults (n = 49). For children and adolescents, the most widely researched programs were Student Bodies and its adapted versions (n = 4), eBody Project (n = 2), and Parents Act Now (n = 2). For emerging adults, the most widely researched programs were Student Bodies and its adapted versions (n = 16), eBody Project (n = 6) and Expand Your Horizon (n = 4). These interventions were effective at reducing various symptoms and ED risk. Some studies demonstrated that virtual prevention intervention efficacy resembled in-person delivery. Conclusion Virtual prevention interventions for EDs can be effective, however more research is needed studying their impact on children and adolescents and on improving access for vulnerable groups. Additional efficacy studies are required, such as for text messaging and mobile app ED prevention interventions. Evidence-based recommendations for virtual ED prevention for children, adolescents, and emerging adults at-risk for EDs should be prioritized.
   Plain English summary This review aimed to identify all available evidence for virtual eating disorder (ED) prevention interventions for children/adolescents (<18 years) and emerging adults (18-25 years). We reviewed seven databases and found 67 studies for inclusion. Findings were summarized into themes: asynchronous (not in real-time) and synchronous (in real-time) internet-based programs, other e-technology (mobile applications ['apps'], text messages), computer-based programs, and online caregiver interventions focused on child outcomes. Among children and adolescents, the most widely researched programs were Student Bodies (asynchronous internet-based cognitive-behavioural program), eBody Project (synchronous internet-based cognitive-dissonance program), and Parents Act Now, (online caregiver intervention). Among emerging adults, the most widely researched programs were Student Bodies (described above), eBody Project (described above) and Expand Your Horizon (asynchronous internet-based body functionality program). These interventions were effective at reducing symptoms and/or risk of developing EDs. Additional research is needed, including a greater focus on children and adolescents, and text messaging, mobile apps, online cognitive restructuring, and online imagery rescripting ED prevention interventions. Evidence-based recommendations for virtual ED prevention interventions that have been reviewed by a panel and research on improving access to virtual ED prevention services for vulnerable groups should also be prioritized.
C1 [Pellegrini, Danielle; Grennan, Laura; Bhatnagar, Neera; Couturier, Jennifer] McMaster Univ, 1200 Main St West, Hamilton, ON L8N 3Z5, Canada.
   [McVey, Gail] Univ Hlth Network, Toronto, ON, Canada.
   [McVey, Gail] Univ Toronto, Toronto, ON, Canada.
   [Couturier, Jennifer] McMaster Childrens Hosp, Hamilton, ON, Canada.
RP Pellegrini, D (通讯作者)，McMaster Univ, 1200 Main St West, Hamilton, ON L8N 3Z5, Canada.
EM pellegdm@mcmaster.ca
FU Ontario's Eating Disorders: Promotion, Prevention and Early Intervention
   (ED-PPEI) initiative by the Ontario Ministry of Health
FX Funding was provided through Ontario's Eating Disorders: Promotion,
   Prevention and Early Intervention (ED-PPEI) initiative, which is funded
   by the Ontario Ministry of Health.
CR Abascal L, 2004, INT J EAT DISORDER, V35, P1, DOI 10.1002/eat.10234
   Ali K, 2022, J EAT DISORD, V10, DOI 10.1186/s40337-021-00520-7
   Alleva JM, 2018, BODY IMAGE, V25, P85, DOI 10.1016/j.bodyim.2018.02.009
   Alleva JM, 2015, BODY IMAGE, V15, P81, DOI 10.1016/j.bodyim.2015.07.001
   Arcelus J, 2011, ARCH GEN PSYCHIAT, V68, P724, DOI 10.1001/archgenpsychiatry.2011.74
   Arksey H., 2005, INT J SOC RES METHOD, V8, P19, DOI [10.1080/1364557032000119616, DOI 10.1080/1364557032000119616]
   Beintner I, 2014, INTERNET INTERV, V1, P26, DOI DOI 10.1016/J.INVENT.2014.03.001
   Beintner I, 2012, EUR EAT DISORD REV, V20, P1, DOI 10.1002/erv.1130
   Brown JB, 2004, J ADOLESCENT HEALTH, V35, P290, DOI 10.1016/j.jadohealth.2003.10.010
   Celio AA, 2000, J CONSULT CLIN PSYCH, V68, P650, DOI 10.1037//0022-006X.68.4.650
   Cerea S, 2021, BEHAV THER, V52, P170, DOI 10.1016/j.beth.2020.04.002
   Chan CY, 2022, PSYCHOL HEALTH MED, V27, P249, DOI 10.1080/13548506.2021.1883687
   Chithambo TP, 2017, INT J EAT DISORDER, V50, P1142, DOI 10.1002/eat.22762
   Cousineau TM, 2010, BODY IMAGE, V7, P296, DOI 10.1016/j.bodyim.2010.06.003
   Couturier J, 2021, J EAT DISORD, V9, DOI 10.1186/s40337-021-00394-9
   Davies AE, 2022, BODY IMAGE, V40, P138, DOI 10.1016/j.bodyim.2021.12.006
   Deshpande A, 2008, 100 CAN AG DRUGS TEC
   Diedrichs PC, 2016, HEALTH PSYCHOL, V35, P996, DOI 10.1037/hea0000361
   Doyle AC, 2008, J ADOLESCENT HEALTH, V43, P172, DOI 10.1016/j.jadohealth.2008.01.011
   Fioravanti G., 2021, NEW MEDIA SOC, V2, P1
   Fitzsimmons-Craft EE, 2022, INT J EAT DISORDER, V55, P343, DOI 10.1002/eat.23662
   Franko DL, 2013, BODY IMAGE, V10, P481, DOI 10.1016/j.bodyim.2013.04.008
   Franko DL, 2012, J COUNS DEV, V90, P298, DOI 10.1002/j.1556-6676.2012.00038.x
   Franko DL, 2005, HEALTH PSYCHOL, V24, P567, DOI 10.1037/0278-6133.24.6.567
   Ghaderi A, 2020, J CONSULT CLIN PSYCH, V88, P643, DOI 10.1037/ccp0000506
   Guinart D, 2021, PSYCHIAT SERV, V72, P704, DOI 10.1176/appi.ps.202000441
   Haderlein TP, 2021, EAT BEHAV, V43, DOI 10.1016/j.eatbeh.2021.101572
   Haripersad YV, 2021, ARCH DIS CHILD, V106, DOI 10.1136/archdischild-2020-319868
   Heinicke BE, 2007, J ABNORM CHILD PSYCH, V35, P379, DOI 10.1007/s10802-006-9097-9
   Jacobi C, 2007, INT J EAT DISORDER, V40, P114, DOI 10.1002/eat.20344
   Jacobi C, 2018, J MED INTERNET RES, V20, DOI 10.2196/jmir.9464
   Jacobi C, 2012, BEHAV RES THER, V50, P93, DOI 10.1016/j.brat.2011.09.013
   Jones M, 2008, PEDIATRICS, V121, P453, DOI 10.1542/peds.2007-1173
   Jones M, 2014, J MED INTERNET RES, V16, DOI 10.2196/jmir.2995
   Jones M, 2012, EUR EAT DISORD REV, V20, pe137, DOI 10.1002/erv.2167
   Karekla M, 2022, J CLIN MED, V11, DOI 10.3390/jcm11071775
   Kass AE, 2014, BEHAV RES THER, V63, P90, DOI 10.1016/j.brat.2014.09.010
   Latner JD, 2013, J NERV MENT DIS, V201, P592, DOI 10.1097/NMD.0b013e3182982bbe
   Levac D, 2010, IMPLEMENT SCI, V5, DOI 10.1186/1748-5908-5-69
   Linardon J, 2020, J CONSULT CLIN PSYCH, V88, P994, DOI 10.1037/ccp0000575
   Lindenberg Katajun, 2011, Clin Pract Epidemiol Ment Health, V7, P74, DOI 10.2174/1745017901107010074
   Loucas CE, 2014, BEHAV RES THER, V63, P122, DOI 10.1016/j.brat.2014.09.011
   Low Kathryn Graff, 2006, Eat Disord, V14, P17
   Luo YJ, 2021, BEHAV THER, V52, P221, DOI 10.1016/j.beth.2020.04.007
   Manwaring JL, 2008, J CONSULT CLIN PSYCH, V76, P341, DOI 10.1037/0022-006X.76.2.341
   Melioli T, 2016, INT J EAT DISORDER, V49, P19, DOI 10.1002/eat.22477
   Minarik C, 2013, PSYCHIAT PRAX, V40, P332, DOI 10.1055/s-0033-1349488
   Moessner M, 2016, J MENT HEALTH, V25, P441, DOI 10.3109/09638237.2016.1139064
   Mulgrew KE, 2019, BODY IMAGE, V31, P102, DOI 10.1016/j.bodyim.2019.08.012
   Munn Z, 2018, BMC MED RES METHODOL, V18, DOI 10.1186/s12874-018-0611-x
   National Eating Disorder Association (NEDA), 2022, PREVENTION
   Nitsch M, 2019, NUTRIENTS, V11, DOI 10.3390/nu11040713
   Ohlmer R, 2013, EUR EAT DISORD REV, V21, P323, DOI 10.1002/erv.2225
   Pearson J, 2002, INT J EAT DISORDER, V31, P233, DOI 10.1002/eat.10014
   Pennesi JL, 2018, INT J EAT DISORDER, V51, P439, DOI 10.1002/eat.22849
   Perry Y, 2016, J CAN ACAD CHILD ADO, V25, P73
   Peters MDJ, 2015, INT J EVID-BASED HEA, V13, P141, DOI 10.1097/XEB.0000000000000050
   Pham MT, 2014, RES SYNTH METHODS, V5, P371, DOI 10.1002/jrsm.1123
   Pierce BS, 2021, AM PSYCHOL, V76, P14, DOI 10.1037/amp0000722
   Rice S, 2016, J CAN ACAD CHILD ADO, V25, P80
   Rodgers RF, 2020, INT J EAT DISORDER, V53, P1166, DOI 10.1002/eat.23318
   Rodgers RF, 2018, J YOUTH ADOLESCENCE, V47, P1363, DOI 10.1007/s10964-017-0804-3
   Rohde P, 2017, INT J EAT DISORDER, V50, P1273, DOI 10.1002/eat.22775
   Saekow Jenine, 2015, Internet Interventions, V2, P419, DOI 10.1016/j.invent.2015.10.004
   Serdar K, 2014, EAT DISORD, V22, P244, DOI 10.1080/10640266.2013.874824
   Sharon R, 2020, TEL VS VIRT CAR DEF
   Shaw H, 2021, J EAT DISORD, V9, DOI 10.1186/s40337-021-00368-x
   Shaw H, 2016, INT J EAT DISORDER, V49, P1087, DOI 10.1002/eat.22605
   Shu CY, 2019, BEHAV RES THER, V120, DOI 10.1016/j.brat.2019.103429
   Smith JM, 2019, EAT DISORD, V27, P521, DOI 10.1080/10640266.2018.1560850
   Solmi F, 2021, LANCET CHILD ADOLESC, V5, P316, DOI 10.1016/S2352-4642(21)00094-8
   Stice E, 2020, J CONSULT CLIN PSYCH, V88, P481, DOI 10.1037/ccp0000493
   Stice E, 2017, J CONSULT CLIN PSYCH, V85, P883, DOI 10.1037/ccp0000211
   Stice E, 2014, HEALTH PSYCHOL, V33, P1558, DOI 10.1037/hea0000090
   Stice E, 2013, INT J EAT DISORDER, V46, P478, DOI 10.1002/eat.22105
   Stice E, 2012, J CONSULT CLIN PSYCH, V80, P907, DOI 10.1037/a0028016
   Taylor CB, 2006, ARCH GEN PSYCHIAT, V63, P881, DOI 10.1001/archpsyc.63.8.881
   Taylor CB, 2016, J CONSULT CLIN PSYCH, V84, P402, DOI 10.1037/ccp0000077
   Toole AM, 2016, BODY IMAGE, V19, P104, DOI 10.1016/j.bodyim.2016.09.001
   Treasure J, 2011, BRIT J PSYCHIAT, V199, P5, DOI 10.1192/bjp.bp.110.087585
   Tricco AC, 2018, ANN INTERN MED, V169, P467, DOI 10.7326/M18-0850
   Tricco AC, 2016, BMC MED RES METHODOL, V16, DOI 10.1186/s12874-016-0116-4
   Urvelyte E, 2022, PSYCHOL BEHAV SCI, V11, P37
   Volker U, 2014, BEHAV RES THER, V63, P114, DOI 10.1016/j.brat.2014.09.008
   Wilksch SM, 2018, PSYCHOL MED, V48, P2034, DOI [10.1017/s0033291717003567, 10.1017/S0033291717003567]
   Wilksch SM, 2018, INT J EAT DISORDER, V51, P270, DOI 10.1002/eat.22825
   Winzelberg AJ, 2000, J CONSULT CLIN PSYCH, V68, P346, DOI 10.1037/0022-006X.68.2.346
   Withers GF, 2002, J PSYCHOSOM RES, V53, P1021, DOI 10.1016/S0022-3999(02)00493-2
   Wolfe WL, 2017, EAT DISORD, V25, P330, DOI 10.1080/10640266.2017.1279908
   Zabinski MF, 2004, J CONSULT CLIN PSYCH, V72, P914, DOI 10.1037/0022-006X.72.5.914
   Zabinski MF, 2001, INT J EAT DISORDER, V29, P401, DOI 10.1002/eat.1036
   Zabinski MF, 2001, INT J EAT DISORDER, V30, P129, DOI 10.1002/eat.1065
   Zhou Y, 2020, INT J EAT DISORDER, V53, P1906, DOI 10.1002/eat.23370
   Ziemer KS, 2019, MINDFULNESS, V10, P66, DOI 10.1007/s12671-018-0947-7
NR 94
TC 0
Z9 0
U1 8
U2 8
PU BMC
PI LONDON
PA CAMPUS, 4 CRINAN ST, LONDON N1 9XW, ENGLAND
SN 2050-2974
J9 J EAT DISORD
JI J. Eat. Disord.
PD JUL 6
PY 2022
VL 10
IS 1
AR 94
DI 10.1186/s40337-022-00616-8
PG 44
WC Psychology, Clinical; Nutrition & Dietetics; Psychiatry
WE Science Citation Index Expanded (SCI-EXPANDED); Social Science Citation Index (SSCI)
SC Psychology; Nutrition & Dietetics; Psychiatry
GA 2S1YK
UT WOS:000821595200001
PM 35794629
OA Green Published, gold
DA 2022-11-04
ER

PT J
AU Berki, T
   Piko, BF
AF Berki, Tamas
   Piko, Bettina F.
TI SEDENTARY LIFESTYLE MAY CONTRIBUTE TO THE RISK OF DEPRESSION DURING THE
   COVID-19 PANDEMIC A Snapshot of Hungarian Adolescents
SO EUROPEAN JOURNAL OF MENTAL HEALTH
LA English
DT Article
DE health behavior; physical activity; eating behavior; substance use;
   mental health
ID PHYSICAL-ACTIVITY; MENTAL-HEALTH; SUBSTANCE USE; LONELINESS; FREQUENCY;
   BEHAVIOR; CHINA
AB Background: Social exclusion usually contributes to an increased vulnerability to mental health problems and risky health behaviors. This study aims to identify the role of health behavior in the increased risk of depressive symptoms among adolescents during the coronavirus pandemic in Hungary.
   Methods: A total of 705 high school students participated in our study (M = 15.9 years; SD = 1.19). The self-administered questionnaire included items about sociodemographics, eating habits, physical activity, sedentary behavior, and substance use. Depressive symptoms were measured using the short version of the Child Depression Inventory. Descriptive statistics and binary logistic regression were used to analyze our results.
   Results: Daily fruit and vegetable consumption was reported by 21.7% and 22.4% of respondents, respectively. The proportion of the respondents reporting daily sweets consumption stood at 13.2%, daily soft drinks consumption was 12.3%, and daily energy drink consumption tallied to 4.5%. More than one-third of the sample (35.5%) reported having breakfast every school day, which rose to 68.1% of the sample reporting breakfast on both weekend days. The rate of students engaged in daily physical activity was 6.5%, while 86.1% of them reported more than four hours screen time in a day. In addition, despite the mandatory confinement, a notable percentage of adolescents engaged in substance use. Consistent with previous studies, girls had a higher risk of depression. Low levels of physical activity and high levels of screen time - as well as alcohol and drug use - were associated with a high risk of depression.
   Conclusions: We believe our study provided useful information on adolescent health behaviors that can lead to adolescents' depression, and that maintaining physical activity can prevent it even in these unusual circumstances.
C1 [Berki, Tamas] Univ Szeged, Fac Educ, Inst Educ & Sport Sci, Hattyas U 10, H-6725 Szeged, Hungary.
RP Berki, T (通讯作者)，Univ Szeged, Fac Educ, Inst Educ & Sport Sci, Hattyas U 10, H-6725 Szeged, Hungary.
EM berki.tamas.laszlo@szte.hu
RI Berki, Tamás/AAR-8484-2021; Piko, Bettina F./I-7865-2018
OI Piko, Bettina F./0000-0002-3072-9615; Berki, Tamas/0000-0001-6944-2331
CR Acs P, 2020, HEALTH PROBL CIVILIZ, V14, P174, DOI 10.5114/hpc.2020.98472
   Ammar A, 2020, NUTRIENTS, V12, DOI 10.3390/nu12061583
   Aoun C, 2019, FRONT BEHAV NEUROSCI, V13, DOI 10.3389/fnbeh.2019.00204
   Assari S, 2017, BRAIN SCI, V7, DOI 10.3390/brainsci7120156
   Bates LC, 2020, CHILDREN-BASEL, V7, DOI 10.3390/children7090138
   Behrouz R, 2017, STROKE, V48, pE133, DOI 10.1161/STROKEAHA.117.016872
   Bhatia SK, 2007, AM FAM PHYSICIAN, V75, P73
   Bobakova D, 2015, INT J PUBLIC HEALTH, V60, P59, DOI 10.1007/s00038-014-0628-9
   Canham SL, 2016, J AGING HEALTH, V28, P267, DOI 10.1177/0898264315589579
   Carroll N, 2020, NUTRIENTS, V12, DOI 10.3390/nu12082352
   Chen PJ, 2020, J SPORT HEALTH SCI, V9, P322, DOI [10.1016/j.jshs.2020.04.003, 10.1080/09546634.2019.1708853]
   Chiappini S, 2020, FRONT PSYCHIATRY, V11, DOI 10.3389/fpsyt.2020.00767
   Czeisler ME, 2020, MMWR-MORBID MORTAL W, V69, P1049, DOI [10.1101/2020.04.22.20076141v1, 10.15585/mmwr.mm6932a1]
   Duan L, 2020, J AFFECT DISORDERS, V275, P112, DOI 10.1016/j.jad.2020.06.029
   Dumas TM, 2020, J ADOLESCENT HEALTH, V67, P354, DOI 10.1016/j.jadohealth.2020.06.018
   Dyal SR, 2015, SUBST USE MISUSE, V50, P1697, DOI 10.3109/10826084.2015.1027933
   Fairbairn CE, 2014, PSYCHOL BULL, V140, P1361, DOI 10.1037/a0037563
   Feng Q, 2014, PLOS ONE, V9, DOI [10.1371/journal.pone.0100914, 10.1371/journal.pone.0104348]
   Harakeh Z, 2012, PUBLIC HEALTH, V126, DOI 10.1016/j.puhe.2012.04.006
   Hawkley LC, 2010, ANN BEHAV MED, V40, P218, DOI 10.1007/s12160-010-9210-8
   Hodder RK, 2016, BMJ OPEN, V6, DOI 10.1136/bmjopen-2016-012688
   Inchley J., 2020, SPOTLIGHT ADOLESCENT, P1
   Jiao WY, 2020, J PEDIATR-US, V221, P264, DOI 10.1016/j.jpeds.2020.03.013
   Kavey REW, 2010, J AM DIET ASSOC, V110, P1456, DOI 10.1016/j.jada.2010.07.028
   Kolto A., 2014, EGESZSEG EGESZSEGMAG
   Kovacs VA, 2022, EUR J SPORT SCI, V22, P1094, DOI 10.1080/17461391.2021.1897166
   Lee J, 2021, COMMUNITY MENT HLT J, V57, P898, DOI 10.1007/s10597-020-00672-x
   Lopez-Bueno R, 2020, FRONT PEDIATR, V8, DOI 10.3389/fped.2020.00573
   Monostori, 2021, SCH YEAR 2020 2021 H
   Nemeth a, 2014, EGESZSEG EGESZSEGMAG
   Orr K, 2018, ADAPT PHYS ACT Q, V35, P36, DOI 10.1123/apaq.2017-0028
   Paar, 2020, COVID 19 KIJARASI KO, P80
   Pappa S, 2020, BRAIN BEHAV IMMUN, V88, P901, DOI [10.1016/j.bbi.2020.05.026, 10.1016/j.bbi.2020.11.023]
   Patanavanich R, 2020, NICOTINE TOB RES, V22, P1653, DOI 10.1093/ntr/ntaa082
   Pieh C, 2020, J PSYCHOSOM RES, V136, DOI 10.1016/j.jpsychores.2020.110186
   Ran LY, 2020, SOC SCI MED, V262, DOI 10.1016/j.socscimed.2020.113261
   Sampson L, 2020, CURR OPIN PSYCHIATR, V33, P233, DOI 10.1097/YCO.0000000000000588
   Sidor A, 2020, NUTRIENTS, V12, DOI 10.3390/nu12061657
   Stiglic N, 2019, BMJ OPEN, V9, DOI 10.1136/bmjopen-2018-023191
   Taylor OD, 2011, J HUM BEHAV SOC ENVI, V21, P696, DOI 10.1080/10911359.2011.583519
   Van Voorhees BW, 2008, ANN FAM MED, V6, P503, DOI 10.1370/afm.887
   VanKim NA, 2013, AM J HEALTH PROMOT, V28, P7, DOI 10.4278/ajhp.111101-QUAN-395
   Vigod SN, 2013, CAN MED ASSOC J, V185, P1129, DOI 10.1503/cmaj.122028
   Wang XM, 2020, J MED INTERNET RES, V22, DOI 10.2196/22817
   WHO, 2013, GLOB ACT PLAN PREV C, DOI DOI 10.1590/0034-7167.2016690422I
   Zhou JJ, 2020, GLOBALIZATION HEALTH, V16, DOI 10.1186/s12992-020-00601-3
NR 46
TC 1
Z9 1
U1 2
U2 4
PU SEMMELWEIS UNIV, INST MENTAL HEALTH
PI BUDAPEST
PA MIKSZATH KALMAN TER 5, BUDAPEST, 1088, HUNGARY
SN 1788-4934
EI 1788-7119
J9 EUR J MENT HEALTH
JI Eur. J. Ment. Health
PD DEC
PY 2021
VL 16
IS 2
BP 99
EP 119
DI 10.5708/EJMH.16.2021.2.5
PG 21
WC Psychology, Clinical
WE Emerging Sources Citation Index (ESCI)
SC Psychology
GA XP5NV
UT WOS:000730912900005
OA Green Accepted, gold
DA 2022-11-04
ER

PT J
AU Brotherton, J
   Hendry, A
   Dey, A
   Hull, BP
   Beard, F
AF Brotherton, Julia
   Hendry, Alexandra
   Dey, Aditi
   Hull, Brynley P.
   Beard, Frank
TI HPV vaccination coverage: slightly improved two-dose schedule completion
   estimates and historical estimates lower on AIR than HPV Register
SO AUSTRALIAN AND NEW ZEALAND JOURNAL OF PUBLIC HEALTH
LA English
DT Article
DE HPV vaccination; equity; cervical cancer elimination; immunisation
   coverage; registry
ID HUMAN-PAPILLOMAVIRUS VACCINATION; SOCIOECONOMIC-STATUS; ELIMINATION;
   PROGRAM; IMPACT; AUSTRALIA; COVID-19
AB Objective: To compare Australian Immunisation Register (AIR) human papillomavirus (HPV) vaccination coverage against historical data from the former National HPV Vaccination Program Register and estimate two-dose vaccination coverage. Methods: Cross-sectional analysis of registry data for adolescent birth cohorts (1998-2007). Denominator populations were Medicare enrolments (AIR) and ABS estimated resident populations (HPV register). Results: For adolescents aged <17 years, AIR coverage estimates were several percentage points lower than HPV register estimates due to a larger Medicare enrolment denominator. Completed course coverage (two or three valid doses) for 15-year-old females in 2020 was 81.5% and for males 78.6%, higher than completed course coverage in 15-year-olds in 2019 (79.7 and 76.8% respectively). First dose coverage was similar for Indigenous adolescents but course completion was lower, although improving over time. Course completion was slightly lower (3.5-5.7%) in areas of lowest socioeconomic status and greatest remoteness. Conclusions: Coverage is slightly lower using AIR than HPV register estimates. Moving from three to two doses has slightly improved completion, likely due to the wider dose spacing, but equity gaps remain. Implications for public health: An ongoing focus on equity in vaccine delivery is needed. Systems, reminders and catch-up opportunities to ensure course completion remain important.
C1 [Brotherton, Julia] Australian Ctr Prevent Cerv Canc, Melbourne, Vic, Australia.
   [Hendry, Alexandra; Dey, Aditi; Hull, Brynley P.; Beard, Frank] Natl Ctr Immunisat Res & Surveillance, Sydney, NSW, Australia.
   [Dey, Aditi] Univ Sydney, Discipline Child & Adolescent Hlth, Sydney, NSW, Australia.
   [Beard, Frank] Univ Sydney, Sch Publ Hlth, Sydney, NSW, Australia.
RP Brotherton, J (通讯作者)，Australian Ctr Prevent Cerv Canc, Level 6,176 Wellington Parade, East Melbourne, Vic 3002, Australia.
EM jbrother@acpcc.org.au
OI Beard, Frank/0000-0002-9151-4781
CR Acampora A, 2020, INT J ENV RES PUB HE, V17, DOI 10.3390/ijerph17217997
   Australian Bureau of Statistics, 2020, NAT STAT TERR POP ME
   Australian Bureau of Statistics, 2018, 3101 0 AUSTR DEM STA
   Australian Bureau of Statistics, 2013, SOCIO EC INDEXES ARE
   Australian Government Department of Health, 2020, HIST DAT NAT HPV VAC
   Australian Government Department of Health, 2013, PREV HUM PAP HPV CAN
   Australian Government Department of Health, 2021, MAND REP NAT IMM PRO
   Australian Government Department of Health, 2018, US AUSTR IMM REG
   Australian Government Digital Healthy Agency, 2017, AUSTR IMM REG V 1 2
   Australian Institute of Health and Welfare, 2020, CANCER SERIES, V130
   Australian Technical Advisory Group on Immunisation, 2018, AUSTR IMM HDB
   Barbaro B, 2015, AUST NZ J PUBL HEAL, V39, P326, DOI 10.1111/1753-6405.12372
   Barbaro B, 2014, AUST NZ J PUBL HEAL, V38, P419, DOI 10.1111/1753-6405.12218
   Barbaro B, 2012, MED J AUSTRALIA, V196, P445, DOI 10.5694/mja11.11360
   Brisson M, 2016, LANCET PUBLIC HEALTH, V1, pE8, DOI 10.1016/S2468-2667(16)30001-9
   Brotherton JML, 2020, CANCER-AM CANCER SOC, V126, P1602, DOI 10.1002/cncr.32696
   Brotherton JML, 2019, PAPILLOMAVIRUS RES, V8, DOI 10.1016/j.pvr.2019.100177
   Brotherton JML, 2019, MED J AUSTRALIA, V211, P31, DOI 10.5694/mja2.50221
   Brotherton JML, 2017, MED J AUSTRALIA, V206, P262, DOI 10.5694/mja16.00958
   Brotherton JML, 2015, COMMUN DIS INTELL, V39, pE197
   Brotherton JML, 2014, VACCINE, V32, P592, DOI 10.1016/j.vaccine.2013.11.075
   Brotherton JML, 2013, MED J AUSTRALIA, V199, P614, DOI 10.5694/mja13.10272
   Brotherton JML, 2013, MED J AUSTRALIA, V199, P463, DOI 10.5694/mja13.10737
   Bruni L, 2021, PREV MED, V144, DOI 10.1016/j.ypmed.2020.106399
   Canfell K, 2020, LANCET, V395, P591, DOI 10.1016/S0140-6736(20)30157-4
   Dalton L., 2022, COMMUN DIS INTELL
   Dalton L., 2018, AUSTR IMMUNISATION R
   Daniels V, 2021, VACCINE, V39, P2731, DOI 10.1016/j.vaccine.2021.04.003
   Gallagher KE, 2017, PLOS ONE, V12, DOI 10.1371/journal.pone.0177773
   Gertig DM, 2011, SEX HEALTH, V8, P171, DOI 10.1071/SH10001
   Hall MT, 2019, LANCET PUBLIC HEALTH, V4, pE19, DOI 10.1016/S2468-2667(18)30183-X
   Hugo Centre for Migration and Population Research, 2011, ACC REM IND AUSTR AR
   Hull B., 2019, EXPLORATORY ANAL 1 2
   Hull B., 2020, ANN IMMUNISATION COV
   Hull B P, 1999, Aust Fam Physician, V28, P55
   Hull BP, 2021, MED J AUSTRALIA, V215, P83, DOI 10.5694/mja2.51145
   Hull BP, 2019, COMMUN DIS INTELL, V43, DOI 10.33321/cdi.2019.43.11
   Law C, 2019, AUST NZ J PUBL HEAL, V43, P214, DOI 10.1111/1753-6405.12891
   National Centre for Immunisation Research and Surveillance, 2014, EV NAT HPV PROGR
   Patel C, 2018, EUROSURVEILLANCE, V23, P30, DOI 10.2807/1560-7917.ES.2018.23.41.1700737
   Paterson P, 2021, J PUBLIC HEALTH-UK, V43, P189, DOI 10.1093/pubmed/fdz061
   Services Australia, 2020, ENR MED FIND OUT GET
   Services Australia, 2020, YOU VIS AUSTR INF VI
   Smith MA, 2021, TUMOUR VIRUS RES, V11, DOI 10.1016/j.tvr.2021.200216
   Steben M, 2020, J OBSTET GYNAECOL CA, V42, P1195, DOI 10.1016/j.jogc.2020.08.006
   Toh ZQ, 2021, JNCI CANCER SPECT, V5, DOI 10.1093/jncics/pkab011
   Tull F, 2019, J ADOLESCENT HEALTH, V65, P116, DOI 10.1016/j.jadohealth.2018.12.026
   Whitworth HS, 2020, VACCINE, V38, P1302, DOI 10.1016/j.vaccine.2019.12.017
   World Health Organization (WHO), 2020, GLOB STRAT ACC EL CE
NR 49
TC 0
Z9 0
U1 0
U2 1
PU WILEY
PI HOBOKEN
PA 111 RIVER ST, HOBOKEN 07030-5774, NJ USA
SN 1326-0200
EI 1753-6405
J9 AUST NZ J PUBL HEAL
JI Aust. N. Z. Publ. Health
PD JUN
PY 2022
VL 46
IS 3
BP 394
EP 400
DI 10.1111/1753-6405.13233
EA MAR 2022
PG 7
WC Public, Environmental & Occupational Health
WE Science Citation Index Expanded (SCI-EXPANDED); Social Science Citation Index (SSCI)
SC Public, Environmental & Occupational Health
GA 1W8LP
UT WOS:000776128700001
PM 35357729
OA gold
DA 2022-11-04
ER

PT J
AU Shi, CY
   Yan, J
   Wang, L
   Shen, HJ
AF Shi, Chongyan
   Yan, Jin
   Wang, Lei
   Shen, Hejun
TI Exploring the self-reported physical fitness and self-rated health,
   mental health disorders, and body satisfaction among Chinese
   adolescents: A cross-sectional study
SO FRONTIERS IN PSYCHOLOGY
LA English
DT Article
DE fitness promotion; overall health; depression; anxiety; body;
   school-aged student
ID QUALITY-OF-LIFE; SCHOOL; ASSOCIATION; PERFORMANCE; DEPRESSION; BENEFITS;
   GENDER; IMAGE; GIRLS; RISK
AB BackgroundPhysical activity (PA) and Physical fitness (PF) have received tremendous attention in the field of physical and mental health. However, limited attention has been given to the associations of self-reported physical fitness with some health-related outcomes. Given the COVID-19 pandemic is still active in many Chinese regions, assessing health-related physical fitness (HRPF) in adolescents using field-based assessment (such as a shuttle run for cardiorespiratory fitness) is unrealistic, therefore, this study was conducted via a self-reported questionnaire. PurposeThe present cross-sectional study was aimed at delving into the relationship between self-reported physical fitness with self-rated health, depression, anxiety, and body satisfaction in adolescents. Three thousand eight hundred and seven study participants from 12 public schools in South-eastern China were recruited and 2,407 of them provided valid data on variables that this study needed for analysis. Materials and methodsStudy participants were asked to self-report their sociodemographic factors (e.g., sex, grade, age), independence, and outcomes. Generalized linear models were used to explore the associations of self-reported physical fitness (comprising general physical fitness, cardiorespiratory fitness, muscular strength, speed and agility, and flexibility) with depression, anxiety, and body satisfaction. A total of 2,407 children and adolescents with a mean age of 13.82 (+/- 2.1) years were included in the final study analysis. ResultsHigher self-reported levels of general physical fitness and cardiorespiratory fitness were associated with better self-rated health, and body satisfaction but with lower risks of depression and anxiety. ConclusionThe current study offered evidence on the roles of self-reported physical fitness and health-related outcomes. To facilitate health in children and adolescents, advocating fitness education, and promotion could be a feasible approach.
C1 [Shi, Chongyan; Shen, Hejun] Nanjing Sport Inst, Sch Phys Educ & Humanity, Nanjing, Peoples R China.
   [Yan, Jin] Univ Newcastle, Ctr Act Living & Learning, Callaghan, NSW, Australia.
   [Yan, Jin] Univ Newcastle, Coll Human & Social Futures, Callaghan, NSW, Australia.
   [Wang, Lei] Shanghai Univ Sport, Sch Phys Educ, Shanghai, Peoples R China.
RP Shen, HJ (通讯作者)，Nanjing Sport Inst, Sch Phys Educ & Humanity, Nanjing, Peoples R China.
EM shenhejun1965@163.com
FU National Social Science Fund of China;  [17BTY015]
FX Funding This study was supported by the National Social Science Fund of
   China (Grant number 17BTY015).
CR Bailey R, 2009, RES PAP EDUC, V24, P1, DOI 10.1080/02671520701809817
   Bao R, 2022, CHILDREN-BASEL, V9, DOI 10.3390/children9040531
   Barnes M, 2020, PLOS ONE, V15, DOI 10.1371/journal.pone.0229268
   Baumgartner L, 2020, FRONT PEDIATR, V8, DOI 10.3389/fped.2020.00103
   Bermejo-Cantarero A, 2021, HEALTH QUAL LIFE OUT, V19, DOI 10.1186/s12955-021-01766-0
   Brillhart Barbara, 2005, Rehabil Nurs, V30, P31
   Cattuzzo MT, 2016, J SCI MED SPORT, V19, P123, DOI 10.1016/j.jsams.2014.12.004
   Chaddock L, 2010, BRAIN RES, V1358, P172, DOI 10.1016/j.brainres.2010.08.049
   Chai L, 2020, CHILD YOUTH SERV REV, V116, DOI 10.1016/j.childyouth.2020.105252
   Chen ST, 2020, CHILDREN-BASEL, V7, DOI 10.3390/children7020013
   Chen ZH, 2022, INT J ENV RES PUB HE, V19, DOI 10.3390/ijerph19105783
   Comeras-Chueca C, 2021, JMIR SERIOUS GAMES, V9, DOI 10.2196/29981
   Csikszentmihalyi M., 2003, J HAPPINESS STUD, V4, P185, DOI DOI 10.1023/A:1024409732742
   Cunningham KB, 2021, HEALTH SOC CARE COMM, V29, P1169, DOI 10.1111/hsc.13186
   D'Isanto T., 2019, SPORT MONT, V17, P79, DOI [10.26773/smj.190214, DOI 10.26773/SMJ.190214]
   Del Giudice F, 2021, ENDOCRINE, V72, P874, DOI 10.1007/s12020-021-02631-2
   Eather N, 2013, PREV MED, V56, P12, DOI 10.1016/j.ypmed.2012.10.019
   Eriksen L, 2013, PREV MED, V57, P900, DOI 10.1016/j.ypmed.2013.09.024
   Galan I, 2013, BMJ OPEN, V3, DOI 10.1136/bmjopen-2013-002644
   Gordon BR, 2018, JAMA PSYCHIAT, V75, P566, DOI 10.1001/jamapsychiatry.2018.0572
   Grier TL, 2017, J STRENGTH COND RES, V31, P971, DOI 10.1519/JSC.0000000000001805
   Gu JY, 2022, FRONT PUBLIC HEALTH, V10, DOI 10.3389/fpubh.2022.854100
   Gu XL, 2016, J TEACH PHYS EDUC, V35, P117, DOI 10.1123/jtpe.2015-0110
   Hallgren M, 2020, MENT HEALTH PHYS ACT, V19, DOI 10.1016/j.mhpa.2020.100351
   Harvey SB, 2018, AM J PSYCHIAT, V175, P28, DOI 10.1176/appi.ajp.2017.16111223
   Haverkamp BF, 2022, PREV MED REP, V25, DOI 10.1016/j.pmedr.2021.101689
   Jaakkola T, 2019, SCAND J MED SCI SPOR, V29, P1013, DOI 10.1111/sms.13412
   Jones DC, 2004, DEV PSYCHOL, V40, P823, DOI 10.1037/0012-1649.40.5.823
   Kim SW, 2021, FRONT PHYSIOL, V12, DOI 10.3389/fphys.2021.668055
   Leahy AA, 2020, MED SCI SPORT EXER, V52, P2224, DOI 10.1249/MSS.0000000000002359
   Levis B, 2019, BMJ-BRIT MED J, V365, DOI 10.1136/bmj.l1476
   Li SJ, 2022, EAT WEIGHT DISORD-ST, V27, P273, DOI 10.1007/s40519-021-01174-9
   Lin YL, 2020, INT J ENV RES PUB HE, V17, DOI 10.3390/ijerph17072266
   Liu SY, 2022, INT J MENT HEALTH PR, V24, P13, DOI 10.32604/ijmhp.2021.017660
   Maggi M, 2019, ANDROLOGIA, V51, DOI 10.1111/and.13157
   Malm C, 2019, SPORTS, V7, DOI 10.3390/sports7050127
   Marques A, 2017, J EXERC SCI FIT, V15, P8, DOI 10.1016/j.jesf.2017.03.001
   Mavilidi MF, 2021, EDUC PSYCHOL REV, V33, P299, DOI 10.1007/s10648-020-09537-x
   Mewes J, 2017, SOC SCI MED, V190, P48, DOI 10.1016/j.socscimed.2017.08.012
   Michl LC, 2013, J ABNORM PSYCHOL, V122, P339, DOI 10.1037/a0031994
   Moliner-Urdiales D, 2010, J SCI MED SPORT, V13, P584, DOI 10.1016/j.jsams.2010.03.004
   Mucke M, 2018, SPORTS MED, V48, P2607, DOI 10.1007/s40279-018-0979-0
   Mulasi-Pokhriyal U, 2010, BODY IMAGE, V7, P341, DOI 10.1016/j.bodyim.2010.08.002
   Nabkasorn C, 2006, EUR J PUBLIC HEALTH, V16, P179, DOI 10.1093/eurpub/cki159
   Novak D, 2017, INT J PUBLIC HEALTH, V62, P971, DOI 10.1007/s00038-017-1015-0
   Oberle E, 2011, J YOUTH ADOLESCENCE, V40, P889, DOI 10.1007/s10964-010-9599-1
   Ortega FB, 2011, INT J EPIDEMIOL, V40, P701, DOI 10.1093/ije/dyr039
   Padilla-Moledo C, 2020, INT J ENV RES PUB HE, V17, DOI 10.3390/ijerph17072413
   Plummer F, 2016, GEN HOSP PSYCHIAT, V39, P24, DOI 10.1016/j.genhosppsych.2015.11.005
   Presnell K, 2004, INT J EAT DISORDER, V36, P389, DOI 10.1002/eat.20045
   Redondo-Tebar A, 2019, QUAL LIFE RES, V28, P1751, DOI 10.1007/s11136-019-02136-6
   Ren LL, 2018, BMC PUBLIC HEALTH, V18, DOI 10.1186/s12889-018-6079-0
   Ren T, 2021, FRONT PUBLIC HEALTH, V9, DOI 10.3389/fpubh.2021.730555
   Schrotenboer J.P, 2018, THESIS CAPELLA U
   Shahr-jerdy S, 2012, BIOMED HUM KINET, V4, P127, DOI 10.2478/v10101-012-0024-y
   Shen HJ, 2020, INT J ENV RES PUB HE, V17, DOI 10.3390/ijerph17093066
   Shi CY, 2022, FRONT PUBLIC HEALTH, V10, DOI 10.3389/fpubh.2022.873141
   Smits-Engelsman B, 2020, RES DEV DISABIL, V102, DOI 10.1016/j.ridd.2020.103663
   Stanton R, 2014, NURSING-RES REV, V4, P45, DOI 10.2147/NRR.S41956
   Suldo SM, 2008, SCHOOL PSYCHOL REV, V37, P52
   Sun JA, 2021, HEALTHCARE-BASEL, V9, DOI 10.3390/healthcare9121709
   Ullah S, 2012, J MED SYST, V36, P1065, DOI 10.1007/s10916-010-9571-3
   Vingilis ER, 2002, CAN J PUBLIC HEALTH, V93, P193, DOI 10.1007/BF03404999
   Warnoff C, 2016, BMJ OPEN, V6, DOI 10.1136/bmjopen-2015-009440
   Zhang AA, 2019, CHILD YOUTH SERV REV, V96, P155, DOI 10.1016/j.childyouth.2018.11.046
   Zhang C, 2022, FRONT PSYCHOL, V13, DOI 10.3389/fpsyg.2022.833461
NR 66
TC 0
Z9 0
U1 4
U2 4
PU FRONTIERS MEDIA SA
PI LAUSANNE
PA AVENUE DU TRIBUNAL FEDERAL 34, LAUSANNE, CH-1015, SWITZERLAND
SN 1664-1078
J9 FRONT PSYCHOL
JI Front. Psychol.
PD SEP 15
PY 2022
VL 13
AR 1003231
DI 10.3389/fpsyg.2022.1003231
PG 11
WC Psychology, Multidisciplinary
WE Social Science Citation Index (SSCI)
SC Psychology
GA 4Z3KM
UT WOS:000862112200001
PM 36186394
OA Green Published, gold
DA 2022-11-04
ER

PT J
AU Priya, DB
   Subramaniyam, M
AF Priya, D. Bhanu
   Subramaniyam, Murali
TI Fatigue due to smartphone use? Investigating research trends and methods
   for analysing fatigue caused by extensive smartphone usage: A review
SO WORK-A JOURNAL OF PREVENTION ASSESSMENT & REHABILITATION
LA English
DT Review
DE Smartphone addiction; digital eye strain; musculoskeletal disorders;
   smartphone fatigue; smartphone India
ID MOBILE PHONE USE; MUSCLE-ACTIVITY; YOUNG-ADULTS; COLLEGE-STUDENTS;
   MUSCULOSKELETAL SYMPTOMS; ACADEMIC-PERFORMANCE; UNIVERSITY-STUDENTS;
   DISPLAY CURVATURE; CERVICAL POSTURE; NECK KINEMATICS
AB BACKGROUND: The easy accessibility of smartphones has led to a fivefold increase in their use. People use smartphones almost anywhere, including during travelling and studying. During the global COVID-19 pandemic, the average smartphone screen time has increased from 2.25 to 4.8 hours per day. In India, smartphone usage increased by 68%, and the average screen time increased from 2.42 to 6.9 hours. This dependency on smartphones has led to smartphone addiction. Inappropriate postures during the prolonged use of smartphones can exert adverse effects such as musculoskeletal disorders, digital eye strain, loss of focus and attention.
   OBJECTIVE: This study was undertaken to understand the effects of prolonged smartphone utilisation and explored fatigue measurement techniques.
   METHODS: A total of 130 studies examining the effects of smartphone utilisation published in the previous 10 years were identified from the following databases: IEEE, Science Direct, PubMed, PubMed Central, and Google Scholar are reviewed. This study was conducted from September 2019 to January 2021.
   RESULT: One in every four adolescents were prone to smartphone addiction, which causes poor mental health. Moreover, India's research on the effects of excessive smartphone usage is limited.
   CONCLUSION: Studies are required to establish the correlation between fatigue levels and smartphone usage patterns.
C1 [Priya, D. Bhanu; Subramaniyam, Murali] SRM Inst Sci & Technol, Dept Mech Engn, Kattankulathur, Tamil Nadu, India.
RP Subramaniyam, M (通讯作者)，SRM Inst Sci & Technol, Dept Mech Engn, Kattankulathur, Tamil Nadu, India.
EM murali.subramaniyam@gmail.com
CR Abromavicius V, 2018, BIOCYBERN BIOMED ENG, V38, P810, DOI 10.1016/j.bbe.2018.08.001
   Agostini V, 2015, J NEUROENG REHABIL, V12, DOI 10.1186/s12984-015-0079-4
   Alhaag MH, 2017, DISPLAYS, V49, P51, DOI 10.1016/j.displa.2017.07.003
   Alhassan AA, 2018, BMC PSYCHIATRY, V18, DOI 10.1186/s12888-018-1745-4
   Aljomaa SS, 2016, COMPUT HUM BEHAV, V61, P155, DOI 10.1016/j.chb.2016.03.041
   [Anonymous], 2020, WORKING HOME GIVING
   Antona B, 2018, APPL ERGON, V68, P12, DOI 10.1016/j.apergo.2017.10.014
   Areeudomwong P, 2020, WORK
   Areeudomwong P, 2018, SAF HEALTH WORK-KR, V9, P319, DOI 10.1016/j.shaw.2017.07.004
   Asher V., 2020, IMPACT CORONAVIRUS C
   Asher V., SMARTPHONE USER PENE
   Balhara YPS, 2019, ASIAN J PSYCHIATR, V45, P113, DOI 10.1016/j.ajp.2019.09.004
   Balhara Yatan Pal Singh, 2019, WHO South East Asia J Public Health, V8, P101, DOI 10.4103/2224-3151.264854
   Balhara YPS, 2018, ASIAN J PSYCHIATR, V34, P38, DOI 10.1016/j.ajp.2018.04.010
   Barkley JE, 2016, COMPUT HUM BEHAV, V56, P29, DOI 10.1016/j.chb.2015.11.001
   Beaven CM, 2013, PLOS ONE, V8, DOI 10.1371/journal.pone.0076707
   Benbadis SR., EEG ARTIFACTS 2019
   Bento TPF, 2019, J PEDIAT-BRAZIL
   Berolo S, 2011, APPL ERGON, V42, P371, DOI 10.1016/j.apergo.2010.08.010
   Bhattacharya S, 2019, J FAM MED PRIM CARE, V8, P1297, DOI 10.4103/jfmpc.jfmpc_71_19
   Bodin T, 2019, INT J IND ERGONOM, V74, DOI 10.1016/j.ergon.2019.102870
   Boumosleh JM., 2017, PLOS ONE, P12
   Bouwens JMA, 2018, HUM FACTOR ERGON MAN, V28, P29, DOI 10.1002/hfm.20721
   Bronzino J, 1986, BIOMEDICAL ENG INSTR
   Bureau E, SMARTPHONE USERS EXP
   Cha SS, 2018, HEALTH PSYCHOL OPEN, V5, DOI 10.1177/2055102918755046
   Chao CJ, 2019, DISPLAYS, V57, P34, DOI 10.1016/j.displa.2019.03.003
   Chellappa SL, 2013, J SLEEP RES, V22, P573, DOI 10.1111/jsr.12050
   Chen I, 2019, ADDICT BEHAV
   Chen ML, 2019, INT J IND ERGONOM, V70, P1, DOI 10.1016/j.ergon.2018.12.004
   Cheng KT, 2017, J ADULT DEV, V24, P109, DOI 10.1007/s10804-016-9250-9
   Rivero LC, 2015, PROCEDIA MANUF, V3, P4816, DOI 10.1016/j.promfg.2015.07.591
   Cuellar JM, 2017, SPINE J, V17, P901, DOI 10.1016/j.spinee.2017.03.009
   Damasceno GM, 2018, EUR SPINE J, V27, P1249, DOI 10.1007/s00586-017-5444-5
   Davazdahemami B, 2016, P ANN HICSS, P1467, DOI 10.1109/HICSS.2016.186
   Davey S, 2014, INT J PREVENTIVE MED, V5, P1500
   Davis CP., 2018, SMARTPHONE DANGERS C
   De-Sola JA, 2017, PLOS ONE, V12, DOI 10.1371/journal.pone.0181184
   Dhapola S, SMARTPHONE USAGE RIS
   엄수현, 2013, [Journal of Korea Safety Management & Science, 대한안전경영과학회지], V15, P113, DOI 10.12812/ksms.2013.15.2.113
   Douglas EC, 2017, APPL ERGON, V60, P342, DOI 10.1016/j.apergo.2016.12.013
   Elhai JD, 2017, J AFFECT DISORDERS, V207, P251, DOI 10.1016/j.jad.2016.08.030
   Escabi MA., 2012, INTRO BIOMEDICAL ENG, DOI DOI 10.1016/B978-0-12-374979-6.00011-3
   Exelmans L, 2016, SOC SCI MED, V148, P93, DOI 10.1016/j.socscimed.2015.11.037
   Fortes LS, 2019, PSYCHOL SPORT EXERC, V44, P35, DOI 10.1016/j.psychsport.2019.05.001
   Fukuda T.Y., 2010, J APPL RES CLIN EXP, V10, P32
   G. MM, TOP 20 COUNTRIES HIG
   Gao Q, 2019, ADDICT BEHAV
   Gao Y, 2016, PEERJ, P4
   Gold JE, 2012, APPL ERGON, V43, P408, DOI 10.1016/j.apergo.2011.06.015
   Guan XF, 2016, ERGONOMICS, V59, P1453, DOI 10.1080/00140139.2016.1147614
   Guan XF, 2015, EUR SPINE J, V24, P2892, DOI 10.1007/s00586-015-4143-3
   Gustafsson E, 2017, APPL ERGON, V58, P208, DOI 10.1016/j.apergo.2016.06.012
   Gustafsson E, 2012, WORK, V41, P5705, DOI 10.3233/WOR-2012-0925-5705
   Gustafsson E, 2011, ERGONOMICS, V54, P477, DOI 10.1080/00140139.2011.568634
   Gustafsson E, 2010, J ELECTROMYOGR KINES, V20, P127, DOI 10.1016/j.jelekin.2008.11.010
   Hafeez M, 2017, IEEE ACCESS, V5, P22443, DOI 10.1109/ACCESS.2017.2753287
   Han H, 2019, APPL ERGON, V81, DOI 10.1016/j.apergo.2019.102884
   Han H, 2019, ERGONOMICS, V62, P444, DOI 10.1080/00140139.2018.1544379
   Harwood J, 2014, COMPUT HUM BEHAV, V34, P267, DOI 10.1016/j.chb.2014.02.006
   Heo JY, 2017, J PSYCHIATR RES, V87, P61, DOI 10.1016/j.jpsychires.2016.12.010
   Hlavenka TM, 2017, APPL ERGON, V62, P28, DOI 10.1016/j.apergo.2017.02.006
   Horwood S, 2019, COMPUT HUM BEHAV, V97, P44, DOI 10.1016/j.chb.2019.02.028
   Hosokawa T, 1997, ERGONOMICS, V40, P887, DOI 10.1080/001401397187720
   Huang R, 2018, 2018 IEEE 18TH INTERNATIONAL CONFERENCE ON COMMUNICATION TECHNOLOGY (ICCT), P1174, DOI 10.1109/ICCT.2018.8599947
   Huang SM, 2019, INT J IND ERGONOM, V69, P66, DOI 10.1016/j.ergon.2018.10.002
   Huang ST, 2018, INT J MED INFORM, V119, P39, DOI 10.1016/j.ijmedinf.2018.08.010
   Hussain Z, 2017, J BEHAV ADDICT, V6, P378, DOI 10.1556/2006.6.2017.052
   Hwang Y, 2017, INT TELECOMMUNICATIO, V24
   Inal O, 2021, WORK
   India PTo, IND SMARTPH US AV SC
   Ismail NF, 2017, 2017 INT C RES INN I, P1
   Jeon S, 2016, WORK, V53, P241, DOI 10.3233/WOR-152115
   Kang H, 2017, APPL ERGON, V61, P159, DOI 10.1016/j.apergo.2017.01.015
   Kayis AR, 2016, COMPUT HUM BEHAV, V63, P35, DOI 10.1016/j.chb.2016.05.012
   Kemp S, DIGITAL 2020 APRIL G
   Khoury JM, 2017, PLOS ONE, V12, DOI 10.1371/journal.pone.0176924
   Kietrys DM, 2015, APPL ERGON, V50, P98, DOI 10.1016/j.apergo.2015.03.003
   Kim E, 2018, COMPUT HUM BEHAV, V84, P264, DOI 10.1016/j.chb.2018.02.037
   Kim H, 2018, PLOS ONE, P13
   Kim HJ, 2015, J PHYS THER SCI, V27, P575, DOI 10.1589/jpts.27.575
   Kim JH, 2014, HUM FACTORS, V56, P1235, DOI 10.1177/0018720814531784
   Kim MS, 2015, J PHYS THER SCI, V27, P15, DOI 10.1589/jpts.27.15
   Kim SM, 2016, J PHYS THER SCI, V28, P169, DOI 10.1589/jpts.28.1669
   Kim YJ, 2018, INT J ENV RES PUB HE, V15, DOI 10.3390/ijerph15050859
   Kiranantawat K, 2015, SEMIN PLAST SURG, V29, P158, DOI 10.1055/s-0035-1556852
   Ko PH, 2016, ERGONOMICS, V59, P821, DOI 10.1080/00140139.2015.1088075
   Kopper M, 2016, ERGONOMICS, V59, P615, DOI 10.1080/00140139.2015.1100757
   Koo BY, 2018, OPTIK, V164, P701, DOI 10.1016/j.ijleo.2018.03.077
   Korpinen L, 2011, INT J OCCUP SAF ERGO, V17, P361, DOI 10.1080/10803548.2011.11076899
   Kumcagiz H, 2016, INT J HIGHER ED, V5, P144, DOI DOI 10.5430/IJHE.V5N4P144
   Lamberg EM, 2012, GAIT POSTURE, V35, P688, DOI 10.1016/j.gaitpost.2011.12.005
   Lambert, NUMB INT US 202 STAT
   Lau HMC, 2009, MANUAL THER, V14, P363, DOI 10.1016/j.math.2008.05.004
   Lee M, 2015, J PHYS THER SCI, V27, P1743, DOI 10.1589/jpts.27.1743
   Lee Sangmin, 2016, PROC IEEE INT C MULT, P1
   Lee S, 2015, ERGONOMICS, V58, P220, DOI 10.1080/00140139.2014.967311
   Lee YK, 2014, COMPUT HUM BEHAV, V31, P373, DOI 10.1016/j.chb.2013.10.047
   Li J, 2015, COMPUT HUM BEHAV, V52, P450, DOI 10.1016/j.chb.2015.06.021
   Lin YH, 2015, J PSYCHIATR RES, V65, P139, DOI 10.1016/j.jpsychires.2015.04.003
   Lin YH, 2014, PLOS ONE, V9, DOI 10.1371/journal.pone.0098312
   Machangpa Jigmee Wangchuk, 2018, Procedia Computer Science, V132, P342, DOI 10.1016/j.procs.2018.05.189
   Martinez-Cagigal V, 2019, EXPERT SYST APPL, V120, P155, DOI 10.1016/j.eswa.2018.11.026
   McKinsey, INT US IND RIS 40 SM
   Nahas M, 2018, COMPUT HUM BEHAV, V87, P348, DOI 10.1016/j.chb.2018.06.009
   Namwongsa S, 2018, WORK, V61, P367, DOI 10.3233/WOR-182819
   Ning XP, 2015, INT J IND ERGONOM, V48, P10, DOI 10.1016/j.ergon.2015.03.003
   O'Grady NP, 2002, CLIN INFECT DIS, V35, P1281, DOI 10.1086/344188
   ODea S, 2020, SMARTPHONE OWNERSHIP
   ODea S., 2020, NUMBER SMARTPHONE US
   Oner M, 2018, 2018 IEEE INTERNATIONAL CONFERENCE ON ENVIRONMENT AND ELECTRICAL ENGINEERING AND 2018 IEEE INDUSTRIAL AND COMMERCIAL POWER SYSTEMS EUROPE (EEEIC / I&CPS EUROPE)
   Park N, 2012, CYBERPSYCH BEH SOC N, V15, P491, DOI 10.1089/cyber.2011.0580
   Park S, 2019, APPL ERGON, V78, P26, DOI 10.1016/j.apergo.2019.01.014
   Peterka-Bonetta J, 2019, FRONT PUBLIC HEALTH, V7, DOI 10.3389/fpubh.2019.00127
   Pontes HM, 2021, INT J MENT HEALTH AD, V19, P508, DOI 10.1007/s11469-019-00088-z
   Ramkumar HL., ELECTROOCULOGRAM 201
   Rho MJ, 2019, PSYCHIAT RES, V275, P46, DOI 10.1016/j.psychres.2019.02.071
   Samaha M, 2016, COMPUT HUM BEHAV, V57, P321, DOI 10.1016/j.chb.2015.12.045
   Sharma A, 2019, J CHEM NEUROANAT, V102, DOI 10.1016/j.jchemneu.2019.101684
   Sheppard AL, 2018, BMJ OPEN OPHTHALMOL, V3, DOI 10.1136/bmjophth-2018-000146
   Smulders M, 2019, APPL ERGON, V79, P25, DOI 10.1016/j.apergo.2018.12.014
   Staff MC, 2019, ELECTROMYOGRAPHY EMG
   Straker L, 2018, ERGONOMICS, V61, P658, DOI 10.1080/00140139.2017.1401671
   Sun XY, 2017, 2017 10TH INTERNATIONAL CONGRESS ON IMAGE AND SIGNAL PROCESSING, BIOMEDICAL ENGINEERING AND INFORMATICS (CISP-BMEI)
   Syamala KR, 2018, APPL ERGON, V73, P48, DOI 10.1016/j.apergo.2018.06.003
   Toh SH, 2019, BMC PEDIATR, P19
   Toh SH, 2020, APPL ERGON, V85, DOI 10.1016/j.apergo.2019.103028
   Toh SH, 2019, ERGONOMICS, V62, P778, DOI 10.1080/00140139.2018.1562107
   Toh SH, 2017, PLOS ONE, V12, DOI 10.1371/journal.pone.0181220
   Tsai AC, 2015, PROCEEDINGS OF 2015 INTERNATIONAL CONFERENCE ON ORANGE TECHNOLOGIES (ICOT), P97, DOI 10.1109/ICOT.2015.7498489
   Tweedie S, WORLDS 1 SMARTPHONE
   Udomboonyanupap S, 2020, WORK
   Vahedi Z, 2020, WORK
   Vasavada AN, 2015, ERGONOMICS, V58, P990, DOI 10.1080/00140139.2015.1005166
   Waldeck Y, SMARTPHONE PENETRATI
   Wang Y, 2018, IEEE ACCESS, V6, P55948, DOI 10.1109/ACCESS.2018.2869624
   Watson A, INCREASED MEDIA DEVI
   Werneck AO, 2018, PSYCHIAT RES, V269, P700, DOI 10.1016/j.psychres.2018.08.101
   Wibirama S, 2017, IEEE ENG MED BIO, P2454, DOI 10.1109/EMBC.2017.8037353
   William FS., 2003, FDN MAT SCI ENG
   Winefield HR, 2012, PSYCHOL WELL-BEING, V2, DOI 10.1186/2211-1522-2-3
   Wong S, SMARTPHONE MARKET TA
   Xiaowei Shi, 2011, 2011 IEEE 2nd International Conference on Computing, Control and Industrial Engineering, P9, DOI 10.1109/CCIENG.2011.6008054
   Xie YF, 2018, APPL ERGON, V68, P160, DOI 10.1016/j.apergo.2017.10.018
   Xie YF, 2017, APPL ERGON, V59, P132, DOI 10.1016/j.apergo.2016.08.020
   Yamada Y, 2018, ARTIF INTELL MED, V91, P39, DOI 10.1016/j.artmed.2018.06.005
   Yi J, 2019, APPL ERGON, V78, P13, DOI 10.1016/j.apergo.2019.02.002
   Yu HN, 2020, DISPLAYS, V62, DOI 10.1016/j.displa.2020.101943
   Yu HN, 2018, DISPLAYS, V52, P46, DOI 10.1016/j.displa.2018.03.002
   Zhang C, 2017, BIOMED SIGNAL PROCES, V33, P189, DOI 10.1016/j.bspc.2016.11.022
NR 150
TC 0
Z9 0
U1 8
U2 8
PU IOS PRESS
PI AMSTERDAM
PA NIEUWE HEMWEG 6B, 1013 BG AMSTERDAM, NETHERLANDS
SN 1051-9815
EI 1875-9270
J9 WORK
JI Work
PY 2022
VL 72
IS 2
BP 637
EP 650
DI 10.3233/WOR-205351
PG 14
WC Public, Environmental & Occupational Health
WE Social Science Citation Index (SSCI)
SC Public, Environmental & Occupational Health
GA 2M5NH
UT WOS:000817745200023
PM 35527598
DA 2022-11-04
ER

PT J
AU Lim, MH
   Allen, KA
   Furlong, MJ
   Craig, H
   Smith, DC
AF Lim, Michelle H.
   Allen, Kelly-Ann
   Furlong, Michael J.
   Craig, Heather
   Smith, Doug C.
TI Introducing a dual continuum model of belonging and loneliness
SO AUSTRALIAN JOURNAL OF PSYCHOLOGY
LA English
DT Article
DE Belonging; loneliness; model
AB Scholars and social commentators have noted the escalating rates of loneliness among global societies for more than a decade. The need to quarantine, self-isolate, and physically distance during the COVID-19 pandemic negatively affected the way we interacted with each other - exacerbating feelings of loneliness. A sense of belonging and loneliness are sometimes used interchangeably and the research on their shared and distinct aspects is limited. One shared demographic vulnerability in the belonging and loneliness research is the focus on adolescents and young adults. This paper brings together research on the association between the two constructs as a way to explore the utility of belonging-focused perspectives and approaches for addressing loneliness at multiple socio-ecological levels. A proposed conceptual Dual Continuum Model of Belonging and Loneliness presents a multifaceted categorisation of the conjoint loneliness and belonging relationship. This paper highlights the role of belonging in addressing loneliness, which has critical implications for ongoing research and intervention.
   What is already known about this topic:
   (1) Loneliness is considered to arise from a universal human need to belong.
   (2) Loneliness and belonging are important constructs for social wellbeing.
   (3) A sense of belonging and loneliness are terms that are often used interchangeably.
   What this topic adds:
   (1) The loneliness and belonging research have similarities but are also distinct.
   (2) Loneliness and belonging could be conceptualised within a dual continuum model.
   (3) The proposed dual model demonstrates that there is much more to understand about these constructs-theoretically, conceptually and empirically.
C1 [Lim, Michelle H.] Swinburne Univ Technol, Iverson Hlth Innovat Res Inst, Ctr Mental Hlth, Melbourne, Vic, Australia.
   [Allen, Kelly-Ann] Univ Melbourne, Melbourne Grad Sch Educ, Ctr Posit Psychol, Parkville, Vic, Australia.
   [Allen, Kelly-Ann] Monash Univ, Fac Educ, Clayton, Vic, Australia.
   [Furlong, Michael J.] Univ Calif Santa Barbara, Int Ctr Sch Based Youth Dev, Santa Barbara, CA 93106 USA.
   [Craig, Heather] Monash Univ, Sch Publ Hlth & Prevent Med, Melbourne, Vic, Australia.
   [Smith, Doug C.] Southern Oregon Univ, Clin Mental Hlth Program, Dept Psychol, Ashland, OR 97520 USA.
RP Lim, MH (通讯作者)，Swinburne Univ Technol, Iverson Hlth Innovat Res Inst, Ctr Mental Hlth, Melbourne, Vic, Australia.
EM mlim@swin.edu.au
RI Allen, Kelly-Ann/L-4989-2018
OI Allen, Kelly-Ann/0000-0002-6813-0034
CR Allen K.A., 2020, PSYCHOL BELONGING, V1st
   Allen KA, 2017, SPRINGERBR PSYCHOL, P1, DOI 10.1007/978-981-10-5996-4
   Allen K, 2018, EDUC PSYCHOL REV, V30, P1, DOI 10.1007/s10648-016-9389-8
   Allen KA, 2012, AUST J EDUC DEV PSYC, V12, P108
   Allen KA, 2020, FRONT PSYCHIATRY, V10, DOI 10.3389/fpsyt.2019.00959
   Allen KA, 2016, EDUC DEV PSYCHOL, V33, P97, DOI 10.1017/edp.2016.5
   Bartels M, 2008, AM J MED GENET B, V147B, P385, DOI 10.1002/ajmg.b.30608
   BAUMEISTER RF, 1995, PSYCHOL BULL, V117, P497, DOI 10.1037/0033-2909.117.3.497
   Bowlby J., 1973, SEPARATION, V2
   Brennan T., 1982, LONELINESS SOURCEBOO, P269
   Bronfenbrenner U., 1979, ECOLOGY HUMAN DEV EX
   Craggs H, 2018, J YOUTH STUD, V21, P1411, DOI 10.1080/13676261.2018.1477125
   Crisp BR, 2010, J SOC INCL, V1, P123, DOI 10.36251/josi.14
   DEJONGGIERVELD J, 1985, APPL PSYCH MEAS, V9, P289, DOI 10.1177/014662168500900307
   Diebel T., 2016, ED CHILD PSYCHOL, V33, P117
   GOODENOW C, 1993, J EXP EDUC, V62, P60, DOI 10.1080/00220973.1993.9943831
   Greenspoon PJ, 2001, SOC INDIC RES, V54, P81, DOI 10.1023/A:1007219227883
   Hawkley LC, 2005, PSYCHOL SCI, V16, P798, DOI 10.1111/j.1467-9280.2005.01617.x
   Hawthorne G, 2008, SOC PSYCH PSYCH EPID, V43, P140, DOI 10.1007/s00127-007-0279-8
   Holt-Lunstad J, 2015, PERSPECT PSYCHOL SCI, V10, P227, DOI 10.1177/1745691614568352
   Keyes CLM, 2002, J HEALTH SOC BEHAV, V43, P207, DOI 10.2307/3090197
   Kim EK, 2014, CAN J SCH PSYCHOL, V29, P127, DOI 10.1177/0829573514529567
   Leary MR, 2013, J PERS ASSESS, V95, P610, DOI 10.1080/00223891.2013.819511
   Lester L, 2013, AUST J GUID COUNS, V23, P157, DOI 10.1017/jgc.2013.20
   Lim MH, 2020, SOC PSYCH PSYCH EPID, V55, P901, DOI 10.1007/s00127-019-01731-9
   Lim MH, 2020, SOC PSYCH PSYCH EPID, V55, P793, DOI 10.1007/s00127-020-01889-7
   Lim MH, 2019, FRONT PSYCHIATRY, V10, DOI 10.3389/fpsyt.2019.00604
   Lim MH, 2020, SOC PSYCH PSYCH EPID, V55, P877, DOI 10.1007/s00127-019-01681-2
   Luhmann M, 2016, J RES PERS, V61, P50, DOI 10.1016/j.jrp.2016.02.002
   Masi CM, 2011, PERS SOC PSYCHOL REV, V15, P219, DOI 10.1177/1088868310377394
   Matthews T, 2019, PSYCHOL MED, V49, P268, DOI 10.1017/S0033291718000788
   McNeely CA, 2002, J SCHOOL HEALTH, V72, P138, DOI 10.1111/j.1746-1561.2002.tb06533.x
   Mellor D, 2008, PERS INDIV DIFFER, V45, P213, DOI 10.1016/j.paid.2008.03.020
   O'Brien KA., 2013, EUROPEAN J SOCIAL BE, V5, P976, DOI 10.15405/ejsbs.72
   Osterman KF, 2000, REV EDUC RES, V70, P323, DOI 10.2307/1170786
   Peplau LA., 1982, LONELINESS SOURCEBOO, DOI DOI 10.2307/2068915
   Pillow DR, 2015, PERS INDIV DIFFER, V74, P259, DOI 10.1016/j.paid.2014.10.031
   Renshaw TL, 2018, CAN J SCH PSYCHOL, V33, P136, DOI 10.1177/0829573516678704
   Renshaw TL, 2016, J HAPPINESS STUD, V17, P463, DOI 10.1007/s10902-014-9606-4
   Ronka AR, 2017, INT J ADOLESC YOUTH, V22, P93, DOI 10.1080/02673843.2015.1136659
   Ronka AR, 2014, J YOUTH STUD, V17, P183, DOI 10.1080/13676261.2013.805876
   Russell DW, 1996, J PERS ASSESS, V66, P20, DOI 10.1207/s15327752jpa6601_2
   Ryan RM, 2000, AM PSYCHOL, V55, P68, DOI 10.1037/0003-066X.55.1.68
   Smith B, 2020, PUBLIC HEALTH RES PR, V30, DOI 10.17061/phrp3022008
   Suldo SM, 2008, SCHOOL PSYCHOL REV, V37, P52
   Theeke Laurie A, 2015, Rural Ment Health, V39, P61
   Verhagen M, 2018, J PERS, V86, P498, DOI 10.1111/jopy.12331
   VOELKL KE, 1995, J EXP EDUC, V63, P127, DOI 10.1080/00220973.1995.9943817
NR 48
TC 7
Z9 7
U1 7
U2 21
PU TAYLOR & FRANCIS LTD
PI ABINGDON
PA 2-4 PARK SQUARE, MILTON PARK, ABINGDON OR14 4RN, OXON, ENGLAND
SN 0004-9530
EI 1742-9536
J9 AUST J PSYCHOL
JI Aust. J. Psychol.
PD JAN 2
PY 2021
VL 73
IS 1
SI SI
BP 81
EP 86
DI 10.1080/00049530.2021.1883411
EA FEB 2021
PG 6
WC Psychology, Multidisciplinary
WE Social Science Citation Index (SSCI)
SC Psychology
GA RV4VL
UT WOS:000635742400001
OA Bronze, Green Published
DA 2022-11-04
ER

PT J
AU Shi, Y
   Pyne, K
   Kulophas, D
   Bangpan, M
AF Shi, Yi
   Pyne, Kendra
   Kulophas, Dhirapat
   Bangpan, Mukdarut
TI Exploring equity in educational policies and interventions in primary
   and secondary education in the context of public health emergencies: A
   systematic literature review
SO INTERNATIONAL JOURNAL OF EDUCATIONAL RESEARCH
LA English
DT Review
DE Education policy; Equity; Public health emergency; School disruption;
   Systematic review
ID COVID-19 LOCKDOWN; DIFFICULTIES; EXPERIENCES; ADOLESCENTS; PEOPLE
AB School disruptions during public health emergencies (PHEs) have a detrimental effect on students, families and societies, and exacerbate pre-existing education inequalities. Built on OECD's six education equity policy options and PROGRESS-Plus framework, this systematic review produced a narrative account of consequences of and barriers to access to primary and secondary educational policies and interventions implemented during PHEs through an equity lens. By examining 52 included studies, the review found that disadvantaged learners lacked reliable access to essential learning materials and resources. Families from disadvantaged socio-economic background and those with learning difficulties required extra support services during remote learning. Schools faced unique challenges in delivering inclusive teaching during PHEs. Recommendations were provided for practitioners to uphold education equity during school disruptions.
C1 [Shi, Yi] UCL, Inst Educ, Educ Practice & Soc, 20 Bedford Way, London WC1H 0AL, England.
   [Pyne, Kendra] UCL, Social Res Inst, Inst Educ, 20 Bedford Way, London WC1H 0AL, England.
   [Kulophas, Dhirapat] Chulalongkorn Univ, Fac Educ, Div Educ Adm, 254 Phayathai Rd, Bangkok 10330, Thailand.
   [Bangpan, Mukdarut] UCL, EPPI Ctr, Social Res Inst, Inst Educ, 10 Woburn Sq, London WC1H 0AA, England.
RP Bangpan, M (通讯作者)，UCL, EPPI Ctr, Social Res Inst, Inst Educ, 10 Woburn Sq, London WC1H 0AA, England.
EM yi.shi.19@ucl.ac.uk; kendra.pyne.18@ucl.ac.uk; dhirapat.k@chula.ac.th;
   m.bangpan@ucl.ac.uk
RI Pyne, Kendra/AAB-3619-2022; Kulophas, Dhirapat/C-8919-2018
OI Pyne, Kendra/0000-0002-8746-7695; Kulophas, Dhirapat/0000-0001-8579-7466
FU Institution of Education, University College London
FX This work was supported by the Institution of Education, University
   College London.
CR Al Salman S, 2021, INT J LIFELONG EDUC, V40, P53, DOI 10.1080/02601370.2021.1874554
   Andrew A, 2020, FISC STUD, V41, P653, DOI 10.1111/1475-5890.12240
   Asanov I, 2021, WORLD DEV, V138, DOI 10.1016/j.worlddev.2020.105225
   Ayda NK, 2020, PROPOS REPRESENT, V8, DOI 10.20511/pyr2020.v8n3.587
   Azhari B, 2022, INT J MATH EDUC SCI, V53, P1934, DOI 10.1080/0020739X.2021.1875072
   Bansak C, 2021, REV ECON HOUSEHOLD, V19, P63, DOI 10.1007/s11150-020-09540-9
   Barnett S, 2018, BMJ-BRIT MED J, V363, DOI 10.1136/bmj.k4667
   Barnett-Page E, 2009, BMC MED RES METHODOL, V9, DOI 10.1186/1471-2288-9-59
   Beche E, 2020, INT REV EDUC, V66, P755, DOI 10.1007/s11159-020-09870-x
   Becker SP, 2020, J ADOLESCENT HEALTH, V67, P769, DOI 10.1016/j.jadohealth.2020.09.002
   Belay D. G., 2020, PEDAGOGICAL RES, V5, DOI [10.29333/PR/9133, DOI 10.29333/PR/9133]
   Boldt K, 2021, INT J ENV RES PUB HE, V18, DOI 10.3390/ijerph18052361
   Bonotto R, 2020, REV IBERO-AM ESTUD E, V15, P1730, DOI 10.21723/riaee.v15i4.13945
   Braunack-Mayer A, 2013, BMC PUBLIC HEALTH, V13, DOI 10.1186/1471-2458-13-344
   Bubb S, 2020, IMPROV SCH, V23, P209, DOI 10.1177/1365480220958797
   Cachon-Zagalaz J, 2020, FRONT PSYCHOL, V11, DOI 10.3389/fpsyg.2020.569348
   Cahapay MB, 2022, INT J DEV DISABIL, V68, P395, DOI 10.1080/20473869.2020.1780554
   Canning N, 2021, EUR J SPEC NEEDS EDU, V36, P65, DOI 10.1080/08856257.2021.1872846
   Catalano AJ, 2021, INT J INF LEARN TECH, V38, P258, DOI 10.1108/IJILT-06-2020-0111
   Cauchemez S, 2014, BMC INFECT DIS, V14, DOI 10.1186/1471-2334-14-207
   Coe R., 2020, IMPACT SCH CLOSURES
   Correa EN, 2020, REV NUTR, V33, DOI [10.1590/1678-9865202033e200169, 10.1590/1678.9865702033e700169]
   Couper-Kenney F, 2021, EUR J SPEC NEEDS EDU, V36, P20, DOI 10.1080/08856257.2021.1872844
   Toquero CMD, 2020, REMIE-MULTIDISCIP J, V10, P158, DOI 10.4471/remie.2020.5877
   Dietrich H, 2021, EUR SOC, V23, pS348, DOI 10.1080/14616696.2020.1826556
   Dike D., 2020, EUR J MOLEC CLIN MED, P775
   Dube B, 2020, REMIE-MULTIDISCIP J, V10, P135, DOI 10.4471/remie.2020.5607
   Global Partnership for Education, 2020, OPINION DONT LET GIR
   Glover RE, 2020, J CLIN EPIDEMIOL, V128, P35, DOI 10.1016/j.jclinepi.2020.06.004
   Gornik B., 2020, DRUZBOSLOVNE RAZPRAV, V34, P129
   Gough D., 2017, INTRO SYSTEMATIC REV
   Greenway CW, 2020, BRIT J SPEC EDUC, V47, P510, DOI 10.1111/1467-8578.12341
   Gross B., 2020, TOO MANY SCH LEAVE L
   Hash PM, 2021, J RES MUSIC EDUC, V68, P381, DOI 10.1177/0022429420967008
   Kim CJH, 2020, HISPANIC J BEHAV SCI, V42, P497, DOI 10.1177/0739986320959764
   Kingsbury I, 2021, EDUC INF TECHNOL, V26, P6567, DOI 10.1007/s10639-021-10450-1
   Kirshner J. D., 2020, INT J ED LITERACY ST, V8, P90, DOI DOI 10.7575/AIAC.IJELS.V.8N.3P.90
   Kneale Dylan, 2020, F1000Res, V9, P352, DOI 10.12688/f1000research.23631.1
   Korzycka M, 2021, ANN AGR ENV MED, V28, P149, DOI 10.26444/aaem/133100
   Krentz M., 2020, BCG 0521
   Li A, 2020, J PEDIATR-US, V227, P38, DOI 10.1016/j.jpeds.2020.08.069
   Ma ZR, 2021, BMC PEDIATR, V21, DOI 10.1186/s12887-021-02550-1
   Maelan EN, 2021, EUR J SPEC NEEDS EDU, V36, P5, DOI 10.1080/08856257.2021.1872843
   Mailizar A., 2020, EURASIA J MATH SCI T, V16, P1
   Majoko T, 2022, INT J DEV DISABIL, V68, P474, DOI 10.1080/20473869.2020.1803025
   McLoughlin GM, 2020, J URBAN HEALTH, V97, P759, DOI 10.1007/s11524-020-00476-0
   Mishra S., 2020, INVOLVED ARE PARENTS
   Ng K, 2021, EUR J SPEC NEEDS EDU, V36, P98, DOI 10.1080/08856257.2021.1872848
   Nusser L, 2021, EUR J SPEC NEEDS EDU, V36, P51, DOI 10.1080/08856257.2021.1872845
   OECD, 2020, IMP COVID 19 STUD EQ
   Oliver S., 2008, SYSTEMATIC REV RES
   Pajarianto H., 2020, STUDY HOME MIDDLE CO
   Parnham JC, 2020, PUBLIC HEALTH, V187, P161, DOI 10.1016/j.puhe.2020.08.019
   Peterson L, 2020, INFORM LEARN SCI, V121, P461, DOI 10.1108/ILS-04-2020-0131
   Popyk A, 2021, EUR SOC, V23, pS530, DOI 10.1080/14616696.2020.1831038
   Pozas M, 2021, EUR J SPEC NEEDS EDU, V36, P35, DOI 10.1080/08856257.2021.1874152
   Reimer D, 2021, RES SOC STRAT MOBIL, V71, DOI 10.1016/j.rssm.2020.100568
   Sanchez-Cruz E, 2021, REV ADM PUBL-RIO JAN, V55, P151, DOI 10.1590/0034-761220200502
   Scully D, 2021, TECHNOL PEDAGOG EDUC, V30, P159, DOI 10.1080/1475939X.2020.1854844
   Svalina V., 2020, WORLD J ED, V10, P115, DOI [10.5430/wje.v10n4p115, DOI 10.5430/WJE.V10N4P115]
   Tabatadze S, 2021, EDUC STUD-AESA, V57, P78, DOI 10.1080/00131946.2020.1863806
   Thomas J., 2010, EPPI REV
   Thorell LB, 2022, EUR CHILD ADOLES PSY, V31, P649, DOI 10.1007/s00787-020-01706-1
   United Nations, POL BRIEF ED COVID 1
   United Nations, POL BRIEF IMP COVID
   Viner RM, 2020, LANCET CHILD ADOLESC, V4, P397, DOI 10.1016/S2352-4642(20)30095-X
   Wang J, 2020, GIRLHOOD STUD, V13, P17, DOI 10.3167/ghs.2020.130303
   Wang Z, 2021, J EDUC RES, V114, P89, DOI 10.1080/00220671.2021.1884823
   Welch V, 2012, PLOS MED, V9, DOI 10.1371/journal.pmed.1001333
   Zadok-Gurman T, 2021, INT J ENV RES PUB HE, V18, DOI 10.3390/ijerph18073689
NR 70
TC 3
Z9 3
U1 9
U2 19
PU ELSEVIER SCI LTD
PI OXFORD
PA THE BOULEVARD, LANGFORD LANE, KIDLINGTON, OXFORD OX5 1GB, OXON, ENGLAND
SN 0883-0355
EI 1873-538X
J9 INT J EDUC RES
JI Int. J. Educ. Res.
PY 2022
VL 111
AR 101911
DI 10.1016/j.ijer.2021.101911
EA DEC 2021
PG 18
WC Education & Educational Research
WE Social Science Citation Index (SSCI)
SC Education & Educational Research
GA XV3RM
UT WOS:000734863200005
DA 2022-11-04
ER

PT J
AU Fujita, T
   Nakagawa, H
   Sasa, H
   Enomoto, S
   Yatsuka, M
   Miyazaki, M
AF Fujita, Taro
   Nakagawa, Hiroyuki
   Sasa, Hiroyuki
   Enomoto, Satoshi
   Yatsuka, Mitsunori
   Miyazaki, Mikio
TI Japanese teachers' mental readiness for online teaching of mathematics
   following unexpected school closures
SO INTERNATIONAL JOURNAL OF MATHEMATICAL EDUCATION IN SCIENCE AND
   TECHNOLOGY
LA English
DT Article; Early Access
DE Online teaching of mathematics; teachers' mental readiness; theory of
   planned behaviour; anxiety; ideas for teaching
AB Teaching mathematics online has been highlighted as one of the solutions to the current crisis for education caused by the COVID-19 virus pandemic and subsequent school closures. However, we do not know what attitudes and experience teachers have towards online teaching. The aim of this study was to gain insights into how Japanese teachers were mentally prepared to tackle online teaching, in particular, when they faced a sudden, unexpected and challenging situation caused by factors beyond their control. Data was gathered from 207 elementary/junior high Japanese teachers using a survey in April 2020. Most participants held relatively positive attitudes towards the use of online teaching of mathematics. Their sense of crisis was very high, and they were anxious about, (a) how to actually make their teaching interactive and (b) how to deal with unexpected technical issues. Their readiness might be explained by their attitudes towards online teaching, the knowledge and time available, and support for making online teaching more interactive for students. We also identified teachers who were ready for such sudden changes and had some ideas to make mathematics lessons interactive with online teaching.
C1 [Fujita, Taro] Exeter Univ, Grad Sch Educ, Exeter, Devon, England.
   [Nakagawa, Hiroyuki] Oita Univ, Fac Educ, Oita, Japan.
   [Sasa, Hiroyuki; Enomoto, Satoshi] Hokkaido Univ, Sapporo, Hokkaido, Japan.
   [Yatsuka, Mitsunori; Miyazaki, Mikio] Shinshu Univ, Inst Educ, Nagano, Japan.
RP Fujita, T (通讯作者)，Exeter Univ, Grad Sch Educ, Exeter, Devon, England.
EM t.fujita@exeter.ac.uk
OI Nakagawa, Hiroyuki/0000-0001-7557-5819; Enomoto,
   Satoshi/0000-0002-0527-4487; Fujita, Taro/0000-0002-3547-456X; Miyazaki,
   Mikio/0000-0001-8475-8502
CR AJZEN I, 1991, ORGAN BEHAV HUM DEC, V50, P179, DOI 10.1016/0749-5978(91)90020-T
   Albion PR, 2015, EDUC INF TECHNOL, V20, P655, DOI 10.1007/s10639-015-9401-9
   Badia A, 2017, BRIT J EDUC TECHNOL, V48, P1193, DOI 10.1111/bjet.12475
   Bailey AA, 2017, INT J RETAIL DISTRIB, V45, P626, DOI 10.1108/IJRDM-08-2016-0144
   Bishop CM, 1998, NEURAL COMPUT, V10, P215, DOI 10.1162/089976698300017953
   Borba MC, 2016, ZDM-MATH EDUC, V48, P589, DOI 10.1007/s11858-016-0798-4
   Borba MD, 2012, ZDM-MATH EDUC, V44, P697, DOI 10.1007/s11858-012-0457-3
   Carr-Chellman A, 2000, BRIT J EDUC TECHNOL, V31, P229, DOI 10.1111/1467-8535.00154
   Cheon J, 2012, COMPUT EDUC, V59, P1054, DOI 10.1016/j.compedu.2012.04.015
   Chua YP, 2017, COMPUT EDUC, V109, P109, DOI 10.1016/j.compedu.2017.02.012
   Engelbrecht J., 2005, EDUC STUD MATH, V58, P253, DOI [DOI 10.1007/S10649-005-6457-2, 10.1007/s10649-005-6457-2]
   Engelbrecht J, 2020, ZDM-MATH EDUC, V52, P825, DOI 10.1007/s11858-020-01176-4
   Forgasz H.J., 2006, AUST SR MATH J, V20, P18
   Goos M, 2020, EDUC STUD MATH, V103, P7, DOI 10.1007/s10649-019-09921-7
   Higashibara, 2018, NIER RES B, V147, P51
   Hino K, 2015, EDUC STUD MATH, V90, P121, DOI 10.1007/s10649-015-9626-y
   Hrastinski S, 2018, BRIT J EDUC TECHNOL, V49, P127, DOI 10.1111/bjet.12525
   Hung ML, 2016, COMPUT EDUC, V94, P120, DOI 10.1016/j.compedu.2015.11.012
   Ko S., 2017, TEACHING ONLINE PRAC, V4th
   Koehler MJ, 2007, COMPUT EDUC, V49, P740, DOI 10.1016/j.compedu.2005.11.012
   Kohonen T., 2001, SELF ORG MAPS, P105, DOI DOI 10.1007/978-3-642-56927-2
   Moreira-Fontan E, 2019, COMPUT EDUC, V134, P63, DOI 10.1016/j.compedu.2019.02.007
   O'Dwyer LM, 2007, J RES TECHNOL EDUC, V39, P289, DOI 10.1080/15391523.2007.10782484
   Pierce R, 2009, EDUC STUD MATH, V71, P299, DOI 10.1007/s10649-008-9177-6
   Quinn D, 2015, INT J MATH EDUC SCI, V46, P991, DOI 10.1080/0020739X.2015.1076895
   Sadaf A, 2012, COMPUT EDUC, V59, P937, DOI 10.1016/j.compedu.2012.04.001
   Scherer R, 2021, COMPUT HUM BEHAV, V118, DOI 10.1016/j.chb.2020.106675
   Selwyn N., 2007, CERI KERIS INT EXP M, P16
   Selwyn N, 2011, BRIT J EDUC TECHNOL, V42, P713, DOI 10.1111/j.1467-8535.2011.01215.x
   Shojima, 2008, BATCH TYPE NEURAL TE
   Sniehotta FF, 2014, HEALTH PSYCHOL REV, V8, P1, DOI 10.1080/17437199.2013.869710
   Stigler J. W., 2009, TEACHING GAP BEST ID
   Takahashi A, 2016, ZDM-MATH EDUC, V48, P513, DOI 10.1007/s11858-015-0752-x
   Trenholm S, 2015, INT J MATH EDUC SCI, V46, P1197, DOI 10.1080/0020739X.2015.1036946
NR 34
TC 1
Z9 1
U1 7
U2 9
PU TAYLOR & FRANCIS LTD
PI ABINGDON
PA 2-4 PARK SQUARE, MILTON PARK, ABINGDON OR14 4RN, OXON, ENGLAND
SN 0020-739X
EI 1464-5211
J9 INT J MATH EDUC SCI
JI Int. J. Math. Educ. Sci. Technol.
DI 10.1080/0020739X.2021.2005171
EA DEC 2021
PG 20
WC Education & Educational Research
WE Emerging Sources Citation Index (ESCI)
SC Education & Educational Research
GA XP6AI
UT WOS:000730945500001
OA hybrid, Green Published
DA 2022-11-04
ER

PT J
AU Sevari, K
   Falahi, M
AF Sevari, Karim
   Falahi, Maryam
TI PREDICTING CORONAVIRUS ANXIETY BASED ON ACADEMIC ENGAGEMENT AND
   PSYCHOLOGICAL WELL-BEING IN UNIVERSITY STUDENTS
SO REVISTA MEXICANA DE PSICOLOGIA
LA English
DT Article
DE COVID-19; mental health; commitment in higher education; happiness;
   youths
ID MENTAL-HEALTH-CARE; SCHOOL ENGAGEMENT; INTERVENTIONS; ADOLESCENTS;
   DEPRESSION; IMPACT; LIFE
AB There is evidence of decreased academic engagement and psychological well-being in university students, but also little research on the effects of coronavirus anxiety. Accordingly, the aim of the present study was to predict coronavirus anxiety based on the two variables mentioned. The sample included 426 female and male students from a university in Ahvaz, Khuzestan province, Iran, who self-selected voluntarily through the WhatsApp application. The results showed a negative correlation of the two predictor variables with coronavirus anxiety, but through stepwise regression only psychological well-being was able to predict 16% of coronavirus anxiety. Designing psychological interventions to improve academic engagement and psychological well-being and to comprehensively support to reduce coronavirus anxiety in students is one of the present research suggestions.
C1 [Sevari, Karim] Payame Noor Univ, Dept Educ Sci & Psychol, Tehran, Iran.
   [Falahi, Maryam] Allameh Tabatabai Univ, Dept Educ, Tehran, Iran.
RP Sevari, K (通讯作者)，Payame Noor Univ, POB 19395 4697, Tehran, Iran.
EM savarikrm@gmail.com
CR Adedoyin OB, 2020, INTERACT LEARN ENVIR, DOI 10.1080/10494820.2020.1813180
   Ali SA, 2020, J INFECT PUBLIC HEAL, V13, P644, DOI [10.1016/j.jiph.2020.02.033, 10.1016/j.jiph.2019.02.033]
   Andrews E. E. E., 2017, INT J PSYCHOL STUDIE, V9, P53, DOI [10.5539/ijps.v9n4p53, DOI 10.5539/IJPS.V9N4P53]
   Andriyani A, 2017, ADV SOC SCI EDUC HUM, V158, P130
   Arslan G, 2022, INT J MENT HEALTH AD, V20, P930, DOI 10.1007/s11469-020-00416-8
   Aslam N, 2021, J MENT HEALTH TRAIN, V16, P313, DOI 10.1108/JMHTEP-10-2020-0074
   Bailey J. P., 2020, PARENTS ARE NAVIGATI
   Bao YP, 2020, LANCET, V395, pE37, DOI 10.1016/S0140-6736(20)30309-3
   Barghi Irani Z., 2020, MUALIAT I AMUZISHI V, V8, P113
   Bayani A. A., 2008, IRAN J PSYCHIAT CLIN, V14, P234
   Bellali T, 2020, PSYCHOL HEALTH MED, V25, P201, DOI 10.1080/13548506.2019.1695864
   Boehm JK, 2012, PSYCHOL BULL, V138, P655, DOI 10.1037/a0027448
   Bol T., 2020, SOCARXIV, DOI [10.31235/osf.io/hf32q, DOI 10.31235/OSF.IO/HF32Q]
   Burkholder JR, 2014, INT J ADV COUNS, V36, P43, DOI 10.1007/s10447-013-9189-5
   Cao WJ, 2020, PSYCHIAT RES, V287, DOI 10.1016/j.psychres.2020.112934
   Chen SX, 2021, SCI REP-UK, V11, DOI 10.1038/s41598-021-87771-1
   Chung E, 2020, ASIAN J UNI EDU, V16, P45
   Domina T., 2021, SOCIUS, V7, P1, DOI [10.1177/2378023120988200, DOI 10.1177/2378023120988200]
   Doron J, 2013, PERS INDIV DIFFER, V55, P515, DOI 10.1016/j.paid.2013.04.017
   Duan L, 2020, LANCET PSYCHIAT, V7, P300, DOI 10.1016/S2215-0366(20)30073-0
   Education Week, 2020, ED WEEK
   Farnoosh G., 2020, Journal of Military Medicine, V22, pfa1, DOI 10.30491/JMM.22.1.1
   Fredricks JA, 2004, REV EDUC RES, V74, P59, DOI 10.3102/00346543074001059
   Gasiewski JA, 2012, RES HIGH EDUC, V53, P229, DOI 10.1007/s11162-011-9247-y
   Habibi R, 2020, LANCET, V395, P664, DOI 10.1016/S0140-6736(20)30373-1
   Hamidi F., 2019, HLTH ED HLTH PROMOTI, V7, P163
   Heymann DL, 2020, LANCET, V395, P542, DOI 10.1016/S0140-6736(20)30374-3
   Horowitz J.M, 2020, REPUBLICAN DEMOCRATS
   Jan Anbareen, 2020, Soc Sci Humanit Open, V2, P100084, DOI 10.1016/j.ssaho.2020.100084
   Kachanoff F. J., 2020, PSYARXIV, DOI [10.31234/osf.io/5zr3w, DOI 10.31234/OSF.IO/5ZR3W]
   Kang Hee-Ju, 2015, Chonnam Med J, V51, P8, DOI 10.4068/cmj.2015.51.1.8
   Keyes CLM, 2002, J PERS SOC PSYCHOL, V82, P1007, DOI 10.1037//0022-3514.82.6.1007
   Koob C, 2021, PLOS ONE, V16, DOI 10.1371/journal.pone.0255191
   Linley PA, 2009, PERS INDIV DIFFER, V47, P878, DOI 10.1016/j.paid.2009.07.010
   Lipson SK, 2019, PSYCHIAT SERV, V70, P60, DOI 10.1176/appi.ps.201800332
   Luceno-Moreno L, 2020, INT J ENV RES PUB HE, V17, DOI 10.3390/ijerph17155514
   Malta M, 2020, ECLINICALMEDICINE, V20, DOI 10.1016/j.eclinm.2020.100289
   Mehdipour Maralani F., 2016, J ED LEARNING, V5, P44, DOI [10.5539/jel.v5n4p44, DOI 10.5539/JEL.V5N4P44]
   Meyers L.S., 2016, APPL MULTIVARIATE RE
   Mohammadpour M, 2020, IRAN J PSYCHIAT CLIN, V26, P374, DOI 10.32598/ijpcp.26.3482.1
   Nickerson LA, 2020, J CHEM EDUC, V97, P3201, DOI 10.1021/acs.jchemed.0c00674
   Odriozola-Gonzalez P, 2020, PSYCHIAT RES, V290, DOI 10.1016/j.psychres.2020.113108
   Ozdin S, 2020, INT J SOC PSYCHIATR, V66, P504, DOI 10.1177/0020764020927051
   Peacock S, 2019, ONLINE LEARN, V23, P67, DOI 10.24059/olj.v23i2.1488
   Perets EA, 2020, J CHEM EDUC, V97, P2439, DOI 10.1021/acs.jchemed.0c00879
   Perstling M., 2017, INT SCI TECHNOLOGY J, V10, P94
   Petillion RJ, 2020, J CHEM EDUC, V97, P2486, DOI 10.1021/acs.jchemed.0c00733
   Rapheal Jeny, 2014, INT J INNOVATIVE RES, V3, P395
   Raufelder D, 2015, J CHILD FAM STUD, V24, P3742, DOI 10.1007/s10826-015-0182-y
   Reeve J, 2013, J EDUC PSYCHOL, V105, P579, DOI 10.1037/a0032690
   Romeo A, 2021, INT J ENV RES PUB HE, V18, DOI 10.3390/ijerph18052503
   Rosen Z., 2020, ANXIETY DISTRESS 1 C, DOI [10.31234/osf.io/7eq8c[RGT2], DOI 10.31234/OSF.IO/7EQ8C]
   Rubin GJ, 2020, BMJ-BRIT MED J, V368, DOI 10.1136/bmj.m313
   RYFF CD, 1995, CURR DIR PSYCHOL SCI, V4, P99, DOI 10.1111/1467-8721.ep10772395
   Schoenfeld N. A., 2008, EDUC TREAT CHILD, V31, P583, DOI [10.1353/etc.0.0034, DOI 10.1353/ETC.0.0034]
   Shahzad Arfan, 2021, Qual Quant, V55, P805, DOI 10.1007/s11135-020-01028-z
   Smirni P, 2020, J CLIN MED, V9, DOI 10.3390/jcm9103064
   Sutarto S., 2020, JURNAL KONSELING DAN, V8, P129, DOI 10.29210/147800
   Tan YF, 2021, FRONT PSYCHOL, V12, DOI 10.3389/fpsyg.2021.671553
   Tennant R, 2007, HEALTH QUAL LIFE OUT, V5, DOI 10.1186/1477-7525-5-63
   Thandevaraj Enba J., 2021, CREAT ED, V12, P1296, DOI [10.4236/ce.2021.126097, DOI 10.4236/CE.2021.126097]
   The Vice Presidency for Women & Family Affairs Isalmic Republic Of Iran, 2019, LOOK SITUATION WOMEN
   Torales J, 2020, INT J SOC PSYCHIATR, V66, P317, DOI 10.1177/0020764020915212
   Trujillo G, 2014, CBE-LIFE SCI EDUC, V13, P6, DOI 10.1187/cbe.13-12-0241
   UNESCO, 2020, COVID 19 ED RESP
   Unger S, 2020, INT J TECH EDUC SCI, DOI [10.46328/ijtes.v4i4.107, DOI 10.46328/IJTES.V4I4.107]
   VaezGhaemi R., 2021, P CANADIAN ENG ED AS
   van Uden JM, 2014, TEACH TEACH EDUC, V37, P21, DOI 10.1016/j.tate.2013.08.005
   Villani L, 2021, GLOBALIZATION HEALTH, V17, DOI 10.1186/s12992-021-00680-w
   von der Embse N, 2013, PSYCHOL SCHOOLS, V50, P57, DOI 10.1002/pits.21660
   Wang CY, 2020, INT J ENV RES PUB HE, V17, DOI 10.3390/ijerph17051729
   Wang DW, 2020, J COASTAL RES, P1, DOI [10.1001/jama.2020.1585, 10.2112/JCR-SI109-001.1]
   Wang YN, 2021, PSYCHOL HEALTH MED, V26, P13, DOI 10.1080/13548506.2020.1746817
   Wester ER, 2021, J MICROBIOL BIOL EDU, V22, DOI 10.1128/jmbe.v22i1.2385
   WHO, 2012, GLOBAL TUBERCULOSIS REPORT 2012, P1
   Winthrop R., 2020, EDSURGE 0501
   Xiong JQ, 2020, J AFFECT DISORDERS, V277, P55, DOI 10.1016/j.jad.2020.08.001
   Xu JJ, 2020, FRONT PSYCHOL, V11, DOI 10.3389/fpsyg.2020.566965
   Yang X, 2020, PLOS ONE, V15, DOI 10.1371/journal.pone.0243605
   Yildirim M, 2021, PERS INDIV DIFFER, V168, DOI 10.1016/j.paid.2020.110347
   Zhai YS, 2020, LANCET PSYCHIAT, V7, pE22, DOI 10.1016/S2215-0366(20)30089-4
   Zhang KS, 2021, FRONT PSYCHOL, V11, DOI 10.3389/fpsyg.2020.633265
   Zhang WN, 2020, J RISK FINANC MANAG, V13, DOI 10.3390/jrfm13030055
NR 83
TC 0
Z9 0
U1 2
U2 2
PU SOC MEXICANA PSICOLOGIA
PI TLALPAN
PA APARTADO POSTAL 22-211, TLALPAN 14000, MEXICO
SN 0185-6073
J9 REV MEX PSICOL
JI Rev. Mex. Psicol.
PD JAN-JUN
PY 2022
VL 39
IS 1
BP 5
EP 17
PG 13
WC Psychology, Multidisciplinary
WE Social Science Citation Index (SSCI)
SC Psychology
GA 2Q9DF
UT WOS:000820716200001
DA 2022-11-04
ER

PT J
AU Priestley, M
   Hall, A
   Wilbraham, SJ
   Mistry, V
   Hughes, G
   Spanner, L
AF Priestley, Michael
   Hall, Angela
   Wilbraham, Susan J.
   Mistry, Virendra
   Hughes, Gareth
   Spanner, Leigh
TI Student perceptions and proposals for promoting wellbeing through social
   relationships at university
SO JOURNAL OF FURTHER AND HIGHER EDUCATION
LA English
DT Article
DE Mental health; wellbeing; students; social relationships; university
   mental health charter
ID MENTAL-HEALTH; COLLEGE-STUDENTS; SUPPORT; DISCRIMINATION; ADOLESCENTS;
   STRESS; LIFE
AB Whilst existing evidence has demonstrated the imperative of social integration, inclusion, and belonging for student mental health, students often report relational challenges, barriers, and stressors at university. Drawing on thematic analysis of six student co-creation panels conducted during the Student Minds University Mental Health Charter consultations, this paper aims to elucidate student perspectives and proposals for promoting mental health at university by enhancing interpersonal interactions and social relationships. In particular, student panels identified existing challenges and opportunities to address social isolation, conflict, and exclusion in interactions with peers, academic staff, and the local community. The findings of this paper both echo and develop the principles of good practice propounded by the University Mental Health Charter, whilst the implications for university policy in the context of the Covid-19 pandemic are also discussed.
C1 [Priestley, Michael] Univ Durham, Sch Educ, Leazes Rd, Durham, England.
   [Hall, Angela] Open Univ, Sch Hlth Wellbeing & Social Care, Milton Keynes, Bucks, England.
   [Wilbraham, Susan J.] Univ Cumbria, Inst Hlth, Carlisle, England.
   [Mistry, Virendra] Liverpool John Moores Univ, Teaching & Learning Acad, Liverpool, Merseyside, England.
   [Hughes, Gareth] Univ Derby, Student Wellbeing, Derby, England.
   [Spanner, Leigh] Student Minds, Leeds, W Yorkshire, England.
RP Priestley, M (通讯作者)，Univ Durham, Sch Educ, Leazes Rd, Durham, England.
EM michael.j.priestley@durham.ac.uk
OI Priestley, Michael/0000-0002-7071-7336; Wilbraham,
   Susan/0000-0001-8512-0041; Hughes, Gareth/0000-0001-8190-0809; Mistry,
   Virendra/0000-0002-4830-3022
FU UPP Foundation; Office for Students through the charity Student Minds
FX This work was supported by the UPP Foundation and The Office for
   Students, through the charity Student Minds, as part of the development
   of the University Mental Health Charter.
CR Adeyele J., 2012, J EC SUSTAINABLE DEV, V3, P1
   Ahn MY, 2020, STUD HIGH EDUC, V45, P622, DOI 10.1080/03075079.2018.1564902
   Alrawashdeh M., 2020, OPCION, V36, P1597, DOI DOI 10.29045/14784726.2021.3.5.4.25
   Alsubaie MM, 2019, INT J ADOLESC YOUTH, V24, P484, DOI 10.1080/02673843.2019.1568887
   Arday J., 2018, SOCIAL SCI, V7, P196, DOI [10.3390/socsci7100196, DOI 10.3390/SOCSCI7100196]
   Bachman C.L., 2018, LGBT BRITAIN U REPOR
   BAUMEISTER RF, 1995, PSYCHOL BULL, V117, P497, DOI 10.1037/0033-2909.117.3.497
   Baumeister RF, 2002, J PERS SOC PSYCHOL, V83, P817, DOI 10.1037//0022-3514.83.4.817
   Blackman T., 2020, 21 HIGH ED POL I
   Brereton, 2019, RES IN PRACTICE, V13, P25, DOI [10.24377/LJMU.iip.vol13iss2article319, DOI 10.24377/LJMU.IIP.VOL13ISS2ARTICLE319]
   Broglia E, 2018, BRIT J GUID COUNS, V46, P441, DOI 10.1080/03069885.2017.1370695
   Cacioppo JT, 2000, INT J PSYCHOPHYSIOL, V35, P143, DOI 10.1016/S0167-8760(99)00049-5
   Cage E, 2021, J FURTH HIGHER EDUC, V45, P1076, DOI 10.1080/0309877X.2021.1875203
   Chatterjee HJ, 2018, ARTS HEALTH, V10, P97, DOI 10.1080/17533015.2017.1334002
   Chatterton P, 2000, ENVIRON PLANN A, V32, P165, DOI 10.1068/a3243
   Cokley K, 2017, J COUNS PSYCHOL, V64, P141, DOI 10.1037/cou0000198
   Corbin J., 1998, BASICS QUALITATIVE R
   Cowie H., 2015, BULLYING U STUDENTS
   Dickinson, 2019, ONLY LONELY LONELINE
   Ellis WE, 2020, CAN J BEHAV SCI, V52, P177, DOI 10.1037/cbs0000215
   Elmer T, 2020, PLOS ONE, V15, DOI 10.1371/journal.pone.0236337
   Foulkes L., 2021, J FURTH HIGHER EDUC, DOI [10.1080/0309877X.2021.1879745, DOI 10.1080/0309877X.2021.1879745]
   Griffiths TL, 2021, J FURTH HIGHER EDUC, V45, P1294, DOI 10.1080/0309877X.2021.1951687
   Gulliver A, 2018, J MENT HEALTH, V27, P247, DOI 10.1080/09638237.2018.1466042
   Hagenauer G, 2014, OXFORD REV EDUC, V40, P370, DOI 10.1080/03054985.2014.921613
   Hall R., 2021, GUARDIAN 0418
   Hefner J, 2009, AM J ORTHOPSYCHIAT, V79, P491, DOI 10.1037/a0016918
   House J., 1981, WORK STRESS SOCIAL S
   Hughes G., 2019, U MENTAL HLTH CHARTE
   Hurst CS, 2013, STRESS HEALTH, V29, P275, DOI 10.1002/smi.2465
   Jochman Joseph C, 2019, Socius, V5, DOI 10.1177/2378023119842728
   Jones E, 2021, ASSESS EVAL HIGH EDU, V46, P438, DOI 10.1080/02602938.2020.1782344
   Jopling K., 2018, OPENING INSIGHTS LON
   Kilgo CA, 2016, J COLL STUDENT DEV, V57, P1043, DOI 10.1353/csd.2016.0098
   Kiltz L, 2020, FRONT PSYCHOL, V11, DOI 10.3389/fpsyg.2020.578378
   Klaiber P, 2018, APPL PSYCHOL-HLTH WE, V10, P290, DOI 10.1111/aphw.12131
   Komarraju M, 2010, J COLL STUDENT DEV, V51, P332, DOI 10.1353/csd.0.0137
   Labrague LJ, 2021, PERSPECT PSYCHIATR C, V57, P1578, DOI 10.1111/ppc.12721
   Lasater K, 2021, INT J MENT COACH EDU, V10, P158, DOI 10.1108/IJMCE-11-2020-0078
   Long J, 2016, J POLICY RES TOUR LE, V8, P176, DOI 10.1080/19407963.2016.1157599
   Lower-Hoppe LM, 2020, RECREAT SPORTS J, V44, P5, DOI 10.1177/1558866120904037
   Mansfield, 2019, CONCEPTUAL REV LONEL
   Massey J, 2014, J STUD AFF RES PRACT, V51, P323, DOI 10.1515/jsarp-2014-0032
   McIntyre JC, 2018, J MENT HEALTH, V27, P230, DOI 10.1080/09638237.2018.1437608
   Meyer IH, 2003, PSYCHOL BULL, V129, P674, DOI 10.1037/0033-2909.129.5.674
   MILLER KA, 1988, CONTEMP SOCIOL, V17, P253, DOI 10.2307/2070638
   Morrish L., 2019, PRESSURE VESSELS EPI
   Nambiar D., 2020, INT J INDIAN PSYCHOL, V8, P783, DOI DOI 10.25215/0802.094
   Newton J, 2016, GLOB HEALTH PROMOT, V23, P57, DOI 10.1177/1757975915601037
   Office for National Statistics [ONS], 2020, PERS WELLB LON MENT
   Pedler ML, 2022, J FURTH HIGHER EDUC, V46, P397, DOI 10.1080/0309877X.2021.1955844
   Piper R., 2019, COPRODUCING MENTAL H
   Priestley M, 2022, COUNS PSYCHOTHER RES, V22, P197, DOI 10.1002/capr.12391
   Reis HT, 2000, PERS SOC PSYCHOL B, V26, P419, DOI 10.1177/0146167200266002
   Revolt Sexual Assault & The Student Room, 2018, SEX VIOL U
   Richardson T, 2017, J PUBLIC MENT HEALTH, V16, P48, DOI 10.1108/JPMH-03-2016-0013
   Sage J, 2012, HOUSING STUD, V27, P1057, DOI 10.1080/02673037.2012.728570
   Stephan W.G., 2001, IMPROVING INTERGROUP
   STRUTZEL E, 1968, NURS RES, V17, P364
   Suldo SM, 2009, SCHOOL PSYCHOL REV, V38, P67
   Thomas L., 2012, BUILDING STUDENT ENG
   Thorley C, 2017, NOT DEGREES IMPROVIN
   Turner C., 2020, WEEK
   UUK, 2020, STEPCH MENT HLTH U
   UUP Foundation, 2018, TRUL CIV STRENGTH CO
   Woodford MR, 2014, J GAY LESBIAN MENT H, V18, P142, DOI 10.1080/19359705.2013.833882
NR 66
TC 0
Z9 0
U1 5
U2 7
PU ROUTLEDGE JOURNALS, TAYLOR & FRANCIS LTD
PI ABINGDON
PA 2-4 PARK SQUARE, MILTON PARK, ABINGDON OX14 4RN, OXON, ENGLAND
SN 0309-877X
EI 1469-9486
J9 J FURTH HIGHER EDUC
JI J. Furth Higher Education
PD OCT 21
PY 2022
VL 46
IS 9
BP 1243
EP 1256
DI 10.1080/0309877X.2022.2061844
EA APR 2022
PG 14
WC Education & Educational Research
WE Emerging Sources Citation Index (ESCI)
SC Education & Educational Research
GA 5B2AY
UT WOS:000780828200001
OA hybrid, Green Accepted
DA 2022-11-04
ER

PT J
AU Tkacova, H
   Kralik, R
   Tvrdon, M
   Jenisova, Z
   Martin, JG
AF Tkacova, Hedviga
   Kralik, Roman
   Tvrdon, Miroslav
   Jenisova, Zita
   Martin, Jose Garcia
TI Credibility and Involvement of Social Media in Education-Recommendations
   for Mitigating the Negative Effects of the Pandemic among High School
   Students
SO INTERNATIONAL JOURNAL OF ENVIRONMENTAL RESEARCH AND PUBLIC HEALTH
LA English
DT Article
DE credibility; negative effects of the pandemic; online education; young
   generation; social media
ID QUALITY-OF-LIFE; INTERNET ADDICTION; ACADEMIC PROCRASTINATION;
   NETWORKING SITES; SELF-ESTEEM; CONSEQUENCES; ADOLESCENTS; PERFORMANCE;
   TECHNOLOGY; LONELINESS
AB In the context of considerations on the potential attenuation of the negative consequences of the COVID-19 pandemic with the use of credible social media in online education during a pandemic, the subject of our own research was the fulfillment of two goals. The main research goals were to identify, categorize, and evaluate the possibilities of using social media in online education during the pandemic from the perspective of selected teachers and students from secondary schools in Slovakia. The research methods of the first phase (qualitative) of the research involved brainstorming among nine secondary school teachers. The second research phase (quantitative) used a questionnaire, which was completed by 102 high school students from all over Slovakia. The collection of both quantitative and qualitative data was used in this research. The research results revealed the most representative opinions of teachers on the current and real possibilities of engaging credible social media in online education and the views of high school students on their desired use and involvement of social media in online education. The intersection of the two findings presents a picture of the possibilities of using credible social media in online education, which can help maintain students' interest in online education during a pandemic. Based on these findings, it can be stated that the opinions identified in the research group of teachers correspond to a large extent with the desired use of social media in education from the perspective of students. In addition, however, students would welcome more opportunities to use and engage social media in today's online education. The result of this research is an analysis of social media patterns applied to online education, which are of greater interest to students and could act as elements for reducing the negative consequences of the COVID-19 pandemic, i.e., six forms of online education and 24 educational activities that could contribute, inter alia, to mitigating the different negative effects of the pandemic among youth generation. The findings also benefit from the presentation of many specific options and recommendations for the use of social media in online education during a pandemic.
C1 [Tkacova, Hedviga] Catholic Univ Ruzomberok, Fac Arts & Letters, Dept Journalism, Ruzomberok 03401, Slovakia.
   [Kralik, Roman] RUDN Univ, Peoples Friendship Univ Russia, Dept Russian Language, Moscow 117198, Russia.
   [Tvrdon, Miroslav] Constantine Philosopher Univ Nitra, Fac Social Sci & Hlth Care, Dept Social Work & Social Sci, Nitra 94974, Slovakia.
   [Jenisova, Zita] Constantine Philosopher Univ Nitra, Fac Nat Sci & Informat, Dept Chem, Nitra 94974, Slovakia.
   [Martin, Jose Garcia] Univ Granada, Fac Polit Sci & Sociol, Dept Sociol, Granada 18001, Spain.
RP Tkacova, H (通讯作者)，Catholic Univ Ruzomberok, Fac Arts & Letters, Dept Journalism, Ruzomberok 03401, Slovakia.
EM hedwiga.tkacova@gmail.com; roman.kralik73@gmail.com; mtvrdon@ukf.sk;
   zjenisova@ukf.sk; jgarciamartin@ugr.es
RI Kralik, Roman/AAD-8311-2020
OI Kralik, Roman/0000-0002-1929-1894; Tkacova, Hedviga/0000-0003-3062-2284;
   jenisova, zita/0000-0001-8720-4337; Garcia Martin,
   Jose/0000-0001-7401-0613
FU Cultural and Educational Grant Agency (KEGA) of the Ministry of
   Education, Science, Research and Sports of the Slovak Republic based on
   the project "Implementation of e-learning in the chemistry education for
   applied ecology and environmental science" [029UKF-4/2020]
FX This work was supported by the Cultural and Educational Grant Agency
   (KEGA) of the Ministry of Education, Science, Research and Sports of the
   Slovak Republic based on the project "Implementation of e-learning in
   the chemistry education for applied ecology and environmental science",
   number 029UKF-4/2020.
CR Abdurahman A.Z.A., 2019, P REGIONAL C SCI TEC, P101, DOI [10.1007/978-981-13-0203-9_10, DOI 10.1007/978-981-13-0203-9_10]
   Abuhamdah SMA, 2021, INT J ENV RES PUB HE, V18, DOI 10.3390/ijerph182111622
   Acheaw M.O., 2015, GHANA J ED PRACT, V6, P94
   Akram H, 2021, FRONT PSYCHOL, V12, DOI 10.3389/fpsyg.2021.736522
   Al-Rahmi AM, 2021, SUSTAINABILITY-BASEL, V13, DOI 10.3390/su13147893
   Al-Samarraie H, 2018, THINK SKILLS CREAT, V27, P78, DOI 10.1016/j.tsc.2017.12.002
   AlAzzam M, 2021, J SCH NURS, V37, P241, DOI 10.1177/1059840520988548
   Alexander ES, 2007, PERS INDIV DIFFER, V42, P1301, DOI 10.1016/j.paid.2006.10.008
   Allen KA, 2014, EDUC DEV PSYCHOL, V31, P18, DOI 10.1017/edp.2014.2
   Altmann EM, 2014, J EXP PSYCHOL GEN, V143, P215, DOI 10.1037/a0030986
   [Anonymous], SUSTAINABLE DEV GOAL
   [Anonymous], 2018, ATHENS J MASS MEDIA, DOI DOI 10.30958/AJMMC.4.1.3
   Aviles M, 2012, J INT EDUC BUS, V5, P96, DOI 10.1108/18363261211281726
   Bakhov I, 2021, EDUC SCI, V11, DOI 10.3390/educsci11070364
   Banyai F, 2017, PLOS ONE, V12, DOI 10.1371/journal.pone.0169839
   Barki H, 2001, SMALL GR RES, V32, P158, DOI 10.1177/104649640103200203
   Beck BL, 2000, J SOC BEHAV PERS, V15, P3
   Blaho A., 1998, CREATIVE INFORM 1 2
   Bradshaw S., 2018, COMPUT PROPAG PROJ
   Calamaro CJ, 2009, PEDIATRICS, V123, pE1005, DOI 10.1542/peds.2008-3641
   Cambridge Dictionary, MEAN BRAINST
   Cao X, 2018, COMPUT HUM BEHAV, V85, P163, DOI 10.1016/j.chb.2018.03.023
   Catalan-Matamoros D, 2020, INT J ENV RES PUB HE, V17, DOI 10.3390/ijerph17218136
   Cergetova IT, 2021, J EDUC CULT SOC, V12, P539, DOI 10.15503/jecs2021.2.539.549
   Cha SS, 2018, HEALTH PSYCHOL OPEN, V5, DOI 10.1177/2055102918755046
   Chinaza N.K., 2020, CAN J LEARN TECHNOL, V46, pn1, DOI [10.21432/cjlt27890, DOI 10.21432/CJLT27890]
   Ciampaglia GL, 2015, SCI REP-UK, V5, DOI 10.1038/srep09452
   Corritore CL, 2003, INT J HUM-COMPUT ST, V58, P737, DOI 10.1016/S1071-5819(03)00041-7
   Courtney J, 2016, FRAMEWORK BRAINSTORM
   Dedryver CC, 2021, INT J ENV RES PUB HE, V18, DOI 10.3390/ijerph182211777
   Donath J, 2004, BT TECHNOL J, V22, P71, DOI 10.1023/B:BTTJ.0000047585.06264.cc
   Doucet A., 2020, THINKING PEDAGOGY UN
   Ellison N. B., 2013, OXFORD HDB INTERNET, DOI 10.1093/oxfordhb/9780199589074.013.0008
   Ersoy M., 2021, E INT J PEDANDRAG, V1, P87
   GALLUPE RB, 1992, ACAD MANAGE J, V35, P350, DOI 10.2307/256377
   Gavenda M., 2017, LEGACY SECRET CHURCH
   Hacek J., 2020, NOV MEDIA AKTUALNE V
   Hacek J, 2020, OT ZURNALIS, V63, P19
   Hacek J., 2021, FENOMEN 2021 PANDEMI, P175
   Harasim L., 2017, KAAPR, V2nd ed.
   Holsten H.H., DOES SOCIAL MEDIA AF
   Hong JC, 2021, PERS INDIV DIFFER, V174, DOI 10.1016/j.paid.2021.110673
   Hrabakova E.V., 2020, XLINGUAE, V13, P13, DOI [10.18355/XL.2020.13.03.02, DOI 10.18355/XL.2020.13.03.02]
   Isaksen SG, 2005, GIFTED CHILD QUART, V49, P315, DOI 10.1177/001698620504900405
   Junco R, 2011, J COMPUT ASSIST LEAR, V27, P119, DOI 10.1111/j.1365-2729.2010.00387.x
   Kaltiala-Heino R., 2014, Eurohealth, V20, P16
   Karakose T, 2022, INT J ENV RES PUB HE, V19, DOI 10.3390/ijerph19031052
   Kawachi I., 2008, SOCIAL CAPITAL HLTH
   Kobylarek A, 2021, J EDUC CULT SOC, V12, P5, DOI 10.15503/jecs2021.2.5.11
   Kondrla P., 2021, RUDN, V18, P507, DOI [10.22363/2313-1683-2021-18-3-507-519, DOI 10.22363/2313-1683-2021-18-3-507-519]
   Lichand G., 2021, IMPACTS REMOTE LEARN
   Liu ZM, 2004, INFORM PROCESS MANAG, V40, P1027, DOI 10.1016/S0306-4573(03)00064-5
   Lukman R, 2012, EDUC TECHNOL SOC, V15, P237
   Ma Z, 2020, EPIDEMIOL PSYCH SCI, V29, DOI 10.1017/S2045796020000931
   Maturkanic P, 2021, J EDUC CULT SOC, V12, P51, DOI 10.15503/jecs2021.2.51.58
   McCormack J, 2015, SOCIAL MEDIA WELLBEI
   Meier A, 2022, MOB MEDIA COMMUN, V10, P272, DOI 10.1177/20501579211029326
   Mihalikova J., 2018, TRENDS LIFESTYLE YOU
   Minarovicova K, 2018, CLIN SOC WORK HEALTH, V9, P70, DOI 10.22359/cswhi_9_2_10
   Murgas F, 2020, GEOGRAFICKY CASOPIS, V72, P261, DOI 10.31577/geogrcas.2020.72.3.13
   Nalwa K, 2003, CYBERPSYCHOL BEHAV, V6, P653, DOI 10.1089/109493103322725441
   OECD Forum, SER 2021 ADDR HIDD P
   Osborn A.F., 2016, APPL IMAGINATION PRI
   Ozdemir Y, 2014, COMPUT HUM BEHAV, V34, P284, DOI 10.1016/j.chb.2014.02.009
   Pantic I, 2012, PSYCHIAT DANUB, V24, P90
   Passamonti F, 2020, LANCET HAEMATOL, V7, pE737, DOI 10.1016/S2352-3026(20)30251-9
   PAULUS P. B., 2019, OXFORD HDB GROUP CRE
   Pavlikova M, 2019, BOGOSL VESTN, V79, P1015, DOI 10.34291/BV2019/04/Pavlikova
   Pavlikova Martina, 2019, EXISTENTIAL FEATURES
   Pennycook G, 2021, TRENDS COGN SCI, V25, P388, DOI 10.1016/j.tics.2021.02.007
   Petrovic F, 2021, LAND-BASEL, V10, DOI 10.3390/land10121337
   Petrovic F, 2021, INT J ENV RES PUB HE, V18, DOI 10.3390/ijerph18179082
   Pulido CM, 2020, INT J ENV RES PUB HE, V17, DOI 10.3390/ijerph17072430
   Qiu XY, 2017, NAT HUM BEHAV, V1, DOI 10.1038/s41562-017-0132
   Raciunaite-Pauzuoliene R, 2021, J EDUC CULT SOC, V12, P504, DOI 10.15503/jecs2021.1.504.519
   Rao ME, 2021, FRONT EDUC, V6, DOI 10.3389/feduc.2021.719539
   Roncakova T, 2021, RELIGIONS, V12, DOI 10.3390/rel12100837
   Rossiter J.R., 1994, AUST J MANAGE, V19, P61, DOI [10.1177/031289629401900104, DOI 10.1177/031289629401900104]
   Saaid S.A., 2014, FUTURE INFORM TECHNO
   Sanchez-Cantalejo C, 2021, INT J ENV RES PUB HE, V18, DOI 10.3390/ijerph18158120
   Schouwenburg H.C., 1995, SPRINGER SERIES SOCI, DOI [10.1007/978-1-4899-0227-6_4, DOI 10.1007/978-1-4899-0227-6_4]
   Schwartz S., 2021, PANDEMIC HIT VULNERA
   Sirois F, 2013, SOC PERSONAL PSYCHOL, V7, P115, DOI 10.1111/spc3.12011
   Sparks S., 2021, WHAT STUDENT AGE GRO
   Steers MLN, 2014, J SOC CLIN PSYCHOL, V33, P701, DOI 10.1521/jscp.2014.33.8.701
   Steinfield C, 2008, J APPL DEV PSYCHOL, V29, P434, DOI 10.1016/j.appdev.2008.07.002
   Swain RK, 2021, BIOL RHYTHM RES, V52, P1139, DOI 10.1080/09291016.2019.1620487
   Treskova-Schwarzbach M, 2021, BMC MED, V19, DOI 10.1186/s12916-021-02058-6
   Turel O, 2012, EUR J INFORM SYST, V21, P512, DOI 10.1057/ejis.2012.1
   UNESCO Institute for Statistics (UIS), 2019, OUT SCH CHILDR YOUTH
   Univerzitna Nemocnica L. Univerzitna Nemocnica L Pasteura Kosice [L. Pasteur University Hospital in Kosice Slovakia], 2021, MLAD ROK COVID IZ TR
   Vachova A, 2021, APPL PSYCHOL, V10, P856
   Valco M, 2020, PHILOS-INT J PHILOS, V21, P429
   Valenzuela S, 2009, J COMPUT-MEDIAT COMM, V14, P875, DOI 10.1111/j.1083-6101.2009.01474.x
   van der Schuur WA, 2015, COMPUT HUM BEHAV, V53, P204, DOI 10.1016/j.chb.2015.06.035
   Vosoughi S, 2018, SCIENCE, V359, P1146, DOI 10.1126/science.aap9559
   Wardle C., 2018, INFORM DISORDER ESSE
   Wathen CN, 2002, J AM SOC INF SCI TEC, V53, P134, DOI 10.1002/asi.10016
   Wegmann E, 2015, J BEHAV ADDICT, V4, P155, DOI 10.1556/2006.4.2015.021
   Wegner D.M., 1987, THEORIES GROUP BEHAV, P185, DOI DOI 10.1007/978-1-4612-4634-3_9
   Weng L, 2012, SCI REP-UK, V2, P1, DOI 10.1038/srep00335
   Wilson J., 10 EFFECTIVE BRAINST
   World Health Organization and Regional Office for Africa, 2021, REP AD HLTH SERV BAR
   World Health Organization Regional Office for South-East Asia, 2017, MENT HLTH STAT AD S
   World Health Organization UNICEF, 2021, HELPING ADOLESCENTS
   Zalec B, 2019, EUR J SCI THEOL, V15, P75
   Zalec B, 2019, EUR J SCI THEOL, V15, P39
   ZANAMWE N, 2013, INT J COMPUT INF SCI, V2, P8
   Zhou JY, 2020, AM J PSYCHIAT, V177, P574, DOI 10.1176/appi.ajp.2020.20030304
   Zimmerman Kanecia O, 2022, Pediatrics, V149, DOI 10.1542/peds.2021-054268D
NR 110
TC 6
Z9 6
U1 9
U2 12
PU MDPI
PI BASEL
PA ST ALBAN-ANLAGE 66, CH-4052 BASEL, SWITZERLAND
EI 1660-4601
J9 INT J ENV RES PUB HE
JI Int. J. Environ. Res. Public Health
PD MAR
PY 2022
VL 19
IS 5
AR 2767
DI 10.3390/ijerph19052767
PG 22
WC Environmental Sciences; Public, Environmental & Occupational Health
WE Science Citation Index Expanded (SCI-EXPANDED); Social Science Citation Index (SSCI)
SC Environmental Sciences & Ecology; Public, Environmental & Occupational
   Health
GA ZW9EU
UT WOS:000771508400001
PM 35270460
OA Green Published, gold
DA 2022-11-04
ER

PT J
AU Gray, NJ
   Jourdan, D
AF Gray, Nicola J.
   Jourdan, Didier
TI Co-operation and consistency: a global survey of professionals involved
   in reopening schools during the COVID-19 pandemic
SO HEALTH EDUCATION
LA English
DT Article
DE Mental health; Schools; Child and adolescent health; Education; Public
   health
ID CLOSURE; HEALTH
AB Purpose During the 2020 COVID-19 pandemic, schools closed in haste and were expected to create virtual learning opportunities for their students while they waited to see when and how they might re-open. National governments issued reopening guidance at varying speeds. The purpose of this study was to invite health and education professionals to share what was happening in their country about school reopening in terms of the features and implications of the guidance issued. Design/methodology/approach A qualitative study. Initial interviews informed a semi-structured questionnaire distributed through the global community of UNESCO Chair 'Global Health and Education' and partner organisations. Its aim was to collect, analyse and share globally relevant knowledge and practices about school reopening. Findings There were 192 useable responses from 43 countries and territories and 1 multi-country region. 20 of these, mainly in the Global North, had received reopening guidance, 23 were still waiting and 1 had not closed its schools. Guidance prioritised public health measures like social distancing, with less emphasis on education impacts. Success came from partnerships between schools, families and local authorities, consistent guidance and enough time and resources for implementation. Fear of infection led to significant absenteeism among students and staff. Respondents waiting for guidance, mainly in the Global South, shared similar concerns and expectations. Originality/value Describing first-hand practices and perspectives of health and education professionals from diverse countries and territories about reopening schools.
C1 [Gray, Nicola J.; Jourdan, Didier] Univ Clermont Auvergne, UNESCO Chair, Clermont Ferrand, France.
   [Gray, Nicola J.; Jourdan, Didier] Univ Clermont Auvergne, WHO Collaborating Ctr Global Hlth & Educ, Clermont Ferrand, France.
   [Gray, Nicola J.] Univ Huddersfield, Dept Pharm, Huddersfield, W Yorkshire, England.
RP Gray, NJ (通讯作者)，Univ Clermont Auvergne, UNESCO Chair, Clermont Ferrand, France.; Gray, NJ (通讯作者)，Univ Clermont Auvergne, WHO Collaborating Ctr Global Hlth & Educ, Clermont Ferrand, France.; Gray, NJ (通讯作者)，Univ Huddersfield, Dept Pharm, Huddersfield, W Yorkshire, England.
EM nicola.gray@unescochair-ghe.org
FU MGEN (Mutuelle Generale de l'Education Nationale, France); Groupe VYV
   (France); Universite Clermont-Auvergne (Chamalieres, France)
FX NJG and DJ are associated with the UNESCO Chair "Global Health and
   Education" and WHO Collaborating Centre for Research in Education and
   Health. UNESCO Chair "Global Health and Education" and WHO Collaborating
   Centre for Research in Education and Health are supported by the
   non-profit organisations MGEN (Mutuelle Generale de l'Education
   Nationale, France) and Groupe VYV (France). Universite Clermont-Auvergne
   (Chamalieres, France) provides in-kind contributions to support the
   UNESCO Chair secretariat.
CR Allen R., 2020, 2015 CEPEO
   Asbury K., 2020, LAZY LAZY TEACHERS T, DOI [10.31234/osf.io/65k8q, DOI 10.31234/OSF.IO/65K8Q]
   Brophy, 2020, MEDRXIV, DOI [10.1101/2020.11.06.20227108v1, DOI 10.1101/2020.11.06.20227108V1]
   Cauchemez S, 2009, LANCET INFECT DIS, V9, P473, DOI 10.1016/S1473-3099(09)70176-8
   Centers for Disease Control and Prevention, 2020, SCH DECISION TREE
   Creswell JW., 2015, CONCISE INTRO MIXED
   Dayal HC, 2020, AUST J EARLY CHILD, V45, P336, DOI 10.1177/1836939120966085
   Education International, 2020, FORWARD SCH
   Giannini S., 2020, REOPENING SCH
   Giovannella C, 2020, INTERACT DES ARCHIT, P264
   Gonzalez A, 2020, J PROF CAP COMMUNITY, V5, P265, DOI 10.1108/JPCC-06-2020-0043
   Gray, 2020, COMMUNICATION   0505
   Haeck C, 2020, CAN PUBLIC POL, V46, pS82, DOI 10.3138/cpp.2020-055
   Hsieh HF, 2005, QUAL HEALTH RES, V15, P1277, DOI 10.1177/1049732305276687
   JOURDAN D, 2011, HLTH ED SCH CHALLENG
   Jourdan D, 2021, LANCET CHILD ADOLESC, V5, P295, DOI 10.1016/S2352-4642(20)30316-3
   Kim L.E., 2020, WE NEED CLEAR DIRECT, DOI 10.31234/osf.io/m8scj
   Kirchofer G, 2007, J SCHOOL HEALTH, V77, P607, DOI 10.1111/j.1746-1561.2007.00240.x
   Kuhfeld M., 2020, COVID 19 SLIDE WHAT
   Lineberry MJ, 2015, J SCH NURS, V31, P22, DOI 10.1177/1059840514540940
   Marmot M., 2010, MARMOT REV FAIR SOC
   McDonald CC, 2020, J SCH NURS, V36, P239, DOI 10.1177/1059840520937853
   Minist?re de l'Education Nationale de la Jeunesse et des Sports, 2020, ACCUEIL TOUS L VES C
   Nordin LL, 2019, CRIT PUBLIC HEALTH, V29, P325, DOI 10.1080/09581596.2018.1449944
   Patton GC, 2016, LANCET, V387, P2423, DOI 10.1016/S0140-6736(16)00579-1
   Paul E, 2020, BMJ GLOB HEALTH, V5, DOI 10.1136/bmjgh-2020-002622
   Roman T., 2020, J TECHNOLOGY TEACHER, V28, P473
   Tam PC, 2020, RIDE-J APPL THEATRE, V25, P631, DOI 10.1080/13569783.2020.1816816
   Tessier N, 2021, GLOB HEALTH PROMOT, V28, P96, DOI 10.1177/1757975921996133
   Thomas G.A., 2007, NATL CTR DISASTER PR, DOI [10.7916/D87P96PZ, DOI 10.7916/D87P96PZ]
   UNESCO, 2021, ED DISRUPTION RECOVE
   United Nations International Children Emergency Fund, 2020, FRAM REOP SCH
   Victoria Government Australia, 2020, CORON RESTR VICT
   Viner RM, 2021, ARCH DIS CHILD, V106, P111, DOI 10.1136/archdischild-2020-319963
   Viner RM, 2020, LANCET CHILD ADOLESC, V4, P397, DOI 10.1016/S2352-4642(20)30095-X
NR 35
TC 0
Z9 0
U1 1
U2 4
PU EMERALD GROUP PUBLISHING LTD
PI BINGLEY
PA HOWARD HOUSE, WAGON LANE, BINGLEY BD16 1WA, W YORKSHIRE, ENGLAND
SN 0965-4283
EI 1758-714X
J9 HEALTH EDUC
JI Health Educ.
PD MAR 1
PY 2022
VL 122
IS 1
SI SI
BP 103
EP 120
DI 10.1108/HE-07-2020-0054
EA JUN 2021
PG 18
WC Public, Environmental & Occupational Health
WE Emerging Sources Citation Index (ESCI)
SC Public, Environmental & Occupational Health
GA ZP1GQ
UT WOS:000661475800001
OA Green Submitted, Bronze
DA 2022-11-04
ER

PT J
AU Runacres, A
   Mackintosh, KA
   Knight, RL
   Sheeran, L
   Thatcher, R
   Shelley, J
   McNarry, MA
AF Runacres, Adam
   Mackintosh, Kelly A.
   Knight, Rachel L.
   Sheeran, Liba
   Thatcher, Rhys
   Shelley, James
   McNarry, Melitta A.
TI Impact of the COVID-19 Pandemic on Sedentary Time and Behaviour in
   Children and Adults: A Systematic Review and Meta-Analysis
SO INTERNATIONAL JOURNAL OF ENVIRONMENTAL RESEARCH AND PUBLIC HEALTH
LA English
DT Review
DE mental health; gender; screen time; older adults; country; lockdown
ID LIFE-STYLE BEHAVIORS; PHYSICAL-ACTIVITY; HEALTH; ASSOCIATIONS;
   ADOLESCENTS; RISK; DEPRESSION; QUARANTINE; MORTALITY; LOCKDOWN
AB The aim of this meta-analysis was to quantify the change in sedentary time during the COVID-19 pandemic and its effect on health outcomes in the general population. One thousand six hundred and one articles published after 2019 were retrieved from five databases, of which 64 and 40 were included in the systematic review and meta-analysis, respectively. Studies were grouped according to population: children (< 18 years), adults (18-64 years) and older adults (> 65 years). Average sedentary time was calculated, with sub-analyses performed by country, behaviour type and health outcomes. Children were most affected, increasing their sedentary time by 159.5 & PLUSMN; 142.6 min day(-1), followed by adults (+126.9 & PLUSMN; 42.2 min day(-1)) and older adults (+46.9 & PLUSMN; 22.0 min day(-1)). There were no sex differences in any age group. Screen time was the only consistently measured behaviour and accounted for 46.8% and 57.2% of total sedentary time in children and adults, respectively. Increases in sedentary time were negatively correlated with global mental health, depression, anxiety and quality of life, irrespective of age. Whilst lockdown negatively affected all age groups, children were more negatively affected than adults or older adults, highlighting this population as a key intervention target. As lockdowns ease worldwide, strategies should be employed to reduce time spent sedentary. Trial registration: PROSPERO (CRD42020208909).
C1 [Runacres, Adam; Mackintosh, Kelly A.; Knight, Rachel L.; Shelley, James; McNarry, Melitta A.] Swansea Univ, Appl Sports Technol Exercise & Med A STEM Res Ctr, Swansea SA1 8EN, W Glam, Wales.
   [Sheeran, Liba] Cardiff Univ, Coll Biomed & Life Sci, Sch Healthcare Sci, Cardiff CF24 0AB, Wales.
   [Sheeran, Liba] Cardiff Univ, Biomech & Bioengn Res Ctr Versus Arthrit, Cardiff CF24 0AB, Wales.
   [Thatcher, Rhys] Aberystwyth Univ, Inst Biol Environm & Rural Sci, Ceredigion SY23 3FL, Wales.
RP McNarry, MA (通讯作者)，Swansea Univ, Appl Sports Technol Exercise & Med A STEM Res Ctr, Swansea SA1 8EN, W Glam, Wales.
EM 918800@Swansea.ac.uk; k.mackintosh@swansea.ac.uk; 974302@Swansea.ac.uk;
   sheeranl@cardiff.ac.uk; ryt@aber.ac.uk; james.shelley@swansea.ac.uk;
   m.mcnarry@swansea.ac.uk
RI McNarry, Melitta/G-9032-2016; Sheeran, Liba/L-1828-2018
OI McNarry, Melitta/0000-0003-0813-7477; Knight,
   Rachel/0000-0002-9181-2615; Mackintosh, Kelly/0000-0003-0355-6357;
   Sheeran, Liba/0000-0002-1502-764X; Shelley, James/0000-0003-4351-0361;
   Runacres, Adam/0000-0002-8251-2805
FU Sport Wales
FX Funding was received from Sport Wales which enabled the appointment of
   the research assistant (first author) who conducted this review.
CR Abbott RA, 2013, OBESITY, V21, pE131, DOI 10.1002/oby.20127
   Akpinar A, 2017, URBAN FOR URBAN GREE, V25, P66, DOI 10.1016/j.ufug.2017.05.006
   Alomari MA, 2020, RISK MANAG HEALTHC P, V13, P1757, DOI 10.2147/RMHP.S268320
   Arigo D, 2020, PSYCHOL SPORT EXERC, V47, DOI 10.1016/j.psychsport.2019.04.018
   Asiamah N, 2021, COMMUNITY MENT HLT J, V57, P79, DOI 10.1007/s10597-020-00722-4
   Balish SM, 2016, CROSS-CULT RES, V50, P395, DOI 10.1177/1069397116665815
   Barkley Jacob E, 2020, Int J Exerc Sci, V13, P1326
   Bivia-Roig G, 2020, INT J ENV RES PUB HE, V17, DOI 10.3390/ijerph17165933
   Browne RAV, 2020, EXP GERONTOL, V142, DOI 10.1016/j.exger.2020.111121
   Burki T, 2020, LANCET INFECT DIS, V20, P1240, DOI 10.1016/S1473-3099(20)30800-8
   Caputo EL, 2020, J PHYS ACT HEALTH, V17, P1275, DOI 10.1123/jpah.2020-0406
   de Sa CDC, 2021, REV PAUL PEDIATR, V39, DOI 10.1590/1984-0462/2021/39/2020159
   Carroll N, 2020, NUTRIENTS, V12, DOI 10.3390/nu12082352
   Carson V, 2019, PLOS ONE, V14, DOI 10.1371/journal.pone.0220009
   Carson V, 2016, APPL PHYSIOL NUTR ME, V41, pS294, DOI 10.1139/apnm-2016-0026
   Castaneda-Babarro A, 2020, INT J ENV RES PUB HE, V17, DOI 10.3390/ijerph17186878
   Centers for Disease Control and Prevention,, 2020, COR DIS 2019 COVID 1
   Chawla B, 2020, J FAM MED PRIM CARE, V9, P5261, DOI 10.4103/jfmpc.jfmpc_715_20
   Ismail LC, 2021, BRIT J NUTR, V126, P757, DOI 10.1017/S0007114520004547
   Ismail LC, 2020, NUTRIENTS, V12, DOI 10.3390/nu12113314
   Cheval B, 2021, J SPORT SCI, V39, P699, DOI 10.1080/02640414.2020.1841396
   Colivicchi F, 2020, J CARD FAIL, V26, P464, DOI 10.1016/j.cardfail.2020.05.007
   Colley RC, 2013, BMC PUBLIC HEALTH, V13, DOI [10.1186/1471-2458-13-554, 10.1186/1471-2458-13-200]
   Copeland JL, 2009, J AGING PHYS ACTIV, V17, P17, DOI 10.1123/japa.17.1.17
   Dempsey PC, 2020, INT J BEHAV NUTR PHY, V17, DOI 10.1186/s12966-020-01044-0
   Diaz KM, 2017, ANN INTERN MED, V167, P465, DOI 10.7326/M17-0212
   Dunford D., CORONAVIRUS WORLD LO
   Dunton GF, 2020, BMC PUBLIC HEALTH, V20, DOI 10.1186/s12889-020-09429-3
   Dutta K, 2022, BIOL RHYTHM RES, V53, P628, DOI 10.1080/09291016.2020.1825284
   Egan CA, 2019, AM J HEALTH EDUC, V50, P283, DOI 10.1080/19325037.2019.1642814
   Ekelund U, 2016, LANCET, V388, P1302, DOI 10.1016/S0140-6736(16)30370-1
   Ekelund U, 2012, JAMA-J AM MED ASSOC, V307, P704, DOI 10.1001/jama.2012.156
   Eyimaya AO, 2021, J PEDIATR NURS, V56, P24, DOI 10.1016/j.pedn.2020.10.002
   Francisco R, 2020, FRONT PSYCHIATRY, V11, DOI 10.3389/fpsyt.2020.570164
   Galle F, 2020, INT J ENV RES PUB HE, V17, DOI 10.3390/ijerph17176171
   Garcia JM, 2021, DISABIL HEALTH J, V14, DOI 10.1016/j.dhjo.2020.101021
   Gornicka M, 2020, NUTRIENTS, V12, DOI 10.3390/nu12082324
   Gradidge PJL, 2020, SAGE OPEN MED CASE R, V8, DOI 10.1177/2050313X20972508
   Gray C, 2015, INT J ENV RES PUB HE, V12, P6455, DOI 10.3390/ijerph120606455
   Hallal PC, 2012, LANCET, V380, P247, DOI 10.1016/S0140-6736(12)60646-1
   Hamer M, 2014, BMJ OPEN, V4, DOI 10.1136/bmjopen-2013-004580
   Hidding LM, 2018, SPORTS MED, V48, P2797, DOI 10.1007/s40279-018-0987-0
   Higgins J., HDB SYSTEMATIC REV I
   Husain W, 2020, ENVIRON HEALTH PREV, V25, DOI 10.1186/s12199-020-00901-5
   Janssen I, 2020, APPL PHYSIOL NUTR ME, V45, pS248, DOI 10.1139/apnm-2020-0160
   Janssen X, 2020, INT J ENV RES PUB HE, V17, DOI 10.3390/ijerph17249362
   Kallio J, 2020, SCAND J MED SCI SPOR, V30, P1265, DOI 10.1111/sms.13668
   Kang SF, 2021, J EPIDEMIOL GLOB HEA, V11, P26, DOI 10.2991/jegh.k.200908.001
   Yilmaz SK, 2021, PUBLIC HEALTH NUTR, V24, P942, DOI 10.1017/S136898002000498X
   Ku PW, 2018, BMC MED, V16, DOI 10.1186/s12916-018-1062-2
   Leatherdale ST, 2011, CHRON DIS INJ CAN, V31, P141
   Leitzmann M. F., 2018, SEDENTARY BEHAV EPID
   Lopez-Bueno R, 2020, FRONT PEDIATR, V8, DOI 10.3389/fped.2020.00573
   Lopez-Bueno R, 2020, FRONT PSYCHOL, V11, DOI 10.3389/fpsyg.2020.01426
   Love R, 2019, BMJ OPEN, V9, DOI 10.1136/bmjopen-2018-027627
   Lu CP, 2020, PSYCHOL RES BEHAV MA, V13, P1223, DOI 10.2147/PRBM.S284103
   Lubans DR, 2011, OBES REV, V12, P781, DOI 10.1111/j.1467-789X.2011.00896.x
   Luciano F, 2021, EUR J SPORT SCI, V21, P1459, DOI 10.1080/17461391.2020.1842910
   Malta DC, 2020, EPIDEMIOL SERV SAUDE, V29, DOI [10.1590/s1679-49742020000400026, 10.1590/S1679-49742020000400026]
   Mattioli AV, 2020, NUTR METAB CARDIOVAS, V30, P1409, DOI 10.1016/j.numecd.2020.05.020
   McCormack GR, 2020, PREV MED REP, V20, DOI 10.1016/j.pmedr.2020.101275
   McDowell CP, 2020, FRONT PUBLIC HEALTH, V8, DOI 10.3389/fpubh.2020.597619
   Medrano M, 2021, PEDIATR OBES, V16, DOI 10.1111/ijpo.12731
   Meyer J, 2020, PREV MED REP, V20, DOI 10.1016/j.pmedr.2020.101256
   Meyer J, 2020, INT J ENV RES PUB HE, V17, DOI 10.3390/ijerph17186469
   Mitra R, 2020, HEALTH PLACE, V65, DOI 10.1016/j.healthplace.2020.102418
   Moher D, 2016, REV ESP NUTR HUM DIE, V20, P148, DOI 10.14306/renhyd.20.2.223
   Mon-Lopez D, 2020, INT J ENV RES PUB HE, V17, DOI 10.3390/ijerph17207406
   Moore SA, 2020, INT J BEHAV NUTR PHY, V17, DOI 10.1186/s12966-020-00987-8
   Munasinghe S, 2020, J ADOLESCENT HEALTH, V67, P653, DOI 10.1016/j.jadohealth.2020.08.008
   Ottevaere C, 2011, J SCI MED SPORT, V14, P317, DOI 10.1016/j.jsams.2011.02.008
   Owen N, 2010, EXERC SPORT SCI REV, V38, P105, DOI 10.1097/JES.0b013e3181e373a2
   Palladino F, 2020, NEUROL SCI, V41, P3475, DOI 10.1007/s10072-020-04824-5
   Pietrobelli A, 2020, OBESITY, V28, P1382, DOI 10.1002/oby.22861
   Poitras VJ, 2017, BMC PUBLIC HEALTH, V17, DOI 10.1186/s12889-017-4849-8
   Prince SA, 2020, BMC PUBLIC HEALTH, V20, DOI 10.1186/s12889-020-09234-y
   Qi ML, 2020, INT J ENV RES PUB HE, V17, DOI 10.3390/ijerph17186494
   Qin F, 2020, INT J ENV RES PUB HE, V17, DOI 10.3390/ijerph17145170
   Rahman ME, 2020, HELIYON, V6, DOI 10.1016/j.heliyon.2020.e05392
   Reyes-Olavarria D, 2020, INT J ENV RES PUB HE, V17, DOI 10.3390/ijerph17155431
   Rezende DAN, 2021, OBES SURG, V31, P1372, DOI 10.1007/s11695-020-05044-8
   Richardson DL, 2021, J SPORT SCI, V39, P887, DOI 10.1080/02640414.2020.1850984
   Rideout V.J., GENERATION M2 MEDIA
   Rodriguez-Larrad A, 2021, INT J ENV RES PUB HE, V18, DOI 10.3390/ijerph18020369
   Rolland B, 2020, JMIR PUBLIC HLTH SUR, V6, P435, DOI 10.2196/19630
   Romero-Blanco C, 2020, INT J ENV RES PUB HE, V17, DOI 10.3390/ijerph17186567
   Sanudo B, 2020, SUSTAINABILITY-BASEL, V12, DOI 10.3390/su12155890
   Saunders TJ, 2014, CAN J DIABETES, V38, P53, DOI 10.1016/j.jcjd.2013.08.266
   Saunders TJ, 2013, PLOS ONE, V8, DOI 10.1371/journal.pone.0079143
   Savage MJ, 2020, MENT HEALTH PHYS ACT, V19, DOI 10.1016/j.mhpa.2020.100357
   Schmid D, 2015, PLOS ONE, V10, DOI 10.1371/journal.pone.0119591
   Schmidt SCE, 2020, SCI REP-UK, V10, DOI 10.1038/s41598-020-78438-4
   Sciberras E, 2022, J ATTEN DISORD, V26, P549, DOI 10.1177/1087054720978549
   Shamseer L, 2015, BMJ-BRIT MED J, V349, DOI 10.1136/bmj.g7647
   Steene-Johannessen J, 2020, INT J BEHAV NUTR PHY, V17, DOI 10.1186/s12966-020-00930-x
   Stephan YL, 2021, SOC PSYCHOL PERS SCI, V12, P1103, DOI 10.1177/1948550620962945
   Stieger S, 2021, J HAPPINESS STUD, V22, P2703, DOI 10.1007/s10902-020-00337-2
   Tremblay MS, 2011, APPL PHYSIOL NUTR ME, V36, P59, DOI [10.1139/H11-012, 10.1139/H11-013]
   Ugbolue UC, 2020, J CLIN MED, V9, DOI 10.3390/jcm9103352
   Vaisto J, 2019, SCAND J MED SCI SPOR, V29, P113, DOI 10.1111/sms.13315
   Wang XQ, 2020, INT J ENV RES PUB HE, V17, DOI 10.3390/ijerph17155575
   Werneck AO, 2021, J PSYCHOSOM RES, V140, DOI 10.1016/j.jpsychores.2020.110292
   Werneck AO, 2021, TRANSL BEHAV MED, V11, P323, DOI 10.1093/tbm/ibaa095
   Werneck AO, 2020, CIENC SAUDE COLETIVA, V25, P4151, DOI 10.1590/1413-812320202510.2.27862020
   WHO, 2020, WHO GUID PHYS ACT SE, DOI DOI 10.4324/9780203795002
   Wilmot EG, 2012, DIABETOLOGIA, V55, P2895, DOI 10.1007/s00125-012-2677-z
   Yang SJ, 2020, CLIN OBES, V10, DOI 10.1111/cob.12416
   Zajacova A, 2020, CAN J PUBLIC HEALTH, V111, P953, DOI 10.17269/s41997-020-00434-y
   Zhang ZH, 2020, PUBLIC HEALTH, V186, P71, DOI 10.1016/j.puhe.2020.07.001
   Zheng C, 2020, INT J ENV RES PUB HE, V17, DOI 10.3390/ijerph17176035
   Zinner C, 2020, FRONT SPORTS ACT LIV, V2, DOI 10.3389/fspor.2020.579830
NR 111
TC 23
Z9 23
U1 5
U2 10
PU MDPI
PI BASEL
PA ST ALBAN-ANLAGE 66, CH-4052 BASEL, SWITZERLAND
EI 1660-4601
J9 INT J ENV RES PUB HE
JI Int. J. Environ. Res. Public Health
PD NOV
PY 2021
VL 18
IS 21
AR 11286
DI 10.3390/ijerph182111286
PG 26
WC Environmental Sciences; Public, Environmental & Occupational Health
WE Science Citation Index Expanded (SCI-EXPANDED); Social Science Citation Index (SSCI)
SC Environmental Sciences & Ecology; Public, Environmental & Occupational
   Health
GA XE1VS
UT WOS:000723184000001
PM 34769800
OA Green Published, Green Accepted, gold
DA 2022-11-04
ER

PT J
AU Morgan, B
   Simmons, L
AF Morgan, Blaire
   Simmons, Laura
TI A 'PERMA' Response to the Pandemic: An Online Positive Education
   Programme to Promote Wellbeing in University Students
SO FRONTIERS IN EDUCATION
LA English
DT Article
DE wellbeing; mental health; higher education; positive education; PERMA
ID MENTAL-HEALTH; PSYCHOLOGY INTERVENTIONS; EARLY ADOLESCENTS; DEPRESSION;
   STRENGTHS; HAPPINESS; BEHAVIOR; METAANALYSIS; TECHNOLOGY; ENGAGEMENT
AB Pre-existing issues regarding the wellbeing and mental health of university students have subsequently been compounded by the global COVID-19 pandemic. Research signals that anxiety and depression symptomology has increased in university students' following the COVID-19 outbreak, and mental wellbeing has declined. In response to concerns around mental health of students in Higher Education (HE), and to support the transition to remote working during the pandemic, we designed and implemented an 8-week wellbeing program based on positive education frameworks and practices. The online program was delivered in a West Midlands-based university in the United Kingdom, to undergraduate and postgraduate psychology students. The weekly sessions [ran through a virtual learning environment (VLE)] aimed to 1) provide students with a community and an opportunity to feel connected with other students, 2) introduce students to key concepts of wellbeing, and 3) equip students with knowledge and resources that would help sustain/improve their wellbeing. In this paper we outline how positive education, and specifically the "PERMA" wellbeing framework, has inspired the development of this wellbeing program (including the accompanying VLE webpages and sources of support) and future plans for evaluation. We further describe the content and delivery of this program alongside practical implications, lessons learned and important constraints. We situate this discussion alongside consideration of ongoing wellbeing support requirements following the pandemic and issues regarding wider integration of PERMA approaches in university contexts.
C1 [Morgan, Blaire; Simmons, Laura] Univ Worcester, Sch Psychol, Worcester, England.
RP Morgan, B (通讯作者)，Univ Worcester, Sch Psychol, Worcester, England.
EM b.morgan@worc.ac.uk
OI Morgan, Blaire/0000-0002-6294-0511
CR Andrews B, 2004, BRIT J PSYCHOL, V95, P509, DOI 10.1348/0007126042369802
   Anwar K., 2020, J PEDAGOGICAL SOCIOL, V1, P45, DOI [DOI 10.33902/JPSP.2020261309, 10.33902/JPSP.2020261309]
   Au W.C.C., 2018, HIGHER ED STUDIES, V8, P8, DOI [10.5539/hes.v8n4p9, DOI 10.5539/HES.V8N4P9]
   Auerbach RP, 2018, J ABNORM PSYCHOL, V127, P623, DOI 10.1037/abn0000362
   Barrable A, 2018, INT J MENT HEALTH SY, V12, DOI 10.1186/s13033-018-0233-z
   Bewick B, 2010, STUD HIGH EDUC, V35, P633, DOI 10.1080/03075070903216643
   Bolier L, 2013, BMC PUBLIC HEALTH, V13, DOI 10.1186/1471-2458-13-119
   Bond M, 2020, INT J EDUC TECHNOL H, V17, DOI 10.1186/s41239-019-0176-8
   Boniwell I., 2012, POSITIVE PSYCHOL NUT
   Broderick PC, 2009, ADV SCH MENT HEALTH, V2, P35, DOI 10.1080/1754730X.2009.9715696
   Brown J, 2011, PASTOR CARE EDUC, V29, P117, DOI 10.1080/02643944.2011.573491
   Burns D, 2020, FRONT EDUC, V5, DOI 10.3389/feduc.2020.582882
   Butler J., 2016, INT J WELL BEING, V6, P1, DOI [10.5502/ijw.v6i3.526, DOI 10.5502/IJW.V6I3.526]
   Calma A, 2020, INT J EDUC MANAG, V34, P1221, DOI 10.1108/IJEM-03-2019-0093
   Chin T-C., 2014, EVALUATION POSITIVE, P14
   Coffey JK, 2016, J HAPPINESS STUD, V17, P187, DOI 10.1007/s10902-014-9590-8
   Connell J, 2007, BRIT J GUID COUNS, V35, P41, DOI 10.1080/03069880601106781
   Dandridge, 2018, MENTAL HLTH WELLBEIN
   Dawson DL, 2020, J CONTEXT BEHAV SCI, V17, P126, DOI 10.1016/j.jcbs.2020.07.010
   DFES, 2005, EXC ENJ SOC EM ASP L
   Dickinson I., 2019, WONKE BLOG
   Donaldson SI, 2015, J POSIT PSYCHOL, V10, P185, DOI 10.1080/17439760.2014.943801
   Dooris M., 2010, HLTH PROMOTION SETTI, DOI DOI 10.4135/9781446288962.N12
   Durlak JA, 2011, CHILD DEV, V82, P405, DOI 10.1111/j.1467-8624.2010.01564.x
   Eisenberg D, 2009, BE J ECON ANAL POLI, V9, DOI 10.2202/1935-1682.2191
   Forgeard M.J., 2011, INT J WELLBEING, V1, DOI [DOI 10.5502/IJW.V1I1.15, 10.5502/ijw.v1i1.15]
   FREDRICKSON BL, 2001, AM PSYCHOL, V56, P218, DOI DOI 10.1037/0003-066X.56.3.218
   Froh JJ, 2008, J SCHOOL PSYCHOL, V46, P213, DOI 10.1016/j.jsp.2007.03.005
   Goodman F.R., 2018, J POSIT PSYCHOL, V13, P321, DOI DOI 10.1080/17439760.2017.1388434
   Grant A., 2006, PERSONAL TUTORING HI, P11
   Gray A., 2020, TEACH J CHRIST ED, V14, P26, DOI [10.55254/1835-1492.1453, DOI 10.55254/1835-1492.1453]
   Griffiths KM, 2007, AUST J RURAL HEALTH, V15, P81, DOI 10.1111/j.1440-1584.2007.00859.x
   Groarke JM, 2020, PLOS ONE, V15, DOI 10.1371/journal.pone.0239698
   Gulliver A, 2010, BMC PSYCHIATRY, V10, DOI 10.1186/1471-244X-10-113
   Hagenauer G, 2014, OXFORD REV EDUC, V40, P370, DOI 10.1080/03054985.2014.921613
   Hager N., 2020, LONELINESS DEPRESSIO, DOI [10.21203/rs.3.rs-101533/v1, DOI 10.21203/RS.3.RS-101533/V1]
   Harrer M, 2019, INT J METH PSYCH RES, V28, DOI 10.1002/mpr.1759
   Hendriks T, 2020, J HAPPINESS STUD, V21, P357, DOI 10.1007/s10902-019-00082-1
   Hoare E., 2017, INT J WELLBEING, V7, P56, DOI [10.5502/ijw.v7i3.645, DOI 10.5502/IJW.V7I3.645]
   Houghton A.M., 2017, EMBEDDING MENTAL WEL
   House of Commons, 2020, HIGH ED FUND ENGL
   Huber J, 2018, J CANCER SURVIV, V12, P1, DOI 10.1007/s11764-017-0633-0
   Hugo M, 2015, EMERG MED LOS ANG, V5, P285, DOI DOI 10.4172/2165-7548.1000285
   Huppert FA, 2013, SOC INDIC RES, V110, P837, DOI 10.1007/s11205-011-9966-7
   Ishii T, 2018, ASIAN J PSYCHIATR, V32, P67, DOI 10.1016/j.ajp.2017.11.017
   Jorm AF, 2006, PSYCHOL MED, V36, P3, DOI 10.1017/S0033291705005659
   Kelland K., 2020, UN WARNS GLOBAL MENT
   Kern ML, 2015, J POSIT PSYCHOL, V10, P262, DOI 10.1080/17439760.2014.936962
   Kerr D., 1999, SCH FIELD, V10, P5, DOI DOI 10.1080/03057640802063106
   Koydemir S, 2016, BRIT J GUID COUNS, V44, P434, DOI 10.1080/03069885.2015.1110562
   Kristjansson K, 2012, EDUC PSYCHOL-US, V47, P86, DOI 10.1080/00461520.2011.610678
   Lai MK, 2018, FRONT PSYCHOL, V9, DOI 10.3389/fpsyg.2018.01090
   Lamb M., 2017, CULTIVATING VIRTUE U, DOI [10.1037/t59814-000, DOI 10.1037/T59814-000]
   Lipson SK, 2018, J MENT HEALTH, V27, P205, DOI 10.1080/09638237.2017.1417567
   Mckenzie, 2016, INT J WELLBEING, V6, P150, DOI [10.5502/ijw.v6i3.443, DOI 10.5502/IJW.V6I3.443]
   Meo SA, 2020, PAK J MED SCI, V36, pS43, DOI 10.12669/pjms.36.COVID19-S4.2809
   Michail S, 2011, IMPROV SCH, V14, P156, DOI 10.1177/1365480211407764
   Myers ND, 2017, PREV SCI, V18, P984, DOI 10.1007/s11121-017-0779-z
   Norrish JM., 2013, INT J WELLBEING, V3, P147, DOI [10.5502/ijw.v3i2.2, DOI 10.5502/IJW.V3I2.2]
   O'Connor RC, 2021, BRIT J PSYCHIAT, V218, P326, DOI 10.1192/bjp.2020.212
   Oades LG, 2011, J POSIT PSYCHOL, V6, P432, DOI 10.1080/17439760.2011.634828
   Odriozola-Gonzalez P, 2020, PSYCHIAT RES, V290, DOI 10.1016/j.psychres.2020.113108
   ONS, 2020, SOC EUR
   Papadatou-Pastou M, 2019, INT J MENT HEALTH SY, V13, DOI 10.1186/s13033-019-0308-5
   Park N, 2004, J SOC CLIN PSYCHOL, V23, P603, DOI 10.1521/jscp.23.5.603.50748
   Peterson C., 2007, J POSIT PSYCHOL, V2, P149, DOI [DOI 10.1080/17439760701228938, 10.1080/17439760701228938]
   Roberts R, 1999, J AM COLL HEALTH, V48, P103, DOI 10.1080/07448489909595681
   Royal College of Psychiatrists, 2011, MENT HLTH STUD HIGH
   Rusk RD, 2018, J POSIT PSYCHOL, V13, P406, DOI 10.1080/17439760.2017.1291853
   Rusk RD, 2013, J POSIT PSYCHOL, V8, P207, DOI 10.1080/17439760.2013.777766
   Ryan ML, 2010, ADV MENT HEALTH, V9, P73, DOI 10.5172/jamh.9.1.73
   Ryan RM, 2001, ANNU REV PSYCHOL, V52, P141, DOI 10.1146/annurev.psych.52.1.141
   RYFF CD, 1989, J PERS SOC PSYCHOL, V57, P1069, DOI 10.1037/0022-3514.57.6.1069
   Savage M., 2020, BBC
   Savage MJ, 2020, MENT HEALTH PHYS ACT, V19, DOI 10.1016/j.mhpa.2020.100357
   Schneiderman N, 2005, ANNU REV CLIN PSYCHO, V1, P607, DOI 10.1146/annurev.clinpsy.1.102803.144141
   Schreiber B, 2011, J PSYCHOL AFR, V21, P635, DOI 10.1080/14330237.2011.10820512
   Seligman M.E.P., 2011, FLOURISH VISIONARY N
   Seligman MEP, 2009, OXFORD REV EDUC, V35, P293, DOI 10.1080/03054980902934563
   Seligman MEP, 2005, AM PSYCHOL, V60, P410, DOI 10.1037/0003-066X.60.5.410
   Shankland R, 2017, EDUC PSYCHOL REV, V29, P363, DOI 10.1007/s10648-016-9357-3
   Sheldon K. M., 2000, AK 1 C REV AK 2 M
   Shoshani A, 2016, J SCHOOL PSYCHOL, V57, P73, DOI 10.1016/j.jsp.2016.05.003
   Sin NL, 2009, J CLIN PSYCHOL, V65, P467, DOI 10.1002/jclp.20593
   Stewart-Brown S, 2000, J PUBLIC HEALTH MED, V22, P492, DOI 10.1093/pubmed/22.4.492
   Taylor CB, 2016, J CONSULT CLIN PSYCH, V84, P402, DOI 10.1037/ccp0000077
   Uliaszek AA, 2016, BEHAV RES THER, V77, P78, DOI 10.1016/j.brat.2015.12.003
   Universities UK, 2015, LOND MWBHE U UK STAN
   Van Bragt CAC, 2011, J VOCAT EDUC TRAIN, V63, P217, DOI 10.1080/13636820.2011.567463
   Vitterso J., 2016, INT HANDB QUALITY, P307, DOI DOI 10.1007/978-3-319-42445-3_20
   Waters L., 2019, INT J APPL POSITIVE, V4, P1, DOI [10.1007/s41042-019-00017-4, DOI 10.1007/S41042-019-00017-4]
   Waters L, 2011, EDUC DEV PSYCHOL, V28, P75, DOI 10.1375/aedp.28.2.75
   Watkins PC, 2004, CURR PSYCHOL, V23, P52, DOI 10.1007/s12144-004-1008-z
   Watkins PC, 2015, J POSIT PSYCHOL, V10, P91, DOI 10.1080/17439760.2014.927909
   Watkins Y., 2019, MENTAL WELLBEING LET
   Williams P, 2015, PSYCHOL WELL-BEING, V5, DOI 10.1186/s13612-015-0032-0
   Zhai YS, 2020, PSYCHIAT RES, V288, DOI 10.1016/j.psychres.2020.113003
NR 97
TC 6
Z9 6
U1 11
U2 24
PU FRONTIERS MEDIA SA
PI LAUSANNE
PA AVENUE DU TRIBUNAL FEDERAL 34, LAUSANNE, CH-1015, SWITZERLAND
EI 2504-284X
J9 FRONT EDUC
JI Front. Educ.
PD MAY 18
PY 2021
VL 6
AR 642632
DI 10.3389/feduc.2021.642632
PG 10
WC Education & Educational Research
WE Emerging Sources Citation Index (ESCI)
SC Education & Educational Research
GA SP2BR
UT WOS:000659477600001
OA Green Accepted, gold
DA 2022-11-04
ER

PT J
AU Fry, A
   Mitchell, SA
   Wiener, L
AF Fry, Abigail
   Mitchell, Sandra A.
   Wiener, Lori
TI Considerations for conducting and reporting digitally supported
   cognitive interviews with children and adults
SO JOURNAL OF PATIENT-REPORTED OUTCOMES
LA English
DT Article
DE Qualitative interviewing; Cognitive debriefing; Instrument development;
   Digitally supported research methods; Pediatrics; Patient-reported
   outcomes; Remote qualitative research
ID INSTRUMENTS
AB Background Cognitive interviewing is a well-established qualitative method used to develop and refine PRO measures. A range of digital technologies including phone, web conferencing, and electronic survey platforms can be leveraged to support the conduct of cognitive interviewing in both children and adults. These technologies offer a potential solution to enrolling underrepresented populations, including those with rare conditions, functional limitations and geographic or socioeconomic barriers. In the aftermath of the COVID-19 pandemic, the use of digital technologies for qualitative interviewing will remain essential. However, there is limited guidance about adapting cognitive interviewing procedures to allow for remote data capture, especially with children. Methods Synthesizing the literature and our research experiences during the COVID-19 pandemic, we examine considerations for implementing digitally supported cognitive interviews with children, adolescents, and adults. We offer recommendations to optimize data quality and empirical rigor and illustrate the application of these recommendations in an ongoing cognitive interviewing study to develop and refine a new pediatric PRO measure. Results Good research practices must address participant and researcher preparation for study-related procedures and should anticipate and pre-emptively manage technological barriers. Field notes should detail interview context, audio/video cues, and any impact of technological difficulties on data quality. The approaches we recommend have been tested in an ongoing cognitive interviewing study that is enrolling children/adolescents with cGVHD ages 5-17 and their caregivers [NCT 04044365]. The combined use of telephone and videoconferencing to conduct cognitive interviews remotely is feasible and acceptable and yields meaningful data to improve the content validity of our new PRO measure of cGVHD symptom bother. Conclusion Digitally supported cognitive interviewing procedures will be increasingly employed. Remote data collection can accelerate accrual, particularly in multi-site studies, and may allow for interviewer personnel and data management to be centralized within a coordinating center, thus conserving resources. Research is needed to further test and refine techniques for remote cognitive interviewing, particularly in traditionally underrepresented populations, including children and non-English speakers. Expansion of international standards to address digitally supported remote qualitative data capture appears warranted.
C1 [Fry, Abigail; Wiener, Lori] NCI, Pediat Oncol Branch, Ctr Canc Res, NIH, Bethesda, MD 20892 USA.
   [Mitchell, Sandra A.] NCI, Outcomes Res Branch, Healthcare Delivery Res Program, Div Canc Control & Populat Sci,NIH, 8909 Med Ctr Dr,3E-448, Rockville, MD 20850 USA.
RP Mitchell, SA (通讯作者)，NCI, Outcomes Res Branch, Healthcare Delivery Res Program, Div Canc Control & Populat Sci,NIH, 8909 Med Ctr Dr,3E-448, Rockville, MD 20850 USA.
EM Sandra.mitchell@nih.gov
OI Mitchell, Sandra/0000-0002-4153-9972
FU Cancer Moonshot<SUP>SM</SUP> in the Intramural Research Program of the
   NIH, National Cancer Institute, Center for Cancer Research
FX This research was supported by the YCancer Moonshot<SUP>SM</SUP> in the
   Intramural Research Program of the NIH, National Cancer Institute,
   Center for Cancer Research.
CR Archibald MM, 2019, INT J QUAL METH, V18, DOI 10.1177/1609406919874596
   Beatty PC, 2007, PUBLIC OPIN QUART, V71, P287, DOI 10.1093/poq/nfm006
   Brothers KB, 2020, J LAW MED ETHICS, V48, P129, DOI 10.1177/1073110520917038
   Chiumento A, 2018, INT J QUAL STUD HEAL, V13, DOI 10.1080/17482631.2018.1444887
   DeMuro CJ, 2012, EXPERT REV PHARM OUT, V12, P181, DOI [10.1586/erp.11.103, 10.1586/ERP.11.103]
   Ellard-Gray A, 2015, INT J QUAL METH, V14, DOI 10.1177/1609406915621420
   Gill P, 2018, BRIT DENT J, V225, P668, DOI 10.1038/sj.bdj.2018.815
   Glassmeyer DM, 2012, INT J QUAL METH, V11, P292, DOI 10.1177/160940691201100308
   Han J, 2019, JMIR MENT HEALTH, V6, DOI 10.2196/14191
   Howlett M, 2022, QUAL RES, V22, P387, DOI 10.1177/1468794120985691
   Jang MK, 2020, JPN J NURS SCI, V17, DOI 10.1111/jjns.12301
   Kamp K, 2018, APPL NURS RES, V43, P121, DOI 10.1016/j.apnr.2018.06.007
   Lobe B, 2020, INT J QUAL METH, V19, DOI 10.1177/1609406920937875
   Matza LS, 2013, VALUE HEALTH, V16, P461, DOI 10.1016/j.jval.2013.04.004
   Mealer Meredith, 2014, Nurse Res, V21, P32, DOI 10.7748/nr2014.03.21.4.32.e1229
   Patrick DL, 2011, VALUE HEALTH, V14, P967, DOI 10.1016/j.jval.2011.06.014
   Roberts JK, 2021, INT J QUAL METH, V20, DOI 10.1177/16094069211002959
   Rosser BRS, 2016, JMIR CANCER, V2, P80, DOI 10.2196/cancer.5578
   Shepperd JA, 2021, J MED INTERNET RES, V23, DOI 10.2196/25173
   Thayer Erin K, 2021, J Particip Med, V13, pe24966, DOI 10.2196/24966
   Thunberg S, 2022, INT J SOC RES METHOD, V25, P757, DOI 10.1080/13645579.2021.1935565
   Tuttas CA, 2015, QUAL HEALTH RES, V25, P122, DOI 10.1177/1049732314549602
   Upadhyay UD, 2020, BMC MED RES METHODOL, V20, DOI 10.1186/s12874-020-01024-9
   Wilkerson JM, 2014, QUAL HEALTH RES, V24, P561, DOI 10.1177/1049732314524635
   Zeleke AA, 2021, J MED INTERNET RES, V23, DOI 10.2196/21382
NR 25
TC 1
Z9 1
U1 0
U2 2
PU SPRINGERNATURE
PI LONDON
PA CAMPUS, 4 CRINAN ST, LONDON, N1 9XW, ENGLAND
EI 2509-8020
J9 J PATIENT-REP OUTCOM
JI J. Patient-Rep. Outcomes
PD DEC 18
PY 2021
VL 5
IS 1
AR 131
DI 10.1186/s41687-021-00371-5
PG 8
WC Health Care Sciences & Services; Health Policy & Services
WE Emerging Sources Citation Index (ESCI)
SC Health Care Sciences & Services
GA XQ2JV
UT WOS:000731377800002
PM 34921668
OA gold, Green Published
DA 2022-11-04
ER

PT J
AU Huang, F
   Li, SJ
   Li, DQ
   Yang, MZ
   Ding, HM
   Di, YZ
   Zhu, TS
AF Huang, Feng
   Li, Sijia
   Li, Dongqi
   Yang, Meizi
   Ding, Huimin
   Di, Yazheng
   Zhu, Tingshao
TI The Impact of Mortality Salience, Negative Emotions and Cultural Values
   on Suicidal Ideation in COVID-19: A Conditional Process Model
SO INTERNATIONAL JOURNAL OF ENVIRONMENTAL RESEARCH AND PUBLIC HEALTH
LA English
DT Article
DE suicidal ideation; negative emotion; collectivism; individualism; terror
   management theory; big data analysis
ID SOCIAL MEDIA; COLLECTIVISM; DEPRESSION; BEHAVIOR; DEATH; CHINA; RISK;
   INDIVIDUALISM; HOPELESSNESS; ADOLESCENTS
AB As suicides incurred by the COVID-19 outbreak keep happening in many countries, researchers have raised concerns that the ongoing pandemic may lead to "a wave of suicides" in society. Suicidal ideation (SI) is a critical factor in conducting suicide intervention and also an important indicator for measuring people's mental health. Therefore, it is vital to identify the influencing factors of suicidal ideation and its psychological mechanism during the outbreak. Based on the terror management theory, in the present study we conducted a social media big data analysis to explore the joint effects of mortality salience (MS), negative emotions (NE), and cultural values on suicidal ideation in 337 regions on the Chinese mainland. The findings showed that (1) mortality salience was a positive predictor of suicidal ideation, with negative emotions acting as a mediator; (2) individualism was a positive moderator in the first half-path of the mediation model; (3) collectivism was a negative moderator in the first half-path of the mediation model. Our findings not only expand the application of the terror management theory in suicide intervention but provide some insights into post-pandemic mental healthcare. Timely efforts are needed to provide psychological interventions and counseling on outbreak-caused negative emotions in society. Compared with people living in collectivism-prevailing regions, those living in individualism-prevailing regions may be more vulnerable to mortality salience and negative emotions and need more social attention.
C1 [Huang, Feng; Li, Sijia; Li, Dongqi; Di, Yazheng; Zhu, Tingshao] Chinese Acad Sci, Inst Psychol, Beijing 100101, Peoples R China.
   [Huang, Feng; Li, Sijia; Li, Dongqi; Di, Yazheng; Zhu, Tingshao] Univ Chinese Acad Sci, Dept Psychol, Beijing 100049, Peoples R China.
   [Yang, Meizi] China Womens Univ, Sch Child Dev & Educ, Beijing 100101, Peoples R China.
   [Ding, Huimin] Renmin Univ China, Sch Educ, Beijing 100034, Peoples R China.
RP Zhu, TS (通讯作者)，Chinese Acad Sci, Inst Psychol, Beijing 100101, Peoples R China.; Zhu, TS (通讯作者)，Univ Chinese Acad Sci, Dept Psychol, Beijing 100049, Peoples R China.
EM huangf@psych.ac.cn; lisj@psych.ac.cn; lidongqi2000@163.com;
   ymz001017@163.com; daicy9597@foxmail.com; diyazheng97@163.com;
   tszhu@psych.ac.cn
OI Huang, Feng/0000-0003-2156-0915; Zhu, Tingshao/0000-0003-0020-3812;
   Ding, Huimin/0000-0002-1634-3994; Li, Sijia/0000-0003-4952-4123; Di,
   Yazheng/0000-0003-2483-1696
FU Scientific Foundation of Institute of Psychology, Chinese Academy of
   Sciences [E2CX4735YZ]
FX Supported by the Scientific Foundation of Institute of Psychology,
   Chinese Academy of Sciences, No. E2CX4735YZ.
CR Anestis MD, 2011, J AFFECT DISORDERS, V129, P261, DOI 10.1016/j.jad.2010.08.006
   [Anonymous], SUICIDE SCI
   Anwar A, 2020, CUREUS, V12, DOI 10.7759/cureus.10453
   Bauerle A, 2020, J PUBLIC HEALTH-UK, V42, P672, DOI 10.1093/pubmed/fdaa106
   Barbier G, 2011, SOCIAL NETWORK DATA ANALYTICS, P327
   BECK AT, 1993, SUICIDE LIFE-THREAT, V23, P139
   Becker E., 1962, BIRTH DEATH MEANING
   Becker Ernest, 1973, DENIAL DEATH
   Becker Ernest, 1975, ESCAPE EVIL
   Bolin JH, 2014, J EDUC MEAS, V51, P335, DOI 10.1111/jedm.12050
   Caballero-Dominguez CC, 2022, DEATH STUD, V46, P885, DOI 10.1080/07481187.2020.1784312
   Callen T., 2012, BACK BASICS EC CONCE
   Cao XL, 2015, INT J PSYCHIAT MED, V49, P296, DOI 10.1177/0091217415589306
   Chen FP, 2020, BRAIN BEHAV IMMUN, V88, P36, DOI 10.1016/j.bbi.2020.05.061
   Chen RX, 2015, J COMP FAM STUD, V46, P167
   Chioqueta AP, 2005, PERS INDIV DIFFER, V38, P1283, DOI 10.1016/j.paid.2004.08.010
   Colucci E., 2013, P IACCP REGIONAL C
   Dube JP, 2021, PSYCHIAT RES, V301, DOI 10.1016/j.psychres.2021.113998
   Erku DA, 2021, RES SOC ADMIN PHARM, V17, P1954, DOI 10.1016/j.sapharm.2020.04.032
   Evanega S., 2020, CORONAVIRUS MISINFOR, DOI 10.2196/preprints.25143
   Evers NFG, 2021, HUM BEHAV EMERG TECH, V3, P107, DOI 10.1002/hbe2.251
   Fletcher L., 1998, CULTURAL DIFFERENCES
   Frohman EM, 2020, J NEUROL SCI, V415, DOI 10.1016/j.jns.2020.116936
   Gao JL, 2020, PLOS ONE, V15, DOI 10.1371/journal.pone.0231924
   Gao R, 2013, LECT NOTES ARTIF INT, V8211, P359, DOI 10.1007/978-3-319-02753-1_36
   Goyal K, 2020, ASIAN J PSYCHIATR, V49, DOI 10.1016/j.ajp.2020.101989
   GREENBERG J, 1994, J PERS SOC PSYCHOL, V67, P627, DOI 10.1037/0022-3514.67.4.627
   Greenberg J., 1986, CAUSES CONSEQUENCES, P189
   Griffith J, 2012, SUICIDE LIFE-THREAT, V42, P453, DOI 10.1111/j.1943-278X.2012.00104.x
   Griffiths MD, 2020, PSYCHIAT RES, V289, DOI 10.1016/j.psychres.2020.113105
   Gunnell D, 2020, LANCET PSYCHIAT, V7, P468, DOI 10.1016/S2215-0366(20)30171-1
   Han N, 2021, FRONT PSYCHOL, V12, DOI 10.3389/fpsyg.2021.632204
   Harper CA, 2021, INT J MENT HEALTH AD, V19, P1875, DOI 10.1007/s11469-020-00281-5
   Hayes AF, 2020, AM BEHAV SCI, V64, P19, DOI 10.1177/0002764219859633
   Hofstede GH, 2001, CULTURES CONSEQUENCE, DOI 10.1016/S0005-7967(02)00184-5
   Hu J, 2020, J APPL PSYCHOL, V105, P1218, DOI 10.1037/apl0000620
   Huang F, 2020, BMC PUBLIC HEALTH, V20, DOI 10.1186/s12889-020-09674-6
   Huang SQ, 2022, PSYCHIAT RES, V314, DOI 10.1016/j.psychres.2022.114653
   Iemmi V, 2016, LANCET PSYCHIAT, V3, P774, DOI 10.1016/S2215-0366(16)30066-9
   Jendryke M, 2017, T GIS, V21, P825, DOI 10.1111/tgis.12266
   Joiner TE, 2020, J AGGRESS CONFL PEAC, V12, P177, DOI 10.1108/JACPR-05-2020-0502
   Kelley NJ, 2015, EMOTION, V15, P590, DOI 10.1037/a0038915
   Killgore WDS, 2020, PSYCHIAT RES, V293, DOI 10.1016/j.psychres.2020.113390
   Kim HS, 2016, PSYCHOL SCI, V27, P935, DOI 10.1177/0956797616642596
   Kim U. E., 1994, INDIVIDUALISM COLLEC
   Kiosses DN, 2017, AM J GERIAT PSYCHIAT, V25, P620, DOI 10.1016/j.jagp.2017.01.011
   Kiuchi K, 2020, ASIA-PAC J PUBLIC HE, V32, P463, DOI 10.1177/1010539520965449
   Lambert AJ, 2014, J PERS SOC PSYCHOL, V106, P655, DOI 10.1037/a0036353
   Lee J, 2021, J RISK RES, V24, P756, DOI 10.1080/13669877.2020.1738530
   Lenzi M, 2012, CROSS-CULT RES, V46, P50, DOI 10.1177/1069397111424036
   Li H, 2021, INT J ENV RES PUB HE, V18, DOI 10.3390/ijerph18031098
   Li L, 2014, PLOS ONE, V9, DOI 10.1371/journal.pone.0084997
   Li SJ, 2020, INT J ENV RES PUB HE, V17, DOI 10.3390/ijerph17062032
   Li W, 2020, INT J BIOL SCI, V16, P1732, DOI 10.7150/ijbs.45120
   Liu DX, 2020, IEEE ACCESS, V8, P169333, DOI 10.1109/ACCESS.2020.3019491
   Liu MM, 2021, J INTERPERS VIOLENCE, V36, pNP1965, DOI 10.1177/0886260518757756
   Liu RT, 2014, CLIN PSYCHOL REV, V34, P181, DOI 10.1016/j.cpr.2014.01.006
   Lu MM, 2022, SUSTAINABILITY-BASEL, V14, DOI 10.3390/su14116750
   Lv MZ, 2015, PEERJ, V3, DOI 10.7717/peerj.1455
   Ma Zijuan, 2022, J Affect Disord, V311, P425, DOI 10.1016/j.jad.2022.05.093
   Machado DB, 2015, PLOS ONE, V10, DOI 10.1371/journal.pone.0124934
   Mamun MA, 2020, BRAIN BEHAV IMMUN, V87, P163, DOI 10.1016/j.bbi.2020.05.028
   Mamun MA, 2020, ASIAN J PSYCHIATR, V51, DOI 10.1016/j.ajp.2020.102073
   May AM, 2016, CLIN PSYCHOL-SCI PR, V23, P5, DOI 10.1111/cpsp.12136
   Milner A, 2013, PLOS ONE, V8, DOI 10.1371/journal.pone.0051333
   Niedenthal PaulaM., 2017, PSYCHOL EMOTION
   Oyserman D, 2002, PSYCHOL BULL, V128, P3, DOI 10.1037/0033-2909.128.1.3
   Paul D, 2021, OMEGA-J DEATH DYING, DOI 10.1177/00302228211056221
   Pourmand A, 2019, TELEMED E-HEALTH, V25, P880, DOI 10.1089/tmj.2018.0203
   Pyszczynski T, 2021, J HUMANIST PSYCHOL, V61, P173, DOI 10.1177/0022167820959488
   Qi Gao, 2012, User Modeling, Adaptation, and Personalization. Proceedings 20th International Conference, UMAP 2012, P88, DOI 10.1007/978-3-642-31454-4_8
   Reiman EM, 1997, AM J PSYCHIAT, V154, P918
   Ren X.P., 2017, J INN MONG NORM U PH, V46, P59, DOI DOI 10.3969/J.ISSN.1001-7623.2017.06.011
   Ren XP, 2021, J PAC RIM PSYCHOL, V15, DOI 10.1177/1834490921991436
   Rogers ML, 2017, J AFFECT DISORDERS, V208, P15, DOI 10.1016/j.jad.2016.09.038
   Routledge C, 2010, J PERS SOC PSYCHOL, V99, P897, DOI 10.1037/a0021431
   Sabbadini A.S, 2017, CHUANG TZU ZHUANGZI
   Seidlitz L, 2001, J AFFECT DISORDERS, V66, P123, DOI 10.1016/S0165-0327(00)00300-1
   Selby EA, 2013, J CLIN CHILD ADOLESC, V42, P481, DOI 10.1080/15374416.2012.736356
   Sher L, 2020, QJM-INT J MED, V113, P707, DOI 10.1093/qjmed/hcaa202
   Shi L, 2021, EUR PSYCHIAT, V64, DOI 10.1192/j.eurpsy.2021.5
   Standish K, 2021, J GENDER STUD, V30, P114, DOI 10.1080/09589236.2020.1796608
   Strachan E, 2007, PERS SOC PSYCHOL B, V33, P1137, DOI 10.1177/0146167207303018
   Su Y, 2020, INT J ENV RES PUB HE, V17, DOI 10.3390/ijerph17124552
   Su ZH, 2021, GLOBALIZATION HEALTH, V17, DOI 10.1186/s12992-020-00654-4
   Team R. C. R, 2021, R LANG ENV STAT COMP, DOI DOI 10.1890/0012-9658(2002)083[3097:CFHIWS]2.0.CO;2
   Tingley D, 2014, J STAT SOFTW, V59
   Van Orden KA, 2010, PSYCHOL REV, V117, P575, DOI 10.1037/a0018697
   Walls ML, 2007, DEVIANT BEHAV, V28, P219, DOI 10.1080/01639620701233100
   Wang YL, 2020, J MED INTERNET RES, V22, DOI 10.2196/24775
   Zarocostas J, 2020, LANCET, V395, P676, DOI 10.1016/S0140-6736(20)30461-X
   Zeng TR, 2020, INT J PSYCHOL, V55, P291, DOI 10.1002/ijop.12562
   Zhang Y, 2018, EMERG MARK FINANC TR, V54, P792, DOI 10.1080/1540496X.2017.1321984
   Zhao N, 2016, PLOS ONE, V11, DOI 10.1371/journal.pone.0157947
   Zheng ZW, 2020, J MED INTERNET RES, V22, DOI 10.2196/13201
NR 95
TC 0
Z9 0
U1 6
U2 6
PU MDPI
PI BASEL
PA ST ALBAN-ANLAGE 66, CH-4052 BASEL, SWITZERLAND
EI 1660-4601
J9 INT J ENV RES PUB HE
JI Int. J. Environ. Res. Public Health
PD AUG
PY 2022
VL 19
IS 15
AR 9200
DI 10.3390/ijerph19159200
PG 15
WC Environmental Sciences; Public, Environmental & Occupational Health
WE Science Citation Index Expanded (SCI-EXPANDED); Social Science Citation Index (SSCI)
SC Environmental Sciences & Ecology; Public, Environmental & Occupational
   Health
GA 3R9SM
UT WOS:000839244600001
PM 35954551
OA Green Published, gold
DA 2022-11-04
ER

PT J
AU Josilowski-Mak, CS
   Lambright, N
AF Josilowski-Mak, Chana S.
   Lambright, Nicole
TI Educational Pandemic Impacts in Applied Behavior Analysis (ABA)
   Classrooms: Qualitative Outcomes from Board Certifiied Behavior Analyst
   (BCBA) and Registered Behavior Technicians (RBT) Perspectives
SO QUALITATIVE REPORT
LA English
DT Article
DE applied behavior analysis; autism; evidence-based practice; BCBA;
   remote; generic qualitative
ID CHILDREN; AUTISM; INTERVENTIONS; ADOLESCENTS; ROUTINES; HOME
AB The current COVID-19 pandemic has led to unprecedented changes in how Applied Behavior Analysis (ABA) services are provided to students/clients with autism spectrum disorders (ASD), and scant literature is available from which to determine the best course of action for providing safe services during a pandemic. The research question for this study is: What is the essence of experiences of parents, teachers, and Board-Certified Behavior Analysts of students with ASD who are now receiving ABA services remotely due to the COVID-19 pandemic school closures? Generic qualitative design was used to analyze the responses of nine participants who are either Board Certified Behavior Analysts (BCBAs) or Registered Behavior Technicians (RBTs). Findings indicate that service providers are concerned about the effectiveness of telehealth services, do not believe that safety is always a priority for in person services, and that students/clients are struggling to find success amid the near-constant changes in service delivery brought about by the pandemic. Findings indicate that BCBAs and RBTs working with students with ASD are concerned about the negative outcomes for students in relation to changes in service delivery, are not comfortable with the level of risk to their own health and safety in order to provide services, and that telehealth options for ABA services have pros and cons that are difficult to weigh when determining how best to provide services during a pandemic.
C1 [Josilowski-Mak, Chana S.; Lambright, Nicole] Capella Univ, Minneapolis, MN 55402 USA.
RP Josilowski-Mak, CS (通讯作者)，Capella Univ, Minneapolis, MN 55402 USA.
EM shiffyjay@gmail.com; overcomingobstaclesaba@gmail.com
CR Adams D, 2019, AUTISM, V23, P980, DOI 10.1177/1362361318794031
   Amankwaa Linda, 2016, J Cult Divers, V23, P121
   Benson SS, 2018, J INTELL DISABIL RES, V62, P1114, DOI 10.1111/jir.12456
   Brown RC, 2017, PSYCHOL MED, V47, P1893, DOI 10.1017/S0033291717000496
   Bull LE, 2015, J AUTISM DEV DISORD, V45, P1569, DOI 10.1007/s10803-014-2308-2
   Cassidy SA, 2020, AUTISM ADULTHOOD, V2, P106, DOI 10.1089/aut.2020.29013.sjc
   Daia Y. G., 2018, VIDEO PARENT TRAININ, DOI [10.1016/j.rasd.2018.08.008, DOI 10.1016/J.RASD.2018.08.008]
   Etikan I, 2016, BIOM BIOSTAT INT J, V3, DOI DOI 10.15406/BBIJ.2016.03.00055
   Ferguson J, 2019, J AUTISM DEV DISORD, V49, P582, DOI 10.1007/s10803-018-3724-5
   Fumanellil L, 2016, PLOS COMPUT BIOL, V12, DOI 10.1371/journal.pcbi.1004681
   Ilker E., 2016, AM J THEORETICAL APP, V5, P1, DOI [10.11648/j.ajtas.20160501.11, DOI 10.11648/J.AJTAS.20160501.11]
   Josilowski CS, 2019, QUAL REP, V24, P1275
   Lai BS, 2018, EUR J PSYCHOTRAUMATO, V9, DOI 10.1080/20008198.2018.1450042
   Lee K, 2016, RES AUTISM SPECT DIS, V24, P52, DOI 10.1016/j.rasd.2015.12.011
   Mohammadinia L, 2018, INT J PREVENTIVE MED, V9, DOI 10.4103/ijpvm.IJPVM_1_18
   Parsons D, 2017, J MED INTERNET RES, V19, DOI 10.2196/jmir.6651
   Percy WH, 2015, QUAL REP, V20, P76
   Robinson NL, 2019, J MED INTERNET RES, V21, DOI 10.2196/13203
   Schlebusch L, 2016, J INTELL DISABIL RES, V60, P412, DOI 10.1111/jir.12292
   SHAPIRO BS, 1995, PAIN, V61, P139, DOI 10.1016/0304-3959(94)00164-A
   Stough L. M., 2018, ED POLICY ANAL ARCH, V26, P100, DOI [10.14507/epaa.26.3698, DOI 10.14507/EPAA.26.3698]
   Tomlinson SRL, 2018, J BEHAV EDUC, V27, P172, DOI 10.1007/s10864-018-9292-0
   Uscher-Pines L, 2018, BMC PUBLIC HEALTH, V18, DOI 10.1186/s12889-018-5302-3
   van Gemert C, 2018, WEST PAC SURVEILL RE, V9, DOI 10.5365/wpsar.2018.9.5.003
   Wong ZSY, 2016, PLOS ONE, V11, DOI 10.1371/journal.pone.0147052
NR 25
TC 0
Z9 0
U1 1
U2 2
PU NOVA SOUTHEASTERN UNIV
PI FORT LAUDERDALE-DAVIE
PA 3301 COLLEGE AVE, FORT LAUDERDALE-DAVIE, FL 33314 USA
SN 2160-3715
J9 QUAL REP
JI Qual. Rep.
PD DEC
PY 2021
VL 26
IS 12
BP 3886
EP 3899
AR 10
DI 10.46743/2160-3715/2021.5006
PG 16
WC Social Sciences, Interdisciplinary
WE Emerging Sources Citation Index (ESCI)
SC Social Sciences - Other Topics
GA YD5IN
UT WOS:000740445900010
OA gold
DA 2022-11-04
ER

PT J
AU Mirunalini, M
   Elias, J
   Paul, I
AF Mirunalini, M.
   Elias, Jijish
   Paul, Issac
TI Social Media Usage of Higher Secondary Teachers in Kerala
SO INTERNATIONAL JOURNAL OF EDUCATIONAL SCIENCES
LA English
DT Article
DE Blended Learning; Chemistry Teachers; Covid-19; E-Learning; Higher
   Secondary School
ID PERFORMANCE; EDUCATION
AB As part of the development of technology, the usage of social media is increasing and e-learning is a part of every individual either in formal or in distance education. In the current study, the usage of social media and so the extent of the e-learning nature of teachers at Higher Secondary School level in Kerala state was established. A survey was conducted among 124 higher secondary school teachers using Google form platform. For the survey, an inventory for Social Media Usage developed and standardised by the investigators was utilised. The investigators found that both males and female teachers, were using social media effectively. The study also found that younger teachers use social media more frequently than older teachers.
C1 [Mirunalini, M.; Elias, Jijish] Bharathidasan Univ, Dept Educ Technol, Tiruchirappalli, Tamil Nadu, India.
   [Paul, Issac] Govt Coll Teacher Educ, Trivandrum, Kerala, India.
RP Elias, J (通讯作者)，Bharathidasan Univ, Dept Educ Technol, Tiruchirappalli, Tamil Nadu, India.
EM miru.bdu@gmail.com; mph15jijish@gmail.com; chenal4u@tmail.com
RI ELIAS, JIJISH/AGO-7262-2022
CR Al-Rahmi WM, 2018, COMPUT EDUC, V121, P59, DOI 10.1016/j.compedu.2018.02.010
   Alamri MM, 2019, INT J EMERG TECHNOL, V14, P61, DOI 10.3991/ijet.v14i03.9340
   Albalaw AS, 2017, INT ELECT J MATH ED, V12, P111
   Aleksandrova Y, 2019, INT J EMERG TECHNOL, V14, P108, DOI 10.3991/ijet.v14i05.9720
   Ansari JAN, 2020, SMART LEARN ENVIRON, V7, DOI 10.1186/s40561-020-00118-7
   Anwar K., 2020, J PEDAGOGICAL SOCIOL, V1, P45, DOI [DOI 10.33902/JPSP.2020261309, 10.33902/JPSP.2020261309]
   Bekalu MA, 2019, HEALTH EDUC BEHAV, V46, P69, DOI 10.1177/1090198119863768
   Brandtzaeg P. B., 2016, DIGITAL EXPECTATIONS, P149, DOI [10.1007/978-94-6300-648-4, DOI 10.1007/978-94-6300-648-4]
   Bsharah M., 2014, INT J PSYCHOL STUDIE, V6, P1, DOI DOI 10.5539/IJPS.V6N3P1
   Devi SK, 2019, J EMERG ING TECHNOLO, V6, P96
   Elias J., 2017, INT J ADV RES, V5, P268, DOI [10.21474/ijar01/4407, DOI 10.21474/IJAR01/4407]
   Holman L, 2018, PLOS BIOL, V16, DOI 10.1371/journal.pbio.2004956
   Hussain W., 2020, INT J FRONTI SCIENCE, V4, P59, DOI 10.37978/tijfs.v4i2.144
   Ige OA., 2020, HELIYON, V6, P1
   Ismail SAMM, 2020, ELEMENTARY ED ONLINE, V19, P1537
   Javaeed A, 2020, ADV MED EDUC PRACT, V11, P53, DOI 10.2147/AMEP.S209123
   Jogezai N.A., 2018, EURASIA J MATH SCI T, V14, P1
   Jogezai NA, 2021, HELIYON, V7, DOI 10.1016/j.heliyon.2021.e06781
   Limaye RJ, 2020, LANCET DIGIT HEALTH, V2, pE277, DOI 10.1016/S2589-7500(20)30084-4
   Madanick RD, 2015, GASTROENTEROLOGY, V149, P844, DOI 10.1053/j.gastro.2015.08.037
   Manca S, 2014, SEMINAR EDMEDIA TAMP
   Nasta R, 2019, ROLE SOCIAL MEDIA ED
   Purvis A.J., 2020, INT J ED RES OPEN, V1, P100018
   Schrum L, 2016, INT J LEADERSH EDUC, V19, P17, DOI 10.1080/13603124.2015.1096078
   Tsvetkova M, 2021, INT J EMERG TECHNOL, V16, P65, DOI 10.3991/ijet.v16i02.18751
   Van den Beemt A, 2020, TECHNOL PEDAGOG EDUC, V29, P35, DOI 10.1080/1475939X.2019.1695657
   World Economic Forum, 2020, WASH POST
   Wu Z, 2020, TOP CHINESE U IS RES
   Zhong R., 2020, NEW YORK TIMES
NR 29
TC 0
Z9 0
U1 0
U2 0
PU KAMLA-RAJ ENTERPRISES
PI GURGAON
PA B2-GROUND FLR, SOUTH CITY II, GURGAON, HARYANA 122 018, INDIA
SN 0975-1122
J9 INT J EDUC SCI
JI Int. J. Educ. Sci.
PD JAN-MAR
PY 2022
VL 36
IS 1-3
BP 54
EP 60
DI 10.31901/24566322.2022/36.1-3.1218
PG 7
WC Education & Educational Research
WE Emerging Sources Citation Index (ESCI)
SC Education & Educational Research
GA 2Z2SE
UT WOS:000826432800005
OA gold
DA 2022-11-04
ER

PT J
AU O'Connor, M
   Greenwood, CJ
   Letcher, P
   Giallo, R
   Priest, N
   Goldfeld, S
   Hope, S
   Edwards, B
   Olsson, CA
AF O'Connor, Meredith
   Greenwood, Christopher J.
   Letcher, Primrose
   Giallo, Rebecca
   Priest, Naomi
   Goldfeld, Sharon
   Hope, Steven
   Edwards, Ben
   Olsson, Craig A.
TI Inequalities in the distribution of COVID-19-related financial
   difficulties for Australian families with young children
SO CHILD CARE HEALTH AND DEVELOPMENT
LA English
DT Article
DE disadvantage; health inequity; intergenerational; longitudinal;
   socio-economic position
ID SOCIOECONOMIC-STATUS; GRANDPARENTAL INVESTMENT; CHILDHOOD; HEALTH;
   IMPUTATION; STRESS
AB Background We examine (1) the frequency of financial difficulties in Australian families with young children (0-8 years) in the early and later phases of the pandemic; (2) the extent to which parents' pre-pandemic socio-economic disadvantage (SED) predicted financial difficulties; and (3) whether grandparent intergenerational SED further amplified this risk. Method Data: Australian Temperament Project (ATP; established 1983, N = 2443) and ATP Generation 3 study (ATPG3; established 2012; N = 702), of which 74% (N = 553) completed a COVID-specific module in the early (May-September 2020) and/or later (October-December 2021) phases of the pandemic. Outcomes: Parent-reported loss of employment/reduced income, difficulty paying for essentials, and financial strain. Exposures: Pre-pandemic parent and grandparent education and occupation. Analysis: Logistic regressions, estimated via generalized estimating equations, were used to examine associations between the pre-pandemic SED of parents and grandparents and their interaction with financial difficulties, adjusting for potential confounders. Results At both pandemic time points, a third of parents reported adverse financial impacts (early: 34%, 95% confidence interval [CI] = 30-38; later: 32%, 95% CI = 28-36). Each standard deviation increase in the parents' pre-pandemic SED was associated with a 36% increase in the odds of reporting multiple financial difficulties (odds ratio [OR] = 1.36, 95% CI = 1.04-1.78). There was little evidence of an interaction between the SED of parents and grandparents. Conclusions Financial impacts related to the COVID-19 pandemic were common and, irrespective of grandparent SED, disproportionately borne by parents with higher pre-pandemic SED. Given the well-established relationship between disadvantage and child health and development, sustained and well-targeted government supports will be critical to minimizing adverse impacts in years to come.
C1 [O'Connor, Meredith; Greenwood, Christopher J.; Letcher, Primrose; Giallo, Rebecca; Priest, Naomi; Goldfeld, Sharon; Hope, Steven; Olsson, Craig A.] Murdoch Childrens Res Inst, Melbourne, Vic, Australia.
   [O'Connor, Meredith; Greenwood, Christopher J.; Letcher, Primrose; Giallo, Rebecca; Goldfeld, Sharon; Olsson, Craig A.] Univ Melbourne, Dept Paediat, Melbourne, Vic, Australia.
   [Greenwood, Christopher J.; Letcher, Primrose; Giallo, Rebecca; Olsson, Craig A.] Deakin Univ, Sch Psychol, Fac Hlth, Ctr Social & Early Emot Dev, Geelong, Vic, Australia.
   [Priest, Naomi; Edwards, Ben] Australian Natl Univ, Ctr Social Res & Methods, Canberra, ACT, Australia.
   [Hope, Steven] UCL, Great Ormond St Inst Child Hlth, London, England.
RP O'Connor, M (通讯作者)，Royal Childrens Hosp, Murdoch Childrens Res Inst, 50 Flemington Rd, Parkville, Vic 3052, Australia.
EM meredith.oconnor@mcri.edu.au
RI ; O'Connor, Meredith/P-3308-2016
OI Olsson, Craig/0000-0002-5927-2014; Goldfeld, Sharon/0000-0001-6520-7094;
   O'Connor, Meredith/0000-0002-8787-7352; Greenwood,
   Christopher/0000-0002-9211-6312
FU National Health and Medical Research Council [1082922, APP1123677,
   APP1175086]; Royal Children's Hospital Foundation [2018-984]
FX National Health and Medical Research Council, Grant/Award Numbers:
   1082922, APP1123677, APP1175086; Royal Children's Hospital Foundation,
   Grant/Award Number: 2018-984
CR ABS, 2021, HOUS IMP COVID 19 SU
   Adler NE, 2017, INT J EPIDEMIOL, V46, P1329, DOI 10.1093/ije/dyx167
   Ai T, 2020, RADIOLOGY, V296, pE32, DOI 10.1148/radiol.2020200642
   Australian Bureau of Statistics, 2020, HOUS IMP COVID 19 SU
   Batchelor R, 2020, IMPACT COVID 19 WOME
   Baxter J., 2016, ANN STAT REPORT 2015, V13, P13
   Bernaards CA, 2007, STAT MED, V26, P1368, DOI 10.1002/sim.2619
   Biddle N., 2020, HARDSHIP DISTRESS RE
   BLAKEMORE T, 2009, AUST SOC POLICY, V0008
   Braveman Paula, 2009, Pediatrics, V124 Suppl 3, pS163, DOI 10.1542/peds.2009-1100D
   CAMPION WM, 1989, J MARKETING RES, V26, P485, DOI 10.2307/3172772
   Cassells R., 2020, BANKWEST CURTIN EC C, P1
   Cheng TL, 2020, PEDIATR RES, V88, P349, DOI 10.1038/s41390-020-1071-7
   Coall DA, 2018, CONTEMP SOC SCI, V13, P159, DOI 10.1080/21582041.2018.1433317
   Coall DA, 2010, BEHAV BRAIN SCI, V33, P1, DOI 10.1017/S0140525X09991105
   Coates B., 2020, SHUTDOWN ESTIMATING
   Cohen S, 2010, ANN NY ACAD SCI, V1186, P37, DOI 10.1111/j.1749-6632.2009.05334.x
   Conger RD, 2010, J MARRIAGE FAM, V72, P685, DOI 10.1111/j.1741-3737.2010.00725.x
   Council on Community Pediatrics, 2016, Pediatrics, V137, pe20160339, DOI 10.1542/peds.2016-0339
   Currie J, 2009, J ECON LIT, V47, P87, DOI 10.1257/jel.47.1.87
   Deindl C, 2017, J MARRIAGE FAM, V79, P769, DOI 10.1111/jomf.12382
   Fanjul G, 2014, CHILDREN RECESSION I
   Gentilini U., 2020, SOCIAL PROTECTION JO
   Goldfeld S, 2018, INT J EPIDEMIOL, V47, P1307, DOI 10.1093/ije/dyy086
   Goldfeld S, 2018, INT J EPIDEMIOL, V47, P1485, DOI 10.1093/ije/dyy087
   Kantamneni N, 2020, J VOCAT BEHAV, V119, DOI 10.1016/j.jvb.2020.103439
   Kristal T, 2020, RES SOC STRAT MOBIL, V68, DOI 10.1016/j.rssm.2020.100520
   Lee KJ, 2010, AM J EPIDEMIOL, V171, P624, DOI 10.1093/aje/kwp425
   Lundberg M., 2012, CHILDREN YOUTH CRISI, DOI [10.1596/978-0-8213-9547-9, DOI 10.1596/978-0-8213-9547-9]
   Masarik AS, 2017, CURR OPIN PSYCHOL, V13, P85, DOI 10.1016/j.copsyc.2016.05.008
   McEwen CA, 2017, ANNU REV SOCIOL, V43, P445, DOI 10.1146/annurev-soc-060116-053252
   Melbourne Institute, 2020, WHOS HIT HARD EC EFF
   Nassif-Pires L., 2020, PANDEMIC INEQUALITY
   Nikolaidis Aki, 2021, Sci Rep, V11, P8139, DOI [10.1101/2020.08.24.20181123, 10.1038/s41598-021-87270-3]
   OECD, 2020, NET CHILDC COSTS
   OECD, 2021, OECD EC SURV AUSTR
   Phillips B., 2020, COVID 19 JOBKEEPER J
   Prior M., 2000, PATHWAYS INFANCY ADO
   Rajmil L, 2014, INT J ENV RES PUB HE, V11, P6528, DOI 10.3390/ijerph110606528
   Regan M., 2020, CHILD POVERTY IRELAN
   Sadruddin AFA, 2019, SOC SCI MED, V239, DOI 10.1016/j.socscimed.2019.112476
   Schwartz CR, 2013, ANNU REV SOCIOL, V39, P451, DOI 10.1146/annurev-soc-071312-145544
   Shonkoff JP, 2009, JAMA-J AM MED ASSOC, V301, P2252, DOI 10.1001/jama.2009.754
   Vassallo S, 2009, FAMILY MATTERS, P8
   Williams DR, 2010, ANN NY ACAD SCI, V1186, P69, DOI 10.1111/j.1749-6632.2009.05339.x
   World Bank, 2021, GLOB EC PROSP
   Wright L, 2020, J EPIDEMIOL COMMUN H, V74, P683, DOI 10.1136/jech-2020-214475
NR 47
TC 0
Z9 0
U1 1
U2 1
PU WILEY
PI HOBOKEN
PA 111 RIVER ST, HOBOKEN 07030-5774, NJ USA
SN 0305-1862
EI 1365-2214
J9 CHILD CARE HLTH DEV
JI Child Care Health Dev.
PD NOV
PY 2022
VL 48
IS 6
SI SI
BP 1040
EP 1051
DI 10.1111/cch.13010
EA APR 2022
PG 12
WC Psychology, Developmental; Pediatrics
WE Science Citation Index Expanded (SCI-EXPANDED); Social Science Citation Index (SSCI)
SC Psychology; Pediatrics
GA 5F3MJ
UT WOS:000781959500001
PM 35373368
OA Green Published
DA 2022-11-04
ER

PT J
AU Chen, JJ
   Adams, CB
AF Chen, Jennifer J.
   Adams, Charlene Brotherson
TI Drawing from and Expanding their Toolboxes: Preschool Teachers'
   Traditional Strategies, Unconventional Opportunities, and Novel
   Challenges in Scaffolding Young Children's Social and Emotional Learning
   During Remote Instruction Amidst COVID-19
SO EARLY CHILDHOOD EDUCATION JOURNAL
LA English
DT Article; Early Access
DE In-person instruction; Preschool; Remote instruction; Socioemotional
   learning; Teaching challenges; Teaching strategies; Young children
ID SELF-REGULATION; BEHAVIOR; KINDERGARTEN; PREDICTOR; KNOWLEDGE
AB Building on aspects of Vygotsky's sociocultural theory centering around social interaction and adult scaffolding as essential to children's learning, this study investigated the most prominently used strategies by eight teachers to scaffold social and emotional learning (SEL) in preschool children (ages 3-4) in the context of remote instruction during the 2021-2022 school year amidst COVID-19. These teachers (seven females and one male) came from two urban preschools funded by their local Board of Education in the state of New Jersey in the United States. These teachers (ages 28-44 years, M = 32 years) varied in teaching experience from five to 29 years (M = 13 years). Each teacher was interviewed for an average of 40 min virtually via Zoom. The interviews were digitally recorded and then transcribed for analysis. A thematic analysis of the data revealed that the three most salient strategies the teachers implemented to virtually scaffold the children's SEL were: (1) involving book reading and discussion, (2) utilizing visuals, and (3) engaging in targeted conversations. In addition to adapting these three traditional strategies applied during in-person instruction to remote instruction, the teachers creatively and appropriately leveraged online resources to further scaffold and enhance children's SEL in the unconventional virtual environment, thereby expanding their toolboxes. Despite their intentional efforts, these teachers found that there were unconventional opportunities and novel challenges in scaffolding children's SEL during remote instruction not traditionally found during in-person instruction. Collectively, the findings of this study suggest that in-person instruction, due to its social nature, is still the most optimal condition for promoting children's SEL.
C1 [Chen, Jennifer J.; Adams, Charlene Brotherson] Kean Univ, 1000 Morris Ave, Union, NJ 07083 USA.
RP Chen, JJ (通讯作者)，Kean Univ, 1000 Morris Ave, Union, NJ 07083 USA.
EM jchen@kean.edu
OI Chen, Jennifer J/0000-0003-3181-0033
CR [Anonymous], 2006, EARLY ED DEV, DOI [10.1207/s15566935eed1701_4, DOI 10.1207/S15566935EED1701_4]
   Arnott L, 2018, EARLY CHILD DEV CARE, V188, P951, DOI 10.1080/03004430.2018.1443919
   Ashiabi G. S., 2000, EARLY CHILD EDUC J, V28, P79, DOI DOI 10.1023/A:1009543203089
   Birch SH, 1997, J SCHOOL PSYCHOL, V35, P61, DOI 10.1016/S0022-4405(96)00029-5
   Birt L, 2016, QUAL HEALTH RES, V26, P1802, DOI 10.1177/1049732316654870
   Boone RT, 1998, DEV PSYCHOL, V34, P1007, DOI 10.1037/0012-1649.34.5.1007
   Braun V., 2006, QUAL RES PSYCHOL, V3, P77, DOI 10.1191/1478088706qp063oa
   Chen J., KDP RECORD
   Chen JJ, 2022, TEACH TEACH EDUC, V111, DOI 10.1016/j.tate.2021.103627
   Collaborative for Academic Social and Emotional Learning [CASEL], 2020, CASELS SEL FRAM WHAT
   Colwell MJ, 2006, EARLY CHILD DEV CARE, V176, P591, DOI 10.1080/03004430500147367
   Corbin J., 1998, BASICS QUALITATIVE R
   Denham SA, 2012, J GENET PSYCHOL, V173, P246, DOI 10.1080/00221325.2011.597457
   Denham SA, 2010, EARLY EDUC DEV, V21, P652, DOI 10.1080/10409289.2010.497450
   Gold IK, 2021, EARLY EDUC DEV, V32, P343, DOI 10.1080/10409289.2020.1755777
   Guba E.G., 1989, 4 GENERATION EVALUAT, DOI 10.1177/108471380601000102
   HighScope Educational Research Foundation, 2022, HIGHSCOPE ED RES FDN
   Ho J., 2018, YOUNG CHILDREN, V73, P73
   Hollingsworth HL, 2013, EARLY CHILD DEV CARE, V183, P1758, DOI 10.1080/03004430.2012.759567
   Izard C, 2001, PSYCHOL SCI, V12, P18, DOI 10.1111/1467-9280.00304
   Kidder J.E., 2015, YOUNG EXCEPTIONAL CH, V20, P103, DOI [10.1177/1096250615586029, DOI 10.1177/1096250615586029]
   Ladd GW, 1999, CHILD DEV, V70, P1373, DOI 10.1111/1467-8624.00101
   Ladd GW, 1996, CHILD DEV, V67, P1103, DOI 10.1111/j.1467-8624.1996.tb01785.x
   Lawhon T., 2000, EARLY CHILD EDUC J, V28, P105, DOI [10.1023/A:1009551404906, DOI 10.1023/A:1009551404906]
   McClelland MM, 2017, FUTURE CHILD, V27, P33, DOI 10.1353/foc.2017.0002
   McCormick MP, 2015, AERA OPEN, V1, DOI 10.1177/2332858415603959
   National Association for the Education of Young Children, 2020, DEV APPROPRIATE PRAC
   Navsaria N, 2020, EUR J DEV PSYCHOL, V17, P895, DOI 10.1080/17405629.2020.1811085
   Ng SC, 2018, INT J EARLY CHILD, V50, P335, DOI 10.1007/s13158-018-0225-9
   Patton M.Q., 2002, QUALITATIVE RES EVAL, V3rd ed.
   Payton JW, 2000, J SCHOOL HEALTH, V70, P179, DOI 10.1111/j.1746-1561.2000.tb06468.x
   Rademacher A, 2019, EARLY CHILD DEV CARE, V189, P2299, DOI 10.1080/03004430.2018.1450251
   Rajan RA, 2020, J INTELL FUZZY SYST, P1
   Rakap S, 2018, INT J EARLY CHILD SP, V10, P11, DOI 10.20489/intjecse.454103
   Razza RA, 2015, J CHILD FAM STUD, V24, P372, DOI 10.1007/s10826-013-9847-6
   Rimm-Kaufman SE, 2000, EARLY CHILD RES Q, V15, P147, DOI 10.1016/S0885-2006(00)00049-1
   Schapira R, 2020, EARLY EDUC DEV, V31, P819, DOI 10.1080/10409289.2019.1692624
   Shin M, 2021, EDUC 3-13, DOI 10.1080/03004279.2021.1960408
   Thom L, 2010, AM J DANCE THER, V32, P100, DOI 10.1007/s10465-010-9090-2
   Tominey SL., 2017, YOUNG CHILDREN, V72, P6
   Vygotsky L.S., 1978, MIND SOC DEV HIGHER
   Whitted KS, 2011, PREV SCH FAIL, V55, P10, DOI 10.1080/10459880903286755
   Zins J.E., 2004, BUILDING ACAD SUCCES
   Zins JE, 2007, J EDUC PSYCHOL CONS, V17, P191, DOI 10.1080/10474410701413145
   Zinsser KM, 2014, INFANT CHILD DEV, V23, P471, DOI 10.1002/icd.1843
NR 45
TC 0
Z9 0
U1 7
U2 7
PU SPRINGER
PI DORDRECHT
PA VAN GODEWIJCKSTRAAT 30, 3311 GZ DORDRECHT, NETHERLANDS
SN 1082-3301
EI 1573-1707
J9 EARLY CHILD EDUC J
JI Early Child. Educ. J.
DI 10.1007/s10643-022-01359-6
EA JUN 2022
PG 13
WC Education & Educational Research
WE Social Science Citation Index (SSCI)
SC Education & Educational Research
GA 1W3PM
UT WOS:000806687600001
PM 35693460
OA Bronze, Green Published
DA 2022-11-04
ER

PT J
AU Han, J
   McGillivray, L
   Wong, QJJ
   Werner-Seidler, A
   Wong, I
   Calear, A
   Christensen, H
   Torok, M
AF Han, Jin
   McGillivray, Lauren
   Wong, Quincy J. J.
   Werner-Seidler, Aliza
   Wong, Iana
   Calear, Alison
   Christensen, Helen
   Torok, Michelle
TI A Mobile Health Intervention (LifeBuoy App) to Help Young People Manage
   Suicidal Thoughts: Protocol for a Mixed-Methods Randomized Controlled
   Trial
SO JMIR RESEARCH PROTOCOLS
LA English
DT Article
DE suicide prevention; mental health; eHealth; mHealth; mobile health;
   digital health; smartphone app; dialectical behavior therapy
ID DIALECTICAL BEHAVIOR-THERAPY; SCALE; LONELINESS; IDEATION; RISK;
   INDIVIDUALS; ADOLESCENTS; IMPULSIVITY; VALIDATION; DISTRESS
AB Background: Self-help smartphone apps offer a new opportunity to address youth suicide prevention by improving access to support and by providing potentially high fidelity and cost-effective treatment. However, there have been very few smartphone apps providing evidence-based support for suicide prevention in this population. To address this gap, we developed the LifeBuoy app, a self-help smartphone app informed by dialectical behavior therapy (DBT), to help young people manage suicidal thoughts in their daily life.
   Objective: This study describes the protocol for a randomized controlled trial to evaluate the efficacy of the LifeBuoy app for reducing suicidal thoughts and behaviors, depression, anxiety, and psychological distress, and improving general mental well-being in young adults aged 18 to 25 years.
   Methods: This is a randomized controlled trial recruiting 378 young adults aged between 18 and 25 years and comparing the LifeBuoy app with a matched attention control (a placebo app with the same display but no DBT components). The primary outcome is suicidal thoughts measured by the Suicidal Ideation Attributes Scale (SIDAS). The secondary outcomes are suicidal behavior, depression, anxiety, psychological distress, and general mental well-being. The changes in the levels of insomnia, rumination, suicide cognitions, distress tolerance, loneliness, and help seeking before and after using the app are evaluated in this study. The study also addresses risk factors and responses to the intervention. A series of items assessing COVID-19 experiences is included in the trial to capture the potential impact of the pandemic on this study. Assessments will occur on the following three occasions: baseline, postintervention, and follow-up at 3 months postintervention. A qualitative interview about user experience with the LifeBuoy app will take place within 4 weeks of the final assessment. Using linear mixed models, the primary analysis will compare the changes in suicidal thoughts in the intervention condition relative to the control condition. To minimize risks, participants will receive a call from the team clinical psychologist by clicking a help button in the app or responding to an automated email sent by the system when they are assessed with elevated suicide risks at the baseline, postintervention, and 3-month follow-up surveys.
   Results: The trial recruitment started in May 2020. Data collection is currently ongoing.
   Conclusions: This is the first trial examining the efficacy of a DBT-informed smartphone app delivered to community-living young adults reporting suicidal thoughts. This trial will extend knowledge about the efficacy and acceptability of app-based support for suicidal thoughts in young people.
C1 [Han, Jin; McGillivray, Lauren; Werner-Seidler, Aliza; Wong, Iana; Christensen, Helen; Torok, Michelle] Univ New South Wales, Black Dog Inst, Hosp Rd, Sydney, NSW 2031, Australia.
   [Wong, Quincy J. J.] Western Sydney Univ, Sch Psychol, Sydney, NSW, Australia.
   [Calear, Alison] Australian Natl Univ, Ctr Mental Hlth Res, Canberra, ACT, Australia.
RP Han, J (通讯作者)，Univ New South Wales, Black Dog Inst, Hosp Rd, Sydney, NSW 2031, Australia.
EM j.han@blackdog.org.au
RI Calear, Alison L/D-4191-2009; Torok, Michelle/R-3231-2018
OI Calear, Alison L/0000-0002-7028-725X; Torok,
   Michelle/0000-0003-3741-8075; McGillivray, Lauren/0000-0001-9022-0274;
   Han, Jin/0000-0001-7624-9468; Wong, Iana/0000-0002-0424-1376;
   Christensen, Helen/0000-0003-0435-2065; Werner-Seidler,
   Aliza/0000-0002-9046-6159
FU Roth Family Foundation Philanthropic grant; Australian Rotary Health
   Mental Health grant; Perpetual IMPACT funding; Commonwealth Suicide
   Prevention Research Fund Post-Doctoral Fellowship; NHMRC [1122544,
   1173146, 1138710, 1155614]; NSW Health Early Career Fellowship
FX We acknowledge Mr Jamie Astley, Mr Cesar Anonuevo, and Mr Jacinto
   Santamaria at the Black Dog Institute for building the apps and setting
   up the trial site, and Ms Laura Kampel, Dr Mark Deady, Dr Kit Huckvale,
   Ms Victoria Carr, and Assoc Professor Vijaya Manicavasagar at the Black
   Dog Institute for insights on app design. This project received funds
   from Roth Family Foundation Philanthropic grant, Australian Rotary
   Health Mental Health grant, and Perpetual IMPACT funding. JH is
   supported by Commonwealth Suicide Prevention Research Fund Post-Doctoral
   Fellowship. AWS is supported by an NSW Health Early Career Fellowship.
   ALC is supported by NHMRC Fellowships 1122544 and 1173146. MT is
   supported by NHMRC Early Career Fellowship 1138710. HC is supported by
   NHMRC Senior Principal Research Fellowship 1155614.
CR Andrade LH, 2014, PSYCHOL MED, V44, P1303, DOI 10.1017/S0033291713001943
   [Anonymous], 2020, PLOS ONE, DOI [DOI 10.1371/JOURNAL.PONE.0236562, DOI 10.1371/journal.pone.0236562]
   [Anonymous], 2014, PREVENTING SUICIDE G
   Arensman E, 2020, CRISIS, V41, pS3, DOI 10.1027/0227-5910/a000664
   Batterham PJ, 2016, J CLIN EPIDEMIOL, V71, P35, DOI 10.1016/j.jclinepi.2015.10.005
   Beecham J., 2001, MEASURING MENTAL HLT, V2, P200
   Bowen R, 2015, ARCH SUICIDE RES, V19, P161, DOI 10.1080/13811118.2015.1004474
   Bryan CJ, 2017, PAIN PRACT, V17, P371, DOI 10.1111/papr.12464
   Buri J, 2015, 123 ANN CONV AM PSYC
   Clarke V., 2015, QUALITATIVE PSYCHOL, P222
   Deady M, 2018, JMIR MHEALTH UHEALTH, V6, DOI 10.2196/11661
   DeCou CR, 2019, BEHAV THER, V50, P60, DOI 10.1016/j.beth.2018.03.009
   Duckworth AL, 2007, J PERS SOC PSYCHOL, V92, P1087, DOI 10.1037/0022-3514.92.6.1087
   EFRON B, 1971, BIOMETRIKA, V58, P403, DOI 10.1093/biomet/58.3.403
   Fat LN, 2017, QUAL LIFE RES, V26, P1129, DOI 10.1007/s11136-016-1454-8
   Griffin E, 2018, SOC PSYCH PSYCH EPID, V53, P663, DOI 10.1007/s00127-018-1522-1
   Gunnell D, 2020, LANCET PSYCHIAT, V7, P468, DOI 10.1016/S2215-0366(20)30171-1
   Han B, 2018, J AM ACAD CHILD PSY, V57, P20, DOI 10.1016/j.jaac.2017.10.013
   Han J, 2018, INTERNET INTERV, V12, P111, DOI 10.1016/j.invent.2017.11.002
   Han J, 2018, CRISIS, V39, P175, DOI 10.1027/0227-5910/a000485
   Hom MA, 2015, CLIN PSYCHOL REV, V40, P28, DOI 10.1016/j.cpr.2015.05.006
   Hughes ME, 2004, RES AGING, V26, P655, DOI 10.1177/0164027504268574
   Klonsky ED, 2010, SUICIDE LIFE-THREAT, V40, P612, DOI 10.1521/suli.2010.40.6.612
   Kroenke K, 2001, J GEN INTERN MED, V16, P606, DOI 10.1046/j.1525-1497.2001.016009606.x
   Leckning BA, 2016, AUSTRALAS PSYCHIATRY, V24, P300, DOI 10.1177/1039856216629838
   Liao QY, 2014, BMC INFECT DIS, V14, DOI 10.1186/1471-2334-14-169
   Linehan MM, 2015, JAMA PSYCHIAT, V72, P475, DOI 10.1001/jamapsychiatry.2014.3039
   LINEHAN MM, 1991, ARCH GEN PSYCHIAT, V48, P1060
   Liu RT, 2017, NEUROSCI BIOBEHAV R, V83, P440, DOI 10.1016/j.neubiorev.2017.09.019
   McCauley E, 2018, JAMA PSYCHIAT, V75, P777, DOI 10.1001/jamapsychiatry.2018.1109
   McEvoy PM, 2010, J ANXIETY DISORD, V24, P509, DOI 10.1016/j.janxdis.2010.03.008
   Mehlum L, 2014, J AM ACAD CHILD PSY, V53, P1082, DOI 10.1016/j.jaac.2014.07.003
   Morin CM, 2011, SLEEP, V34, P601, DOI 10.1093/sleep/34.5.601
   O'Dea B, 2020, J CHILD PSYCHOL PSYC, V61, P899, DOI 10.1111/jcpp.13294
   Ougrin D, 2015, J AM ACAD CHILD PSY, V54, P97, DOI 10.1016/j.jaac.2014.10.009
   Palmier-Claus JE, 2012, J AFFECT DISORDERS, V143, P5, DOI 10.1016/j.jad.2012.05.030
   RUSSELL D, 1980, J PERS SOC PSYCHOL, V39, P472, DOI 10.1037/0022-3514.39.3.472
   Simons JS, 2005, MOTIV EMOTION, V29, P83, DOI 10.1007/s11031-005-7955-3
   Spitzer RL, 2006, ARCH INTERN MED, V166, P1092, DOI 10.1001/archinte.166.10.1092
   Stewart-Brown S, 2009, HEALTH QUAL LIFE OUT, V7, DOI 10.1186/1477-7525-7-15
   Stravynski A, 2001, SUICIDE LIFE-THREAT, V31, P32, DOI 10.1521/suli.31.1.32.21312
   Swales M, 2016, DIALECTICAL BEHAV TH
   Tennant R, 2007, HEALTH QUAL LIFE OUT, V5, DOI 10.1186/1477-7525-5-63
   Thornton Louise, 2016, Internet Interv, V4, P72, DOI 10.1016/j.invent.2016.02.001
   Torok M, 2020, LANCET DIGIT HEALTH, V2, pE25, DOI 10.1016/S2589-7500(19)30199-2
   Torous J, 2018, CURR PSYCHIAT REP, V20, DOI 10.1007/s11920-018-0914-y
   van Spijker BAJ, 2018, J MED INTERNET RES, V20, DOI 10.2196/jmir.8595
   van Spijker BAJ, 2014, SUICIDE LIFE-THREAT, V44, P408, DOI 10.1111/sltb.12084
   Verbeke G, 2013, LINEAR MIXED MODELS
   Werner-Seidler A, 2017, JMIR MENT HEALTH, V4, DOI 10.2196/mental.7614
   Wilson C.J., 2005, CANADIAN J COUNSELLI, V39, P15, DOI [DOI 10.1037/T42876-000, 10.1037/t42876-000]
   Witt K, 2017, BMC PSYCHIATRY, V17, DOI 10.1186/s12888-017-1458-0
   World Health Organization, 2019, REC DIG INT HLTH SYT
NR 53
TC 6
Z9 6
U1 5
U2 19
PU JMIR PUBLICATIONS, INC
PI TORONTO
PA 130 QUEENS QUAY E, STE 1102, TORONTO, ON M5A 0P6, CANADA
SN 1929-0748
J9 JMIR RES PROTOC
JI JMIR RES. Protoc.
PD OCT
PY 2020
VL 9
IS 10
AR e23655
DI 10.2196/23655
PG 11
WC Health Care Sciences & Services; Public, Environmental & Occupational
   Health
WE Emerging Sources Citation Index (ESCI)
SC Health Care Sciences & Services; Public, Environmental & Occupational
   Health
GA OH4WE
UT WOS:000582576000041
PM 33107832
OA gold, Green Published
DA 2022-11-04
ER

PT J
AU Anigstein, MS
   Burgos, S
   Gay, SM
   Pesse-Sorensen, K
   Espinoza, P
   Toledo, C
AF Anigstein, Maria Sol
   Burgos, Soledad
   Gay, Sebastian Medina
   Pesse-Sorensen, Karen
   Espinoza, Pamela
   Toledo, Carolina
TI Desafios y aprendizajes para la promocion de la salud durante la
   pandemia de la COVID-19 en Chile. Un analisis de experiencias locales
   desde la salud colectiva
SO GLOBAL HEALTH PROMOTION
LA English
DT Article
DE promoci&#243; n de la salud; acci&#243; n comunitaria; determinantes de
   la salud; equidad; justicia social; Latinoam&#233; rica; empoderamiento;
   poder
AB La Promocion de la Salud (PS) es una funcion esencial de la salud publica que se ha puesto en tension frente a la pandemia de la COVID-19, dado que los discursos y estrategias basados en la prevencion y curacion de la enfermedad han invisibilizado las condiciones de vida e inequidad que son centrales para la PS. La salud colectiva latinoamericana plantea cuestionamientos practicos y epistemologicos sobre las acciones ante la epidemia en los paises del Sur Global, proponiendo enfoques alternativos al paradigma biomedico y a lo que este entiende como PS. Desde la salud colectiva, la PS tiene como elementos centrales la autonomia de las comunidades, la importancia de sus saberes, y el fomento de acciones colectivas territoriales. Este articulo, a traves de una cronologia critica de la pandemia en dos territorios, describe situaciones documentadas que ponen en evidencia el despliegue de condiciones esenciales de posibilidad para una PS desde la salud colectiva, es decir, el papel de la justicia social en la organizacion comunitaria, la perspectiva territorial y los procesos emancipatorios y de construccion de autonomia. Los casos analizados corresponden a un territorio insular del sur de Chile y a una comuna urbana de la capital del pais, elaborados mediante el involucramiento directo de los investigadores y una revision documental y de prensa. Sus antecedentes y contextualizacion evidencian las modalidades concretas que toma la PS durante la pandemia en dos contextos con caracteristicas diversas, permitiendo identificar desafios y arribar a aprendizajes iniciales sobre el desarrollo de una PS territorialmente situada.
C1 [Anigstein, Maria Sol; Burgos, Soledad; Gay, Sebastian Medina; Espinoza, Pamela; Toledo, Carolina] Univ Chile, Fac Med, Escuela Salud Publ Salvador Allende G, Av Independencia 939, Santiago 1025000, Chile.
   [Anigstein, Maria Sol] Univ Chile, Fac Ciencias Sociales, Dept Antropol, Santiago, Chile.
   [Pesse-Sorensen, Karen] Pontificia Univ Catolica Ecuador, Fac Med, Quito, Ecuador.
RP Burgos, S (通讯作者)，Univ Chile, Fac Med, Escuela Salud Publ Salvador Allende G, Av Independencia 939, Santiago 1025000, Chile.
EM sburgos@uchile.cl
OI medina gay, sebastian/0000-0003-4659-680X; burgos,
   soledad/0000-0001-9091-2588; Anigstein, Maria Sol/0000-0002-4023-2389
CR Almeida Filho Nd., 1999, CUADERNOS M DICO SOC, V75, P5
   [Anonymous], 2020, CIRCUNSTANCIAS QUE M
   [Anonymous], 2020, ASAMBLEA POPULAR MET
   Asamblea Archipi?lago de Quinchao, MAN AS SOC ARCH QUIN
   Asamblea Territorial de Chonchi, 2020, DECL PUBL AS TERR CH
   Biblioteca del Congreso Nacional de Chile, 2017, REP EST COM
   Borde Elis, 2017, Saúde debate, V41, P264, DOI 10.1590/0103-11042017s222
   Breilh J., 2013, REV FACULTAD NACL SA, V31, pS13
   C?rdenas, 2017, DESCONCIERTO    0508
   Salvador JC, 2018, LTE-REV INTERDISCIP, V13, P67
   Carvalho Sérgio Resende, 2004, Ciênc. saúde coletiva, V9, P669, DOI 10.1590/S1413-81232004000300018
   Centro de Estudios Sociales de Chilo?-CESCH, 2020, CONV FUT LAB CHIL RE
   Comit? de Emergencia La Granja, 2020, 2 OPERATIVO MEDICO P
   Porto MFD, 2019, CIENC SAUDE COLETIVA, V24, P4449, DOI 10.1590/1413-812320182412.25292019
   DecimaTV, 2020, DECIMATV        0704
   del, 2013, UNIDAD XOCHIMILCO U
   Diario UChile, 2020, CON REPR INCL VEC BO
   Diario UChile, 2020, PROT SOC SE REACT PE
   El Desconcierto, 2020, DESCONCIERTO   0620
   El Desconcierto, 2016, DESCONCIERTO    0630
   El Insular, 2020, INSULAR DIARIO  0427
   Escuela de Salud Publica-Universidad de Chile, 2020, ACT COVID 19 CHIL AN
   Ferrer Lues M., 2013, ACT CIENT 29 C AS LA
   Fundaci?n Curaco de V?lez, 2020, QUELCUN CONSTITUYENT
   Gobierno de Chile, 2020, GOB CHIL DECR NUEV M
   Gudynas E, 2015, EXTRACTIVISMOS ECOLO
   Infobae, 2020, QUINT ROO REGR SEMF
   Instituto Nacional de Derechos Humanos, 2016, INF MIS OBS SIT SOC
   Instituto Nacional de Derechos Humanos, 2018, INF AN SIT DER HUM C
   Instituto Nacional de Estad?sticas, 2018, RES DEF CENS 2017
   Iriart Celia, 2002, Rev Panam Salud Publica, V12, P128, DOI 10.1590/S1020-49892002000800013
   Kornblit Ana Lia, 2007, METODOLOGIAS CUALITA
   Laurell Asa, 1982, CUAD MEDICOS SOC, V86, P2
   Mapuexpress, 2019, CAB EL AG RECH RELL
   Ministerio de Salud, 2009, PART SOC SALUD REFL
   Ministerio del Interior, 2020, DECR 104 SANT 18 MAR
   MINSAL, 2020, MIN SALUD CONF 1 CAS
   Mondaca-Mansilla E., 2019, SOBERANIA POLITICA T
   Montes A, 2020, INSTITUTO COMPLUTENS, V24, P1
   Movimiento Salud en Resistencia, 2020, MAP INF PLAN TERR CO
   Observatory of Economic Complexity, 2020, FISH FILL CHIL
   OECD Data, 2020, INC IN
   Palabra P?blica, 2019, PALABRA PUBLICA 16 E
   Prensa Opal, 2020, SALUD SOLIDARIA COLE
   Publimetro, 2020, AL CHIL TOD QUE TIEN
   Quiero mi Barrio, 2017, OR MEM HIST BARR MIL
   Radio del Mar, 2020, ENCUENTROS FOGON DEF
   Ratima M, 2019, GLOB HEALTH PROMOT, V26, P114, DOI 10.1177/1757975919889251
   Resumen, 2020, GOBIERNO ERRATICO CO
   Reyes Jara Javiera, 2020, DESIGUALDAD OLLAS CO
   Santos B.D.S, 2016, EPISTEMOLOGIES S
   SERNAPESCA, 2020, AN EST PESC AC 2018
   Waitzkin H, 2001, LANCET, V358, P315, DOI 10.1016/S0140-6736(01)05488-5
   Yin. RK., 1987, CASE STUDY RES DESIG
   Zibechi Raul, 2007, AUTONOMIAS EMANCIPAC
NR 55
TC 0
Z9 0
U1 6
U2 27
PU SAGE PUBLICATIONS INC
PI THOUSAND OAKS
PA 2455 TELLER RD, THOUSAND OAKS, CA 91320 USA
SN 1757-9759
EI 1757-9767
J9 GLOB HEALTH PROMOT
JI Glob. Health Promot.
PD JUN
PY 2021
VL 28
IS 2
SI SI
BP 115
EP 123
AR 1757975920986700
DI 10.1177/1757975920986700
EA FEB 2021
PG 9
WC Public, Environmental & Occupational Health
WE Social Science Citation Index (SSCI)
SC Public, Environmental & Occupational Health
GA TC4FI
UT WOS:000620004800001
PM 33573469
OA Green Published, hybrid
DA 2022-11-04
ER

PT J
AU Lott, A
   Sacks, H
   Hutzler, L
   Campbell, KA
   Lajam, CM
AF Lott, Ariana
   Sacks, Hayley
   Hutzler, Lorraine
   Campbell, Kirk A.
   Lajam, Claudette M.
TI Telemedicine Utilization by Orthopedic Patients During COVID-19
   Pandemic: Demographic and Socioeconomic Analysis
SO TELEMEDICINE AND E-HEALTH
LA English
DT Article
DE orthopedics; telemedicine; socioeconomic status; health care policy
ID FOLLOW-UP; CARE; POPULATION; TELEHEALTH; VISITS; ACCESS
AB Background: The relaxation of telemedicine (TM) restrictions during the COVID-19 pandemic accelerated adoption of this technology by many orthopedic practices. The purpose of this study was to examine the demographics of the orthopedic patients who utilized TM visits during the COVID-19 pandemic to identify opportunities to improve access.
   Methods: All patients who underwent orthopedic TM visits at one urban academic medical center between January and April 2020 were included. Demographic data including primary zip code, primary language, and visit type were collected. The demographics of the TM cohort were compared with those of patients seen in the outpatient (OP) setting at the same institution the prior year as well as with patients in the metropolitan area (M).
   Results: Five thousand thirty-five TM visits met the inclusion criteria. The TM cohort was significantly younger than the OP cohort, with mean age of 48.7 +/- 19.0 years for TM and 55.2 +/- 18.0 years for OP, and with 22% of TM being 65 or older versus 35% of OP being 65 or older (p = 0.001). The TM cohort had a lower percentage of minority patients (41.3%) than the OP cohort (48.2%). The TM cohort had a significantly lower percentage of black 12.9% versus 14.1%, Asian. 5.1% versus 5.8%, and Spanish/Hispanic 1.9% versus 15.4%, than the M and the OP cohort from the prior year (p < 0.026, p < 0.001, p < 0.001). For socioeconomic status, only 13.8% of TM patients were from ZIP codes with median household incomes <50k. A total of 96.2% of TM visits were performed in English, where only 61% of individuals in the metropolitan area report English as their primary language.
   Conclusions: As the largest analysis of the use of TM in orthopedics, this study highlights both the future potential of TM and areas of improvement to ensure better access to care for all patient populations. Maintenance of the provisions to allow audio-only visits to be considered TM and billed as such is one important measure.
C1 [Lott, Ariana; Sacks, Hayley; Hutzler, Lorraine; Campbell, Kirk A.; Lajam, Claudette M.] NYU Langone Hlth, Dept Orthoped Surg, 301 East 17th St,14th Floor, New York, NY 10003 USA.
RP Lott, A (通讯作者)，NYU Langone Hlth, Dept Orthoped Surg, 301 East 17th St,14th Floor, New York, NY 10003 USA.
EM ariana.lott@nyulangone.org
OI Campbell, Kirk/0000-0002-5633-1760
CR American Public Media Lab Staff, 2020, COL COR
   Baker J, 2018, CURR ALLERGY ASTHM R, V18, DOI 10.1007/s11882-018-0814-6
   Barnett ML, 2018, JAMA-J AM MED ASSOC, V320, P2147, DOI 10.1001/jama.2018.12354
   Beswick DM, 2016, HEAD NECK-J SCI SPEC, V38, P925, DOI 10.1002/hed.24386
   Board on Health Care Services; Institute of Medicine, 2012, ROL TEL EV HLTH CAR
   Buvik A, 2019, J MED INTERNET RES, V21, DOI 10.2196/11330
   Buvik A, 2016, BMC HEALTH SERV RES, V16, DOI 10.1186/s12913-016-1717-7
   Centers for Medicare and Medicaid Services, 2020, MED TEL HLTH CAR PRO
   Department of Health and Human Services (HHS), 2020, TEL
   Field M.J., 1996, TELEMEDICINE GUIDE A
   Kane LT, 2020, J SHOULDER ELB SURG, V29, P775, DOI 10.1016/j.jse.2019.12.004
   Kruse CS, 2018, J TELEMED TELECARE, V24, P4, DOI 10.1177/1357633X16674087
   Loeb AE, 2020, J AM ACAD ORTHOP SUR, V28, pE469, DOI 10.5435/JAAOS-D-20-00380
   Makhni MC, 2020, J BONE JOINT SURG AM, V102, P1109, DOI 10.2106/JBJS.20.00452
   Marsh JD, 2014, J ARTHROPLASTY, V29, P1723, DOI 10.1016/j.arth.2014.04.003
   Mechanic OJ., 2022, STATPEARLS
   Murphy EP, 2020, CLIN ORTHOP RELAT R, V478, P2610, DOI 10.1097/CORR.0000000000001388
   Nouri S., 2020, NEJM CATALYST INNOVA, V1, P1, DOI [10.1056/CAT.20.0123, DOI 10.1056/CAT.20.0123]
   Ohinmaa A, 2002, J TELEMED TELECARE, V8, P283, DOI 10.1258/135763302760314252
   Parisien RL, 2020, J AM ACAD ORTHOP SUR, V28, pE487, DOI 10.5435/JAAOS-D-20-00339
   Pastora-Bernal Jose Manuel, 2017, J Med Internet Res, V19, pe142, DOI 10.2196/jmir.6836
   Rao Sandesh S, 2020, Arthroplast Today, V6, P617, DOI 10.1016/j.artd.2020.04.014
   Ray KN, 2020, ACAD PEDIATR, V20, P642, DOI 10.1016/j.acap.2020.03.014
   Sathiyakumar V, 2015, J ORTHOP TRAUMA, V29, pE139, DOI 10.1097/BOT.0000000000000189
   Sharareh B, 2014, J ARTHROPLASTY, V29, P918, DOI 10.1016/j.arth.2013.09.019
   Sinha N, 2019, JAAOS GLOB RES REV, V3, DOI 10.5435/JAAOSGlobal-D-19-00100
   Tanaka MJ, 2020, J BONE JOINT SURG AM, V102, DOI 10.2106/JBJS.20.00609
   U.S. Census Bureau, 2018, AM COMM SURV 1 YEAR
   Uscher-Pines L., 2020, RAND HLTH Q, V8, pRR
   Uscher-Pines L, 2016, JAMA DERMATOL, V152, P905, DOI 10.1001/jamadermatol.2016.0938
   Vuolio S, 2003, J TELEMED TELECARE, V9, P8, DOI 10.1258/135763303321159620
   Whaley CM, 2020, JAMA NETW OPEN, V3, DOI 10.1001/jamanetworkopen.2020.24984
NR 32
TC 4
Z9 4
U1 0
U2 2
PU MARY ANN LIEBERT, INC
PI NEW ROCHELLE
PA 140 HUGUENOT STREET, 3RD FL, NEW ROCHELLE, NY 10801 USA
SN 1530-5627
EI 1556-3669
J9 TELEMED E-HEALTH
JI Telemed. e-Health
PD OCT 1
PY 2021
VL 27
IS 10
BP 1117
EP 1122
DI 10.1089/tmj.2020.0425
EA JAN 2021
PG 6
WC Health Care Sciences & Services
WE Science Citation Index Expanded (SCI-EXPANDED)
SC Health Care Sciences & Services
GA WL5RB
UT WOS:000610200800001
PM 33448896
DA 2022-11-04
ER

PT J
AU Carnevali, L
   Gui, AN
   Jones, EJH
   Farroni, T
AF Carnevali, Laura
   Gui, Anna
   Jones, Emily J. H.
   Farroni, Teresa
TI Face Processing in Early Development: A Systematic Review of Behavioral
   Studies and Considerations in Times of COVID-19 Pandemic
SO FRONTIERS IN PSYCHOLOGY
LA English
DT Review
DE face processing; development; infancy; social cognition; mask wearing;
   COVID-19
ID FACIAL EXPRESSIONS; GAZE DIRECTION; FEARFUL FACES; EYE-TRACKING;
   12-MONTH-OLD INFANTS; NEWBORNS PREFERENCE; TALKING FACE; 3-MONTH-OLDS
   RECOGNITION; ATTENTION DISENGAGEMENT; SELECTIVE ATTENTION
AB Human faces are one of the most prominent stimuli in the visual environment of young infants and convey critical information for the development of social cognition. During the COVID-19 pandemic, mask wearing has become a common practice outside the home environment. With masks covering nose and mouth regions, the facial cues available to the infant are impoverished. The impact of these changes on development is unknown but is critical to debates around mask mandates in early childhood settings. As infants grow, they increasingly interact with a broader range of familiar and unfamiliar people outside the home; in these settings, mask wearing could possibly influence social development. In order to generate hypotheses about the effects of mask wearing on infant social development, in the present work, we systematically review N = 129 studies selected based on the most recent PRISMA guidelines providing a state-of-the-art framework of behavioral studies investigating face processing in early infancy. We focused on identifying sensitive periods during which being exposed to specific facial features or to the entire face configuration has been found to be important for the development of perceptive and socio-communicative skills. For perceptive skills, infants gradually learn to analyze the eyes or the gaze direction within the context of the entire face configuration. This contributes to identity recognition as well as emotional expression discrimination. For socio-communicative skills, direct gaze and emotional facial expressions are crucial for attention engagement while eye-gaze cuing is important for joint attention. Moreover, attention to the mouth is particularly relevant for speech learning. We discuss possible implications of the exposure to masked faces for developmental needs and functions. Providing groundwork for further research, we encourage the investigation of the consequences of mask wearing for infants' perceptive and socio-communicative development, suggesting new directions within the research field.
C1 [Carnevali, Laura; Farroni, Teresa] Univ Padua, Dept Dev Psychol & Socializat, Padua, Italy.
   [Gui, Anna; Jones, Emily J. H.] Birkbeck Univ London, Ctr Brain & Cognit Dev, London, England.
RP Farroni, T (通讯作者)，Univ Padua, Dept Dev Psychol & Socializat, Padua, Italy.
EM teresa.farroni@unipd.it
RI Gui, Anna/ABI-1165-2020
OI Gui, Anna/0000-0003-1108-0774; Jones, Emily/0000-0001-5747-9540;
   Carnevali, Laura/0000-0001-7853-4940
FU Beneficentia Stiftung Foundation [ES/R009368/1]; MRC Programme
   [MR/K021389/1, MR/T003057/1]
FX This study was funded by Beneficentia Stiftung Foundation to TF, by the
   ESRC grant no. ES/R009368/1 to AG and by the MRC Programme grant nos.
   MR/K021389/1 and MR/T003057/1.
CR Acerra F, 2002, DEVELOPMENTAL SCI, V5, P98, DOI 10.1111/1467-7687.00215
   Aktar E, 2018, INFANT BEHAV DEV, V53, P101, DOI 10.1016/j.infbeh.2018.07.004
   Amano S, 2004, INFANT BEHAV DEV, V27, P64, DOI 10.1016/j.infbeh.2003.06.005
   Ashwin C, 2015, MOL AUTISM, V6, DOI 10.1186/2040-2392-6-5
   Atagi N, 2020, BRAIN SCI, V10, DOI 10.3390/brainsci10080550
   Bahrick LE, 2002, CHILD DEV, V73, P1629, DOI 10.1111/1467-8624.00495
   Bahrick LE, 2008, DEV PSYCHOL, V44, P983, DOI 10.1037/0012-1649.44.4.983
   Bahrick LE, 2013, DEV PSYCHOL, V49, P1919, DOI 10.1037/a0031238
   Ballew Barbara S, 2009, Journal of Electronic Resources in Medical Libraries, V6, P245, DOI 10.1080/15424060903167252
   Barrick E., 2020, MASK EXPOSURE COVID, DOI [10.31234/osf.io/yjfg3, DOI 10.31234/OSF.IO/YJFG3]
   Bhatt RS, 2005, CHILD DEV, V76, P169, DOI 10.1111/j.1467-8624.2005.00837.x
   Brenna V, 2013, INT J BEHAV DEV, V37, P137, DOI 10.1177/0165025412465363
   Brooks R, 2002, DEV PSYCHOL, V38, P958, DOI 10.1037//0012-1649.38.6.958
   Calbi M, 2021, SCI REP-UK, V11, DOI 10.1038/s41598-021-81780-w
   Carbon CC, 2020, FRONT PSYCHOL, V11, DOI 10.3389/fpsyg.2020.566886
   CAREY S, 1977, SCIENCE, V195, P312, DOI 10.1126/science.831281
   Carnevali L., 2021, PSYARXIV, V2021, P1, DOI [10.31234/osf.io/rfnj6, DOI 10.31234/OSF.IO/RFNJ6]
   Carragher DJ, 2020, COGN RES, V5, DOI 10.1186/s41235-020-00258-x
   Cashon CH, 2013, CHILD DEV, V84, P802, DOI 10.1111/cdev.12024
   Cassia VM, 2004, PSYCHOL SCI, V15, P379, DOI 10.1111/j.0956-7976.2004.00688.x
   Cecchini M, 2011, INFANT BEHAV DEV, V34, P424, DOI 10.1016/j.infbeh.2011.04.002
   Cetincelik M, 2021, FRONT PSYCHOL, V11, DOI 10.3389/fpsyg.2020.589096
   Chen CH, 2020, DEVELOPMENTAL SCI, V23, DOI 10.1111/desc.12919
   Chien SHL, 2011, J VISION, V11, DOI 10.1167/11.6.13
   Chien SHL, 2010, VISION RES, V50, P2029, DOI 10.1016/j.visres.2010.06.017
   Cohen LB, 2001, INFANT CHILD DEV, V10, P83, DOI 10.1002/icd.250
   Coulon M, 2011, INT J BEHAV DEV, V35, P282, DOI 10.1177/0165025410396765
   Courage ML, 2006, CHILD DEV, V77, P680, DOI 10.1111/j.1467-8624.2006.00897.x
   de Boisferon AH, 2018, J EXP CHILD PSYCHOL, V172, P189, DOI 10.1016/j.jecp.2018.03.009
   de Boisferon AH, 2017, DEVELOPMENTAL SCI, V20, DOI 10.1111/desc.12381
   de Haan M, 2004, J CHILD PSYCHOL PSYC, V45, P1209, DOI 10.1111/j.1469-7610.2004.00320.x
   de Heering A., 2015, J VISUAL-JAPAN, V15, P794, DOI [10.1167/15.12.794, DOI 10.1167/15.12.794]
   de Heering A, 2008, COGNITION, V106, P444, DOI 10.1016/j.cognition.2006.12.012
   Della Longa L, 2019, DEV COGN NEUROS-NETH, V35, P42, DOI 10.1016/j.dcn.2017.11.002
   DeNicola CA, 2013, INT J BEHAV DEV, V37, P143, DOI 10.1177/0165025412474751
   Di Giorgio E, 2012, J EXP CHILD PSYCHOL, V113, P66, DOI 10.1016/j.jecp.2012.04.012
   Doi H, 2010, EMOTION, V10, P278, DOI 10.1037/a0017800
   Farroni T, 2005, P NATL ACAD SCI USA, V102, P17245, DOI 10.1073/pnas.0502205102
   Farroni T, 2002, P NATL ACAD SCI USA, V99, P9602, DOI 10.1073/pnas.152159999
   Farroni T, 2000, VIS COGN, V7, P705, DOI 10.1080/13506280050144399
   Farroni T, 2007, COGNITION, V102, P396, DOI 10.1016/j.cognition.2006.01.007
   Farroni T, 2006, J EXP CHILD PSYCHOL, V95, P298, DOI 10.1016/j.jecp.2006.08.001
   Fausey CM, 2016, COGNITION, V152, P101, DOI 10.1016/j.cognition.2016.03.005
   Fecher N, 2019, DEVELOPMENTAL SCI, V22, DOI 10.1111/desc.12778
   Flom R, 2007, DEV PSYCHOL, V43, P238, DOI 10.1037/0012-1649.43.1.238
   Flom R, 2018, INFANCY, V23, P692, DOI 10.1111/infa.12246
   Franchak JM, 2018, DEVELOPMENTAL SCI, V21, DOI 10.1111/desc.12626
   Freud A., 2021, FACE MASKS DISRUPT H, DOI [10.31234/osf.io/fygjq, DOI 10.31234/OSF.IO/FYGJQ]
   Freud E, 2020, SCI REP-UK, V10, DOI 10.1038/s41598-020-78986-9
   Fu XX, 2020, DEV PSYCHOBIOL, V62, P339, DOI 10.1002/dev.21920
   Galati A, 2016, DEV PSYCHOBIOL, V58, P829, DOI 10.1002/dev.21420
   Game F, 2003, INFANT BEHAV DEV, V26, P135, DOI 10.1016/S0163-6383(03)00013-4
   Geangu E, 2016, CURR BIOL, V26, pR663, DOI 10.1016/j.cub.2016.05.072
   Gliga T, 2009, INFANCY, V14, P550, DOI 10.1080/15250000903144199
   Gluckman M, 2013, FRONT PSYCHOL, V4, DOI 10.3389/fpsyg.2013.00527
   Gredeback G, 2008, INFANCY, V13, P533, DOI 10.1080/15250000802329529
   Gross C, 2010, INT J BEHAV DEV, V34, P417, DOI 10.1177/0165025409350364
   Haensel JX, 2020, INFANT BEHAV DEV, V61, DOI 10.1016/j.infbeh.2020.101503
   Hayden A, 2007, J EXP CHILD PSYCHOL, V97, P85, DOI 10.1016/j.jecp.2007.01.004
   Heck A, 2016, J EXP CHILD PSYCHOL, V147, P100, DOI 10.1016/j.jecp.2016.03.005
   Hernik M, 2019, DEVELOPMENTAL SCI, V22, DOI 10.1111/desc.12779
   Houston-Price C, 2006, J EXP CHILD PSYCHOL, V95, P27, DOI 10.1016/j.jecp.2006.03.006
   Humphreys K, 2007, VIS COGN, V15, P578, DOI 10.1080/13506280600943518
   Hunnius S, 2004, INFANCY, V6, P231, DOI 10.1207/s15327078in0602_5
   Ichikawa H, 2014, PERCEPTION, V43, P235, DOI 10.1068/p7595
   Ichikawa H, 2014, JPN PSYCHOL RES, V56, P15, DOI 10.1111/jpr.12025
   Ichikawa H, 2011, INFANT CHILD DEV, V20, P464, DOI 10.1002/icd.724
   Jayaraman S, 2017, DEV PSYCHOL, V53, P38, DOI 10.1037/dev0000230
   Jayaraman S, 2015, PLOS ONE, V10, DOI 10.1371/journal.pone.0123780
   Johnson MH, 2015, NEUROSCI BIOBEHAV R, V50, P169, DOI 10.1016/j.neubiorev.2014.10.009
   Johnson MH, 2005, NAT REV NEUROSCI, V6, P766, DOI 10.1038/nrn1766
   Kato M, 2013, INFANT BEHAV DEV, V36, P32, DOI 10.1016/j.infbeh.2012.10.005
   Kiln A, 2015, NEUROSCI BIOBEHAV R, V50, P189, DOI 10.1016/j.neubiorev.2014.10.006
   Kim HI, 2014, DEVELOPMENTAL SCI, V17, P621, DOI 10.1111/desc.12146
   Kim HI, 2013, INT J BEHAV DEV, V37, P125, DOI 10.1177/0165025413475972
   KIMCHI R, 1992, PSYCHOL BULL, V112, P24, DOI 10.1037/0033-2909.112.1.24
   Kubicek C, 2013, INT J BEHAV DEV, V37, P106, DOI 10.1177/0165025412473016
   Layton D, 2007, INFANCY, V12, P257, DOI 10.1111/j.1532-7078.2007.tb00243.x
   Lee V, 2015, INFANT BEHAV DEV, V40, P95, DOI 10.1016/j.infbeh.2015.04.006
   Leo I, 2018, INFANCY, V23, P45, DOI 10.1111/infa.12197
   Leo I, 2009, INFANCY, V14, P641, DOI 10.1080/15250000903264047
   Leppanen J, 2010, INT J BEHAV DEV, V34, P547, DOI 10.1177/0165025410365804
   Lewkowicz DJ, 2012, P NATL ACAD SCI USA, V109, P1431, DOI 10.1073/pnas.1114783109
   Liu SY, 2011, J EXP CHILD PSYCHOL, V108, P180, DOI 10.1016/j.jecp.2010.06.008
   Maurer D, 1999, SCIENCE, V286, P108, DOI 10.1126/science.286.5437.108
   Mercure E, 2019, DEVELOPMENTAL SCI, V22, DOI 10.1111/desc.12701
   Moriuchi JM, 2017, AM J PSYCHIAT, V174, P26, DOI 10.1176/appi.ajp.2016.15091222
   MORTON J, 1991, PSYCHOL REV, V98, P164, DOI 10.1037/0033-295X.98.2.164
   Mundy P, 2018, EUR J NEUROSCI, V47, P497, DOI 10.1111/ejn.13720
   Nagy E, 2008, DEV PSYCHOL, V44, P1779, DOI 10.1037/a0012665
   Nakato E, 2009, INFANT BEHAV DEV, V32, P422, DOI 10.1016/j.infbeh.2009.07.006
   Nestor MS, 2020, J COSMET DERMATOL-US, V19, P2154, DOI 10.1111/jocd.13569
   Niedzwiecka A, 2015, FRONT PSYCHOL, V6, DOI 10.3389/fpsyg.2015.00122
   Noyes E, 2021, ROY SOC OPEN SCI, V8, DOI 10.1098/rsos.201169
   Oakes LM, 2013, INFANCY, V18, P134, DOI 10.1111/j.1532-7078.2011.00107.x
   Otsuka Y, 2016, J VISION, V16, DOI 10.1167/16.3.4
   Otsuka Y, 2009, CHILD DEV, V80, P1259, DOI 10.1111/j.1467-8624.2009.01330.x
   Pandya A., 2021, FRONT HUM DYN, V3, DOI 10.3389/fhumd.2021.684137
   Pantelis PC, 2017, SCI REP-UK, V7, DOI 10.1038/s41598-017-14919-3
   Parsons JP, 2019, FRONT PSYCHOL, V10, DOI 10.3389/fpsyg.2019.01799
   Peltola MJ, 2008, DEVELOPMENTAL SCI, V11, P60, DOI 10.1111/j.1467-7687.2007.00659.x
   Peltola MJ, 2015, CHILD DEV, V86, P1321, DOI 10.1111/cdev.12380
   Peltola MJ, 2013, INFANCY, V18, P905, DOI 10.1111/infa.12013
   Peltola MJ, 2011, PSYCHOPHYSIOLOGY, V48, P1291, DOI 10.1111/j.1469-8986.2011.01188.x
   Peltola MJ, 2009, SOC COGN AFFECT NEUR, V4, P134, DOI 10.1093/scan/nsn046
   Peltola MJ, 2009, EMOTION, V9, P560, DOI 10.1037/a0015806
   Perez-Edgar K, 2017, DEV PSYCHOL, V53, P2219, DOI 10.1037/dev0000408
   Pickron CB, 2017, INFANCY, V22, P626, DOI 10.1111/infa.12180
   Pons F, 2019, INFANT BEHAV DEV, V54, P80, DOI 10.1016/j.infbeh.2018.12.003
   Pons F, 2015, PSYCHOL SCI, V26, P490, DOI 10.1177/0956797614568320
   Quadrelli E, 2020, INFANT BEHAV DEV, V61, DOI 10.1016/j.infbeh.2020.101501
   Quinn PC, 2013, VIS COGN, V21, P23, DOI 10.1080/13506285.2013.764370
   Quinn PC, 2009, INFANCY, V14, P474, DOI 10.1080/15250000902994248
   Rennels JL, 2008, INFANT BEHAV DEV, V31, P665, DOI 10.1016/j.infbeh.2008.04.009
   Rhodes G, 2002, PERCEPTION, V31, P315, DOI 10.1068/p3129
   Rigato S, 2013, INT J BEHAV DEV, V37, P154, DOI 10.1177/0165025412472410
   Rigato S, 2011, EUR J DEV PSYCHOL, V8, P624, DOI 10.1080/17405629.2011.602239
   Rigato S, 2011, INFANT CHILD DEV, V20, P20, DOI 10.1002/icd.684
   Robertson CE, 2017, NAT REV NEUROSCI, V18, P671, DOI 10.1038/nrn.2017.112
   Rose SA, 2002, INFANCY, V3, P435, DOI 10.1207/S15327078IN0304_02
   Safar K, 2017, DEV PSYCHOBIOL, V59, P507, DOI 10.1002/dev.21515
   Sai FZ, 2005, INFANT CHILD DEV, V14, P29, DOI 10.1002/icd.376
   Sakuta Y, 2014, JPN PSYCHOL RES, V56, P331, DOI 10.1111/jpr.12057
   Schwarzer G, 2003, VISION RES, V43, P2783, DOI 10.1016/S0042-6989(03)00478-4
   Schwarzer G, 2007, DEVELOPMENTAL SCI, V10, P452, DOI 10.1111/j.1467-7687.2007.00599.x
   Schwarzer G, 2010, INFANCY, V15, P28, DOI 10.1111/j.1532-7078.2009.00004.x
   Schwarzkopf DS, 2007, EUR J NEUROSCI, V25, P270, DOI 10.1111/j.1460-9568.2006.05273.x
   Sebastian-Galles N, 2012, PSYCHOL SCI, V23, P994, DOI 10.1177/0956797612436817
   Segal SC, 2020, BRAIN SCI, V10, DOI 10.3390/brainsci10090585
   Segal SC, 2020, INFANCY, V25, P658, DOI 10.1111/infa.12351
   Senju A, 2008, COGNITION, V108, P303, DOI 10.1016/j.cognition.2008.02.009
   Senju A, 2008, CURR BIOL, V18, P668, DOI 10.1016/j.cub.2008.03.059
   Senju A, 2015, CURR BIOL, V25, P3086, DOI 10.1016/j.cub.2015.10.019
   Senju A, 2009, NEUROSCI BIOBEHAV R, V33, P1204, DOI 10.1016/j.neubiorev.2009.06.001
   Simion F, 2002, DEVELOPMENTAL SCI, V5, P427, DOI 10.1111/1467-7687.00237
   Simpson EA, 2020, DEVELOPMENTAL SCI, V23, DOI 10.1111/desc.12902
   Simpson EA, 2014, DEV PSYCHOBIOL, V56, P1083, DOI 10.1002/dev.21194
   Souter NE, 2020, INT J BEHAV DEV, V44, P469, DOI 10.1177/0165025419885186
   Spencer J, 2006, PERCEPTION, V35, P79, DOI 10.1068/p5379
   Streri A, 2016, INFANCY, V21, P177, DOI 10.1111/infa.12104
   Streri A, 2013, INT J BEHAV DEV, V37, P79, DOI 10.1177/0165025412465361
   Striano T, 2007, INFANT BEHAV DEV, V30, P529, DOI 10.1016/j.infbeh.2006.12.010
   Sugden NA, 2019, VISION RES, V157, P230, DOI 10.1016/j.visres.2018.09.005
   Szufnarowska J, 2014, SCI REP-UK, V4, DOI 10.1038/srep05304
   Tenenbaum EJ, 2013, INFANCY, V18, P534, DOI 10.1111/j.1532-7078.2012.00135.x
   Ter Schure S, 2016, FRONT PSYCHOL, V7, DOI 10.3389/fpsyg.2016.00525
   Thompson LA, 2001, PSYCHON B REV, V8, P769, DOI 10.3758/BF03196216
   Tomalski P, 2013, EUR J DEV PSYCHOL, V10, P611, DOI 10.1080/17405629.2012.728076
   Tsurumi S, 2019, J EXP CHILD PSYCHOL, V186, P45, DOI 10.1016/j.jecp.2019.05.005
   Turati C, 2004, INFANCY, V6, P275, DOI 10.1207/s15327078in0602_8
   Turati C, 2005, J EXP CHILD PSYCHOL, V90, P255, DOI 10.1016/j.jecp.2004.11.001
   Turati C, 2002, J EXP CHILD PSYCHOL, V83, P239, DOI 10.1016/S0022-0965(02)00148-0
   Turati C, 2008, COGNITION, V106, P1300, DOI 10.1016/j.cognition.2007.06.005
   Turati C, 2011, INFANCY, V16, P306, DOI 10.1111/j.1532-7078.2010.00047.x
   Valenza E, 2015, PLOS ONE, V10, DOI 10.1371/journal.pone.0136965
   von Hofsten C, 2005, INFANCY, V8, P217, DOI 10.1207/s15327078in0803_2
   Wagner JB, 2013, INT J BEHAV DEV, V37, P118, DOI 10.1177/0165025412468064
   Walle EA, 2014, EMOTION, V14, P488, DOI 10.1037/a0035305
   Wensveen JM, 2006, INVEST OPHTH VIS SCI, V47, P2468, DOI 10.1167/iovs.05-0885
   Werker JF, 2008, TRENDS COGN SCI, V12, P144, DOI 10.1016/j.tics.2008.01.008
   Wheeler A, 2011, PLOS ONE, V6, DOI 10.1371/journal.pone.0018621
   World Health Organization (WHO), 2020, ADV US MASKS COMM HO
   Xiao NQG, 2019, COGNITION, V193, DOI 10.1016/j.cognition.2019.104019
   Xiao NQG, 2015, DEV PSYCHOL, V51, P744, DOI 10.1037/dev0000019
   Yamashita W, 2012, VISION RES, V68, P14, DOI 10.1016/j.visres.2012.06.022
   YIN RK, 1969, J EXP PSYCHOL, V81, P141, DOI 10.1037/h0027474
   Yong MH, 2016, MULTISENS RES, V29, P749, DOI 10.1163/22134808-00002535
NR 167
TC 1
Z9 1
U1 10
U2 15
PU FRONTIERS MEDIA SA
PI LAUSANNE
PA AVENUE DU TRIBUNAL FEDERAL 34, LAUSANNE, CH-1015, SWITZERLAND
SN 1664-1078
J9 FRONT PSYCHOL
JI Front. Psychol.
PD FEB 18
PY 2022
VL 13
AR 778247
DI 10.3389/fpsyg.2022.778247
PG 27
WC Psychology, Multidisciplinary
WE Social Science Citation Index (SSCI)
SC Psychology
GA ZO8OG
UT WOS:000765986300001
PM 35250718
OA gold, Green Published, Green Accepted, Green Submitted
DA 2022-11-04
ER

PT J
AU Montagni, I
   Roussel, N
   Thiebaut, R
   Tzourio, C
AF Montagni, Ilaria
   Roussel, Nicolas
   Thiebaut, Rodolphe
   Tzourio, Christophe
TI Health Care Students' Knowledge of and Attitudes, Beliefs, and Practices
   Toward the French COVID-19 App: Cross-sectional Questionnaire Study
SO JOURNAL OF MEDICAL INTERNET RESEARCH
LA English
DT Article
DE contact tracing; COVID-19; mobile app; students; field survey; app;
   survey; monitoring; knowledge; attitude; belief; practice;
   communication; use
AB Background: Many countries worldwide have developed mobile phone apps capable of supporting instantaneous contact tracing to control the COVID-19 pandemic. In France, a few people have downloaded and are using the StopCovid contact tracing app. Students in the health domain are of particular concern in terms of app uptake. Exploring their use and opinions about the app can inform improvements and diffusion of StopCovid among young people.
   Objective: The aim of this study is to investigate health care students' knowledge of and attitudes, beliefs, and practices (KABP) toward the StopCovid app.
   Methods: A field survey was conducted among 318 students at the health sciences campus of the University of Bordeaux, France, between September 25 and October 16, 2020. A quota sampling method was used, and descriptive statistics and univariate analyses were performed.
   Results: Of the 318 respondents, 77.3% (n=246) had heard about the app, but only 11.3% (n=36) had downloaded it, and 4.7% (n=15) were still using it at the time of the survey. Among the 210 participants who had heard about the app but did not download it, the main reasons for not using the app were a belief that it was not effective given its limited diffusion (n=37, 17.6%), a lack of interest (n=37, 17.6%), and distrust in the data security and fear of being geolocated (n=33, 15.7%). Among the 72 students who had not heard of the app and were given a brief description of its functioning and confidentiality policy, 52.7% (n=38) said they would use it. Participants reported that the main solution for increasing the use of the app would be better communication about it (227/318, 71.4%).
   Conclusions: Even among health students, the contact tracing app was poorly used. The findings suggest that improved communication about its advantages and simplicity of use as well as clarifying false beliefs about it could help improve uptake.
C1 [Montagni, Ilaria; Thiebaut, Rodolphe; Tzourio, Christophe] Bordeaux Univ, INSERM, Bordeaux Populat Hlth Res Ctr, U1219, 146 Rue Leo Saignat, F-33000 Bordeaux, France.
   [Roussel, Nicolas; Thiebaut, Rodolphe] Bordeaux Univ, INRIA, Bordeaux, France.
   [Thiebaut, Rodolphe; Tzourio, Christophe] Hosp Ctr Bordeaux Univ, Bordeaux, France.
RP Montagni, I (通讯作者)，Bordeaux Univ, INSERM, Bordeaux Populat Hlth Res Ctr, U1219, 146 Rue Leo Saignat, F-33000 Bordeaux, France.
EM ilaria.montagni@u-bordeaux.fr
RI Montagni, Ilaria/T-1275-2019; Tzourio, christophe/B-4015-2009
OI Montagni, Ilaria/0000-0003-0076-0010; Tzourio,
   christophe/0000-0002-6517-2984
FU Nouvelle-Aquitaine Regional Council (Conseil Regional
   Nouvelle-Aquitaine) [4370420]; Bordeaux Initiatives d'excellence program
   of the University of Bordeaux [ANR-10-IDEX-03-02]; Public Health France
   (Sante Publique France) [19DPPP023-0]; Nouvelle-Aquitaine Regional
   Health Agency (Agence Regionale de Sante Nouvelle-Aquitaine)
FX The i-Share team is currently supported by an unrestricted grant of the
   Nouvelle-Aquitaine Regional Council (Conseil Regional
   Nouvelle-Aquitaine; grant no. 4370420) and by the Bordeaux Initiatives
   d'excellence program of the University of Bordeaux (ANR-10-IDEX-03-02).
   The team has also received grants from Public Health France (Sante
   Publique France, contract no. 19DPPP023-0) and the Nouvelle-Aquitaine
   Regional Health Agency (Agence Regionale de Sante Nouvelle-Aquitaine).
   The funding bodies were not involved in the study design or in the
   collection, analysis, or interpretation of the data.
CR Altmann S, 2020, JMIR MHEALTH UHEALTH, V8, DOI 10.2196/19857
   [Anonymous], 2021, IMPACT CONFINEMENT F
   [Anonymous], 2020, CONTACT TRACING APPS
   [Anonymous], 2020, STOPCOVID TOUSANTICO
   Braithwaite I, 2020, LANCET DIGIT HEALTH, V2, pE607, DOI 10.1016/S2589-7500(20)30184-9
   Cunche M, 2020, LYON
   Dar AB, 2020, COMPUT SCI REV, V38, DOI 10.1016/j.cosrev.2020.100307
   DAVIS FD, 1989, MIS QUART, V13, P319, DOI 10.2307/249008
   Ferretti L, 2020, SCIENCE, V368, P619, DOI 10.1126/science.abb6936
   Goggin G, 2020, MEDIA INT AUST, V177, P61, DOI 10.1177/1329878X20949770
   Gorce J, 2020, LYON, P1
   Guillon M, 2020, PUBLIC HEALTH, V188, P21, DOI 10.1016/j.puhe.2020.08.026
   Guo X., 2020, SSRN ELECT J, DOI [10.2139/ssrn.3609516, DOI 10.2139/SSRN.3609516]
   Jacob S, 2021, POLICY DES PRACT, V4, P44, DOI 10.1080/25741292.2020.1850404
   Jansen-Kosterink S. M., 2020, JMIR FORMATIVE RES, DOI [10.1101/2020.06.02.20113423v1, DOI 10.1101/2020.06.02.20113423V1, 10.1101/2020.06.02.20113423, DOI 10.1101/2020.06.02.20113423]
   John Leon Singh Hanson, 2020, JMIR Nurs, V3, pe20596, DOI 10.2196/20596
   Jonker M, 2020, JMIR MHEALTH UHEALTH, V8, DOI 10.2196/20741
   Jordan RE, 2020, BMJ-BRIT MED J, V368, DOI 10.1136/bmj.m1198
   Kaspar K, 2020, J MED INTERNET RES, V22, DOI 10.2196/21613
   Kokolakis S, 2017, COMPUT SECUR, V64, P122, DOI 10.1016/j.cose.2015.07.002
   Kraemer MUG, 2020, SCIENCE, V368, P493, DOI 10.1126/science.abb4218
   Kretzschmar ME, 2020, LANCET PUBLIC HEALTH, V5, pE452, DOI 10.1016/S2468-2667(20)30157-2
   Montagni I, 2020, J AM COLL HEALTH, V68, P278, DOI 10.1080/07448481.2018.1546183
   Morley J, 2020, NATURE, V582, P29, DOI 10.1038/d41586-020-01578-0
   O'Callaghan ME, 2021, IRISH J MED SCI, V190, P863, DOI 10.1007/s11845-020-02389-y
   Park S, 2020, JAMA-J AM MED ASSOC, V323, P2129, DOI 10.1001/jama.2020.6602
   Pazzaglia A, 2016, APPL RES METHODS, P1
   Riillo C.A.F., 2020, ECON STAT, V117, P1
   ROGERS RW, 1975, J PSYCHOL, V91, P93, DOI 10.1080/00223980.1975.9915803
   Rowe F, 2020, EUR J INFORM SYST, V29, P545, DOI 10.1080/0960085X.2020.1803155
   Rowe F, 2020, INT J INFORM MANAGE, V55, DOI 10.1016/j.ijinfomgt.2020.102178
   Salathe M, 2020, SWISS MED WKLY, V150, DOI [10.4414/smw.2020.20457, 10.4414/smw.20457]
   Sante Publique France, 2020, CORONAVIRUS CHIFFRES
   Shopova T, 2014, J EFFIC RESPONSIB ED, V7, P26, DOI 10.7160/eriesj.2014.070201
   Walrave M, 2020, JMIR PUBLIC HLTH SUR, V6, P488, DOI 10.2196/20572
   Wiertz C, SSRN J, V2020, P1, DOI [10.2139/ssrn.3589199, DOI 10.2139/SSRN.3589199]
NR 36
TC 12
Z9 12
U1 1
U2 8
PU JMIR PUBLICATIONS, INC
PI TORONTO
PA 130 QUEENS QUAY E, STE 1102, TORONTO, ON M5A 0P6, CANADA
SN 1438-8871
J9 J MED INTERNET RES
JI J. Med. Internet Res.
PD MAR 3
PY 2021
VL 23
IS 3
AR e26399
DI 10.2196/26399
PG 14
WC Health Care Sciences & Services; Medical Informatics
WE Science Citation Index Expanded (SCI-EXPANDED); Social Science Citation Index (SSCI)
SC Health Care Sciences & Services; Medical Informatics
GA QR0OB
UT WOS:000624913500001
PM 33566793
OA Green Published, Green Submitted, gold
DA 2022-11-04
ER

PT J
AU Figueroa, JF
   Tosin-Oni, M
   Phelan, J
   Orav, EJ
   Epstein, AM
AF Figueroa, Jose F.
   Tosin-Oni, Motunrayo
   Phelan, Jessica
   Orav, E. John
   Epstein, Arnold M.
TI Changes in Employment Status and Access to Care During COVID-19 Pandemic
   Among Low-Income Adults in 4 Southern States
SO JOURNAL OF GENERAL INTERNAL MEDICINE
LA English
DT Article
ID JOB LOSS; HEALTH; IMPACTS; NONRESPONSE
AB BACKGROUND: While the impact of the COVID-19 recession on the economy is clear, there is limited evidence on how the COVID-19 pandemic-related job losses among low-income people may have affected their access to health care.
   OBJECTIVE: To determine the association of job loss during the pandemic with insurance coverage and access to and affordability of health care among low-income adults.
   DESIGN: Using a random digit dialing telephone survey from October 2020 to December 2020 of low-income adults in 4 states-Arkansas, Kentucky, Louisiana, and Texas-we conducted a series of multivariable logistic regression analyses, adjusting for demographics, chronic conditions, and state of residence.
   PARTICIPANTS: US citizens aged 19-64 with a family income less than 138% of the federal poverty line who became newly unemployed during pandemic, remained employed during pandemic, or were chronically unemployed before and during the pandemic.
   MAIN MEASURES: Rates of insurance, type of insurance coverage, measures of access to/affordability of care, and food/housing security
   KEY RESULTS: Of 1,794 respondents, 14.5% were newly unemployed, 49.6% were chronically unemployed , and 35.7% were employed. The newly unemployed were slightly younger and more likely Black or Latino. The newly unemployed were more likely to report uninsurance compared to the employed (+16.4 percentage points, 95% CI 6.0-26.9), and the chronically unemployed (+26.4 percentage points, 95% CI 16.2-36.6), mostly driven by Texas' populations. The newly unemployed also reported lower rates of access to care and higher rates of financial barriers to care. They were also more likely to report food and housing insecurity compared to others.
   CONCLUSIONS: In a survey of 4 Southern States during pandemic, the newly unemployed had higher rates of uninsurance and worse access to care-largely due to financial barriers-and reported more housing and food insecurity than other groups. Our study highlights the vulnerability of low-income populations who experienced a job loss, especially in Texas, which did not expand Medicaid. (C) The Author(s), under exclusive licence to Society of General Internal Medicine 2022
C1 [Figueroa, Jose F.; Tosin-Oni, Motunrayo; Phelan, Jessica; Epstein, Arnold M.] Harvard TH Chan Sch Publ Hlth, Dept Hlth Policy & Management, Boston, MA 02115 USA.
   [Figueroa, Jose F.; Orav, E. John] Harvard Med Sch, Brigham & Womens Hosp, Dept Med, Boston, MA 02115 USA.
RP Figueroa, JF (通讯作者)，Harvard TH Chan Sch Publ Hlth, Dept Hlth Policy & Management, Boston, MA 02115 USA.
EM jfigueroa@hsph.harvard.edu
FU Commonwealth Fund; Robert Wood Johnson Foundation Policies for Action
   Program; National Institute on Minority Health and Health Disparities
FX This project was supported by research grants from the Commonwealth
   Fund, the Robert Wood Johnson Foundation Policies for Action Program,
   and the National Institute on Minority Health and Health Disparities.
CR [Anonymous], TRACKING COVID 19 RE
   Arnon A, 2020, BROOKINGS
   Baumgartner JC, REMOVING FIREWALL EM
   Burgard SA, 2007, J HEALTH SOC BEHAV, V48, P369, DOI 10.1177/002214650704800403
   Center for Disease Control, 2020, HLTH EQUITY CONSIDER
   Corallo B, ANAL RECENT NATL TRE
   Davern M, 2013, HEALTH SERV RES, V48, P905, DOI 10.1111/1475-6773.12070
   Falk G, 2021, UNEMPLOYMENT RATES C
   Falk G, UNEMPLOYMENT RATES C, P28
   Figueroa JF, 2021, JAMA-HEALTH FORUM, V2, DOI 10.1001/jamahealthforum.2021.2007
   Goodman N., LEAD CTR POLICY BRIE
   Keeter S, 2006, PUBLIC OPIN QUART, V70, P759, DOI 10.1093/poq/nfl035
   KFF, 2021, MED EM AUTH TRACK AP
   Khorrami P, 2021, JAMA NETW OPEN, V4, DOI 10.1001/jamanetworkopen.2021.9463
   Ku, 2019, HLTH AFFAIRS BLOG, DOI 10.1377/hblog20191008.70483/full/
   Landucci R, 2020, STATES ARE FACILITAT, DOI 10.1377/hblog20200612.887360/full/
   Long S. K., 2003, HARDSHIP UNINSURED C
   Majerol M., 2016, HLTH CARE SPENDING L
   Making S., 2020, ACA ENROLLMENT MORE
   Michaud PC, 2016, LABOUR ECON, V41, P194, DOI 10.1016/j.labeco.2016.05.014
   National Center for Health Statistics, 2020, RED ACC CAR HOUS PUL, P451
   Pew Research Center, 2012, ASSESSING REPRESENTA
   Pollitz K., 2020, KEY ISSUES RELATED C
   Schaller J, 2015, J HEALTH ECON, V43, P190, DOI 10.1016/j.jhealeco.2015.07.003
   Skopec L, 2014, HEALTHCARE, V2, P113, DOI 10.1016/j.hjdsi.2014.03.001
   Sommers BD, 2020, HEALTH AFFAIR, V39, P1522, DOI 10.1377/hlthaff.2020.00538
   Sommers BD, 2020, JAMA NETW OPEN, V3, DOI 10.1001/jamanetworkopen.2020.10391
   Sommers BD, 2017, HEALTH AFFAIR, V36, P1119, DOI 10.1377/hlthaff.2017.0293
   Sommers BD, 2016, JAMA INTERN MED, V176, P1501, DOI 10.1001/jamainternmed.2016.4419
   Straw, TRAPPED FIREWALL POL
   Weber Handwerker E, MONTHLY LABOR REV US
NR 31
TC 0
Z9 0
U1 1
U2 1
PU SPRINGER
PI NEW YORK
PA ONE NEW YORK PLAZA, SUITE 4600, NEW YORK, NY, UNITED STATES
SN 0884-8734
EI 1525-1497
J9 J GEN INTERN MED
JI J. Gen. Intern. Med.
PD AUG
PY 2022
VL 37
IS 11
BP 2795
EP 2802
DI 10.1007/s11606-022-07547-9
EA APR 2022
PG 8
WC Health Care Sciences & Services; Medicine, General & Internal
WE Science Citation Index Expanded (SCI-EXPANDED)
SC Health Care Sciences & Services; General & Internal Medicine
GA 4A0BX
UT WOS:000782733900001
PM 35428901
OA Green Published, Bronze
DA 2022-11-04
ER

PT J
AU Kim, J
   Wee, SJ
   Meacham, S
AF Kim, Jinhee
   Wee, Su Jeong
   Meacham, Sohyun
TI What Is Missing In Our Teacher Education Practices: A Collaborative
   Self-Study Of Teacher Educators With Children During The Covid-19
   pandemic
SO STUDYING TEACHER EDUCATION
LA English
DT Article
DE Collaborative self-study; remote learning; social emotional learning;
   support for parents; teacher education
ID SCHOOL; METAANALYSIS
AB This self-study explores the experiences and challenges that we as mothers of young children and teacher educators have faced during the COVID-19 pandemic. While describing what our children experienced through remote learning and how we tried to support their learning, we reflect on their former school experiences and our teacher education practices. To do this, we address the following two research questions: (1) What were our children's experiences in remote learning during the pandemic?; and (2) What were our experiences as mothers and teacher educators in supporting our children's remote learning during the pandemic? Adopting a collaborative self-study methodology, we collected stories of our experiences as mothers and teacher educators during our children's remote learning. Our data were collected through participant observations, field notes, and artifacts that our children created, as well as learning materials received from their teachers and schools during the period. In addition, we recorded virtual conferences and wrote reflective journals. The suda approach, which was developed as a research method by the authors was used for data analysis. Originally from Korean culture, suda in simple English is 'chatting extensively.' It is different from small talk or chitchat, though, as it can take a large amount of time, covering several stories in depth. The findings provide several implications for teacher education, school policy, and educational research.
C1 [Kim, Jinhee] Kennesaw State Univ, Kennesaw, GA 30144 USA.
   [Wee, Su Jeong] Calif State Univ Los Angeles, Los Angeles, CA 90032 USA.
   [Meacham, Sohyun] Univ Northern Iowa, Cedar Falls, IA 50614 USA.
RP Kim, J (通讯作者)，Kennesaw State Univ, Kennesaw, GA 30144 USA.
EM jkim224@kennesaw.edu
OI Kim, Jinhee/0000-0002-6820-6967; Meacham, Sohyun/0000-0002-6229-7060
CR Adams C, 2020, USA TODAY
   [Anonymous], 2014, WHOL SCH WHOL COMM W
   ASCD Whole Child Network, 2020, LEARN COMP REN WHOL
   Berry A, 2020, STUD TEACH EDUC, V16, P123, DOI 10.1080/17425964.2020.1777763
   Berry M, 2014, STUD TEACH EDUC, V10, P195, DOI 10.1080/17425964.2014.958283
   Brown B, 2006, FAM SOC, V87, P43, DOI 10.1606/1044-3894.3483
   Brown B., 2012, DARING GREATLY COURA
   Cagliari P., 2016, LORIS MALAGUZZI SCH
   CASEL, 2020, REUN REN THRIV SOC E
   Chuck E, 2020, NBC NEWS
   Clift RT, 2005, SELF STUDY TEACH TEA, V2, P85
   Coia L., 2009, RES METHODS SELF STU, P3
   Cole M., 1996, CULTURAL PSYCHOL ONC
   Collaborative for Academic Social and Emotional Learning, 2005, SAF SOUND ED LEAD GU
   Collaborative for Academic Social and Emotional Learning, 2015, CASEL GUIDE EFFECTIV
   Collaborative for Academic Social and Emotional Learning [CASEL], 2013, 2013 CASEL GUID EFF
   Davis CR, 2021, EDUC RESEARCHER, V50, P61, DOI 10.3102/0013189X20978806
   DeMatthews D, 2020, EDUC RESEARCHER, V49, P398, DOI 10.3102/0013189X20938761
   Denham SA, 2010, EARLY EDUC DEV, V21, P652, DOI 10.1080/10409289.2010.497450
   Dillard C. B., 2012, SPIRITUAL STRIVINGS
   Durlak JA, 2011, CHILD DEV, V82, P405, DOI 10.1111/j.1467-8624.2010.01564.x
   East Katheryn, 2009, RES METHODS SELF STU, P55, DOI DOI 10.1007/978-1-4020-9514-6_4
   Greenfield S., 2000, BRAIN STORY
   Gullotta T. P, 2015, HDB SOCIAL EMOTIONAL, P197
   Gullotta T.P., 2017, HDB SOCIAL EMOTIONAL, P3
   Hamilton L., 2020, COVID 19 STATE K 12, DOI 10.7249/RRA168-1
   Hawkins J., 2017, FEELINGS EMOTION BAS
   Jones S.M., 2012, SOC RES CHILD DEV SO, V26, P1, DOI [DOI 10.1002/J.2379-3988.2012.TB00073.X, 10.1002/j.2379-3988.2012.tb00073.x]
   Kamenetz A., 2020, SCH ARE EMBRACING MI
   Kim J, 2018, STUD TEACH EDUC, V14, P22, DOI 10.1080/17425964.2017.1411255
   Kim K., IN PRESS
   Kim SD, 2005, EARLY CHILD EDUC J, V33, P163, DOI 10.1007/s10643-005-0041-3
   Kim Y, 2015, HEALTH CARE WOMEN IN, V36, P26, DOI 10.1080/07399332.2014.888719
   LaBoskey V.K., 2004, INT HDB SELF STUDY T, P817
   Leander KM, 2010, REV RES EDUC, V34, P329, DOI 10.3102/0091732X09358129
   Lewallen TC, 2015, J SCHOOL HEALTH, V85, P729, DOI 10.1111/josh.12310
   Loughran J, 1998, RECONCEPTUALIZING TEACHING PRACTICE: SELF-STUDY IN TEACHER EDUCATION, P7
   Malaguzzi L., 1994, CHILD CARE INFORM EX, V3, P52
   MUTH JJ, 2002, 3 QUESTIONS BASED ST
   Oh S., 2005, YES LETS SUDA SOCIAL
   Pascal C., 2020, SUTTON TRUST
   Pinnegar S, 2002, P 4 INT C SELF STUD, P96
   Russell T., 2002, IMPROVING TEACHER ED, P3
   Schonert-Reichl KA, 2017, FUTURE CHILD, V27, P137, DOI 10.1353/foc.2017.0007
   Taylor RD, 2017, CHILD DEV, V88, P1156, DOI 10.1111/cdev.12864
   Vygotsky L.S., 1978, MIND SOC DEV HIGHER
   Wertsch, 1991, VOICES MIND SOCIOCUL
   Yoder N, 2013, TEACHING WHOLE CHILD
   Zins JE, 2007, J EDUC PSYCHOL CONS, V17, P191, DOI 10.1080/10474410701413145
NR 49
TC 2
Z9 2
U1 2
U2 6
PU ROUTLEDGE JOURNALS, TAYLOR & FRANCIS LTD
PI ABINGDON
PA 2-4 PARK SQUARE, MILTON PARK, ABINGDON OX14 4RN, OXON, ENGLAND
SN 1742-5964
EI 1742-5972
J9 STUD TEACH EDUC
JI Stud. Teach. Educ.
PY 2021
VL 17
IS 1
BP 22
EP 37
DI 10.1080/17425964.2021.1895102
PG 16
WC Education & Educational Research
WE Emerging Sources Citation Index (ESCI)
SC Education & Educational Research
GA RP2HK
UT WOS:000641554700003
DA 2022-11-04
ER

PT J
AU Nambi, G
   Alghadier, M
   Elnegamy, TE
   Basuodan, RM
   Alwhaibi, RM
   Vellaiyan, A
   Nwihadh, NA
   Aldhafian, OR
   Verma, A
   Mohamed, SHP
   Chevidikunnan, MF
   Khan, F
AF Nambi, Gopal
   Alghadier, Mshari
   Elnegamy, Tamer E.
   Basuodan, Reem M.
   Alwhaibi, Reem M.
   Vellaiyan, Arul
   Nwihadh, Naif A.
   Aldhafian, Osama R.
   Verma, Anju
   Mohamed, Shahul Hameed Pakkir
   Chevidikunnan, Mohamed Faisal
   Khan, Fayaz
TI Clinical (BMI and MRI) and Biochemical (Adiponectin, Leptin, TNF-alpha,
   and IL-6) Effects of High-Intensity Aerobic Training with High-Protein
   Diet in Children with Obesity Following COVID-19 Infection
SO INTERNATIONAL JOURNAL OF ENVIRONMENTAL RESEARCH AND PUBLIC HEALTH
LA English
DT Article
DE aerobic training; adipocytokines; children with obesity; COVID-19; high
   protein diet
ID INFLAMMATORY MARKERS; CHILDHOOD OBESITY; PHYSICAL-ACTIVITY; INSULIN
   SENSITIVITY; BODY-WEIGHT; EXERCISE; MUSCLE; OVERWEIGHT; YOUNG;
   MANAGEMENT
AB Objective: To find the clinical and biochemical effects of high-intensity aerobic training with a high-protein diet in children with obesity following COVID-19 infection. Methods: By using the block randomization method, the eligible participants were randomized into two groups. The first group received high-intensity aerobic training with a high-protein diet (Group A; n = 38) and the second group were allowed to do regular physical activities and eat a regular diet (Group B; n = 38) for 8 weeks. Clinical (basal metabolic index (BMI) and muscle-mass-cross-sectional area (CSA)) and biochemical (Adiponectin, leptin, TNF-alpha, and IL-6) measures were measured at baseline, on the 8th week, and at 6-months follow-up. Results: Baseline demographic and clinical attributes show homogenous presentation among the study groups (p > 0.05). After eight weeks of intervention, and at the end of 6-months follow-up, the basal metabolic index (BMI) (6.3) (CI 95% 4.71 to 7.88), mid-arm CSA (17) (CI 95% 14.70 to 19.29), mid-thigh CSA (13.10) (CI 95% 10.60 to 15.59), mid-calf CSA (11.3) (CI 95% 9.30 to 13.29), adiponectin (-1.9) (CI 95% -2.13 to -1.66), leptin (5.64) (CI 95% 5.50 to 5.77), TNF-alpha (0.5) (CI 95% 0.42 to 0.57), and IL-6 (0.21) (CI 95% 0.18 to 0.23) showed more improvement (p < 0.001) in Group A than Group B (p > 0.05). Conclusion: Overall, this trial found that high-intensity aerobic training with a high-protein diet decreased the BMI percentile and muscle mass (arm, thigh, and calf), and positively altered the biochemical variables in children with obesity.
C1 [Nambi, Gopal; Alghadier, Mshari; Elnegamy, Tamer E.] Prince Sattam bin Abdulaziz Univ, Coll Appl Med Sci, Dept Hlth & Rehabil Sci, Al Kharj 11947, Saudi Arabia.
   [Basuodan, Reem M.; Alwhaibi, Reem M.] Princess Nourah bint Abdulrahman Univ, Coll Hlth & Rehabil Sci, Dept Rehabil Sci, POB 84428, Riyadh 11671, Saudi Arabia.
   [Vellaiyan, Arul] Prince Sattam bin Abdulaziz Univ, Coll Appl Med Sci, Dept Nursing, Al Kharj 11947, Saudi Arabia.
   [Nwihadh, Naif A.; Aldhafian, Osama R.] Prince Sattam bin Abdulaziz Univ, Coll Med, Dept Surg, Al Kharj 11947, Saudi Arabia.
   [Verma, Anju] Univ Sydney, Dept Exercise & Sports, Sydney, NSW 2006, Australia.
   [Mohamed, Shahul Hameed Pakkir] Univ Tabuk, Fac Appl Med Sci, Dept Phys Therapy, Tabuk 71491, Saudi Arabia.
   [Chevidikunnan, Mohamed Faisal; Khan, Fayaz] King Abdulaziz Univ, Fac Med Rehabil Sci, Dept Phys Therapy, Jeddah 22254, Saudi Arabia.
RP Nambi, G (通讯作者)，Prince Sattam bin Abdulaziz Univ, Coll Appl Med Sci, Dept Hlth & Rehabil Sci, Al Kharj 11947, Saudi Arabia.
EM physio_gopal@rediffmail.com; m.alghadier@psau.edu.sa;
   tameremam22@gmail.com; rmbasoudan@pnu.edu.sa; rmalwhaibi@pnu.edu.sa;
   a.vellaiyan@psau.edu.sa; n.alniwhadh@psau.edu.sa;
   o.aldhafian@psau.edu.sa; aver8191@uni.sydney.edu.au;
   s-mohamed@ut.edu.sa; mfaisal@kau.edu.sa; fayazrkhan@gmail.com
RI Pakkir Mohamed, Shahul Hameed/GSI-4480-2022; Nambi, Gopal/Y-1663-2019;
   Alghadier, Mshari/GRJ-3781-2022; Pakkir Mohamed, Shahul
   Hameed/ABE-2970-2022
OI Nambi, Gopal/0000-0002-4203-5506; Pakkir Mohamed, Shahul
   Hameed/0000-0002-5003-7501; Alghadier, Mshari/0000-0003-3686-8074
FU Princess Nourah bint Abdulrahman University, Riyadh, Saudi Arabia
   [PNURSP2022R117]
FX Princess Nourah bint Abdulrahman University Researchers Supporting
   Project number (PNURSP2022R117), Princess Nourah bint Abdulrahman
   University, Riyadh, Saudi Arabia.
CR Armoon B, 2019, BMC PEDIATR, V19, DOI 10.1186/s12887-019-1540-5
   Atlantis E, 2006, INT J OBESITY, V30, P1027, DOI 10.1038/sj.ijo.0803286
   Beals JW, 2019, FRONT NUTR, V6, DOI 10.3389/fnut.2019.00087
   Bluher M, 2006, J CLIN ENDOCR METAB, V91, P2310, DOI 10.1210/jc.2005-2556
   Boutelle KN, 2017, JAMA PEDIATR, V171, P622, DOI 10.1001/jamapediatrics.2017.0651
   Bulbul S, 2020, TURK PEDIATR ARSIVI, V55, P2, DOI 10.14744/TurkPediatriArs.2019.60430
   CASPERSEN CJ, 1985, PUBLIC HEALTH REP, V100, P126
   Cuschieri S, 2022, J PUBLIC HEALTH-HEID, V30, P459, DOI 10.1007/s10389-020-01308-w
   Dideriksen K, 2013, NUTRIENTS, V5, P852, DOI 10.3390/nu5030852
   Ee C, 2019, BMC COMPLEM ALTERN M, V19, DOI 10.1186/s12906-019-2747-6
   Esposito K, 2003, JAMA-J AM MED ASSOC, V289, P1799, DOI 10.1001/jama.289.14.1799
   Fruhbeck G, 2020, OBESITY FACTS, V13, P292, DOI 10.1159/000508082
   Goldthorpe J, 2018, INT J QUAL STUD HEAL, V13, DOI 10.1080/17482631.2018.1490623
   Guan HY, 2020, LANCET CHILD ADOLESC, V4, P416, DOI 10.1016/S2352-4642(20)30131-0
   Gungor NK, 2014, J CLIN RES PEDIATR E, V6, P129, DOI [10.4274/jcrpe.1471, 10.4274/Jcrpe.1471]
   Hussain A, 2020, OBES RES CLIN PRACT, V14, P295, DOI 10.1016/j.orcp.2020.07.002
   Kai H, 2020, HYPERTENS RES, V43, P648, DOI 10.1038/s41440-020-0455-8
   Kim ES, 2007, OBESITY, V15, P3023, DOI 10.1038/oby.2007.360
   Kim J, 2019, J OBES METAB SYNDR, V28, P225, DOI 10.7570/jomes.2019.28.4.225
   Kondo T, 2006, ENDOCR J, V53, P189, DOI 10.1507/endocrj.53.189
   Koopman R, 2009, J NUTR, V139, P1707, DOI 10.3945/jn.109.109173
   Kumar S, 2017, MAYO CLIN PROC, V92, P251, DOI 10.1016/j.mayocp.2016.09.017
   Kyrou I., 2000, ENDOTEXT INTERNET
   Nassis GP, 2005, METABOLISM, V54, P1472, DOI 10.1016/j.metabol.2005.05.013
   National Institutes of Health, 2020, COMPLEMENTARY ALTERN
   Ng M, 2014, LANCET, V384, P766, DOI 10.1016/S0140-6736(14)60460-8
   Nogueira-de-Almeida CA, 2020, J PEDIAT-BRAZIL, V96, P546, DOI 10.1016/j.jped.2020.07.001
   Paes Santiago Tavares, 2015, Rev. paul. pediatr., V33, P122, DOI 10.1016/j.rpped.2014.11.002
   Roth SM, 2001, J AM GERIATR SOC, V49, P1428, DOI 10.1046/j.1532-5415.2001.4911233.x
   Sheahan TP, 2020, SCI TRANSL MED, V12, DOI 10.1126/scitranslmed.abb5883
   Shehadeh MB, 2020, E MEDITERR HEALTH J, V26, P443, DOI 10.26719/emhj.19.098
   Shekerdemian LS, 2020, JAMA PEDIATR, V174, P868, DOI 10.1001/jamapediatrics.2020.1948
   Shen W, 2005, CURR OPIN CLIN NUTR, V8, P595, DOI 10.1097/01.mco.0000171150.49248.14
   Sirico F, 2018, CHILD OBES, V14, P207, DOI 10.1089/chi.2017.0269
   Styne DM, 2017, J CLIN ENDOCR METAB, V102, P709, DOI 10.1210/jc.2016-2573
   Tripathi M, 2020, J PUBLIC HEALTH-HEID, V28, P227, DOI 10.1007/s10389-019-01043-x
   Upchurch DM, 2018, BMC COMPLEM ALTERN M, V18, DOI 10.1186/s12906-018-2404-5
   Vamanu Emanuel, 2021, Diseases, V9, DOI 10.3390/diseases9030045
   Wu SJ, 2022, NUTRIENTS, V14, DOI 10.3390/nu14030453
   Yanai H, 2019, INT J MOL SCI, V20, DOI 10.3390/ijms20051190
   Yumuk V, 2015, OBESITY FACTS, V8, P402, DOI 10.1159/000442721
NR 41
TC 0
Z9 0
U1 5
U2 5
PU MDPI
PI BASEL
PA ST ALBAN-ANLAGE 66, CH-4052 BASEL, SWITZERLAND
EI 1660-4601
J9 INT J ENV RES PUB HE
JI Int. J. Environ. Res. Public Health
PD JUN
PY 2022
VL 19
IS 12
AR 7194
DI 10.3390/ijerph19127194
PG 12
WC Environmental Sciences; Public, Environmental & Occupational Health
WE Science Citation Index Expanded (SCI-EXPANDED); Social Science Citation Index (SSCI)
SC Environmental Sciences & Ecology; Public, Environmental & Occupational
   Health
GA 2P3EI
UT WOS:000819628600001
PM 35742443
OA gold, Green Published
DA 2022-11-04
ER

PT J
AU Ali, A
   Siddiqui, AA
   Arshad, MS
   Iqbal, F
   Bin Arif, T
AF Ali, Abraish
   Siddiqui, Asad Ali
   Arshad, Muhammad Sameer
   Iqbal, Fizza
   Bin Arif, Taha
TI Effects of COVID-19 pandemic and lockdown on lifestyle and mental health
   of students: A retrospective study from Karachi, Pakistan
SO ANNALES MEDICO-PSYCHOLOGIQUES
LA English
DT Article
DE COVID-19; Digital media; Mental health; Perceived time flow; Sleep
   pattern
ID DEPRESSION
AB Introduction. - Due to the COVID-19 pandemic, many countries imposed lockdowns on their citizens in an attempt to contain the disease. Pakistan is one of these countries. A government mandated lockdown can have mitigating psychological effects on young adults, out of which a large fraction is made up of students. This study aims to investigate the correlations between changes in sleep pattern, perception of time, and digital media usage. Furthermore, it explores the impact of these changes on the mental health of students of different educational levels.
   Methods. - This cross-sectional study was conducted via a web-based questionnaire, from March 24 to April 26, 2020. The survey was targeted at students and 251 responses were obtained. It was a 5-section long questionnaire. The first section inquired about demographics of participants. Each of the other 4 sections was devoted to changes in sleep pattern, perception of time flow, digital media usage and mental health status of students. Close-ended questions with multiple choice responses, dichotomous, interval and 4-point Likert scales were used in the construction of the survey questionnaire. Chi(2) T-tests multinomial and binary logistic regression were used as primary statistical tests. All data were analysed using Statistical Package for Social Science (SPSS) version 23.0 (IBM Corp., Armonk, NY).
   Results. - Out of 251 adolescents that participated in our study, the majority (70.2%) were females. The mean age of the participants was 19.40 +/- 1.62 years. Two-thirds of the respondents did not have much trouble falling asleep (66.5%). The analysis found no significant association between longer sleep periods and procrastination level (P = 0.054). Nearly three-fourths (72.9%) of our participants felt that getting through quarantine would have been more difficult if they did not have any electronic gadgets. Of these, a majority (85.8%) had a general feeling of tiredness and lacked motivation (P = 0.023). Additionally, a large number of students (69.7%) had reported that time is seemingly moving faster. A significant relationship between increased usage of electronic items and longer sleep periods was also noted (P = 0.005). With respect to the level of education, statistically significant values were noted for alarm use both before and after quarantine began (P = 0.021 and P = 0.004, respectively). Further analysis showed that there was a significant difference in the median difference of time spent on social media before the outbreak (3.0 +/- 32.46) and time spent on social media after the outbreak (6.0 +/- 3.52) in a single day (P = 0.000).
   Conclusions. - Our research has revealed that due to the lockdown imposed by the government in response to COVID-19, the sleeping patterns of the students was affected the most. Our findings show that the increase in use of social media applications led to a widespread increase in the length of sleep, worsening of sleep habits (people sleeping at much later hours than usual), and a general feeling of tiredness. A general lack of recollection regarding what day of the week it was, as well as a change in the perceived flow of time were also notable. All these findings indicate the decline in mental health of students due to the lockdown. Promoting better sleep routines, minimising the use of digital media, and encouragement of students to take up more hobbies could collectively improve the health and mood of students in self-quarantine. (C) 2021 Elsevier Masson SAS. All rights reserved.
C1 [Ali, Abraish; Siddiqui, Asad Ali; Arshad, Muhammad Sameer; Iqbal, Fizza; Bin Arif, Taha] Dow Univ Hlth Sci, Dept Med, Karachi, Pakistan.
RP Ali, A (通讯作者)，Dow Univ Hlth Sci, Dow Med Coll, Baba E Urdu Rd, Karachi, Pakistan.
EM abraishali567@gmail.com
OI Arif, Taha Bin/0000-0003-4879-560X; Ali, Abraish/0000-0002-6616-4855;
   Arshad, Muhammad/0000-0001-8551-1245; Iqbal, Fizza/0000-0002-1621-4738;
   Ali, Asad/0000-0002-6488-8331
CR Ahmed Shakeel., 2018, HUMAN DEV REPORTS
   Ali MY, 2020, HEALTH INFO LIBR J, V37, P158, DOI 10.1111/hir.12307
   Allington D, 2021, PSYCHOL MED, V51, P1763, DOI [10.1017/S0033291721000593, 10.1017/S003329172000224X]
   Baloran ET, 2020, J LOSS TRAUMA, V25, P635, DOI 10.1080/15325024.2020.1769300
   Bao YP, 2020, LANCET, V395, pE37, DOI 10.1016/S0140-6736(20)30309-3
   Bilal, 2020, PSYCHIAT RES, V289, DOI 10.1016/j.psychres.2020.113041
   Carskadon MA, 2011, PROG BRAIN RES, V190, P137, DOI 10.1016/B978-0-444-53817-8.00008-6
   Cellini N, 2020, J SLEEP RES, V29, DOI 10.1111/jsr.13074
   Christova M, 2018, NEURAL PLAST, V2018, DOI 10.1155/2018/3076986
   Eagleman DM, 2008, CURR OPIN NEUROBIOL, V18, P131, DOI 10.1016/j.conb.2008.06.002
   Gao JL, 2020, PLOS ONE, V15, DOI 10.1371/journal.pone.0231924
   Ron AG, 2020, AN PEDIATR, V93, P57, DOI 10.1016/j.anpedi.2020.04.015
   Hooper R, 2020, NEW SCI, V245, P11
   Hysing M, 2015, BMJ OPEN, V5, DOI 10.1136/bmjopen-2014-006748
   Kendler KS, 2016, AM J PSYCHIAT, V173, P771, DOI 10.1176/appi.ajp.2016.15121509
   Kramer ADI, 2014, P NATL ACAD SCI USA, V111, P8788, DOI 10.1073/pnas.1320040111
   Kroese FM, 2014, FRONT PSYCHOL, V5, DOI 10.3389/fpsyg.2014.00611
   Li ML, 2018, PSYCHIAT QUART, V89, P983, DOI 10.1007/s11126-018-9595-2
   Lund HG, 2010, J ADOLESCENT HEALTH, V46, P124, DOI 10.1016/j.jadohealth.2009.06.016
   Minaz M., 2017, PRIM HEALTH CARE, V7, DOI [10.4172/2167-1079.1000253, DOI 10.4172/2167-1079.1000253]
   Nauts S, 2019, BEHAV SLEEP MED, V17, P753, DOI 10.1080/15402002.2018.1491850
   Niederkrotenthaler T, 2019, JAMA PSYCHIAT, V76, P933, DOI 10.1001/jamapsychiatry.2019.0922
   Poulain T, 2019, BEHAV SLEEP MED, V17, P763, DOI 10.1080/15402002.2018.1491851
   Rao V, 2018, EXPRESS TRIBUNE
   Rehman A., 2015, PAC SCI REV B, V1, P140, DOI [10.1016/j.psrb.2016.09.001, DOI 10.1016/J.PSRB.2016.09.001]
   Roth F, 2013, RISK RESIL REPORTS
   Salari N, 2020, GLOBALIZATION HEALTH, V16, DOI 10.1186/s12992-020-00589-w
   Scarpelli S, 2019, FRONT PSYCHOL, V10, DOI 10.3389/fpsyg.2019.00459
   Schredl Michael, 2010, IMAG COGN PERS, V29, P271, DOI [10.2190/IC.29.3.f, DOI 10.2190/IC.29.3.F]
   Schweizer S, 2018, PSYCHOL MED, V48, P104, DOI 10.1017/S0033291717001519
   Singh S, 2020, ASIAN J PSYCHIATR, V54, DOI 10.1016/j.ajp.2020.102290
   Stockdale LA, 2020, J ADOLESCENCE, V79, P173, DOI 10.1016/j.adolescence.2020.01.010
   Sun W, 2015, PLOS ONE, V10
   Touitou Yvan, 2016, J Physiol Paris, V110, P467, DOI 10.1016/j.jphysparis.2017.05.001
   UNDP.org, 2020, GOV MUST LEAD FIGHT
   UNPO, 2018, MEMBERS 7906
   van Wassenhove V, 2008, PLOS ONE, V3, DOI 10.1371/journal.pone.0001437
   World Health Organization, WHO DIR GEN OP REM M, DOI DOI 10.1016/J.ENVPOL.2020.114280
   Yousef S, 2017, FRONT PUBLIC HEALTH, V5, DOI 10.3389/fpubh.2017.00311
   Yu BY-M, 2020, SLEEP MED
   Zakay D, 2014, FRONT PSYCHOL, V5, DOI 10.3389/fpsyg.2014.00917
NR 41
TC 9
Z9 9
U1 4
U2 6
PU MASSON EDITEUR
PI MOULINEAUX CEDEX 9
PA 21 STREET CAMILLE DESMOULINS, ISSY, 92789 MOULINEAUX CEDEX 9, FRANCE
SN 0003-4487
EI 1769-6631
J9 ANN MED-PSYCHOL
JI Ann. Med.-Psychol.
PD JUN
PY 2022
VL 180
IS 6
SU S
BP S29
EP S37
DI 10.1016/j.amp.2021.02.004
PG 9
WC Pharmacology & Pharmacy; Psychiatry; Psychology; Psychology,
   Multidisciplinary
WE Science Citation Index Expanded (SCI-EXPANDED)
SC Pharmacology & Pharmacy; Psychiatry; Psychology
GA 2R2FO
UT WOS:000820925500004
PM 33612842
OA Green Published, Bronze
HC Y
HP N
DA 2022-11-04
ER

PT J
AU ALsharif, AH
AF ALsharif, Abdullah H.
TI Attitudes of Patients with Chronic Diseases toward Management eHealth
   Applications Systems in Post-COVID-19 Times
SO INTERNATIONAL JOURNAL OF ENVIRONMENTAL RESEARCH AND PUBLIC HEALTH
LA English
DT Article
DE post-Covid-19; chronic diseases; eHealth; eHealth applications
ID SAUDI-ARABIA; E-HEALTH; ACCEPTANCE; ADOPTION
[truncated: 3,250,584 more chars]
