# Supplementary material for: How has the COVID-19 pandemic affected young people?—Mapping knowledge structure and research framework by scientometric analysis
Source: Front Public Health. 2022 Dec 2;10:1052727. doi: 10.3389/fpubh.2022.1052727 (PMC9755507; doi:10.3389/fpubh.2022.1052727)
Supplement: Supplementary file 1 [file Data_Sheet_1.ZIP › Raw data available for replication/download_5001_5077.txt]

FN Clarivate Analytics Web of Science
VR 1.0
PT J
AU Miguens, N
   Pla, R
   Difernand, A
   Toussaint, JF
   Sedeaud, A
AF Miguens, Nathan
   Pla, Robin
   Difernand, Audrey
   Toussaint, Jean-Francois
   Sedeaud, Adrien
TI Postlockdown Performance in French Swimming Championships
SO INTERNATIONAL JOURNAL OF SPORTS PHYSIOLOGY AND PERFORMANCE
LA English
DT Article
DE performance indicator; COVID-19; performance regression
AB Purpose: To measure the proportion of French swimmers that progressed, stagnated, or regressed during the 2020 national championship compared with previous ones. Method: Individual best performances were collected at the French national championships from 2000 to 2020. Yearly proportions of swimmers who improved, stagnated, or regressed in performances were compared with their previous performances. Results: In 2020, the proportion of swimmers with performance regression has significantly increased (33% vs 17% in 2019). Women showed a higher proportion of performance regression (41%) than men (26%, P <.0001) in 2020. Only 39% of women and 53% of men experienced progression in 2020 (vs 60.8% [3.7%] and 66.7% [5.2%], respectively, in the previous years). Only the 2008 and 2009 championships showed a regression proportion that did not increase with age. The 2010 championship (the year of swimsuits ban) showed a higher proportion of regressing athletes than these previous years. Long-distance events showed higher proportion of performance regression (36.2% [0.5%]) for 400-, 800-, and 1500-m races than for short-distance ones (32.1% [3.2%]; 50-, 100-, and 200-m events). Breaststroke events showed higher regression (42.4%) than other styles (30.5% [2.1%]). Younger swimmers more often improved their performance than older ones (61.9% [8.5%] for swimmers less than 18 y of age vs 20.0% [10.8%] for those 25 y and older). Conclusion: A high proportion of swimmers experienced performance regression during the 2020 French national championships. A higher impact was observed among female, long-distance, and breaststroke swimmers. Eight weeks of lockdown without training may have led to poorer swimming performances.
C1 [Miguens, Nathan; Pla, Robin; Difernand, Audrey; Toussaint, Jean-Francois; Sedeaud, Adrien] Univ Paris, Inst Rech Med & Epidemiol Sport, Paris, France.
   [Miguens, Nathan; Difernand, Audrey; Toussaint, Jean-Francois; Sedeaud, Adrien] Inst Natl Sport Expertise & Performance, Paris, France.
   [Pla, Robin] French Swimming Federat, Clichy, France.
   [Toussaint, Jean-Francois] Hop Hotel Dieu, AP HP, Ctr Invest Med Sport, Paris, France.
RP Sedeaud, A (通讯作者)，Univ Paris, Inst Rech Med & Epidemiol Sport, Paris, France.; Sedeaud, A (通讯作者)，Inst Natl Sport Expertise & Performance, Paris, France.
EM adrien.sedeaud@insep.fr
CR Allen SV, 2014, EUR J SPORT SCI, V14, P643, DOI 10.1080/17461391.2014.893020
   Almeras N, 1997, PHYSIOL BEHAV, V61, P811, DOI 10.1016/S0031-9384(96)00559-8
   Attanasi G, 2021, FRONT PSYCHOL, V12, DOI 10.3389/fpsyg.2021.703897
   Berthelot G, 2012, AGE, V34, P1001, DOI 10.1007/s11357-011-9274-9
   Berthelot G, 2010, MATER TODAY, V13, P46, DOI 10.1016/S1369-7021(10)70203-0
   Bosquet L, 2013, SCAND J MED SCI SPOR, V23, pe140, DOI 10.1111/sms.12047
   Bruinvels G, 2021, FRONT SPORTS ACT LIV, V3, DOI 10.3389/fspor.2021.606799
   Costa MJ, 2021, J SPORT SCI MED, V20, P714, DOI 10.52082/jssm.2021.714
   Csulak E, 2021, INT J ENV RES PUB HE, V18, DOI 10.3390/ijerph18189770
   Demarie S, 2022, INT J ENV RES PUB HE, V19, DOI 10.3390/ijerph19042110
   Genin PM, 2021, J PHYS ACT HEALTH, V18, P296, DOI 10.1123/jpah.2020-0449
   Guillaume M, 2011, MED SCI SPORT EXER, V43, P2148, DOI 10.1249/MSS.0b013e31821eb533
   Haddad M, 2021, INT J ENV RES PUB HE, V18, DOI 10.3390/ijerph18094767
   Hill Y, 2021, FRONT PSYCHOL, V12, DOI 10.3389/fpsyg.2021.658452
   Mann RH, 2020, BRIT J SPORT MED, V54, P1071, DOI 10.1136/bjsports-2020-102433
   Meignie A, 2021, FRONT PHYSIOL, V12, DOI 10.3389/fphys.2021.654585
   Mujika I, 2000, SPORTS MED, V30, P145, DOI 10.2165/00007256-200030030-00001
   Mujika I, 2000, SPORTS MED, V30, P79, DOI 10.2165/00007256-200030020-00002
   Narici M, 2021, EUR J SPORT SCI, V21, P614, DOI 10.1080/17461391.2020.1761076
   Oblinger-Peters V, 2020, FRONT PSYCHOL, V11, DOI 10.3389/fpsyg.2020.610856
   Perez GM, 2022, INT J ENV RES PUB HE, V19, DOI 10.3390/ijerph19010164
   Pla R, 2021, APPL SCI-BASEL, V11, DOI 10.3390/app11178106
   Pla R, 2021, SUSTAINABILITY-BASEL, V13, DOI 10.3390/su13052970
   Rodriguez FA, 2011, WORLD BOOK SWIMMING, P225
   Sarto F, 2020, SPORTS MED, V50, P1417, DOI 10.1007/s40279-020-01297-6
   Schipman Julien, 2022, J Sports Med Phys Fitness, DOI 10.23736/S0022-4707.22.13365-7
   Sedeaud A, 2021, FRONT SPORTS ACT LIV, V3, DOI 10.3389/fspor.2021.695922
   Sohrabi C, 2020, INT J SURG, V76, P71, DOI 10.1016/j.ijsu.2020.02.034
   Tilp Markus, 2020, Front Sports Act Living, V2, P593499, DOI 10.3389/fspor.2020.593499
   Valenzuela PL, 2021, INT J SPORT PHYSIOL, V16, P1707, DOI 10.1123/ijspp.2020-0735
   Washif JA, 2022, SPORTS MED, V52, P933, DOI 10.1007/s40279-021-01573-z
   Washif JA, 2021, FRONT SPORTS ACT LIV, V2, DOI 10.3389/fspor.2020.622858
NR 32
TC 1
Z9 1
U1 3
U2 3
PU HUMAN KINETICS PUBL INC
PI CHAMPAIGN
PA 1607 N MARKET ST, PO BOX 5076, CHAMPAIGN, IL 61820-2200 USA
SN 1555-0265
EI 1555-0273
J9 INT J SPORT PHYSIOL
JI Int. J. Sport Physiol. Perform.
PD AUG
PY 2022
VL 17
IS 8
BP 1196
EP 1204
DI 10.1123/ijspp.2021-0514
PG 9
WC Physiology; Sport Sciences
WE Science Citation Index Expanded (SCI-EXPANDED)
SC Physiology; Sport Sciences
GA 4O9PU
UT WOS:000855026400006
PM 35690394
DA 2022-11-04
ER

PT J
AU Logan, AC
   Berman, BM
   Prescott, SL
AF Logan, Alan C.
   Berman, Brian M.
   Prescott, Susan L.
TI Earth Dreams: Reimagining ARPA for Health of People, Places and Planet
SO INTERNATIONAL JOURNAL OF ENVIRONMENTAL RESEARCH AND PUBLIC HEALTH
LA English
DT Article
DE ARPA-H; COVID-19; non-communicable diseases (NCDs); mental health
   crisis; value systems; health inequities; environmental degradation;
   planetary health; social justice; social and economic determinants of
   health; biodiversity losses; climate change; developmental origins of
   health and disease (DOHaD); the exposome
ID NEIGHBORHOOD POVERTY; SOCIOECONOMIC-STATUS; GUT MICROBIOME;
   RACIAL-DISCRIMINATION; INFLAMMATORY MARKERS; ALLOSTATIC LOAD;
   UNITED-STATES; AGENT-ORANGE; YOUNG-ADULTS; FOOD
AB Bold new approaches are urgently needed to overcome global health challenges. The proposed Advanced Research Projects Agency for Health (ARPA-H) is intended to provide rapid health breakthroughs. While new technologies for earlier disease detection and more effective treatment are critical, we urge equal attention be given to the wider (physical, emotional, social, political, and economic) environmental ecosystems driving the non-communicable disease (NCD) crisis in the first place. This requires an integrated, cross-sectoral vision that spans the interwoven connections affecting health across the scales of people, places, and planet. This wider "exposome" perspective considers biopsychosocial factors that promote resilience and reduce vulnerabilities of individuals and communities over time-the many variables driving health disparities. Since life course health is strongly determined by early life environments, early interventions should be prioritized as a matter of effectiveness and social justice. Here, we explore the origins of the Advanced Research Project Agency and point to its potential to build integrated solutions, with wisdom and ethical value systems as a compass. Since the planned ARPA-H is anticipated to spawn international collaborations, the imagined concept is of relevance to a broad audience of researchers. With appropriate input, the quest for health equity through personalized, precision medicine while deconstructing unacceptable structural inequities may be accelerated.
C1 [Logan, Alan C.; Berman, Brian M.; Prescott, Susan L.] Nova Inst Hlth People Places & Planet, 1407 Fleet St, Baltimore, MD 21231 USA.
   [Berman, Brian M.; Prescott, Susan L.] Univ Maryland, Sch Med, Ctr Integrat Med, Dept Family & Community Med, Baltimore, MD 21201 USA.
   [Prescott, Susan L.] Worldwide Univ Network WUN, inVIVO Planetary Hlth, Baltimore, MD 21231 USA.
   [Prescott, Susan L.] Univ Western Australia, Perth Childrens Hosp, Telethon Kids Inst, ORIGINS Project, 15 Hosp Ave, Nedlands, WA 6009, Australia.
RP Prescott, SL (通讯作者)，Nova Inst Hlth People Places & Planet, 1407 Fleet St, Baltimore, MD 21231 USA.; Prescott, SL (通讯作者)，Univ Maryland, Sch Med, Ctr Integrat Med, Dept Family & Community Med, Baltimore, MD 21201 USA.; Prescott, SL (通讯作者)，Worldwide Univ Network WUN, inVIVO Planetary Hlth, Baltimore, MD 21231 USA.; Prescott, SL (通讯作者)，Univ Western Australia, Perth Childrens Hosp, Telethon Kids Inst, ORIGINS Project, 15 Hosp Ave, Nedlands, WA 6009, Australia.
EM Susan.Prescott@telethonkids.org.au
CR Ahmed Eman, 2022, AJOB Neurosci, V13, P270, DOI 10.1080/21507740.2021.1958096
   [Anonymous], 2021, US HOUS REPR 117 C D
   Armbrecht E, 2020, J MED ECON, V23, P1032, DOI 10.1080/13696998.2020.1776297
   Asnicar F, 2021, NAT MED, V27, P321, DOI 10.1038/s41591-020-01183-8
   Associated Press, 1957, WICHITA EAGLE 1206, P1
   Associated Press, 1958, NEWPORT DAILY E 0207, P1
   Bell CN, 2019, INT J ENV RES PUB HE, V16, DOI 10.3390/ijerph16050861
   Belstrom D, 2014, J ORAL MICROBIOL, V6, DOI 10.3402/jom.v6.23609
   Biden J.R, 2021, COMMUNICATION 0429
   Bird CE, 2010, J EPIDEMIOL COMMUN H, V64, P860, DOI 10.1136/jech.2008.084814
   Bowyer RCE, 2019, MICROORGANISMS, V7, DOI 10.3390/microorganisms7010017
   Brody GH, 2014, PEDIATRICS, V134, pE1362, DOI 10.1542/peds.2014-1395
   Brogren M., PROPOSED DARPA LIFE
   Cardel MI, 2016, PHYSIOL BEHAV, V162, P93, DOI 10.1016/j.physbeh.2016.04.024
   Cenat JM, 2021, DEPRESS ANXIETY, V38, P886, DOI 10.1002/da.23158
   Chae DH, 2020, HEALTH PSYCHOL, V39, P209, DOI 10.1037/hea0000832
   Chen JZ, 2021, REV MED VIROL, V31, DOI 10.1002/rmv.2211
   Cheon BK, 2017, P NATL ACAD SCI USA, V114, P72, DOI 10.1073/pnas.1607330114
   Collins FS, 2021, SCIENCE, V373, P165, DOI 10.1126/science.abj8547
   CookDeegan RM, 1997, ISSUES SCI TECHNOL, V13, P25
   Cussotto Sofia, 2021, Mod Trends Psychiatry, V32, P113, DOI 10.1159/000510423
   Dahabiyeh LA, 2021, FRONT PHARMACOL, V12, DOI 10.3389/fphar.2021.705932
   Dangoor I, 2021, MICROORGANISMS, V9, DOI 10.3390/microorganisms9091938
   DeGette D., TITLE 117 C 1 SESS 2
   Dowd JB, 2018, CURR EPIDEMIOL REP, V5, P432, DOI 10.1007/s40471-018-0167-7
   DUBOS R, 1971, PSYCHOL TODAY, V4, P50
   DUBOS R, 1969, J ALLERGY, V44, P1, DOI 10.1016/0021-8707(69)90042-2
   DUBOS R, 1969, WHO CHRON, V23, P499
   Dubos R., 1964, BIOSCIENCE, V14, P11
   Else Holly, 2021, Nature, DOI 10.1038/d41586-021-00515-z
   Fay E.C., 1958, WICHITA EAGLE 0110, P1
   Federici Sara, 2020, Results Probl Cell Differ, V69, P539, DOI 10.1007/978-3-030-51849-3_20
   Fei N, 2021, PLOS ONE, V16, DOI 10.1371/journal.pone.0255323
   Figge A, 2021, CLIN NUTR, V40, P2609, DOI 10.1016/j.clnu.2021.04.008
   Figueroa Jose F, 2021, Healthc (Amst), V9, P100495, DOI 10.1016/j.hjdsi.2020.100495
   Fraga S, 2015, PREV MED, V71, P12, DOI 10.1016/j.ypmed.2014.11.031
   Fuchs ERH, 2009, ISSUES SCI TECHNOL, V26, P65
   Garcia-Montero C, 2021, NUTRIENTS, V13, DOI 10.3390/nu13020699
   Gianaros PJ, 2017, CEREB CORTEX, V27, P460, DOI 10.1093/cercor/bhv233
   Giroux E, 2021, M S-MED SCI, V37, P774, DOI 10.1051/medsci/2021092
   Giurgescu C, 2016, APPL NURS RES, V32, P98, DOI 10.1016/j.apnr.2016.06.008
   Glosserman B., 2021, JAPANESE TIMES 0518
   Griffin NW, 2017, CELL HOST MICROBE, V21, P84, DOI 10.1016/j.chom.2016.12.006
   Gui XH, 2021, FRONT PHYSIOL, V12, DOI 10.3389/fphys.2021.673341
   Hailu EM, 2022, J GERONTOL A-BIOL, V77, P365, DOI 10.1093/gerona/glab193
   Hall KD, 2019, CELL METAB, V30, P226, DOI 10.1016/j.cmet.2019.05.020
   Holmes Z.C., 2021, MICROBIOTA RESPONSES, DOI [10.1101/06.26.4500023, DOI 10.1101/06.26.4500023]
   Hordern J, 2017, Biomed Hub, V2, DOI 10.1159/000480422
   Horton Marie, 2021, Wellcome Open Res, V6, P6, DOI 10.12688/wellcomeopenres.16318.1
   Horton R, 2021, LANCET, V398, P1290, DOI 10.1016/S0140-6736(21)02220-0
   Huang JH, 2020, FRONT ENDOCRINOL, V11, DOI 10.3389/fendo.2020.569085
   Hutchinson J, 2022, PUBLIC HEALTH NUTR, V25, P1013, DOI 10.1017/S1368980021004031
   Jaeggi AV, 2021, ELIFE, V10, DOI 10.7554/eLife.59437
   Jaffe S, 2021, LANCET, V397, P1869, DOI 10.1016/S0140-6736(21)01150-8
   Kaiser D, 2017, NATURE, V543, P176, DOI 10.1038/543176a
   Karl JP, 2017, AM J PHYSIOL-GASTR L, V312, pG559, DOI 10.1152/ajpgi.00066.2017
   Kato Y, 2020, MEDICINE, V99, DOI 10.1097/MD.0000000000018934
   Keita AD, 2014, BMC PUBLIC HEALTH, V14, DOI 10.1186/1471-2458-14-1319
   Kiecolt-Glaser JK, 2021, PSYCHONEUROENDOCRINO, V125, DOI 10.1016/j.psyneuen.2021.105132
   Kim Kyoung-Nam, 2017, Environ Health Toxicol, V32, pe2017009, DOI 10.5620/eht.e2017009
   Korem T, 2017, CELL METAB, V25, P1243, DOI 10.1016/j.cmet.2017.05.002
   Lalani HS, 2022, CLIN PHARMACOL THER, V111, P542, DOI 10.1002/cpt.2344
   Lapidot Y, 2021, NUTRIENTS, V13, DOI 10.3390/nu13082645
   Lewis CR, 2021, MICROORGANISMS, V9, DOI 10.3390/microorganisms9081608
   Lewis TT, 2010, BRAIN BEHAV IMMUN, V24, P438, DOI 10.1016/j.bbi.2009.11.011
   Lim EX, 2020, PHYSIOL BEHAV, V223, DOI 10.1016/j.physbeh.2020.112989
   Lippert AM, 2017, AM J EPIDEMIOL, V185, P765, DOI 10.1093/aje/kww206
   Logan A.C., 2017, CHALLENGES, V8, P24, DOI [10.3390/challe8020024, DOI 10.3390/CHALLE8020024]
   Logan AC, 2005, MED HYPOTHESES, V64, P533, DOI 10.1016/j.mehy.2004.08.019
   Logan AC, 2003, MED HYPOTHESES, V60, P915, DOI 10.1016/S0306-9877(03)00096-3
   Logan AC., 2021, CHALLENGES, V12, P1
   Logan AC., 2021, CHALLENGES, V12, P26
   Logan AC, 2018, J PHYSIOL ANTHROPOL, V37, DOI 10.1186/s40101-018-0176-8
   Logan AC, 2015, J PHYSIOL ANTHROPOL, V34, DOI 10.1186/s40101-015-0061-7
   Machado PP, 2020, NUTR DIABETES, V10, DOI 10.1038/s41387-020-00141-0
   Magalhaes NS, 2021, FRONT MED-LAUSANNE, V8, DOI 10.3389/fmed.2021.644751
   Mahabir DF, 2021, INT J EQUITY HEALTH, V20, DOI 10.1186/s12939-021-01410-9
   Manzoni C, 2018, BRIEF BIOINFORM, V19, P286, DOI 10.1093/bib/bbw114
   Massey DS, 2018, RSF-RUS SAGE J SOC S, V4, P28, DOI 10.7758/RSF.2018.4.4.02
   Maughan T, 2017, NEW BIOETH, V23, P13, DOI 10.1080/20502877.2017.1314886
   McEwen BS, 2017, METABOLISM, V69, pS21, DOI 10.1016/j.metabol.2017.01.018
   McEwen BS, 2012, P NATL ACAD SCI USA, V109, P17180, DOI 10.1073/pnas.1121254109
   McKay GJ, 2021, EUR J NUTR, V60, P2631, DOI 10.1007/s00394-020-02455-2
   Mendes-Soares H, 2019, JAMA NETW OPEN, V2, DOI 10.1001/jamanetworkopen.2018.8102
   Miller GE, 2016, PLOS ONE, V11, DOI 10.1371/journal.pone.0148952
   Moodie R, 2021, INT J HEALTH POLICY, V10, P968, DOI 10.34172/ijhpm.2021.45
   Moodie R, 2013, LANCET, V381, P670, DOI 10.1016/S0140-6736(12)62089-3
   Moody DLB, 2014, J SOC ISSUES, V70, P298, DOI 10.1111/josi.12061
   Nazmi A, 2010, HEALTH PLACE, V16, P1104, DOI 10.1016/j.healthplace.2010.07.001
   Neroni B, 2021, SLEEP MED, V87, P1, DOI 10.1016/j.sleep.2021.08.003
   Ngo AD, 2006, INT J EPIDEMIOL, V35, P1220, DOI 10.1093/ije/dyl038
   Nicklett EJ, 2011, J NUTR, V141, P284, DOI 10.3945/jn.110.129684
   Nikolova VL, 2021, JAMA PSYCHIAT, V78, P1343, DOI 10.1001/jamapsychiatry.2021.2573
   Olsen JR, 2021, HEALTH PLACE, V68, DOI 10.1016/j.healthplace.2021.102535
   Ortiz SE, 2016, SOC SCI MED, V156, P142, DOI 10.1016/j.socscimed.2016.02.042
   Parke EC, 2021, BIOSCIENCE, V71, P658, DOI 10.1093/biosci/biab009
   Prescott S.L., 2018, CHALLENGES, V9, P31, DOI [10.3390/challe9020031, DOI 10.3390/CHALLE9020031]
   Prescott SL, 2017, HUM MICROBIOME J, V4, P24, DOI DOI 10.1016/J.HUMIC.2017.05.004
   Prescott SL, 2020, INT J ENV RES PUB HE, V17, DOI 10.3390/ijerph17041407
   Prescott SL, 2018, BIOPSYCHOSOC MED, V12, DOI 10.1186/s13030-018-0126-z
   Prescott SL, 2017, ECON HUM BIOL, V27, P328, DOI 10.1016/j.ehb.2017.09.004
   Quiroga R, 2020, EXP MOL MED, V52, P1048, DOI 10.1038/s12276-020-0459-0
   Reardon S, 2014, NATURE, V515, P175, DOI 10.1038/515175a
   Rej PH, 2020, AM J HUM BIOL, V32, DOI 10.1002/ajhb.23375
   Renson A, 2020, ANNU REV PUBL HEALTH, V41, P63, DOI 10.1146/annurev-publhealth-040119-094423
   Renz H, 2017, J ALLERGY CLIN IMMUN, V140, P24, DOI 10.1016/j.jaci.2017.05.015
   Resende AS, 2021, NUTRIENTS, V13, DOI 10.3390/nu13082839
   Reston J, 1957, CHATTANOOGA DAI 1208, P30
   Rothman B.K., 2021, BIOMEDICAL EMPIRE LE
   Sampat B.N., 2021, MILBANK Q OPINI 0830
   Sanchis-Gomar F, 2021, EXPERT REV ENDOCRINO, DOI 10.1080/17446651.2021.1979392
   Sarris J, 2015, LANCET PSYCHIAT, V2, P271, DOI 10.1016/S2215-0366(14)00051-0
   Sattar N, 2021, CURR OBES REP, V10, P282, DOI 10.1007/s13679-021-00448-8
   Scarr L, 1972, COURIER POST 1115, P61
   Schulz AJ, 2013, HEALTH PLACE, V24, P147, DOI 10.1016/j.healthplace.2013.09.005
   Shaoshan Liu, 2020, IEEE Engineering Management Review, V48, P65, DOI 10.1109/EMR.2020.2975186
   Smits SA, 2016, MSYSTEMS, V1, DOI 10.1128/mSystems.00098-16
   Socala K, 2021, PHARMACOL RES, V172, DOI 10.1016/j.phrs.2021.105840
   Stellman JM, 2003, NATURE, V422, P681, DOI 10.1038/nature01537
   Stimpson JP, 2007, J AM DIET ASSOC, V107, P1895, DOI 10.1016/j.jada.2007.08.016
   Streit F, 2019, EUR NEUROPSYCHOPHARM, V29, pS252, DOI 10.1016/j.euroneuro.2019.08.268
   Stringhini S, 2013, PLOS MED, V10, DOI 10.1371/journal.pmed.1001479
   Sundin J, 2015, ALIMENT PHARM THER, V41, P342, DOI 10.1111/apt.13055
   Tebani A, 2016, INT J MOL SCI, V17, DOI 10.3390/ijms17091555
   The White House Briefing Room, 2021, SCI MAG ARPA H ACC B
   Theall KP, 2012, AM J EPIDEMIOL, V176, pS164, DOI 10.1093/aje/kws185
   Thierry AD, 2020, HEALTH PLACE, V62, DOI 10.1016/j.healthplace.2019.102272
   Tollefson J, 2021, NATURE, V595, P483, DOI 10.1038/d41586-021-01878-z
   Troisi J, 2021, WORLD J GASTROENTERO, V27, DOI 10.3748/wjg.v27.i14.1406
   Vahid F, 2021, INT J OBESITY, V45, P2591, DOI 10.1038/s41366-021-00944-w
   VanderWeele TJ, 2020, EPIDEMIOLOGY, V31, P189, DOI 10.1097/EDE.0000000000001147
   VanderWeele TJ, 2019, JAMA-J AM MED ASSOC, V321, P1667, DOI 10.1001/jama.2019.3035
   Wabnitz KJ, 2020, LANCET, V396, P1471, DOI 10.1016/S0140-6736(20)32039-0
   Wang P, 2021, J CLIN HYPERTENS, V23, P1431, DOI 10.1111/jch.14298
   Weinberger Sharon, 2017, IMAGINEERS WAR UNTOL
   Whitmee S, 2015, LANCET, V386, P1973, DOI 10.1016/S0140-6736(15)60901-1
   Woolf SH, 2021, BMJ-BRIT MED J, V373, DOI 10.1136/bmj.n1343
   Woolf SH, 2019, JAMA-J AM MED ASSOC, V322, P1996, DOI 10.1001/jama.2019.16932
   Yuan XX, 2021, TRANSL PSYCHIAT, V11, DOI 10.1038/s41398-021-01531-3
   Zenk SN, 2014, APPETITE, V83, P333, DOI 10.1016/j.appet.2014.09.008
   Zijlmans MAC, 2015, PSYCHONEUROENDOCRINO, V53, P233, DOI 10.1016/j.psyneuen.2015.01.006
NR 141
TC 1
Z9 1
U1 2
U2 4
PU MDPI
PI BASEL
PA ST ALBAN-ANLAGE 66, CH-4052 BASEL, SWITZERLAND
EI 1660-4601
J9 INT J ENV RES PUB HE
JI Int. J. Environ. Res. Public Health
PD DEC
PY 2021
VL 18
IS 23
AR 12788
DI 10.3390/ijerph182312788
PG 15
WC Environmental Sciences; Public, Environmental & Occupational Health
WE Science Citation Index Expanded (SCI-EXPANDED); Social Science Citation Index (SSCI)
SC Environmental Sciences & Ecology; Public, Environmental & Occupational
   Health
GA XV5FY
UT WOS:000734969300001
PM 34886514
OA Green Published, gold
DA 2022-11-04
ER

PT J
AU Weber, C
   Helm, C
   Kemethofer, D
AF Weber, Christoph
   Helm, Christoph
   Kemethofer, David
TI Are Social and Ethnic Reading Inequalities Increasing During School
   Closures?-The Mediating Role of Parental Involvement in Distance
   Learning
SO FRONTIERS IN EDUCATION
LA English
DT Article
DE social and ethnic disparities; school closures; COVID-19; parental
   involvement; reading; primary school
ID SOCIOECONOMIC-STATUS; ACADEMIC-ACHIEVEMENT; HOMEWORK; GENDER; QUALITY;
   MODEL
AB From spring 2020 many countries throughout Europe and beyond temporarily closed schools to tackle the spread of the coronavirus. First studies indicate that these school closures resulted in lower learning gains compared to learning gains in preceding years and widened social and ethnic disparities by affecting disadvantaged students more strongly than their more advantaged peers. Moreover, during school closures, parental involvement in distance learning is regarded as crucial for successful learning, especially for younger children. In the current study, we examine whether social and ethnic disparities in the reading achievement of primary school students widened during COVID-related school closures in spring 2020 and whether increased disparities are mediated by parental involvement in distance learning. We use data from 409 Austrian 2nd graders, whose teachers participated in an ongoing study on the use of learning progress assessment. Adopting a within-subject design, we first compare the effects of social and ethnic family background on reading achievement during a pre-lockdown period with the respective effects during a lockdown period of similar length. Controlling for pre-lockdown reading differences, we found that low socioeconomic status and non-German language use at home negatively predicted post-lockdown reading achievement, indicating that post-lockdown disparities were larger than expected due to disparities at pre-lockdown. In contrast, we found no such effects during the pre-lockdown period. Second, a series of mediation models did not provide any support for the hypothesis that parental involvement accounted for family background effects on reading achievement during the lockdown period.
C1 [Weber, Christoph; Kemethofer, David] Univ Educ Upper Austria, Dept Educ Sci, Linz, Austria.
   [Weber, Christoph] Johannes Kepler Univ Linz, Res Inst Dev Med, Linz, Austria.
   [Helm, Christoph] Johannes Kepler Univ Linz, Linz Sch Educ, Dept Educ Res, Linz, Austria.
RP Weber, C (通讯作者)，Univ Educ Upper Austria, Dept Educ Sci, Linz, Austria.; Weber, C (通讯作者)，Johannes Kepler Univ Linz, Res Inst Dev Med, Linz, Austria.
EM christoph.weber@ph-ooe.at
OI Kemethofer, David/0000-0001-5153-5863
FU University of Education Upper Austria; Private University of Education,
   Diocese of Linz; Johannes Kepler University Linz
FX We would like to thank the University of Education Upper Austria, the
   Private University of Education, Diocese of Linz and the Johannes Kepler
   University Linz for funding our research project entitled "Wir Wollen's
   Wissen!". Moreover, we thank the University of Education Upper Austria
   for funding the open access publication fee.
CR Andrew A, 2020, FISC STUD, V41, P653, DOI 10.1111/1475-5890.12240
   Antony-Newman M, 2019, EDUC REV, V71, P362, DOI 10.1080/00131911.2017.1423278
   Barger MM, 2019, PSYCHOL BULL, V145, P855, DOI 10.1037/bul0000201
   BIFIE, 2019, STAND 2018 MATH 4 SC
   Bonal X, 2020, INT REV EDUC, V66, P635, DOI 10.1007/s11159-020-09860-z
   Bornstein MH, 2012, PARENT-SCI PRACT, V12, P212, DOI 10.1080/15295192.2012.683359
   Bradley RH, 2002, ANNU REV PSYCHOL, V53, P371, DOI 10.1146/annurev.psych.53.100901.135233
   Bronfenbrenner U., 1979, ECOLOGY HUMAN DEV EX, DOI 10.1016/0006-8993%2879%2990419-0
   Cheong Jee Won, 2012, HDB STRUCTURAL EQUAT, P417
   Cohen J., 1988, STAT POWER ANAL BEHA, DOI DOI 10.1234/12345678
   Conger RD, 2007, ANNU REV PSYCHOL, V58, P175, DOI 10.1146/annurev.psych.58.110405.085551
   Cottingham B.W., 2020, IMPROVING DISTANCE E
   Depping D., 2021, SCHULE W HREND CORON, P51
   Diedenhofen B, 2015, PLOS ONE, V10, DOI 10.1371/journal.pone.0121945
   Dietrich H, 2021, EUR SOC, V23, pS348, DOI 10.1080/14616696.2020.1826556
   Dietrichson J, 2017, REV EDUC RES, V87, P243, DOI 10.3102/0034654316687036
   Dumont H, 2020, AM EDUC RES J, V57, P728, DOI 10.3102/0002831219868182
   Dumont H, 2014, J EDUC PSYCHOL, V106, P144, DOI 10.1037/a0034100
   Dumont H, 2012, CONTEMP EDUC PSYCHOL, V37, P55, DOI 10.1016/j.cedpsych.2011.09.004
   Education Endowment Foundation, 2020, IMP SCH CLOS ATT GAP
   Enders C. K., 2010, APPL MISSING DATA AN
   Engzell P, 2021, P NATL ACAD SCI USA, V118, DOI 10.1073/pnas.2022376118
   Finney SJ, 2006, QUANT METH EDUC BEHA, P269
   Fleischmann F, 2016, J EDUC RES, V109, P554, DOI 10.1080/00220671.2014.994196
   Forster N, 2018, LEARN INSTR, V56, P98, DOI 10.1016/j.learninstruc.2018.04.009
   Forster N, 2014, LEARN INSTR, V32, P91, DOI 10.1016/j.learninstruc.2014.02.002
   Ganzeboom H.B., 2010, PAPER PRESENTED ANN
   Grewenig Elisabeth., 2020, CESIFO WORKING PAPER
   Grolnick W. S., 2003, PSYCHOL PARENTAL CON
   Grolnick W. S., 1997, PARENTING CHILDRENS, DOI DOI 10.1016/J.APPDEV.2009.02.001
   Grolnick WS, 2016, BUILDING AUTONOMOUS LEARNERS: PERSPECTIVES FROM RESEARCH AND PRACTICE USING SELF-DETERMINATION THEORY, P169, DOI 10.1007/978-981-287-630-0_9
   Grolnick WS, 2015, J RES ADOLESCENCE, V25, P668, DOI 10.1111/jora.12161
   Grolnick WS, 2014, MERRILL PALMER QUART, V60, P355, DOI 10.13110/merrpalmquar1982.60.3.0355
   Grolnick WS, 2009, THEORY RES EDUC, V7, P164, DOI 10.1177/1477878509104321
   GROLNICK WS, 1994, CHILD DEV, V65, P237, DOI 10.2307/1131378
   Zou GY, 2007, PSYCHOL METHODS, V12, P399, DOI 10.1037/1082-989X.12.4.399
   Hammerstein S, 2021, FRONT PSYCHOL, V12, DOI 10.3389/fpsyg.2021.746289
   Hayes AF, 2020, COMMUN METHODS MEAS, V14, P1, DOI 10.1080/19312458.2020.1718629
   Helm C., 2021, SCHULE SCHULPOLITIK, P59, DOI [10.31244/9783830994589.03, DOI 10.31244/9783830994589.03]
   Helm C, 2021, Z ERZIEHWISS, V24, P237, DOI 10.1007/s11618-021-01000-z
   Hoover-Dempsey KV, 2001, EDUC PSYCHOL-US, V36, P195, DOI 10.1207/S15326985EP3603_5
   Huang FL, 2018, SCHOOL PSYCHOL QUART, V33, P492, DOI 10.1037/spq0000272
   Huber SG, 2020, EDUC ASSESS EVAL ACC, V32, P237, DOI 10.1007/s11092-020-09322-y
   Jaeger MM, 2020, RES SOC STRAT MOBIL, V68, DOI 10.1016/j.rssm.2020.100524
   Kakihara F, 2009, CHILD DEV, V80, P1722, DOI 10.1111/j.1467-8624.2009.01364.x
   Kieffer MJ, 2012, READ WRIT, V25, P1725, DOI 10.1007/s11145-011-9339-2
   KOHN ML, 1959, AM J SOCIOL, V64, P337, DOI 10.1086/222493
   Kristjansson AL, 2009, SCAND J EDUC RES, V53, P481, DOI 10.1080/00313830903180786
   Kuhfeld M, 2020, EDUC RESEARCHER, V49, P549, DOI 10.3102/0013189X20965918
   Lenhard W., 2017, ELFE 2 READING COMPR
   LITTLE RJA, 1988, J AM STAT ASSOC, V83, P1198, DOI 10.2307/2290157
   Lynn R, 2009, TRAMES-J HUMANIT SOC, V13, P3, DOI 10.3176/tr.2009.1.01
   MacKinnon D.P, 2008, INTRO STAT MEDIATION, DOI DOI 10.4324/9780203809556
   Maldonado JE, 2022, BRIT EDUC RES J, V48, P49, DOI 10.1002/berj.3754
   Moroni S., 2014, BEITRAGE LEHRERINNEN, V32, P458, DOI [10.25656/01:13882, DOI 10.25656/01:13882]
   Moroni S, 2015, J EDUC RES, V108, P417, DOI 10.1080/00220671.2014.901283
   Muller C, 1998, SOCIOL EDUC, V71, P336, DOI 10.2307/2673174
   Muthen L.K., 1998, MPLUS USERS GUIDE 8, VEighth
   Nauck B, 2017, Z SOZIOL ERZIEH SOZI, V37, P270
   Nusser L, 2021, EUR J SPEC NEEDS EDU, V36, P51, DOI 10.1080/08856257.2021.1872845
   Patall EA, 2008, REV EDUC RES, V78, P1039, DOI 10.3102/0034654308325185
   Pier L., 2021, COVID 19 ED EQUITY C
   Pinquart M, 2018, CULT DIVERS ETHN MIN, V24, P75, DOI 10.1037/cdp0000149
   Pinquart M, 2016, EDUC PSYCHOL REV, V28, P475, DOI 10.1007/s10648-015-9338-y
   Pomerantz EM, 2007, REV EDUC RES, V77, P373, DOI 10.3102/003465430305567
   Pomerantz EM, 2017, HANDBOOK OF COMPETENCE AND MOTIVATION, 2 EDITION, P566
   Pritchard SC, 2018, COGNITIVE SCI, V42, P722, DOI 10.1111/cogs.12571
   Proulx K., 2021, RESPONSIVE CAREGIVIN
   Raudenbush S.W., 2002, ADV QUANTITATIVE TEC
   Reimer D, 2021, RES SOC STRAT MOBIL, V71, DOI 10.1016/j.rssm.2020.100568
   Ribeiro LM, 2021, EDUC SCI, V11, DOI 10.3390/educsci11060302
   Rioux C, 2021, INT J BEHAV DEV, V45, P51, DOI 10.1177/0165025419880609
   Salaschek M., 2013, FRONTLINE LEARN RES, V1, P53, DOI [10.14786/flr.v1i2.51, DOI 10.14786/FLR.V1I2.51]
   Sander A., 2021, ERZIEHUNGSWISSENSCHA, V24, P419, DOI [10.1007/s11618-021-01015-6, DOI 10.1007/S11618-021-01015-6]
   Schermelleh-Engel K., 2003, METHODS PSYCHOL RES, V8, P23, DOI DOI 10.1002/0470010940
   Schult J., 2022, DID STUDENTS LEARN L
   Silinskas G, 2019, SCAND J EDUC RES, V63, P17, DOI 10.1080/00313831.2017.1324901
   Silinskas G, 2015, DEV PSYCHOL, V51, P419, DOI 10.1037/a0038908
   Silinskas G, 2010, LEARN INSTR, V20, P61, DOI 10.1016/j.learninstruc.2009.01.002
   Silk JS, 2003, J RES ADOLESCENCE, V13, P113, DOI 10.1111/1532-7795.1301004
   Sirin SR, 2005, REV EDUC RES, V75, P417, DOI 10.3102/00346543075003417
   Souvignier E., 2021, INT PERSPECTIVES SCH, P291, DOI DOI 10.2307/J.CTV1GBRZF4.20
   Souvignier E., 2014, LERNVERLAUFSDIAGNOST, P239
   Spinelli M, 2021, FAM PROCESS, V60, P639, DOI 10.1111/famp.12601
   Tomasik MJ, 2021, INT J PSYCHOL, V56, P566, DOI 10.1002/ijop.12728
   Vandevelde S, 2015, LEARN INDIVID DIFFER, V43, P11, DOI 10.1016/j.lindif.2015.08.027
   Vijver F. J. v. d., 1998, CROSS CULTURAL SURVE, P41
   von Hippel PT, 2018, SOCIOL EDUC, V91, P323, DOI 10.1177/0038040718801760
   Wagner H, 2018, STUD EDUC EVAL, V59, P278, DOI 10.1016/j.stueduc.2018.09.002
   Weber C., 2020, SCHULVERWALTUNG SPEZ, V22, P75
   Weber C, 2021, PSYCHOL ERZ UNTERR, V68, P287, DOI 10.2378/peu2o21.art24.d
NR 91
TC 1
Z9 1
U1 9
U2 16
PU FRONTIERS MEDIA SA
PI LAUSANNE
PA AVENUE DU TRIBUNAL FEDERAL 34, LAUSANNE, CH-1015, SWITZERLAND
EI 2504-284X
J9 FRONT EDUC
JI Front. Educ.
PD DEC 13
PY 2021
VL 6
AR 737064
DI 10.3389/feduc.2021.737064
PG 18
WC Education & Educational Research
WE Emerging Sources Citation Index (ESCI)
SC Education & Educational Research
GA YA9KA
UT WOS:000738642200001
OA gold
DA 2022-11-04
ER

PT J
AU Comer, JS
   Furr, JM
   del Busto, C
   Silva, K
   Hong, NA
   Poznanski, B
   Sanchez, A
   Cornacchio, D
   Herrera, A
   Coxe, S
   Miguel, E
   Georgiadis, C
   Conroy, K
   Puliafico, A
AF Comer, Jonathan S.
   Furr, Jami M.
   del Busto, Cristina
   Silva, Karina
   Hong, Natalie
   Poznanski, Bridget
   Sanchez, Amanda
   Cornacchio, Danielle
   Herrera, Aileen
   Coxe, Stefany
   Miguel, Elizabeth
   Georgiadis, Christopher
   Conroy, Kristina
   Puliafico, Anthony
TI Therapist-Led, Internet-Delivered Treatment for Early Child Social
   Anxiety: A Waitlist-Controlled Evaluation of the iCALM Telehealth
   Program
SO BEHAVIOR THERAPY
LA English
DT Article
DE telemental health; social anxiety; parent training; technology; family
   accommodation
ID COGNITIVE-BEHAVIORAL THERAPY; EARLY INTERVENTION; FAMILY ACCOMMODATION;
   CALM PROGRAM; DISORDERS; TECHNOLOGY; HEALTH; SCALES; IMPACT; RISK
AB Despite recent advances in the treatment of early child social anxiety, the broad accessibility of brick-and-mortar services has been limited by traditional barriers to care, and more recently by new obstacles related to efforts to slow the spread of COVID-19. The present waitlistcontrolled trial examined the preliminary efficacy of a family-based behavioral parenting intervention (i.e., the iCALM Telehealth Program) that draws on Parent-Child Interaction Therapy and videoconferencing to remotely deliver clinician-led care for anxiety in early childhood. Young children (3-8 years) with a diagnosis of social anxiety disorder (N = 40; 65% from ethnic/racial minority backgrounds) were randomly assigned to iCALM or wait list. Intent-to-treat analyses found that at post, independent evaluators classified roughly half of the iCALM-treated children, but only 6% of waitlist children, as "Responders" (Wald test = 4.51; p = .03). By Post, iCALM led to significantly greater reductions than waitlist in child anxiety symptoms, fear, discomfort, and anxiety-related social impairment, and also led to greater improvements in child soothability. By 6-month follow-up, the percentage of iCALM-treated children classified as "Responders" rose to roughly 60%. Exploratory moderation tests found iCALM was particularly effective in reducing life impairments and parental distress among families presenting with higher, relative to lower, levels of baseline parental accommodation. The present findings add to a growing body of research supporting the promise of technology-based strategies for broadening the portfolio of options for delivering clinician-led mental health services.
C1 [Comer, Jonathan S.; Furr, Jami M.; Hong, Natalie; Poznanski, Bridget; Herrera, Aileen; Coxe, Stefany; Miguel, Elizabeth; Georgiadis, Christopher; Conroy, Kristina] Florida Int Univ, Miami, FL 33199 USA.
   [del Busto, Cristina] Univ Miami, Miami, FL USA.
   [Silva, Karina] Univ Houston, Houston, TX USA.
   [Sanchez, Amanda] Univ Penn, Philadelphia, PA 19104 USA.
   [Cornacchio, Danielle] Univ Calif Los Angeles, Los Angeles, CA USA.
   [Puliafico, Anthony] Columbia Univ Irving Med Ctr, New York, NY USA.
RP Comer, JS (通讯作者)，Florida Int Univ, Ctr Children & Famil, Dept Psychol, Mental Hlth Intervent & Technol MINT Program, 11200 SW 8th St, Miami, FL 33199 USA.
EM jocomer@fiu.edu
RI Coxe, Stefany/AAB-4096-2019
OI Coxe, Stefany/0000-0002-2203-0775
FU Andrew Kukes Foundation for Social Anxiety
FX This work was supported by a grant from the Andrew Kukes Foundation for
   Social Anxiety (PI: Comer). Dr. Comer receives royalties from Macmillan
   Learning. No other authors have financial interests to declare.
CR Achenbach T.M., 2000, MANUAL ASEBA PRESCHO
   Achenbach T.M., 2001, ASEBA SCH AGE FORMS
   Achenbach TM, 2003, J CLIN CHILD ADOLESC, V32, P328, DOI 10.1207/S15374424JCCP3203_02
   Alfano CA, 2009, J AM ACAD CHILD PSY, V48, P945, DOI 10.1097/CHI.0b013e3181af8216
   [Anonymous], 1996, ANXIETY DISORDERS IN
   Bufferd SJ, 2012, AM J PSYCHIAT, V169, P1157, DOI 10.1176/appi.ajp.2012.12020268
   Carneiro A, 2021, CHILD PSYCHIAT HUM D, V52, P609, DOI 10.1007/s10578-020-01044-y
   Carpenter AL, 2018, BEHAV THER, V49, P917, DOI 10.1016/j.beth.2018.01.007
   Carpenter AL, 2014, CLIN CHILD FAM PSYCH, V17, P340, DOI 10.1007/s10567-014-0172-4
   Chou T, 2017, CLIN PSYCHOL-SCI PR, V24, P241, DOI 10.1111/cpsp.12196
   Chronis-Tuscano A, 2018, J CLIN CHILD ADOLESC, V47, P655, DOI 10.1080/15374416.2018.1426006
   Chronis-Tuscano A, 2015, J CONSULT CLIN PSYCH, V83, P534, DOI 10.1037/a0039043
   Comer JS, 2019, CLIN PSYCHOL-SCI PR, V26, DOI 10.1111/cpsp.12308
   Comer JS, 2019, J CLIN CHILD ADOLESC, V48, P1, DOI 10.1080/15374416.2018.1534208
   Comer JS, 2017, J CONSULT CLIN PSYCH, V85, P909, DOI 10.1037/ccp0000230
   Comer JS, 2017, J CONSULT CLIN PSYCH, V85, P178, DOI 10.1037/ccp0000155
   Comer JS, 2014, AM PSYCHOL, V69, P1, DOI 10.1037/a0033582
   Comer JS, 2012, J ANXIETY DISORD, V26, P40, DOI 10.1016/j.janxdis.2011.08.011
   Comer JS, 2011, J CLIN PSYCHIAT, V72, P43, DOI 10.4088/JCP.09m05094blu
   Cooper-Vince Christine E, 2016, Evid Based Pract Child Adolesc Ment Health, V1, P24, DOI 10.1080/23794925.2016.1191976
   Cornacchio D, 2019, J CONSULT CLIN PSYCH, V87, P720, DOI 10.1037/ccp0000422
   De Los Reyes A, 2011, J CLIN CHILD ADOLESC, V40, P281, DOI 10.1080/15374416.2011.546043
   De Los Reyes A, 2009, J ABNORM CHILD PSYCH, V37, P637, DOI 10.1007/s10802-009-9307-3
   Doss BD, 2017, J FAM PSYCHOL, V31, P983, DOI 10.1037/fam0000349
   Egger HL, 2006, J CHILD PSYCHOL PSYC, V47, P313, DOI 10.1111/j.1469-7610.2006.01618.x
   Eyberg S. M., 2011, PARENT CHILD INTERAC
   Gurwitch RH, 2020, PSYCHOL TRAUMA-US, V12, pS82, DOI 10.1037/tra0000863
   Guy W., 1970, CLIN GLOBAL IMPRESSI
   Hirshfeld-Becker DR, 2010, J CONSULT CLIN PSYCH, V78, P498, DOI 10.1037/a0019055
   Jakobsen JC, 2017, BMC MED RES METHODOL, V17, DOI 10.1186/s12874-017-0442-1
   Kazdin AE, 2011, PERSPECT PSYCHOL SCI, V6, P21, DOI 10.1177/1745691610393527
   Langley AK, 2004, J CHILD ADOL PSYCHOP, V14, P105, DOI 10.1089/104454604773840544
   Larsen D L, 1979, Eval Program Plann, V2, P197, DOI 10.1016/0149-7189(79)90094-6
   Lebowitz ER, 2020, J CLIN CHILD ADOLESC, V49, P752, DOI 10.1080/15374416.2019.1614002
   Lebowitz ER, 2016, EXPERT REV NEUROTHER, V16, P45, DOI 10.1586/14737175.2016.1126181
   Lebowitz ER, 2013, DEPRESS ANXIETY, V30, P47, DOI 10.1002/da.21998
   Lovibond S.H., 1995, MANUAL DEPRESSION AN, V2nd ed.
   Myers K, 2017, TELEMED E-HEALTH, V23, P779, DOI 10.1089/tmj.2017.0177
   Norton PJ, 2007, ANXIETY STRESS COPIN, V20, P253, DOI 10.1080/10615800701309279
   Pincus D. B., 2005, EDUC TREAT CHILD, V28, P163, DOI [10.1016/j.chc.2012.05.005, DOI 10.1016/J.CHC.2012.05.005]
   Puliafico AC, 2013, COGN BEHAV PRACT, V20, P517, DOI 10.1016/j.cbpra.2012.05.002
   Putnam SP, 2006, J PERS ASSESS, V87, P102, DOI 10.1207/s15327752jpa8701_09
   Rapee RM, 2005, J CONSULT CLIN PSYCH, V73, P488, DOI 10.1037/0022-006X.73.3.488
   Rapee RM, 2010, AM J PSYCHIAT, V167, P1518, DOI 10.1176/appi.ajp.2010.09111619
   Rubin DB., 1987, MULTIPLE IMPUTATION
   Thompson-Hollands J, 2014, J ANXIETY DISORD, V28, P765, DOI 10.1016/j.janxdis.2014.09.007
   von Hippel PT, 2020, SOCIOL METHOD RES, V49, P699, DOI 10.1177/0049124117747303
   Walkup JT, 2008, NEW ENGL J MED, V359, P2753, DOI 10.1056/NEJMoa0804633
   Warner CM, 2016, J CHILD PSYCHOL PSYC, V57, P1229, DOI 10.1111/jcpp.12550
NR 49
TC 9
Z9 9
U1 3
U2 14
PU ELSEVIER INC
PI SAN DIEGO
PA 525 B STREET, STE 1900, SAN DIEGO, CA 92101-4495 USA
SN 0005-7894
EI 1878-1888
J9 BEHAV THER
JI Behav. Therapy
PD SEP
PY 2021
VL 52
IS 5
SI SI
BP 1171
EP 1187
PG 17
WC Psychology, Clinical; Psychiatry
WE Social Science Citation Index (SSCI)
SC Psychology; Psychiatry
GA UG8PP
UT WOS:000689507200013
PM 34452671
DA 2022-11-04
ER

PT J
AU Greenfield, K
   Carter, B
   Harrop, E
   Jassal, S
   Bayliss, J
   Renton, K
   Holley, S
   Howard, RF
   Johnson, M
   Liossi, C
AF Greenfield, Katie
   Carter, Bernie
   Harrop, Emily
   Jassal, Sabtir
   Bayliss, Julie
   Renton, Kate
   Holley, Simone
   Howard, Richard F.
   Johnson, Margaret
   Liossi, Christina
TI Healthcare Professionals' Experiences of the Barriers and Facilitators
   to Pediatric Pain Management in the Community at End-of-Life: A
   Qualitative Interview Study
SO JOURNAL OF PAIN AND SYMPTOM MANAGEMENT
LA English
DT Article
DE Caregivers; paediatrics; pain management; palliative care; parents;
   qualitative research
ID PALLIATIVE CARE; CHILDRENS HOSPICE; SYMPTOMS; CANCER; NEEDS; HOME;
   FAMILIES
AB Contexts. Inadequate pain management in community pediatric palliative care is common. Evidence to inform improved pain management in this population is limited.
   Objectives. To explore the barriers and facilitators to pediatric community-based pain management for infants, children and young people at end-of-life as perceived by healthcare professionals.
   Methods. A qualitative interview study was conducted. Semi-structured interviews were undertaken with 29 healthcare professionals; 12 nurses, five GPs, five consultants and registrar doctors, two pharmacists and five support therapists working in primary, secondary or tertiary care in the United Kingdom and involved in community end-of life care of 0 to 18-year-olds.
   Results. The data corpus was analyzed using an inductive thematic analysis and seven themes emerged: parents' abilities, beliefs and wellbeing; working relationships between families and healthcare professionals, and between healthcare teams; healthcare professionals' knowledge, education and experience; health services delivery; nature of pain treatment; and pediatric-specific factors. Across themes, the concepts of partnership working between families and healthcare professionals, and within healthcare teams, and sharing expertise were prevalent.
   Conclusion. Partnership working and trust between healthcare professionals and parents, and within healthcare teams, is needed for effective at-home pediatric palliative pain management. Community healthcare professionals require more education from experienced multidisciplinary teams to effectively manage pediatric pain at end-of-life and prevent emergency hospice or hospital admissions, particularly during the COVID-19 pandemic. (C) 2021 American Academy of Hospice and Palliative Medicine. Published by Elsevier Inc. All rights reserved.
C1 [Liossi, Christina] Univ Southampton, Sch Psychol, Highfield SO17 1BJ, England.
   Edge Hill Univ, Fac Hlth Social Care & Med, Onnskirk, Lancs, England.
   Helen & Douglas House Hosp, Oxford, Oxon, England.
   Oxford Univ Hosp NHS Trust, John Radcliffe Hosp, Oxford, England.
   Lark Rise, Rainbows Hosp, Loughborough, Leics, England.
   Great Ormond St Hosp Children NHS Fdn Trust, Louis Dundas Ctr, London, England.
   Univ Hosp Southampton NHS Trust, Southampton Gen Hosp, Southampton, Hants, England.
   Naomi House & Jackspl, Winchester, Hants, England.
   Great Ormond St Hosp Children NHS Fdn Trust, Dept Anaesthesia & Pain Med Level 4, London, England.
RP Liossi, C (通讯作者)，Univ Southampton, Sch Psychol, Highfield SO17 1BJ, England.
EM cliossi@soton.ac.uk
FU Great Ormond Street Children's Charity; SPARKS [V5118]
FX This work was supported by Great Ormond Street Children's Charity and
   SPARKS (grant number: V5118). There are no conflicts of interest. The
   authors thank Ms Eleonor Dawson for her help with conducting and
   transcribing interviews.
CR Beretta S, 2010, PEDIATR BLOOD CANCER, V54, P88, DOI 10.1002/pbc.22284
   Davies B, 2008, PEDIATRICS, V121, P282, DOI 10.1542/peds.2006-3153
   Ellis Jacqueline A, 2003, J Pediatr Oncol Nurs, V20, P26
   Ellis K, 2020, J PAIN SYMPTOM MANAG, V60, pE40, DOI 10.1016/j.jpainsymman.2020.05.011
   Feudtner C, 2011, PEDIATRICS, V127, P1094, DOI 10.1542/peds.2010-3225
   Fortier MA, 2014, PEDIATR BLOOD CANCER, V61, P1029, DOI 10.1002/pbc.24907
   Fortney CA, 2017, INTENS CRIT CARE NUR, V40, P57, DOI 10.1016/j.iccn.2016.10.004
   Fraser LK., 2020, MAKE EVERY CHILD COU
   Friedrichsdorf SJ, 2015, J PALLIAT MED, V18, P143, DOI 10.1089/jpm.2014.0285
   Goldman A, 2006, PEDIATRICS, V117, pE1179, DOI 10.1542/peds.2005-0683
   Greenfield K, 2020, BMJ OPEN, V10, DOI 10.1136/bmjopen-2019-035541
   Greenfield K, 2020, PALLIATIVE MED, V34, P689, DOI 10.1177/0269216320907065
   Greenfield K, 2019, BMJ OPEN, V9, DOI 10.1136/bmjopen-2019-030566
   Hongo T, 2003, PEDIATR INT, V45, P60, DOI 10.1046/j.1442-200X.2003.01668.x
   Houlahan Kathleen E, 2006, J Pediatr Oncol Nurs, V23, P45
   Krauss BS, 2016, LANCET, V387, P83, DOI 10.1016/S0140-6736(14)61686-X
   Liossi C, 2021, J PAIN SYMPTOM MANAG
   Malcolm C, 2011, PALLIATIVE MED, V25, P357, DOI 10.1177/0269216310391346
   McCluggage HL, 2006, INT J PALLIAT NURS, V12, P254, DOI 10.12968/ijpn.2006.12.6.21450
   Monterosso L, 2008, PALLIATIVE MED, V22, P59, DOI 10.1177/0269216307084608
   Monterosso L, 2007, PALLIATIVE MED, V21, P689, DOI 10.1177/0269216307083032
   National Institute for Health and Care Excellence, 2016, END LIF CAR INF CHIL
   O'Cathain A, 2019, BMJ OPEN, V9, DOI 10.1136/bmjopen-2019-029954
   Price J, 2013, Compr Child Adoles N, V36, P70, DOI 10.3109/01460862.2013.779765
   Saunders B, 2018, QUAL QUANT, V52, P1893, DOI 10.1007/s11135-017-0574-8
   Shaw KL, 2015, BMJ SUPPORT PALLIAT, V5, P249, DOI 10.1136/bmjspcare-2012-000407
   Szymczak JE, 2018, J PAIN SYMPTOM MANAG, V55, P1260, DOI 10.1016/j.jpainsymman.2018.01.019
   Tamannai M, 2015, INT J PALLIAT NURS, V21, P331, DOI 10.12968/ijpn.2015.21.7.331
   Verberne LM, 2017, EUR J PEDIATR, V176, P343, DOI 10.1007/s00431-016-2842-3
   Walter JK, 2019, J PAIN SYMPTOM MANAG, V58, P336, DOI 10.1016/j.jpainsymman.2019.04.030
   WHO, 2020, STUDY REGISTRATION M
NR 31
TC 0
Z9 0
U1 0
U2 0
PU ELSEVIER SCIENCE INC
PI NEW YORK
PA STE 800, 230 PARK AVE, NEW YORK, NY 10169 USA
SN 0885-3924
EI 1873-6513
J9 J PAIN SYMPTOM MANAG
JI J. Pain Symptom Manage.
PD JAN
PY 2022
VL 63
IS 1
BP 98
EP 105
DI 10.1016/j.jpainsymman.2021.06.028
PG 8
WC Health Care Sciences & Services; Medicine, General & Internal; Clinical
   Neurology
WE Science Citation Index Expanded (SCI-EXPANDED)
SC Health Care Sciences & Services; General & Internal Medicine;
   Neurosciences & Neurology
GA YV2LY
UT WOS:000752563900021
PM 34273522
DA 2022-11-04
ER

PT J
AU Waddell, JT
   King, SE
   Okey, SA
   Corbin, WR
AF Waddell, Jack T.
   King, Scott E.
   Okey, Sarah A.
   Corbin, William R.
TI Event-Level Risk for Negative Alcohol Consequences in Emerging Adults:
   The Role of Affect, Motivation, and Context
SO PSYCHOLOGY OF ADDICTIVE BEHAVIORS
LA English
DT Article; Early Access
DE drinking motives; drinking context; drinking to cope; solitary drinking;
   event-level
ID BETWEEN-PERSON ASSOCIATIONS; DRINKING MOTIVES; SOLITARY DRINKING;
   DEPRESSIVE SYMPTOMS; MEDIATING ROLE; COVID-19; MODEL; ADOLESCENTS;
   LONELINESS; PATHWAYS
AB Objective: Decades of research has found support for the motivational model of alcohol use, such that positive/negative affect are indirectly associated with drinking behavior through drinking motives. However, research on event-level drinking motives is in its nascent stage, and studies have yet to consider how drinking context plays a role in the motivational pathway to both event- and person-level drinking behavior. Therefore, the present study seeks to test whether drinking context mediates the effect of affect and motivation on drinking outcomes at both the event- and person-level. Method: Data for this Stage 1 Registered Report will come from a recently completed ecological momentary assessment (EMA) study in emerging adults. The study collected data on 131 emerging adults, of whom 107 reported event-level social and solitary drinking during the EMA period. Multilevel structural equation modeling will be used to test whether predrinking affect is associated with predrinking motives, and whether drinking context (social vs. solitary drinking) mediates the effect of drinking motives on drinking outcomes. Models will parse within-/between-person variance, allowing the present study to test whether drinking context serves as a mechanism of risk in the motivational model at the event-level, or solely at the between-person level. Findings will inform personalized interventions and motivational models of drinking behavior.
   Public Health Significance Statement Drinking context is thought to be an important contextual predictor of risk for addictive behaviors, yet little research has tested whether it is a person-level or event-level risk factor within a motivational framework. The present study will test drinking context as a mechanism of risk at both levels, allowing the present study to determine whether person-level versus just-in-time interventions are more suitable for targeting drinking contexts.
C1 [Waddell, Jack T.; King, Scott E.; Okey, Sarah A.; Corbin, William R.] Arizona State Univ, Dept Psychol, 900 S McAllister, Tempe, AZ 85287 USA.
RP Waddell, JT (通讯作者)，Arizona State Univ, Dept Psychol, 900 S McAllister, Tempe, AZ 85287 USA.
EM Jtwaddell@asu.edu
OI Waddell, Jack/0000-0001-8406-6557
FU National Institute of Drug Abuse [T32-DA039772]; National Institute on
   Alcohol Abuse and Alcoholism Grant [F31-AA030167]; Arizona State
   University Sharon Manne Graduate Student Research Award
FX This study was supported by National Institute of Drug Abuse Grant
   T32-DA039772 (Principal Investigators: Gonzales, Berkel), National
   Institute on Alcohol Abuse and Alcoholism Grant F31-AA030167 (Principal
   Investigator: Jack T. Waddell) as well as the Arizona State University
   Sharon Manne Graduate Student Research Award. The authors report no
   conflicts of interest. Data are available from the corresponding author
   upon reasonable request.
CR AKERLIND I, 1992, SOC SCI MED, V34, P405, DOI 10.1016/0277-9536(92)90300-F
   Allen HK, 2020, ADDICT BEHAV, V104, DOI 10.1016/j.addbeh.2019.106267
   [Anonymous], 2007, USING MULTIVARIATE S
   Baker TB, 2004, PSYCHOL REV, V111, P33, DOI 10.1037/0033-295X.111.1.33
   Bilevicius E, 2018, ADDICT BEHAV, V87, P115, DOI 10.1016/j.addbeh.2018.06.026
   Bresin K, 2021, ALCOHOL CLIN EXP RES, V45, P38, DOI 10.1111/acer.14518
   Buckner JD, 2016, ADDICT BEHAV, V58, P7, DOI 10.1016/j.addbeh.2016.02.006
   Carver C.S., 1998, SELF REGULATION BEHA
   Chinn S, 2000, STAT MED, V19, P3127, DOI 10.1002/1097-0258(20001130)19:22<3127::AID-SIM784>3.0.CO;2-M
   Cook MA, 2020, EXP CLIN PSYCHOPHARM, V28, P567, DOI 10.1037/pha0000332
   Cooper M.L., 1994, PSYCHOL ASSESSMENT, V6, P117, DOI [10.1037/1040-3590.6.2.117, DOI 10.1037/1040-3590.6.2.117]
   Cooper ML, 2008, J ABNORM PSYCHOL, V117, P485, DOI 10.1037/a0012592
   COOPER ML, 1995, J PERS SOC PSYCHOL, V69, P990, DOI 10.1037/0022-3514.69.5.990
   Cooper ML., 2016, OXFORD HDB SUBSTANCE, P375
   Corbin WR, 2021, EXP CLIN PSYCHOPHARM, V29, P48, DOI 10.1037/pha0000415
   Corbin WR, 2020, ADDICT BEHAV, V102, DOI 10.1016/j.addbeh.2019.106147
   COX WM, 1988, J ABNORM PSYCHOL, V97, P168, DOI 10.1037/0021-843X.97.2.168
   Creswell KG, 2021, CURR DIR PSYCHOL SCI, V30, P19, DOI 10.1177/0963721420969406
   Creswell KG, 2015, ADDICTION, V110, P775, DOI 10.1111/add.12881
   Creswell KG, 2014, CLIN PSYCHOL SCI, V2, P602, DOI 10.1177/2167702613512795
   Davies EL, 2022, INT J DRUG POLICY, V101, DOI 10.1016/j.drugpo.2021.103563
   Dora J., 2022, PSYARXIV, DOI [10.31234/osf.io/xevct, DOI 10.31234/OSF.IO/XEVCT]
   Dumas TM, 2020, J ADOLESCENT HEALTH, V67, P354, DOI 10.1016/j.jadohealth.2020.06.018
   Dvorak RD, 2014, EXP CLIN PSYCHOPHARM, V22, P285, DOI 10.1037/a0037157
   Dworkin ER, 2018, PSYCHOL ADDICT BEHAV, V32, P540, DOI 10.1037/adb0000384
   Dyar C, 2021, DRUG ALCOHOL DEPEN, V227, DOI 10.1016/j.drugalcdep.2021.109015
   Elmer T, 2020, PLOS ONE, V15, DOI 10.1371/journal.pone.0236337
   Enders CK, 2007, PSYCHOL METHODS, V12, P121, DOI 10.1037/1082-989X.12.2.121
   Fairbairn CE, 2015, J ABNORM PSYCHOL, V124, P660, DOI 10.1037/abn0000024
   Gelman A., 2004, BAYESIAN DATA ANAL
   Gonzalez VM, 2009, ADDICT BEHAV, V34, P993, DOI 10.1016/j.addbeh.2009.06.001
   Groarke JM, 2021, J AFFECT DISORDERS, V285, P1, DOI 10.1016/j.jad.2021.02.033
   Gunn R, 2019, DRUG ALCOHOL DEPEN, V205, DOI 10.1016/j.drugalcdep.2019.107661
   Hawes MT, 2021, PSYCHOL MED, DOI 10.1017/S0033291720005358
   Irizar P, 2021, DRUG ALCOHOL DEPEN, V226, DOI 10.1016/j.drugalcdep.2021.108913
   Jackson KM, 2021, ALCOHOL CLIN EXP RES, V45, P752, DOI 10.1111/acer.14574
   Jackson Sarah E, 2022, Addiction, V117, P772, DOI 10.1111/add.15656
   JELLINEK EM, 1946, Q J STUD ALCOHOL, V7, P1
   Keough MT, 2018, ADDICT BEHAV, V76, P285, DOI 10.1016/j.addbeh.2017.08.024
   Keough MT, 2015, ADDICT BEHAV, V42, P216, DOI 10.1016/j.addbeh.2014.11.031
   Kuntsche E, 2005, CLIN PSYCHOL REV, V25, P841, DOI 10.1016/j.cpr.2005.06.002
   Kuntsche E, 2007, ADDICT BEHAV, V32, P3131, DOI 10.1016/j.addbeh.2007.07.003
   Kuntsche E, 2010, DRUG ALCOHOL DEPEN, V110, P259, DOI 10.1016/j.drugalcdep.2010.02.021
   Lakens D, 2022, COLLABRA-PSYCHOL, V8, DOI 10.1525/collabra.33267
   Lakens D, 2018, ADV METH PRACT PSYCH, V1, P259, DOI 10.1177/2515245918770963
   LANCASTER FE, 1992, ALCOHOL, V9, P415, DOI 10.1016/0741-8329(92)90041-8
   Lau-Barraco C, 2016, EXP CLIN PSYCHOPHARM, V24, P100, DOI 10.1037/pha0000068
   Loewenstein GF, 2001, PSYCHOL BULL, V127, P267, DOI 10.1037//0033-2909.127.2.267
   MacKinnon DP, 2002, PSYCHOL METHODS, V7, P83, DOI 10.1037/1082-989X.7.1.83
   Martins JS, 2018, PSYCHOL ADDICT BEHAV, V32, P16, DOI 10.1037/adb0000324
   Merrill JE, 2019, ALCOHOL CLIN EXP RES, V43, P2599, DOI 10.1111/acer.14204
   Merrill JE, 2018, PSYCHOL ADDICT BEHAV, V32, P350, DOI 10.1037/adb0000361
   Merrill JE, 2014, J STUD ALCOHOL DRUGS, V75, P93, DOI 10.15288/jsad.2014.75.93
   Merrill JE, 2010, PSYCHOL ADDICT BEHAV, V24, P705, DOI 10.1037/a0020135
   Mohr CD, 2001, J PERS SOC PSYCHOL, V80, P489, DOI 10.1037//0022-3514.80.3.489
   Mohr CD, 2021, J STUD ALCOHOL DRUGS, V82, P178, DOI 10.15288/jsad.2021.82.178
   Morrison William, 2018, 2018 IEEE Third International Conference on Data Science in Cyberspace (DSC). Proceedings, P115, DOI 10.1109/DSC.2018.00025
   Muthen B, 2012, PSYCHOL METHODS, V17, P313, DOI 10.1037/a0026802
   Nordeck CD, 2022, ADDICTION, V117, P331, DOI 10.1111/add.15622
   O'Donnell R, 2019, ADDICT BEHAV, V98, DOI 10.1016/j.addbeh.2019.06.008
   O'Hara RE, 2014, PSYCHOL ADDICT BEHAV, V28, P671, DOI 10.1037/a0036303
   Okey S.A., J STUD ALCOHOL DRUGS
   Pakdaman S, 2021, HEALTH BEHAV POLICY, V8, P3, DOI 10.14485/HBPR.8.1.1
   Preacher KJ, 2010, PSYCHOL METHODS, V15, P209, DOI 10.1037/a0020141
   Saraswathi I, 2020, PEERJ, V8, DOI 10.7717/peerj.10164
   Sayette MA, 2012, PSYCHOL SCI, V23, P869, DOI 10.1177/0956797611435134
   Skrzynski CJ, 2021, ADDICTION, V116, P2289, DOI 10.1111/add.15355
   Skrzynski CJ, 2020, ADDICTION, V115, P1989, DOI 10.1111/add.15055
   Smit K, 2015, J STUD ALCOHOL DRUGS, V76, P971, DOI 10.15288/jsad.2015.76.971
   Stevenson BL, 2019, J ABNORM PSYCHOL, V128, P813, DOI 10.1037/abn0000472
   Thrul J, 2015, ADDICTION, V110, P619, DOI 10.1111/add.12862
   Tovmasyan A, 2022, PLOS ONE, V17, DOI 10.1371/journal.pone.0262670
   Trela CJ, 2018, EXP CLIN PSYCHOPHARM, V26, P354, DOI 10.1037/pha0000206
   Votaw VR, 2021, CLIN PSYCHOL SCI, V9, P535, DOI 10.1177/2167702620978614
   Waddell JT, 2022, ALCOHOL CLIN EXP RES, V46, P477, DOI 10.1111/acer.14780
   Waddell JT, 2021, PSYCHOL ADDICT BEHAV, V35, P737, DOI 10.1037/adb0000727
   Waddell JT, 2021, PSYCHOL ADDICT BEHAV, V35, P565, DOI 10.1037/adb0000696
   Waddell JT, 2021, DRUG ALCOHOL DEPEN, V225, DOI 10.1016/j.drugalcdep.2021.108780
   Waddell JT, 2021, PSYCHOL ADDICT BEHAV, V35, P148, DOI 10.1037/adb0000653
   Wardell JD, 2020, ALCOHOL CLIN EXP RES, V44, P2073, DOI 10.1111/acer.14425
   Wicki M, 2017, DRUG ALCOHOL REV, V36, P731, DOI 10.1111/dar.12572
NR 81
TC 1
Z9 1
U1 2
U2 2
PU EDUCATIONAL PUBLISHING FOUNDATION-AMERICAN PSYCHOLOGICAL ASSOC
PI WASHINGTON
PA 750 FIRST ST, NE, WASHINGTON, DC 20002-4242 USA
SN 0893-164X
EI 1939-1501
J9 PSYCHOL ADDICT BEHAV
JI Psychol. Addict. Behav.
DI 10.1037/adb0000866
EA JUL 2022
PG 12
WC Substance Abuse; Psychology, Multidisciplinary
WE Social Science Citation Index (SSCI)
SC Substance Abuse; Psychology
GA 2V6XV
UT WOS:000823987300001
PM 35834201
DA 2022-11-04
ER

PT J
AU Feng, XW
   Hadizadeh, M
   Cheong, JPG
AF Feng, Xiao-Wei
   Hadizadeh, Maryam
   Cheong, Jadeera Phaik Geok
TI Global Trends in Physical-Activity Research of Autism: Bibliometric
   Analysis Based on the Web of Science Database (1980-2021)
SO INTERNATIONAL JOURNAL OF ENVIRONMENTAL RESEARCH AND PUBLIC HEALTH
LA English
DT Article
DE autism spectrum disorder; publication trend; Web of Science; physical
   activity; network analysis; bibliometrics
ID HIGH-FUNCTIONING AUTISM; SPECTRUM DISORDERS; MOTOR-SKILLS; BRADFORD LAW;
   CHILDREN; EXERCISE; ADOLESCENTS; BEHAVIORS; INTERVENTIONS; INDIVIDUALS
AB The World Health Organization has identified nervous system diseases as one of the biggest public health problems, including autism spectrum disorder (ASD). Considering the extensive benefits of physical activity (PA), the literature on the PA research of ASD has increased each year, but there is a lack of bibliometric analyses in this field. To investigate the research achievements worldwide, this paper adopts bibliometrics to analyze the trend in the academic literature on the PA research of ASD published from 1980 to 2021. The documents were retrieved from the Web of Science database, and the search strategy was to combine the keywords related to "physical activity" and "autism spectrum disorder" by using the Boolean operator tools "OR" and "AND" in the title. A total of 359 English documents were retrieved. Microsoft Excel, Data Wrapper, VOSviewer, and Biblioshiny were used for the visual analysis. We found that the number of published documents increased the fastest from 2017 to 2021, which may be due to the promulgation of the Global Action Plan for Physical Activity 2018-2030 and the influence of COVID-19 on the world. The United States and the University of California systems are in the leading position in this field. Cooperation among countries with different levels of development will help to jointly promote the PA research progress on ASD. The focus themes include "individual effect", "social support" and "activity dose". The analysis of the frontier topic points out that researchers are paying increasing attention to how to improve the health and physical fitness of this group through PA. This research clearly puts forward a comprehensive overview, theme focus, and future trends in this field, which may be helpful to guide future research.
C1 [Feng, Xiao-Wei; Hadizadeh, Maryam; Cheong, Jadeera Phaik Geok] Univ Malaya, Ctr Sport & Exercise Sci, Kuala Lumpur 50603, Malaysia.
RP Hadizadeh, M (通讯作者)，Univ Malaya, Ctr Sport & Exercise Sci, Kuala Lumpur 50603, Malaysia.
EM fengxiaowei@std11.cn; mary@um.edu.my; jadeera@um.edu.my
RI Hadizadeh, Maryam/AAI-1429-2019; Cheong, Jadeera P. G./F-8051-2011
OI Hadizadeh, Maryam/0000-0002-7009-8280; Cheong, Jadeera P.
   G./0000-0002-6635-9599; Feng, Xiao-Wei/0000-0002-3006-4545
CR Garcia SA, 2021, BORDON, V73, P11, DOI 10.13042/Bordon.2021.80310
   ALLISON DB, 1991, J AUTISM DEV DISORD, V21, P89, DOI 10.1007/BF02207001
   Ament K, 2015, J AUTISM DEV DISORD, V45, P742, DOI 10.1007/s10803-014-2229-0
   American Psychiatric Association, 2014, DIAGN STAT MAN MENT, V5th, DOI DOI 10.1176/APPI.BOOKS.9780890425596
   Anderson-Hanley C, 2011, PSYCHOL RES BEHAV MA, V4, P129, DOI 10.2147/PRBM.S24016
   Aniszewski E, 2020, INT PHYS MED REHABIL, V5, P79, DOI [10.15406/ipmrj.2020.05.00233, DOI 10.15406/IPMRJ.2020.05.00233]
   Aria M, 2017, J INFORMETR, V11, P959, DOI 10.1016/j.joi.2017.08.007
   Ayvazoglu NR, 2015, RES DEV DISABIL, V47, P93, DOI 10.1016/j.ridd.2015.08.015
   Bahrami F, 2012, RES DEV DISABIL, V33, P1183, DOI 10.1016/j.ridd.2012.01.018
   Baio J, 2018, MMWR SURVEILL SUMM, V67, P1, DOI 10.15585/mmwr.ss6706a1
   Bandini LG, 2013, AUTISM, V17, P44, DOI 10.1177/1362361312437416
   Baranek G.T., 2005, HDB AUTISM PERVASIVE, P831, DOI [10.1002/9780470939352.ch6, DOI 10.1002/9780470939352.CH6]
   BARKI H, 1993, MIS QUART, V17, P209, DOI 10.2307/249802
   BROOKES BC, 1969, NATURE, V224, P953, DOI 10.1038/224953a0
   Carmona-Serrano N, 2020, BRAIN SCI, V10, DOI 10.3390/brainsci10121018
   cdc, CDC AUTISM PREVALENC
   Chan JSY, 2021, AUTISM, V25, P874, DOI 10.1177/1362361320977645
   Cobo MJ, 2011, J INFORMETR, V5, P146, DOI 10.1016/j.joi.2010.10.002
   Colombo-Dougovito AM, 2021, AUTISM, V25, P627, DOI 10.1177/1362361320932444
   Desai N, 2018, J SURG RES, V229, P90, DOI 10.1016/j.jss.2018.03.062
   Esenturk OK, 2021, ADAPT PHYS ACT Q, V38, P569, DOI 10.1123/apaq.2020-0109
   Ghadimi P, 2019, RESOUR CONSERV RECY, V140, P72, DOI 10.1016/j.resconrec.2018.09.005
   Ginis KAM, 2021, J PHYS ACT HEALTH, V18, P348, DOI 10.1123/jpah.2020-0871
   Healy S, 2020, INT J DISABIL DEV ED, V67, P225, DOI 10.1080/1034912X.2019.1597968
   Healy S, 2019, AUTISM RES, V12, P941, DOI 10.1002/aur.2095
   Healy S, 2018, AUTISM RES, V11, P818, DOI 10.1002/aur.1955
   Hilton C, 2020, AM J OCCUP THER, V74, DOI 10.5014/ajot.2020.74S1-PO2111
   Hinckson EA, 2013, RES DEV DISABIL, V34, P1170, DOI 10.1016/j.ridd.2012.12.006
   Huang JF, 2020, INT J ENV RES PUB HE, V17, DOI 10.3390/ijerph17061950
   Jansiewicz EM, 2006, J AUTISM DEV DISORD, V36, P613, DOI 10.1007/s10803-006-0109-y
   Jones RA, 2017, PLOS ONE, V12, DOI 10.1371/journal.pone.0172482
   Kasilingam N, 2021, INT J DISABIL DEV ED, V68, P521, DOI 10.1080/1034912X.2019.1696949
   KERN L, 1984, J AUTISM DEV DISORD, V14, P57, DOI 10.1007/BF02408555
   Ketcheson L, 2017, AUTISM, V21, P481, DOI 10.1177/1362361316650611
   Kunzi K, 2015, ADULTSPAN J, V14, P100, DOI 10.1002/adsp.12008
   Lang R, 2010, RES AUTISM SPECT DIS, V4, P565, DOI 10.1016/j.rasd.2010.01.006
   Lorenzo G, 2020, EDUC KNOWL SOC, V21, DOI 10.14201/eks.19522
   Lotter V., 1966, SOC PSYCHIATR, V1, P124, DOI DOI 10.1007/BF00584048
   Macdonald Megan, 2011, BMC Res Notes, V4, P422, DOI 10.1186/1756-0500-4-422
   Magnusson JE., 2012, J EXERC PHYSL, V15, P71
   Memon AR, 2020, PERCEPT MOTOR SKILL, V127, P154, DOI 10.1177/0031512519889780
   Menear KS, 2015, J PHYS EDUC RECREAT, V86, P43, DOI 10.1080/07303084.2014.998395
   Milajerdi HR, 2021, GAMES HEALTH J, V10, P33, DOI 10.1089/g4h.2019.0180
   MORGAN PP, 1983, CAN MED ASSOC J, V129, P9
   Must A, 2015, J PHYS ACT HEALTH, V12, P529, DOI 10.1123/jpah.2013-0271
   Must A, 2014, AUTISM, V18, P376, DOI 10.1177/1362361313479039
   National Autism Center, 2009, FIND CONCL NAT STAND
   Obrusnikova I, 2012, ADAPT PHYS ACT Q, V29, P63, DOI 10.1123/apaq.29.1.63
   Obrusnikova I, 2011, J DEV PHYS DISABIL, V23, P195, DOI 10.1007/s10882-010-9215-z
   Pan CY, 2008, ADAPT PHYS ACT Q, V25, P308, DOI 10.1123/apaq.25.4.308
   Pan CY, 2008, J AUTISM DEV DISORD, V38, P1292, DOI 10.1007/s10803-007-0518-6
   Pan CY, 2006, J AUTISM DEV DISORD, V36, P597, DOI 10.1007/s10803-006-0101-6
   Pan CY, 2017, AUTISM, V21, P190, DOI 10.1177/1362361316633562
   Pan CY, 2016, PHYS THER, V96, P511, DOI 10.2522/ptj.20140353
   Pan CY, 2015, RES AUTISM SPECT DIS, V15-16, P21, DOI 10.1016/j.rasd.2015.04.003
   Pan CY, 2011, RES AUTISM SPECT DIS, V5, P733, DOI 10.1016/j.rasd.2010.08.007
   Pan CY, 2010, AUTISM, V14, P9, DOI 10.1177/1362361309339496
   Pan CY, 2009, RES AUTISM SPECT DIS, V3, P22, DOI 10.1016/j.rasd.2008.03.002
   Park EY, 2021, EDUC TRAIN AUTISM DE, V56, P354
   Perez-Vazquez E, 2020, TECHNOL KNOWL LEARN, V25, P83, DOI 10.1007/s10758-019-09415-8
   Qiu S, 2020, PSYCHIAT RES, V284, DOI 10.1016/j.psychres.2019.112679
   Reid P. D., 1988, Therapeutic Recreation Journal, V22, P47
   RosenthalMalek A, 1997, J AUTISM DEV DISORD, V27, P193, DOI 10.1023/A:1025848009248
   Scharoun S.M., 2017, AUTISM PARADIGMS REC
   Shekarro M, 2021, CURR PSYCHOL, DOI 10.1007/s12144-021-01947-6
   Simpson K, 2019, CHILD CARE HLTH DEV, V45, P681, DOI 10.1111/cch.12679
   Sorensen C, 2014, REV J AUTISM DEV DIS, V1, P344, DOI 10.1007/s40489-014-0027-4
   Sowa M, 2012, RES AUTISM SPECT DIS, V6, P46, DOI 10.1016/j.rasd.2011.09.001
   Srinivasan SM, 2014, PHYS THER, V94, P875, DOI 10.2522/ptj.20130157
   Stanish HI, 2017, J AUTISM DEV DISORD, V47, P785, DOI 10.1007/s10803-016-3001-4
   Stavrou K, 2018, PEDAGOG PSYCHOL MED, V22, P99, DOI 10.15561/18189172.2018.0206
   Sweileh WM, 2018, GLOBALIZATION HEALTH, V14, DOI 10.1186/s12992-018-0427-9
   Sweileh WM, 2016, SPRINGERPLUS, V5, DOI 10.1186/s40064-016-3165-6
   Tan BWZ, 2016, J AUTISM DEV DISORD, V46, P3126, DOI 10.1007/s10803-016-2854-x
   Tiner S, 2021, AUTISM, V25, P576, DOI 10.1177/1362361320970082
   Todd T, 2012, J PHYS EDUC RECREAT, V83, P32, DOI 10.1080/07303084.2012.10598827
   Tomporowski PD, 2011, PREV MED, V52, pS3, DOI 10.1016/j.ypmed.2011.01.028
   Tse ACY, 2020, J AUTISM DEV DISORD, V50, P4191, DOI 10.1007/s10803-020-04418-2
   Tse CYA, 2019, AUTISM, V23, P1699, DOI 10.1177/1362361318823910
   Tupou J, 2020, INFANT YOUNG CHILD, V33, P259, DOI 10.1097/IYC.0000000000000174
   Tyler Kiley, 2014, Autism Res Treat, V2014, P312163, DOI 10.1155/2014/312163
   van Eck NJ, 2010, SCIENTOMETRICS, V84, P523, DOI 10.1007/s11192-009-0146-3
   Wang C, 2020, OMEGA-INT J MANAGE S, V93, DOI 10.1016/j.omega.2019.08.005
   Wang K, 2021, BRAIN SCI, V11, DOI 10.3390/brainsci11010033
   WATTERS RG, 1980, J AUTISM DEV DISORD, V10, P379, DOI 10.1007/BF02414814
   World Health Organization, 2018, MOR ACT PEOPL HEALTH
   Xu XL, 2017, J GLOB HEALTH, V7, DOI 10.7189/jogh.07.010414
   Yarimkaya E, 2021, INT J DEV DISABIL, DOI 10.1080/20473869.2021.1887436
   Yarimkaya E, 2022, INT J DEV DISABIL, V68, P430, DOI 10.1080/20473869.2020.1756115
   Zyoud SH, 2020, BMC INFECT DIS, V20, DOI 10.1186/s12879-020-05293-z
NR 90
TC 1
Z9 1
U1 23
U2 23
PU MDPI
PI BASEL
PA ST ALBAN-ANLAGE 66, CH-4052 BASEL, SWITZERLAND
EI 1660-4601
J9 INT J ENV RES PUB HE
JI Int. J. Environ. Res. Public Health
PD JUN
PY 2022
VL 19
IS 12
AR 7278
DI 10.3390/ijerph19127278
PG 18
WC Environmental Sciences; Public, Environmental & Occupational Health
WE Science Citation Index Expanded (SCI-EXPANDED); Social Science Citation Index (SSCI)
SC Environmental Sciences & Ecology; Public, Environmental & Occupational
   Health
GA 2K9QJ
UT WOS:000816661200001
PM 35742529
OA gold, Green Published
DA 2022-11-04
ER

PT J
AU Maddah, D
   Saab, Y
   Safadi, H
   Farraj, NA
   Hassan, Z
   Turner, S
   Echeverri, L
   Alami, NH
   Kababian-Khasholian, T
   Salameh, P
AF Maddah, Diana
   Saab, Youssra
   Safadi, Hani
   Farraj, Nermine Abi
   Hassan, Zeinab
   Turner, Sophia
   Echeverri, Lina
   Alami, Nael H.
   Kababian-Khasholian, Tamar
   Salameh, Pascale
TI The first life skills intervention to enhance well-being amongst
   university students in the Arab world: 'Khotwa' pilot study
SO HEALTH PSYCHOLOGY OPEN
LA English
DT Article
DE anxiety; BMI; eating behaviour; health behaviour; health promotion;
   mental illness; well-being; youth
ID MENTAL-HEALTH; PROGRAM IPSY; EDUCATION; ADOLESCENTS; LEADERSHIP; YOUTH;
   SPORT
AB Although Life Skills programs showed to improve the psychological and physical wellbeing of individuals, little attention has been paid, worldwide and in the Arab countries in specific to implementing life skills intervention for university students. In this study, we tested the effectiveness of a life skills based health promotion intervention KHOTWA (STEP) in enhancing the wellbeing of university students in Lebanon, a country that faces economic and political instability. This is a quasi-experimental study, with pre and post-test, intervention-control design. Each group was formed of 78 participants studying in a private university in Lebanon. Mixed design was used to address the process and outcomes objectives of the intervention. The program was carried online due to COVID-19 pandemic. Significant differences were observed between the intervention and the control groups for life skills, dietary habits and mental health scores at the 3-month follow-up. For the intervention group, a significant increase was observed in the mean score of each of the following Life Skills subscales: self-care (p=0.001), work and study (p=0.013), career and education planning (p=0.011) and looking forward/goal settings (p<0.001). Students also achieved a healthier eating habit compared to those in the control group by decreasing their consumption of processed food. There was no significant effect in terms of body mass index (p=0.827). Also, there was a significant change in the mental health status (p=0.012) only in the intervention group as its mean score decreased after 3months of the intervention implementation. This intervention enhances the mental health and promotes healthy habits leading consequently to a better quality of life and more productivity amongst university students. Therefore, such interventions should be replicated in other similar context to improve university students' well-being.
C1 [Maddah, Diana; Salameh, Pascale] Lebanese Univ, Beirut, Lebanon.
   [Saab, Youssra; Safadi, Hani] SAWA Dev & Aid, Beirut, Lebanon.
   [Farraj, Nermine Abi; Alami, Nael H.] Modern Univ Business & Sci, Beirut, Lebanon.
   [Hassan, Zeinab; Kababian-Khasholian, Tamar] Amer Univ Beirut, Beirut, Lebanon.
   [Turner, Sophia] Univ Manchester, Manchester, Lancs, England.
   [Echeverri, Lina] CRIMEDIM, Novara, NO, Italy.
RP Maddah, D (通讯作者)，Lebanese Univ, Ecole Doctorale Sci & Technol EDST, Fac Publ Hlth, Rafic Hariri Univ Campus,Hadas Main St, Beirut, Lebanon.
EM dsm06@mail.aub.edu
OI Alami, Nael/0000-0002-1802-8250; Salameh, Pascale/0000-0002-4780-0772;
   Echeverri, Lina/0000-0003-2869-4270
CR Alwell M, 2009, CAREER DEV TRANSIT E, V32, P82, DOI 10.1177/0885728809336656
   [Anonymous], 2010, EUR J SCI RES
   Bailey R, 2009, RES PAP EDUC, V24, P1, DOI 10.1080/02671520701809817
   Bharath S, 2008, J INDIAN ASSOC CHILD, V4, P5
   Bhushan N, 2018, HEALTH PROMOT PRACT, V19, P915, DOI 10.1177/1524839917746118
   Botvin G J, 2001, Prev Sci, V2, P1, DOI 10.1023/A:1010025311161
   BRONFENBRENNER U, 1977, AM PSYCHOL, V32, P513, DOI 10.1037/0003-066x.32.7.513
   Bronfenbrenner U., 2005, MAKING HUMAN BEINGS
   Bronfenbrenner U., 2001, BIOECOLOGICAL THEORY
   Casey Family Programs, 2012, CAS LIF SKILLS PRACT
   Chen A., 2017, POLICY DAY LIFE SKIL
   Cronin LD, 2018, PHYS EDUC SPORT PEDA, V23, P181, DOI 10.1080/17408989.2017.1371684
   Cronin LD, 2017, PSYCHOL SPORT EXERC, V28, P105, DOI 10.1016/j.psychsport.2016.11.001
   Crugnola CR, 2020, B MENNINGER CLIN, V84, P373, DOI 10.1521/bumc.2020.84.4.373
   Esmaeilinasab M, 2011, PROCD SOC BEHV, V30, DOI 10.1016/j.sbspro.2011.10.203
   Ferland A, 2015, HEALTH PROMOT INT, V30, P106, DOI 10.1093/heapro/dau095
   Grant JE, 2010, YOUNG ADULT MENTAL H
   Habib-Mourad C, 2015, FRONT PUBLIC HEALTH, V3, DOI 10.3389/fpubh.2015.00056
   Haji TM, 2011, PROCD SOC BEHV, V30, DOI 10.1016/j.sbspro.2011.10.080
   Helfrich C, 2011, HLTH CARE COMMUNICAT
   Hopkins, 2004, J PRIM PREV, V25, P399, DOI [10.1023/B:JOPP.0000048109.40577.bd, DOI 10.1023/B:JOPP.0000048109.40577.bd]
   Hunt J, 2010, J ADOLESCENT HEALTH, V46, P3, DOI 10.1016/j.jadohealth.2009.08.008
   International Youth Foundation, 2013, PREP YOUTH SUCC AN L
   Ipsen C, 2018, INT J WORKPLACE HEAL, V11, P190, DOI 10.1108/IJWHM-08-2018-114
   Irannezhad S, 2017, BALI MED J, V6, P583, DOI 10.15562/bmj.v6i3.635
   Karam EG, 2006, LANCET, V367, P1000, DOI 10.1016/S0140-6736(06)68427-4
   Kim CY, 2011, J INT DEV, V23, P262, DOI 10.1002/jid.1767
   Lillehoj CJ, 2004, HEALTH EDUC BEHAV, V31, P242, DOI 10.1177/1090198103260514
   Makhoul J, 2011, COMMUNITY MENT HLT J, V47, P331, DOI 10.1007/s10597-010-9312-6
   Medical Aid for Palestinians, 2018, EMP PAL YOUTH LEB MA
   Meng Y, 2018, NUTRIENTS, V10, DOI 10.3390/nu10070947
   Menrath I, 2012, J PUBLIC HEALTH-HEID, V20, P159, DOI 10.1007/s10389-011-0468-5
   Ministry of Education, 2015, LIF SKILLS SUBJ POL
   Ministry of Youth Affairs and Sports Government of India, 2014, NAT YOUTH POL 2014
   Mowbray CT, 2006, AM J ORTHOPSYCHIAT, V76, P226, DOI 10.1037/0002-9432.76.2.226
   Musharrafieh U, 2008, INT J PUBLIC HEALTH, V53, P208, DOI 10.1007/s00038-008-7037-x
   Nasheeda A, 2019, INT J ADOLESC YOUTH, V24, P362, DOI 10.1080/02673843.2018.1479278
   O'Heam T., 1999, J PRIM PREV, V20, P119, DOI DOI 10.1023/A:1021489932127
   Obeid S, 2020, BMC PUBLIC HEALTH, V20, DOI 10.1186/s12889-020-8345-1
   Papacharisis V, 2005, J APPL SPORT PSYCHOL, V17, P247, DOI 10.1080/10413200591010139
   Pradeep BS., 2019, BMC PUBLIC HEALTH, V19, P1
   Sabbah I, 2013, HEALTH, V5, P1, DOI DOI 10.4236/HEALTH.2013.57A4001
   Salameh P, 2014, FRONT PUBLIC HEALTH, V2, DOI 10.3389/fpubh.2014.00185
   Savoji AP, 2013, PROCD SOC BEHV, V84, P1255, DOI 10.1016/j.sbspro.2013.06.739
   Schwartz R., 2011, J MENTAL HEALTH COUN, V33, P347
   Shek D. T. L., 2012, INT J DISABIL HUM DE, V11, P221, DOI [10.1515/IJDHD-2012-0037, DOI 10.1515/IJDHD-2012-0037]
   Spaeth M, 2010, J CONSULT CLIN PSYCH, V78, P334, DOI 10.1037/a0019550
   Thompson RG, 2012, AIDS EDUC PREV, V24, P257, DOI 10.1521/aeap.2012.24.3.257
   UNICEF, 2012, GLOB EV LIF SKILLS E
   Weichold K, 2016, PREV SCI, V17, P13, DOI 10.1007/s11121-015-0576-5
   World Bank, 2016, LEB PROM POV RED SHA
   World Health Organization, 2003, SKILLS HLTH SKILLS B
   Zeeni N, 2018, WORLDV EVID-BASED NU, V15, P304, DOI 10.1111/wvn.12298
NR 53
TC 1
Z9 1
U1 1
U2 6
PU SAGE PUBLICATIONS LTD
PI LONDON
PA 1 OLIVERS YARD, 55 CITY ROAD, LONDON EC1Y 1SP, ENGLAND
EI 2055-1029
J9 HEALTH PSYCHOL OPEN
JI Health Psychol. Open
PD JUN 16
PY 2021
VL 8
IS 1
DI 10.1177/20551029211016955
PG 14
WC Psychology, Clinical
WE Emerging Sources Citation Index (ESCI)
SC Psychology
GA SW7UF
UT WOS:000664719000001
PM 34188948
OA Green Published, gold
DA 2022-11-04
ER

PT J
AU Shao, MX
   Fan, J
   Huang, ZS
   Chen, MY
AF Shao, Mingxing
   Fan, Jing
   Huang, Zishan
   Chen, Mingyang
TI The Impact of Information and Communication Technologies (ICTs) on
   Health Outcomes: A Mediating Effect Analysis Based on Cross-National
   Panel Data
SO JOURNAL OF ENVIRONMENTAL AND PUBLIC HEALTH
LA English
DT Article
ID POPULATION HEALTH; DEVELOPING-COUNTRIES; SYSTEMS; CARE
AB When ICTs (Information and Communications Technologies) are combined with healthcare, they can make a key contribution to gradually improve national health outcomes. The global outbreak of COVID-19 in 2020 further highlighted the important role of e-Health and m-Health service modes. This research structures a mediated effect model to explore dynamic relationships between ICT factors, ICT impacts, and national health outcomes, among which ICT factors are independent variables; ICT impacts are mediating variables, and national health outcome indicators selected from United Nations Millennium Development Goals (MDGs) and World Development Indicators are dependent variables. The fixed effect model is used to process a set of 141 countries' panel data from 2012 to 2016 from World Bank and World Economic Forum, while the classical three-step test method and Sobel test combined with fixed effects are used to test the mediated effects of the panel data. The results show that there are significant associations between ICT factors and national health outcome indicators, while only some of the partial mediated effects are proved. ICT environment and ICT usage can influence both the under-five mortality rate and adolescent fertility rate via ICT social impact. However, the mediated effect of ICT social impact on maternal mortality ratio and life expectancy at birth has not been confirmed. Meanwhile, the mediated effect of ICT economic impact has not been proven. This research is an interdisciplinary research in the field of information and communication technology and public health and reveals the path and mechanism whereby ICT factors improve national health outcomes, which can help global policymakers drive the next phase of the implementation of the Sustainable Development Goals (SDGs) and continue to improve the overall health at the national level.
C1 [Shao, Mingxing; Fan, Jing; Huang, Zishan; Chen, Mingyang] Beijing Foreign Studies Univ, Int Business Sch, Beijing, Peoples R China.
RP Fan, J (通讯作者)，Beijing Foreign Studies Univ, Int Business Sch, Beijing, Peoples R China.
EM shaomingxing@bfsu.edu.cn; fanjing@bfsu.edu.cn; 18021062@bfsu.edu.cn;
   chenmingyang@bfsu.edu.cn
FU National Natural Science Foundation of China [71874018, 71573022]; G20
   Research Center of BFSU [G2020213001, G2020201003]; Fundamental Research
   Funds for the Central Universities [2022JJ007]
FX This research was supported by the National Natural Science Foundation
   of China (71974018), the National Natural Science Foundation of China
   (71573022), the National Natural Science Foundation of China (71874018),
   the G20 Research Center of BFSU (G2020201003), the G20 Research Center
   of BFSU (G2020213001), the Fundamental Research Funds for the Central
   Universities (2022JJ007). The authors thank WHICEB 2021 PROCEEDINGS and
   experts at the conference for their help in the pre-construction of this
   research.
CR Abreha SK, 2021, MATERN CHILD HLTH J, V25, P95, DOI 10.1007/s10995-020-03025-y
   Afroz R, 2020, J ASIAN FINANC ECON, V7, P155, DOI 10.13106/jafeb.2020.vol7.no4.155
   Ahangama S., 2012, SHAPING FUTURE ICT R, V389, P143
   Bajpai N., 2020, CSD WORKING PAPER SE
   BARON RM, 1986, J PERS SOC PSYCHOL, V51, P1173, DOI 10.1037/0022-3514.51.6.1173
   Birgisdottir KH, 2017, DEMOGR RES, V37, P769, DOI 10.4054/DemRes.2017.37.25
   Braa J, 2004, MIS QUART, V28, P337
   Braa J, 2007, MIS QUART, V31, P381
   Burgard SA, 2015, ANNU REV SOCIOL, V41, P181, DOI 10.1146/annurev-soc-073014-112204
   Chatterji P, 2013, J POPUL ECON, V26, P285, DOI 10.1007/s00148-012-0437-5
   Chauvin J, 2016, J PUBLIC HEALTH POL, V37, pS145, DOI 10.1057/s41271-016-0041-0
   Chu N., 2005, P 2005 INT C SIMULAT, P471
   Clouston SAP, 2020, HELIYON, V6, DOI 10.1016/j.heliyon.2020.e03484
   Cogburn CD, 2019, MILBANK Q, V97, P736, DOI 10.1111/1468-0009.12411
   Connell NAD, 2007, INFORM MANAGE-AMSTER, V44, P433, DOI 10.1016/j.im.2007.04.002
   Curran M, 2018, J HEALTH SOC BEHAV, V59, P536, DOI 10.1177/0022146518808028
   Datta S, 2020, SOC SCI MED, V244, DOI 10.1016/j.socscimed.2019.112429
   Edinyang S.D., 2015, BRIT J ED, V3, P13
   Granados J., 2017, EMERGING TRENDS SOCI, DOI [10.1002/9781118900772.etrds0436, DOI 10.1002/9781118900772.ETRDS0436]
   Gupta S, 2022, KYBERNETES, DOI 10.1108/K-05-2021-0374
   Hamal M, 2020, PUBLIC HEALTH REV, V41, DOI 10.1186/s40985-020-00125-6
   Hanninen R, 2021, J FAM STUD, V27, P161, DOI 10.1080/13229400.2018.1515101
   Harnois CE, 2018, J HEALTH SOC BEHAV, V59, P283, DOI 10.1177/0022146518767407
   Hayes AF, 2009, COMMUN MONOGR, V76, P408, DOI 10.1080/03637750903310360
   Iacobucci D., 2008, MEDIATION ANAL
   Irawan YS, 2015, INT SYM MED INFORM, P112, DOI 10.1109/ISMICT.2015.7107509
   Klomp J, 2009, SOC SCI MED, V69, P36, DOI 10.1016/j.socscimed.2009.03.033
   Kraemer K.L, 2000, HDB PUBLIC INFORM SY, V155, P265
   Lee H, 2021, INT J MOB COMMUN, V19, P752, DOI 10.1504/IJMC.2021.118600
   Lee S.Y, 2021, J LOGISTICS INFORMAT, V8, P65
   Lee S.Y., 2020, J SYSTEM MANAGE SCI, V10, P125
   Lee S.Y., 2021, J SYSTEM MANAGE SCI, V11, P122
   Lin RT, 2012, BMC PUBLIC HEALTH, V12, DOI 10.1186/1471-2458-12-85
   Madon S, 2007, INFORM SOC, V23, P327, DOI 10.1080/01972240701572764
   Masiero S, 2020, INFORM TECHNOL PEOPL, V33, P1255, DOI 10.1108/ITP-02-2018-0086
   Mithas S., 2009, P 30 INT C INF SYST, P15
   Mlambo C, 2022, HEALTHCARE-BASEL, V10, DOI 10.3390/healthcare10050802
   Noh JW, 2021, HEALTHCARE-BASEL, V9, DOI 10.3390/healthcare9050506
   Oh M, 2011, ROUTL ADV KOREAN STU, P1
   Okada K, 2018, ECON SYST, V42, P307, DOI 10.1016/j.ecosys.2017.06.003
   Patterson AC, 2016, HEALTH PLACE, V40, P66, DOI 10.1016/j.healthplace.2016.04.011
   Pawar P, 2022, ANN TELECOMMUN, V77, P33, DOI 10.1007/s12243-021-00868-6
   Peckham T, 2019, RSF-RUS SAGE J SOC S, V5, P258, DOI 10.7758/RSF.2019.5.4.09
   Pituch KA, 2005, MULTIVAR BEHAV RES, V40, P1, DOI 10.1207/s15327906mbr4001_1
   Preacher KJ, 2008, BEHAV RES METHODS, V40, P879, DOI 10.3758/BRM.40.3.879
   Protti Denis, 2007, Healthc Q, V10, P107
   Raghupathi V, 2013, INT J HEALTHC INF SY, V8, P1, DOI 10.4018/jhisi.2013070101
   Raghupathi W, 2002, COMMUN ACM, V45, P56, DOI 10.1145/585597.585602
   Sahay S., 2006, Information Technology for Development, V12, P185, DOI 10.1002/itdj.20041
   Saleh Y, 2021, J ENTERP COMMUNITIES, V15, P395, DOI 10.1108/JEC-07-2020-0131
   Seddon JJJM, 2017, INFORM MANAGE-AMSTER, V54, P1084, DOI 10.1016/j.im.2017.03.002
   Shorette Kristen., 2022, SOCIAL SCI RES, DOI [10.1016/j.ssresearch.2022.102697, DOI 10.1016/J.SSRESEARCH.2022.102697]
   Singh K., 2018, INT J SCI RES PUBLIC, V8, P7, DOI [10.29322/ijsrp.8.3.2018.p7503, DOI 10.29322/IJSRP.8.3.2018.P7503]
   Solarin SA, 2021, GLOB BUS REV, V22, P941, DOI 10.1177/0972150918816899
   Synowiec A, 2021, J RISK FINANC MANAG, V14, DOI 10.3390/jrfm14010016
   Tavares AI, 2018, INT J MED INFORM, V112, P104, DOI 10.1016/j.ijmedinf.2018.01.014
   Tomasi E, 2004, B WORLD HEALTH ORGAN, V82, P867
   van der Windt P, 2017, SOC SCI MED, V194, P10, DOI 10.1016/j.socscimed.2017.10.008
   [温忠麟 Wen Zhonglin], 2004, [心理学报, Acta Psychologica Sinica], V36, P614
   Wu SJ, 2012, J MED INTERNET RES, V14, DOI 10.2196/jmir.2242
   Zhang H, 2021, FRONT ENV SCI-SWITZ, V9, DOI 10.3389/fenvs.2021.809339
NR 61
TC 0
Z9 0
U1 3
U2 3
PU HINDAWI LTD
PI LONDON
PA ADAM HOUSE, 3RD FLR, 1 FITZROY SQ, LONDON, W1T 5HF, ENGLAND
SN 1687-9805
EI 1687-9813
J9 J ENVIRON PUBLIC HEA
JI J. Environ. Public Health
PD AUG 10
PY 2022
VL 2022
AR 2225723
DI 10.1155/2022/2225723
PG 16
WC Public, Environmental & Occupational Health
WE Science Citation Index Expanded (SCI-EXPANDED); Social Science Citation Index (SSCI)
SC Public, Environmental & Occupational Health
GA 3X8ZA
UT WOS:000843321400007
PM 35990542
OA Green Published, gold
DA 2022-11-04
ER

PT J
AU Okuyama, A
   Yoo, S
   Managi, S
AF Okuyama, Akihiro
   Yoo, Sunbin
   Managi, Shunsuke
TI Children mirror adults for the worse: evidence of suicide rates due to
   air pollution and unemployment
SO BMC PUBLIC HEALTH
LA English
DT Article
DE Public health; Children suicides; Suicides; Pandemic
ID PARTICULATE MATTER; GREAT RECESSION; RISK-FACTORS; DEVELOPMENTAL
   EXPOSURE; AGE; NEUROTOXICITY; ADOLESCENTS; COMORBIDITY; PREVALENCE;
   PREVENTION
AB Background Every year, more than 700,000 people die due to suicide, one of the most common reasons for youth death. While many studies have revealed two main factors for suicidal behavior: impulsive suicidal behavior due to mental illness and financial stress, it is not clear what happens if individuals face deterioration of mental health and economic recession. This paper attempts to answer this question and how suicide rates are correlated with these factors. Methods We empirically investigate whether economic recessions and air pollution trigger suicides by examining Japan, a country with one of the highest suicide rates, from 2014 to 2021. We take advantage of the characteristics of the COVID-19 pandemic and the periods before the pandemic, when both economic recessions and reductions in air pollution occurred simultaneously. Using monthly and municipal- level data, we construct a triple difference model that takes air pollution and unemployment as treatments. Results Our findings show that high (upper half of each period) levels of air pollution and unemployment have substantial impacts on the suicide rates of adults (22.9% in the short term) and children (42.7% in the short term, 36.0% in the long term), indicating that the increase in suicide rates among children is almost twice as high as that among adults. Our study finds that unemployment and air pollution alone are not associated with increased suicide rates but their simultaneous occurrence triggers suicides during the pandemic. Conclusions Our study urges suicide prevention, particularly among children, as an essential consideration for public health. Furthermore, our results indicate the need for the government to allocate resources to recover air quality and the economy simultaneously during a recession to reduce suicide mortality of both child and adults.
C1 [Okuyama, Akihiro; Yoo, Sunbin; Managi, Shunsuke] Kyushu Univ, Sch Engn, Urban Inst, Fukuoka, Japan.
RP Yoo, S (通讯作者)，Kyushu Univ, Sch Engn, Urban Inst, Fukuoka, Japan.
EM yoo.sunbin.277@m.kyushu-u.ac.jp
OI Okuyama, Akihiro/0000-0003-4499-8354
FU JSPS KAKENHI [JP20H00648]; Environment Research and Technology
   Development Fund of the Environmental Restoration and Conservation
   Agency of Japan [JPMEERF20201001]
FX This research is supported by JSPS KAKENHI Grant Number JP20H00648 and
   the Environment Research and Technology Development Fund
   (JPMEERF20201001) of the Environmental Restoration and Conservation
   Agency of Japan.
CR Allen JL, 2017, NEUROTOXICOLOGY, V59, P140, DOI 10.1016/j.neuro.2015.12.014
   Allen JL, 2014, ENVIRON HEALTH PERSP, V122, P939, DOI 10.1289/ehp.1307984
   Allen JL, 2014, TOXICOL SCI, V140, P160, DOI 10.1093/toxsci/kfu059
   Allen JL, 2013, ENVIRON HEALTH PERSP, V121, P32, DOI [10.1289/ehp.1205505, 10.1289/ehp.121-a32]
   Brent DA, 2019, J AM ACAD CHILD PSY, V58, P25, DOI 10.1016/j.jaac.2018.05.030
   Brodsky BS, 1997, AM J PSYCHIAT, V154, P1715, DOI 10.1176/ajp.154.12.1715
   Brokamp C, 2019, ENVIRON HEALTH PERSP, V127, DOI 10.1289/EHP4815
   Bruce SE, 2005, AM J PSYCHIAT, V162, P1179, DOI 10.1176/appi.ajp.162.6.1179
   Calderon-Anyosa RJC, 2021, PREV MED, V143, DOI 10.1016/j.ypmed.2020.106331
   Casas L, 2017, EUR J EPIDEMIOL, V32, P973, DOI 10.1007/s10654-017-0273-8
   Chen C, 2018, SCI TOTAL ENVIRON, V613, P324, DOI 10.1016/j.scitotenv.2017.09.098
   Duberstein PR, 2004, PSYCHOL MED, V34, P137, DOI 10.1017/S0033291703008584
   Eubank S, 2020, B MATH BIOL, V82, DOI 10.1007/s11538-020-00726-x
   Fegert JM, 2020, CHILD ADOL PSYCH MEN, V14, DOI 10.1186/s13034-020-00329-3
   Forns J, 2016, ENVIRON HEALTH PERSP, V124, P529, DOI 10.1289/ehp.1409449
   Giegling I, 2009, J PSYCHIATR RES, V43, P1262, DOI 10.1016/j.jpsychires.2009.04.013
   Greenstone M., 2020, 202026 U CHI BECK FR, DOI DOI 10.2139/SSRN.3561244
   Hawryluck L, 2004, EMERG INFECT DIS, V10, P1206, DOI 10.3201/eid1007.030703
   HAWTON K, 1988, BRIT J PSYCHIAT, V152, P632, DOI 10.1192/bjp.152.5.632
   Heft-Neal S, 2020, NAT SUSTAIN, V3, P863, DOI 10.1038/s41893-020-0562-1
   Internatinal Monetary Fund, 2021, FAULT LIN WID GLOB R
   Itahashi S, 2021, ENVIRON RES LETT, V16, DOI 10.1088/1748-9326/ac03db
   Japan Broadcasting Corporation, 2021, LIF EMPL FAC AX
   John A, 2020, BMJ-BRIT MED J, V371, DOI 10.1136/bmj.m4352
   Kim C, 2010, AM J PSYCHIAT, V167, P1100, DOI 10.1176/appi.ajp.2010.09050706
   Kim Y, 2016, ENVIRON HEALTH PERSP, V124, P75, DOI 10.1289/ehp.1409392
   Kingsbury S, 1999, J AM ACAD CHILD PSY, V38, P1125, DOI 10.1097/00004583-199909000-00016
   Kolves K, 2014, BRIT J PSYCHIAT, V205, P283, DOI 10.1192/bjp.bp.114.144402
   Liu JJ, 2019, ENVIRON RES, V177, DOI 10.1016/j.envres.2019.108611
   Lu JG, 2020, CURR OPIN PSYCHOL, V32, P52, DOI 10.1016/j.copsyc.2019.06.024
   Mann JJ, 1999, AM J PSYCHIAT, V156, P181
   McGirr A, 2008, PSYCHOL MED, V38, P407, DOI 10.1017/S0033291707001419
   Ministry of Health Labour and Welfare., 2021, MONTHL LAB SURV
   Ministry of Health Labour and Welfare, SUIC STAT 2021
   Moya M, 2017, J SOC ISSUES, V73, P8, DOI 10.1111/josi.12201
   Nock MK, 2008, BRIT J PSYCHIAT, V192, P98, DOI 10.1192/bjp.bp.107.040113
   Nock MK, 2006, J ABNORM PSYCHOL, V115, P616, DOI 10.1037/0021-843X.115.3.616
   Nordt C, 2015, LANCET PSYCHIAT, V2, P239, DOI 10.1016/S2215-0366(14)00118-7
   Office for National Statistics, 2020, Q SUIC DEATH REG ENG
   Qin P, 2021, ACTA PSYCHIAT SCAND, V143, P92, DOI 10.1111/acps.13246
   Radeloff D, 2021, EPIDEMIOL PSYCH SCI, V30, DOI 10.1017/S2045796021000019
   Range LM, 1993, EDUC PSYCHOL REV, V5, P135, DOI 10.1007/BF01323157
   Rathmann K, 2016, INT J PUBLIC HEALTH, V61, P809, DOI 10.1007/s00038-016-0866-0
   Rice D, 2000, ENVIRON HEALTH PERSP, V108, P511, DOI 10.2307/3454543
   Rubenowitz E, 2001, PSYCHOL MED, V31, P1193, DOI 10.1017/S0033291701004457
   Sass V, 2017, HEALTH PLACE, V48, P72, DOI 10.1016/j.healthplace.2017.09.006
   Sher L, 2020, QJM-INT J MED, V113, P707, DOI 10.1093/qjmed/hcaa202
   Siddique S, 2011, EUR J PEDIATR, V170, P923, DOI 10.1007/s00431-010-1379-0
   Silverman RA, 2010, J ALLERGY CLIN IMMUN, V125, P367, DOI 10.1016/j.jaci.2009.10.061
   Tanaka T, 2021, NAT HUM BEHAV, V5, P229, DOI 10.1038/s41562-020-01042-z
   The World Air Quality Index project, 2018, TECHNICAL ASSISTANCE
   Toffolutti V, 2014, PREV MED, V64, P54, DOI 10.1016/j.ypmed.2014.03.028
   Torio CM, 2015, ACAD PEDIATR, V15, P19, DOI 10.1016/j.acap.2014.07.007
   United States Environmental Protectin Agency, 2018, NAAQS TABL
   US EPA, 2020, GREEN INFRASTRUCTURE
   WHO, 2020, SUIC WORLD GLOB HLTH
   World Economic Forum, 2021, GLOBAL GENDER GAP RE
   Yoo S, 2020, TECHNOL FORECAST SOC, V160, DOI 10.1016/j.techfore.2020.120231
   Yorifuji T, 2016, EPIDEMIOLOGY, V27, P57, DOI 10.1097/EDE.0000000000000361
   Zambrano-Monserrate MA, 2020, SCI TOTAL ENVIRON, V728, DOI 10.1016/j.scitotenv.2020.138813
   Zhang J, 2004, ACTA PSYCHIAT SCAND, V110, P430, DOI 10.1111/j.1600-0447.2004.00388.x
   Zouk H, 2006, J AFFECT DISORDERS, V92, P195, DOI 10.1016/j.jad.2006.01.016
NR 62
TC 0
Z9 0
U1 2
U2 2
PU BMC
PI LONDON
PA CAMPUS, 4 CRINAN ST, LONDON N1 9XW, ENGLAND
EI 1471-2458
J9 BMC PUBLIC HEALTH
JI BMC Public Health
PD AUG 25
PY 2022
VL 22
IS 1
AR 1614
DI 10.1186/s12889-022-14013-y
PG 13
WC Public, Environmental & Occupational Health
WE Science Citation Index Expanded (SCI-EXPANDED)
SC Public, Environmental & Occupational Health
GA 3Z9XB
UT WOS:000844766100001
PM 36008764
OA Green Published, gold
DA 2022-11-04
ER

PT J
AU Franceschi, S
   Gallo, T
   Panato, C
   Gongolo, F
   Franzo, A
AF Franceschi, Silvia
   Gallo, Tolinda
   Panato, Chiara
   Gongolo, Francesco
   Franzo, Antonella
TI Coverage of HPV vaccination programme in Friuli Venezia Giulia Region
   (Northern Italy)
SO EPIDEMIOLOGIA & PREVENZIONE
LA English
DT Article
DE Human Papillomavirus; vaccination; coverage; cervical cancer screening
ID HUMAN-PAPILLOMAVIRUS VACCINATION; LEVEL
AB OBJECTIVES: to assess the completeness and timeliness of Human papillomavirus (HPV) vaccination programme in Friuli Venezia Giulia (FVG) Region (Northern Italy), notably by monitoring 2-dose coverage among girls before they turn 15 years old (referred to as "at 15") in each year between 2009 and 2018 and making a preliminary evaluation of coverage among boys at 13 years in 2016-2018.
   DESIGN: retrospective study.
   SETTING AND PARTICIPANTS: for each vaccine recipient, demographic information and history of HPV vaccine uptake from the digital FVG Vaccination Registry updated as of 31.12.2018 were extracted. Numerator data comprised all doses allocated to FVG residents. Age-specific denominators were derived from the FVG census in each examined year. Coverage estimates for the year 2018 were also provided by number of doses.
   MAIN OUTCOME MEASURES: coverage for a full course of HPV vaccine, defined as 2 doses in girls and boys younger than age 15 years but 3 doses in less young women.
   RESULTS: In FVG 52,217 females had received 1 dose since 2008 and 12,152 males since 2015. >= 2-dose coverage in girls at 15 increased from 42% in 2009 to 76% in 2015 and slightly declined afterwards (69% in 2018). In 2008, 3-dose coverage was 65%, 74%, and 59% in females aged 16-17, 18-19, and 20-26 years, respectively. In the same year, 2-dose coverage in boys at 13 years was 54%, similar to the coverage in girls at 13 years (57%).
   CONCLUSIONS: this paper shows the achievements of routine and catch-up HPV vaccination in FVG. While coverage in girls at 15 years of age peaked in 2015 and slightly diminished in subsequent years, the coverage in boys at 13 in 2018 had already approached the coverage in same-age girls (57%). On account of the signs of weakening in girls' coverage, campaigns in support to HPV vaccination must be repeated, especially in favour of the most cost-effective group, i.e., girls before 15 years of age. The heavy burden posed by the COVID-19 emergency on other prevention-related activities makes a better targeted use of HPV vaccination even more necessary.
C1 [Franceschi, Silvia; Panato, Chiara] Ctr Riferimento Oncol Aviano CRO IRCCS, Canc Epidemiol Unit, Aviano, PN, Italy.
   [Gallo, Tolinda; Gongolo, Francesco; Franzo, Antonella] Reg Autonoma Friuli Venezia Giulia, Serv Prevenz Sicurezza Alimentare & San Pubbl Vet, Direz Cent Salute Polit Sociali & Disabil, Udine, Italy.
RP Franceschi, S (通讯作者)，Ctr Riferimento Oncol Aviano CRO IRCCS, Canc Epidemiol Unit, Aviano, PN, Italy.
EM silvia.franceschi@cro.it
RI franceschi, silvia/M-2452-2014
OI franceschi, silvia/0000-0003-4181-8071
FU Italian Ministry of Health (Ricerca Corrente)
FX this study was supported by the Italian Ministry of Health (Ricerca
   Corrente). The funder had no role in the study design; in the
   collection, analysis, and interpretation of data; in the writing of the
   report; or in the decision to submit the article for publication.
CR [Anonymous], 2014, Wkly Epidemiol Rec, V89, P465
   Baussano I, 2018, INT J CANCER, V143, P1086, DOI 10.1002/ijc.31409
   Bergman H, 2019, COCHRANE DB SYST REV, DOI 10.1002/14651858.CD013479
   Bigaard J, 2021, MOL ONCOL, V15, P770, DOI 10.1002/1878-0261.12808
   Brisson M, 2016, LANCET PUBLIC HEALTH, V1, pE8, DOI 10.1016/S2468-2667(16)30001-9
   Bruni L, 2016, LANCET GLOB HEALTH, V4, pE453, DOI 10.1016/S2214-109X(16)30099-7
   de Martel C, 2017, INT J CANCER, V141, P664, DOI 10.1002/ijc.30716
   Dorji T, 2015, VACCINE, V33, P3726, DOI 10.1016/j.vaccine.2015.05.078
   Drolet M, 2019, LANCET, V394, P497, DOI 10.1016/S0140-6736(19)30298-3
   Elfstrom KM, 2016, J INFECT DIS, V213, P199, DOI 10.1093/infdis/jiv368
   Gilca V, 2019, HUM VACC IMMUNOTHER, V15, P1980, DOI 10.1080/21645515.2019.1605278
   Hull B, 2019, COMMUN DIS INTELL, V43, DOI 10.33321/cdi.2019.43.47
   IARC Working Group on the Evaluation of Carcinogenic Risk to Humans, 2007, IARC MONOGRAPHS EVAL, V90
   IARC Working Group on the Evaluation of Carcinogenic Risks to Humans, 2012, IARC MONOGRAPHS EVAL, V100B
   Nguyen-Huu NH, 2020, VACCINE, V38, P1315, DOI 10.1016/j.vaccine.2019.11.081
   Palmer T, 2019, BMJ-BRIT MED J, V365, DOI 10.1136/bmj.l1161
   Rossi PG, 2017, PREV MED, V98, P21, DOI 10.1016/j.ypmed.2016.11.020
   Signorelli C, 2017, ANN I SUPER SANITA, V53, P231, DOI 10.4415/ANN_17_03_09
   Ng SS, 2018, VACCINE, V36, P2529, DOI 10.1016/j.vaccine.2018.03.024
   Walker TY, 2018, MMWR-MORBID MORTAL W, V67, P909, DOI 10.15585/mmwr.mm6733a1
   World Health Organization, 2019, Weekly Epidemiological Record, V94, P541
   World Health Organization, 2020, 2019 WHO UNICEF EST
   World Health Organization, 2010, WKLY EPIDEMIOL REC, V85, P237
   World Health Organization, 2020, GUID PRINC IMM ACT C
NR 24
TC 0
Z9 0
U1 0
U2 0
PU INFERENZE SCARL
PI MILANO
PA VIA RICCIARELLI N 29, MILANO, 20148, ITALY
SN 1120-9763
EI 2385-1937
J9 EPIDEMIOL PREV
JI Epidemiol. Prev.
PD SEP-DEC
PY 2020
VL 44
IS 5-6
BP 378
EP 384
DI 10.19191/EP20.5-6.P378.013
PG 7
WC Public, Environmental & Occupational Health
WE Science Citation Index Expanded (SCI-EXPANDED); Social Science Citation Index (SSCI)
SC Public, Environmental & Occupational Health
GA SB0OL
UT WOS:000649702400013
PM 33706490
DA 2022-11-04
ER

PT J
AU Eschman, B
   Todd, JT
   Sarafraz, A
   Edgar, EV
   Petrulla, V
   McNew, M
   Gomez, W
   Bahrick, LE
AF Eschman, Bret
   Todd, James Torrence
   Sarafraz, Amin
   Edgar, Elizabeth V.
   Petrulla, Victoria
   McNew, Myriah
   Gomez, William
   Bahrick, Lorraine E.
TI Remote Data Collection During a Pandemic: A New Approach for Assessing
   and Coding Multisensory Attention Skills in Infants and Young Children
SO FRONTIERS IN PSYCHOLOGY
LA English
DT Article
DE gaze estimation; online data collection; remote data collection; looking
   time; Gorilla Experiment Builder; OpenFace; machine learning
ID VISUAL-ATTENTION; PERCEPTION
AB In early 2020, in-person data collection dramatically slowed or was completely halted across the world as many labs were forced to close due to the COVID-19 pandemic. Developmental researchers who assess looking time (especially those who rely heavily on in-lab eye-tracking or live coding techniques) were forced to re-think their methods of data collection. While a variety of remote or online platforms are available for gathering behavioral data outside of the typical lab setting, few are specifically designed for collecting and processing looking time data in infants and young children. To address these challenges, our lab developed several novel approaches for continuing data collection and coding for a remotely administered audiovisual looking time protocol. First, we detail a comprehensive approach for successfully administering the Multisensory Attention Assessment Protocol (MAAP), developed by our lab to assess multisensory attention skills (MASks; duration of looking, speed of shifting/disengaging, accuracy of audiovisual matching). The MAAP is administered from a distance (remotely) by using Zoom, Gorilla Experiment Builder, an internet connection, and a home computer. This new data collection approach has the advantage that participants can be tested in their homes. We discuss challenges and successes in implementing our approach for remote testing and data collection during an ongoing longitudinal project. Second, we detail an approach for estimating gaze direction and duration collected remotely from webcam recordings using a post processing toolkit (OpenFace) and demonstrate its effectiveness and precision. However, because OpenFace derives gaze estimates without translating them to an external frame of reference (i.e., the participant's screen), we developed a machine learning (ML) approach to overcome this limitation. Thus, third, we trained a ML algorithm [(artificial neural network (ANN)] to classify gaze estimates from OpenFace with respect to areas of interest (AOI) on the participant's screen (i.e., left, right, and center). We then demonstrate reliability between this approach and traditional coding approaches (e.g., coding gaze live). The combination of OpenFace and ML will provide a method to automate the coding of looking time for data collected remotely. Finally, we outline a series of best practices for developmental researchers conducting remote data collection for looking time studies.
C1 [Eschman, Bret; Todd, James Torrence; Edgar, Elizabeth V.; Petrulla, Victoria; McNew, Myriah; Gomez, William; Bahrick, Lorraine E.] Florida Int Univ, Dept Psychol, Miami, FL 33199 USA.
   [Todd, James Torrence; Bahrick, Lorraine E.] Florida Int Univ, Ctr Children & Families, Miami, FL 33199 USA.
   [Sarafraz, Amin] Univ Miami, Inst Data Sci & Comp, Miami, FL USA.
RP Eschman, B (通讯作者)，Florida Int Univ, Dept Psychol, Miami, FL 33199 USA.
EM beschman@fiu.edu
FU National Institute on Minority Health and Health Disparities of the
   National Institutes of Health [U54MD012393]; Florida International
   University Research Center in Minority Institutions; NICHD
   [R01-HD053776, R01-HD094803]
FX This research was supported in part by the National Institute on
   Minority Health and Health Disparities of the National Institutes of
   Health Under Award Number NIMHD (U54MD012393), Florida International
   University Research Center in Minority Institutions, awarded to BE. This
   work was also supported by the NICHD: Grants R01-HD053776 and
   R01-HD094803 awarded to LB.
CR Akinyelu AA, 2020, IEEE ACCESS, V8, P142581, DOI 10.1109/ACCESS.2020.3013540
   Altvater-Mackensen N, 2016, DEV PSYCHOL, V52, P191, DOI 10.1037/a0039964
   Anwyl-Irvine A. L., 2020, ONLINE TIMING ACCURA, DOI [10.31234/osf.io/jfeca, DOI 10.31234/OSF.IO/JFECA]
   Anwyl-Irvine A, 2021, BEHAV RES METHODS, V53, P1407, DOI 10.3758/s13428-020-01501-5
   Anwyl-Irvine AL, 2020, BEHAV RES METHODS, V52, P388, DOI 10.3758/s13428-019-01237-x
   Aslin RN, 2012, INFANCY, V17, P126, DOI 10.1111/j.1532-7078.2011.00097.x
   Bahrick LE, 2000, DEV PSYCHOL, V36, P190, DOI 10.1037//0012-1649.36.2.190
   BAHRICK LE, 1987, INFANT BEHAV DEV, V10, P387, DOI 10.1016/0163-6383(87)90039-7
   BAHRICK LE, 1985, DEV PSYCHOL, V21, P963, DOI 10.1037/0012-1649.21.6.963
   Bahrick LE, 2018, DEV PSYCHOL, V54, P2207, DOI 10.1037/dev0000594
   Bahrick LE, 2018, DEV PSYCHOL, V54, P2226, DOI 10.1037/dev0000575
   Baltrusaitis T, 2016, IEEE WINT CONF APPL
   CASEY BJ, 1988, CHILD DEV, V59, P1514, DOI 10.2307/1130666
   Chouinard B, 2019, INFANT BEHAV DEV, V54, P1, DOI 10.1016/j.infbeh.2018.11.004
   COLOMBO J, 1991, CHILD DEV, V62, P1247, DOI 10.1111/j.1467-8624.1991.tb01603.x
   Emberson LL, 2017, PLOS ONE, V12, DOI 10.1371/journal.pone.0172500
   Fernald A, 2008, DEVELOPMENTAL PSYCHOLINGUISTICS: ON-LINE METHODS IN CHILDREN'S LANGUAGE PROCESSING, P97
   Geoffrey Vinod Nairand, 2010, P 27 INT C MACHINE L, P807, DOI DOI 10.0RG/PAPERS/432.PDF
   George A, 2016, IET COMPUT VIS, V10, P660, DOI 10.1049/iet-cvi.2015.0316
   Goodwin LD, 2006, J EXP EDUC, V74, P251, DOI 10.3200/jexe.74.3.249-266
   Hessels RS, 2019, DEV COGN NEUROS-NETH, V40, DOI 10.1016/j.dcn.2019.100710
   Hirsh-Pasek K., 1996, LANG SPEECH & COMMUN, P105
   Hutton SB, 2019, STUD NEUROSCI, P277, DOI 10.1007/978-3-030-20085-5_8
   Ioffe S, 2015, PR MACH LEARN RES, V37, P448
   Jaccard JJ., 2009, STAT BEHAV SCI, V5
   Jesse A, 2016, J EXP CHILD PSYCHOL, V145, P1, DOI 10.1016/j.jecp.2015.12.002
   Klaib AF, 2021, EXPERT SYST APPL, V166, DOI 10.1016/j.eswa.2020.114037
   LEWKOWICZ DJ, 1988, DEV PSYCHOL, V24, P172, DOI 10.1037/0012-1649.24.2.172
   Lourenco SF, 2020, TRENDS COGN SCI, V24, P583, DOI 10.1016/j.tics.2020.05.003
   Mehrabi N, 2021, ACM COMPUT SURV, V54, DOI 10.1145/3457607
   Norman KA, 2006, TRENDS COGN SCI, V10, P424, DOI 10.1016/j.tics.2006.07.005
   Oakes LM, 2012, INFANCY, V17, P1, DOI 10.1111/j.1532-7078.2011.00101.x
   Oakes LM, 2010, INFANCY, V15, P1, DOI 10.1111/j.1532-7078.2010.00030.x
   Park S, 2018, LECT NOTES COMPUT SC, V11217, P741, DOI 10.1007/978-3-030-01261-8_44
   RICHARDS JE, 1987, CHILD DEV, V58, P488, DOI 10.2307/1130525
   Ross-Sheehy S, 2021, FRONT PSYCHOL, V12, DOI 10.3389/fpsyg.2021.692228
   Ross-Sheehy S, 2015, INFANCY, V20, P467, DOI 10.1111/infa.12087
   Scott K., 2017, OPEN MIND, V1, P4, DOI [DOI 10.1162/OPMI_A_00002, 10.1162/opmi_a_00002]
   Semmelmann K., 2017, J VISUAL-JAPAN, V17, P892, DOI [10.1167/17.10.892, DOI 10.1167/17.10.892]
   Shaddy DJ, 2004, INFANCY, V5, P355, DOI 10.1207/s15327078in0503_6
   Srivastava N, 2014, J MACH LEARN RES, V15, P1929
   Wass SV, 2013, BEHAV RES METHODS, V45, P229, DOI 10.3758/s13428-012-0245-6
   Wood E, 2014, P S EYE TRACK RES AP, P207, DOI [DOI 10.1145/2578153.2578185, 10.1145/2578153.2578185]
NR 43
TC 0
Z9 0
U1 0
U2 1
PU FRONTIERS MEDIA SA
PI LAUSANNE
PA AVENUE DU TRIBUNAL FEDERAL 34, LAUSANNE, CH-1015, SWITZERLAND
SN 1664-1078
J9 FRONT PSYCHOL
JI Front. Psychol.
PD JAN 21
PY 2022
VL 12
AR 731618
DI 10.3389/fpsyg.2021.731618
PG 14
WC Psychology, Multidisciplinary
WE Social Science Citation Index (SSCI)
SC Psychology
GA YU7UD
UT WOS:000752242800001
PM 35126224
OA Green Published, gold
DA 2022-11-04
ER

PT J
AU Alkureishi, MA
   Choo, ZY
   Lenti, G
   Castaneda, J
   Zhu, MQ
   Nunes, K
   Weyer, G
   Oyler, J
   Shah, S
   Lee, WW
AF Alkureishi, Maria Alcocer
   Choo, Zi-Yi
   Lenti, Gena
   Castaneda, Jason
   Zhu, Mengqi
   Nunes, Kenneth
   Weyer, George
   Oyler, Julie
   Shah, Sachin
   Lee, Wei Wei
TI Clinician Perspectives on Telemedicine: Observational Cross-sectional
   Study
SO JMIR HUMAN FACTORS
LA English
DT Article
DE telemedicine; clinician perspective; patient-centered care; burnout;
   trainee; outpatient; workflow; virtual health; training; human factors
ID CARE; PHYSICIANS; COVID-19
AB Background: Since the COVID-19 pandemic onset, telemedicine has increased exponentially across numerous outpatient departments and specialties. Qualitative studies examining clinician telemedicine perspectives during the pandemic identified challenges with physical examination, workflow concerns, burnout, and reduced personal connection with patients. However, these studies only included a relatively small number of physicians or were limited to a single specialty, and few assessed perspectives on integrating trainees into workflows, an important area to address to support the clinical learning environment. As telemedicine use continues, it is necessary to understand a range of clinician perspectives.
   Objective: This study aims to survey pediatric and adult medicine clinicians at the University of Chicago Medical Center to understand their telemedicine benefits and barriers, workflow impacts, and training and support needs.
   Methods: In July 2020, we conducted an observational cross-sectional study of University of Chicago Medical Center faculty and advanced practice providers in the Department of Medicine (DOM) and Department of Pediatrics (DOP).
   Results: The overall response rate was 39% (200/517; DOM: 135/325, 42%; DOP: 65/192, 34%); most respondents were physicians (DOM: 100/135, 74%; DOP: 51/65, 79%). One-third took longer to prepare for (65/200, 33%) and conduct (62/200, 32%) video visits compared to in-person visits. Male clinicians reported conducting a higher percentage of telemedicine visits by video than their female counterparts (P=.02), with no differences in the number of half-days per week providing direct outpatient care or supervising trainees. Further, clinicians who conducted a higher percentage of their telemedicine by video were less likely to feel overwhelmed (P=.02), with no difference in reported burnout. Female clinicians were "more overwhelmed" with video visits compared to males (41/130, 32% vs 12/64, 19%; P=.05). Clinicians 50 years or older were "less overwhelmed" than those younger than 50 years (30/85, 35% vs 23/113, 20%; P=.02). Those who received more video visit training modalities (eg, a document and webinar on technical issues) were less likely to feel overwhelmed by the conversion to video visits (P=.007) or burnt out (P=.009). In addition, those reporting a higher ability to technically navigate a video visit were also less likely to feel overwhelmed by video visits (P=.02) or burnt out (P=.001). The top telemedicine barriers were patient-related: lack of technology access, lack of skill, and reluctance. Training needs to be focused on integrating learners into workflows. Open-ended responses highlighted a need for increased support staff. Overall, more than half "enjoyed conducting video visits" (119/200, 60%) and wanted to continue using video visits in the future (150/200, 75%).
   Conclusions: Despite positive telemedicine experiences, more support to facilitate video visits for patients and clinicians is needed. Further, clinicians need additional training on trainee education and integration into workflows. Further work is needed to better understand why gender and age differences exist. In conclusion, interventions to address clinician and patient barriers, and enhance clinician training are needed to support telemedicine's durability.
C1 [Alkureishi, Maria Alcocer] Univ Chicago, Dept Acad Med, 5841 S Maryland Av,MC 6082 Rm C124, Chicago, IL 60637 USA.
   [Choo, Zi-Yi; Lenti, Gena; Castaneda, Jason] Pritzker Sch Med, Chicago, IL USA.
   [Zhu, Mengqi; Weyer, George; Oyler, Julie; Shah, Sachin; Lee, Wei Wei] Univ Chicago, Dept Med, Chicago, IL 60637 USA.
   [Nunes, Kenneth] Univ Chicago, Dept Obstet & Gynecol, Chicago, IL 60637 USA.
   [Shah, Sachin] Univ Chicago, Dept Pediat, Chicago, IL 60637 USA.
RP Alkureishi, MA (通讯作者)，Univ Chicago, Dept Acad Med, 5841 S Maryland Av,MC 6082 Rm C124, Chicago, IL 60637 USA.
EM malkureishi@peds.bsd.uchicago.edu
OI Shah, Sachin/0000-0003-4450-5660; Oyler, Julie/0000-0001-6311-4011; Lee,
   Wei Wei/0000-0002-7694-1304; Weyer, George/0000-0002-2175-1159; Nunes,
   Kenneth/0000-0003-2268-0329
FU Bucksbaum Institute for Clinical Excellence at the University of
   Chicago; Comer Development Board
FX This study was funded by the Bucksbaum Institute for Clinical Excellence
   at the University of Chicago and the Comer Development Board.
CR Alkureishi MA, 2021, JMIR MED EDUC, V7, DOI 10.2196/29099
   [Anonymous], 2021, TEL COMP LEARN CONT
   [Anonymous], R R PROJECT STAT COM
   [Anonymous], TELEHEALTH PROGRAMS
   [Anonymous], STATA DATA ANAL STAT
   Arndt BG, 2017, ANN FAM MED, V15, P419, DOI 10.1370/afm.2121
   Badahdah AM, 2020, PSYCHIAT RES, V289, DOI 10.1016/j.psychres.2020.113053
   Bashshur RL, 2016, TELEMED E-HEALTH, V22, P342, DOI 10.1089/tmj.2016.0045
   Berg S., 2017, FAMILY DOCTORS SPEND
   Braun V., 2006, QUAL RES PSYCHOL, V3, P77, DOI 10.1191/1478088706qp063oa
   Brubaker L, 2020, JAMA-J AM MED ASSOC, V324, P835, DOI 10.1001/jama.2020.14797
   Delaney RK, 2021, JAMA NETW OPEN, V4, DOI 10.1001/jamanetworkopen.2021.3997
   Dzau VJ, 2018, NEW ENGL J MED, V378, P312, DOI 10.1056/NEJMp1715127
   Elbay RY, 2020, PSYCHIAT RES, V290, DOI 10.1016/j.psychres.2020.113130
   Funderskov KF, 2019, J CLIN NURS, V28, P3966, DOI 10.1111/jocn.15004
   Gilson SF, 2020, JMIR MED INF, V8, DOI 10.2196/24544
   Gomez T, 2021, J AM BOARD FAM MED, V34, pS61, DOI 10.3122/jabfm.2021.S1.200517
   Haimi M, 2018, PEDIATR RES, V84, P650, DOI 10.1038/s41390-018-0117-6
   Harris PA, 2009, J BIOMED INFORM, V42, P377, DOI 10.1016/j.jbi.2008.08.010
   Heponiemi T, 2020, J MED INTERNET RES, V22, DOI 10.2196/17616
   Jones Y, 2020, J HOSP MED, V15, P507, DOI 10.12788/jhm.3470
   Kirby DJ, 2021, TELEMED E-HEALTH, V27, P1151, DOI 10.1089/tmj.2020.0387
   Kolin DA, 2021, HSS J, V17, P31, DOI 10.1177/1556331620979984
   Kruse CS, 2017, BMJ OPEN, V7, DOI 10.1136/bmjopen-2017-016242
   Lam K, 2020, JAMA INTERN MED, V180, P1389, DOI 10.1001/jamainternmed.2020.2671
   Lurie N, 2018, JAMA INTERN MED, V178, P745, DOI 10.1001/jamainternmed.2018.1314
   Ly DP, 2018, MAYO CLIN PROC, V93, P1484, DOI 10.1016/j.mayocp.2018.02.018
   Mann DM, 2020, J AM MED INFORM ASSN, V27, P1132, DOI 10.1093/jamia/ocaa072
   Moazzami B, 2020, J CLIN VIROL, V126, DOI 10.1016/j.jcv.2020.104345
   Moy AJ, 2021, J AM MED INFORM ASSN, V28, P998, DOI 10.1093/jamia/ocaa325
   Narayana S, 2020, J GEN INTERN MED, V35, P3681, DOI 10.1007/s11606-020-06269-0
   Nguyen M, 2020, CURR ALLERGY ASTHM R, V20, DOI 10.1007/s11882-020-00969-7
   Rodriguez JA, 2021, AM J MANAG CARE, V27, P21, DOI 10.37765/ajmc.2021.88573
   Schifeling CH, 2020, JMIR AGING, V3, DOI 10.2196/23176
   Shah SD, STAT-US, P2021
   Stephenson Joan, 2021, JAMA Health Forum, V2, pe210384, DOI 10.1001/jamahealthforum.2021.0384
   Tajirian T, 2020, J MED INTERNET RES, V22, DOI 10.2196/19274
   Whitten P, 2005, J Postgrad Med, V51, P294
   Zhang H, 2020, INT J RADIAT ONCOL, V108, P421, DOI 10.1016/j.ijrobp.2020.07.007
NR 39
TC 9
Z9 9
U1 1
U2 2
PU JMIR PUBLICATIONS, INC
PI TORONTO
PA 130 QUEENS QUAY E, STE 1102, TORONTO, ON M5A 0P6, CANADA
SN 2292-9495
J9 JMIR HUM FACTORS
JI JMIR Hum. Factors
PD JUL-SEP
PY 2021
VL 8
IS 3
AR e29690
DI 10.2196/29690
PG 14
WC Health Care Sciences & Services; Medical Informatics
WE Emerging Sources Citation Index (ESCI)
SC Health Care Sciences & Services; Medical Informatics
GA 0U4KW
UT WOS:000787621300010
PM 34184994
OA Green Published, gold
DA 2022-11-04
ER

PT J
AU Burke, L
   Naylor, G
AF Burke, Louise
   Naylor, Graham
TI Smartphone App-Based Noncontact Ecological Momentary Assessment With
   Experienced and Naive Older Participants: Feasibility Study
SO JMIR FORMATIVE RESEARCH
LA English
DT Article
DE ecological momentary assessment; EMA; smartphone; mobile phone; mHealth;
   app; noncontact EMA; remote EMA; hearing; hearing loss; feasibility
ID HEARING HANDICAP INVENTORY; DAILY-LIFE; STRESS; TECHNOLOGY; TIME
AB Background: Smartphone app-based ecological momentary assessment (EMA) without face-to-face contact between researcher and participant (app-based noncontact EMA) potentially provides a valuable data collection tool when geographic, time, and situational factors (eg, COVID-19 restrictions) place constraints on in-person research. Nevertheless, little is known about the feasibility of this method, particularly in older and naive EMA participants.
   Objective: This study aims to assess the feasibility of app-based noncontact EMA as a function of previous EMA experience, by recruiting and comparing a group of participants who had never participated in EMA before against a group of participants who had been part of an earlier in-person EMA study, and age, by recruiting middle-aged to older adults.
   Methods: Overall, 151 potential participants were invited via email; 46.4% (70/151) enrolled in the study by completing the baseline questionnaire set and were emailed instructions for the EMA phase. Of these participants, 67% (47/70) downloaded an EMA app and ran the survey sequence for 1 week. In total, 5 daytime surveys and 1 evening survey, each day, assessed participants' listening environment, social activity, and conversational engagement. A semistructured exit telephone interview probed the acceptability of the method. As markers of feasibility, we assessed the enrollment rate, study completion rate, reason for noncompletion, EMA survey response rate, and likelihood of reporting an issue with survey alerts and requested assistance from researchers, family, or friends.
   Results: Enrollment rates among invitees (63.3% vs 38.2%; P=.004) and completion rates among enrollees (83.9% vs 53.8%; P<.001) were higher in the experienced than in the naive EMA group. On average, experienced participants responded to 64.1% (SD 30.2%) of the daytime EMA surveys, and naive participants responded to 54.3% (SD 29.5%) of the daytime EMA surveys (P=.27). Among participants who retrospectively reported issues with survey alerts, only 19% (3/16) requested researcher assistance during data collection. Older participants were more likely to report not being alerted to EMA surveys (P=.008), but age was unrelated to all other markers of feasibility. Post hoc analyses of the effect of the phone operating system on markers of feasibility revealed that response rates were higher among iOS users (mean 74.8%, SD 20.25%) than among Android users (mean 48.5%, SD 31.35%; P=.002).
   Conclusions: Smartphone app-based noncontact EMA appears to be feasible, although participants with previous EMA experience, younger participants, and iOS users performed better on certain markers of feasibility. Measures to increase feasibility may include extensive testing of the app with different phone types, encouraging participants to seek timely assistance for any issues experienced, and recruiting participants who have some previous EMA experience where possible. The limitations of this study include participants'varying levels of existing relationship with the researcher and the implications of collecting data during the COVID-19 social restrictions.
C1 [Burke, Louise; Naylor, Graham] Univ Nottingham, Sch Med, Hearing Sci Scottish Sect, Glasgow, Lanark, Scotland.
RP Naylor, G (通讯作者)，Univ Nottingham, Sch Med, Hearing Sci Scottish Sect, Glasgow Royal Infirm, New Lister Bldg Level 3,10-16 Alexandra Parade, Glasgow G31 2ER, Lanark, Scotland.
EM graham.naylor@nottingilam.ac.uk
OI Naylor, Graham/0000-0003-1544-1944; Burke, Louise/0000-0001-9606-8082
FU Medical Research Council [MR/S003576/1]; Chief Scientist Office of the
   Scottish Government
FX The authors wish to thank the participants who took part in this study,
   Pat Howell for his support in designing and running the study, and
   Andrew Lavens for his role in participant recruitment and the creation
   and distribution of web-based surveys. This work was supported by the
   Medical Research Council [grant number MR/S003576/1]; and the Chief
   Scientist Office of the Scottish Government.
CR [Anonymous], 2010, INT COMM MARK REP 20
   [Anonymous], 2019, MOB CONS SURV 2019 S
   [Anonymous], 2020, JISC
   [Anonymous], 2020, OFC NAT REG TECHN TR
   Asselbergs J, 2016, J MED INTERNET RES, V18, DOI 10.2196/jmir.5505
   Bakolis I, 2018, BIOSCIENCE, V68, P134, DOI 10.1093/biosci/bix149
   Berkman ET, 2011, HEALTH PSYCHOL, V30, P186, DOI 10.1037/a0022201
   Burke LA, 2020, EAR HEARING, V41, P1518, DOI 10.1097/AUD.0000000000000888
   Carney MA, 2000, J CONSULT CLIN PSYCH, V68, P788, DOI 10.1037/0022-006X.68.5.788
   Carr DJ, 2020, PSYCHOL ASSESSMENT, V32, P768, DOI 10.1037/pas0000847
   Conner M, 1999, PSYCHOL HEALTH, V14, P51, DOI 10.1080/08870449908407313
   Duif M, 2020, AM J DRUG ALCOHOL AB, V46, P88, DOI 10.1080/00952990.2019.1635606
   Duncan DT, 2019, PLOS ONE, V14, DOI 10.1371/journal.pone.0210240
   Holland E, 2017, BRIT J SOC PSYCHOL, V56, P314, DOI 10.1111/bjso.12152
   Kleiman EM, 2017, J ABNORM PSYCHOL, V126, P726, DOI 10.1037/abn0000273
   Koblitz AR, 2009, HEALTH PSYCHOL, V28, P484, DOI 10.1037/a0014779
   Levin ME, 2019, MINDFULNESS, V10, P689, DOI 10.1007/s12671-018-1004-2
   LifeData software, 2020, LIFEDATA SOFTW
   Marquet O, 2018, COMPUT HUM BEHAV, V81, P215, DOI 10.1016/j.chb.2017.12.028
   McQuoid J, 2019, HEALTH PLACE, V58, DOI 10.1016/j.healthplace.2018.12.010
   McQuoid J, 2018, SOC SCI MED, V202, P89, DOI 10.1016/j.socscimed.2018.02.014
   Mills J, 2018, BODY IMAGE, V26, P38, DOI 10.1016/j.bodyim.2018.05.004
   NEWMAN CW, 1990, EAR HEARING, V11, P430, DOI 10.1097/00003446-199012000-00004
   O'Donnell R, 2019, ADDICT BEHAV, V98, DOI 10.1016/j.addbeh.2019.06.008
   Parasuraman A, 2015, J SERV RES-US, V18, P59, DOI 10.1177/1094670514539730
   Poulton A, 2018, ADDICT BEHAV, V83, P35, DOI 10.1016/j.addbeh.2017.11.003
   RealLifeExp mobile app, 2015, REALLIFEEXP MOB APP
   Reichenberger J, 2019, APPETITE, V140, P10, DOI 10.1016/j.appet.2019.04.019
   Reichenberger J, 2018, NUTRITION, V55-56, P15, DOI 10.1016/j.nut.2018.03.048
   Remmerswaal D, 2019, DRUG ALCOHOL DEPEN, V204, DOI 10.1016/j.drugalcdep.2019.04.043
   Roos CR, 2019, MINDFULNESS, V10, P2165, DOI 10.1007/s12671-019-01188-6
   Scherr S, 2020, HEALTH COMMUN, V35, P1004, DOI 10.1080/10410236.2019.1606135
   Schinkel-Bielefeld N, 2020, AM J AUDIOL, V29, P591, DOI 10.1044/2020_AJA-19-00075
   Schlee W, 2016, FRONT AGING NEUROSCI, V8, DOI 10.3389/fnagi.2016.00294
   Shiffman S, 2008, ANNU REV CLIN PSYCHO, V4, P1, DOI 10.1146/annurev.clinpsy.3.022806.091415
   Shiffman S, 2009, HEALTH PSYCHOL, V28, P519, DOI 10.1037/a0015197
   Slavish DC, 2019, PREV SCI, V20, P753, DOI 10.1007/s11121-018-0966-6
   Smith A., 2014, OLDER ADULTS TECHNOL
   Syrjala KL, 2010, PSYCHO-ONCOLOGY, V19, P462, DOI 10.1002/pon.1572
   Sznitrnan S, 2018, DRUG ALCOHOL DEPEN, V191, P294, DOI 10.1016/j.drugalcdep.2018.07.014
   Triantafillou S, 2019, JMIR MENT HEALTH, V6, DOI 10.2196/12613
   VENTRY IM, 1982, EAR HEARING, V3, P128, DOI 10.1097/00003446-198205000-00006
   von Stumm S, 2018, COGNITION EMOTION, V32, P1545, DOI 10.1080/02699931.2017.1420632
   Wahl DR, 2020, JMIR MHEALTH UHEALTH, V8, DOI 10.2196/13191
   Wilson MB, 2015, OTOLARYNG HEAD NECK, V152, P897, DOI 10.1177/0194599815569692
   Wouters S, 2018, PUBLIC HEALTH NUTR, V21, P2595, DOI 10.1017/S1368980018001283
   Wouters S, 2018, STRESS HEALTH, V34, P286, DOI 10.1002/smi.2788
   Wouters S, 2018, PSYCHOL HEALTH, V33, P555, DOI 10.1080/08870446.2017.1380813
   Wouters S, 2016, PSYCHOL BELG, V56, P357, DOI 10.5334/pb.339
   Ziesemer K, 2020, JMIR MHEALTH UHEALTH, V8, DOI 10.2196/15430
NR 50
TC 0
Z9 0
U1 0
U2 0
PU JMIR PUBLICATIONS, INC
PI TORONTO
PA 130 QUEENS QUAY East, Unit 1100, TORONTO, ON M5A 0P6, CANADA
EI 2561-326X
J9 JMIR FORM RES
JI JMIR Form. Res.
PD MAR
PY 2022
VL 6
IS 3
AR e27677
DI 10.2196/27677
PG 12
WC Health Care Sciences & Services; Medical Informatics
WE Emerging Sources Citation Index (ESCI)
SC Health Care Sciences & Services; Medical Informatics
GA 4N5QK
UT WOS:000854073700018
PM 35258471
OA Green Published, gold
DA 2022-11-04
ER

PT J
AU Waddington, C
   Harding, E
   Brotherhood, EV
   Abbott, ID
   Barker, S
   Camic, PM
   Ezeofor, V
   Gardner, H
   Grillo, A
   Hardy, C
   Hoare, Z
   McKee-Jackson, R
   Moore, K
   O'Hara, T
   Roberts, J
   Rossi-Harries, S
   Suarez-Gonzalez, A
   Sullivan, MP
   Edwards, RT
   Williams, MV
   Walton, J
   Willoughby, A
   Windle, G
   Winrow, E
   Wood, O
   Zimmermann, N
   Crutch, SJ
   Stott, J
AF Waddington, Claire
   Harding, Emma
   Brotherhood, Emilie, V
   Abbott, Ian Davies
   Barker, Suzanne
   Camic, Paul M.
   Ezeofor, Victory
   Gardner, Hannah
   Grillo, Adetola
   Hardy, Chris
   Hoare, Zoe
   McKee-Jackson, Roberta
   Moore, Kirsten
   O'Hara, Trish
   Roberts, Jennifer
   Rossi-Harries, Samuel
   Suarez-Gonzalez, Aida
   Sullivan, Mary Pat
   Edwards, Rhiannon Tudor
   Williams, Millie Van der Byl
   Walton, Jill
   Willoughby, Alicia
   Windle, Gill
   Winrow, Eira
   Wood, Olivia
   Zimmermann, Nikki
   Crutch, Sebastian J.
   Stott, Joshua
TI The Development of Videoconference-Based Support for People Living With
   Rare Dementias and Their Carers: Protocol for a 3-Phase Support Group
   Evaluation
SO JMIR RESEARCH PROTOCOLS
LA English
DT Article
DE dementia; Alzheimer disease; frontotemporal dementia; posterior cortical
   atrophy; Lewy body dementia; Lewy body disease; primary progressive
   aphasia; young-onset dementia; early-onset dementia; atypical dementia;
   virtual; web-based; videoconference; videophone; support group
ID YOUNG-ONSET DEMENTIA; FRONTOTEMPORAL DEMENTIA; CAREGIVER BURDEN;
   INTERVENTION; IMPACT; GRIEF; DISEASE; FAMILY
AB Background: People living with rarer dementias face considerable difficulty accessing tailored information, advice, and peer and professional support. Web-based meeting platforms offer a critical opportunity to connect with others through shared lived experiences, even if they are geographically dispersed, particularly during the COVID-19 pandemic.
   Objective: We aim to develop facilitated videoconferencing support groups (VSGs) tailored to people living with or caring for someone with familial or sporadic frontotemporal dementia or young-onset Alzheimer disease, primary progressive aphasia, posterior cortical atrophy, or Lewy body dementia. This paper describes the development, coproduction, field testing, and evaluation plan for these groups.
   Methods: We describe a 3-phase approach to development. First, information and knowledge were gathered as part of a coproduction process with members of the Rare Dementia Support service. This information, together with literature searches and consultation with experts by experience, clinicians, and academics, shaped the design of the VSGs and session themes. Second, field testing involved 154 Rare Dementia Support members (people living with dementia and carers) participating in 2 rounds of facilitated sessions across 7 themes (health and social care professionals, advance care planning, independence and identity, grief and loss, empowering your identity, couples, and hope and dementia). Third, a detailed evaluation plan for future rounds of VSGs was developed.
   Results: The development of the small groups program yielded content and structure for 9 themed VSGs (the 7 piloted themes plus a later stages program and creativity club for implementation in rounds 3 and beyond) to be delivered over 4 to 8 sessions. The evaluation plan incorporated a range of quantitative (attendance, demographics, and geography; pre-post well-being ratings and surveys; psycholinguistic analysis of conversation; facial emotion recognition; facilitator ratings; and economic analysis of program delivery) and qualitative (content and thematic analysis) approaches. Pilot data from round 2 groups on the pre-post 3-word surveys indicated an increase in the emotional valence of words selected after the sessions.
   Conclusions: The involvement of people with lived experience of a rare dementia was critical to the design, development, and delivery of the small virtual support group program, and evaluation of this program will yield convergent data about the impact of tailored support delivered to geographically dispersed communities. This is the first study to design and plan an evaluation of VSGs specifically for people affected by rare dementias, including both people living with a rare dementia and their carers, and the outcome of the evaluation will be hugely beneficial in shaping specific and targeted support, which is often lacking in this population.
C1 [Waddington, Claire; Harding, Emma; Brotherhood, Emilie, V; Barker, Suzanne; Camic, Paul M.; Gardner, Hannah; Hardy, Chris; McKee-Jackson, Roberta; O'Hara, Trish; Rossi-Harries, Samuel; Suarez-Gonzalez, Aida; Williams, Millie Van der Byl; Walton, Jill; Willoughby, Alicia; Wood, Olivia; Zimmermann, Nikki; Crutch, Sebastian J.] UCL, Dementia Res Ctr, Inst Neurol, Queen Sq, London WC1N 3AR, England.
   [Abbott, Ian Davies; Roberts, Jennifer; Windle, Gill] Bangor Univ, Dementia Serv Dev Ctr, Bangor, Gwynedd, Wales.
   [Ezeofor, Victory; Edwards, Rhiannon Tudor; Winrow, Eira] Bangor Univ, Ctr Hlth Econ & Med Evaluat, Bangor, Gwynedd, Wales.
   [Grillo, Adetola; Sullivan, Mary Pat] Nipissing Univ, Fac Educ & Profess Studies, Sch Social Work, North Bay, ON, Canada.
   [Hoare, Zoe] Bangor Univ, Sch Hlth Sci, Bangor, Gwynedd, Wales.
   [Moore, Kirsten] UCL, Div Psychiat, London, England.
   [Stott, Joshua] UCL, Psychol & Language Sci, London, England.
RP Waddington, C (通讯作者)，UCL, Dementia Res Ctr, Inst Neurol, Queen Sq, London WC1N 3AR, England.
EM c.waddington@ucl.ac.uk
OI Stott, Joshua/0000-0003-1361-053X; Moore, Kirsten
   Jane/0000-0002-8631-3213; Camic, Paul/0000-0002-4444-6544; Harding,
   Emma/0000-0001-9675-2335; Gardner, Hannah/0000-0003-2080-5423;
   Waddington, Claire/0000-0001-7483-767X; Brotherhood,
   Emilie/0000-0002-6244-7735
FU Economic and Social Research Council (ESRC); National Institute for
   Health and Care Research [ES/S010467/1]; National Brain Appeal
FX The authors would like to thank the current and former members of Rare
   Dementia Support with whom they had the privilege of working with, and
   without whom this study would not be possible.; This work is part of the
   RDS Impact Project (The Impact of Multicomponent Support Groups for
   Those Living With Rare Dementias) and is supported jointly by the
   Economic and Social Research Council (ESRC) and the National Institute
   for Health and Care Research (grant ES/S010467/1).; The ESRC is a part
   of UK Research and Innovation. The views expressed are those of the
   authors and not necessarily those of the ESRC, UK Research and
   Innovation, National Institute for Health and Care Research, or
   Department of Health and Social Care. Rare Dementia Support is
   generously supported by the National Brain Appeal [67].
CR Adams KB, 2004, DEMENTIA, V3, P195, DOI [10.1177/1471301204042337, DOI 10.1177/1471301204042337]
   Allen J, 2009, DEMENTIA, V8, P455, DOI [10.1177/1471301209349106, DOI 10.1177/1471301209349106]
   Alzheimer's Australia, 2007, EXPL NEEDS YOUNG PEO
   [Anonymous], 2020, MAGENTA BOOK GUIDANC
   [Anonymous], 2022, GREEN BOOK APPR EV C
   [Anonymous], NATL BRAIN APPEAL
   [Anonymous], 2012, P ACM 2012 C COMPUTE, DOI DOI 10.1145/2145204.2145329
   [Anonymous], 2012, METHODS DEV NICE PUB, Vthird
   [Anonymous], 2022, RARE DEMENTIA SUPPOR
   Arango I, 2019, J PSYCHIATR RES, V114, P126, DOI 10.1016/j.jpsychires.2019.04.026
   Banbury A, 2019, J TELEMED TELECARE, V25, P572, DOI 10.1177/1357633X19873793
   Braun V., 2006, QUAL RES PSYCHOL, V3, P77, DOI 10.1191/1478088706qp063oa
   Brotherhood EV, 2020, INT J GERIATR PSYCH, V35, P833, DOI 10.1002/gps.5253
   Bruinsma J, 2022, AGING MENT HEALTH, V26, P277, DOI 10.1080/13607863.2020.1857697
   Chien LY, 2011, INT J GERIATR PSYCH, V26, P1089, DOI 10.1002/gps.2660
   Crutch S, 2020, BMJ-BRIT MED J, V371, DOI 10.1136/bmj.m4478
   Crutch SJ, 2018, DEMENTIA-LONDON, V17, P1011, DOI 10.1177/1471301218789296
   Cuffaro L, 2020, NEUROL SCI, V41, P1977, DOI 10.1007/s10072-020-04512-4
   CUTRONA CE, 1992, COMMUN RES, V19, P154, DOI 10.1177/009365092019002002
   Czaja SJ, 2013, AM J GERIAT PSYCHIAT, V21, P1071, DOI 10.1016/j.jagp.2013.02.019
   Dam AEH, 2016, MATURITAS, V85, P117, DOI 10.1016/j.maturitas.2015.12.008
   Diehl J, 2005, J GERIATR PSYCH NEUR, V18, P39, DOI 10.1177/0891988704272309
   Dourado MCN, 2018, INT J GERIATR PSYCH, V33, P824, DOI 10.1002/gps.4717
   FUHRIMAN A, 1986, SMALL GROUP BEHAV, V17, P186, DOI 10.1177/104649648601700204
   Gelman C, 2020, DEMENTIA-LONDON, V19, P676, DOI 10.1177/1471301218783542
   Gentry MT, 2019, J TELEMED TELECARE, V25, P327, DOI 10.1177/1357633X18775855
   Hales SA, 2018, AGING MENT HEALTH, V22, P1287, DOI 10.1080/13607863.2017.1348475
   Harvey RJ, 1996, BRIT J PSYCHIAT, V168, P384, DOI 10.1192/bjp.168.3.384b
   Hoare Z., 2020, IMPACT 1 UK COVID 19, DOI [10.1101/2020.12.18.20248455, DOI 10.1101/2020.12.18.20248455]
   Hoffman DA, 2020, J LAW BIOSCI, V7, DOI 10.1093/jlb/lsaa043
   Holley CK, 2009, GERONTOLOGIST, V49, P388, DOI 10.1093/geront/gnp061
   Hollis G, 2017, Q J EXP PSYCHOL, V70, P1603, DOI 10.1080/17470218.2016.1195417
   Hopwood J, 2018, J MED INTERNET RES, V20, DOI 10.2196/jmir.9548
   Hsieh HF, 2005, QUAL HEALTH RES, V15, P1277, DOI 10.1177/1049732305276687
   Husereau D, 2013, INT J TECHNOL ASSESS, V29, P117, DOI 10.1017/S0266462313000160
   Johnson J, 2017, DEMENTIA-LONDON, V16, P591, DOI 10.1177/1471301215611763
   Kaiser Sam, 2006, Am J Alzheimers Dis Other Demen, V21, P398
   Kobiske KR, 2019, WESTERN J NURS RES, V41, P973, DOI 10.1177/0193945918806689
   Kovaleva M, 2019, J APPL GERONTOL, V38, P159, DOI 10.1177/0733464817705958
   Lindauer A, 2014, J ADV NURS, V70, P2196, DOI 10.1111/jan.12411
   Goodman-Casanov JM, 2020, J MED INTERNET RES, V22, DOI 10.2196/19434
   Marwit SJ, 2005, DEATH STUD, V29, P191, DOI 10.1080/07481180590916335
   Marziali E, 2011, AM J ALZHEIMERS DIS, V26, P36, DOI 10.1177/1533317510387586
   Mayrhofer A, 2018, AGING MENT HEALTH, V22, P927, DOI 10.1080/13607863.2017.1334038
   McIntosh E, 2019, APPL HLTH EC PUBLIC
   Nicolaou PL, 2010, DEMENTIA, V9, P215, DOI [10.1177/1471301209354024, DOI 10.1177/1471301209354024]
   O'Connell ME, 2021, J MED INTERNET RES, V23, DOI 10.2196/24098
   O'Connell ME, 2014, DEMENTIA-LONDON, V13, P382, DOI 10.1177/1471301212474143
   Pennebaker JW, 2015, DEV PSYCHOMETRIC PRO, DOI DOI 10.15781/T29G6Z
   Leung P, 2015, INT J GERIATR PSYCH, V30, P1, DOI 10.1002/gps.4166
   REISBERG B, 1982, AM J PSYCHIAT, V139, P1136
   Ryoo N, 2020, J KOREAN MED SCI, V35, DOI 10.3346/jkms.2020.35.e383
   Stamou V, 2021, INT J GERIATR PSYCH, V36, P411, DOI 10.1002/gps.5437
   Suarez-Gonzalez A, 2020, BMJ-BRIT MED J, V369, DOI 10.1136/bmj.m2489
   Suhr JA, 2004, COUPLE OBSERVATIONAL
   Support Group Facilitation Guide, 2016, MENT HLTH AM
   Svanberg E, 2011, INT PSYCHOGERIATR, V23, P356, DOI 10.1017/S1041610210001353
   Thompson CM, 2016, J HEALTH PSYCHOL, V21, P2636, DOI 10.1177/1359105315581515
   Toms GR, 2015, INT PSYCHOGERIATR, V27, P1439, DOI 10.1017/S1041610215000691
   Tousi B, 2020, J ALZHEIMERS DIS, V76, P475, DOI 10.3233/JAD-200461
   Uflacker A, 2016, INT PSYCHOGERIATR, V28, P269, DOI 10.1017/S1041610215001647
   van Vliet D, 2013, PSYCHOL MED, V43, P423, DOI 10.1017/S0033291712001122
   van Vliet D, 2010, INT J GERIATR PSYCH, V25, P1091, DOI 10.1002/gps.2439
   Victor CR, 2020, INT J GERIATR PSYCH, V35, P851, DOI 10.1002/gps.5305
   Walden A, 2020, CLIN TRIALS, V17, P703, DOI 10.1177/1740774520946314
   Wang HL, 2020, LANCET, V395, P1190, DOI 10.1016/S0140-6736(20)30755-8
   Warriner AB, 2013, BEHAV RES METHODS, V45, P1191, DOI 10.3758/s13428-012-0314-x
NR 67
TC 0
Z9 0
U1 1
U2 1
PU JMIR PUBLICATIONS, INC
PI TORONTO
PA 130 QUEENS QUAY East, Unit 1100, TORONTO, ON M5A 0P6, CANADA
SN 1929-0748
J9 JMIR RES PROTOC
JI JMIR RES. Protoc.
PD JUL
PY 2022
VL 11
IS 7
AR e35376
DI 10.2196/35376
PG 13
WC Health Care Sciences & Services; Public, Environmental & Occupational
   Health
WE Emerging Sources Citation Index (ESCI)
SC Health Care Sciences & Services; Public, Environmental & Occupational
   Health
GA 4M0JT
UT WOS:000853015100014
PM 35857375
OA Green Published, Green Submitted, gold
DA 2022-11-04
ER

PT J
AU Predoiu, R
   Makarowski, R
   Gorner, K
   Predoiu, A
   Boe, O
   Ciolacu, MV
   Grigoroiu, C
   Piotrowski, A
AF Predoiu, Radu
   Makarowski, Ryszard
   Gorner, Karol
   Predoiu, Alexandra
   Boe, Ole
   Ciolacu, Mihai Valentin
   Grigoroiu, Carmen
   Piotrowski, Andrzej
TI Aggression in martial arts coaches and sports performance with the
   COVID-19 pandemic in the background-a dual processing analysis
SO ARCHIVES OF BUDO
LA English
DT Article
DE aggressiveness; explicit aggression; implicit aggression; Implicit
   Associations Test; Makarowski's Aggression Questionnaire
ID IMPLICIT ASSOCIATION TEST; AOTEAROA-NEW-ZEALAND; INDIVIDUAL-DIFFERENCES;
   INNOVATIVE-AGONOLOGY; PREDICTIVE-VALIDITY; SOCIAL COMPETENCE;
   SELF-ESTEEM; EXPLICIT; ATTITUDES; BEHAVIOR
AB Background and Study Aims: Considering the dual processing model, human behaviour is guided by implicit and explicit processing. Implicit or automatic processing is essentially a spontaneous processing that occurs in the absence of conscious control. Coaches' aggression can be, therefore, assessed both explicitly and implicitly. The aims of our research were to identify what is specific for successful martial arts coaches, considering aggression and whether implicit aggression is a better predictor of sports performance than explicit aggression.
   Material and Methods: Sixty-two martial arts coaches took part in the study. For assessing explicit aggression, Buss-Perry Aggression Questionnaire and the Romanian adaptation of the Makarowski's Aggression Questionnaire were used. Implicit aggression was measured through a test derived from the Implicit Associations Test (IAT) for self-concept measurement, using the 20+40 trials subdivision and the classic 7-block version.
   Results: Coaches with international and national performances associated aggression (measured IAT) with others at a stronger level (M = 0.46 +/- 0.010), compared to novice coaches, at the beginning of their career (M = 0.38 +/- 0.08). The average value for verbal aggression is significantly higher [t(60) = 2.12, p = 0.038] in successful coaches (which obtained a slightly above average score) compared to beginners/ young coaches (below average score). The effect size index (Hedge's g = 0.51) shows a moderate difference between the results (for verbal aggression) of successful coaches and coaches at the beginning of their career. The binomial logistic regressions are statistically significant (p < 0.05; "Omnibus test - Model"). The logistic regression models were statistically significant: VA -chi 2(1) = 4.48, p < 0.05; IAT -chi 2(1) = 10.29, p < 0.005. In the case of martial arts coaches, implicit aggression test is a better predictor of sports performance than explicit (verbal) aggression.
   Conclusions: In the case of martial arts coaches, implicit aggression represents a better predictor of sport performances than explicit (verbal) aggression. The study results are also increasing awareness regarding the level of manifestation of different factors of aggression in successful coaches, thus preventing violent and unethical behaviours, with negative impact on well-being of young athletes (mainly). The study offers valuable resources for novice martial arts coaches (and not only), sports psychologists and researchers eager to better understand the role of indirect measures in sports performance.
C1 [Predoiu, Radu] Natl Univ Phys Educ & Sports, Fac Phys Educ & Sport, Teachers Training Dept, Bucharest, Romania.
   [Makarowski, Ryszard] Acad Appl Med & Social Sci Elblag, Fac Hlth Sci, Elblag, Poland.
   [Gorner, Karol] Univ Presov, Fac Sports, Presov, Slovakia.
   [Predoiu, Alexandra] Natl Univ Phys Educ & Sports, Fac Phys Educ & Sport, Sports & Motor Performance Dept, Bucharest, Romania.
   [Boe, Ole] Univ South Eastern Norway, USN Sch Business, Dept Ind Econ Strat & Polit Sci, Drammen, Norway.
   [Ciolacu, Mihai Valentin] Univ Bucharest, Fac Psychol & Educ Sci, Bucharest, Romania.
   [Grigoroiu, Carmen] Univ Polyethn Bucharest, Fac Med Engn, Phys Educ & Sport Kinesiotherapy Dept, Bucharest, Romania.
   [Piotrowski, Andrzej] Univ Gdansk, Inst Psychol, Fac Social Sci, Gdansk, Poland.
RP Predoiu, A (通讯作者)，Natl Univ Phys Educ & Sports, Fac Phys Educ & Sport, Sports & Motor Performance Dept, 140 Constantin Noica St, Bucharest, Romania.
EM alexandra.predoiu@yahoo.com
CR Anderson CA, 2018, J SOC ISSUES, V74, P386, DOI 10.1111/josi.12275
   Banse R, 2015, AGGRESSIVE BEHAV, V41, P65, DOI [10.1002/AB.21574, 10.1002/ab.21574]
   Bekiari A., 2015, BR J ED SOC BEHAV SC, V9, P318, DOI 10.9734/BJESBS/2015/17757
   BERKOWITZ L, 1990, AM PSYCHOL, V45, P494, DOI 10.1037/0003-066X.45.4.494
   Blanton H, 2015, ASSESSMENT, V22, P429, DOI 10.1177/1073191114551382
   Bluemke M, 2012, EUR J PERSONALITY, V26, P515, DOI 10.1002/per.850
   Bluemke M, 2010, AGGRESSIVE BEHAV, V36, P1, DOI 10.1002/ab.20329
   Blumke M, 2007, EMOTIONS AGGRESSIVE, P3
   Bowman P, 2020, MARTIAL ARTS STUD, V10, P1
   Bushman BJ, 1996, PERS SOC PSYCHOL B, V22, P811, DOI 10.1177/0146167296228004
   BUSS AH, 1992, J PERS SOC PSYCHOL, V63, P452, DOI 10.1037/0022-3514.63.3.452
   Carleton EL, 2016, J SPORT EXERCISE PSY, V38, P409, DOI 10.1123/jsep.2015-0333
   Cashmore E, 2008, ROUTL KEY GUIDES, pX
   Chaby Lauren E, 2015, Commun Integr Biol, V8, pe1029689, DOI 10.1080/19420889.2015.1029689
   Chassot S, 2015, J APPL RES MEM COGN, V4, P285, DOI 10.1016/j.jarmac.2015.07.004
   Chen X, 2019, FRONT PSYCHOL, V10, DOI 10.3389/fpsyg.2019.00212
   Chevance G, 2017, PSYCHOL SPORT EXERC, V31, P70, DOI 10.1016/j.psychsport.2017.04.007
   Choi HS, 2014, QUEST, V66, P191, DOI 10.1080/00336297.2013.861757
   Ciolca S., 2019, EUROPEAN P SOCIAL BE, V55, P171
   Cotarlea P., 2009, CAS PERSONALITATE SI
   Coulomb-Cabagno G, 2006, J APPL SOC PSYCHOL, V36, P1980, DOI 10.1111/j.0021-9029.2006.00090.x
   Daniels K, 1992, Br J Sports Med, V26, P118
   Daniels K, 1990, J SPORT SCI, V8, P95, DOI 10.1080/02640419008732137
   Dasgupta N, 2001, J PERS SOC PSYCHOL, V81, P800, DOI 10.1037/0022-3514.81.5.800
   Daumeyer NM, 2017, PSYCHOL INQ, V28, P258, DOI 10.1080/1047840X.2017.1373556
   De Houwer J, 2009, PSYCHOL BULL, V135, P347, DOI 10.1037/a0014211
   Degner J, 2006, Z SOZIALPSYCHOL, V37, P131, DOI 10.1024/0044-3514.37.3.131
   Dictionary of Sport and Exercise Science, 2006, 5000 TERMS CLEARL DE
   Dragnea A, 2002, TEORIA SPORTULUI
   ENGLER B, 2009, PERSONALITY THEORIES
   Fazio RH, 2003, ANNU REV PSYCHOL, V54, P297, DOI 10.1146/annurev.psych.54.101601.145225
   Forrest LN, 2016, PSYCHOL SPORT EXERC, V22, P91, DOI 10.1016/j.psychsport.2015.06.006
   Friese M, 2008, BRIT J SOC PSYCHOL, V47, P397, DOI 10.1348/014466607X241540
   Friese M, 2008, EUR REV SOC PSYCHOL, V19, P285, DOI 10.1080/10463280802556958
   Gawronski B, 2006, PSYCHOL BULL, V132, P692, DOI 10.1037/0033-2909.132.5.692
   Gerber M, 2019, J SPORT SCI, V37, P1673, DOI 10.1080/02640414.2019.1585313
   Gilbert JN, 2007, J PHYS EDUC RECREAT, V78, P13, DOI 10.1080/07303084.2007.10597967
   Gilbert WD., 2006, INT J SPORT SCI COAC, V1, P69, DOI [10. 1260/174795406776338526, DOI 10.1260/174795406776338526]
   Gollwitzer M, 2007, EUR J PSYCHOL ASSESS, V23, P150, DOI 10.1027/1015-5759.23.3.150
   Gould D, 2002, J APPL SPORT PSYCHOL, V14, P172, DOI 10.1080/10413200290103482
   Greenwald AG, 2002, PSYCHOL REV, V109, P3, DOI 10.1037/0033-295X.109.1.3
   Greenwald AG, 1998, J PERS SOC PSYCHOL, V74, P1464, DOI 10.1037/0022-3514.74.6.1464
   Greenwald AG, 2003, J PERS SOC PSYCHOL, V85, P197, DOI 10.1037/0022-3514.85.2.197
   Greenwald AG, 2000, J PERS SOC PSYCHOL, V79, P1022, DOI 10.1037//0022-3514.79.6.1022
   Greenwald AG, 2009, J PERS SOC PSYCHOL, V97, P17, DOI 10.1037/a0015575
   Grumm M, 2011, INT J BEHAV DEV, V35, P352, DOI 10.1177/0165025411405955
   Hartigan R, 2011, PERFORM RES, V16, P37, DOI 10.1080/13528165.2011.578728
   Hernandez J., 2015, PSI CHI J PSYCHOL RE, V20, P169, DOI [10.24839/2164-8204.JN20.3.169, DOI 10.24839/2164-8204.JN20.3.169]
   Ireland JL, 2018, ROUTLEDGE INT HDB HU
   Johnstone A, 2018, FRONT PSYCHOL, V9, DOI 10.3389/fpsyg.2018.00080
   Kalina RM, 2000, TEORIA SPORTOW WALKI
   Kalina RM, 2018, ADV INTELL SYST COMP, V603, P121, DOI 10.1007/978-3-319-60822-8_12
   Klein C, 2020, ARXIV
   Klimczak J, 2019, ARCH BUDO, V15, P57
   Klimczak J, 2015, HEALTH AND MARTIAL ARTS IN INTERDISCIPLINARY APPROACH, P187
   Klimczak J, 2014, ARCH BUDO, V10, P273
   Klimczak M, 2018, ARCH BUDO SCI MARTIA, V14
   Korobeynikov G, 2019, IDO MOV CULT, V19, P62, DOI 10.14589/ido.19.1S.10
   Kostorz K, 2021, J PHYS ED SPORT, V21, P122
   Kostorz K, 2021, FRONT PSYCHOL, V12, DOI 10.3389/fpsyg.2021.696943
   Kovacic MP, 2018, PERS INDIV DIFFER, V129, P95, DOI 10.1016/j.paid.2018.03.002
   Krein K, 2015, SPORT ETHICS PHILOS, V9, P271, DOI 10.1080/17511321.2015.1067249
   Lang JWB, 2012, J APPL PSYCHOL, V97, P1201, DOI 10.1037/a0029556
   Lee D., 2017, RISK AVERSION IMPLIC, P1
   Limpo T, 2021, FRONT PSYCHOL, V11, DOI 10.3389/fpsyg.2020.625219
   Lyubomirsky S, 2005, PSYCHOL BULL, V131, P803, DOI 10.1037/0033-2909.131.6.803
   Makarowski R, 2021, ARCH BUDO, V17, P75
   Mascret N, 2016, EUR J SPORT SCI, V16, P358, DOI 10.1080/17461391.2015.1080304
   Mazer J. P., 2013, International Journal of Sport Communication, V6, P203
   McGarry KA, 2021, ADV COGN PSYCHOL, V17, P129, DOI 10.5709/acp-0323-5
   Mellalieu SD, 2009, J SPORT SCI, V27, P729, DOI 10.1080/02640410902889834
   Morvay-Sey K, 2019, ARCH BUDO, V15, P11
   Mosler D, 2017, ARCH BUDO, V13, P211
   Nosek BA, 2005, J EXP PSYCHOL GEN, V134, P565, DOI 10.1037/0096-3445.134.4.565
   Nosek BA, 2005, PERS SOC PSYCHOL B, V31, P166, DOI 10.1177/0146167204271418
   Palmer FR, 2016, INT J HIST SPORT, V33, P2169, DOI 10.1080/09523367.2017.1330263
   Payne KeithB., 2010, HDB IMPLICIT SOCIAL
   Predoiu A, 2018, DISCOBOLUL PHYS ED S, V54, P11
   Predoiu R, 2020, ARCH BUDO, V16, P129
   Richetin J, 2008, AGGRESS VIOLENT BEH, V13, P423, DOI 10.1016/j.avb.2008.06.005
   Richetin J, 2010, SOC PSYCHOL-GERMANY, V41, P27, DOI 10.1027/1864-9335/a000005
   Rosenthal MB, 2008, INT SPORT COACH J, V1, P20, DOI 10.1123/jce.1.1.20
   Schnabel K., 2008, HDB PERSONALITY THEO, P508, DOI DOI 10.4135/9781849200479.N24
   Sheehy TL, 2019, J APPL SPORT PSYCHOL, V31, P352, DOI 10.1080/10413200.2018.1494642
   Shuv-Ami A, 2022, INT J SPORT EXERC PS, V20, P1274, DOI 10.1080/1612197X.2021.1979076
   SILVA JM, 1983, J SPORT PSYCHOL, V5, P438, DOI 10.1123/jsp.5.4.438
   SKELTON DL, 1991, PERCEPT MOTOR SKILL, V72, P179, DOI 10.2466/pms.1991.72.1.179
   Sofia R, 2017, REV PSICOL DEPORTE, V26, P21
   Stacy AW, 2010, ANNU REV CLIN PSYCHO, V6, P551, DOI 10.1146/annurev.clinpsy.121208.131444
   Steyn B. J. M., 2009, African Journal for Physical, Health Education, Recreation and Dance, V15, P32
   Stoet G, 2017, TEACH PSYCHOL, V44, P24, DOI 10.1177/0098628316677643
   Stoet G, 2010, BEHAV RES METHODS, V42, P1096, DOI 10.3758/BRM.42.4.1096
   Storm RK, 2016, EUR J SPORT SOC, V13, P274, DOI 10.1080/16138171.2016.1248092
   Strack F, 2004, PERS SOC PSYCHOL REV, V8, P220, DOI 10.1207/s15327957pspr0803_1
   Strenge B, 2020, FRONT PSYCHOL, V11, DOI 10.3389/fpsyg.2020.597913
   Teubel T, 2011, INT J SPORT PSYCHOL, V42, P390
   Todorov A, 2002, AGGRESS VIOLENT BEH, V7, P53, DOI 10.1016/S1359-1789(00)00036-7
   Uhlmann E, 2004, J ADOLESCENCE, V27, P41, DOI 10.1016/j.adolescence.2003.10.004
   Urzeala C, 2018, DISCOBOLUL PHYS ED S, V53, P17
   Vertonghen J, 2010, J SPORT SCI MED, V9, P528
   Vit M, 2019, ARCH BUDO, V15, P67
   Voicu AV, 2021, DISCOBOLUL PHYS ED S, V60, P307
NR 102
TC 2
Z9 2
U1 2
U2 2
PU INT SCIENTIFIC INFORMATION, INC
PI MELVILLE
PA 150 BROADHOLLOW RD, STE 114, MELVILLE, NY 11747 USA
SN 1643-8698
J9 ARCH BUDO
JI Arch. Budo
PD JAN 28
PY 2022
VL 18
BP 23
EP 36
PG 14
WC Sport Sciences
WE Science Citation Index Expanded (SCI-EXPANDED)
SC Sport Sciences
GA 3L3DE
UT WOS:000834644000001
DA 2022-11-04
ER

PT J
AU Kabarambi, A
   Kansiime, S
   Kusemererwa, S
   Kitonsa, J
   Kaleebu, P
   Ruzagira, E
AF Kabarambi, Anita
   Kansiime, Sheila
   Kusemererwa, Sylvia
   Kitonsa, Jonathan
   Kaleebu, Pontiano
   Ruzagira, Eugene
CA PrEPVacc Study Grp
TI Predictors of Loss to Follow-Up in an HIV Vaccine Preparedness Study in
   Masaka, Uganda
SO INTERNATIONAL JOURNAL OF ENVIRONMENTAL RESEARCH AND PUBLIC HEALTH
LA English
DT Review
DE HIV prevention; loss to follow up; HIV vaccine studies; high-risk;
   Uganda
ID COHORT; RETENTION; TRIALS; RISK; SEX
AB Background: High participant retention is essential to achieve adequate statistical power for clinical trials. We assessed participant retention and predictors of loss to follow-up (LTFU) in an HIV vaccine-preparedness study in Masaka, Uganda. Methods: Between July 2018 and March 2021, HIV sero-negative adults (18-45 years) at high risk of HIV infection were identified through HIV counselling and testing (HCT) from sex-work hotspots along the trans-African highway and fishing communities along the shores of Lake Victoria. Study procedures included collection of baseline socio-demographic data, quarterly HCT, and 6-monthly collection of sexual risk behaviour data. Retention strategies included collection of detailed locator data, short clinic visits (1-2 h), flexible reimbursement for transport costs, immediate (<= 7 days) follow-up of missed visits via phone and/or home visits, and community engagement meetings. LTFU was defined as missing >= 2 sequential study visits. Poisson regression models were used to identify baseline factors associated with LTFU. Results: 672 participants were included in this analysis. Of these, 336 (50%) were female and 390 (58%) were <= 24 years. The median follow-up time was 11 months (range: 0-31 months). A total 214 (32%) participants were LTFU over 607.8 person-years of observation (PYO), a rate of 35.2/100 PYO. LTFU was higher in younger participants (18-24 years versus 35-45 years, adjusted rate ratio (aRR) = 1.29, 95% confidence interval (CI) 0.80-2.11), although this difference was not significant. Female sex (aRR = 2.07, 95% CI, 1.51-2.84), and recreational drug use (aRR = 1.61, 95% CI, 1.12-2.34) were significantly associated with increased LTFU. Engagement in transactional sex was associated with increased LTFU (aRR = 1.36, 95% CI, 0.97-1.90) but this difference was not significant. LTFU was higher in 2020-2021 (the period of COVID-19 restrictions) compared to 2018-2019 (aRR = 1.54, 1.17-2.03). Being Muslim or other (aRR = 0.68, 95% CI 0.47-0.97) and self-identification as a sex worker (aRR = 0.47, 95% CI, 0.31-0.72) were associated with reduced LTFU. Conclusion: We observed a high LTFU rate in this cohort. LTFU was highest among women, younger persons, recreational drug users, and persons who engage in transactional sex. Efforts to design retention strategies should focus on these subpopulations.
C1 [Kabarambi, Anita; Kansiime, Sheila; Kusemererwa, Sylvia; Kitonsa, Jonathan; Kaleebu, Pontiano; Ruzagira, Eugene] Uganda Virus Res Inst, Med Res Council, POB 49, Entebbe, Uganda.
   [Kabarambi, Anita; Kansiime, Sheila; Kusemererwa, Sylvia; Kitonsa, Jonathan; Kaleebu, Pontiano; Ruzagira, Eugene] London Sch Hyg & Trop Med, Med Uganda Res Unit, POB 49, Entebbe, Uganda.
   [Kansiime, Sheila; Kaleebu, Pontiano; Ruzagira, Eugene] London Sch Hyg & Trop Med, London WC1E 7HT, England.
RP Kabarambi, A (通讯作者)，Uganda Virus Res Inst, Med Res Council, POB 49, Entebbe, Uganda.; Kabarambi, A (通讯作者)，London Sch Hyg & Trop Med, Med Uganda Res Unit, POB 49, Entebbe, Uganda.
EM anita.kabarambi@mrcuganda.org; sheila.kansiime@mrcuganda.org;
   sylyia.kusemererwa@mrcuganda.org; jonathan.kitonsa@mrcuganda.org;
   pontiano.kaleebu@mrcuganda.org; eugene.ruzagira@mrcuganda.org
OI Ruzagira, Eugene/0000-0002-7291-1693
FU second European & Developing Countries Clinical Trials Partnership
   (EDCTP2) [RIA-2016V-1644]
FX The PrEPVacc registration cohort study is funded by the second European
   & Developing Countries Clinical Trials Partnership (EDCTP2) (Grant
   number: RIA-2016V-1644).
CR Abaasa A, 2020, BMC MED RES METHODOL, V20, DOI 10.1186/s12874-020-00920-4
   Abaasa Andrew, 2015, BMC Res Notes, V8, P815, DOI 10.1186/s13104-015-1804-6
   AVERT, 2017, HIV AIDS UG
   Bahemuka UM, 2019, PLOS ONE, V14, DOI 10.1371/journal.pone.0198460
   Bandali S, 2011, CULT HEALTH SEX, V13, P575, DOI 10.1080/13691058.2011.561500
   Cornish H, 2021, CULT HEALTH SEX, V23, P19, DOI 10.1080/13691058.2019.1683229
   Fishbein M, 1997, AIDS, V11, pS13
   Gerber W., 2013, ADDRESSING ISSUE GEN
   Kabarambi A, 2021, AJAR-AFR J AIDS RES, V20, P53, DOI 10.2989/16085906.2020.1866043
   Kiwanuka N, 2014, BMC PUBLIC HEALTH, V14, DOI 10.1186/1471-2458-14-986
   Kusemererwa S, 2021, MEDICINE, V100, DOI 10.1097/MD.0000000000027719
   Lankowski AJ, 2014, AIDS BEHAV, V18, P1199, DOI 10.1007/s10461-014-0729-8
   Mayer CM, 2019, J INT AIDS SOC, V22, DOI 10.1002/jia2.25276
   Middelkoop K, 2008, J ADOLESCENT HEALTH, V43, P8, DOI 10.1016/j.jadohealth.2007.11.144
   Ministry of Health of Uganda, 2020, CONSOLIDATED GUIDELI
   Mutisya EM, 2020, PLOS ONE, V15, DOI 10.1371/journal.pone.0238028
   Nagot N, 2002, J ACQ IMMUN DEF SYND, V29, P517, DOI 10.1097/00126334-200204150-00013
   Nuwakora C., 2014, COMBATING GENDER BAS
   PREPVACC, PREPVACC REG COH
   Ruzagira E, 2011, PLOS ONE, V6, DOI 10.1371/journal.pone.0024037
   Ruzagira E, 2011, PLOS ONE, V6, DOI 10.1371/journal.pone.0020684
   Ruzagira E, 2009, TROP MED INT HEALTH, V14, P196, DOI 10.1111/j.1365-3156.2008.02200.x
   Schulz K., 2018, ESSENTIAL CONCEPTS C
   Sullivan PS, 2018, SEX HEALTH, V15, P522, DOI 10.1071/SH18103
   Uganda Ministry of Health, 2020, COVID 19 RESP INF HU
   UNICEF Data HIV, 2021, STAT REG TRENDS
NR 26
TC 0
Z9 0
U1 1
U2 1
PU MDPI
PI BASEL
PA ST ALBAN-ANLAGE 66, CH-4052 BASEL, SWITZERLAND
EI 1660-4601
J9 INT J ENV RES PUB HE
JI Int. J. Environ. Res. Public Health
PD JUN
PY 2022
VL 19
IS 11
AR 6377
DI 10.3390/ijerph19116377
PG 9
WC Environmental Sciences; Public, Environmental & Occupational Health
WE Science Citation Index Expanded (SCI-EXPANDED); Social Science Citation Index (SSCI)
SC Environmental Sciences & Ecology; Public, Environmental & Occupational
   Health
GA 1Z9SH
UT WOS:000809154100001
PM 35681962
OA Green Published, gold, Green Accepted
DA 2022-11-04
ER

PT J
AU Dema, E
   Gibbs, J
   Clifton, S
   Copas, AJ
   Tanton, C
   Riddell, J
   Perez, RB
   Reid, D
   Bonell, C
   Unemo, M
   Mercer, CH
   Mitchell, KR
   Sonnenberg, P
   Field, N
AF Dema, Emily
   Gibbs, Jo
   Clifton, Soazig
   Copas, Andrew J.
   Tanton, Clare
   Riddell, Julie
   Perez, Raquel Boso
   Reid, David
   Bonell, Chris
   Unemo, Magnus
   Mercer, Catherine H.
   Mitchell, Kirstin R.
   Sonnenberg, Pam
   Field, Nigel
TI Initial impacts of the COVID-19 pandemic on sexual and reproductive
   health service use and unmet need in Britain: findings from a
   quasi-representative survey (Natsal-COVID)
SO LANCET PUBLIC HEALTH
LA English
DT Article
ID PROPHYLAXIS; BEHAVIOR
AB Background The COVID-19 pandemic has affected sexual and reproductive health (SRH) service use and unmet need, but the impact is unknown. We aimed to determine the proportion of participants reporting sexual risk behaviours, SRH service use and unmet need, and to assess remote sexually transmitted infection (STI) testing service use after the first national lockdown in Britain.
   Methods We used data from the National Surveys of Sexual Attitudes and Lifestyles (Natsal)-COVID cross-sectional, quasi-representative web survey (Natsal-COVID Wave 1). Adults aged 18-59 years who resided in England, Scotland, or Wales completed the survey between July 29 and Aug 10,2020, which included questions about the approximate 4-month period after announcement of the initial lockdown in Britain (March 23, 2020). Quota-based sampling and weighting were used to achieve a quasi-representative population sample. Participants aged 45-59 years were excluded from services analysis due to low rates of SRH service use. Among individuals aged 18-44 years, we estimated reported SRH service use and inability to access, and calculated age-adjusted odds ratios (aORs) among sexually experienced individuals (those reporting any sexual partner in their lifetime) and sexually active individuals (those reporting any sexual partner in the past year). Unweighted denominators and weighted estimates are presented hereafter.
   Findings 6654 individuals had complete interviews and were included in the analysis. Among 3758 participants aged 18-44 years, 82.0% reported being sexually experienced, and 73.7% reported being sexually active. 20- 8% of sexually experienced participants aged 18-44 years reported using SRH services in the 4-month period. Overall, 9.7% of 3108 participants (9.5% of men; 9.9% of women) reported being unable to use a service they needed, although of the participants who reported trying but not being able to use a SRH service at least once, 76.4% of participants also reported an instance of successful use. 5.9% of 1221 sexually active men and 3.6% of 1560 sexually active women reported use of STI-related services and 14.8% of 1728 sexually experienced women reported use of contraceptive services, with SRH service use highest among individuals aged 18-24 years. Sexually active participants reporting condomless sex with new partners since lockdown were much more likely to report using STI-related services than those who did not report condomless sex (aOR 23.8 [95% CI 11.6-48.9]) for men, 10.5 [3.9-28.2] for women) and, among men, were also more likely to have an unsuccessful attempt at STI-service use (aOR 13.3 [5-3-32.9]). Among 106 individuals who reported using STI testing services, 64.4% accessed services remotely (telephone, video, or online). Among 2581 women aged 25-59 years, 2.4% reported cervical screening compared with an estimated 6% in a comparable 4-month period before the pandemic.
   Interpretation Many people accessed SRH care during the initial lockdown; however, young people and those reporting sexual risk behaviours reported difficulties in accessing services and thus such services might need to address a backlog of need. Copyright (C) 2021 The Author(s). Published by Elsevier Ltd.
C1 [Dema, Emily; Gibbs, Jo; Clifton, Soazig; Copas, Andrew J.; Riddell, Julie; Mercer, Catherine H.; Sonnenberg, Pam; Field, Nigel] UCL, Inst Global Hlth, London WC1E 6JB, England.
   [Clifton, Soazig] NatCen Social Res, London, England.
   [Tanton, Clare] London Sch Hyg & Trop Med, Fac Publ Hlth & Policy, London, England.
   [Riddell, Julie; Perez, Raquel Boso; Mitchell, Kirstin R.] Univ Glasgow, MRC CSO Social & Publ Hlth Sci Unit, Glasgow, Lanark, Scotland.
   [Unemo, Magnus] Orebro Univ, Dept Lab Med, Orebro, Sweden.
RP Dema, E (通讯作者)，UCL, Inst Global Hlth, London WC1E 6JB, England.
EM emily.dema.19@ucl.ac.uk
OI Mercer, Catherine/0000-0002-4220-5034; Dema, Emily/0000-0002-7254-2023;
   Copas, Andrew/0000-0001-8968-5963; Field, Nigel/0000-0002-2825-6652;
   Boso Perez, Raquel/0000-0001-7342-4566
FU Wellcome Trust; Economic and Social Research Council; National Institute
   for Health Research; Medical Research Council/Chief Scientist Office and
   Public Health Sciences Unit; UCL Coronavirus Response Fund
FX Wellcome Trust, The Economic and Social Research Council, The National
   Institute for Health Research, Medical Research Council/Chief Scientist
   Office and Public Health Sciences Unit, and UCL Coronavirus Response
   Fund.
CR Bateson DJ, 2020, BMJ SEX REPROD HEAL, V46, P241, DOI 10.1136/bmjsrh-2020-200709
   British Association for Sexual Health and HIV, 2020, BASHH COVID 19 SEX H
   Castanon A., 2020, IMPACT COVID 19 DISR, DOI [10.1101/2020.11.30.20240754, DOI 10.1101/2020.11.30.20240754]
   Chow EPF, 2021, OPEN FORUM INFECT DI, V8, DOI 10.1093/ofid/ofaa536
   Coombe J, 2020, IMPACT COVID 19 REPR, DOI [10.1101/2020.08.10.20172163, DOI 10.1101/2020.08.10.20172163]
   Cusini M, 2021, SEX TRANSM INFECT, V97, P99, DOI 10.1136/sextrans-2020-054608
   Dema E, 2021, WELLCOME OPEN RES, V6
   Gillespie D, 2021, SEX TRANSM INFECT, V97, P85, DOI 10.1136/sextrans-2020-054598
   Hensel DJ., 2020, MEDRXIV
   Hlatshwako TG, 2021, LANCET DIGIT HEALTH, V3, pe76, DOI 10.1016/S2589-7500(21)00002-9
   Horner P, 2021, JOINT C BRIT HIV ASS
   Junejo M, 2020, LANCET HIV, V7, pE460, DOI [10.1016/S2352-3018(20)30146-6, 10.1016/S2357-3018(20)30146-6]
   Kroenke K, 2003, MED CARE, V41, P1284, DOI 10.1097/01.MLR.0000093487.78664.3C
   Lewis R, 2021, BMJ SEX REPROD HEAL, V47, P269, DOI 10.1136/bmjsrh-2020-200975
   Mercer CH, 2013, LANCET, V382, P1781, DOI 10.1016/S0140-6736(13)62035-8
   Michielsen K, 2021, SEX TRANSM INFECT, V97, P88, DOI 10.1136/sextrans-2020-054664
   Miller MJ, 2021, MMWR-MORBID MORTAL W, V70, P109, DOI [10.15585/mmwr.mm7004a1, 10.15585/mmwr.mm7004a1externalicon]
   Nagendra G, 2020, SEX TRANSM DIS, V47, P434, DOI 10.1097/OLQ.0000000000001198
   NHS Digital, 2020, CERV SCREEN PROGR CO
   Office for National Statistics, POPULATION ESTIMATES
   Pampati S, 2021, JAIDS-J ACQ IMM DEF, V87, P639, DOI 10.1097/QAI.0000000000002640
   Plummer F, 2016, GEN HOSP PSYCHIAT, V39, P24, DOI 10.1016/j.genhosppsych.2015.11.005
   Public Health England, 2020, IMP COVID 19 PAND PR
   Reyniers T, 2021, SEX TRANSM INFECT, V97, P414, DOI 10.1136/sextrans-2020-054756
   Royal College of Obstetricians and Gynaecologists, 2020, COR COVID 19 INF AB
   Sanchez TH, 2020, AIDS BEHAV, V24, P2024, DOI 10.1007/s10461-020-02894-2
   Spiegelhalter D, 2020, BMJ-BRIT MED J, V370, DOI 10.1136/bmj.m3259
   The Market Research Society, SOC GRAD
   Thomson-Glover R, 2020, SEX TRANSM INFECT, V96, P473, DOI 10.1136/sextrans-2020-054699
   UK Department of Health and Social Care, 2021, AB STAT
   UK Department of Health and Social Care, 2020, AB STAT ENGL WAL 201
   World Health Organization, 2020, MAINT ESS HLTH SERV
NR 32
TC 7
Z9 7
U1 2
U2 4
PU ELSEVIER SCI LTD
PI OXFORD
PA THE BOULEVARD, LANGFORD LANE, KIDLINGTON, OXFORD OX5 1GB, OXON, ENGLAND
SN 2468-2667
J9 LANCET PUBLIC HEALTH
JI Lancet Public Health
PD JAN
PY 2022
VL 7
IS 1
BP E36
EP E47
PG 12
WC Public, Environmental & Occupational Health
WE Science Citation Index Expanded (SCI-EXPANDED); Social Science Citation Index (SSCI)
SC Public, Environmental & Occupational Health
GA YJ5LX
UT WOS:000744574900012
PM 34995541
OA gold, Green Published, Green Accepted
DA 2022-11-04
ER

PT J
AU Mwanri, L
   Fauk, NK
   Ziersch, A
   Gesesew, HA
   Asa, GA
   Ward, PR
AF Mwanri, Lillian
   Fauk, Nelsensius Klau
   Ziersch, Anna
   Gesesew, Hailay Abrha
   Asa, Gregorius Abanit
   Ward, Paul Russell
TI Post-Migration Stressors and Mental Health for African Migrants in South
   Australia: A Qualitative Study
SO INTERNATIONAL JOURNAL OF ENVIRONMENTAL RESEARCH AND PUBLIC HEALTH
LA English
DT Article
DE mental health challenges; African migrants; refugees; risk factors;
   post-migration stressors; Australia
ID VIETNAMESE REFUGEES; RESETTLEMENT; CHILDREN; DIFFICULTIES; TRAUMA
AB We conducted a qualitative study involving African migrants (n = 20) and service providers (n = 10) in South Australia to explore mental health stressors, access to mental health services and how to improve mental health services for African migrant populations. This paper presents the views and experiences of African migrants about the post-migration stressors they faced in resettlement that pose mental health challenges. The participants were recruited using the snowball sampling technique. To align with the COVID-19 pandemic protocol, the data collection was conducted using one-on-one online interviews through Zoom or WhatsApp video calls. Data analysis was guided by the framework analysis. The post-migration stressors, including separation from family members and significant others, especially spouses, imposed significant difficulties on care provision and in managing children's attitudes and behavior-related troubles at school. African cultural practices involving the community, especially elders in care provision and disciplining children, were not consistent with Australian norms, compounding the mental health stressors for all involved. The African cultural norms, that do not allow young unmarried people to live together, also contributed to child-parent conflicts, enhancing parental mental stressors. Additionally, poor economic conditions and employment-related difficulties were post-migration stressors that the participants faced. The findings indicate the need for policy and intervention programs that address the above challenges. The provision of interventions, including social support such as subsidized or free childcare services, could help leverage their time and scheduled paid employment, creating time for effective parenting and improving their mental health and wellbeing. Future studies exploring what needs to be achieved by government and non-governmental institutions to support enhanced access to social and employment opportunities for the African migrant population are also recommended.
C1 [Mwanri, Lillian; Fauk, Nelsensius Klau; Gesesew, Hailay Abrha; Asa, Gregorius Abanit; Ward, Paul Russell] Torrens Univ Australia, Res Ctr Publ Hlth Policy, Adelaide, SA 5000, Australia.
   [Fauk, Nelsensius Klau] Inst Resource Governance & Social Change, Kupang 85227, Indonesia.
   [Ziersch, Anna] Flinders Univ S Australia, Coll Med & Publ Hlth, Adelaide, SA 5001, Australia.
   [Gesesew, Hailay Abrha] Mekelle Univ, Coll Hlth Sci, Mekelle POB 231, Tigray, Ethiopia.
RP Mwanri, L (通讯作者)，Torrens Univ Australia, Res Ctr Publ Hlth Policy, Adelaide, SA 5000, Australia.
EM lillian.mwanri@torrens.edu.au; nelsensius.fauk@torrens.edu.au;
   anna.ziersch@flinders.edu.au; hailay.gesesew@torrens.edu.au;
   gregorius.asa@student.torrens.edu.au; paul.ward@torrens.edu.au
RI Fauk, Nelsensius/L-8024-2015; Mwanri, Lillian/AGG-3711-2022
OI Fauk, Nelsensius/0000-0002-1325-2640; Ward, Paul/0000-0002-5559-9714;
   Gesesew, Hailay/0000-0002-3531-4400; Mwanri, Lillian/0000-0002-5792-7785
FU Flinders Foundation in South Australia
FX This research was funded by the Flinders Foundation in South Australia.
CR Alt D, 2018, J FAM ISSUES, V39, P3391, DOI 10.1177/0192513X18783493
   Amoah J.K., 2019, POSTIMMIGRATION ACCU
   Au M, 2019, BMC INT HEALTH HUM R, V19, DOI 10.1186/s12914-019-0206-6
   Beiser M, 1997, AM J PSYCHIAT, V154, P996
   Bhugra D, 2004, BRIT MED BULL, V69, P129, DOI 10.1093/bmb/ldh007
   Bhugra D, 2004, ACTA PSYCHIAT SCAND, V109, P243, DOI 10.1046/j.0001-690X.2003.00246.x
   Biddle N., 2020, TRACKING OUTCOMES CO
   Blackmore K., 2021, AFRICAN ARTISTS RISK
   Blackmore R, 2020, PLOS MED, V17, DOI 10.1371/journal.pmed.1003337
   Bracht N. F., 1999, HLTH PROMOTION COMMU
   Martineli AKB, 2018, PSICOL-REFLEX CRIT, V31, DOI 10.1186/s41155-018-0089-9
   Buchanan ZE, 2018, INT J INTERCULT REL, V63, P105, DOI 10.1016/j.ijintrel.2017.10.006
   Burford-Rice R, 2020, LANG INTERCULT COMM, V20, P95, DOI 10.1080/14708477.2020.1722146
   Campbell MR, 2018, PUBLIC HEALTH, V164, P72, DOI 10.1016/j.puhe.2018.07.022
   Che L, 2020, EURASIAN GEOGR ECON, V61, P448, DOI 10.1080/15387216.2020.1791726
   Chen W, 2017, BMJ OPEN, V7, DOI 10.1136/bmjopen-2016-014313
   Chen W, 2017, LANCET PSYCHIAT, V4, P218, DOI 10.1016/S2215-0366(17)30032-9
   Conners-Burrow NA, 2016, MATERN CHILD HLTH J, V20, P516, DOI 10.1007/s10995-015-1849-0
   Cooper S, 2019, FRONT PSYCHIATRY, V10, DOI 10.3389/fpsyt.2019.00545
   Correa-Velez I, 2020, J IMMIGR REFUG STUD, V18, P498, DOI 10.1080/15562948.2020.1734893
   Dowling A, 2019, INT J EQUITY HEALTH, V18, DOI 10.1186/s12939-019-1033-z
   du Plooy DR, 2019, J HAPPINESS STUD, V20, P561, DOI 10.1007/s10902-018-9961-7
   Etta E, 2016, AFR RES REV, V10, P1, DOI [10.4314/afrrev.v10i3.20, DOI 10.4314/AFRREV.V10I3.20]
   Fabricius WV, 2003, FAM RELAT, V52, P385, DOI 10.1111/j.1741-3729.2003.00385.x
   Fauk N.K., 2021, SSM MENT HLTH, V2, DOI [10.1016/j.ssmmh.2021.100058, DOI 10.1016/J.SSMMH.2021.100058]
   Fauk NK, 2021, INT J ENV RES PUB HE, V18, DOI 10.3390/ijerph18178906
   Fauk NK, 2017, INT J HUM RIGHTS HEA, V10, P132, DOI 10.1108/IJHRH-01-2017-0002
   Ferdinand AS, 2015, BMC PUBLIC HEALTH, V15, DOI 10.1186/s12889-015-1661-1
   Fozdar F, 2013, REFUG SURV Q, V32, P23, DOI 10.1093/rsq/hdt009
   Gatwiri K, 2021, INT J ENV RES PUB HE, V18, DOI 10.3390/ijerph18010038
   Gatwiri K, 2021, CHILD FAM SOC WORK, V26, P153, DOI 10.1111/cfs.12799
   Gleeson C, 2020, EUR J PSYCHOTRAUMATO, V11, DOI 10.1080/20008198.2020.1793567
   Habtamu K, 2021, BMC PSYCHIATRY, V21, DOI 10.1186/s12888-021-03429-2
   Hasan SI, 2021, PLOS ONE, V16, DOI 10.1371/journal.pone.0260221
   Hawkes C, 2021, BMC PUBLIC HEALTH, V21, DOI 10.1186/s12889-021-11934-y
   Heeren M, 2014, COMPR PSYCHIAT, V55, P818, DOI 10.1016/j.comppsych.2014.02.003
   Hussain-Gambles M, 2004, HEALTH SOC CARE COMM, V12, P382, DOI 10.1111/j.1365-2524.2004.00507.x
   Ikafa I, 2019, MENT HLTH PRACT, V22, P1, DOI [10.7748/mhp.2019.e1394, DOI 10.7748/MHP.2019.E1394]
   Ikafa I, 2021, INT SOC WORK, DOI 10.1177/0020872820963435
   Ikuenobe P, 2018, DEV WORLD BIOETH, V18, P212, DOI 10.1111/dewb.12161
   Iliadou Maria, 2019, Eur J Midwifery, V3, P9, DOI 10.18332/ejm/108626
   International Organization for Migration (IOM), 2020, WORLD MIGR REP
   IOM, 2021, SOCIOECONOMIC IMPACT
   Jarallah Y, 2019, CONFL HEALTH, V13, DOI 10.1186/s13031-019-0196-y
   Kennedy S, 2006, ECON REC, V82, P445, DOI 10.1111/j.1475-4932.2006.00358.x
   Khawaja NG, 2008, TRANSCULT PSYCHIATRY, V45, P489, DOI 10.1177/1363461508094678
   Kirmayer LJ, 2011, CAN MED ASSOC J, V183, pE959, DOI 10.1503/cmaj.090292
   Lamkaddem M, 2015, EUR J PUBLIC HEALTH, V25, P917, DOI 10.1093/eurpub/ckv061
   Lecerof SS, 2016, HEALTH PROMOT INT, V31, P644, DOI 10.1093/heapro/dav048
   Leis JA, 2014, J ABNORM CHILD PSYCH, V42, P161, DOI 10.1007/s10802-013-9766-4
   Mahmood HN, 2019, CONFL HEALTH, V13, DOI 10.1186/s13031-019-0238-5
   Mak J, 2021, J IMMIGR MINOR HEALT, V23, P389, DOI 10.1007/s10903-020-00996-6
   Moretti F, 2011, PATIENT EDUC COUNS, V82, P420, DOI 10.1016/j.pec.2011.01.005
   Musyoka J.K., 2014, KENYAN COUPLES AM DI
   Mwanri L, 2021, INT J ENV RES PUB HE, V18, DOI 10.3390/ijerph18083954
   Mwanri L, 2018, SEX HEALTH, V15, P246, DOI [10.1071/SH17137, 10.1071/sh17137]
   Mwanri L, 2018, J IMMIGR MINOR HEALT, V20, P479, DOI 10.1007/s10903-017-0557-9
   Porter M, 2005, JAMA-J AM MED ASSOC, V294, P602, DOI 10.1001/jama.294.5.602
   Renzaho AMN, 2011, CHILD FAM SOC WORK, V16, P228, DOI 10.1111/j.1365-2206.2010.00736.x
   Ritchie J., 2002, QUALITATIVE RES COMP, V573, P305, DOI [DOI 10.4135/9781412986274.N12, DOI 10.4324/9780203413081_CHAPTER_9]
   Schick M, 2016, EUR J PSYCHOTRAUMATO, V7, DOI 10.3402/ejpt.v7.28057
   Schweitzer RD, 2018, BMC MED, V16, DOI 10.1186/s12916-018-1143-2
   Shawyer F, 2017, BMC PSYCHIATRY, V17, DOI 10.1186/s12888-017-1239-9
   Silove D, 2007, SOC PSYCH PSYCH EPID, V42, P467, DOI 10.1007/s00127-007-0194-z
   Solheim CA, 2022, J FAM ECON ISS, V43, P282, DOI 10.1007/s10834-022-09819-2
   Srivastava A, 2021, FRONT PSYCHOL, V12, DOI 10.3389/fpsyg.2021.648334
   Steel Z, 2002, LANCET, V360, P1056, DOI 10.1016/S0140-6736(02)11142-1
   Straiton M, 2014, BMC PUBLIC HEALTH, V14, DOI 10.1186/1471-2458-14-1111
   Sullivan C., 2020, MIGRANT REFUGEE WOME
   Takeuchi DT, 2007, AM J PUBLIC HEALTH, V97, P84, DOI 10.2105/AJPH.2006.088401
   Tang SS, 2021, HUM SOC SCI COMMUN, V8, DOI 10.1057/s41599-020-00686-6
   Teodorescu DS, 2012, SCAND J PSYCHOL, V53, P316, DOI 10.1111/j.1467-9450.2012.00954.x
   Tinghog P, 2017, BMJ OPEN, V7, DOI 10.1136/bmjopen-2017-018899
   Udah H, 2019, J ASIAN AFR STUD, V54, P1159, DOI 10.1177/0021909619861788
   UN, 2018, WORLDS CITIES 2018 D
   Walsh F, 1996, FAM PROCESS, V35, P261, DOI 10.1111/j.1545-5300.1996.00261.x
   Wood N, 2019, BMC PUBLIC HEALTH, V19, DOI 10.1186/s12889-018-6328-2
NR 77
TC 0
Z9 0
U1 4
U2 4
PU MDPI
PI BASEL
PA ST ALBAN-ANLAGE 66, CH-4052 BASEL, SWITZERLAND
EI 1660-4601
J9 INT J ENV RES PUB HE
JI Int. J. Environ. Res. Public Health
PD JUL
PY 2022
VL 19
IS 13
AR 7914
DI 10.3390/ijerph19137914
PG 15
WC Environmental Sciences; Public, Environmental & Occupational Health
WE Science Citation Index Expanded (SCI-EXPANDED); Social Science Citation Index (SSCI)
SC Environmental Sciences & Ecology; Public, Environmental & Occupational
   Health
GA 2W1DO
UT WOS:000824273500001
PM 35805574
OA gold, Green Published
DA 2022-11-04
ER

PT J
AU Sabourin, KR
   Nalwoga, A
   Whitby, D
   Newton, R
   Rochford, R
AF Sabourin, Katherine R.
   Nalwoga, Angela
   Whitby, Denise
   Newton, Robert
   Rochford, Rosemary
TI Environmental determinants of Kaposi?s sarcoma-associated herpesvirus
   (KSHV) transmission in rural Uganda (ENDKU study): Contributions to
   research on KSHV infection and reactivation in African children; A
   longitudinal cohort study
SO CANCER EPIDEMIOLOGY
LA English
DT Article
DE Kaposi ?s sarcoma-associated herpesvirus; Malaria; Cohort study; Study
   design; Environmental Determinants of KSHV; Transmission in rural Uganda
   study
ID EARLY-CHILDHOOD INFECTION; RISK-FACTORS; HUMAN-HERPESVIRUS-8 HHV8;
   PERIPHERAL-BLOOD; MALARIA; EPIDEMIOLOGY; SEROPREVALENCE; SEROPOSITIVITY;
   INDIVIDUALS; COINFECTION
AB Background: The Environmental Determinants of KSHV transmission in rural Uganda (ENDKU) study began enrollment in February 2020 with the purpose of defining the relationship between malaria, primarily caused by Plasmodium falciparum in sub-Saharan Africa, and KSHV susceptibility and reactivation. Uganda is an ideal study site, because both malaria and KSHV are endemic and widespread, even among young children. Methods: ENDKU is a longitudinal cohort study of infants enrolled at six months of age and followed until three years of age. The main study, and one smaller sub-study, is nested within the General Population Cohort (GPC), a long-standing population cohort in rural Uganda. The ENDKU study was created to test the hypothesis that P. falciparum malaria increases an infant's susceptibility to KSHV infection. A sub-study to evaluate the effects of P. falciparum on KSHV reactivation involves an additional cohort of 5-10-year-old children with and without acute malaria who presented to the GPC study clinic. For each study, participants provided demographic and behavioral data through administered questionnaires and blood and saliva samples. Results: Despite barriers presented by the COVID-19 pandemic, the study team was able to leverage the longstanding relationship of the UK Medical Research Council and the Uganda Virus Research Institute (MRC/ UVRI) with the community, a strong commitment to research, and a multi-disciplinary team of experts to successfully implement the ENDKU study. Conclusion: The results of this multi-pronged approach will answer important questions about the etiology and transmission of KSHV in sub-Saharan Africa and the data and samples collected will be an important future resource for scientific research in the region.
C1 [Sabourin, Katherine R.; Nalwoga, Angela; Rochford, Rosemary] Univ Colorado, Dept Immunol & Microbiol, Aurora, CO 80045 USA.
   [Nalwoga, Angela; Newton, Robert] MRC UVRI, Entebbe, Uganda.
   [Nalwoga, Angela; Newton, Robert] LSHTM Uganda Res Unit, Entebbe, Uganda.
   [Whitby, Denise] Frederick Natl Lab Canc Res, Leidos Biomed Res, Frederick, MD USA.
   [Newton, Robert] Univ York, York, N Yorkshire, England.
RP Sabourin, KR (通讯作者)，Univ Colorado, CU Sch Med, Dept Immunol & Microbiol, Anschutz Med Campus,12800 E 19th Ave, Aurora, CO 80045 USA.
EM Katherine.sabourin@cuanschutz.edu
FU National Cancer Institute, National Institutes of Health, USA [R01
   CA239588]; UK Medical Research Council (MRC); UK Department for
   International Development (DFID) under MRC/DFID Concordant Agreement
FX This work was supported by the National Cancer Institute, National
   Institutes of Health, USA [R01 CA239588] . The Ugandan General
   Population Cohort study is funded by the UK Medical Research Council
   (MRC) and the UK Department for International Development (DFID) under
   the MRC/DFID Concordant Agreement.
CR Asiimwe S., 2014, C RETROVIRUSES OPPOR
   Asiki G, 2013, INT J EPIDEMIOL, V42, P129, DOI 10.1093/ije/dys234
   Asito AS, 2011, MALARIA J, V10, DOI 10.1186/1475-2875-10-362
   Butler LM, 2009, J INFECT DIS, V200, P430, DOI 10.1086/600103
   Chene A, 2011, PLOS ONE, V6, DOI 10.1371/journal.pone.0026266
   Chimma P, 2009, PLOS PATHOG, V5, DOI 10.1371/journal.ppat.1000631
   Colborn KL, 2018, AM J TROP MED HYG, V98, P71, DOI 10.4269/ajtmh.17-0523
   Coluzzi M., 2002, Parassitologia (Rome), V44, P123
   Coluzzi M, 2003, MED VET ENTOMOL, V17, P461, DOI 10.1111/j.1365-2915.2003.00465.x
   Crabtree KL, 2017, J INFECT DIS, V216, P842, DOI 10.1093/infdis/jix399
   Crabtree KL, 2014, CANCER EPIDEM BIOMAR, V23, P300, DOI 10.1158/1055-9965.EPI-13-0730
   Dobbs KR, 2017, JCI INSIGHT, V2, DOI 10.1172/jci.insight.95352
   Dobbs KR, 2016, PARASITOLOGY, V143, P129, DOI 10.1017/S0031182015001626
   Jemal A, 2012, CANCER-AM CANCER SOC, V118, P4372, DOI 10.1002/cncr.27410
   Lebbe C, 2013, AM J TRANSPLANT, V13, P207, DOI 10.1111/j.1600-6143.2012.04290.x
   Lu XX, 2020, NEW ENGL J MED, V382, P1663, DOI 10.1056/NEJMc2005073
   Mayama S, 1998, INT J CANCER, V77, P817, DOI 10.1002/(SICI)1097-0215(19980911)77:6&lt;817::AID-IJC2&gt;3.0.CO;2-X
   Mbulaiteye SM, 2004, J INFECT DIS, V190, P1382, DOI 10.1086/424489
   Millington OR, 2007, PLOS PATHOG, V3, P1380, DOI 10.1371/journal.ppat.0030143
   Minhas V, 2008, AM J EPIDEMIOL, V168, P311, DOI 10.1093/aje/kwn125
   Minhas V, 2014, VIRUSES-BASEL, V6, P4178, DOI 10.3390/v6114178
   Minhas V, 2010, BMC INFECT DIS, V10, DOI 10.1186/1471-2334-10-115
   Mueller I, 2012, P NATL ACAD SCI USA, V109, P10030, DOI 10.1073/pnas.1200841109
   Nalwoga A., 2019, CLIN INFECT DIS
   Nalwoga A, 2019, PLOS NEGLECT TROP D, V13, DOI 10.1371/journal.pntd.0007776
   Nalwoga A, 2018, J INFECT DIS, V218, P1061, DOI 10.1093/infdis/jiy274
   Nalwoga A, 2018, PEDIATR INFECT DIS J, V37, pE225, DOI [10.1097/INF.0000000000001909, 10.1097/inf.0000000000001909]
   Nalwoga A, 2015, TROP MED INT HEALTH, V20, P665, DOI 10.1111/tmi.12464
   Newton R, 2018, J INFECT DIS, V217, P263, DOI 10.1093/infdis/jix569
   Olp LN, 2016, J MED VIROL, V88, P1973, DOI 10.1002/jmv.24546
   Oluoch P.O., 2020, J INFECT DIS
   Semeere A, 2016, CANCER MED-US, V5, P914, DOI 10.1002/cam4.618
   Stolka K, 2014, CANCER EPIDEMIOL, V38, P137, DOI 10.1016/j.canep.2014.02.006
   Urban BC, 1999, NATURE, V400, P73, DOI 10.1038/21900
   Wakeham K, 2013, JAIDS-J ACQ IMM DEF, V63, P228, DOI 10.1097/QAI.0b013e31828a7056
   Wakeham K, 2011, INFECT AGENTS CANCER, V6, DOI 10.1186/1750-9378-6-15
   WHITBY D, 1995, LANCET, V346, P799, DOI 10.1016/S0140-6736(95)91619-9
   Whitby D, 2007, INT J CANCER, V120, P321, DOI 10.1002/ijc.22205
   Wilmore JR, 2015, INT J CANCER, V136, P1371, DOI 10.1002/ijc.29127
   Yeka A, 2012, ACTA TROP, V121, P184, DOI 10.1016/j.actatropica.2011.03.004
NR 40
TC 0
Z9 0
U1 2
U2 2
PU ELSEVIER SCI LTD
PI OXFORD
PA THE BOULEVARD, LANGFORD LANE, KIDLINGTON, OXFORD OX5 1GB, OXON, ENGLAND
SN 1877-7821
EI 1877-783X
J9 CANCER EPIDEMIOL
JI Cancer Epidemiol.
PD JUN
PY 2022
VL 78
AR 102154
DI 10.1016/j.canep.2022.102154
PG 6
WC Oncology; Public, Environmental & Occupational Health
WE Science Citation Index Expanded (SCI-EXPANDED)
SC Oncology; Public, Environmental & Occupational Health
GA 1J0XM
UT WOS:000797649100028
PM 35381467
OA Bronze, Green Accepted
DA 2022-11-04
ER

PT J
AU Maistry, SM
AF Maistry, Suriamurthee Moonsamy
TI Aligning with feminism: Critical autoethnographic reflections of a
   profeminist heterosexual male teacher educator
SO JOURNAL OF EDUCATION
LA English
DT Article
DE gender-based violence; critical autoethnography; feminism; pedagogy
ID GENDER-BASED VIOLENCE; HEGEMONIC MASCULINITY; EQUITY; MEN
AB In the last two decades, education scholarship has made significant progress in advancing the feminist social justice agenda with women scholars having been almost entirely the drivers of this movement. Women scholars in teacher education have been successful in establishing and consolidating this disciplinary field of study quite firmly in the teacher education curriculum. Despite this, many forms of oppression, including domestic or intimate partner violence and sex- and gender-based violence, continue to plague South African universities and society in general. The current COVID-19 pandemic's mandatory home confinement restrictions have further exacerbated the conditions for individuals likely to experience domestic violence. Men have been relatively silent and inactive in this social justice project. There is also limited extant scholarship that addresses the role that profeminist men might play in this social justice enterprise. There is also little work that attempts to understand the level of sophistication with which men understand feminism, determine with which feminisms men might align themselves, and the accountability and responsibility that might come with assuming certain positions. In this critical autoethnographic piece, I engage with the questions of how critical pedagogical encounters in a teacher education course might serve as disruptive devices that trouble stubbornly resistant gendered socialisations. I draw on my experiences as a teacher educator as I struggle to locate and identify my own profeminist positionality and the tensions this presents. I contemplate the poststructuralist caution about writing (my)self into a text given that the writing self is an evolving/changing self. I reflect on my attempt to disrupt obliviousness as I contemplate the prospect of self-disclosure as a point of entry for profeminist men's praxis in a teacher education programme subscribed to by young men (and women) deeply socialised in a patriarchal history and culture.
C1 [Maistry, Suriamurthee Moonsamy] Univ KwaZulu Natal, Sch Educ, Social Sci Educ, Durban, South Africa.
RP Maistry, SM (通讯作者)，Univ KwaZulu Natal, Sch Educ, Social Sci Educ, Durban, South Africa.
EM maistrys@ukzn.ac.za
CR Adams TE, 2017, INT J MULTICULT EDUC, V19, P79, DOI 10.18251/ijme.v19i1.1387
   Anzaldua G., 1987, BORDERLANDS FRONTERA
   Barr M, 2019, QUAL INQ, V25, P1106, DOI 10.1177/1077800418792940
   Beauchamp T.L., 1979, PRINCIPLES BIOMEDICA, V1st
   Beninger Christina, 2013, Afr. hum. rights law j., V13, P281
   Berry K, 2015, J EDUC-S AFR, P59
   Bhana D., 2016, AFRICAN IDENTITIES, V14, P321
   Bhana D., 2008, DISCOURSE-ABINGDON, V29, P401, DOI [10.1080/01596300802259160, DOI 10.1080/01596300802259160]
   Bhana D, 2018, BRIT EDUC RES J, V44, P80, DOI 10.1002/berj.3319
   Bhana D, 2016, INT J EDUC DEV, V51, P36, DOI 10.1016/j.ijedudev.2016.08.002
   Bhana D, 2011, EDUC REV, V63, P65, DOI 10.1080/00131911.2010.508557
   Bhasin K, 2013, UNDERSTANDING GENDER
   Boylorn RM, 2014, WRIT LIVES ETHNOGR, P1
   Burrell SR, 2019, GLOB SOC WELFARE, V6, P231, DOI 10.1007/s40609-018-00136-x
   BUTLER JUDITH, 1990, GENDER TROUBLE FEMIN
   Butler Judith, 2004, UNDOING GENDER
   Campbell C, 2016, GLOB PUBLIC HEALTH, V11, P1, DOI 10.1080/17441692.2015.1109694
   Cervantes-Soon C. G., 2016, HIGH SCH J, V99, P282
   Chodorow N., 1978, REPROD MOTHERING PSY, DOI 10.1525/9780520924086
   Connell, 1995, MASCULINITIES
   Davis C, 2017, AFR SAF PROMOT, V15, P16
   de Castro L., 2018, GLOBAL ED BIOETHICS, P69
   Deleuze G., 1987, 1000 PLATEAUS CAPITA
   Ellis C., 2003, COLLECTING INTERPRET, P198
   Ellis C, 2007, QUAL INQ, V13, P3, DOI 10.1177/1077800406294947
   Flood M, 2011, MEN MASC, V14, P358, DOI 10.1177/1097184X10363995
   Foucault M., 1978, HIST SEXUALITY
   Foucault Michel, 1977, DISCIPLINE PUNISH
   Gannon S, 2006, CULT STUD-CRIT METHO, V6, P474, DOI 10.1177/1532708605285734
   Govender D., 2015, ACTA CRIMINOLOGICA A, V28, P32
   Govender K., 2018, THESIS U KWAZULU NAT
   Govender P, 2008, LOVE COURAGE STORY I
   Graaff K, 2017, DEV SO AFR, V34, P622, DOI 10.1080/0376835X.2017.1334537
   Grosfoguel R., 2013, HUMAN ARCHITECTURE J, VXI, P73
   Jackson A.Y., 2008, INT REV QUALITATIVE, V1, P299, DOI DOI 10.13140/RG.2.1.3282.4800
   Jakobsen H, 2014, GENDER SOC, V28, P537, DOI 10.1177/0891243214532311
   Jewkes R, 2015, CULT HEALTH SEX, V17, P96, DOI 10.1080/13691058.2015.1085094
   Jones S. H., 2016, QUAL INQ, V22, P1
   Jones SH, 2016, QUAL INQ, V22, P228, DOI 10.1177/1077800415622509
   Kempen A, 2019, SERVAMUS COMMUNITY B, V112, P16
   Kempen A., 2019, SERVAMUS COMMUNITY B, V112, P20
   Kimmel M, 2014, WOMEN STUD INT FORUM, V46, P83, DOI 10.1016/j.wsif.2013.12.007
   Lorber J, 2017, FEMINISMS
   Lugones M., 2016, PALGRAVE HDB GENDER, P13, DOI DOI 10.1007/978-1-137-38273-3_2
   Marx S, 2017, INT J MULTICULT EDUC, V19, P1
   Mitchell C., 2016, ACAD AUTOETHNOGRAPHI, P175
   Morrell R, 2013, S AFR REV SOCIOL, V44, P3, DOI 10.1080/21528586.2013.784445
   Müller Brian Michael, 2019, IT, P1, DOI 10.17159/2617-3255/2018/n33a11
   Narayan Uma, 1997, DISLOCATING CULTURES
   Pillay D., 2016, ACAD AUTOETHNOGRAPHI, P1
   Pithouse-Morgan K, 2017, INT J MULTICULT EDUC, V19, P125, DOI 10.18251/ijme.v19i1.1255
   Rasool S., 2017, GENDER BEHAV, V15, P9109
   Reed-Danahay D, 2017, INT J MULTICULT EDUC, V19, P144, DOI 10.18251/ijme.v19i1.1368
   Shefer T., 2013, AFR SAF PROMOT, V11, P1
   Shefer T, 2016, GLOB PUBLIC HEALTH, V11, P211, DOI 10.1080/17441692.2015.1029959
   Singh S., 2016, ALTERNATION, V23, P113
   Singh S, 2015, AGENDA-EMPOWER WOMEN, V29, P97, DOI 10.1080/10130950.2015.1045335
   Szakolczai Arpad, 2009, INT POLITICAL ANTHR, V2, P141
   Taole MJ, 2016, AFR SAF PROMOT, V14, P42
   Tilley-Lubbs GA, 2016, IMAGINATION PRAXIS, V9, P3
   Turner Victor., 2017, RITUAL PROCESS STRUC
NR 61
TC 1
Z9 1
U1 1
U2 3
PU UNIV KWAZULU-NATAL, SCH EDUCATION & DEVELOPMENT
PI SCOTTSVILLE
PA PRIVATE BAG X01, SCOTTSVILLE, KWAZULU NATAL 3201, SOUTH AFRICA
SN 0259-479X
EI 2520-9868
J9 J EDUC-S AFR
JI J. Educ.
PY 2021
IS 82
BP 5
EP 27
DI 10.17159/2520-9868/i82a01
PG 23
WC Education & Educational Research
WE Emerging Sources Citation Index (ESCI)
SC Education & Educational Research
GA TT2QY
UT WOS:000680196200002
OA gold
DA 2022-11-04
ER

PT J
AU Ross-Sheehy, S
   Reynolds, E
   Eschman, B
AF Ross-Sheehy, Shannon
   Reynolds, Esther
   Eschman, Bret
TI Unsupervised Online Assessment of Visual Working Memory in 4-to
   10-Year-Old Children: Array Size Influences Capacity Estimates and Task
   Performance
SO FRONTIERS IN PSYCHOLOGY
LA English
DT Article
DE visual working memory; child development; online assessment; cognitive
   development; capacity estimates
ID SHORT-TERM-MEMORY; REPRESENTATIONS; QUALITY; INFANTS
AB The events of the COVID-19 Pandemic forced many psychologists to abandon lab-based approaches and embrace online experimental techniques. Although lab-based testing will always be the gold standard of experimental precision, several protocols have evolved to enable supervised online testing for paradigms that require direct observation and/or interaction with participants. However, many tasks can be completed online in an unsupervised way, reducing reliance on lab-based resources (e.g., personnel and equipment), increasing flexibility for families, and reducing participant anxiety and/or demand characteristics. The current project demonstrates the feasibility and utility of unsupervised online testing by incorporating a classic change-detection task that has been well-validated in previous lab-based research. In addition to serving as proof-of-concept, our results demonstrate that large online samples are quick and easy to acquire, facilitating novel research questions and speeding the dissemination of results. To accomplish this, we assessed visual working memory (VWM) in 4- to 10-year-old children in an unsupervised online change-detection task using arrays of 1-4 colored circles. Maximum capacity (max K) was calculated across the four array sizes for each child, and estimates were found to be on-par with previously published lab-based findings. Importantly, capacity estimates varied markedly across array size, with estimates derived from larger arrays systematically underestimating VWM capacity for our youngest participants. A linear mixed effect analysis (LME) confirmed this observation, revealing significant quadratic trends for 4- through 7-year-old children, with capacity estimates that initially increased with increasing array size and subsequently decreased, often resulting in estimates that were lower than those obtained from smaller arrays. Follow-up analyses demonstrated that these regressions may have been based on explicit guessing strategies for array sizes perceived too difficult to attempt for our youngest children. This suggests important interactions between VWM performance, age, and array size, and further suggests estimates such as optimal array size might capture both quantitative aspects of VWM performance and qualitative effects of attentional engagement/disengagement. Overall, findings suggest that unsupervised online testing of VWM produces reasonably good estimates and may afford many benefits over traditional lab-based testing, though efforts must be made to ensure task comprehension and compliance.
C1 [Ross-Sheehy, Shannon; Reynolds, Esther] Univ Tennessee, Dept Psychol, Knoxville, TN 37996 USA.
   [Eschman, Bret] Florida Int Univ, Dept Psychol, Miami, FL 33199 USA.
RP Ross-Sheehy, S (通讯作者)，Univ Tennessee, Dept Psychol, Knoxville, TN 37996 USA.
EM rosssheehy@utk.edu
RI Ross-Sheehy, Shannon Marie/GQB-0591-2022
OI Ross-Sheehy, Shannon Marie/0000-0001-7799-8524
CR Allen K, 2019, EDUC PSYCHOL REV, V31, P509, DOI 10.1007/s10648-019-09470-8
   Anwyl-Irvine A, 2021, BEHAV RES METHODS, V53, P1407, DOI 10.3758/s13428-020-01501-5
   Anwyl-Irvine AL, 2020, BEHAV RES METHODS, V52, P388, DOI 10.3758/s13428-019-01237-x
   Applin JB, 2021, J EXP PSYCHOL LEARN, V47, P808, DOI 10.1037/xlm0000971
   Baddeley A.D., 1993, ESSAYS COGNITIVE PSY
   Bates D, 2015, J STAT SOFTW, V67, P1, DOI 10.18637/jss.v067.i01
   Bays PM, 2008, SCIENCE, V321, P851, DOI 10.1126/science.1158023
   Bull R, 2008, DEV NEUROPSYCHOL, V33, P205, DOI 10.1080/87565640801982312
   Buss AT, 2018, J NEUROPHYSIOL, V120, P1472, DOI 10.1152/jn.00087.2018
   Carr M, 2020, J EDUC PSYCHOL, V112, P53, DOI 10.1037/edu0000363
   Chan WWL, 2019, LEARN INSTR, V62, P11, DOI 10.1016/j.learninstruc.2019.03.001
   Cowan N, 2005, COGNITIVE PSYCHOL, V51, P42, DOI 10.1016/j.cogpsych.2004.12.001
   Cowan N, 2001, BEHAV BRAIN SCI, V24, P87, DOI 10.1017/S0140525X01003922
   Feigenson L, 2003, DEVELOPMENTAL SCI, V6, P568, DOI 10.1111/1467-7687.00313
   Fukuda K, 2010, PSYCHON B REV, V17, P673, DOI 10.3758/17.5.673
   Gathercole SE, 2004, DEV PSYCHOL, V40, P177, DOI 10.1037/0012-1649.40.2.177
   Giofre D, 2018, TRENDS NEUROSCI EDUC, V12, P1, DOI 10.1016/j.tine.2018.07.001
   Jarvis H.L., 2003, EDUC CHILD PSYCHOL, V20, P123
   Kyttala M, 2019, EDUC PSYCHOL-UK, V39, P709, DOI 10.1080/01443410.2018.1562046
   Luck SJ, 1997, NATURE, V390, P279, DOI 10.1038/36846
   McKay CA, 2021, DEVELOPMENTAL SCI, V24, DOI 10.1111/desc.13094
   Morey RD, 2011, J MATH PSYCHOL, V55, P8, DOI 10.1016/j.jmp.2010.08.008
   Oakes LM, 2006, PSYCHOL SCI, V17, P781, DOI 10.1111/j.1467-9280.2006.01782.x
   PASHLER H, 1988, PERCEPT PSYCHOPHYS, V44, P369, DOI 10.3758/BF03210419
   R Development Core Team, 2020, R LANG ENV STAT COMP
   Reyes LD, 2020, NEUROIMAGE, V219, DOI 10.1016/j.neuroimage.2020.116971
   Riggs KJ, 2006, J EXP CHILD PSYCHOL, V95, P18, DOI 10.1016/j.jecp.2006.03.009
   Ross-Sheehy S, 2003, CHILD DEV, V74, P1807, DOI 10.1046/j.1467-8624.2003.00639.x
   Ross-Sheehy S, 2019, VIS COGN, V27, P78, DOI 10.1080/13506285.2019.1600089
   Rouder JN, 2011, PSYCHON B REV, V18, P324, DOI 10.3758/s13423-011-0055-3
   SEARLE SR, 1980, AM STAT, V34, P216, DOI 10.2307/2684063
   Simmering V.R., 2008, THESIS U IOWA IOWA C, DOI [10.17077/etd.ughpo5mg, DOI 10.17077/ETD.UGHPO5MG]
   Simmering VR, 2016, MONOGR SOC RES CHILD, V81, P7, DOI 10.1111/mono.12249
   Simmering Vanessa R, 2012, Front Psychol, V3, P567, DOI 10.3389/fpsyg.2012.00567
   Simmering VR, 2012, J EXP CHILD PSYCHOL, V111, P695, DOI 10.1016/j.jecp.2011.10.007
   Singmann H., 2019, NEW METHODS COGN PSY, P4, DOI DOI 10.4324/9780429318405-2
   Tsubomi H, 2017, J EXP CHILD PSYCHOL, V154, P98, DOI 10.1016/j.jecp.2016.10.005
   Zhang QM, 2020, NEUROBIOL LEARN MEM, V167, DOI 10.1016/j.nlm.2019.107129
   Zhang WW, 2008, NATURE, V453, P233, DOI 10.1038/nature06860
   Zhang WW, 2011, PSYCHOL SCI, V22, P1434, DOI 10.1177/0956797611417006
   Zosh JM, 2012, J EXP CHILD PSYCHOL, V113, P322, DOI 10.1016/j.jecp.2012.07.005
NR 41
TC 5
Z9 5
U1 4
U2 6
PU FRONTIERS MEDIA SA
PI LAUSANNE
PA AVENUE DU TRIBUNAL FEDERAL 34, LAUSANNE, CH-1015, SWITZERLAND
SN 1664-1078
J9 FRONT PSYCHOL
JI Front. Psychol.
PD AUG 6
PY 2021
VL 12
AR 692228
DI 10.3389/fpsyg.2021.692228
PG 12
WC Psychology, Multidisciplinary
WE Social Science Citation Index (SSCI)
SC Psychology
GA UD8WD
UT WOS:000687482200001
PM 34421744
OA Green Published, gold
DA 2022-11-04
ER

PT J
AU Alvaro-Meca, A
   Goez, MD
   Resino, R
   Matias, V
   Sepulveda-Crespo, D
   Martinez, I
   Resino, S
AF Alvaro-Meca, Alejandro
   del Carmen Goez, Maria
   Resino, Rosa
   Matias, Vanesa
   Sepulveda-Crespo, Daniel
   Martinez, Isidoro
   Resino, Salvador
TI Environmental factors linked to hospital admissions in young children
   due to acute viral lower respiratory infections: A bidirectional
   case-crossover study
SO ENVIRONMENTAL RESEARCH
LA English
DT Article
DE Acute lower respiratory infections; Children; Environment; Pollution;
   ICD-9-CM; Respiratory virus
ID AMBIENT AIR-POLLUTION; SHORT-TERM ASSOCIATION; NITROGEN-DIOXIDE;
   VIRUS-INFECTION; TIME-SERIES; 1ST YEAR; EXPOSURE; HEALTH; SEASONALITY;
   PNEUMONIA
AB Objective: This study evaluated the association of the short-term exposure to environmental factors (relative humidity, temperature, NO2, SO2, O-3, PM10, and CO) with hospital admissions due to acute viral lower respiratory infections (ALRI) in children under two years before the COVID-19 era.
   Methods: We performed a bidirectional case-crossover study in 30,445 children with ALRI under two years of age in the Spanish Minimum Basic Data Set (MBDS) from 2013 to 2015. Environmental data were obtained from Spain's State Meteorological Agency (AEMET). The association was assessed by conditional logistic regression.
   Results: Lower temperature one week before the day of the event (hospital admission) (q-value = 0.012) and higher relative humidity one week (q-value = 0.003) and two weeks (q-value < 0.001) before the day of the event were related to a higher odds of hospital admissions. Higher NO2 levels two weeks before the event were associated with hospital admissions (q-value < 0.001). Moreover, higher concentrations on the day of the event for SO2 (compared to lag time of 1-week (q-value = 0.026) and 2-weeks (q-value < 0.001)), O-3 (compared to lag time of 3-days (q-value < 0.001), 1-week (q-value < 0.001), and 2-weeks (q-value < 0.001)), and PM10 (compared to lag time of 2-weeks (q-value < 0.001)) were related to an increased odds of hospital admissions for viral ALRI.
   Conclusion: Short-term exposure to environmental factors (climatic conditions and ambient air contaminants) was linked to a higher likelihood of hospital admissions due to ALRI. Our findings emphasize the importance of monitoring environmental factors to assess the odds of ALRI hospital admissions and plan public health resources.
C1 [Alvaro-Meca, Alejandro] Univ Rey Juan Carlos, Fac Ciencias Salud, Dept Med Prevent & Salud Publ, Madrid, Spain.
   [Alvaro-Meca, Alejandro; Sepulveda-Crespo, Daniel; Martinez, Isidoro; Resino, Salvador] Inst Salud Carlos III, Ctr Invest Biomed Red Enfermedades Infecciosas, Campus Majadahonda,Carretera Majadahonda Pozuelo, Madrid 28220, Spain.
   [del Carmen Goez, Maria; Matias, Vanesa] Hosp Clin Univ, Serv Pediat, Valladolid, Spain.
   [Resino, Rosa] Univ Complutense Madrid, Fac Geog & Hist, Dept Geog Humana, Madrid, Spain.
   [Sepulveda-Crespo, Daniel; Martinez, Isidoro; Resino, Salvador] Inst Salud Carlos III, Ctr Nacl Microbiol, Unidad Infect Viral & Inmunidad, Madrid, Spain.
RP Resino, S (通讯作者)，Inst Salud Carlos III, Ctr Invest Biomed Red Enfermedades Infecciosas, Campus Majadahonda,Carretera Majadahonda Pozuelo, Madrid 28220, Spain.
EM sresino@isciii.es
RI Sepúlveda-Crespo, Daniel/A-7997-2019; Resino, Salvador/B-2430-2008
OI Sepúlveda-Crespo, Daniel/0000-0002-8053-6045; Resino,
   Salvador/0000-0001-8783-0450; Alvaro-Meca, Alejandro/0000-0003-1315-4386
FU CIBER-Consorcio Centro de Investigacion Biomedica en Red- (CB, 2021) ,
   Instituto de Salud Carlos III, Ministerio de Ciencia e Innovacion and
   Union Europea - Next Generation EU [CB21/13/00044]; ISCIII
   [CD20CIII/00001]
FX This research was supported by CIBER-Consorcio Centro de Investigacion
   Biomedica en Red- (CB, 2021) , Instituto de Salud Carlos III, Ministerio
   de Ciencia e Innovacion and Union Europea - Next Generation EU
   (CB21/13/00044) . DS-C is a 'Sara Borrell' researcher from ISCIII (grant
   no CD20CIII/00001) .
CR Adegboye OA, 2020, J EXPO SCI ENV EPID, V30, P448, DOI 10.1038/s41370-019-0176-8
   Alonso WJ, 2012, PEDIATR INFECT DIS J, V31, pE9, DOI 10.1097/INF.0b013e31823883be
   Bergmann S, 2020, SCI TOTAL ENVIRON, V716, DOI 10.1016/j.scitotenv.2020.136985
   Burnett RT, 2001, AM J EPIDEMIOL, V153, P444, DOI 10.1093/aje/153.5.444
   Cai C, 2008, CLIN EXP ALLERGY, V38, P1680, DOI 10.1111/j.1365-2222.2008.03053.x
   Carracedo-Martinez E, 2010, ENVIRON HEALTH PERSP, V118, P1173, DOI 10.1289/ehp.0901485
   Carugno M, 2018, ENVIRON RES, V166, P452, DOI 10.1016/j.envres.2018.06.016
   Chadha M, 2020, INFLUENZA OTHER RESP, V14, P638, DOI 10.1111/irv.12726
   Cheng CY, 2019, ENVIRON HEALTH-GLOB, V18, DOI 10.1186/s12940-019-0520-4
   Domingo JL, 2020, ENVIRON RES, V187, DOI 10.1016/j.envres.2020.109650
   Esplugues A, 2011, SCI TOTAL ENVIRON, V409, P4667, DOI 10.1016/j.scitotenv.2011.08.007
   European Environment Agency, 2018, AIR QUAL E REP AQ E
   European Environment Agency, 2014, AIRBASE EUR AIR QUAL
   Fares A, 2013, INT J PREVENTIVE MED, V4, P128
   Farhat SCL, 2005, BRAZ J MED BIOL RES, V38, P227, DOI 10.1590/S0100-879X2005000200011
   Fisman D, 2012, CLIN MICROBIOL INFEC, V18, P946, DOI 10.1111/j.1469-0691.2012.03968.x
   Fisman DN, 2007, ANNU REV PUBL HEALTH, V28, P127, DOI 10.1146/annurev.publhealth.28.021406.144128
   Fuentes-Leonarte V, 2009, PEDIATR PULM, V44, P231, DOI 10.1002/ppul.20965
   Fusco D, 2001, EUR RESPIR J, V17, P1143, DOI 10.1183/09031936.01.00005501
   Gangwar RS, 2020, REDOX BIOL, V34, DOI 10.1016/j.redox.2020.101545
   Glencross DA, 2020, FREE RADICAL BIO MED, V151, P56, DOI 10.1016/j.freeradbiomed.2020.01.179
   Grzywa-Celinska A, 2020, ANN AGR ENV MED, V27, P1, DOI 10.26444/aaem/110477
   He QQ, 2010, RESP MED, V104, P1512, DOI 10.1016/j.rmed.2010.04.016
   Hei Collaborative Working Group on Air Pollution, 2012, VIETN RES REP HLTH E, V5, P73
   Huh K, 2020, CLIN MICROBIOL INFEC, V26, P1676, DOI 10.1016/j.cmi.2020.03.006
   Ibrahim MF, 2021, ATMOS ENVIRON, V256, DOI 10.1016/j.atmosenv.2021.118422
   Kobza J, 2017, ENVIRON MONIT ASSESS, V189, DOI 10.1007/s10661-016-5697-1
   Lam HCY, 2019, EPIDEMIOLOGY, V30, pS107, DOI [10.1097/EDE.0000000000000998, 10.1097/ede.0000000000000998]
   Laumbach RJ, 2012, J ALLERGY CLIN IMMUN, V129, P3, DOI 10.1016/j.jaci.2011.11.021
   Lee SW, 2019, J ALLERGY CLIN IMMUN, V144, P1542, DOI 10.1016/j.jaci.2019.08.037
   Liu HY, 2018, ATMOSPHERE-BASEL, V9, DOI 10.3390/atmos9040150
   Liu L, 2012, LANCET, V379, P2151, DOI 10.1016/S0140-6736(12)60560-1
   Liu YS, 2020, SCI REP-UK, V10, DOI 10.1038/s41598-020-71338-7
   Luong LMT, 2018, PLOS ONE, V13, DOI 10.1371/journal.pone.0203751
   Manisalidis I, 2020, FRONT PUBLIC HEALTH, V8, DOI 10.3389/fpubh.2020.00014
   Nathan AM, 2014, PLOS ONE, V9, DOI 10.1371/journal.pone.0111162
   Newton AH, 2016, SEMIN IMMUNOPATHOL, V38, P471, DOI 10.1007/s00281-016-0558-0
   Nhung NTT, 2018, ENVIRON INT, V110, P139, DOI 10.1016/j.envint.2017.10.024
   Nhung NTT, 2017, ENVIRON POLLUT, V230, P1000, DOI 10.1016/j.envpol.2017.07.063
   O'Brien KL, 2019, LANCET, V394, P757, DOI 10.1016/S0140-6736(19)30721-4
   Obando-Pacheco P, 2018, J INFECT DIS, V217, P1356, DOI 10.1093/infdis/jiy056
   Orellano P, 2017, PLOS ONE, V12, DOI 10.1371/journal.pone.0174050
   Perz JF, 2006, J HEPATOL, V45, P529, DOI 10.1016/j.jhep.2006.05.013
   R Development Core Team, 2020, R LANG ENV STAT COMP
   Rivas-Santiago CE, 2015, INFECT IMMUN, V83, P2507, DOI 10.1128/IAI.03018-14
   Shears RK, 2020, J ALLERGY CLIN IMMUN, V145, P1272, DOI 10.1016/j.jaci.2019.11.039
   Shi T, 2015, J GLOB HEALTH, V5, P122, DOI 10.7189/jogh.05.010408
   Sinclair R, 2008, APPL ENVIRON MICROB, V74, P555, DOI 10.1128/AEM.02167-07
   Staadegaard L, 2021, INFLUENZA OTHER RESP, V15, P732, DOI 10.1111/irv.12885
   Subdireccion General de Informacion Sanitaria e Innovacion, 2016, REG ACT AT SPEC
   Sun ZL, 2019, PLOS ONE, V14, DOI 10.1371/journal.pone.0216550
   Sunyer J, 2004, INT J EPIDEMIOL, V33, P116, DOI 10.1093/ije/dyh037
   Suryadevara M, 2021, VIRUSES-BASEL, V13, DOI 10.3390/v13040696
   Suryadhi MAH, 2020, ARCH ENVIRON OCCUP H, V75, P274, DOI 10.1080/19338244.2019.1631245
   Tian YH, 2019, PLOS MED, V16, DOI 10.1371/journal.pmed.1003010
   Wang X, 2020, LANCET GLOB HEALTH, V8, pE497, DOI 10.1016/S2214-109X(19)30545-5
   Wang Z.B., 2021, CLIN INFECT DIS, V73, P513
   Watanabe M, 2016, INT J ENV RES PUB HE, V13, DOI 10.3390/ijerph13100983
   WHO, 2016, AMBIENT AIR POLLUTIO, DOI DOI 10.17159/2410-972X/2016/V26N2A4
   Wrotek A, 2021, J CLIN MED, V10, DOI 10.3390/jcm10153224
   Xu B, 2021, LANCET PLANET HEALTH, V5, pE154, DOI 10.1016/S2542-5196(20)30297-7
   Zhi WY, 2021, J INT MED RES, V49, DOI 10.1177/03000605211044593
NR 62
TC 0
Z9 0
U1 3
U2 3
PU ACADEMIC PRESS INC ELSEVIER SCIENCE
PI SAN DIEGO
PA 525 B ST, STE 1900, SAN DIEGO, CA 92101-4495 USA
SN 0013-9351
EI 1096-0953
J9 ENVIRON RES
JI Environ. Res.
PD SEP
PY 2022
VL 212
AR 113319
DI 10.1016/j.envres.2022.113319
PN B
PG 7
WC Environmental Sciences; Public, Environmental & Occupational Health
WE Science Citation Index Expanded (SCI-EXPANDED)
SC Environmental Sciences & Ecology; Public, Environmental & Occupational
   Health
GA 1C9ZP
UT WOS:000793470800001
PM 35447151
DA 2022-11-04
ER

PT J
AU Nelson, JA
   Chu, JJ
   Dabic, S
   Kenworthy, EO
   Shamsunder, MG
   McCarthy, CM
   Mehrara, BJ
   Pusic, AL
AF Nelson, Jonas A.
   Chu, Jacqueline J.
   Dabic, Stefan
   Kenworthy, Elizabeth O.
   Shamsunder, Meghana G.
   McCarthy, Colleen M.
   Mehrara, Babak J.
   Pusic, Andrea L.
TI Moving towards patient-reported outcomes in routine clinical practice:
   implementation lessons from the BREAST-Q
SO QUALITY OF LIFE RESEARCH
LA English
DT Article; Early Access
DE BREAST-Q; Patient-reported outcome measures; Clinical practice; Response
   rate; Non-responder
ID CANCER; VALIDATION; SURGERY; FEASIBILITY; INTERNET; QUALITY; CARE
AB Purpose Longitudinal, routine utilization of patient-reported outcome measures (PROMs) in clinical care has been challenging. The purpose of this study is to describe a quality improvement initiative to improve patient engagement with the BREAST-Q, a gold-standard PROM for breast reconstruction. Methods In 2011, we implemented the BREAST-Q as part of routine care. In 2018, we began a quality improvement initiative to increase BREAST-Q patient participation. The BREAST-Q was administered at every clinic visit via an institutional patient portal or an in-clinic tablet; digital dashboard technologies were used to improve workflow integration, real-time accountability, and immediate data availability at clinic visits. High clinical staff engagement was encouraged by assigning "BREAST-Q Champions." BREAST-Q completion data and patient characteristics were examined to understand non-response to the assessment. Results Following quality improvement, the average annual BREAST-Q completion rate increased from 42.8% in 2011-2017 to 87.6% in 2019, the last full year of our study period. High completion rates were maintained January-July 2020; however, a significantly larger proportion of BREAST-Qs were completed at home in 2020 versus the same period in 2019 (49.7 vs. 38.8%, p < 0.001), potentially due to the COVID-19 pandemic. Compared with non-responders, responders were younger (49.7 vs. 52.2 years, p < 0.001), more likely to be white (76.9 vs. 73.6%, p < 0.001), and had private insurance (79.4 vs. 69.8%, p < 0.001). Conclusion Our quality improvement initiative successfully increased routine completion of the BREAST-Q. Similar implementation techniques may prove beneficial at other institutions interested in incorporating PROMs into routine care.
C1 [Nelson, Jonas A.; Chu, Jacqueline J.; Dabic, Stefan; Kenworthy, Elizabeth O.; Shamsunder, Meghana G.; McCarthy, Colleen M.; Mehrara, Babak J.] Mem Sloan Kettering Canc Ctr, Dept Surg, Plast & Reconstruct Surg Serv, 321 E 61st St, New York, NY 10065 USA.
   [Pusic, Andrea L.] Brigham & Womens Hosp, Div Plast Surg, 75 Francis St, Boston, MA 02115 USA.
RP Nelson, JA (通讯作者)，Mem Sloan Kettering Canc Ctr, Dept Surg, Plast & Reconstruct Surg Serv, 321 E 61st St, New York, NY 10065 USA.
EM Nelsonj1@mskcc.org
FU NIH/NCI Cancer Center Support Grant [P30CA008748]
FX This research was funded in part through the NIH/NCI Cancer Center
   Support Grant P30CA008748. Editorial support was provided by Dagmar
   Schnau.
CR Agochukwu-Nwubah N, 2019, AESTHET SURG J, V39, pNP322, DOI 10.1093/asj/sjz074
   Andikyan V, 2012, GYNECOL ONCOL, V127, P273, DOI 10.1016/j.ygyno.2012.07.124
   Ayers DC, 2017, J AM ACAD ORTHOP SUR, V25, pS48, DOI 10.5435/JAAOS-D-16-00631
   Basch Ethan, 2018, Am Soc Clin Oncol Educ Book, V38, P122, DOI 10.1200/EDBK_200383
   Basch E, 2017, JAMA-J AM MED ASSOC, V318, P197, DOI 10.1001/jama.2017.7156
   Basch E, 2016, J CLIN ONCOL, V34, P557, DOI 10.1200/JCO.2015.63.0830
   Basch E, 2012, J CLIN ONCOL, V30, P4249, DOI 10.1200/JCO.2012.42.5967
   Batalden PB, 2007, QUAL SAF HEALTH CARE, V16, P2, DOI 10.1136/qshc.2006.022046
   Bonawitz K, 2020, IMPLEMENT SCI, V15, DOI 10.1186/s13012-020-01024-9
   Cano SJ, 2014, PLAST RECONSTR SURG, V134, p173E, DOI 10.1097/PRS.0000000000000267
   Cano SJ, 2013, CLIN PLAST SURG, V40, P287, DOI 10.1016/j.cps.2012.12.002
   Cano SJ, 2012, PLAST RECONSTR SURG, V129, P293, DOI 10.1097/PRS.0b013e31823aec6b
   Cohen WA, 2016, J PLAST RECONSTR AES, V69, P149, DOI 10.1016/j.bjps.2015.11.013
   Flanagan ME, 2018, SAGE OPEN MED, V6, DOI 10.1177/2050312118792426
   Fuzesi S, 2017, BREAST, V33, P44, DOI 10.1016/j.breast.2017.02.015
   Goedken CC, 2019, IMPLEMENT SCI, V14, DOI 10.1186/s13012-019-0943-x
   Judson TJ, 2013, J CLIN ONCOL, V31, P2580, DOI 10.1200/JCO.2012.47.6804
   Lavallee DC, 2016, HEALTH AFFAIR, V35, P575, DOI 10.1377/hlthaff.2015.1362
   LeBlanc TW, 2017, NAT REV CLIN ONCOL, V14, P763, DOI 10.1038/nrclinonc.2017.153
   Liu LQ, 2018, PRS-GLOB OPEN, V6, DOI 10.1097/GOX.0000000000001904
   Makhni EC, 2017, ARTHROSCOPY, V33, P484, DOI [10.1016/j.arthro.2017.06.016, 10.1016/j.arthro.2016.12.005]
   McNicholas C, 2019, BMJ QUAL SAF, V28, P356, DOI 10.1136/bmjqs-2017-007605
   Medbery RL, 2019, J THORAC DIS, V11, pS976, DOI 10.21037/jtd.2019.04.08
   Miech EJ, 2018, SAGE OPEN MED, V6, DOI 10.1177/2050312118773261
   Nelson JA, 2019, ANN SURG, V270, P473, DOI 10.1097/SLA.0000000000003467
   Ong WL, 2017, JAMA ONCOL, V3, P677, DOI 10.1001/jamaoncol.2016.4851
   Peled AW, 2019, PLAST RECONSTR SURG, V143, P1010, DOI 10.1097/PRS.0000000000005426
   Pronk Y, 2019, J PATIENT-REP OUTCOM, V3, DOI 10.1186/s41687-019-0121-6
   Pusic AL, 2009, PLAST RECONSTR SURG, V124, P345, DOI 10.1097/PRS.0b013e3181aee807
   Rodrigue JR, 2015, J CLIN PSYCHOL MED S, V22, P160, DOI 10.1007/s10880-015-9424-9
   Rolfson O, 2011, J BONE JOINT SURG BR, V93B, P867, DOI 10.1302/0301-620X.93B7.25737
   Rolfson O, 2011, VALUE HEALTH, V14, P316, DOI 10.1016/j.jval.2010.08.004
   Sandhu S, 2020, JCO ONCOL PRACT, V16, P742, DOI 10.1200/OP.20.00357
   Santana MJ, 2015, QUAL LIFE RES, V24, P1707, DOI 10.1007/s11136-014-0903-5
   Santosa KB, 2018, JAMA SURG, V153, P891, DOI 10.1001/jamasurg.2018.1677
   Snyder CF, 2012, QUAL LIFE RES, V21, P1305, DOI 10.1007/s11136-011-0054-x
   Squitieri L, 2017, VALUE HEALTH, V20, P834, DOI 10.1016/j.jval.2017.02.003
   Taylor MJ, 2014, BMJ QUAL SAF, V23, P290, DOI 10.1136/bmjqs-2013-001862
   U. S. Food & Drug Administration, MED DEV DEV TOOLS MD
   U.S. Food & Drug Administration, MDDT SUMM EV BAS QUA
   van Egdom LSE, 2019, VALUE HEALTH, V22, P1197, DOI 10.1016/j.jval.2019.04.1927
   Wang K, 2020, BMJ OPEN, V10, DOI 10.1136/bmjopen-2019-030808
   Wohlfahrt P, 2020, J AM HEART ASSOC, V9, DOI 10.1161/JAHA.119.013047
NR 43
TC 0
Z9 0
U1 0
U2 0
PU SPRINGER
PI DORDRECHT
PA VAN GODEWIJCKSTRAAT 30, 3311 GZ DORDRECHT, NETHERLANDS
SN 0962-9343
EI 1573-2649
J9 QUAL LIFE RES
JI Qual. Life Res.
DI 10.1007/s11136-022-03213-z
EA AUG 2022
PG 11
WC Health Care Sciences & Services; Health Policy & Services; Public,
   Environmental & Occupational Health
WE Science Citation Index Expanded (SCI-EXPANDED); Social Science Citation Index (SSCI)
SC Health Care Sciences & Services; Public, Environmental & Occupational
   Health
GA 3U7CP
UT WOS:000841125100004
PM 35972615
DA 2022-11-04
ER

PT J
AU Piggott, B
   Chivers, P
   Bulsara, C
   Conlon, J
   Grigg, K
   Harris, SA
   Lambert, M
   Millar, L
   Pollard, CM
AF Piggott, Ben
   Chivers, Paola
   Bulsara, Caroline
   Conlon, Jenny
   Grigg, Kaine
   Harris, Sarah Ann
   Lambert, Michelle
   Millar, Lynne
   Pollard, Christina M.
TI "I'm making a positive change in my life": A mixed method evaluation of
   a well-being tertiary education unit
SO HEALTH PROMOTION JOURNAL OF AUSTRALIA
LA English
DT Article; Early Access
DE act belong commit; COVID-19; tertiary education; university students;
   well-being; young adults
ID UNIVERSITY-STUDENTS; STRESS; HEALTH; PROGRAMS; SCALE
AB Issue Addressed Mental health disorders (MHDs) are prevalent amongst university students with detrimental impacts on individual students, universities and the wider community. There is an urgent need for proactive and preventative strategies to address the mental health crisis in the university population. This study evaluated the efficacy of a 13-week unit developed to directly educate university students about ways to improve and maintain well-being. Methods Fifty-eight university students from five disciplines participated in a 13-week elective undergraduate unit "Well-Being Fundamentals for Success" as part of their degree. The Act Belong Commit mental health promotion campaign framework formed the basis of teaching materials. Outcome well-being measures were self-assessed at weeks 1, 6 and 12 using four scales: (1) Warwick-Edinburgh Mental Well-being Scale (WEMWBS); (2) Perceived Stress Scale (PSS); (3) Brief Resilience Scale (BRS) and (4) Mindful Attention Awareness Scale (MAAS). Post-unit group interviews (n = 11) were analysed for key themes. Results Linear mixed models demonstrated a significant improvement in BRS over the semester; well-being (WEMBS) and mindful attention (MAAS) did increase but not significantly. There was a significant increase in stress (PSS) over the semester. Key themes that emerged from the group interviews were that (1) University life contributes to well-being; (2) University life contributes to stress; (3) The well-being unit helped students see and do things differently; (4) An overall endorsement of the unit. Conclusion University students' resilience increased over the semester following participation in a curriculum focused on well-being which featured a combination of theoretical content and experiential workshops. So what? Incorporating mental well-being curriculum into tertiary education is proactive preventive health strategy which may assist with the increasing prevalence of MHD in Australia.
C1 [Piggott, Ben; Conlon, Jenny] Univ Notre Dame Australia, Sch Sch Nursing Midwifery Hlth Sci & Physiothera, Fremantle, WA, Australia.
   [Chivers, Paola; Bulsara, Caroline; Harris, Sarah Ann; Millar, Lynne] Univ Notre Dame Australia, Inst Hlth Res, Fremantle, WA, Australia.
   [Chivers, Paola] Edith Cowan Univ, Sch Med & Hlth Sci, Joondalup, WA, Australia.
   [Grigg, Kaine] FremantleMindInc, Fremantle, WA, Australia.
   [Lambert, Michelle] Injury Matters, Leederville, WA, Australia.
   [Millar, Lynne; Pollard, Christina M.] Curtin Univ, Sch Populat Hlth, Bentley, WA, Australia.
RP Piggott, B (通讯作者)，Univ Notre Dame Australia, Sch Sch Nursing Midwifery Hlth Sci & Physiothera, Fremantle, WA, Australia.
EM benjamin.piggott@nd.edu.au
RI Bulsara, Caroline Elizabeth/GPP-2504-2022
OI Bulsara, Caroline Elizabeth/0000-0003-4482-563X; Lambert,
   Michelle/0000-0002-2518-6097; Millar, Lynne/0000-0001-8435-4735;
   Piggott, Ben/0000-0003-0760-1944; Chivers, Paola/0000-0003-2278-4857
CR [Anonymous], 2014, EXPERIENTIAL LEARNIN
   Auerbach RP, 2018, J AM ACAD CHILD PSY, V57, pS297, DOI 10.1016/j.jaac.2018.07.723
   Australian Government Department of Education and Training, 2018, HIGH ED STAND PAN FI
   Australian Institute of Health and Welfare, 2020, MENTAL HLTH SERVICES
   Baik C, 2019, HIGH EDUC RES DEV, V38, P674, DOI 10.1080/07294360.2019.1576596
   Behan C, 2020, IRISH J PSYCHOL MED, V37, P256, DOI 10.1017/ipm.2020.38
   Bloem BR, 2018, BMJ-BRIT MED J, V363, DOI [/10.1136/bmj.k5353, DOI 10.1136/BMJ.K5353]
   Brewer ML, 2019, HIGH EDUC RES DEV, V38, P1105, DOI 10.1080/07294360.2019.1626810
   Brooks JHM, 2006, SPORTS MED, V36, P459, DOI 10.2165/00007256-200636060-00001
   Brown KW, 2003, J PERS SOC PSYCHOL, V84, P822, DOI 10.1037/0022-3514.84.4.822
   COHEN S, 1983, J HEALTH SOC BEHAV, V24, P385, DOI 10.2307/2136404
   Conley CS, 2015, PREV SCI, V16, P487, DOI 10.1007/s11121-015-0543-1
   Creswell J.W., 2017, RES DESIGN QUALITATI, DOI DOI 10.4135/9781849208956
   Dawson AF, 2020, APPL PSYCHOL-HLTH WE, V12, P384, DOI 10.1111/aphw.12188
   De Luca SM, 2016, COMMUNITY MENT HLT J, V52, P534, DOI 10.1007/s10597-016-9987-4
   de Sousa GM, 2021, BMC PSYCHOL, V9, DOI 10.1186/s40359-021-00520-x
   Dewey J., 1963, EXPERIENCE ED
   Donovan R., 2006, INTERJ MENT HLTH PRO, V8, P33, DOI [DOI 10.1080/14623730, 10.1080/14623730.2006.9721899, DOI 10.1080/14623730.2006.9721899]
   Donovan RJ, 2016, AM J LIFESTYLE MED, V10, P193, DOI 10.1177/1559827614536846
   Dooris M, 2021, HEALTH EDUC, V121, P295, DOI 10.1108/HE-12-2020-0121
   Dooris M, 2020, HEALTH PROMOT INT, V35, P730, DOI 10.1093/heapro/daz072
   Field Tiffany, 2011, Complement Ther Clin Pract, V17, P1, DOI 10.1016/j.ctcp.2010.09.007
   Goyal M, 2014, DTSCH Z AKUPUNKT, V57, P26, DOI 10.1016/J.DZA.2014.07.007
   Hall R. E., 2020, TRADING CONSUMPTION
   Harris SA, 2020, BMJ OPEN SPORT EXERC, V6, DOI 10.1136/bmjsem-2019-000655
   Johnston A., 2017, BUILDING SUSTAINABLE
   Lancet Commission, 2018, IN MENT HLTH CRIS WI
   Lee EH, 2012, ASIAN NURS RES, V6, P121, DOI 10.1016/j.anr.2012.08.004
   Lenhard W., 2016, BERECHNUNG EFFEKTST, DOI 10.13140/RG.2.2.17823.92329
   MacKillop J, 2007, J PSYCHOPATHOL BEHAV, V29, P289, DOI 10.1007/s10862-007-9045-1
   Moses J, 2016, J STUD AFF RES PRACT, V53, P346, DOI 10.1080/19496591.2016.1157488
   Orygen, 2020, AUSTR U MENT HLTH FR
   Pitt A, 2018, ACT LEARN HIGH EDUC, V19, P61, DOI 10.1177/1469787417731194
   Regehr C, 2013, J AFFECT DISORDERS, V148, P1, DOI 10.1016/j.jad.2012.11.026
   Seppala EM, 2020, FRONT PSYCHIATRY, V11, DOI 10.3389/fpsyt.2020.00590
   Smith BW, 2008, INT J BEHAV MED, V15, P194, DOI 10.1080/10705500802222972
   Stallman HM, 2010, AUST PSYCHOL, V45, P249, DOI 10.1080/00050067.2010.482109
   Taylor P, 2019, HEALTH PROMOT J AUST, V30, P285, DOI 10.1002/hpja.175
   Tennant R, 2007, HEALTH QUAL LIFE OUT, V5, DOI 10.1186/1477-7525-5-63
   Teychenne M, 2020, MENT HEALTH PHYS ACT, V18, DOI 10.1016/j.mhpa.2019.100315
   Tsurugano S, 2021, J OCCUP HEALTH, V63, DOI 10.1002/1348-9585.12209
   UUK, 2020, STEPCH MENT HLTH U
   Waghorn G, 2011, PSYCHIAT RES, V186, P109, DOI 10.1016/j.psychres.2010.07.037
   Washington State Department of Health, 2021, ACT BEL COMM
   Whiteside M, 2017, AUST SOC WORK, V70, P324, DOI 10.1080/0312407X.2016.1263351
NR 45
TC 0
Z9 0
U1 4
U2 4
PU WILEY
PI HOBOKEN
PA 111 RIVER ST, HOBOKEN 07030-5774, NJ USA
SN 1036-1073
EI 2201-1617
J9 HEALTH PROMOT J AUST
JI Health Promot. J. Aust.
DI 10.1002/hpja.613
EA MAY 2022
PG 12
WC Public, Environmental & Occupational Health
WE Social Science Citation Index (SSCI)
SC Public, Environmental & Occupational Health
GA 1O2YI
UT WOS:000801204100001
PM 35505423
DA 2022-11-04
ER

PT J
AU Forster, M
   Rogers, CJ
   Sussman, S
   Watts, J
   Rahman, T
   Yu, SL
   Benjamin, SM
AF Forster, Myriam
   Rogers, Christopher J.
   Sussman, Steven
   Watts, Jonathan
   Rahman, Tahsin
   Yu, Sheila
   Benjamin, Stephanie M.
TI Can Adverse Childhood Experiences Heighten Risk for Problematic Internet
   and Smartphone Use? Findings from a College Sample
SO INTERNATIONAL JOURNAL OF ENVIRONMENTAL RESEARCH AND PUBLIC HEALTH
LA English
DT Article
DE adverse childhood experiences; Internet addiction; problematic
   smartphone use; social support; college students
ID SOCIAL SUPPORT; MULTIPLE IMPUTATION; SUBSTANCE USE; YOUNG-ADULTS;
   HOUSEHOLD DYSFUNCTION; UNIVERSITY-STUDENTS; COMPULSIVE BEHAVIOR;
   EMERGING ADULTHOOD; LIFE EVENTS; ADDICTION
AB Background: College students are among the heaviest users of smartphones and the Internet, and there is growing concern regarding problematic Internet (PIU) and smartphone use (PSU). A subset of adverse childhood experiences, household dysfunction [(HHD) e.g.; parental substance use, mental illness, incarceration, suicide, intimate partner violence, separation/divorce, homelessness], are robust predictors of behavioral disorders; however, few studies have investigated the link between HHD and PIU and PSU and potential protective factors, such as social support, among students. Methods: Data are from a diverse California student sample (N = 1027). The Smartphone Addiction Scale-Short Version and Internet Addiction Test assessed dimensions of addiction. Regression models tested associations between students' level of HHD (No HHD, 1-3 HHD, >= 4 HHD) and PSU and PIU, and the role of extrafamilial social support in these relationships, adjusting for age, gender, ethnicity, SES, employment loss due to COVID-19, and depression. Results: Compared to students reporting no HHD, students with >= 4 HHD had twice the odds (AOR: 2.03, 95% CI: 1.21-3.40) of meeting criteria for PSU, while students with 1-3 HHD and >= 4 HHD had three and six times the odds of moderate to severe PIU (AORs: 2.03-2.46, CI:1.21-3.96) after adjusting for covariates. Extrafamilial social support was inversely associated with PIU and moderated the HHD-PSU association for students with 1-3 HHD. Conclusion: Students exposed to HHD may be especially vulnerable to developing behavioral addictions such as PSU and PIU. Extrafamilial social support offset the negative effects of HHD for PSU among the moderate risk group; implications for prevention efforts are discussed.
C1 [Forster, Myriam; Watts, Jonathan; Benjamin, Stephanie M.] Calif State Univ Northridge, Dept Hlth Sci, Coll Hlth & Human Dev, Northridge, CA 91330 USA.
   [Rogers, Christopher J.; Sussman, Steven; Rahman, Tahsin; Yu, Sheila] Univ Southern Calif, Inst Hlth Promot & Dis Prevent Res, Keck Sch Med, Los Angeles, CA 90032 USA.
RP Forster, M (通讯作者)，Calif State Univ Northridge, Dept Hlth Sci, Coll Hlth & Human Dev, Northridge, CA 91330 USA.
EM myriam.forster@csun.edu; rogerscj@usc.edu; ssussma@usc.edu;
   jonathan.watts.126@my.csun.edu; tahsin.rahman.683@my.csun.edu;
   sheilayu@usc.edu; stephanie.benjamin@csun.edu
OI Yu, Sheila/0000-0003-0051-6210; Watts, Jonathan/0000-0001-6105-6268;
   Rahman, Tahsin/0000-0002-7275-6611; Benjamin,
   Stephanie/0000-0002-6391-6118
CR Alosaimi FD, 2016, SAUDI MED J, V37, P675, DOI [10.15537/smj.2016.6.14430, 10.15537/Smj.2016.6.14430]
   Anda R.F., HLTH SOCIAL IMPACT G
   Anda RF, 2006, EUR ARCH PSY CLIN N, V256, P174, DOI 10.1007/s00406-005-0624-4
   Anda RF, 1999, JAMA-J AM MED ASSOC, V282, P1652, DOI 10.1001/jama.282.17.1652
   [Anonymous], 2000, HDB COMMUNITY PSYCHO
   Arnett JJ, 2000, AM PSYCHOL, V55, P469, DOI 10.1037/0003-066X.55.5.469
   Augner C, 2012, INT J PUBLIC HEALTH, V57, P437, DOI 10.1007/s00038-011-0234-z
   Banjanin N, 2015, COMPUT HUM BEHAV, V43, P308, DOI 10.1016/j.chb.2014.11.013
   Beard KW, 2005, CYBERPSYCHOL BEHAV, V8, P7, DOI 10.1089/cpb.2005.8.7
   Berman IS, 2021, J AM COLL HEALTH, V69, P537, DOI 10.1080/07448481.2019.1687483
   Bjorkenstam E, 2016, J EPIDEMIOL COMMUN H, V70, P473, DOI 10.1136/jech-2015-206329
   Blackhart GC, 2014, COMPUT HUM BEHAV, V33, P113, DOI 10.1016/j.chb.2014.01.022
   Carbery J, 1998, J SOC PERS RELAT, V15, P393, DOI 10.1177/0265407598153005
   Carbonell X, 2018, INT J ENV RES PUB HE, V15, DOI 10.3390/ijerph15030475
   Cavanaugh CE, 2015, SOC PSYCH PSYCH EPID, V50, P1257, DOI 10.1007/s00127-015-1024-3
   Chen BF, 2017, BMC PSYCHIATRY, V17, DOI 10.1186/s12888-017-1503-z
   Cheng C, 2015, CYBERPSYCH BEH SOC N, V18, P539, DOI 10.1089/cyber.2015.0121
   Chou C, 2005, EDUC PSYCHOL REV, V17, P363, DOI 10.1007/s10648-005-8138-1
   Christakis DA, 2011, BMC MED, V9, DOI 10.1186/1741-7015-9-77
   Chu PS, 2010, J SOC CLIN PSYCHOL, V29, P624, DOI 10.1521/jscp.2010.29.6.624
   Cohen S, 2004, AM PSYCHOL, V59, P676, DOI 10.1037/0003-066X.59.8.676
   Cole SH, 2013, SOC SCI COMPUT REV, V31, P424, DOI 10.1177/0894439312475280
   Correa T, 2010, COMPUT HUM BEHAV, V26, P247, DOI 10.1016/j.chb.2009.09.003
   Dahlstrom E., 2014, ECAR STUDY UNDERGRAD
   Dalbudak E, 2014, PSYCHIAT RES, V219, P577, DOI 10.1016/j.psychres.2014.02.032
   Danese A, 2012, PHYSIOL BEHAV, V106, P29, DOI 10.1016/j.physbeh.2011.08.019
   Ertel KA, 2009, J SOC PERS RELAT, V26, P73, DOI 10.1177/0265407509105523
   Felitti VJ, 1998, AM J PREV MED, V14, P245, DOI 10.1016/S0749-3797(98)00017-8
   Felsher JR, 2010, INT J MENT HEALTH AD, V8, P545, DOI 10.1007/s11469-009-9230-4
   Ford ES, 2011, PREV MED, V53, P188, DOI 10.1016/j.ypmed.2011.06.015
   Forster M, 2021, ADDICT BEHAV, V117, DOI 10.1016/j.addbeh.2021.106869
   Forster M, 2020, J YOUTH ADOLESCENCE, V49, P1195, DOI 10.1007/s10964-020-01235-9
   Forster M, 2019, AM J COMMUN PSYCHOL, V64, P191, DOI 10.1002/ajcp.12332
   Forster M, 2019, EMERG ADULTHOOD, V7, P3, DOI 10.1177/2167696817751749
   Forster M, 2018, ADDICT BEHAV, V76, P298, DOI 10.1016/j.addbeh.2017.08.037
   Gauffin K, 2016, PLOS ONE, V11, DOI 10.1371/journal.pone.0151755
   Gilbert R, 2009, LANCET, V373, P68, DOI 10.1016/S0140-6736(08)61706-7
   Goodman E, 2005, J ADOLESCENT HEALTH, V37, P484, DOI 10.1016/j.jadohealth.2004.11.126
   Graber R, 2016, BRIT J PSYCHOL, V107, P338, DOI 10.1111/bjop.12135
   Graham JW, 2007, PREV SCI, V8, P206, DOI 10.1007/s11121-007-0070-9
   Green JG, 2010, ARCH GEN PSYCHIAT, V67, P113, DOI 10.1001/archgenpsychiatry.2009.186
   Griffiths M., 2005, J SUBSTANCE USE, V10, P191, DOI [10.1080/14659890500114359, DOI 10.1080/14659890500114359]
   Griffiths M.D., 2015, CURRENT ADDICTION RE, V2, P156, DOI [10.1007/s40429-015-0054-y, DOI 10.1007/S40429-015-0054-Y]
   Grigsby TJ, 2020, J ETHN SUBST ABUSE, V19, P358, DOI 10.1080/15332640.2018.1511494
   Han L, 2017, COMPUT HUM BEHAV, V76, P363, DOI 10.1016/j.chb.2017.07.036
   Hankin B. L., 2005, DEV PSYCHOPATHOLOGY
   Haug S, 2015, J BEHAV ADDICT, V4, P299, DOI 10.1556/2006.4.2015.037
   Hawi NS, 2016, COMPUT EDUC, V98, P81, DOI 10.1016/j.compedu.2016.03.007
   Hayward MD, 2004, DEMOGRAPHY, V41, P87, DOI 10.1353/dem.2004.0005
   Hillygus DS, 2005, POLIT BEHAV, V27, P25, DOI 10.1007/s11109-005-3075-8
   Hingson R, 2014, J STUD ALCOHOL DRUGS, V75, P158, DOI 10.15288/jsad.2014.75.158
   Ho RC, 2014, BMC PSYCHIATRY, V14, DOI 10.1186/1471-244X-14-183
   Hong SB, 2013, PLOS ONE, V8, DOI 10.1371/journal.pone.0057831
   Horvath J, 2020, ADDICT BEHAV, V105, DOI 10.1016/j.addbeh.2020.106334
   Hsieh KY, 2019, INT J ENV RES PUB HE, V16, DOI 10.3390/ijerph16173225
   Hudson JI, 2007, BIOL PSYCHIAT, V61, P348, DOI 10.1016/j.biopsych.2006.03.040
   Jin YC, 2017, INT J MENT HEALTH AD, V15, P1122, DOI 10.1007/s11469-017-9772-9
   Judd T, 2014, COMPUT EDUC, V70, P194, DOI 10.1016/j.compedu.2013.08.013
   Kim HJ, 2018, PLOS ONE, V13, DOI 10.1371/journal.pone.0190896
   Kim JH, 2015, COMPUT HUM BEHAV, V51, P440, DOI 10.1016/j.chb.2015.05.030
   Kircaburun K, 2019, EUR J PSYCHOTRAUMATO, V10, DOI 10.1080/20008198.2018.1565031
   Ko SJ, 2008, PROF PSYCHOL-RES PR, V39, P396, DOI 10.1037/0735-7028.39.4.396
   Krishnamurthy Sharmitha, 2015, Indian J Public Health, V59, P115, DOI 10.4103/0019-557X.157531
   Krogstad J.M., MORE HISPANICS BLACK
   Kumar Manish, 2018, Ind Psychiatry J, V27, P61, DOI 10.4103/ipj.ipj_61_17
   Kuss DJ, 2014, CURR PHARM DESIGN, V20, P4026, DOI 10.2174/13816128113199990617
   Kuss DJ, 2016, WORLD J PSYCHIATR, V6, P143, DOI 10.5498/wjp.v6.i1.143
   Kwon M, 2013, PLOS ONE, V8, DOI 10.1371/journal.pone.0083558
   Lackner CL, 2018, BIOL PSYCHOL, V132, P244, DOI 10.1016/j.biopsycho.2018.01.006
   Lazarus R.S., 1984, STRESS APPRAISAL COP
   Lee J, 2015, LECT N EDUC TECHNOL, P297, DOI 10.1007/978-3-662-44188-6_40
   Lee YK, 2014, COMPUT HUM BEHAV, V31, P373, DOI 10.1016/j.chb.2013.10.047
   Li WF, 2020, FRONT PSYCHOL, V11, DOI 10.3389/fpsyg.2020.00834
   Lin YH, 2016, PLOS ONE, V11, DOI 10.1371/journal.pone.0163010
   Listenbee R.L., 2012, REPORT ATTORNEY GEN, P3
   Liu CY, 2007, CYBERPSYCHOL BEHAV, V10, P799, DOI 10.1089/cpb.2007.9951
   Merians AN, 2019, CHILD ABUSE NEGLECT, V87, P51, DOI 10.1016/j.chiabu.2018.07.020
   Merrick M.T., 2019, VITAL SIGNS ESTIMATE
   Moos R.H., 1997, LIFE STRESSORS SOCIA
   Morahan-Martin J., 2012, INTERNET USE ABUSE P, DOI [10.1093/oxfordhb/9780199561803.001.0001/oxfordhb-9780199561803-e-021, DOI 10.1093/OXFORDHB/9780199561803.001.0001/OXFORDHB-9780199561803-E-021]
   Moreno MA, 2011, DEPRESS ANXIETY, V28, P447, DOI 10.1002/da.20805
   Orth U, 2018, J PERS SOC PSYCHOL, V114, P637, DOI 10.1037/pspp0000143
   Park SK, 2008, ADOLESCENCE, V43, P895
   Pascarella ET, 2006, J COLL STUDENT DEV, V47, P508, DOI 10.1353/csd.2006.0060
   Perera B, 2009, SEX ADDICT COMPULS, V16, P131, DOI 10.1080/10720160902905421
   Pollak SD, 2000, DEV PSYCHOL, V36, P679, DOI 10.1037//0012-1649.36.5.679
   Pontes H., 2015, NEUROSCIENCE NEUROEC, V4, P11, DOI [10.2147/NAN.S60982, DOI 10.2147/NAN.S60982]
   Raghunathan Trivellore E, 2001, SURV METHODOL, V27, P85, DOI DOI 10.1002/SIM.1186
   Reblin M, 2008, CURR OPIN PSYCHIATR, V21, P201, DOI 10.1097/YCO.0b013e3282f3ad89
   Riehm KE, 2021, ALCOHOL CLIN EXP RES, V45, P877, DOI 10.1111/acer.14578
   Rodgers S, 2002, J ADVERTISING RES, V42, P85, DOI 10.2501/JAR-42-5-85-94
   Rosal MC, 2004, BEHAV MED, V30, P11, DOI 10.3200/BMED.30.1.11-22
   Rosen LD, 2013, COMPUT HUM BEHAV, V29, P948, DOI 10.1016/j.chb.2012.12.001
   Rubin D.B., 2004, MULTIPLE IMPUTATION
   Sacks V, PREVALENCE ADVERSE C
   Schimmenti A, 2014, CHILD PSYCHIAT HUM D, V45, P588, DOI 10.1007/s10578-013-0428-0
   Schwartz SJ, 2005, YOUTH SOC, V37, P201, DOI 10.1177/0044118X05275965
   Shao YJ, 2018, CHILD ADOL PSYCH MEN, V12, DOI 10.1186/s13034-018-0231-6
   Shi LJ, 2020, J BEHAV ADDICT, V9, P175, DOI 10.1556/2006.2020.00002
   Shin SH, 2018, ADDICT BEHAV, V78, P187, DOI 10.1016/j.addbeh.2017.11.020
   Shonkoff JP, 2012, PEDIATRICS, V129, pE232, DOI 10.1542/peds.2011-2663
   Smith AUS., SMARTPHONE USE 2015
   Snodgrass JG, 2014, COMPUT HUM BEHAV, V38, P248, DOI 10.1016/j.chb.2014.06.004
   Sohn SY, 2021, FRONT PSYCHIATRY, V12, DOI 10.3389/fpsyt.2021.629407
   Stevens C, 2020, DEPRESS ANXIETY, V37, P1127, DOI 10.1002/da.23094
   Tateno M, 2019, PSYCHIAT INVEST, V16, P115, DOI 10.30773/pi.2018.12.25.2
   Taylor N., 2005, HELPING CHILDREN CHI
   Tsai CC, 2003, CYBERPSYCHOL BEHAV, V6, P649, DOI 10.1089/109493103322725432
   Tsai HF, 2009, PSYCHIAT RES, V167, P294, DOI 10.1016/j.psychres.2008.01.015
   Uchino B.N., 2004, CURRENT PERSPECTIVES
   Uchino BN, 2006, J BEHAV MED, V29, P377, DOI 10.1007/s10865-006-9056-5
   Van Buuren S, 1999, STAT MED, V18, P681, DOI 10.1002/(SICI)1097-0258(19990330)18:6<681::AID-SIM71>3.0.CO;2-R
   van Buuren S., 2000, J STAT SOFTW, V45, P5
   van Buuren S, 2007, STAT METHODS MED RES, V16, P219, DOI 10.1177/0962280206074463
   Verhoeven JC, 2010, COMPUT EDUC, V55, P53, DOI 10.1016/j.compedu.2009.12.002
   Vogels E., MILLENNIALS STAND OU
   Von Cheong E, 2017, BMJ OPEN, V7, DOI 10.1136/bmjopen-2016-013228
   Wallace P, 2014, EMBO REP, V15, P12, DOI 10.1002/embr.201338222
   Wang EST, 2013, CYBERPSYCH BEH SOC N, V16, P843, DOI 10.1089/cyber.2012.0557
   Whang LSM, 2003, CYBERPSYCHOL BEHAV, V6, P143, DOI 10.1089/109493103321640338
   Yan WS, 2014, STRESS HEALTH, V30, P3, DOI 10.1002/smi.2490
   Yang LS, 2014, INT J PSYCHOL, V49, P342, DOI 10.1002/ijop.12063
   Yang ZY, 2019, INT J MENT HEALTH AD, V17, P596, DOI 10.1007/s11469-018-9961-1
   Yates TM, 2012, CYBERPSYCH BEH SOC N, V15, P219, DOI 10.1089/cyber.2011.0427
   Young KS, 2004, AM BEHAV SCI, V48, P402, DOI 10.1177/0002764204270278
   Young KS, 1998, CYBERPSYCHOL BEHAV, V1, P237, DOI [DOI 10.1089/CPB.1998.1.237, 10.1089/cpb.1998.1.237]
   Zhang W, 2012, PLOS ONE, V7, DOI 10.1371/journal.pone.0040793
   ZIMET GD, 1988, J PERS ASSESS, V52, P30, DOI 10.1207/s15327752jpa5201_2
   백경신, 2017, [Journal of the Korea Convergence Society, 한국융합학회논문지], V8, P61, DOI 10.15207/JKCS.2017.8.1.061
NR 129
TC 3
Z9 3
U1 4
U2 15
PU MDPI
PI BASEL
PA ST ALBAN-ANLAGE 66, CH-4052 BASEL, SWITZERLAND
EI 1660-4601
J9 INT J ENV RES PUB HE
JI Int. J. Environ. Res. Public Health
PD JUN
PY 2021
VL 18
IS 11
AR 5978
DI 10.3390/ijerph18115978
PG 15
WC Environmental Sciences; Public, Environmental & Occupational Health
WE Science Citation Index Expanded (SCI-EXPANDED); Social Science Citation Index (SSCI)
SC Environmental Sciences & Ecology; Public, Environmental & Occupational
   Health
GA SP9BO
UT WOS:000659957600001
PM 34199554
OA Green Published, gold
DA 2022-11-04
ER

PT J
AU Zahra, A
   Hassan, SUN
   Hassan, MS
   Parveen, N
   Park, JH
   Iqbal, N
   Khatoon, F
   Atteya, MR
AF Zahra, Aqeela
   Hassan, Sehar-un-Nisa
   Hassan, Muhammad Shehzad
   Parveen, Nuzhat
   Park, Jae-Hyun
   Iqbal, Naveed
   Khatoon, Fahmida
   Atteya, Mohamed Raafat
TI Effect of physical activity and sedentary sitting time on psychological
   quality of life of people with and without disabilities; A survey from
   Saudi Arabia
SO FRONTIERS IN PUBLIC HEALTH
LA English
DT Article
DE psychological quality of life; disability; physical activity; sedentary
   sitting; Saudi Arabia
ID MENTAL-HEALTH; INDIVIDUALS; RELIABILITY; ASSOCIATION; INSTRUMENT;
   VALIDITY; CHILDREN
AB BackgroundMental and psychological health issues are on the rise globally. People with disabilities are at greater risk of poor psychological quality of life especially after covid-19 pandemic. Along with other factors physical activity (PA) may have a significant effect on mental health. This study aims to analyze the difference of PA participation and sitting time among people with and without disabilities and their association with psychological quality of life. MethodsA standard questionnaire was used to collect the data from disabled and non-disabled participants above 15 years of age. Bivariate and multivariate analysis was performed to yield statistical results. ResultsTotal study sample consisted of 359 participants (67.7% without disability and 32.3% with disability). Participants without disabilities reported a significantly better psychological quality of life (QOL) (Mean score = 68) as compared to the ones with disabilities (Mean score = 61), (p < 0.01). There was significant difference between the sitting time of two groups with longer sitting time among people with disabilities (6.1 h/day) as compared to non-disabled (5.3 h). Optimum level of PA was strongly associated with better psychological quality of life among individuals without disabilities (p = 0.00). Younger age (p = 0.00) and being single (p = 0.01) were significant predictors of poor psychological health among non-disables. Increase in sedentary sitting time was significantly associated with poor psychological quality of life among both groups. ConclusionsTailored health policies to encourage PA and reduce sitting hours should be formulated to improve psychological health with special focus on individuals with disabilities. Future studies with large sample size are recommended to validate the current results and further explore the difference in association of PA and psychological wellbeing in people with and without disabilities.
C1 [Zahra, Aqeela] Univ Hail, Coll Med, Dept Family & Community Med, Hail, Saudi Arabia.
   [Hassan, Sehar-un-Nisa] Univ Hail, Coll Publ Hlth & Hlth Informat, Hail, Saudi Arabia.
   [Hassan, Muhammad Shehzad] Taibah Univ, Coll Med Rehabil Sci, Madinah, Saudi Arabia.
   [Parveen, Nuzhat; Iqbal, Naveed] Univ Hail, Coll Med, Dept Obstet & Gynecol, Hail, Saudi Arabia.
   [Park, Jae-Hyun] Sungkyunkwan Univ, Samsung Biomed Res Inst, Suwon, South Korea.
   [Khatoon, Fahmida] Univ Hail, Coll Med, Dept Biochem, Hail, Saudi Arabia.
   [Atteya, Mohamed Raafat] Univ Hail, Coll Appl Med Sci, Dept Phys Therapy, Hail, Saudi Arabia.
RP Zahra, A (通讯作者)，Univ Hail, Coll Med, Dept Family & Community Med, Hail, Saudi Arabia.
EM a.zahra@uoh.edu.sa
FU University of Ha'il [RG-21 007]
FX This research was funded by the research deanship at University of Ha'il
   grant number RG-21 007.
CR Al Awaji N, 2021, INT J ENV RES PUB HE, V18, DOI 10.3390/ijerph182111442
   Al-Eisa E, 2014, BMC PSYCHIATRY, V14, DOI 10.1186/s12888-014-0238-3
   Al-Eithan MH, 2010, SAUDI MED J, V31, P1161
   Alkhamees AA, 2020, COMPR PSYCHIAT, V102, DOI 10.1016/j.comppsych.2020.152192
   Alotaibi AS, 2021, INT J ENV RES PUB HE, V18, DOI 10.3390/ijerph18157771
   Althumiri NA, 2021, JMIR PUBLIC HLTH SUR, V7, DOI 10.2196/25438
   Altwaijri YA, 2020, INT J METH PSYCH RES, V29, DOI 10.1002/mpr.1836
   Anderson Elizabeth, 2019, Sports Med Health Sci, V1, P3, DOI 10.1016/j.smhs.2019.08.006
   [Anonymous], 2005, GUIDELINES DATA PROC
   Authority for the Care of Persons with Disabilities, 2021, APD STAT
   Bandar NFA, 2014, APPL RES QUAL LIFE, V9, P469, DOI 10.1007/s11482-013-9244-8
   Biernat E, 2017, TURK J PH MED REHAB, V63, P107, DOI 10.5606/tftrd.2017.64188
   Bindawas SM, 2018, INT J ENV RES PUB HE, V15, DOI 10.3390/ijerph15030419
   Carroll DD, 2014, MMWR-MORBID MORTAL W, V63, P407
   CDC, CTR DIS CONTROL PREV
   Chadda RK, 2018, INDIAN J MED RES, V148, P359, DOI 10.4103/ijmr.IJMR_1585_18
   Chevarley FM, 2006, WOMEN HEALTH ISS, V16, P297, DOI 10.1016/j.whi.2006.10.002
   Dalky HF, 2017, J NURS RES, V25, P224, DOI [10.1097/jnr.0000000000000146, 10.1097/JNR.0000000000000146]
   de Lima Scher LM., 2019, J AGING SCI, V7, P1, DOI [10.35248/2329-884.19.07.206, DOI 10.35248/2329-884.19.07.206]
   Grundstrom J, 2021, SSM-POPUL HLTH, V14, DOI 10.1016/j.ssmph.2021.100774
   Helou K, 2017, BMC PUBLIC HEALTH, V18, DOI 10.1186/s12889-017-4599-7
   James M, 2021, PLOS ONE, V16, DOI 10.1371/journal.pone.0260640
   Khasawneh MA, 2021, HEALTH PSYCHOL REP, V9, P264, DOI 10.5114/hpr.2020.99003
   Kuvalekar Kunal, 2015, J Family Med Prim Care, V4, P69, DOI 10.4103/2249-4863.152258
   Marques A, 2018, EUR J SPORT SCI, V18, P140, DOI 10.1080/17461391.2017.1400109
   Martinez-Gomez D, 2016, J AM MED DIR ASSOC, V17, DOI 10.1016/j.jamda.2016.07.016
   Meyer JD, 2021, FRONT PSYCHIATRY, V12, DOI 10.3389/fpsyt.2021.741433
   Noh JW, 2016, PLOS ONE, V11, DOI 10.1371/journal.pone.0166238
   Ohaeri JU, 2009, ANN SAUDI MED, V29, P98, DOI 10.4103/0256-4947.51790
   Oskrochi G, 2018, PLOS ONE, V13, DOI 10.1371/journal.pone.0198638
   Penedo FJ, 2005, CURR OPIN PSYCHIATR, V18, P189, DOI 10.1097/00001504-200503000-00013
   Regaieg S, 2016, MED PRIN PRACT, V25, P227, DOI 10.1159/000442752
   Sasaki J E, 2018, Mult Scler J Exp Transl Clin, V4, p2055217318754368, DOI 10.1177/2055217318754368
   Sharpe D, 2021, BMC PSYCHOL, V9, DOI 10.1186/s40359-021-00583-w
   TURNER RJ, 1990, J NERV MENT DIS, V178, P343, DOI 10.1097/00005053-199006000-00001
   Ubbes VA., 1999, J PHYS ED RECREAT DA, V70, P14, DOI [10.1080/07303084.1999.10605662, DOI 10.1080/07303084.1999.10605662]
   Wong FY, 2018, BMC PUBLIC HEALTH, V18, DOI 10.1186/s12889-018-5942-3
   de Franca ISX, 2011, REV ESC ENFERM USP, V45, P1361
   Xiong MZ, 2019, BMC PUBLIC HEALTH, V19, DOI 10.1186/s12889-019-6672-x
   Yang W, 2021, PREV MED REP, V23, DOI 10.1016/j.pmedr.2021.101419
   Zahra A, 2022, INT J ENV RES PUB HE, V19, DOI 10.3390/ijerph19074228
NR 41
TC 0
Z9 0
U1 0
U2 0
PU FRONTIERS MEDIA SA
PI LAUSANNE
PA AVENUE DU TRIBUNAL FEDERAL 34, LAUSANNE, CH-1015, SWITZERLAND
EI 2296-2565
J9 FRONT PUBLIC HEALTH
JI Front. Public Health
PD SEP 26
PY 2022
VL 10
AR 998890
DI 10.3389/fpubh.2022.998890
PG 9
WC Public, Environmental & Occupational Health
WE Science Citation Index Expanded (SCI-EXPANDED); Social Science Citation Index (SSCI)
SC Public, Environmental & Occupational Health
GA 5Q7HO
UT WOS:000873998000001
PM 36225781
OA Green Published, gold
DA 2022-11-04
ER

PT J
AU Hosszu, A
   Rughinis, C
   Rughinis, R
   Rosner, D
AF Hosszu, Alexandra
   Rughinis, Cosima
   Rughinis, Razvan
   Rosner, Daniel
TI Webcams and Social Interaction During Online Classes: Identity Work,
   Presentation of Self, and Well-Being
SO FRONTIERS IN PSYCHOLOGY
LA English
DT Article
DE well-being; online education; webcam; presentation of self; identity
   work
AB The well-being of children and young people has been affected by the COVID-19 pandemic. The shift to online education disrupted daily rhythms, transformed learning opportunities, and redefined social connections with peers and teachers. We here present a qualitative content analysis of responses to open-ended questions in a large-scale survey of teachers and students in Romania. We explore how their well-being has been impacted by online education through (1) overflow effects of the sudden move to online classes; (2) identity work at the individual and group levels; and (3) Students' and teachers' presentations of self in the online environment, with a focus on problematic aspects of webcam use. The results indicate that both students and teachers experienced ambivalence and diverse changes in well-being, generated by the flexibility, burdens, and disruptions of school-from-home. The identities associated with the roles of teacher and student have been challenged and opened for re-negotiation. Novel patterns have emerged in teachers' and Students' identity work. Failure or success at the presentation of self in online situations is relevant for the emotional valence of learning encounters, impacting well-being. Online classes have brought about new ways to control one's presentation of self while also eliminating previous tactics and resources. The controversy regarding webcams has captured this duality: for some, the home remained a backstage that could not be safely exposed; for others, the home became a convenient front stage for school. Well-being was affected by the success of individual and collective performances, and by student-teacher asymmetries. Overall, our study of online learning indicates powerful yet variable influences on subjective well-being, which are related to overflow effects, identity work, and presentation of self.
C1 [Hosszu, Alexandra; Rughinis, Cosima] Univ Bucharest, Fac Sociol & Social Work, Bucharest, Romania.
   [Rughinis, Razvan; Rosner, Daniel] Politeh Univ Bucharest, Fac Automat Control & Comp Sci, Bucharest, Romania.
RP Hosszu, A (通讯作者)，Univ Bucharest, Fac Sociol & Social Work, Bucharest, Romania.
EM alexandra.hosszu@sas.unibuc.ro
RI Rughinis, Cosima/B-8315-2011
FU Ministry of Education and Scientific Research, Romania
   [PN-III-P4ID-PCE-2020-1589]
FX This research was funded by Tech Lounge and by the Ministry of Education
   and Scientific Research, Romania, grant PN-III-P4ID-PCE-2020-1589 "The
   manufacture of doubt on vaccination and climate change. A comparative
   study of legitimacy tactics in two science-skeptical discourses",
   https://ifbic967716f670ac43adsxb6oo5q69pxw6ccffiac.eds.tju.edu.cn/.
CR Anderson RC, 2021, FRONT PSYCHOL, V11, DOI 10.3389/fpsyg.2020.614774
   [Anonymous], 2013, J COMPARAT RES ANTHR
   Bailenson Jeremy N., 2021, TECHNOLOGY MIND BEHA, P1, DOI 10.1037/tmb0000030
   Bilen E, 2021, J ECON BEHAV ORGAN, V182, P196, DOI 10.1016/j.jebo.2020.12.004
   Braun V., 2006, QUAL RES PSYCHOL, V3, P77, DOI 10.1191/1478088706qp063oa
   Bruineberg J., 2021, HABITUAL SMARTPHONE
   Bullingham L, 2013, J INF SCI, V39, P101, DOI 10.1177/0165551512470051
   Burns D, 2020, FRONT EDUC, V5, DOI 10.3389/feduc.2020.582882
   Castelli FR, 2021, ECOL EVOL, V11, P3565, DOI 10.1002/ece3.7123
   Ciocanel A, 2017, ROMANIAN J SOCIOL ST, P7
   Ciocanel A, 2016, INT REV SOC RES, V6, P40, DOI [10.1515/irsr-2016-0006, DOI 10.1515/IRSR-2016-0006]
   Clinton-Lisell V, 2021, J RES READ, V44, P787, DOI 10.1111/1467-9817.12372
   Cooper L., 2020, CLASS ZOOM FATIGUE
   Corbin J., 2015, TECHNIQUES PROCEDURE
   Costa K., 2020, CAMERAS BE DAMNED
   Denzin N. K., 2009, RES ACT THEORETICAL
   Di Pietro G., 2020, LIKELY IMPACT COVID
   DIENER E, 1984, PSYCHOL BULL, V95, P542, DOI 10.1037/0033-2909.95.3.542
   Domina T., 2021, REMOTE REMOVED PREDI, V7, DOI [10.1177/2378023120988200, DOI 10.1177/2378023120988200]
   Drasler V, 2021, SUSTAINABILITY-BASEL, V13, DOI 10.3390/su13095118
   Ettinger K, 2020, EDUC INF TECHNOL, V25, P623, DOI 10.1007/s10639-019-09982-4
   Fagell P.L., 2020, STUDENTS WHO KEEP CA
   Finders M, 2021, CAMERAS SURVEILLANCE
   Flaherty M.G., 2021, CONTEXTS, V20, P40, DOI [10.1177/15365042211035338, DOI 10.1177/15365042211035338]
   Garris C.P., 2020, SCHOLARSH TEACH LEAR, V8, P119, DOI [10.1037/stl0000229, DOI 10.1037/STL0000229]
   Goffman, 1967, PRESENTATION SELF EV
   Grunberg L, 2020, GENDER WORK ORGAN, V27, P289, DOI 10.1111/gwao.12343
   Hogan B., 2010, B SCI TECHNOLOGY SOC, V30, P377, DOI DOI 10.1177/0270467610385893
   Hosszu A., 2021, P 23 INT C CONTR SYS, P432, DOI [10.1109/CSCS52396.2021.00077, DOI 10.1109/CSCS52396.2021.00077]
   Jderu G, 2010, SOCIOL ROMANEASCA, V8, P48
   Johnson S., 2020, OFF CALIFORNIA SCH W
   Jones AL, 2020, FRONT EDUC, V5, DOI 10.3389/feduc.2020.583775
   Kim LE, 2020, BRIT J EDUC PSYCHOL, V90, P1062, DOI 10.1111/bjep.12381
   Kurt G, 2022, J RES TECHNOL EDUC, V54, pS31, DOI 10.1080/15391523.2021.1920518
   Loose CC, 2020, FRONT EDUC, V5, DOI 10.3389/feduc.2020.582561
   Loperfido L., 2020, HIDDEN IMPACT COVID
   Marquart M.R., 2020, DEAR PROFESSORS DONT
   Mayer K., 2020, HRES NUMBER DAY VIDE
   Ministry of Education, 2020, ORD APR INSTR PRIV A
   Miron A., 2021, 2020 2021 EFECTELE P
   Moses T., 2020, 5 REASONS LET STUDEN
   Nicandro V, 2020, PLEASE LET STUDENTS
   Nowell LS, 2017, INT J QUAL METH, V16, DOI 10.1177/1609406917733847
   Ozamiz-Etxebarria N, 2021, FRONT PSYCHOL, V11, DOI 10.3389/fpsyg.2020.620718
   Patrick, 2020, ONLINE CLASSROOM MAN
   Pearson, 2020, IS THER AN OUT BLACK
   Pearson Erika, 2009, 1 MONDAY, V14
   Reed M., 2020, SHOULD SHOWING FACES
   Rudolph D., 2021, WHY SHOULD STUDENTS
   Saunders B, 2018, QUAL QUANT, V52, P1893, DOI 10.1007/s11135-017-0574-8
   Schieman S., 2021, SOCIUS, V7, P1, DOI [10.1177/2378023120982856, DOI 10.1177/2378023120982856]
   SCHWALBE ML, 1996, ADV GROUP PROCESS, V13, P113
   Simoens J., 2021, SETTING WEBCAM BOUND
   Smith D., 2021, STANFORD ZOOM FATIGU
   Spicksley K, 2021, FRONT PSYCHOL, V12, DOI 10.3389/fpsyg.2021.703404
   UNICEF, 2020, COVID 19 ITS IMPL PR
   United Nations, 2020, POLICY BRIEF ED COVI
   Villani L, 2021, GLOBALIZATION HEALTH, V17, DOI 10.1186/s12992-021-00680-w
   Will M., 2020, ED WEEK
   World Vision, 2021, WORLD VIS ROM FAC CR
   Yates A, 2021, TECHNOL PEDAGOG EDUC, V30, P59, DOI 10.1080/1475939X.2020.1854337
NR 61
TC 1
Z9 1
U1 7
U2 12
PU FRONTIERS MEDIA SA
PI LAUSANNE
PA AVENUE DU TRIBUNAL FEDERAL 34, LAUSANNE, CH-1015, SWITZERLAND
SN 1664-1078
J9 FRONT PSYCHOL
JI Front. Psychol.
PD JAN 10
PY 2022
VL 12
AR 761427
DI 10.3389/fpsyg.2021.761427
PG 17
WC Psychology, Multidisciplinary
WE Social Science Citation Index (SSCI)
SC Psychology
GA ZC5RQ
UT WOS:000757577500001
PM 35082716
OA gold, Green Published
DA 2022-11-04
ER

PT J
AU Garvin, LA
   Hu, JQ
   Slightam, C
   McInnes, DK
   Zulman, DM
AF Garvin, Lynn A.
   Hu, Jiaqi
   Slightam, Cindie
   McInnes, D. Keith
   Zulman, Donna M.
TI Use of Video Telehealth Tablets to Increase Access for Veterans
   Experiencing Homelessness
SO JOURNAL OF GENERAL INTERNAL MEDICINE
LA English
DT Article
DE homelessness; Veterans; telemedicine; health services accessibility;
   mental health
ID HEALTH-CARE; INTERVENTIONS; ADULTS
AB Background Veterans experiencing homelessness face substantial barriers to accessing health and social services. In 2016, the Veterans Affairs (VA) healthcare system launched a unique program to distribute video-enabled tablets to Veterans with access barriers. Objective Evaluate the use of VA-issued video telehealth tablets among Veterans experiencing homelessness in the VA system. Design Guided by the RE-AIM framework, we first evaluated the adoption of tablets among Veterans experiencing homelessness and housed Veterans. We then analyzed health record and tablet utilization data to compare characteristics of both subpopulations, and used multivariable logistic regression to identify factors associated with tablet use among Veterans experiencing homelessness. Patients In total, 12,148 VA patients receiving tablets between October 2017 and March 2019, focusing on the 1470 VA Veterans experiencing homelessness receiving tablets (12.1%). Main Measures Tablet use within 6 months of receipt for mental health, primary or specialty care. Key Results Nearly half (45.9%) of Veterans experiencing homelessness who received a tablet had a video visit within 6 months of receipt, most frequently for telemental health. Tablet use was more common among Veterans experiencing homelessness who were younger (AOR = 2.77; P <.001); middle-aged (AOR = 2.28; P <.001); in rural settings (AOR = 1.46; P =.005); and those with post-traumatic stress disorder (AOR = 1.64; P <.001), and less common among those who were Black (AOR = 0.43; P <.001) and those with a substance use disorder (AOR = 0.59; P <.001) or persistent housing instability (AOR = 0.75; P = .023). Conclusions Telehealth care and connection for vulnerable populations are particularly salient during the COVID-19 pandemic but also beyond. VA's distribution of video telehealth tablets offers healthcare access to Veterans experiencing homelessness; however, barriers remain for subpopulations. Tailored training and support for these patients may be needed to optimize telehealth tablet use and effectiveness.
C1 [Garvin, Lynn A.] VA Boston Healthcare Syst, VA Ctr Healthcare Org & Implementat Res CHOIR, 150 S Huntington Ave,Bldg 9,Rm 225, Boston, MA 02130 USA.
   [Garvin, Lynn A.; McInnes, D. Keith] Boston Univ, Sch Publ Hlth, Dept Hlth Law Policy & Management, Boston, MA USA.
   [Hu, Jiaqi; Slightam, Cindie; Zulman, Donna M.] VA Palo Alto Hlth Care Syst, VA Ctr Innovat Implementat Ci2i, Menlo Pk, CA USA.
   [Hu, Jiaqi; Zulman, Donna M.] Stanford Univ, Sch Med, Div Primary Care & Populat Hlth, Stanford, CA USA.
   [McInnes, D. Keith] VA Bedford Healthcare Syst, VA Ctr Healthcare Org & Implementat Res CHOIR, Bedford, MA USA.
RP Garvin, LA (通讯作者)，VA Boston Healthcare Syst, VA Ctr Healthcare Org & Implementat Res CHOIR, 150 S Huntington Ave,Bldg 9,Rm 225, Boston, MA 02130 USA.
EM Lynn.Garvin@va.gov
OI Garvin, Lynn/0000-0003-3309-8211
FU US Department of Veterans Affairs (VA) National Center for Homelessness
   Among Veterans [XVA 11-056]; VA Health Services Research &
   Development/Quality Enhancement Research Initiative (HSRD/QUERI) [PEI
   18-205]
FX Dr. Garvin's and Dr. McInnes' work was funded by the US Department of
   Veterans Affairs (VA) National Center for Homelessness Among Veterans
   (Garvin, XVA 11-056). Dr. Zulman's, Ms. Hu's, and Ms. Slightam's work
   was funded by the VA Health Services Research & Development/Quality
   Enhancement Research Initiative (HSR&D/QUERI) (Zulman, PEI 18-205). The
   views expressed in this manuscript are those of the authors and do not
   necessarily reflect the views of the US Department of Veterans Affairs
   or the US government.
CR Abel EA, 2018, J MED INTERNET RES, V20, DOI 10.2196/11350
   Adams SV, 2019, J RURAL HEALTH, V35, P308, DOI 10.1111/jrh.12343
   Ali D., 2020, INNOV AGING, V4, P928, DOI [10.1093/geroni/igaa057.3404, DOI 10.1093/GERONI/IGAA057.3404]
   [Anonymous], 2019, UNDERSTANDING PTSD A
   Basit SA, 2020, GEN HOSP PSYCHIAT, V62, P28, DOI 10.1016/j.genhosppsych.2019.11.004
   Belkora J, 2015, BMC HEALTH SERV RES, V15, DOI 10.1186/s12913-015-0872-6
   Brearly TW, 2020, AM J HEALTH-SYST PH, V77, P288, DOI 10.1093/ajhp/zxz314
   Brunet N, 2022, SUBST ABUS, V43, P39, DOI 10.1080/08897077.2020.1728466
   Byrne T, 2020, HOUS POLICY DEBATE, V30, P409, DOI 10.1080/10511482.2020.1716823
   Chen CK, 2019, PSYCHOL SERV
   Cheng MKW, 2021, J AM GERIATR SOC, V69, P318, DOI 10.1111/jgs.16982
   Connolly SL, 2018, JMIR MHEALTH UHEALTH, V6, DOI 10.2196/10748
   Cotner B, 2016, ARCH PHYS MED REHAB, V97, pE95, DOI [10.1016/j.apmr.2016.08.293, DOI 10.1016/J.APMR.2016.08.293]
   Currie M, 2015, BMC HEALTH SERV RES, V15, DOI 10.1186/s12913-015-0825-0
   Darkins A, 2013, TELEMED E-HEALTH, V19, P557, DOI 10.1089/tmj.2012.0263
   Eberly LA, 2020, JAMA NETW OPEN, V3, DOI 10.1001/jamanetworkopen.2020.31640
   Ecker Anthony H, 2021, J Technol Behav Sci, V6, P314, DOI 10.1007/s41347-020-00150-x
   Eliacin J, 2020, PATIENT EDUC COUNS, V103, P1798, DOI 10.1016/j.pec.2020.03.017
   Gaudiano B., 2015, J ADDICT RES THER, V6, DOI [10.4172/2155-6105.1000e126, DOI 10.4172/2155-6105.1000E126]
   Glasgow RE, 1999, AM J PUBLIC HEALTH, V89, P1322, DOI 10.2105/AJPH.89.9.1322
   Glynn LH, 2020, PSYCHOL SERV
   Henry M., 2020, 2019 ANN HOMELESS 1, DOI The U.S. Department of Housing and Urban Development;
   Heyworth L., 2017, VIDEO VISITS PRIMARY, pS807
   Jacobs JC, 2020, TELEMED E-HEALTH, V26, P1178, DOI 10.1089/tmj.2019.0179
   Jordan DN, 2021, TELEMED E-HEALTH, V27, P82, DOI 10.1089/tmj.2019.0284
   Kazemi DM, 2017, J HEALTH COMMUN, V22, P413, DOI 10.1080/10810730.2017.1303556
   Keefer, 2017, SGIM FORUM, V40, P1
   King D'Arcy, 2020, JMIR Rehabil Assist Technol, V7, pe16004, DOI 10.2196/16004
   Kohn LL, 2019, JAMA DERMATOL, V155, P884, DOI 10.1001/jamadermatol.2019.0860
   Kruse C, 2020, JMIR MED INF, V8, DOI 10.2196/20359
   Kruse CS, 2020, J MED INTERNET RES, V22, DOI 10.2196/13252
   Kruse CS, 2018, J REHABIL MED, V50, P385, DOI 10.2340/16501977-2302
   Lesher AP, 2020, POPUL HEALTH MANAG, V23, P20, DOI 10.1089/pop.2018.0212
   Lin L, 2020, JAMA PSYCHIAT, V77, P1209, DOI 10.1001/jamapsychiatry.2020.1698
   Lin L, 2019, J SUBST ABUSE TREAT, V101, P38, DOI 10.1016/j.jsat.2019.03.007
   Lum HD., 2020, PUBLIC POLICY AGING, V30, P12, DOI [10.1093/ppar/prz030, DOI 10.1093/PPAR/PRZ030]
   McCall T, 2019, STUD HEALTH TECHNOL, V264, P1728, DOI 10.3233/SHTI190618
   McInnes DK, 2018, HOMELESSNESS US VETE, P245
   Milam AJ, 2020, HEALTH EQUITY, V4, P139, DOI 10.1089/heq.2020.0015
   Miller CJ, 2016, TELEMED E-HEALTH, V22, P847, DOI 10.1089/tmj.2015.0190
   Montgomery AE, 2020, HOUS POLICY DEBATE, V30, P396, DOI 10.1080/10511482.2020.1712613
   Moo LR, 2020, CLIN GERONTOLOGIST, V43, P193, DOI 10.1080/07317115.2019.1655510
   Morenz AM, 2019, JAMA DERMATOL, V155, P899, DOI 10.1001/jamadermatol.2019.0872
   Murry VM, 2019, J PEDIATR PSYCHOL, V44, P375, DOI 10.1093/jpepsy/jsz001
   Myers Ursula S, 2021, J Technol Behav Sci, V6, P320, DOI 10.1007/s41347-020-00161-8
   Padala KP, 2020, J MED INTERNET RES, V22, DOI 10.2196/21561
   Parker S, 2018, BMJ OPEN, V8, DOI 10.1136/bmjopen-2017-019192
   Pekmezaris R, 2020, JMIR FORM RES, V4, DOI 10.2196/13197
   Sewell AA, 2015, SOC SCI RES, V54, P1, DOI 10.1016/j.ssresearch.2015.06.020
   Shreck E., 2020, J RURAL MENT HLTH, V44, P1, DOI [10.1037/rmh0000129, DOI 10.1037/RMH0000129]
   Shura RD, 2021, J RURAL HEALTH, V37, P200, DOI 10.1111/jrh.12454
   Slightam C, 2020, J MED INTERNET RES, V22, DOI 10.2196/15682
   Tsai J, 2020, ADM POLICY MENT HLTH, V47, P115, DOI 10.1007/s10488-019-00975-6
   Turgoose D, 2018, J TELEMED TELECARE, V24, P575, DOI 10.1177/1357633X17730443
   US Department of Veterans Affairs Managerial Cost Accounting Office, PROGR DOC FY21 MID A
   US Dept of Veterans Affairs Office of Rural Health, DEF RUR
   Wildenbos GA, 2018, DIGIT HEALTH, V4, DOI 10.1177/2055207618797883
   Zulman DM, 2019, J GEN INTERN MED, P1
   Zulman DM, 2019, JAMIA OPEN, V2, P323, DOI 10.1093/jamiaopen/ooz024
   Zulman DM, 2016, J GEN INTERN MED, V31, pS405
NR 60
TC 9
Z9 9
U1 0
U2 4
PU SPRINGER
PI NEW YORK
PA ONE NEW YORK PLAZA, SUITE 4600, NEW YORK, NY, UNITED STATES
SN 0884-8734
EI 1525-1497
J9 J GEN INTERN MED
JI J. Gen. Intern. Med.
PD AUG
PY 2021
VL 36
IS 8
BP 2274
EP 2282
DI 10.1007/s11606-021-06900-8
EA MAY 2021
PG 9
WC Health Care Sciences & Services; Medicine, General & Internal
WE Science Citation Index Expanded (SCI-EXPANDED); Social Science Citation Index (SSCI)
SC Health Care Sciences & Services; General & Internal Medicine
GA TV5GI
UT WOS:000653031800002
PM 34027612
OA Bronze, Green Published
DA 2022-11-04
ER

PT J
AU Godfrey, KM
   Kozar, B
   Morales, C
   Scott, SD
AF Godfrey, Kathryn M.
   Kozar, Brandon
   Morales, Crystal
   Scott, Susan D.
TI The Well-Being of Peer Supporters in a Pandemic: A Mixed-Methods Study
SO JOINT COMMISSION JOURNAL ON QUALITY AND PATIENT SAFETY
LA English
DT Article
ID HEALTH-CARE WORKERS; COMPASSION SATISFACTION; TRAUMATIC REALITY;
   BURNOUT; PHYSICIANS; FATIGUE
AB Background: Peer support is an effective, well-received approach to caring for health care professionals who face stress, challenges, and reduced well-being. Peer supporters may be at risk for emotional exhaustion and secondary traumatic stress due to their primary roles and involvement as peer supporters during the COVID-19 pandemic. Methods: Peer supporters from five well-established peer support programs completed surveys (ProQOL and a five-item emotional exhaustion measure) to assess secondary traumatic stress, compassion satisfaction, and burnout during the pandemic. Analysis of variance models analyzed differences in these well-being outcomes by role, age, years in health care, and working in high-risk areas. Qualitative content analysis was performed for open-response questions about challenges, needs, and successful well-being strategies using Braun and Clarke's six-phase thematic analysis. Results: A total of 375 peer supporters completed the survey between spring and summer 2021 for a response rate of about 38%. Most participants had low secondary traumatic stress and moderate to high compassion satisfaction; nearly 44% had concerning levels of emotional exhaustion. Compassion satisfaction was significantly lower ( p = 0.003) and emotional exhaustion significantly higher ( p < 0.001) among the youngest cohort, and both compassion satisfaction and emotional exhaustion differed across career stages ( p = 0.003 andp = 0.04, respectively). Emotional exhaustion was significantly higher in peer supporters working in COVID units than in non-COVID units ( p = 0.021). Peer supporters identified numerous protective and risk factors associated with serving as a peer supporter. Conclusion: Despite having moderate to high levels of compassion satisfaction, peer supporters report high levels of burnout and numerous challenges and needs to sustain their well-being. To maintain effective peer support programs during the ongoing pandemic, health care organizations must study and support the well-being of health care professional peer supporters.
C1 [Godfrey, Kathryn M.] ChristianaCare, Ctr WorkLife Well being, Wilmington, DE 19718 USA.
   [Kozar, Brandon] Nationwide Childrens Hosp, Leadership Coaching & Dev, Columbus, OH USA.
   [Morales, Crystal] MedStar Hlth Columbia, Nursing Wellbeing, Maryland, NY USA.
   [Scott, Susan D.] Univ Missouri Hlth Care, Columbia, MO USA.
RP Godfrey, KM (通讯作者)，ChristianaCare, Ctr WorkLife Well being, Wilmington, DE 19718 USA.
EM kathryn.godfrey@christianacare.org
OI Morales, crystal/0000-0002-7285-7551
CR Baum N, 2010, PSYCHOTHERAPY, V47, P249, DOI 10.1037/a0019784
   Bodenheimer T, 2014, ANN FAM MED, V12, P573, DOI 10.1370/afm.1713
   Bourke M.L., 2014, TRAUMATOLOGY, V20, P57, DOI [10.1037/h0099381, DOI 10.1037/H0099381]
   Braun V., 2006, QUAL RES PSYCHOL, V3, P77, DOI 10.1191/1478088706qp063oa
   Brewer E.W., 2004, HUMAN RESOURCE DEV R, V3, P102, DOI [10.1177/1534484304263335, DOI 10.1177/1534484304263335]
   Brooks SK, 2018, J OCCUP ENVIRON MED, V60, P248, DOI 10.1097/JOM.0000000000001235
   Brymer M., 2006, PSYCHOL 1 AID FIELD, DOI 10.1037/e536202011-001
   Buselli R, 2020, INT J ENV RES PUB HE, V17, DOI 10.3390/ijerph17176180
   Center C, 2003, JAMA-J AM MED ASSOC, V289, P3161, DOI 10.1001/jama.289.23.3161
   Choi YJ, 2020, DISASTER MED PUBLIC, V14, P433, DOI 10.1017/dmp.2019.87
   Connors CA, 2021, J HEALTHC MANAG, V66, P19, DOI 10.1097/JHM-D-19-00264
   De Hert S, 2020, LOCAL REG ANESTH, V13, P171, DOI 10.2147/LRA.S240564
   Dekker S, 2013, 2 VICTIM ERROR GUILT
   Dukhanin V, 2018, J PEDIATR NURS, V41, P54, DOI 10.1016/j.pedn.2018.01.011
   Dyrbye L, 2017, BURNOUT HLTH CARE PR, DOI [10.31478/201707b, DOI 10.31478/201707B]
   Edrees H, 2016, BMJ OPEN, V6, DOI 10.1136/bmjopen-2016-011708
   Figley CR, 1983, STRESS FAMILY, V2, P3
   Finney Robyn E, 2021, AANA J, V89, P235
   Galanis P, 2021, J ADV NURS, V77, P3286, DOI 10.1111/jan.14839
   Godfrey KM, 2021, NURSE LEAD, V19, P188, DOI 10.1016/j.mnl.2020.09.006
   Hall LH, 2016, PLOS ONE, V11, DOI 10.1371/journal.pone.0159015
   Halpern J., 2007, DISASTER MENTAL HLTH
   Hirschinger LE, PATIENT SAFETY QUALI
   Hu YY, 2012, ARCH SURG-CHICAGO, V147, P212, DOI 10.1001/archsurg.2011.312
   Hunsaker S, 2015, J NURS SCHOLARSHIP, V47, P186, DOI 10.1111/jnu.12122
   Kappes M, 2021, INT NURS REV, V68, P471, DOI 10.1111/inr.12694
   Kelly L, 2015, J NURS SCHOLARSHIP, V47, P522, DOI 10.1111/jnu.12162
   Kinman G, 2020, OCCUP MED-OXFORD, V70, P294, DOI 10.1093/occmed/kqaa096
   Lai JB, 2020, JAMA NETW OPEN, V3, DOI 10.1001/jamanetworkopen.2020.3976
   Malliarou Maria, 2021, Mater Sociomed, V33, P88, DOI 10.5455/msm.2021.33.88-93
   MASLACH C, 1981, J OCCUP BEHAV, V2, P99, DOI 10.1002/job.4030020205
   Maslach C, HARV BUS REV
   Merandi Jenna, 2017, Pediatr Qual Saf, V2, pe031, DOI 10.1097/pq9.0000000000000031
   Nuttman-Shwartz O, 2015, TRAUMA VIOLENCE ABUS, V16, P466, DOI 10.1177/1524838014557287
   Orru G, 2021, INT J ENV RES PUB HE, V18, DOI 10.3390/ijerph18010337
   Quevillon RP, 2016, J CLIN PSYCHOL, V72, P1348, DOI 10.1002/jclp.22336
   Scott SD, 2010, JT COMM J QUAL PATIE, V36, P233, DOI 10.1016/S1553-7250(10)36038-7
   Sexton JB, 2019, BMJ OPEN, V9, DOI 10.1136/bmjopen-2018-022695
   Sexton JB, 2018, BMJ QUAL SAF, V27, P261, DOI 10.1136/bmjqs-2016-006399
   Shanafelt T, 2020, JAMA-J AM MED ASSOC, V323, P2133, DOI 10.1001/jama.2020.5893
   Shanafelt TD, 2015, MAYO CLIN PROC, V90, P1600, DOI 10.1016/j.mayocp.2015.08.023
   Shanafelt TD, 2010, ANN SURG, V251, P995, DOI 10.1097/SLA.0b013e3181bfdab3
   Siedlecki KL, 2014, SOC INDIC RES, V117, P561, DOI 10.1007/s11205-013-0361-4
   Souza Diego de Oliveira, 2021, Rev Bras Med Trab, V18, P464, DOI 10.47626/1679-4435-2020-600
   Stamm B, 2012, PROFESSIONAL QUALITY
   van Pelt F, 2008, QUAL SAF HEALTH CARE, V17, P249, DOI 10.1136/qshc.2007.025536
NR 46
TC 1
Z9 1
U1 0
U2 0
PU ACADEMIC PRESS INC ELSEVIER SCIENCE
PI SAN DIEGO
PA 525 B ST, STE 1900, SAN DIEGO, CA 92101-4495 USA
SN 1553-7250
EI 1938-131X
J9 JT COMM J QUAL PATIE
JI Jt. Comm. J. Qual. Patient Saf.
PD SEP
PY 2022
VL 48
IS 9
BP 439
EP 449
DI 10.1016/j.jcjq.2022.04.005
PG 11
WC Health Care Sciences & Services
WE Emerging Sources Citation Index (ESCI)
SC Health Care Sciences & Services
GA 4Y2YH
UT WOS:000861395300004
PM 35623967
DA 2022-11-04
ER

PT J
AU Knapova, L
   Smahel, D
   Dedkova, L
   Matyas, V
AF Knapova, Lenka
   Smahel, David
   Dedkova, Lenka
   Matyas, Vaclav
TI Comparing Nonresponders and Responders of Online Intercept Surveys: A
   Large-Scale Experimental ICT Security-Related Study
SO HUMAN BEHAVIOR AND EMERGING TECHNOLOGIES
LA English
DT Article
ID WEB SURVEYS; RATES; MAIL; TECHNOLOGY; COVID-19; ISSUES; BIAS
AB Online surveys have become a popular way to collect data. However, response rates are low, specifically for online intercept-based surveys, which can be as low as 1%. This raises questions about the accuracy of the inferences based on these results. Furthermore, it is difficult to compare the characteristics and behavior of the responders and nonresponders as there is very limited information on nonresponders. The objective of this article is to present a unique comparison of online intercept survey responders, nonresponders, and partial responders. The sample includes 192,566 U.S.-based users who went through a research experiment during the installation process of ESET online security software. During the process, users were asked to enable or disable the detection of potentially unwanted applications. At the end, they could also opt to answer questions on a short security-related survey. The users were split into three groups: (a) nonresponders (n=184,010), (b) complete responders (n=6,750), and (c) partial responders (n=1,806). There were only slight differences between the responder and nonresponder groups in their hardware (i.e., computer CPU quality and RAM size). Responders and nonresponders differed in their behavior. Complete responders enabled the detection of potentially unwanted applications significantly more often than nonresponders (on average by 4.5%) and spent more time on the screen that provided details about this feature. Additional comparisons showed that complete responders were slightly younger and more educated than partial responders. We conclude that there are only slight differences between online intercept survey responders and nonresponders and that these differences manifest in computer usage-related decisions. Despite the low overall response rates, online product-related surveys can provide useful insights about the user base. Nevertheless, the companies that use online surveys should be careful because behavior might differ for users in specific situations.
C1 [Knapova, Lenka; Smahel, David; Dedkova, Lenka; Matyas, Vaclav] Masaryk Univ, Fac Informat, Brno, Czech Republic.
RP Knapova, L (通讯作者)，Masaryk Univ, Fac Informat, Brno, Czech Republic.
EM knapova.ll@gmail.com; smahel@fss.muni.cz; ldedkova@fss.muni.cz;
   matyas@fi.muni.cz
RI Smahel, David/G-5395-2017
OI Smahel, David/0000-0003-2767-4331
FU Masaryk University [MUNI/M/1052/2013]
FX This work was supported by the Masaryk University (project
   MUNI/M/1052/2013).
CR Abbott S., 2016, J DIRECT DATA DIGITA, V17, P244, DOI [10.1057/s41263-016-0002-0, DOI 10.1057/S41263-016-0002-0]
   Balter KA, 2005, EPIDEMIOLOGY, V16, P577, DOI 10.1097/01.ede.0000164553.16591.4b
   Bethlehem J, 2010, INT STAT REV, V78, P161, DOI 10.1111/j.1751-5823.2010.00112.x
   Borkan B, 2010, SOC SCI COMPUT REV, V28, P371, DOI 10.1177/0894439309350698
   Bosnjak M., 2001, J COMPUT-MEDIAT COMM, V6, DOI [10.1111/j.1083-6101.2001.tb00124.x, DOI 10.1111/J.1083-6101.2001.TB00124.X]
   Comley P., 2000, P ESOMAR NET EFF 3 I, P327
   Council for International Organizations of Medical Sciences, 2002, Bull Med Ethics, P17
   Couper MP, 2007, AM J PREV MED, V32, pS83, DOI 10.1016/j.amepre.2007.01.017
   Couper MP, 2010, HANDBOOK OF SURVEY RESEARCH, 2ND EDITION, P527
   Couper MP, 2000, PUBLIC OPIN QUART, V64, P464, DOI 10.1086/318641
   Daikeler J, 2020, J SURV STAT METHODOL, V8, P513, DOI 10.1093/jssam/smz008
   Dodge S., 2002, Journal of Toxicology Clinical Toxicology, V40, P629
   Evans JR, 2018, INTERNET RES, V28, P854, DOI 10.1108/IntR-03-2018-0089
   Fallows D., 2005, WOMEN MEN USE INTERN
   Fan WM, 2010, COMPUT HUM BEHAV, V26, P132, DOI 10.1016/j.chb.2009.10.015
   Fricker R.D., 2002, FIELD METHOD, V14, P347, DOI [DOI 10.1177/152582202237725, 10.1177/152582202237725]
   Fricker S, 2005, PUBLIC OPIN QUART, V69, P370, DOI 10.1093/poq/nfi027
   GROVES RM, 1992, PUBLIC OPIN QUART, V56, P475, DOI 10.1086/269338
   Groves RM., 2004, SURVEY ERRORS SURVEY
   Groves RM, 2006, PUBLIC OPIN QUART, V70, P646, DOI 10.1093/poq/nfl033
   IBM Corp, 2015, IBM SPSS STAT MAC VE
   Kaplowitz MD, 2004, PUBLIC OPIN QUART, V68, P94, DOI 10.1093/poq/nfh006
   Manfreda KL, 2008, INT J MARKET RES, V50, P79, DOI 10.1177/147078530805000107
   Obar JA, 2020, INFORM COMMUN SOC, V23, P128, DOI 10.1080/1369118X.2018.1486870
   Perzynska K., WHY WEBSITE INTERCEP
   Peytchev A, 2009, PUBLIC OPIN QUART, V73, P74, DOI 10.1093/poq/nfp014
   Shih TH, 2008, FIELD METHOD, V20, P249, DOI 10.1177/1525822X08317085
   Skulmowski A, 2020, HUM BEHAV EMERG TECH, V2, P212, DOI 10.1002/hbe2.201
   Smahel D, 2022, HUM BEHAV EMERG TECH, V2022, DOI 10.1155/2022/1230344
   Stavova V, 2018, COMPUT SECUR, V76, P92, DOI 10.1016/j.cose.2018.02.017
   Steinbrecher M, 2015, INT J PUBLIC OPIN R, V27, P289, DOI 10.1093/ijpor/edu025
   Tuten TL, 2000, MARK RES, V11, P17
   Vargo D, 2021, HUM BEHAV EMERG TECH, V3, P13, DOI 10.1002/hbe2.242
   Whitelaw S, 2020, LANCET DIGIT HEALTH, V2, pE435, DOI 10.1016/S2589-7500(20)30142-4
   Yan S, 2021, HUM BEHAV EMERG TECH, V3, P185, DOI 10.1002/hbe2.236
NR 35
TC 0
Z9 0
U1 0
U2 0
PU WILEY-HINDAWI
PI LONDON
PA ADAM HOUSE, 3RD FL, 1 FITZROY SQ, LONDON, WIT 5HE, ENGLAND
EI 2578-1863
J9 HUM BEHAV EMERG TECH
JI Hum. Behav. Emerg. Tech.
PD JUL 28
PY 2022
VL 2022
AR 3107621
DI 10.1155/2022/3107621
PG 9
WC Psychology, Multidisciplinary
WE Emerging Sources Citation Index (ESCI)
SC Psychology
GA 3Q1LT
UT WOS:000837996300001
OA gold
DA 2022-11-04
ER

PT J
AU Raja, NAA
   Osman, NA
   Alqethami, AM
   Abd El-Fatah, NK
AF Raja, N. Alotaibi Abdulaziz
   Osman, Nermin A.
   Alqethami, Abdullah Muidh
   Abd El-Fatah, Nesrin Kamal
TI The relationship between the high-risk disordered eating and social
   network navigation among Saudi college females during the COVID pandemic
SO FRONTIERS IN PUBLIC HEALTH
LA English
DT Article
DE Saudi Arabia; college; social network navigation; high-risk disordered
   eating; female; social media; COVID pandemic
ID BODY-IMAGE; GENDER-DIFFERENCES; SELF-PRESENTATION; MEDIA USE;
   PREVALENCE; FACEBOOK; UNIVERSITY; BEHAVIORS; STUDENTS; SITES
AB BackgroundDisordered eating behaviors (DEBs) are complex health issues that may lead to negative physical and mental health outcomes among college students. More studies should be directed toward the screening of DEBs. This study aimed to determine the prevalence of DEBs among Saudi female university students and their association with social networking site (SNSs) usage and composite lifestyle behaviors during the unprecedented period of COVID-19. MethodsThis cross-sectional study included 445 females recruited using stratified random sampling. The participants self-reported demographic, social, medical, and lifestyle data and completed the validated Arabic version of the Eating Attitudes Test-26, Social Networking Sites (SNSs) Usage Questionnaire, Bergen Social Media Addiction Scale, and Body Shape Questionnaire. ResultsThe prevalence of DEBs was 27.2% among the female students at Taif University. From the pre-pandemic period until the current time, the DEBs-risk group had a significantly higher SNS navigation rate (36.4%) than the normal group (20.4%) (X-2 = 30.015, p = 0.001). The regression analysis revealed that females with a significant body image concern, higher number of SNSs friends, and frequent visits to SNSs, and those seeking social-dependent information in relation to weight loss/dieting were more likely to develop DEBs (Overall Model: Chi-Square X-2 = 158.071, p < 0.000*). ConclusionsSNSs usage and DEBs were associated during the COVID-pandemic. However, the composite lifestyle score did not demonstrate a significant association with DEBs among the female students at Taif University. Investigating the magnitude of DEBs and understanding the role of SNS are essential for preventing disordered eating among young females.
C1 [Raja, N. Alotaibi Abdulaziz; Alqethami, Abdullah Muidh] Minist Hlth, Dept Publ Hlth, Directorate Hlth Affairs Taif, Riyadh, Saudi Arabia.
   [Osman, Nermin A.] Alexandria Univ, Med Res Inst, Dept Biomed Informat & Med Stat, Alexandria, Egypt.
   [Abd El-Fatah, Nesrin Kamal] Alexandria Univ, High Inst Publ Hlth, Dept Nutr, Alexandria, Egypt.
RP Abd El-Fatah, NK (通讯作者)，Alexandria Univ, High Inst Publ Hlth, Dept Nutr, Alexandria, Egypt.
EM nesrin_kamal@yahoo.com
CR Abd El-Azeem AA, 2018, ARCH IRAN MED, V21, P111
   Abd El-Fatah NK, 2022, FRONT PUBLIC HEALTH, V9, DOI 10.3389/fpubh.2021.728117
   Abdullah Hasan Alhazmi Abdulaziz Al Johani, 2019, MALAYSIAN J PUBLIC H, V1, P172, DOI [10.37268/mjphm/vol.19/no.1/art.80, DOI 10.37268/MJPHM/VOL.19/NO.1/ART.80]
   Al Sabbah H., 2017, ARAB J NUTR EXERC, V1, P62, DOI [10.18502/ajne.v1i2.1224, DOI 10.18502/AJNE.V1I2.1224]
   Al-Jumayan AA, 2021, J FAM COMMUNITY MED, V28, P94, DOI 10.4103/jfcm.jfcm_113_21
   Aldakhil LO, 2022, J FAM COMMUNITY MED, V29, P138, DOI 10.4103/jfcm.jfcm_85_22
   Alfalahi M, 2022, EAT DISORD, V30, P556, DOI 10.1080/10640266.2021.1969495
   Ali AM, 2022, HEALTHCARE-BASEL, V10, DOI 10.3390/healthcare10030490
   Ali AM, 2022, BMC WOMENS HEALTH, V22, DOI 10.1186/s12905-022-01677-2
   Ali AM, 2021, FRONT PSYCHIATRY, V12, DOI 10.3389/fpsyt.2021.735109
   Ali AM, 2021, INT J ENV RES PUB HE, V18, DOI 10.3390/ijerph182312341
   Alkhaldy AA, 2020, J TAIBAH UNIV MED SC, V15, P25, DOI 10.1016/j.jtumed.2019.11.001
   Almuhlafi M, 2018, DIABET METAB SYND OB, V11, P743, DOI 10.2147/DMSO.S180697
   AlShebali M, 2021, EAT WEIGHT DISORD-ST, V26, P1835, DOI 10.1007/s40519-020-01028-w
   AlSubaie A, 1996, INT J EAT DISORDER, V20, P321, DOI 10.1002/(SICI)1098-108X(199611)20:3<321::AID-EAT12>3.0.CO;2-2
   Alwosaifer AM, 2018, SAUDI MED J, V39, P910, DOI 10.15537/smj.2018.9.23314
   Alzahrani SG, 2014, BMC PUBLIC HEALTH, V14, DOI 10.1186/1471-2458-14-1215
   Andreassen CS, 2017, ADDICT BEHAV, V64, P287, DOI 10.1016/j.addbeh.2016.03.006
   Badrasawi MM, 2019, J EAT DISORD, V7, DOI 10.1186/s40337-019-0263-1
   Beaton DE, 2000, SPINE, V25, P3186, DOI 10.1097/00007632-200012150-00014
   Blanco C, 2014, DEPRESS ANXIETY, V31, P214, DOI 10.1002/da.22139
   Brooks KR, 2016, FRONT NEUROSCI-SWITZ, V10, DOI 10.3389/fnins.2016.00334
   Chapman J, 2016, J SPORT SCI, V34, P101, DOI 10.1080/02640414.2015.1040824
   Cohen R, 2018, COMPUT HUM BEHAV, V79, P68, DOI 10.1016/j.chb.2017.10.027
   Dooley-Hash S, 2019, INT J EAT DISORDER, V52, P1281, DOI 10.1002/eat.23140
   Duncan MJ, 2014, PLOS ONE, V9, DOI 10.1371/journal.pone.0094184
   Easton S, 2018, J MED INTERNET RES, V20, DOI 10.2196/jmir.9156
   El-Akabawy G, 2022, J TAIBAH UNIV MED SC, V17, P392, DOI 10.1016/j.jtumed.2022.02.001
   EVANS C, 1993, INT J EAT DISORDER, V13, P315, DOI 10.1002/1098-108X(199304)13:3&lt;315::AID-EAT2260130310&gt;3.0.CO;2-3
   Fabris MA, 2020, ADDICT BEHAV, V106, DOI 10.1016/j.addbeh.2020.106364
   Fatima W, 2018, HEALTH PSYCHOL RES, V6, P30, DOI 10.4081/hpr.2018.7444
   Ferguson CJ, 2014, J YOUTH ADOLESCENCE, V43, P1, DOI 10.1007/s10964-012-9898-9
   Fitzsimmons-Craft EE, 2016, INT J EAT DISORDER, V49, P143, DOI 10.1002/eat.22486
   Galmiche M, 2019, AM J CLIN NUTR, V109, P1402, DOI 10.1093/ajcn/nqy342
   GARNER DM, 1982, PSYCHOL MED, V12, P871, DOI 10.1017/S0033291700049163
   Global web index, 2022, BIGG SOC MED TRENDS
   Grabe S, 2008, PSYCHOL BULL, V134, P460, DOI 10.1037/0033-2909.134.3.460
   Haddad C, 2021, PUBLIC HEALTH NUTR, V24, P4132, DOI 10.1017/S1368980020002955
   Haferkamp N, 2012, CYBERPSYCH BEH SOC N, V15, P91, DOI 10.1089/cyber.2011.0151
   Harrison AN, 2020, EAT WEIGHT DISORD-ST, V25, P1727, DOI 10.1007/s40519-019-00814-5
   Hay P, 2019, NUTRIENTS, V11, DOI 10.3390/nu11051055
   Holland G, 2017, INT J EAT DISORDER, V50, P76, DOI 10.1002/eat.22559
   Holland G, 2016, BODY IMAGE, V17, P100, DOI 10.1016/j.bodyim.2016.02.008
   Howard LM, 2017, BODY IMAGE, V23, P109, DOI 10.1016/j.bodyim.2017.08.008
   Kim JW, 2015, COMPUT HUM BEHAV, V48, P331, DOI 10.1016/j.chb.2015.01.009
   Klaczynski PA, 2019, BRIT J DEV PSYCHOL, V37, P14, DOI 10.1111/bjdp.12250
   Konttinen H, 2010, APPETITE, V54, P473, DOI 10.1016/j.appet.2010.01.014
   Krentz EM, 2011, PSYCHOL SPORT EXERC, V12, P375, DOI 10.1016/j.psychsport.2011.03.004
   Lee HE, 2013, SOC BEHAV PERSONAL, V41, P1279, DOI 10.2224/sbp.2013.41.8.1279
   Lee HR, 2014, J HEALTH COMMUN, V19, P1343, DOI 10.1080/10810730.2014.904022
   Luo T, 2021, J PSYCHIATR RES, V140, P35, DOI 10.1016/j.jpsychires.2021.05.057
   Luo T, 2021, J BEHAV ADDICT, V10, P281, DOI 10.1556/2006.2021.00025
   Mabe AG, 2014, INT J EAT DISORDER, V47, P516, DOI 10.1002/eat.22254
   Makri V., 2022, VALIDATION BODY SHAP
   Manchia M, 2022, EUR NEUROPSYCHOPHARM, V55, P22, DOI 10.1016/j.euroneuro.2021.10.864
   Mandall NA, 2005, BRIT DENT J, V199, P659, DOI 10.1038/sj.bdj.4812930
   Moradi-Lakeh M, 2016, BMC FAM PRACT, V17, DOI 10.1186/s12875-016-0425-z
   Murray M, 2016, CYBERPSYCH BEH SOC N, V19, P709, DOI 10.1089/cyber.2016.0384
   Park N, 2009, CYBERPSYCHOL BEHAV, V12, P729, DOI 10.1089/cpb.2009.0003
   Romero-Blanco C, 2020, INT J ENV RES PUB HE, V17, DOI 10.3390/ijerph17186567
   Sami R., 2021, African Journal of Food, Agriculture, Nutrition and Development, V21, P17711, DOI 10.18697/ajfand.98.20245
   Sengor G, 2019, EAT WEIGHT DISORD-ST, V24, P1031, DOI 10.1007/s40519-019-00662-3
   Shi YY, 2019, PSYCHOL REP, V122, P1666, DOI 10.1177/0033294118789039
   Smith AR, 2013, J AFFECT DISORDERS, V149, P235, DOI 10.1016/j.jad.2013.01.032
   Sundgot-Borgen J, 2004, CLIN J SPORT MED, V14, P25, DOI 10.1097/00042752-200401000-00005
   Tifferet S, 2014, COMPUT HUM BEHAV, V35, P388, DOI 10.1016/j.chb.2014.03.016
   Tyrer S, 2016, BJPSYCH BULL, V40, P57, DOI 10.1192/pb.bp.114.050203
   Wu TC, 2021, J AFFECT DISORDERS, V281, P91, DOI 10.1016/j.jad.2020.11.117
   Wu XY, 2019, PLOS ONE, V14, DOI 10.1371/journal.pone.0222777
   Yannakoulia M, 2004, Eat Weight Disord, V9, P126
   Yuanyuan Shi, 2014, Social Computing and Social Media. 6th International Conference, SCSM 2014, Held as Part of HCI International 2014. Proceedings: LNCS 8531, P113, DOI 10.1007/978-3-319-07632-4_11
   Zhang J, 2021, FRONT PSYCHOL, V12, DOI 10.3389/fpsyg.2021.641919
NR 72
TC 0
Z9 0
U1 2
U2 2
PU FRONTIERS MEDIA SA
PI LAUSANNE
PA AVENUE DU TRIBUNAL FEDERAL 34, LAUSANNE, CH-1015, SWITZERLAND
EI 2296-2565
J9 FRONT PUBLIC HEALTH
JI Front. Public Health
PD SEP 6
PY 2022
VL 10
AR 949051
DI 10.3389/fpubh.2022.949051
PG 17
WC Public, Environmental & Occupational Health
WE Science Citation Index Expanded (SCI-EXPANDED); Social Science Citation Index (SSCI)
SC Public, Environmental & Occupational Health
GA 4Q2SH
UT WOS:000855934300001
PM 36148353
OA Green Published, gold
DA 2022-11-04
ER

PT J
AU Balogun, O
   Brown, A
   Angelo, KM
   Hochberg, NS
   Barnett, ED
   Nicolini, LA
   Asgeirsson, H
   Grobusch, MP
   Leder, K
   Salvador, F
   Chen, L
   Odolini, S
   Diaz-Menendez, M
   Gobbi, F
   Connor, BA
   Libman, M
   Hamer, DH
AF Balogun, Oluwafemi
   Brown, Ashley
   Angelo, Kristina M.
   Hochberg, Natasha S.
   Barnett, Elizabeth D.
   Nicolini, Laura Ambra
   Asgeirsson, Hilmir
   Grobusch, Martin P.
   Leder, Karin
   Salvador, Fernando
   Chen, Lin
   Odolini, Silvia
   Diaz-Menendez, Marta
   Gobbi, Federico
   Connor, Bradley A.
   Libman, Michael
   Hamer, Davidson H.
TI Acute hepatitis A in international travellers: a GeoSentinel analysis,
   2008-2020
SO JOURNAL OF TRAVEL MEDICINE
LA English
DT Article
DE hepatitis A vaccine; endemicity; immunization; epidemiology; COVID-19
ID EPIDEMIOLOGY; PREVENTION; ADVICE
AB Background: Non-immune international travellers are at risk of acquiring hepatitis A. Although hepatitis A vaccination is recommended for unvaccinated travellers to high or intermediate hepatitis A virus endemicity, compliance with this recommendation is not universal. The main objective was to describe the demographic and travel characteristics of international travellers infected with hepatitis A during travel.
   Methods: Available data on travellers with confirmed (positive molecular test) or probable (symptomatic individuals with a single positive IgM test) hepatitis A diagnosed during and after travel from January 2008 to December 2020 were obtained from the GeoSentinel Surveillance Network database. We analysed demographic and travel characteristics of infected travellers.
   Results: Among 254 travellers with hepatitis A (185 confirmed and 69 probable), the median age was 28 years (interquartile range: 19-40), 150 (59%) were male, and among 54 travellers with information available, 53 (98%) were unvaccinated. The most common reasons for travel included tourism (n = 120; 47%) and visiting friends or relatives (VFR; n = 72; 28%). About two-thirds of VFR travellers with hepatitis A (n = 50; 69%) were younger than 20 years old. Hepatitis A was acquired most frequently in South-Central Asia (n = 63; 25%) and sub-Saharan Africa (n = 61; 24%), but 16 travellers (6%) acquired hepatitis A in regions with low endemicity including Western Europe (n = 7; 3%), the Caribbean (n = 6; 2%) and North America (n = 3; 1%). Median duration from illness onset to GeoSentinel site presentation was similar to 7 days (interquartile range : 4-14 days). Among 88 travellers with information available, 59% were hospitalized.
   Conclusions: Despite availability of highly effective vaccines, travellers still acquire hepatitis A, even when traveling to low-endemicity destinations. Providing pre-departure hepatitis A vaccine to susceptible travellers is crucial to reducing travel-associated hepatitis A and should be offered to all travellers as part of the pre-travel consultation, regardless of destination.
C1 [Balogun, Oluwafemi] Massachusetts Dept Publ Hlth, Bur Infect Dis & Lab Serv, Boston, MA 02108 USA.
   [Brown, Ashley; Angelo, Kristina M.] Ctr Dis Control & Prevent, Div Global Migrat & Quarantine, Travelers Hlth Branch, Atlanta, GA USA.
   [Hochberg, Natasha S.; Hamer, Davidson H.] Boston Univ, Sch Med, Dept Med, Sect Infect Dis, Boston, MA 02118 USA.
   [Hochberg, Natasha S.] Boston Univ, Dept Epidemiol, Sch Publ Hlth, Boston, MA USA.
   [Barnett, Elizabeth D.] Boston Med Ctr, Dept Pediat, Sect Pediat Infect Dis, Boston, MA USA.
   [Barnett, Elizabeth D.] Boston Univ, Sch Med, Boston, MA USA.
   [Nicolini, Laura Ambra] Osped Policlin San Martino IRCCS, Dept Infect Dis, Genoa, Italy.
   [Asgeirsson, Hilmir] Karolinska Univ Hosp, Dept Infect Dis, Solna, Sweden.
   [Asgeirsson, Hilmir] Karolinska Inst, Solna, Sweden.
   [Grobusch, Martin P.] Univ Amsterdam, Amsterdam Univ Med Ctr, Dept Infect Dis, Div Internal Med, Meibergdreef 9,POB 22660, NL-1100 DD Amsterdam, Netherlands.
   [Leder, Karin] Royal Melbourne Hosp, Victorian Infect Dis Serv VIDS, Melbourne, Vic, Australia.
   [Leder, Karin] Monash Univ, Dept Epidemiol & Prevent Med, Infect Dis Epidemiol Unit, Melbourne, Vic, Australia.
   [Salvador, Fernando] Vall dHebron Univ Hosp, PROSICS Barcelona, Dept Infect Dis, Barcelona, Spain.
   [Chen, Lin] Mt Auburn Hosp, Cambridge, MA USA.
   [Balogun, Oluwafemi; Chen, Lin] Harvard Med Sch, Boston, MA 02115 USA.
   [Odolini, Silvia] Univ Brescia, Univ Div Infect & Trop Dis, Brescia, Italy.
   [Odolini, Silvia] Spedali Civili Gen Hosp, Brescia, Italy.
   [Diaz-Menendez, Marta] La Paz Carlos III Univ Hosp IdiPAZ, Natl Referral Unit Imported Trop Dis, Trop & Travel Med Unit, Infect Dis Dept, Paseo Castellana 261, Madrid 28046, Spain.
   [Gobbi, Federico] IRCCS Sacro Cuore Don Calabria Hosp, Dept Infect Trop Dis & Microbiol DITM, Verona, Italy.
   [Connor, Bradley A.] Weill Cornell Med Coll, New York, NY USA.
   [Connor, Bradley A.] New York Ctr Travel & Trop Med, New York, NY USA.
   [Libman, Michael] McGill Univ, Hlth Ctr, JD MacLean Ctr Trop Dis, 1001 Decarie Blvd, Montreal, PQ H4A 3J1, Canada.
   [Hamer, Davidson H.] Boston Univ, Sch Publ Hlth, Dept Global Hlth, Boston, MA USA.
   [Balogun, Oluwafemi] Massachusetts Gen Hosp, Dept Med, Boston, MA 02114 USA.
RP Balogun, O (通讯作者)，Massachusetts Dept Publ Hlth, Bur Infect Dis & Lab Serv, Boston, MA 02108 USA.; Balogun, O (通讯作者)，Harvard Med Sch, Boston, MA 02115 USA.; Balogun, O (通讯作者)，Massachusetts Gen Hosp, Dept Med, Boston, MA 02114 USA.
EM obalogun@mgh.harvard.edu
OI Balogun, Oluwafemi/0000-0002-6578-1851; Salvador,
   Fernando/0000-0002-0546-1354; Asgeirsson, Hilmir/0000-0003-3869-8021
FU Centers for Disease Control and Prevention (CDC) [U50CK00189]; ISTM;
   Public Health Agency of Canada
FX GeoSentinel, the Global Surveillance Network of the International
   Society of Travel Medicine (ISTM), is supported by a cooperative
   agreement (U50CK00189) from the Centers for Disease Control and
   Prevention (CDC), as well as funding from the ISTM and the Public Health
   Agency of Canada.
CR Abbafati C, 2020, LANCET, V396, P1204, DOI 10.1016/S0140-6736(20)30925-9
   AlRashed RS, 1997, ANN SAUDI MED, V17, P200, DOI 10.5144/0256-4947.1997.200
   ANDRE FE, 1992, VACCINE, V10, pS160, DOI 10.1016/0264-410X(92)90576-6
   [Anonymous], 2021, GLOBAL HEPATITIS REP
   Askling HH, 2009, J TRAVEL MED, V16, P233, DOI 10.1111/j.1708-8305.2009.00307.x
   Averhoff F, 2001, JAMA-J AM MED ASSOC, V286, P2968, DOI 10.1001/jama.286.23.2968
   Comm Infect Dis, 2007, PEDIATRICS, V120, P189, DOI 10.1542/peds.2007-1088
   Crane MA, 2022, CLIN INFECT DIS, V74, P901, DOI 10.1093/cid/ciab529
   Franco E, 2012, WORLD J HEPATOL, V4, P68, DOI 10.4254/wjh.v4.i3.68
   Gripenberg M, 2018, INT J INFECT DIS, V68, P13, DOI 10.1016/j.ijid.2017.12.021
   Hamer DH, 2020, J TRAVEL MED, V27, DOI 10.1093/jtm/taaa219
   Haverkate M, 2012, EUROSURVEILLANCE, V17, P12
   Heywood AE, 2016, EPIDEMIOL INFECT, V144, P3554, DOI 10.1017/S0950268816001734
   Jacobsen K., 2009, WHOIVB1001 HLTH STUD
   Jacobsen KH, 2018, CSH PERSPECT MED, V8, DOI 10.1101/cshperspect.a031716
   Jacobsen KH, 2004, EPIDEMIOL INFECT, V132, P1005, DOI 10.1017/S0950268804002857
   Jefferies M, 2018, WORLD J CLIN CASES, V6, P589, DOI 10.12998/wjcc.v6.i13.589
   LaRocque RC, 2010, J TRAVEL MED, V17, P387, DOI 10.1111/j.1708-8305.2010.00457.x
   Michaelis K, 2018, SCI REP-UK, V8, DOI 10.1038/s41598-018-34927-1
   Nelson NP, 2020, MMWR RECOMM REP, V69, P1, DOI 10.15585/mmwr.rr6905a1
   Nelson NP, 2018, MMWR-MORBID MORTAL W, V67, P1216, DOI 10.15585/mmwr.mm6743a5
   Nothdurft AH., 2004, VACCINE, V22, DOI [10.1016/j.vaccine.2003.08.049, DOI 10.1016/J.VACCINE.2003.08.049]
   Ogholikhan S, 2016, VACCINES-BASEL, V4, DOI 10.3390/vaccines4010006
   Petersen J, 2019, PUBLIC HEALTH, V168, P150, DOI 10.1016/j.puhe.2018.09.017
   Snyder MR, 2019, AM J PUBLIC HEALTH, V109, pS297, DOI 10.2105/AJPH.2019.305139
   Ventola C Lee, 2016, P T, V41, P426
   Wasley A, 2006, EPIDEMIOL REV, V28, P101, DOI 10.1093/epirev/mxj012
   World Health Organization, 2021, INT TRAV HLTH
   Wu D, 2013, J TRAVEL MED, V20, P394, DOI 10.1111/jtm.12058
   Zwar N, 2007, J TRAVEL MED, V14, P31, DOI 10.1111/j.1708-8305.2006.00088.x
NR 30
TC 1
Z9 1
U1 2
U2 5
PU OXFORD UNIV PRESS INC
PI CARY
PA JOURNALS DEPT, 2001 EVANS RD, CARY, NC 27513 USA
SN 1195-1982
EI 1708-8305
J9 J TRAVEL MED
JI J. Travel Med.
PD MAR 21
PY 2022
VL 29
IS 2
AR taac013
DI 10.1093/jtm/taac013
EA FEB 2022
PG 6
WC Public, Environmental & Occupational Health; Infectious Diseases;
   Medicine, General & Internal
WE Science Citation Index Expanded (SCI-EXPANDED)
SC Public, Environmental & Occupational Health; Infectious Diseases;
   General & Internal Medicine
GA ZY4UW
UT WOS:000767426700001
PM 35134210
OA Bronze, Green Published
DA 2022-11-04
ER

PT J
AU Arzt, NH
   Chertcoff, D
   Nicolary, S
   Suralik, M
   Berry, M
AF Arzt, Noam H.
   Chertcoff, Daryl
   Nicolary, Samuel
   Suralik, Michael
   Berry, Michael
TI Immunization calculation engine: An open source immunization evaluation
   and forecasting system
SO LEARNING HEALTH SYSTEMS
LA English
DT Article
DE immunization; clinical decision support; public health; EHR; COVID-19
ID CLINICAL DECISION-SUPPORT; KNOWLEDGE MANAGEMENT
AB Introduction: The immunization calculation engine (ICE) is a free, open-source immunization forecasting evaluation and software system whose default immunization schedule supports all routine childhood, adolescent, and adult immunizations based on the recommendations of the Advisory Committee on Immunization Practices (ACIP). ICE utilizes its immunization rules and patient data to evaluate and return the validity of each immunization in the patient's history along with one or more evaluation reasons. It also returns a recommendation for each vaccine group along with one or more recommendation reasons.
   Methods: In January 2020, ICE was first released as a Docker image along with the traditional zip archive file which had been used up to that point. Docker enables software providers to easily distribute their software so that it can be run "out of the box" in the user's local environment. Software running in Docker containers drastically reduces the complexity of software distribution and set up.
   Results: Clinical systems of many types use ICE. The project began within the public health arena as a feature of Immunization Information Systems (IIS), but electronic health records (EHR) and personal health records (PHR) have also deployed ICE. While it is not possible to identify the specific impact of ICE on clinical care without additional research, it should be pointed out that once deployed within an IIS, EHR, or PHR the display of ICE results is performed for every patient viewed by a user and often for every patient appearing on a report. In a typical month, thousands if not millions of evaluations and forecasts are performed by ICE and displayed to the users.
   Conclusions: The ICE Project believes in minimizing the barriers to installing and using ICE anywhere. To that end, there is no registration required to download the source code or runtime code for the ICE service and its default rule. Similarly, the Project created a Docker image of ICE to facilitate easy and seamless implementation.
C1 [Arzt, Noam H.; Chertcoff, Daryl; Nicolary, Samuel; Suralik, Michael; Berry, Michael] HLN Consulting LLC, 9 Pemberly, Mission Viejo, CA 92692 USA.
RP Arzt, NH (通讯作者)，HLN Consulting LLC, 9 Pemberly, Mission Viejo, CA 92692 USA.
EM arzt@hln.com
CR Arzt NH, 2016, BIOMED INFORM INSIGH, V8, P1, DOI 10.4137/BIIII.S40204
   Ash JS, 2010, STUD HEALTH TECHNOL, V160, P806, DOI 10.3233/978-1-60750-588-4-806
   Dexter PR, 2001, NEW ENGL J MED, V345, P965, DOI 10.1056/NEJMsa010181
   Dixon BE, 2013, ARTIF INTELL MED, V59, P45, DOI 10.1016/j.artmed.2013.03.004
   Garg AX, 2005, JAMA-J AM MED ASSOC, V293, P1223, DOI 10.1001/jama.293.10.1223
   Richardson Joshua E, 2011, J Am Med Inform Assoc, V18 Suppl 1, pi28, DOI 10.1136/amiajnl-2011-000119
   Wright A, 2014, J AM MED INFORM ASSN, V21, P464, DOI 10.1136/amiajnl-2013-001771
   Zhu Vivienne J, 2009, AMIA Annu Symp Proc, V2009, P745
NR 8
TC 0
Z9 0
U1 0
U2 0
PU WILEY
PI HOBOKEN
PA 111 RIVER ST, HOBOKEN 07030-5774, NJ USA
SN 2379-6146
J9 LEARN HEALTH SYST
JI Learn. Health Syst.
PD JAN
PY 2022
VL 6
IS 1
AR e10285
DI 10.1002/lrh2.10285
EA JUL 2021
PG 5
WC Health Policy & Services
WE Emerging Sources Citation Index (ESCI)
SC Health Care Sciences & Services
GA YE8BW
UT WOS:000670510200001
PM 35036556
OA Green Published, gold
DA 2022-11-04
ER

PT J
AU Xu, P
   Chen, JS
   Chang, YL
   Wang, XD
   Jiang, XY
   Griffiths, MD
   Pakpour, AH
   Lin, CY
AF Xu, Ping
   Chen, Jung-Sheng
   Chang, Yen-Ling
   Wang, Xiaodong
   Jiang, Xingyong
   Griffiths, Mark D.
   Pakpour, Amir H.
   Lin, Chung-Ying
TI Gender Differences in the Associations Between Physical Activity,
   Smartphone Use, and Weight Stigma
SO FRONTIERS IN PUBLIC HEALTH
LA English
DT Article
DE gender; nomophobia; physical activity; smartphone use; weight stigma
ID QUALITY-OF-LIFE; SEDENTARY BEHAVIOR; MEASUREMENT INVARIANCE; CHILDREN;
   HEALTH; ADOLESCENTS; QUESTIONNAIRE; EXERCISE
AB BackgroundPhysical activity (PA) is important for health. However, there is little evidence on how weight stigma, time spent on sedentary activities (including smartphone, social media, online learning), time spent on outdoor activity, and nomophobia associate with PA among Chinese individuals with consideration of gender. The present study examined the aforementioned associations in the COVID-19 pandemic era. MethodsUniversity students (N = 3,135; 1,798 females, 1,337 males) with a mean age of 19.65 years (SD = 2.38) years completed an online survey from November to December, 2021. The online survey assessed weight stigma (using the Perceived Weight Stigma Scale and Weight Bias Internalization Scale), PA (using the International Physical Activity Questionnaire Short Form), time spent on different activities (using self-designed items for time on smartphone, outdoor activity, social media, and online learning), and nomophobia (using the Nomophobia Questionnaire). Parallel mediation models were constructed (dependent variable: PA; mediators: perceived weight stigma, weight-related self-stigma, time spent on smartphone, time spent on outdoor activity, time spent on social media, and time spent online learning; independent variable: nomophobia) and evaluated using Hayes' Process Macro Model 4 (IBM SPSS 20.0). ResultsWeight-related self-stigma (beta = -0.06; p = 0.03), time spent on outdoor activity (beta = 0.21; p < 0.001), time spent on social media (beta = 0.07; p = 0.02), time spent on online learning (beta = 0.06; p = 0.03), and nomophobia (beta = -0.07; p = 0.01) were all significant factors explaining the PA among female participants. Perceived weight stigma (beta = -0.07; p = 0.01), time spent on outdoor activity (beta = 0.27; p < 0.001), and time spent on online learning (beta = 0.10; p = 0.002) were all significant factors explaining PA among male participants. ConclusionChinese healthcare providers should design programs on weight stigma reduction and outdoor activity improvement to enhance PA among university students.
C1 [Xu, Ping] Guangzhou Sport Univ, Sch Leisure Sports & Management, Dept Educ Psychol, Guangzhou, Peoples R China.
   [Chen, Jung-Sheng] E Da Hosp, Dept Med Res, Kaohsiung, Taiwan.
   [Chang, Yen-Ling] Cardinal Tien Hosp, Dept Family Med, New Taipei, Taiwan.
   [Wang, Xiaodong] Guangzhou Sport Univ, Sch Leisure Sports & Management, Guangzhou, Peoples R China.
   [Jiang, Xingyong] Yangan Primary Sch Qionglai City, Qionglai, Peoples R China.
   [Griffiths, Mark D.] Nottingham Trent Univ, Psychol Dept, Int Gaming Res Unit, Nottingham, England.
   [Pakpour, Amir H.] Jonkoping Univ, Sch Hlth & Welf, Dept Nursing, Jonkoping, Sweden.
   [Lin, Chung-Ying] Natl Cheng Kung Univ, Coll Med, Inst Allied Hlth Sci, Tainan, Taiwan.
   [Lin, Chung-Ying] Natl Cheng Kung Univ, Natl Cheng Kung Univ Hosp, Coll Med, Biostat Consulting Ctr, Tainan, Taiwan.
   [Lin, Chung-Ying] Natl Cheng Kung Univ, Coll Med, Dept Publ Hlth, Tainan, Taiwan.
   [Lin, Chung-Ying] Natl Cheng Kung Univ, Coll Med, Dept Occupat Therapy, Tainan, Taiwan.
RP Chang, YL (通讯作者)，Cardinal Tien Hosp, Dept Family Med, New Taipei, Taiwan.; Lin, CY (通讯作者)，Natl Cheng Kung Univ, Coll Med, Inst Allied Hlth Sci, Tainan, Taiwan.; Lin, CY (通讯作者)，Natl Cheng Kung Univ, Natl Cheng Kung Univ Hosp, Coll Med, Biostat Consulting Ctr, Tainan, Taiwan.; Lin, CY (通讯作者)，Natl Cheng Kung Univ, Coll Med, Dept Publ Hlth, Tainan, Taiwan.; Lin, CY (通讯作者)，Natl Cheng Kung Univ, Coll Med, Dept Occupat Therapy, Tainan, Taiwan.
EM th.yenlingchang@gmail.com; cylin36933@gmail.com
RI Chen, Jung-Sheng/GWR-2603-2022; Pakpour, Amir H./C-6160-2014; Lin,
   Chung-Ying/I-5434-2016
OI Pakpour, Amir H./0000-0002-8798-5345; Lin,
   Chung-Ying/0000-0002-2129-4242; Chen, Jung-Sheng/0000-0003-3187-9479
FU Ministry of Science and Technology, Taiwan [MOST 110-2410-H-006-115];
   Higher Education Sprout Project, Ministry of Education; 2021 Southeast
   and South Asia and Taiwan Universities Joint Research Scheme [NCKU 31];
   2021 Guangdong Province Educational Science Planning Special Project for
   Higher Education Research on Improving the Teaching Ability of Physical
   Education Teachers in Colleges and Universities under the Background of
   Sports and Medicine Integration-Taking [2021GXJK619]; E-Da hospital
   [EDAHT111032]
FX This work was supported by the Ministry of Science and Technology,
   Taiwan (MOST 110-2410-H-006-115), the Higher Education Sprout Project,
   Ministry of Education to the Headquarters of University Advancement at
   National Cheng Kung University (NCKU), the 2021 Southeast and South Asia
   and Taiwan Universities Joint Research Scheme (NCKU 31), 2021 Guangdong
   Province Educational Science Planning Special Project for Higher
   Education Research on Improving the Teaching Ability of Physical
   Education Teachers in Colleges and Universities under the Background of
   Sports and Medicine Integration-Taking Guangdong-Hong Kong-Macao Greater
   Bay Area Colleges and Universities as an Example (2021GXJK619), and the
   E-Da hospital (EDAHT111032).
CR Akturk U, 2018, PERSPECT PSYCHIATR C, V54, P564, DOI 10.1111/ppc.12277
   Alimoradi Z, 2020, CLIN NUTR, V39, P2001, DOI 10.1016/j.clnu.2019.10.016
   Aljayyousi GF, 2019, BMC PUBLIC HEALTH, V19, DOI 10.1186/s12889-019-7670-8
   Amatriain-Fernandez S, 2020, PSYCHOL TRAUMA-US, V12, pS264, DOI 10.1037/tra0000643
   [Anonymous], 2022, GLOBAL TIMES
   Barfield PA, 2021, INT J ENV RES PUB HE, V18, DOI 10.3390/ijerph18147223
   Bevan N, 2021, INT J ENV RES PUB HE, V18, DOI 10.3390/ijerph18199957
   Booker CL, 2018, BMC PUBLIC HEALTH, V18, DOI 10.1186/s12889-018-5220-4
   Chen IH, 2022, J MENS HEALTH, V18, DOI 10.31083/j.jomh1803070
   Cheng MY, 2018, J NERV MENT DIS, V206, P705, DOI [10.1097/NMD.0000000000000869, 10.1097/nmd.0000000000000869]
   Cheng OY, 2019, AM J HEALTH BEHAV, V43, P569, DOI 10.5993/AJHB.43.3.11
   Chukwuere J.E., 2017, GENDER BEHAV, V15, P9966, DOI DOI 10.10520/EJC-C1E3AE5F6
   Daei A, 2019, INT J PREVENTIVE MED, V10, DOI 10.4103/ijpvm.IJPVM_184_19
   Durso LE, 2008, OBESITY, V16, pS80, DOI 10.1038/oby.2008.448
   Fennell C, 2019, COMPUT HUM BEHAV, V90, P53, DOI 10.1016/j.chb.2018.08.044
   Fung XCC, 2020, INT J ENV RES PUB HE, V17, DOI 10.3390/ijerph17010064
   Gonu║alves S., 2020, COMPUT HUM BEHAV, V2, P100025, DOI 10.1016/j.chbr.2020.100025
   Grimaldi-Puyana M, 2020, INT J ENV RES PUB HE, V17, DOI 10.3390/ijerph17103499
   Guo Y, 2017, J MED INTERNET RES, V19, DOI 10.2196/jmir.6976
   Hayes AF, 2013, INTRO MEDIATION MODE, DOI DOI 10.1080/17439760.2015.1137623
   Kamolthip R, 2022, J EAT DISORD, V10, DOI 10.1186/s40337-022-00552-7
   Kamolthip R, 2021, AM J HEALTH BEHAV, V45, P828, DOI 10.5993/AJHB.45.5.3
   Kukreti S, 2021, HEALTHCARE-BASEL, V9, DOI 10.3390/healthcare9101288
   Kuo Jen-Hao, 2021, Front Psychiatry, V12, P660746, DOI 10.3389/fpsyt.2021.660746
   Kwok C, 2021, ASIAN J SOC HEAL BEH, V4, P36, DOI 10.4103/shb.shb_81_20
   Lau TWI, 2021, CHILD ADOL PSYCH MEN, V15, DOI 10.1186/s13034-021-00356-8
   Lin CY, 2021, HEALTHCARE-BASEL, V9, DOI 10.3390/healthcare9091201
   Lin CY, 2020, EAT WEIGHT DISORD-ST, V25, P889, DOI 10.1007/s40519-019-00699-4
   Lin CY, 2020, EAT WEIGHT DISORD-ST, V25, P509, DOI 10.1007/s40519-019-00641-8
   Lin CY, 2018, J BEHAV ADDICT, V7, P100, DOI 10.1556/2006.7.2018.11
   Lin CY, 2016, APPL RES QUAL LIFE, V11, P907, DOI 10.1007/s11482-015-9410-2
   Lin YC, 2019, J CHILD FAM STUD, V28, P286, DOI 10.1007/s10826-018-1247-5
   Lin YC, 2018, CHILD INDIC RES, V11, P1755, DOI 10.1007/s12187-017-9505-4
   Liou Yiing Mei, 2008, J Nurs Res, V16, P252
   Litman L, 2015, J MED INTERNET RES, V17, DOI 10.2196/jmir.4142
   Macfarlane DJ, 2007, J SCI MED SPORT, V10, P45, DOI 10.1016/j.jsams.2006.05.003
   Maschi T, 2008, CHILD ADOLESC SOC WO, V25, P531, DOI 10.1007/s10560-008-0139-8
   Mensinger JL, 2017, PSYCHOL SPORT EXERC, V30, P64, DOI 10.1016/j.psychsport.2017.01.010
   Onetti-Onetti W, 2019, FRONT PSYCHOL, V10, DOI 10.3389/fpsyg.2019.01333
   Ou HT, 2017, APPL RES QUAL LIFE, V12, P799, DOI 10.1007/s11482-016-9488-1
   Pakpour AH, 2019, INT J CLIN HLTH PSYC, V19, P150, DOI 10.1016/j.ijchp.2019.03.001
   Pearl RL, 2021, OBESITY, V29, P1994, DOI 10.1002/oby.23274
   Peterson NE, 2018, RES NURS HEALTH, V41, P30, DOI 10.1002/nur.21845
   Rojas-Sanchez A, 2022, INT J SPORT EXERC PS, V20, P1117, DOI 10.1080/1612197X.2021.1956565
   Saffari M, 2022, INT J ENV RES PUB HE, V19, DOI 10.3390/ijerph19052631
   San Roman-Mata S, 2020, INT J ENV RES PUB HE, V17, DOI 10.3390/ijerph17124474
   Sanudo B, 2020, SUSTAINABILITY-BASEL, V12, DOI 10.3390/su12155890
   Sattler KM, 2018, HEALTH PSYCHOL OPEN, V5, DOI 10.1177/2055102918759691
   Shi MY, 2021, INT J ENV RES PUB HE, V18, DOI 10.3390/ijerph18105325
   Strohle A, 2009, J NEURAL TRANSM, V116, P777, DOI 10.1007/s00702-008-0092-x
   Sun SZ, 2020, INT J EPIDEMIOL, V49, P142, DOI 10.1093/ije/dyz184
   Tan ST, 2021, INT J ENV RES PUB HE, V18, DOI 10.3390/ijerph18137125
   Towne SD, 2017, BMC PUBLIC HEALTH, V17, DOI 10.1186/s12889-017-4757-y
   Van der Velde JHPM, 2017, MED SCI SPORT EXER, V49, P1583, DOI 10.1249/MSS.0000000000001262
   Wahid A, 2016, J AM HEART ASSOC, V5, DOI 10.1161/JAHA.115.002495
   Warburton DER, 2017, CURR OPIN CARDIOL, V32, P541, DOI 10.1097/HCO.0000000000000437
   Wolf S, 2021, SPORTS MED, V51, P1771, DOI 10.1007/s40279-021-01468-z
   Wu TY, 2003, INT J BEHAV MED, V10, P93, DOI 10.1207/S15327558IJBM1002_01
   Yam CW, 2019, PSYCHIAT QUART, V90, P117, DOI 10.1007/s11126-018-9610-7
   Yang G, 2021, J BEHAV ADDICT, V10, P799, DOI 10.1556/2006.2021.00059
   Yang SY, 2018, J AM COLL HEALTH, V66, P693, DOI 10.1080/07448481.2018.1454930
   Yildirim C, 2015, COMPUT HUM BEHAV, V49, P130, DOI 10.1016/j.chb.2015.02.059
NR 62
TC 5
Z9 5
U1 11
U2 11
PU FRONTIERS MEDIA SA
PI LAUSANNE
PA AVENUE DU TRIBUNAL FEDERAL 34, LAUSANNE, CH-1015, SWITZERLAND
EI 2296-2565
J9 FRONT PUBLIC HEALTH
JI Front. Public Health
PD MAR 29
PY 2022
VL 10
AR 862829
DI 10.3389/fpubh.2022.862829
PG 10
WC Public, Environmental & Occupational Health
WE Science Citation Index Expanded (SCI-EXPANDED); Social Science Citation Index (SSCI)
SC Public, Environmental & Occupational Health
GA 0T9RJ
UT WOS:000787298000001
PM 35425758
OA Green Published, Green Accepted, gold
DA 2022-11-04
ER

PT J
AU Shou, ST
   Xiu, SY
   Li, YL
   Zhang, N
   Yu, JL
   Ding, J
   Wang, JH
AF Shou, Songting
   Xiu, Shengyao
   Li, Yuanliang
   Zhang, Ning
   Yu, Jinglong
   Ding, Jie
   Wang, Junhong
TI Efficacy of Online Intervention for ADHD: A Meta-Analysis and Systematic
   Review
SO FRONTIERS IN PSYCHOLOGY
LA English
DT Review
DE online therapy; cognitive behavioral therapy; meta-analysis; systematic
   review; attention deficit; hyperactivity disorder
ID ATTENTION-DEFICIT/HYPERACTIVITY DISORDER; ADULT ADHD; CHILDREN; CARE;
   ADOLESCENTS
AB Background: With the popularity of computers, the internet, and the global spread of COVID-19, more and more attention deficit hyperactivity disorder (ADHD) patients need timely interventions through the internet. At present, there are many online intervention schemes may help these patients. It is necessary to integrate data to analyze their effectiveness. Objectives: Our purpose is to integrate the ADHD online interventions trials, study its treatment effect and analyze its feasibility, and provide reference information for doctors in other institutions to formulate better treatment plans. Methods: We searched PubMed, EMBASE and Cochrane libraries. We didn't limit the start date and end date of search results. Our last search was on December 1, 2021. The keyword is ADHD online therapy. We used the Cochrane bias risk tool to assess the quality of included studies, used the standardized mean difference (SMD) as an effect scale indicator to measure data. Random effects model, subgroup analysis were used to analyze the data. Results: Six randomized controlled trials (RCTs) were identified, including 261 patients with ADHD. These studies showed that online interventions was more effective than waiting list in improving attention deficit and social function of adults and children with ADHD. The attention deficit scores of subjects were calculated in six studies. The sample size of the test group was 123, the sample size of the control group was 133, and the combined SMD was -0.73 (95% confidence interval: -1.01, -0.44). The social function scores of subjects were calculated in six studies. The sample size of the experimental group was 123 and the control group was 133. The combined SMD was -0.59 (95% confidence interval: -0.85, -0.33). Conclusions: The results show that online interventions of ADHD may be an effective intervention. In the future, we need more online intervention researches to improve the symptoms of different patients, especially for some patients who have difficulties in accepting face-to-face treatment.
C1 [Shou, Songting; Xiu, Shengyao; Zhang, Ning; Yu, Jinglong; Ding, Jie; Wang, Junhong] Dongzhimen Hosp, Dept Pediat, Beijing, Peoples R China.
   [Li, Yuanliang] Beijing Univ Chinese Med, Grad Sch, Beijing, Peoples R China.
   [Li, Yuanliang] China Japan Friendship Hosp, Dept Integrat Oncol, Beijing, Peoples R China.
RP Wang, JH (通讯作者)，Dongzhimen Hosp, Dept Pediat, Beijing, Peoples R China.
EM drjhwang@bucm.edu.cn
CR Anastopoulos AD., 2009, CURR ATTEN DISORD RE, V1, P167, DOI [10.1007/s12618-009-0023-2, DOI 10.1007/S12618-009-0023-2]
   Anastopoulos AD, 2018, J CLIN CHILD ADOLESC, V47, P236, DOI 10.1080/15374416.2015.1105137
   Bidwell LC, 2011, PHARMACOL BIOCHEM BE, V99, P262, DOI 10.1016/j.pbb.2011.05.002
   Canadian Attention Deficit Hyperactivity Disorder Resource Alliance, 2011, CAN ADHD PRACT GUID, V3rd
   Carroll Jennifer K, 2017, J Med Internet Res, V19, pe125, DOI 10.2196/jmir.5604
   Corkum P, 2019, J ATTEN DISORD, V23, P257, DOI 10.1177/1087054715603198
   Dalrymple RA, 2020, ARCH DIS CHILDHOOD-E, V105, P289, DOI 10.1136/archdischild-2019-316928
   Daughton JM, 2009, J AM ACAD CHILD PSY, V48, P240, DOI 10.1097/CHI.0b013e318197748f
   DuPaul G.J., 1998, ADHD RATING SCALE 4
   DuPaul GJ, 2018, J CLIN CHILD ADOLESC, V47, pS369, DOI 10.1080/15374416.2017.1342544
   Epstein JN, 2016, PEDIATRICS, V138, DOI 10.1542/peds.2015-4240
   Epstein JN, 2011, PEDIATRICS, V128, pE1201, DOI 10.1542/peds.2011-0872
   Faraone SV, 2015, NAT REV DIS PRIMERS, V1, DOI 10.1038/nrdp.2015.20
   Franke N, 2020, J ATTEN DISORD, V24, P1716, DOI 10.1177/1087054716667598
   Goldman LS, 1998, JAMA-J AM MED ASSOC, V279, P1100, DOI 10.1001/jama.279.14.1100
   Higgins J, 2011, COCHRANE HDB SYSTEMA
   Higgins JPT, 2003, BRIT MED J, V327, P557, DOI 10.1136/bmj.327.7414.557
   Hoque MR, 2020, HEALTH INFORM J, V26, P2792, DOI 10.1177/1460458220937102
   Kessler RC, 2005, PSYCHOL MED, V35, P245, DOI 10.1017/S0033291704002892
   Kessler RC, 2006, AM J PSYCHIAT, V163, P716, DOI 10.1176/appi.ajp.163.4.716
   Kniffin KM, 2021, AM PSYCHOL, V76, P63, DOI 10.1037/amp0000716
   Kuja-Halkola R, 2021, MOL PSYCHIATR, V26, P341, DOI 10.1038/s41380-018-0248-5
   Matthys W, 1999, J AM ACAD CHILD PSY, V38, P311, DOI 10.1097/00004583-199903000-00019
   McDermott AF, 2020, J ATTEN DISORD, V24, P1443, DOI 10.1177/1087054715623044
   Molina BSG, 2009, J AM ACAD CHILD PSY, V48, P1123, DOI 10.1097/CHI.0b013e3181ba3e04
   Nigg JT, 2005, BIOL PSYCHIAT, V57, P1224, DOI 10.1016/j.biopsych.2004.08.025
   Page MJ, 2021, BMJ-BRIT MED J, V372, DOI 10.1136/bmj.n71
   Palacio Juan David, 2009, rev.colomb.psiquiatr., V38, P35
   Pettersson R, 2017, J ATTEN DISORD, V21, P508, DOI 10.1177/1087054714539998
   Pliszka S, 2007, J AM ACAD CHILD PSY, V46, P894, DOI 10.1097/chi.0b013e318054e724
   Posner J, 2020, LANCET, V395, P450, DOI 10.1016/S0140-6736(19)33004-1
   Pringsheim T, 2015, CAN J PSYCHIAT, V60, P52, DOI 10.1177/070674371506000203
   Reimherr FW, 2020, J CLIN PSYCHIAT, V81, DOI 10.4088/JCP.19m13077
   Rogers MAM, 2017, J MED INTERNET RES, V19, DOI 10.2196/jmir.7111
   Stoep AV, 2013, CLIN TRIALS, V10, P949, DOI 10.1177/1740774513494880
   Weisman H, 2013, NEUROSCI BIOBEHAV R, V37, P1162, DOI 10.1016/j.neubiorev.2012.09.008
   Zima BT, 2010, J AM ACAD CHILD PSY, V49, P1225, DOI 10.1016/j.jaac.2010.08.012
NR 37
TC 0
Z9 0
U1 7
U2 7
PU FRONTIERS MEDIA SA
PI LAUSANNE
PA AVENUE DU TRIBUNAL FEDERAL 34, LAUSANNE, CH-1015, SWITZERLAND
SN 1664-1078
J9 FRONT PSYCHOL
JI Front. Psychol.
PD JUN 28
PY 2022
VL 13
AR 854810
DI 10.3389/fpsyg.2022.854810
PG 9
WC Psychology, Multidisciplinary
WE Social Science Citation Index (SSCI)
SC Psychology
GA 2Z6VP
UT WOS:000826713200001
PM 35837629
OA Green Published, gold
DA 2022-11-04
ER

PT J
AU Seale, H
   McFadden, K
   Dyda, A
   Kaufman, J
   Heywood, A
AF Seale, Holly
   McFadden, Kathleen
   Dyda, Amalie
   Kaufman, Jessica
   Heywood, Anita
TI The Pendulum Has Swung: How Do We Ensure a Life Course Approach to
   Immunisation in Australia?
SO FRONTIERS IN PUBLIC HEALTH
LA English
DT Article
DE immunisation; vaccine; acceptance; attitudes; communication
AB Rather than concentrating primarily on children and adolescents, there has been a shift in the discourse around immunisation to encompass a whole-of-life approach. Despite this acknowledgement and ongoing high burdens of vaccine preventable diseases in adults, coverage for some adult risk groups remains sub-optimal. This study aimed to explore key informant's and stakeholder's perceptions of factors impacting provision of immunisation programs for Australian adults and to identify strategies to promote acceptance and uptake. Semi-structured telephone interviews were undertaken with people involved in adult immunisation program delivery, advocacy, policy or research between September 2020 and June 2021. Transcripts were inductively analysed, with the resulting themes categorised into the five influences on vaccination gaps that have informed program planning in other countries: Access, Affordability, Awareness, Acceptance and Activation. Participants spoke of improvements in the provision of vaccines to adults, however, ongoing challenges persisted. Participants agreed that the focus or emphasis of policies and the promotion/communication strategies has been on childhood vaccination in Australia, however there is a sense that the "pendulum has swung." These included understanding of eligibility amongst the Australian population and the reluctance of some health providers to dedicate time to exploring immunisation needs with adult patients. In comparison to the childhood vaccination program, there has been a lack of data available on coverage for adult vaccines on the national immunisation program. This has contributed to the ongoing challenges of identifying and promoting certain vaccines. At a government level, questions were raised about why the Australian government has never set an aspirational target for adult vaccination (i.e., influenza or pneumococcal) coverage. While significant improvements have been made in adult immunisation uptake, there are still gaps across the program. While the system remains under stress because of the COVID-19 pandemic, it is not appropriate to implement any additional programs. There needs to be strong commitment to establish the value of adult vaccination in the eyes of community members, policy makers and healthcare professionals. Having a national adult immunisation strategic plan would help advance action.
C1 [Seale, Holly; Heywood, Anita] Univ New South Wales, Fac Med & Hlth, Sch Populat Hlth, Sydney, NSW, Australia.
   [McFadden, Kathleen] Griffith Univ, Ctr Appl Hlth Econ, Southport, Qld, Australia.
   [Dyda, Amalie] Univ Queensland, Fac Med, Sch Publ Hlth, Herston, Qld, Australia.
   [Kaufman, Jessica] Murdoch Childrens Res Inst, Vaccine Uptake Grp, Melbourne, Vic, Australia.
   [Kaufman, Jessica] Royal Childrens Hosp, Melbourne, Vic, Australia.
   [Kaufman, Jessica] Univ Melbourne, Fac Med Dent & Hlth Sci, Melbourne, Vic, Australia.
RP Seale, H (通讯作者)，Univ New South Wales, Fac Med & Hlth, Sch Populat Hlth, Sydney, NSW, Australia.
EM h.seale@unsw.edu.au
OI McFadden, Kathleen/0000-0003-1546-8901
FU Seqirus Australia
FX This study received funding from Seqirus Australia. The funder was not
   involved in the study design, collection, analysis, interpretation of
   data, the writing of this article or the decision to submit it for
   publication.
CR Australian Government Department of Health, 2020, NATL IMM PROGR SCH 2
   Australian Institute of Health and Welfare, 2021, NATL PARTN ESSENT VA
   Beard F, 2021, COMMUN DIS INTELL, V45, DOI 10.33321/cdi.2021.45.10
   Cheng AC, 2019, COMMUN DIS INTELL, V43, DOI 10.33321/cdi.2019.43.48
   Doherty TM, 2019, ANN MED, V51, P128, DOI 10.1080/07853890.2019.1588470
   Dyda A, 2016, BMC INFECT DIS, V16, DOI 10.1186/s12879-016-1820-8
   Faulkner S.L., 2017, DATA SATURATION, P1, DOI [DOI 10.1002/9781118901731.IECRM0060, 10.1002/9781118901731.iecrm0060]
   Hull B., 2019, NATL CTR IMMUNISATIO
   Lin JL, 2020, VACCINE, V38, P3646, DOI 10.1016/j.vaccine.2020.03.036
   McFadden K, 2021, VACCINE, V39, P3467, DOI 10.1016/j.vaccine.2021.05.027
   McFadden K, 2021, VACCINE, V39, P658, DOI 10.1016/j.vaccine.2020.12.042
   Michel JP, 2010, EUR GERIATR MED, V1, P155, DOI 10.1016/j.eurger.2010.03.013
   National Centre for Immunisation Surveillance Research1, 2020, VACC COMM PHARM GLAN
   Patel C, 2021, RES SOC ADMIN PHARM, V17, P2040, DOI 10.1016/j.sapharm.2020.08.021
   Renosa MDC, 2021, BMJ GLOB HEALTH, V6, DOI 10.1136/bmjgh-2021-006237
   Shen AK, 2019, VACCINE, V37, P1277, DOI 10.1016/j.vaccine.2019.01.044
   Thomson A, 2016, VACCINE, V34, P1018, DOI 10.1016/j.vaccine.2015.11.065
   Tong A, 2007, INT J QUAL HEALTH C, V19, P349, DOI 10.1093/intqhc/mzm042
   Trent MJ, 2021, AUST NZ J PUBL HEAL, V45, P385, DOI 10.1111/1753-6405.13094
   Tuckerman J, 2021, MED J AUSTRALIA, DOI [10.5694/mja2.50971, 10.5694/mja2.50971D]
   Valdez RB, 2021, HEALTHCARE-BASEL, V9, DOI 10.3390/healthcare9111411
NR 21
TC 0
Z9 0
U1 1
U2 2
PU FRONTIERS MEDIA SA
PI LAUSANNE
PA AVENUE DU TRIBUNAL FEDERAL 34, LAUSANNE, CH-1015, SWITZERLAND
EI 2296-2565
J9 FRONT PUBLIC HEALTH
JI Front. Public Health
PD FEB 4
PY 2022
VL 9
AR 801176
DI 10.3389/fpubh.2021.801176
PG 8
WC Public, Environmental & Occupational Health
WE Science Citation Index Expanded (SCI-EXPANDED); Social Science Citation Index (SSCI)
SC Public, Environmental & Occupational Health
GA ZF9QT
UT WOS:000759903100001
PM 35186875
OA gold, Green Published
DA 2022-11-04
ER

PT J
AU Carshon-Marsh, R
   Aimone, A
   Ansumana, R
   Swaray, IB
   Assalif, A
   Musa, A
   Meh, C
   Smart, F
   Fu, SH
   Newcombe, L
   Kamadod, R
   Saikia, N
   Gelband, H
   Jambai, A
   Jha, P
AF Carshon-Marsh, Ronald
   Aimone, Ashley
   Ansumana, Rashid
   Swaray, Ibrahim Bob
   Assalif, Anteneh
   Musa, Alimatu
   Meh, Catherine
   Smart, Francis
   Fu, Sze Hang
   Newcombe, Leslie
   Kamadod, Rajeev
   Saikia, Nandita
   Gelband, Hellen
   Jambai, Amara
   Jha, Prabhat
TI Child, maternal, and adult mortality in Sierra Leone: nationally
   representative mortality survey 2018-20
SO LANCET GLOBAL HEALTH
LA English
DT Article
ID QUANTIFY; DEATHS; INDIA
AB Background Sierra Leone's child and maternal mortality rates are among the highest in the world. However, little is known about the causes of premature mortality in the country. To rectify this, the Ministry of Health and Sanitation of Sierra Leone launched the Sierra Leone Sample Registration System (SL-SRS) of births and deaths. Here, we report cause-specific mortality from the first SL-SRS round, representing deaths from 2018 to 2020. Methods The Countrywide Mortality Surveillance for Action platform established the SL-SRS, which involved conducting electronic verbal autopsies in 678 randomly selected villages and urban blocks throughout the country. 61 surveyors, in teams of four or five, enrolled people and ascertained deaths of individuals younger than 70 years in 2019-20, capturing verbal autopsies on deaths from 2018 to 2020. Centrally, two trained physicians independently assigned causes of death according to the International Classification of Diseases (tenth edition). SL-SRS death proportions were applied to 5-year mortality averages from the UN World Population Prospects (2019) to derive cause specific death totals and risks of death nationally and in four Sierra Leone regions, with comparisons made with the Western region where Freetown, the capital, is located. We compared SL-SRS results with the cause-specific mortality estimates for Sierra Leone in the 2019 WHO Global Health Estimates. Findings Between Sept 1, 2019, and Dec 15, 2020, we enrolled 343 000 people and ascertained 8374 deaths of individuals younger than 70 years. Malaria was the leading cause of death in children and adults, nationally and in each region, representing 22% of deaths under age 70 years in 2020. Other infectious diseases accounted for an additional 16% of deaths. Overall maternal mortality ratio was 510 deaths per 100 000 livebirths (95% CI 483-538), and neonatal mortality rate was 31middot1 deaths per 1000 livebirths (95% CI 30middot4-31middot8), both among the highest rates in the world. Haemorrhage was the major cause of maternal mortality and birth asphyxia or trauma was the major cause of neonatal mortality. Excess deaths were not detected in the months of 2020 corresponding to the peak of the COVID-19 pandemic. Half of the deaths occurred in rural areas and at home. If the Northern, Eastern, and Southern regions of Sierra Leone had the lower death rates observed in the Western region, about 20 000 deaths (just over a quarter of national total deaths in people younger than 70 years) would have been avoided. WHO model-based data vastly underestimated malaria deaths and some specific causes of injury deaths, and substantially overestimated maternal mortality. Interpretation Over 60% of individuals in Sierra Leone die prematurely, before age 70 years, most from preventable or treatable causes. Nationally representative mortality surveys such as the SL-SRS are of high value in providing reliable cause-of-death information to set public health priorities and target interventions in low-income countries. Funding Bill & Melinda Gates Foundation, Canadian Institutes of Health Research, Queen Elizabeth Scholarship Program. Copyright (c) 2021 The Author(s). Published by Elsevier Ltd. This is an Open Access article under the CC BY 4.0 license.
C1 [Carshon-Marsh, Ronald; Smart, Francis; Jambai, Amara] Minist Hlth & Sanitat, Govt Sierra Leone, Freetown, Sierra Leone.
   [Aimone, Ashley; Swaray, Ibrahim Bob; Assalif, Anteneh; Musa, Alimatu; Meh, Catherine; Fu, Sze Hang; Newcombe, Leslie; Kamadod, Rajeev; Gelband, Hellen; Jha, Prabhat] Univ Toronto, Unity Hlth Toronto, Ctr Global Hlth Res, Toronto, ON M5B 2C8, Canada.
   [Aimone, Ashley; Swaray, Ibrahim Bob; Assalif, Anteneh; Musa, Alimatu; Meh, Catherine; Fu, Sze Hang; Newcombe, Leslie; Kamadod, Rajeev; Gelband, Hellen; Jha, Prabhat] Univ Toronto, Dalla Lana Sch Publ Hlth, Toronto, ON M5B 2C8, Canada.
   [Ansumana, Rashid; Swaray, Ibrahim Bob; Assalif, Anteneh] Njala Univ, Bo, Sierra Leone.
   [Saikia, Nandita] Int Inst Populat Sci, Mumbai, Maharashtra, India.
RP Jambai, A (通讯作者)，Minist Hlth & Sanitat, Govt Sierra Leone, Freetown, Sierra Leone.; Jha, P (通讯作者)，Univ Toronto, Unity Hlth Toronto, Ctr Global Hlth Res, Toronto, ON M5B 2C8, Canada.
EM amarajambai@yahoo.com; prabhat.jha@utoronto.ca
RI Ansumana, Rashid/AGQ-7401-2022; AImone, Ashley Mariko/AAC-7227-2022
OI Carshon-Marsh, Ronald/0000-0002-1596-8626
FU Bill & Melinda Gates Foundation; Canadian Institutes of Health Research,
   Queen Elizabeth Scholarship Program
FX Bill & Melinda Gates Foundation, Canadian Institutes of Health Research,
   Queen Elizabeth Scholarship Program.
CR Barrie MB, 2021, BMJ GLOB HEALTH, V6, DOI [10.1136/bmjgh-2021-007271, 10.1101/2021.06.27.21259271]
   Child Health and Mortality Prevention Surveillance, 2021, CHAMPS YEAR 5 ANN RE
   Dhingra N, 2010, LANCET, V376, P1768, DOI 10.1016/S0140-6736(10)60831-8
   Dowell SF, 2016, NATURE, V540, P189, DOI 10.1038/540189a
   Gelband H, 2020, AM J TROP MED HYG, V103, P41, DOI 10.4269/ajtmh.20-0036
   Gomes M, 2017, HEALTH AFFAIR, V36, P1887, DOI 10.1377/hlthaff.2017.0635
   Government of Sierra Leone Ministry of Health and Sanitation, 2014, EST 21 CENT ID MAN S
   Horton R, 2007, LANCET, V370, P1526, DOI 10.1016/S0140-6736(07)61418-4
   Jha P, 2019, BMC MED, V17, DOI 10.1186/s12916-019-1353-2
   Jha P, 2014, BMC MED, V12, DOI 10.1186/1741-7015-12-19
   Menon GR, 2019, LANCET GLOB HEALTH, V7, pE1675, DOI 10.1016/S2214-109X(19)30451-6
   Miller R.G., 2011, SURVIVAL ANAL
   Norheim OF, 2015, LANCET, V385, P239, DOI 10.1016/S0140-6736(14)61591-9
   Nugent, 2018, DIS CONTROL PRIORITI
   Salzberg NT, 2019, CLIN INFECT DIS, V69, pS262, DOI 10.1093/cid/ciz599
   Statistics Sierra Leone, 2017, STATS SL CENS 2015
   Statistics Sierra Leone Ministry of Health and Sanitation., 2020, SIERR LEON DEM HLTH
   Streatfield PK, 2014, GLOBAL HEALTH ACTION, V7, DOI 10.3402/gha.v7.25369
   The Lancet Ending Preventable Stillbirths Group, 2016, END PREV STILLB EX S
   Turner GDH, 2012, CLIN INFECT DIS, V54, pS165, DOI 10.1093/cid/cir1062
   UNICEF, 2019, TRENDS MAT MORT 2000
   UNICEF, 2020, UNICEF SIERR LEON CO
   UNICEF, 2020, NEON MORT UNICEF DAT
   United Nations Department of Economic and Social Affairs, 2019, 2019 REV WORLD POP P
   WHO Global Health Observatory, 2021, LIFE TABLES
   WHO Global Health Observatory, 2020, GLOB HLTH EST 2019 D
   World Health Organization, 2016, WHO APPL ICD 10 DEAT
   World Health Organization, 2016, VERB AUT STAND 2016
   World Health Organization, 2012, WHO APPL ICD10 DEATH
NR 29
TC 2
Z9 2
U1 2
U2 5
PU ELSEVIER SCI LTD
PI OXFORD
PA THE BOULEVARD, LANGFORD LANE, KIDLINGTON, OXFORD OX5 1GB, OXON, ENGLAND
SN 2214-109X
J9 LANCET GLOB HEALTH
JI Lancet Glob. Health
PD JAN
PY 2022
VL 10
IS 1
BP E114
EP E123
DI 10.1016/S2214-109X(21)00459-9
EA DEC 2021
PG 10
WC Public, Environmental & Occupational Health
WE Science Citation Index Expanded (SCI-EXPANDED); Social Science Citation Index (SSCI)
SC Public, Environmental & Occupational Health
GA XU5UD
UT WOS:000734328600027
PM 34838202
OA gold, Green Published
DA 2022-11-04
ER

PT J
AU Gandrakota, N
   Ali, MK
   Shah, MK
AF Gandrakota, Nikhila
   Ali, Mohammed K.
   Shah, Megha K.
TI Trends in Health Information Technology Use Among the US Population With
   and Without Cardiovascular Risk Factors, 2012-2018: Evidence From the
   National Health Interview Survey
SO JMIR PUBLIC HEALTH AND SURVEILLANCE
LA English
DT Article
DE telemedicine; cardiovascular risk factors; health information
   technology; telehealth; digital health; public health; surveillance
ID CARE
AB Background: The COVID-19 pandemic has required clinicians to pivot to offering services via telehealth; however, it is unclear which patients (users of care) are equipped to use digital health. This is especially pertinent for adults managing chronic diseases, such as obesity, hypertension, and diabetes, which require regular follow-up, medication management, and self-monitoring. Objective: The aim of this study is to measure the trends and assess factors affecting health information technology (HIT) use among members of the US population with and without cardiovascular risk factors. Methods: We used serial cross-sectional data from the National Health Interview Survey for the years 2012-2018 to assess trends in HIT use among adults, stratified by age and cardiovascular risk factor status. We developed multivariate logistic regression models adjusted for age, sex, race, insurance status, marital status, geographic region, and perceived health status to assess the likelihood of HIT use among patients with and without cardiovascular disease risk factors. Results: A total of 14,304 (44.6%) and 14,644 (58.7%) participants reported using HIT in 2012 and 2018, respectively. When comparing the rates of HIT use for the years 2012 and 2018, among participants without cardiovascular risk factors, the HIT use proportion increased from 51.1% to 65.8%; among those with one risk factor, it increased from 43.9% to 59%; and among those with more than one risk factor, it increased from 41.3% to 54.7%. Increasing trends in HIT use were highest among adults aged >65 years (annual percentage change [APC] 8.3%), who had more than one cardiovascular risk factor (APC 5%) and among those who did not graduate from high school (APC 8.8%). Likelihood of HIT use was significantly higher in individuals who were younger, female, and non-Hispanic White; had higher education and income; were married; and reported very good or excellent health status. In 2018, college graduates were 7.18 (95% CI 5.86-8.79), 6.25 (95% CI 5.02-7.78), or 7.80 (95% CI 5.87-10.36) times more likely to use HIT compared to adults without high school education among people with multiple cardiovascular risk factors, one cardiovascular risk factor, or no cardiovascular risk factors, respectively. Conclusions: Over 2012-2018, HIT use increased nationally, with greater use noted among younger and higher educated US adults. Targeted strategies are needed to engage wider age, racial, education, and socioeconomic groups by lowering barriers to HIT access and use.
C1 [Gandrakota, Nikhila; Shah, Megha K.] Emory Univ, Sch Med, Dept Family & Prevent Med, 4500 N Shallowford Rd, Atlanta, GA 30338 USA.
   [Ali, Mohammed K.] Emory Univ, Rollins Sch Publ Hlth, Hubert Dept Global Hlth, Atlanta, GA 30338 USA.
RP Gandrakota, N (通讯作者)，Emory Univ, Sch Med, Dept Family & Prevent Med, 4500 N Shallowford Rd, Atlanta, GA 30338 USA.
EM nikhila.gandrakota@emory.edu
OI Gandrakota, Nikhila/0000-0002-4267-7533
FU National Institute on Minority Healthy and Health Disparities [K23
   MD015088-01]; Georgia Center for Diabetes Translation Research -
   National Institute of Diabetes and Digestive and Kidney Diseases (NIDDK)
   [P30DK111024]
FX NG and MKS are supported by K23 MD015088-01 from the National Institute
   on Minority Healthy and Health Disparities. MKA is supported by
   P30DK111024 from the Georgia Center for Diabetes Translation Research,
   funded by the National Institute of Diabetes and Digestive and Kidney
   Diseases (NIDDK).
CR Adams B, 2019, ENGAGE SENIORS DIGIT
   Amante DJ, 2015, J MED INTERNET RES, V17, DOI 10.2196/jmir.4126
   [Anonymous], 2020, NAT HLTH INT SURV
   [Anonymous], 2009, SOCIAL LIFE HLTH INF
   [Anonymous], 2015, TECH SAVV SEN WANT O
   [Anonymous], 2020, DEF AD OV OB
   [Anonymous], 2020, IMP COVID 19 PAND OU
   [Anonymous], 2019, KNOW YOUR RISK HEART
   Arnett DK, 2019, CIRCULATION, V140, pE596, DOI [10.1161/CIR.0000000000000678, 10.1016/j.jacc.2019.03.010, 10.1161/CIR.0000000000000677, 10.1016/j.jacc.2019.03.009]
   Atkinson NL, 2009, J MED INTERNET RES, V11, DOI 10.2196/jmir.1035
   Bailey S, TECHNOLOGY HLTH CARE
   Cohen Robin A, 2011, NCHS Data Brief, P1
   Czeisler ME, 2020, MMWR-MORBID MORTAL W, V69, P1250, DOI 10.15585/mmwr.mm6936a4
   Dhingra R, 2012, MED CLIN N AM, V96, P87, DOI 10.1016/j.mcna.2011.11.003
   Gracia E, 2009, J MED INTERNET RES, V11, DOI 10.2196/jmir.1311
   Grimm C, 2021, HOSP EXPERIENCES RES
   Hong YA, 2017, J GERONTOL B-PSYCHOL, V72, P856, DOI 10.1093/geronb/gbw100
   Jacobs W, 2017, COGENT SOC SCI, V3, DOI 10.1080/23311886.2017.1302785
   Kontos Emily, 2014, J Med Internet Res, V16, pe172, DOI 10.2196/jmir.3117
   Lopez L, 2011, JT COMM J QUAL PATIE, V37, P437, DOI 10.1016/S1553-7250(11)37055-9
   Manton KG, 1997, RACIAL AND ETHNIC DIFFERENCES IN THE HEALTH OF OLDER AMERICANS, P43
   Mehlman E, HEALTHCARE LEADERS G
   Mensah GA, 2006, J CARDIOVASC NURS, V21, P451, DOI 10.1097/00005082-200611000-00007
   Miller EA, 2007, J TELEMED TELECARE, V13, P298, DOI 10.1258/135763307781644852
   Mitchell UA, 2019, GERONTOLOGIST, V59, P6, DOI 10.1093/geront/gny138
   OneCare Vermont, 2020, TEL RIS VERM SURV RE
   Roth GA, 2018, JAMA CARDIOL, V3, P375, DOI 10.1001/jamacardio.2018.0385
   Weiner JP, 2021, JAMA NETW OPEN, V4, DOI 10.1001/jamanetworkopen.2021.2618
NR 28
TC 0
Z9 0
U1 1
U2 1
PU JMIR PUBLICATIONS, INC
PI TORONTO
PA 130 QUEENS QUAY E, STE 1102, TORONTO, ON M5A 0P6, CANADA
SN 2369-2960
J9 JMIR PUBLIC HLTH SUR
JI JMIR Public Health Surveill.
PD SEP
PY 2021
VL 7
IS 9
AR e29990
DI 10.2196/29990
PG 12
WC Public, Environmental & Occupational Health
WE Science Citation Index Expanded (SCI-EXPANDED); Social Science Citation Index (SSCI)
SC Public, Environmental & Occupational Health
GA YB5KG
UT WOS:000739050500003
PM 34591026
OA Green Published, gold
DA 2022-11-04
ER

PT J
AU Fauk, NK
   Ziersch, A
   Gesesew, H
   Ward, P
   Green, E
   Oudih, E
   Tahir, R
   Mwanri, L
AF Fauk, Nelsensius Klau
   Ziersch, Anna
   Gesesew, Hailay
   Ward, Paul
   Green, Erin
   Oudih, Enaam
   Tahir, Roheena
   Mwanri, Lillian
TI Migrants and Service Providers' Perspectives of Barriers to Accessing
   Mental Health Services in South Australia: A Case of African Migrants
   with a Refugee Background in South Australia
SO INTERNATIONAL JOURNAL OF ENVIRONMENTAL RESEARCH AND PUBLIC HEALTH
LA English
DT Article
DE mental healthcare services; mental health problems; barriers; African
   migrants; Australia
ID YOUNG-PEOPLE; KNOWLEDGE; DISORDER; NEEDS
AB International mobility has increased steadily in recent times, bringing along a myriad of health, social and health system challenges to migrants themselves and the host nations. Mental health issues have been identified as a significant problem among migrants, with poor accessibility and underutilisation of the available mental health services (MHSs) repeatedly reported, including in Australia. Using a qualitative inquiry and one-on-one in-depth interviews, this study explored perspectives of African migrants and service providers on barriers to accessing MHSs among African migrants in South Australia. The data collection took place during the COVID-19 pandemic with lockdown and other measures to combat the pandemic restricting face to face meetings with potential participants. Online platforms including Zoom and/or WhatsApp video calls were used to interview 20 African migrants and 10 service providers. Participants were recruited from community groups and/or associations, and organisations providing services for migrants and/or refugees in South Australia using the snowball sampling technique. Thematic framework analysis was used to guide the data analysis. Key themes centred on personal factors (health literacy including knowledge and the understanding of the health system, and poor financial condition), structural factors related to difficulties in navigating the complexity of the health system and a lack of culturally aware service provision, sociocultural and religious factors, mental health stigma and discrimination. The findings provide an insight into the experiences of African migrants of service provision to them and offer suggestions on how to improve these migrants' mental health outcomes in Australia. Overcoming barriers to accessing mental health services would need a wide range of strategies including education on mental health, recognising variations in cultures for effective service provision, and addressing mental health stigma and discrimination which strongly deter service access by these migrants. These strategies will facilitate help-seeking behaviours as well as effective provision of culturally safe MHSs and improvement in access to MHSs among African migrants.
C1 [Fauk, Nelsensius Klau; Ziersch, Anna; Gesesew, Hailay; Ward, Paul; Green, Erin; Tahir, Roheena; Mwanri, Lillian] Flinders Univ S Australia, Coll Med & Publ Hlth, Adelaide, SA 5042, Australia.
   [Fauk, Nelsensius Klau] Inst Resource Governance & Social Change, Jl RW Monginsidi II 2, Kupang 85221, Indonesia.
   [Oudih, Enaam] Relationships Australia, Adelaide, SA 5007, Australia.
RP Mwanri, L (通讯作者)，Flinders Univ S Australia, Coll Med & Publ Hlth, Adelaide, SA 5042, Australia.
EM nelsensius.fauk@flinders.edu.au; Anna.ziersch@flinders.edu.au;
   Hailay.gesesew@flinders.edu.au; paul.ward@flinders.edu.au;
   Erin.green@flinders.edu.au; E.Oudih@rasa.org.au;
   roheena.tahir@flinders.edu.au; lillian.mwanri@flinders.edu.au
RI Fauk, Nelsensius/L-8024-2015; Mwanri, Lillian/AGG-3711-2022
OI Fauk, Nelsensius/0000-0002-1325-2640; Gesesew,
   Hailay/0000-0002-3531-4400; Mwanri, Lillian/0000-0002-5792-7785; Ward,
   Paul/0000-0002-5559-9714
FU Flinders University; Flinders Health Foundation in South Australia
FX This research was funded by small collaborative grants by Flinders
   University and Flinders Health Foundation in South Australia. The
   funders did not have any involvement in the design, data collection,
   data analysis and interpretation or writing of the paper.
CR Allsop J., 2013, RES HLTH QUALITATIVE
   [Anonymous], 2010, UNDERSTANDING MENTAL
   Australian Bureau of Statistics, 2020, MIGRATION AUSTR STAT
   Australian Institute of Health and Welfare, 2020, AUSTRALIAS HLTH 2020
   Baerenholdt JO, 2002, EUR URBAN REG STUD, V9, P151, DOI 10.1177/096977640200900204
   Ball W., 1997, TRANSFORMING CITIES, P193
   Basolo V, 2002, HOUS POLICY DEBATE, V13, P83, DOI 10.1080/10511482.2002.9521436
   Baum F, 1999, J EPIDEMIOL COMMUN H, V53, P195, DOI 10.1136/jech.53.4.195
   Baum F, 2002, HEALTH PROMOT INT, V17, P351, DOI 10.1093/heapro/17.4.351
   Baum F., 1998, NEW PUBLIC HLTH AUST
   Baum F, 1999, HEALTH PROMOT J AUST, V9, P171
   Beaulieu L.J., 1997, RURAL SUSTAINABLE DE, P191
   Blackmore R, 2020, PLOS MED, V17, DOI 10.1371/journal.pmed.1003337
   Byrow Y, 2019, INT J ENV RES PUB HE, V16, DOI 10.3390/ijerph16152634
   Colucci E, 2015, TRANSCULT PSYCHIATRY, V52, P766, DOI 10.1177/1363461515571624
   Cooper S, 2019, FRONT PSYCHIATRY, V10, DOI 10.3389/fpsyt.2019.00545
   Department of Health, 2009, 4 NATL MENTAL HLTH P
   Giallo R, 2017, BMJ OPEN, V7, DOI 10.1136/bmjopen-2016-015603
   Goffman E., 2009, STIGMA NOTES MANAGEM
   Harmony Alliance, 2021, MIGRANT REFUGEE WOME
   Henderson S, 2011, AUST J PRIM HEALTH, V17, P195, DOI 10.1071/PY10065
   Hunt P, 2006, HUM RIGHTS QUART, V28, P332, DOI 10.1353/hrq.2006.0019
   Hussain-Gambles M, 2004, HEALTH SOC CARE COMM, V12, P382, DOI 10.1111/j.1365-2524.2004.00507.x
   Kirmayer LJ, 2011, CAN MED ASSOC J, V183, pE959, DOI 10.1503/cmaj.090292
   Kiselev N, 2020, EUR J PSYCHOTRAUMATO, V11, DOI 10.1080/20008198.2020.1717825
   Levesque JF, 2013, INT J EQUITY HEALTH, V12, DOI 10.1186/1475-9276-12-18
   Maier T, 2010, SWISS MED WKLY, V140, DOI 10.4414/smw.2010.13110
   Mares S, 2021, AUSTRALAS PSYCHIATRY, V29, P417, DOI 10.1177/10398562211005445
   Minas H, 2013, INT J MENT HEALTH SY, V7, DOI 10.1186/1752-4458-7-23
   Moretti F, 2011, PATIENT EDUC COUNS, V82, P420, DOI 10.1016/j.pec.2011.01.005
   Mwanri L, 2018, SEX HEALTH, V15, P246, DOI [10.1071/SH17137, 10.1071/sh17137]
   O'Mahony Joyce Maureen, 2007, Issues Ment Health Nurs, V28, P453
   O'Mara B, 2021, INT J HEALTH POLICY, DOI 10.34172/ijhpm.2021.31
   Organisation for Economic Cooperation and Development, 2013, INT MIGR OUTL 2013
   Porter M, 2005, JAMA-J AM MED ASSOC, V294, P602, DOI 10.1001/jama.294.5.602
   Refugee Council of Australia, 2019, ANAL UNHCRS 2018 GLO
   Renzaho A, 2016, AUST HEALTH REV, V40, P3, DOI 10.1071/AH14132
   Rice PL., 2005, QUALITATIVE RES METH
   Ritchie J., 2002, QUALITATIVE RES COMP, V573, P305, DOI [DOI 10.4135/9781412986274.N12, DOI 10.4324/9780203413081_CHAPTER_9]
   Robjant K, 2009, BRIT J PSYCHIAT, V194, P306, DOI 10.1192/bjp.bp.108.053223
   Russo A, 2015, BMC PREGNANCY CHILDB, V15, DOI 10.1186/s12884-015-0631-z
   Satinsky E, 2019, HEALTH POLICY, V123, P851, DOI 10.1016/j.healthpol.2019.02.007
   Shafiei T., 2018, IDENTIFYING PERINATA
   Shawyer F, 2017, BMC PSYCHIATRY, V17, DOI 10.1186/s12888-017-1239-9
   Slewa-Younan S, 2015, INT J MENT HEALTH SY, V9, DOI 10.1186/1752-4458-9-5
   Slewa-Younan S, 2014, BMC PSYCHIATRY, V14, DOI 10.1186/s12888-014-0320-x
   Steel Z, 2006, BRIT J PSYCHIAT, V188, P58, DOI 10.1192/bjp.bp.104.007864
   Straiton M, 2014, BMC PUBLIC HEALTH, V14, DOI 10.1186/1471-2458-14-1111
   Stuart GW, 1998, INT J SOC PSYCHIATR, V44, P22, DOI 10.1177/002076409804400103
   Sullivan C., 2020, MIGRANT REFUGEE WOME
   Tania Miletic, 2020, MENTAL HLTH WELLBEIN
   Udah H, 2019, J ASIAN AFR STUD, V54, P1159, DOI 10.1177/0021909619861788
   United Nations Network on Migration, 2021, ENHANCING ACCESS SER
   Valibhoy MC, 2017, TRANSCULT PSYCHIATRY, V54, P23, DOI 10.1177/1363461516662810
   Wohler Y, 2017, J IMMIGR MINOR HEALT, V19, P697, DOI 10.1007/s10903-016-0402-6
   Wood N, 2019, BMC PUBLIC HEALTH, V19, DOI 10.1186/s12889-018-6328-2
   Yaser A, 2016, INT J MENT HEALTH SY, V10, DOI 10.1186/s13033-016-0065-7
NR 57
TC 3
Z9 3
U1 3
U2 9
PU MDPI
PI BASEL
PA ST ALBAN-ANLAGE 66, CH-4052 BASEL, SWITZERLAND
EI 1660-4601
J9 INT J ENV RES PUB HE
JI Int. J. Environ. Res. Public Health
PD SEP
PY 2021
VL 18
IS 17
AR 8906
DI 10.3390/ijerph18178906
PG 21
WC Environmental Sciences; Public, Environmental & Occupational Health
WE Science Citation Index Expanded (SCI-EXPANDED); Social Science Citation Index (SSCI)
SC Environmental Sciences & Ecology; Public, Environmental & Occupational
   Health
GA UP7NH
UT WOS:000695562500001
PM 34501496
OA Green Published, gold
DA 2022-11-04
ER

PT J
AU Bhat, AC
   Almeida, DM
   Fenelon, A
   Santos-Lozada, AR
AF Bhat, Aarti C.
   Almeida, David M.
   Fenelon, Andrew
   Santos-Lozada, Alexis R.
TI A longitudinal analysis of the relationship between housing insecurity
   and physical health among midlife and aging adults in the United States
SO SSM-POPULATION HEALTH
LA English
DT Article
DE United States; Housing insecurity; Physical health problems; Self-rated
   health; Chronic conditions; Midlife and aging; Racial disparities;
   Longitudinal
ID SELF-RATED HEALTH; LIFE-COURSE; DISCRIMINATION; EVICTION; STRESS; FOOD;
   TRAJECTORIES; DISPARITIES; WEALTH; RISK
AB Rationale: A large body of work demonstrates the impact of housing instability on health by exploring the effects of evictions and homelessness on psychological wellbeing of young adults and children. However, limited research leverages national longitudinal data to examine whether and how experiences of a range of housing insecurity events, rather than just eviction or homelessness, affect physical health among midlife and older adults. Objective: The current study examines (1) prevalence of housing insecurity among midlife and older adults by age and race, (2) linkages between housing insecurity experiences and facets of physical health, and (3) age and race moderations on these effects. Method: This study employs regression models to examine whether experiences of housing insecurity affect self-rated physical health and chronic physical conditions among midlife and older adults (N = 2598) leveraging two waves of the National Study of Midlife in the United States (MIDUS). Results: Models revealed that housing insecurity experiences predicted poorer self-rated physical health and additional chronic conditions, even when controlling for previous physical health. Moderation analyses indicated that housing insecurity has a stronger relationship with chronic conditions among midlife adults as compared to older adults, and among Black adults as compared to white adults. These results suggest that experiences of housing insecurity leave adults vulnerable to compromised physical health, and that housing insecurity experiences may be particularly detrimental to the health of midlife Black adults. Conclusions: This research adds to the extant literature by introducing a comprehensive measure of housing insecurity experiences, and contributes to a life course perspective regarding how housing insecurity can affect physical health. This research has implications for policy that addresses housing insecurity as a public health concern, especially in the aftermath of the 2008 recession and the economic and housing crisis caused by the COVID-19 pandemic.
C1 [Bhat, Aarti C.; Almeida, David M.] Penn State Univ, Dept Human Dev & Family Studies, 405 Biobehav Hlth Bldg, University Pk, PA 16802 USA.
   [Fenelon, Andrew] Penn State Univ, Sch Publ Policy, 331 Pond Lab, University Pk, PA 16802 USA.
   [Fenelon, Andrew] Penn State Univ, Dept Sociol & Criminol, 331 Pond Lab, University Pk, PA 16802 USA.
   [Santos-Lozada, Alexis R.] Penn State Univ, Dept Human Dev & Family Studies, 226 Hlth & Human Dev Bldg, University Pk, PA 16802 USA.
RP Bhat, AC (通讯作者)，Penn State Univ, Dept Human Dev & Family Studies, 405 Biobehav Hlth Bldg, University Pk, PA 16802 USA.
EM acb6009@psu.edu; dalmeida@psu.edu; afenelon@psu.edu; ars39@psu.edu
OI Bhat, Aarti/0000-0002-4385-8969
FU National Institute on Aging (NIA) [P01AG020166, R24AG054159,
   U19AG051426]; Penn State Population Research Institute by Eunice Kennedy
   Shriver National Institute of Child Health and Human Development (NICHD)
   [P2CHD041025]; NICHD Social Environments and Population Health Training
   Program [T32HD007514]; Penn State Social Science Research Institute
   (SSRI); Penn State Social Sci-ence Research Institute (SSRI) - NICHD
   Social Environments and Population Health Training Program; John D. and
   Catherine T. MacArthur Foundation Research Network
FX The MIDUS project has been funded by the John D. and Catherine T.
   MacArthur Foundation Research Network, as well as National Institute on
   Aging (NIA) grants P01AG020166, R24AG054159, and U19AG051426. This work
   was supported by the Penn State Population Research Institute, which is
   supported by an infrastructure grant by the Eunice Kennedy Shriver
   National Institute of Child Health and Human Development (NICHD,
   P2CHD041025) and the Penn State Social Science Research Institute (SSRI)
   . This project was also funded by the NICHD Social Environments and
   Population Health Training Program (T32HD007514) .
CR Addo FR, 2021, ANN AM ACAD POLIT SS, V695, P173, DOI 10.1177/00027162211028822
   Assari S, 2019, HEALTHCARE-BASEL, V7, DOI 10.3390/healthcare7010040
   Auspurg K, 2019, J ETHN MIGR STUD, V45, P95, DOI 10.1080/1369183X.2018.1489223
   Avery RB, 2002, AM J SOCIOL, V107, P1300, DOI 10.1086/344840
   Belsky J, 2009, PSYCHOL BULL, V135, P885, DOI 10.1037/a0017376
   Benfer EA, 2021, J URBAN HEALTH, V98, P1, DOI 10.1007/s11524-020-00502-1
   Bunda K, 2019, SOC COGNITION, V37, P206, DOI 10.1521/soco.2019.37.3.206
   Burgard SA, 2014, SOC SCI MED, V106, P143, DOI 10.1016/j.socscimed.2014.01.045
   Card D, 2009, Q J ECON, V124, P597, DOI 10.1162/qjec.2009.124.2.597
   Case A, 2020, P NATL ACAD SCI USA, V117, P24785, DOI 10.1073/pnas.2012350117
   Chinchilla M., 2021, J IMMIGR MINOR HEALT, P1
   Clair A, 2019, J EPIDEMIOL COMMUN H, V73, P256, DOI 10.1136/jech-2018-211431
   Cox R, 2019, CITYSCAPE, V21, P93
   Cutts DB, 2011, AM J PUBLIC HEALTH, V101, P1508, DOI 10.2105/AJPH.2011.300139
   DeSilver D., 2020, CORONAVIRUS SPREADS
   Desmond M, 2015, SOC FORCES, V94, P295, DOI 10.1093/sf/sov044
   Egede L. E., 2020, NEW ENGL J MED, V383
   Feagin J. R., 2006, SOCIAL PROBLEMS CRIT, V6th
   Fenelon A, 2017, AM J PUBLIC HEALTH, V107, P571, DOI 10.2105/AJPH.2016.303649
   Gromis A, 2019, EVICTION INTERSECTIO
   Hepburn P, 2020, SOCIOL SCI, V7, P649, DOI 10.15195/v7.a27
   Hoke M. K., 2021, SOC SCI MED, V273
   Igarashi H., 2013, J AGING STUD, V27, P102
   Jones A., 2020, CITIES HLTH, P1, DOI [10.1080/23748834.2020.1785164, DOI 10.1080/23748834.2020.1785164, 10.1080/23748834.2020. 1785164]
   Keene DE, 2020, J HEALTH CARE POOR U, V31, P325, DOI 10.1353/hpu.2020.0025
   Kiang M. V., 2019, BMJ OPEN, V9
   Kim EJ, 2018, J GEN INTERN MED, V33, P1116, DOI 10.1007/s11606-018-4471-1
   Kuebler M, 2013, SOCIOL COMPASS, V7, P670, DOI 10.1111/soc4.12056
   Lachman ME, 2015, INT J BEHAV DEV, V39, P20, DOI 10.1177/0165025414533223
   Lankarani MM, 2017, BEHAV SCI-BASEL, V7, DOI 10.3390/bs7030048
   Lawler K., 2001, AGING PLACE COORDINA
   Lee B. A., 2020, SOC SCI RES, V87
   Leifheit K. M., 2021, JAMA NETW OPEN, V4
   Leifheit K. M., 2020, SSM-POPUL HLTH, V11
   Logan JG, 2008, J CLIN NURS, V17, P201, DOI 10.1111/j.1365-2702.2008.02347.x
   Ma CT, 2008, AMBUL PEDIATR, V8, P50, DOI 10.1016/j.ambp.2007.08.004
   Manor O, 2000, INT J EPIDEMIOL, V29, P149, DOI 10.1093/ije/29.1.149
   Martin Patricia P, 2005, Soc Secur Bull, V66, P1
   McClure E, 2019, HEALTH PLACE, V55, P9, DOI 10.1016/j.healthplace.2018.10.004
   Meschede T., 2017, COLL DEGREE ACCUMULA
   Munnell A. H., 2011, CTR RETIREMENT RES, V11, P1
   Neman TS, 2020, SOC INDIC RES, V152, P951, DOI 10.1007/s11205-020-02458-w
   Njai R, 2017, MMWR-MORBID MORTAL W, V66, P12, DOI 10.15585/mmwr.mm6601a2
   Novick TK, 2020, KIDNEY360, V1, P241, DOI 10.34067/KID.0000032019
   Ong AD, 2017, CULT DIVERS ETHN MIN, V23, P27, DOI 10.1037/cdp0000087
   PEARLIN LI, 1981, J HEALTH SOC BEHAV, V22, P337, DOI 10.2307/2136676
   Piazza JR, 2013, ANN BEHAV MED, V45, P110, DOI 10.1007/s12160-012-9423-0
   Piazza JR, 2010, J GERONTOL B-PSYCHOL, V65, P513, DOI 10.1093/geronb/gbq049
   Pollack CE, 2010, AM J PREV MED, V39, P515, DOI 10.1016/j.amepre.2010.08.002
   Pynoos J., 2018, PUBLIC POLICY AGING, V28, P35
   Radler B.T., 2014, OPEN HLTH DATA, V2
   Rogers D, 2020, INT J HOUS POLICY, V20, P177, DOI 10.1080/19491247.2020.1756599
   Rolfe S, 2020, BMC PUBLIC HEALTH, V20, DOI 10.1186/s12889-020-09224-0
   Routhier G, 2019, HOUS POLICY DEBATE, V29, P235, DOI 10.1080/10511482.2018.1509228
   SARD B, 2009, NUMBER HOMELESS FAMI
   Sharp G, 2020, DEMOGRAPHY, V57, P1903, DOI 10.1007/s13524-020-00913-4
   Stahre M., 2015, PREV CHRONIC DIS, V12
   Surachman A., 2021, PSYCHONEUROENDOCRINO, V127
   Swope C. B., 2019, SOC SCI MED, V243
   Vasquez-Vera H, 2017, SOC SCI MED, V175, P199, DOI 10.1016/j.socscimed.2017.01.010
   Weston SJ, 2020, COLLABRA-PSYCHOL, V6, DOI 10.1525/collabra.267
   Williams DR, 2009, J BEHAV MED, V32, P20, DOI 10.1007/s10865-008-9185-0
   Woo J, 2020, PSYCHOL HEALTH, V35, P629, DOI 10.1080/08870446.2019.1656205
NR 63
TC 0
Z9 0
U1 0
U2 0
PU ELSEVIER SCI LTD
PI OXFORD
PA THE BOULEVARD, LANGFORD LANE, KIDLINGTON, OXFORD OX5 1GB, OXON, ENGLAND
SN 2352-8273
J9 SSM-POPUL HLTH
JI SSM-Popul. Health
PD JUN
PY 2022
VL 18
AR 101128
DI 10.1016/j.ssmph.2022.101128
PG 9
WC Public, Environmental & Occupational Health
WE Science Citation Index Expanded (SCI-EXPANDED); Social Science Citation Index (SSCI)
SC Public, Environmental & Occupational Health
GA 2W7KX
UT WOS:000824700400001
PM 35652088
OA gold, Green Published
DA 2022-11-04
ER

PT J
AU Oksanen, A
   Mantere, E
   Vuorinen, I
   Savolainen, I
AF Oksanen, A.
   Mantere, E.
   Vuorinen, I
   Savolainen, I
TI Gambling and online trading: emerging risks of real-time stock and
   cryptocurrency trading platforms
SO PUBLIC HEALTH
LA English
DT Article
DE Investing; Gambling; Gaming; Internet use; Alcohol use; Mental health;
   Population survey
ID INTERNET USE SCALE; MENTAL-HEALTH; BOYS WILL; PERFORMANCE; DISORDERS;
   VALIDITY; GENDER; 5-ITEM; STATE
AB Objectives: Online platforms enable real-time trading activities that are similar to those of gambling. This study aimed to investigate the associations of traditional investing, real-time stock trading, and cryp-tocurrency trading with excessive behavior and mental health problems.
   Study design: This was a cross-sectional population-based survey.
   Methods: The participants were Finnish people aged 18-75 years (N 1/4 1530, 50.33% male). Survey asked about monthly regular investing, real-time stock-trading platform use, and cryptocurrency trading. The study had measures for excessive behavior: gambling (Problem Gambling Severity Index), gaming (Internet Gaming Disorder Test), internet use (Compulsive Internet Use Scale), and alcohol use (Alcohol Use Disorders Identification Test). Psychological distress (Mental Health Inventory), perceived stress (Perceived Stress Scale), COVID-19 anxiety, and perceived loneliness were also measured. Background factors included sociodemographic variables, instant loan taking, and involvement in social media identity bubbles (Identity Bubble Reinforcement Scale). Multivariate analyses were conducted with regression analysis.
   Results: Within the sample, 22.29% were categorized into monthly regular investors only, 3.01% were investors using real-time stock-trading platforms, and 3.59% were cryptomarket traders. Real-time stock-trading platform use and cryptocurrency trading were associated with younger age and male gender. Cryptomarket traders were more likely to have an immigrant background and have taken instant loans. Both real-time stock-trading platform use and cryptomarket trading were associated with higher excessive behavior. Cryptomarket traders especially reported higher excessive gambling, gaming, and internet use than others. Cryptomarket traders reported also higher psychological distress, perceived stress, and loneliness.
   Conclusions: Regular investing is not a risk factor for excessive behavior. However, rapid online trading platforms and applications were significantly more commonly used by participants reporting excessive behavior and mental health problems. The strong association between cryptomarket trading and excessive behavior in particular underlines the need to acknowledge the potential risks related to real -time trading platforms. (C) 2022 The Author(s). Published by Elsevier Ltd on behalf of The Royal Society for Public Health.
C1 [Oksanen, A.; Mantere, E.; Vuorinen, I; Savolainen, I] Tampere Univ, Fac Social Sci, Tampere 33014, Finland.
   [Mantere, E.] Univ Bordeaux, Fac Sociol, Bordeaux, France.
RP Oksanen, A (通讯作者)，Tampere Univ, Fac Social Sci, Tampere 33014, Finland.
EM atte.oksanen@tuni.fi
RI Oksanen, Atte/AAA-6682-2019; Mantere, Eerik/ABN-1605-2022
OI Oksanen, Atte/0000-0003-4143-5580; Mantere, Eerik/0000-0002-5184-5818;
   Savolainen, Iina/0000-0002-8811-965X; Vuorinen,
   Ilkka/0000-0002-6344-9599
FU Finnish Foundation for Alcohol Studies (Gambling in the Digital Age
   Project); Jenny and Antti Wihuri Foundation
FX The study was funded by the Finnish Foundation for Alcohol Studies
   (Gambling in the Digital Age Project, 2021, PI: A. Oksanen). Ilkka
   Vuorinen was supported by grant from the Jenny and Antti Wihuri
   Foundation.
CR Arthur JN, 2017, J GAMBL STUD, V33, P855, DOI 10.1007/s10899-016-9659-x
   Arthur JN, 2016, J BEHAV ADDICT, V5, P580, DOI 10.1556/2006.5.2016.084
   Babor T.F., 2001, ALCOHOL USE DISORDER
   Barber BM, 2001, Q J ECON, V116, P261, DOI 10.1162/003355301556400
   Barber BM, 2000, J FINANC, V55, P773, DOI 10.1111/0022-1082.00226
   BERWICK DM, 1991, MED CARE, V29, P169, DOI 10.1097/00005650-199102000-00008
   Chiah M, 2020, FINANC RES LETT, V37, DOI 10.1016/j.frl.2020.101784
   COHEN S, 1983, J HEALTH SOC BEHAV, V24, P385, DOI 10.2307/2136404
   COHEN S, 1988, CLAR SYMP, P31
   Cox R, 2020, J BANK FINANC, V111, DOI 10.1016/j.jbankfin.2019.105709
   Cretarola A, 2020, ECON LETT, P191
   Cueva C, 2019, J ECON BEHAV ORGAN, V160, P100, DOI 10.1016/j.jebo.2019.02.027
   Cuijpers P, 2009, PSYCHIAT RES, V168, P250, DOI 10.1016/j.psychres.2008.05.012
   Curran PG, 2016, J EXP SOC PSYCHOL, V66, P4, DOI 10.1016/j.jesp.2015.07.006
   Currie SR, 2013, J GAMBL STUD, V29, P311, DOI 10.1007/s10899-012-9300-6
   Delfabbro P, 2021, ADDICT BEHAV, V122, DOI 10.1016/j.addbeh.2021.107021
   Dhir A, 2015, COMPUT EDUC, V86, P172, DOI 10.1016/j.compedu.2015.03.011
   Ferris J., 2001, CANADIAN PROBLEM GAM, P59
   Fitzgerald M., 2021, CNBC
   Geuder J, 2019, FINANC RES LETT, V31, P179, DOI 10.1016/j.frl.2018.11.011
   Grobys K, 2021, J INT FINANC MARK I
   Guertler D, 2014, EUR ADDICT RES, V20, P75, DOI 10.1159/000355076
   Guzman A, 2021, MATHEMATICS-BASEL, V9, DOI 10.3390/math9151771
   Hakansson A, 2020, INT J ENV RES PUB HE, V17, DOI 10.3390/ijerph17114013
   Heimer R, 2019, J FINANC ECON, V132, P1, DOI 10.1016/j.jfineco.2018.10.017
   Holtgraves T, 2009, J GAMBL STUD, V25, P105, DOI 10.1007/s10899-008-9107-7
   Hughes ME, 2004, RES AGING, V26, P655, DOI 10.1177/0164027504268574
   Kaakinen M, 2020, MEDIA PSYCHOL, V23, P25, DOI 10.1080/15213269.2018.1544910
   Kaarne T, 2010, DRUG ALCOHOL REV, V29, P563, DOI 10.1111/j.1465-3362.2010.00172.x
   Kampfen F, 2020, PLOS ONE, V15, DOI 10.1371/journal.pone.0241895
   Keipi T, 2017, ONLINE HATE HARMFUL
   Kim HJ, 2020, FRONT PSYCHOL, V11, DOI 10.3389/fpsyg.2020.502295
   Kiraly O, 2017, ADDICT BEHAV, V64, P253, DOI 10.1016/j.addbeh.2015.11.005
   Kumar A, 2009, J FINANC, V64, P1889, DOI 10.1111/j.1540-6261.2009.01483.x
   MARTEAU TM, 1992, BRIT J CLIN PSYCHOL, V31, P301, DOI 10.1111/j.2044-8260.1992.tb00997.x
   Meerkerk GJ, 2009, CYBERPSYCHOL BEHAV, V12, P1, DOI 10.1089/cpb.2008.0181
   Mills DJ, 2019, ADDICT BEHAV, V92, P136, DOI 10.1016/j.addbeh.2019.01.005
   Oksanen A, 2018, HARM REDUCT J, V15, DOI 10.1186/s12954-018-0251-9
   Oksanen A, 2015, J CONSUM POLICY, V38, P229, DOI 10.1007/s10603-015-9294-4
   Pagano MS, 2021, FINANC RES LETT, V43, DOI 10.1016/j.frl.2021.101946
   Pickering D, 2021, INT GAMBL STUD, V21, P516, DOI 10.1080/14459795.2021.1884735
   Raisamo SU, 2015, EUR J PUBLIC HEALTH, V25, P716, DOI 10.1093/eurpub/cku210
   Robinhood [Internet], 2021, OUR MISSION
   Rumpf HJ, 2001, PSYCHIAT RES, V105, P243, DOI 10.1016/S0165-1781(01)00329-8
   Savolainen I, 2021, INT J ENV RES PUB HE, V18, DOI 10.3390/ijerph18020794
   Savolainen I, 2020, JMIR MENT HEALTH, V7, DOI 10.2196/14035
   Thorsen SV, 2013, BMC MED RES METHODOL, V13, DOI 10.1186/1471-2288-13-115
   Zaleskiewicz T, 2001, EUR J PERSONALITY, V15, pS105, DOI 10.1002/per.426
NR 48
TC 2
Z9 2
U1 11
U2 11
PU W B SAUNDERS CO LTD
PI LONDON
PA 32 JAMESTOWN RD, LONDON NW1 7BY, ENGLAND
SN 0033-3506
EI 1476-5616
J9 PUBLIC HEALTH
JI Public Health
PD APR
PY 2022
VL 205
BP 72
EP 78
DI 10.1016/j.puhe.2022.01.027
PG 7
WC Public, Environmental & Occupational Health
WE Science Citation Index Expanded (SCI-EXPANDED); Social Science Citation Index (SSCI)
SC Public, Environmental & Occupational Health
GA 0P2CC
UT WOS:000784028900012
PM 35247862
OA hybrid
DA 2022-11-04
ER

PT J
AU Lindsay, JA
   Caloudas, A
   Hogan, J
   Ecker, AH
   Day, S
   Day, G
   Connolly, SL
   Touchett, H
   Weaver, KR
   Amspoker, AB
AF Lindsay, Jan A.
   Caloudas, Alexandra
   Hogan, Julianna
   Ecker, Anthony H.
   Day, Stephanie
   Day, Giselle
   Connolly, Samantha L.
   Touchett, Hilary
   Weaver, Kendra R.
   Amspoker, Amber B.
TI Getting Connected: a Retrospective Cohort Investigation of Video-to-Home
   Telehealth for Mental Health Care Utilization Among Women Veterans
SO JOURNAL OF GENERAL INTERNAL MEDICINE
LA English
DT Article
DE health services; women; telemedicine; veterans; mental health
ID TELEMENTAL HEALTH; PREFERENCE; DIFFUSION; COVID-19; BARRIERS; ACCESS;
   NEEDS
AB Background Increasingly, women are serving in the military and seeking care at the Veterans Health Administration (VHA). Women veterans face unique challenges and barriers in seeking mental health (MH) care within VHA. VA Video Connect (VVC), which facilitates video-based teleconferencing between patients and providers, can reduce barriers while maintaining clinical effectiveness. Objective Primary aims were to examine gender differences in VVC use, describe changes in VVC use over time (including pre-COVID and 6 months following the beginning of COVID), and determine whether changes over time differed by gender. Design A retrospective cohort investigation of video-to-home telehealth for MH care utilization among veterans having at least 1 MH visit from October 2019 to September 2020. Participants Veterans (236,268 women; 1,318,024 men). Interventions (if applicable) VVC involves face-to-face, synchronous, video-based teleconferencing between patients and providers, enabling care at home or another private location. Main Measures Percentage of MH encounters delivered via VA Video Connect. Key Results Women veterans were more likely than men to have at least 1 VVC encounter and had a greater percentage of MH care delivered via VVC in FY20. There was an increase in the percentage of MH encounters that were VVC over FY20, and this increase was greater for women than men. Women veterans who were younger than 55 (compared to those 55 and older), lived in urban areas (compared to those in rural areas), or were Asian (compared to other races) had a greater percentage of MH encounters that were VVC since the start of the pandemic, controlling for the mean percentage of VVC MH encounters in the 6 months pre-pandemic. Conclusions VVC use for MH care is greater in women veterans compared to male veterans and may reduce gender-specific access barriers. Future research and VVC implementation efforts should emphasize maximizing patient choice and satisfaction.
C1 [Lindsay, Jan A.; Hogan, Julianna; Ecker, Anthony H.; Day, Stephanie; Amspoker, Amber B.] VA South Cent Mental Illness Res Educ & Clin Ctr, Houston, TX USA.
   [Lindsay, Jan A.; Caloudas, Alexandra; Hogan, Julianna; Ecker, Anthony H.; Day, Stephanie; Day, Giselle; Touchett, Hilary; Amspoker, Amber B.] Michael E DeBakey VA Med Ctr, Houston VA HSR&D Ctr Innovat Qual Effectiveness &, Houston, TX 77030 USA.
   [Lindsay, Jan A.; Hogan, Julianna; Ecker, Anthony H.; Day, Stephanie; Amspoker, Amber B.] Baylor Coll Med, Houston, TX 77030 USA.
   [Connolly, Samantha L.] VA Boston Healthcare Syst, Ctr Healthcare Org & Implementat Res, Boston, MA USA.
   [Connolly, Samantha L.] Harvard Med Sch, Boston, MA 02115 USA.
   [Weaver, Kendra R.] Vet Hlth Adm Off Mental Hlth & Suicide Prevent, Clin Operat, Washington, DC USA.
RP Lindsay, JA (通讯作者)，Michael E DeBakey VA Med Ctr, Houston VA HSR&D Ctr Innovat Qual Effectiveness &, Houston, TX 77030 USA.
EM Jan.Lindsay2@va.gov
FU Houston VA HSR&D Center for Innovations in Quality, Effectiveness and
   Safety [CIN13-413]; VA Office of Rural Health, Veterans Rural Health
   Resource Center-Salt Lake City; VA South Central Mental Illness
   Research, Education and Clinical Center
FX This work is supported by a grant from the VA Office of Rural Health,
   Veterans Rural Health Resource Center-Salt Lake City and partly the
   result of the use of facilities and resources of the Houston VA HSR&D
   Center for Innovations in Quality, Effectiveness and Safety (CIN13-413)
   and the VA South Central Mental Illness Research, Education and Clinical
   Center, which played no role in the design and conduct of the work; in
   the collection, analysis and interpretation of the data; and in the
   preparation, editing or censuring of the manuscript. The opinions
   expressed are those of the authors and do not necessarily reflect those
   of the Department of Veterans Affairs, the US government, or Baylor
   College of Medicine.
CR Acierno R, 2016, DEPRESS ANXIETY, V33, P415, DOI 10.1002/da.22476
   Adams RE, 2021, BMC WOMENS HEALTH, V21, DOI 10.1186/s12905-021-01181-z
   Adams SV, 2019, J RURAL HEALTH, V35, P308, DOI 10.1111/jrh.12343
   Andrews JA, 2019, J MED INTERNET RES, V21, DOI 10.2196/11694
   APA, 2021, STRESS AM ON YEAR LA
   Brondolo E, 2009, J BEHAV MED, V32, P1, DOI 10.1007/s10865-008-9190-3
   Brooks E, 2014, J RURAL HEALTH, V30, P146, DOI 10.1111/jrh.12037
   Burki T, 2021, LANCET INFECT DIS, V21, P325, DOI 10.1016/S1473-3099(21)00083-9
   Cheah CSL, 2020, PEDIATRICS, V146, DOI 10.1542/peds.2020-021816
   Cheung SG, 2021, J ACAD CONSULT-LIAIS, V62, P582, DOI 10.1016/j.jaclp.2021.05.004
   Darkins A, 2014, TELEMED E-HEALTH, V20, P761, DOI 10.1089/tmj.2014.0143
   Dyer KE, 2019, WOMEN HEALTH ISS, V29, pS83, DOI 10.1016/j.whi.2019.04.016
   Ebbert JO, 2021, J TELEMED TELECARE, DOI 10.1177/1357633X20980302
   Eberly LA, 2020, JAMA NETW OPEN, V3, DOI 10.1001/jamanetworkopen.2020.31640
   Frayne S.M., 2018, SOURCEBOOK WOMEN VET
   Goldstein KM, 2018, J GEN INTERN MED, V33, P2191, DOI 10.1007/s11606-018-4655-8
   Helmes E, 2003, EDUC GERONTOL, V29, P657, DOI 10.1080/03601270390225640
   Hilty DM, 2013, TELEMED E-HEALTH, V19, P444, DOI 10.1089/tmj.2013.0075
   Huxhold O, 2020, EUR J AGEING, V17, P271, DOI 10.1007/s10433-020-00552-z
   Ingelse K, 2016, ARCH PSYCHIAT NURS, V30, P244, DOI 10.1016/j.apnu.2015.11.008
   Isautier JMJ, 2020, J MED INTERNET RES, V22, DOI 10.2196/24531
   Jayawardana D, 2021, AUST HEALTH REV, V45, P442, DOI 10.1071/AH20325
   John-Henderson NA, 2020, J PSYCHOSOM RES, V139, DOI 10.1016/j.jpsychores.2020.110263
   Kimerling R, 2015, MED CARE, V53, pS97, DOI 10.1097/MLR.0000000000000272
   Kimerling R, 2015, PSYCHIAT SERV, V66, P155, DOI 10.1176/appi.ps.201300551
   Klap R, 2019, WOMEN HEALTH ISS, V29, P107, DOI 10.1016/j.whi.2018.12.002
   Kruse CS, 2016, J MED SYST, V40, DOI 10.1007/s10916-016-0503-8
   Langarizadeh Mostafa, 2017, Acta Inform Med, V25, P240, DOI 10.5455/aim.2017.25.240-246
   Marshall V, 2021, WOMEN HEALTH ISS, V31, P399, DOI 10.1016/j.whi.2020.12.011
   McHugh RK, 2013, J CLIN PSYCHIAT, V74, P595, DOI 10.4088/JCP.12r07757
   Miles-McLean H, 2015, PSYCHOL WOMEN QUART, V39, P363, DOI 10.1177/0361684314561018
   Morales DA, 2020, J CLIN TRANSL SCI, V4, P463, DOI 10.1017/cts.2020.42
   Moreau JL, 2018, WOMEN HEALTH ISS, V28, P181, DOI 10.1016/j.whi.2017.12.005
   Morland LA, 2019, MIL MED, V184, P686, DOI 10.1093/milmed/usz035
   Murray-Swank NA., 2018, J RURAL MENT HEAL, V42, P102, DOI [10.1037/rmh0000095, DOI 10.1037/RMH0000095]
   Myers CR, 2019, ISSUES MENT HEALTH N, V40, P233, DOI 10.1080/01612840.2018.1499157
   Olson KE, 2011, AGEING INT, V36, P123, DOI 10.1007/s12126-010-9077-9
   Polinski JM, 2016, J GEN INTERN MED, V31, P269, DOI 10.1007/s11606-015-3489-x
   Runnals JJ, 2014, WOMEN HEALTH ISS, V24, P485, DOI 10.1016/j.whi.2014.06.012
   Sevilla A, 2020, OXFORD REV ECON POL, V36, pS169, DOI 10.1093/oxrep/graa027
   Tappen RM, 2022, J RACIAL ETHN HEALTH, V9, P82, DOI 10.1007/s40615-020-00931-3
   Tsai J, 2015, PSYCHIAT SERV, V66, P1200, DOI 10.1176/appi.ps.201400550
   Twenge JM, 2020, J CLIN PSYCHOL, V76, P2170, DOI 10.1002/jclp.23064
   US Department of Veterans Affairs, 2015, STUD BARR WOM VET VA
   Vernig PM, 2016, J AM PSYCHIAT NURSES, V22, P73, DOI 10.1177/1078390315623947
   Washington DL, 2006, J GEN INTERN MED, V21, pS11, DOI 10.1111/j.1525-1497.2006.00369.x
   Weiner JP, 2021, JAMA NETW OPEN, V4, DOI 10.1001/jamanetworkopen.2021.2618
   Wilson LC, 2018, TRAUMA VIOLENCE ABUS, V19, P584, DOI 10.1177/1524838016683459
   Wuthrich VM, 2015, INT PSYCHOGERIATR, V27, P1227, DOI 10.1017/S1041610215000241
NR 49
TC 0
Z9 0
U1 0
U2 0
PU SPRINGER
PI NEW YORK
PA ONE NEW YORK PLAZA, SUITE 4600, NEW YORK, NY, UNITED STATES
SN 0884-8734
EI 1525-1497
J9 J GEN INTERN MED
JI J. Gen. Intern. Med.
PD SEP
PY 2022
VL 37
IS SUPPL 3
SU 3
SI SI
BP 778
EP 785
DI 10.1007/s11606-022-07594-2
EA AUG 2022
PG 8
WC Health Care Sciences & Services; Medicine, General & Internal
WE Science Citation Index Expanded (SCI-EXPANDED)
SC Health Care Sciences & Services; General & Internal Medicine
GA 4O1WA
UT WOS:000847631900025
PM 36042096
OA hybrid, Green Published
DA 2022-11-04
ER

PT J
AU Bravo-Adasme, N
   Cataldo, A
AF Bravo-Adasme, Natalia
   Cataldo, Alejandro
TI Understanding techno-distress and its influence on educational
   communities: A two-wave study with multiple data samples
SO TECHNOLOGY IN SOCIETY
LA English
DT Article
DE Tecnostress; Performance; Work-home conflict; Study-home conflict; Job
   overload; Neuroticism; Online classes
ID WORK-FAMILY CONFLICT; DARK SIDE; INFORMATION-TECHNOLOGY; TEACHERS
   PERCEPTIONS; PERSONALITY-TRAITS; CAREER COMMITMENT; JOB-SATISFACTION;
   ROLE STRESS; ICT USE; USAGE
AB COVID-19 has meant that educational institutions have had to implement remote classes, causing students and educators to use technology as a means of communication to attend and conduct classes. The literature has widely shown that equivalent scenarios in work environments generate high levels of techno-distress and affect workers' performance. However, the effect of the forced use of technologies for remote learning has not been sufficiently studied in educational environments. To help close this research gap, we conducted a study with 189 students on three antecedents of techno-distress and its effect on their performances. After a follow-up phase of this research, we replicated the study with 172 educators to reduce systematic errors and reach more general conclusions about the antecedents and effect of techno-distress due to remote classrooms. Our results showed that work-home conflict and job overload are significant antecedents of techno-distress and that personality traits such as neuroticism have no influence on techno-distress in both groups. Moreover, the results show that the effects of techno-distress on performance are significant in both groups through technooverload. Furthermore, in educators, the uncertainty generated by technologies affects their performance. A surprising result was that techno-distress in students explains almost twice as much of the variance in performance as educators (37.0% versus 20.6%), showing that young people are more affected by technology-mediated study than their educators. Although it is expected that the pandemic will be controlled at some point, it is clear that educational institutions will not fully return to traditional forms of pre-pandemic teaching. Moreover, some forms of online or hybrid teaching will coexist with face-to-face classes. Thus, our study provides valuable information for educational administrators to mitigate the adverse effects that technologies cause in educational communities.
C1 [Bravo-Adasme, Natalia; Cataldo, Alejandro] Univ Talca, Escuela Ingn Informat Empresarial, Fac Econ & Negocios, Talca, Chile.
   [Cataldo, Alejandro] Univ Talca, Fac Econ & Negocios, Ave Lircay S-N, Talca, Chile.
RP Cataldo, A (通讯作者)，Univ Talca, Fac Econ & Negocios, Ave Lircay S-N, Talca, Chile.
EM nbravo@utalca.cl; acataldo@utalca.cl
OI Cataldo, Alejandro/0000-0002-8183-591X
CR Abbasi GA, 2021, TECHNOL SOC, V64, DOI 10.1016/j.techsoc.2020.101521
   Agbu J., 2011, EDUC RES-UK, V2, P1654
   Ahuja MK, 2007, MIS QUART, V31, P1
   Akanji B, 2022, PERS REV, DOI 10.1108/PR-08-2020-0636
   Aktan O, 2022, EDUC INF TECHNOL, V27, P10429, DOI 10.1007/s10639-022-11027-2
   Al Lily AE, 2020, TECHNOL SOC, V63, DOI 10.1016/j.techsoc.2020.101317
   Al-Fudail M, 2008, COMPUT EDUC, V51, P1103, DOI 10.1016/j.compedu.2007.11.004
   Alosaimi FD, 2016, SAUDI MED J, V37, P675, DOI [10.15537/smj.2016.6.14430, 10.15537/Smj.2016.6.14430]
   Alvarez-Risco A, 2021, SUSTAINABILITY-BASEL, V13, DOI 10.3390/su13168949
   Ayyagari R, 2011, MIS QUART, V35, P831
   Aziz N. Abd, ASIAN J U ED, V17, P538
   Barber LK, 2015, J OCCUP HEALTH PSYCH, V20, P172, DOI 10.1037/a0038278
   Benlian A, 2020, MIS QUART, V44, P1259, DOI 10.25300/MISQ/2020/14911
   Berger R, 2016, INTED PROC, P390
   Brod C., 1984, TECHNOSTRESS HUMAN C
   Brooks S, 2017, COMPUT NETW, V114, P143, DOI 10.1016/j.comnet.2016.08.020
   Burchell B., 2001, JOB INSECURITY WORK
   Cahapay MB, 2021, IJERI-INT J EDUC RES, P260, DOI 10.46661/ijeri.6145
   Califf CB, 2020, COMPUT EDUC, V157, DOI 10.1016/j.compedu.2020.103971
   Camacho S, 2022, COGN TECHNOL WORK, V24, P441, DOI 10.1007/s10111-022-00693-4
   Camilleri MA, 2022, TECHNOL SOC, V68, DOI 10.1016/j.techsoc.2022.101881
   Carlotto MS, 2017, ACTUAL PSICOL, V31, P91, DOI 10.15517/ap.v31i122.22729
   Champagne E., 2021, CONVERSATION
   Chaturvedi K, 2021, CHILD YOUTH SERV REV, V121, DOI 10.1016/j.childyouth.2020.105866
   Chitra A., 2020, GLOB DEV REV, V4, P52
   Chou HL, 2021, COMPUT EDUC, V175, DOI 10.1016/j.compedu.2021.104335
   Coklar A., 2011, EUROPEAN J SOCIAL SC, V23, P171
   Cooper C., 2001, ORG STRESS REV CRIT
   Correa T, 2010, COMPUT HUM BEHAV, V26, P247, DOI 10.1016/j.chb.2009.09.003
   D'Arcy J, 2014, COMMUN ASSOC INF SYS, V35, P109
   Davies G., 2015, J PERSPECT APPL ACAD, V3
   Diaz I, 2012, J VOCAT BEHAV, V80, P500, DOI 10.1016/j.jvb.2011.08.007
   Dunn TJ, 2019, COMPUT EDUC, V137, P104, DOI 10.1016/j.compedu.2019.04.004
   Ford MT, 2007, J APPL PSYCHOL, V92, P57, DOI 10.1037/0021-9010.92.1.57
   FRONE MR, 1992, J ORGAN BEHAV, V13, P723, DOI 10.1002/job.4030130708
   Gaudioso F, 2017, COMPUT HUM BEHAV, V69, P189, DOI 10.1016/j.chb.2016.12.041
   GREENHAUS JH, 1985, ACAD MANAGE REV, V10, P76, DOI 10.5465/AMR.1985.4277352
   Guadagno RE, 2008, COMPUT HUM BEHAV, V24, P1993, DOI 10.1016/j.chb.2007.09.001
   Hair JF, 2019, EUR BUS REV, V31, P2, DOI 10.1108/EBR-11-2018-0203
   Harris KJ, 2011, J APPL SOC PSYCHOL, V41, P2077, DOI 10.1111/j.1559-1816.2011.00805.x
   Henseler J, 2009, ADV INT MARKETING, V20, P277, DOI 10.1108/S1474-7979(2009)0000020014
   Hsiao KL, 2017, TELEMAT INFORM, V34, P679, DOI 10.1016/j.tele.2016.11.001
   Hwang I, 2018, COMPUT HUM BEHAV, V81, P282, DOI 10.1016/j.chb.2017.12.022
   Ingusci E, 2021, FRONT PSYCHOL, V12, DOI 10.3389/fpsyg.2021.655148
   Cerretani PI, 2016, COMPUT HUM BEHAV, V56, P119, DOI 10.1016/j.chb.2015.11.026
   Jena RK, 2015, COMPUT HUM BEHAV, V51, P1116, DOI 10.1016/j.chb.2015.03.020
   Jena R. K., 2014, INT J E LEARNING, V3, P1, DOI [10.14257/ijel.2014.3.2.01, DOI 10.14257/IJEL.2014.3.2.01]
   Joo J, 2020, SERV BUS, V14, P461, DOI 10.1007/s11628-020-00424-7
   Joo YJ, 2016, COMPUT EDUC, V95, P114, DOI 10.1016/j.compedu.2015.12.004
   Ketchen DJ, 2013, LONG RANGE PLANN, V46, P184, DOI 10.1016/j.lrp.2013.01.002
   Koetsier J., FORBES
   Krishnan S, 2017, COMPUT HUM BEHAV, V66, P154, DOI 10.1016/j.chb.2016.09.039
   Kuijpers E, 2020, J OCCUP HEALTH PSYCH, V25, P1, DOI 10.1037/ocp0000175
   La Torre G, 2019, INT ARCH OCC ENV HEA, V92, P13, DOI 10.1007/s00420-018-1352-1
   Landers RN, 2006, COMPUT HUM BEHAV, V22, P283, DOI 10.1016/j.chb.2004.06.001
   Lee AR, 2016, COMPUT HUM BEHAV, V55, P51, DOI 10.1016/j.chb.2015.08.011
   Lee VH, 2022, INT J HUM-COMPUT INT, V38, P1168, DOI 10.1080/10447318.2021.1987681
   Lee YL, 2016, EUR J DENT EDUC, V20, P218, DOI 10.1111/eje.12164
   Lee YK, 2014, COMPUT HUM BEHAV, V31, P373, DOI 10.1016/j.chb.2013.10.047
   Leung L, 2017, TELEMAT INFORM, V34, P385, DOI 10.1016/j.tele.2016.06.001
   Lewis S, 1999, J Occup Health Psychol, V4, P382, DOI 10.1037/1076-8998.4.4.382
   Li L, 2021, COGN TECHNOL WORK, V23, P315, DOI [10.1007/s10111-020-00625-0, 10.1145/3334480.3382915]
   Llorens S., 2007, REV ORIENTACION EDUC, V39, P47
   Mahapatra M., 2018, TECHNOSTRESS ORG REV
   Maier C, 2019, EUR J INFORM SYST, V28, P496, DOI 10.1080/0960085X.2019.1614739
   Mark G, 2014, COMPUT HUM BEHAV, V36, P274, DOI 10.1016/j.chb.2014.03.060
   Moore JE, 2000, MIS QUART, V24, P141, DOI 10.2307/3250982
   Morris N.P., 2010, BIOSCIENCE ED, V16, P1, DOI [10.3108/beej.16.1, DOI 10.3108/BEEJ.16.1]
   Munyengabe S, 2017, EURASIA J MATH SCI T, V13, P7193, DOI 10.12973/ejmste/79044
   Nietzel Michael T., 2020, FORBES
   Nikcevic AV, 2021, J AFFECT DISORDERS, V279, P578, DOI 10.1016/j.jad.2020.10.053
   Ninaus K, 2015, INT J QUAL STUD HEAL, V10, DOI 10.3402/qhw.v10.28838
   Osakwe J, 2017, TECHNOL SOC, V49, P16, DOI 10.1016/j.techsoc.2016.12.004
   Owusu-Ansah S., 2016, INT J BUSINESS CONTI, V6, P222, DOI DOI 10.1504/IJBCRM.2016.079010
   Ozgur H, 2020, COMPUT HUM BEHAV, V112, DOI 10.1016/j.chb.2020.106468
   PARASURAMAN S, 1992, J ORGAN BEHAV, V13, P339, DOI 10.1002/job.4030130403
   PARSONS CK, 1991, HUM RELAT, V44, P1331, DOI 10.1177/001872679104401206
   Patch W., 2020, IMPACT CORONAVIRUS S
   Abilleira MP, 2021, FRONT PSYCHOL, V12, DOI 10.3389/fpsyg.2021.617650
   Poalses J, 2018, INT REV RES OPEN DIS, V19, P169
   Pradhan M, 2022, DEATH STUD, V46, P1106, DOI 10.1080/07481187.2020.1833384
   Putro S., 2020, INT J SCI RES ENG DE, V3, P485
   Qi C, 2019, BEHAV INFORM TECHNOL, V38, P1337, DOI 10.1080/0144929X.2019.1585476
   Raes A, 2020, COMPUT EDUC, V143, DOI 10.1016/j.compedu.2019.103682
   Ragu-Nathan TS, 2008, INFORM SYST RES, V19, P417, DOI 10.1287/isre.1070.0165
   SALANOVA M., 2003, J WORK ORGAN PSYCHOL, V19, P225
   Saleem F, 2021, FRONT PSYCHOL, V12, DOI 10.3389/fpsyg.2021.595119
   Salo M, 2019, INFORM SYST J, V29, P408, DOI 10.1111/isj.12213
   Sami LK, 2006, LIBR REV, V55, P429, DOI 10.1108/00242530610682146
   Sarabadani J., 2018, 24 AMERICAS C INFORM
   Sarstedt M, 2013, J WORLD BUS, V48, P329, DOI 10.1016/j.jwb.2012.07.017
   Savolainen I, 2021, INT J ENV RES PUB HE, V18, DOI 10.3390/ijerph18020794
   Sharma S., 2022, INVESTIGATING ROLE T
   Shu Q, 2011, INT J HUM-COMPUT INT, V27, P923, DOI 10.1080/10447318.2011.555313
   Skaalvik EM, 2017, SOC PSYCHOL EDUC, V20, P15, DOI 10.1007/s11218-016-9363-9
   Somma A, 2020, PERS INDIV DIFFER, V165, DOI 10.1016/j.paid.2020.110139
   Spataro J., 2020, 2 YEARS DIGITAL TRAN
   Srivastava SC, 2015, INFORM SYST J, V25, P355, DOI 10.1111/isj.12067
   Steelman ZR, 2017, COMPUT HUM BEHAV, V73, P209, DOI 10.1016/j.chb.2017.03.027
   Straud C, 2015, PERS INDIV DIFFER, V83, P60, DOI 10.1016/j.paid.2015.03.055
   Suh A, 2017, INTERNET RES, V27, P140, DOI 10.1108/IntR-06-2015-0181
   Tarafdar M, 2007, J MANAGE INFORM SYST, V24, P301, DOI 10.2753/MIS0742-1222240109
   Tarafdar M, 2019, INFORM SYST J, V29, P6, DOI 10.1111/isj.12169
   Tarafdar M, 2015, INFORM SYST J, V25, P103, DOI 10.1111/isj.12042
   Tarafdar M, 2011, COMMUN ACM, V54, P113, DOI 10.1145/1995376.1995403
   Tarafdar M, 2010, J MANAGE INFORM SYST, V27, P303, DOI 10.2753/MIS0742-1222270311
   Terzis V, 2012, COMPUT HUM BEHAV, V28, P1985, DOI 10.1016/j.chb.2012.05.019
   Thomee S, 2007, COMPUT HUM BEHAV, V23, P1300, DOI 10.1016/j.chb.2004.12.007
   Tu Q, 2005, COMMUN ACM, V48, P77, DOI 10.1145/1053291.1053323
   Upadhyaya P, 2021, EDUC INF TECHNOL, V26, P1647, DOI 10.1007/s10639-020-10319-9
   Valcour PM, 2005, LEAS ORG MAN SERIES, P61
   Venkatesh V, 2000, MIS QUART, V24, P115, DOI 10.2307/3250981
   Verkijika SF, 2019, COMPUT EDUC, V140, DOI 10.1016/j.compedu.2019.05.017
   Wang KL, 2008, COMPUT HUM BEHAV, V24, P3002, DOI 10.1016/j.chb.2008.05.007
   Wang XH, 2020, AUSTRALAS J EDUC TEC, V36, P96, DOI 10.14742/ajet.5329
   Wang XH, 2019, FRONT PSYCHOL, V10, DOI 10.3389/fpsyg.2019.01791
   Yao N., 2022, ASIA-PAC EDUC RES, P1
   Zhao GQ, 2022, ASIA-PAC EDUC RES, V31, P463, DOI 10.1007/s40299-021-00588-4
   Zhao Y, 2020, MED SCI MONITOR, V26, DOI 10.12659/MSM.925591
NR 119
TC 0
Z9 0
U1 8
U2 8
PU ELSEVIER SCI LTD
PI OXFORD
PA THE BOULEVARD, LANGFORD LANE, KIDLINGTON, OXFORD OX5 1GB, OXON, ENGLAND
SN 0160-791X
EI 1879-3274
J9 TECHNOL SOC
JI Technol. Soc.
PD AUG
PY 2022
VL 70
AR 102045
DI 10.1016/j.techsoc.2022.102045
PG 16
WC Social Issues; Social Sciences, Interdisciplinary
WE Social Science Citation Index (SSCI)
SC Social Issues; Social Sciences - Other Topics
GA 2X3DE
UT WOS:000825087400006
DA 2022-11-04
ER

PT J
AU Papier, J
AF Papier, Joy
TI 21st Century competencies in Technical and Vocational Education and
   Training: Rhetoric and reality in the wake of a pandemic
SO JOURNAL OF EDUCATION
LA English
DT Article
DE future competencies; Technical and Vocational Education and Training
   (TVET); curricula; remote learning; blended learning
AB There is general agreement about the need for vocational education and training to embrace so-called modern technologies in gearing up to deliver to young people a broad range of what have become known as 21st century competencies, of which digital literacy, self-directed learning, and adaptive learning are but three. Recent Technical and Vocational Education and Training (TVET) policies in South Africa incorporate the language of future competencies that ought to be acquired by college students through their curricula and delivered by lecturers with appropriate professional training. But in April 2020, confronted by the global COVID-19 pandemic and an immediate hard lockdown, TVET colleges went into crisis mode to try to meet a government demand that no student be left behind. While blended and remote methodologies had been employed to some extent in a few college programmes, the pandemic suddenly launched all lecturers into technology dependent teaching and learning. This article is based on a survey of conveniently selected public TVET college lecturers early in the lockdown who were under enormous pressure to continue the academic programme remotely. The snapshot I obtained was one of anxiety and consternation, but also of deep concern for students and their wellbeing under inordinately difficult conditions. Their conflicting priorities while they tried to balance remote teaching responsibilities and personal needs were illustrative of Mallow's well-known theorisation of humans and their hierarchy of needs. The limited research I conducted for this article was exploratory at a time in the pandemic when there were more questions than answers in every sphere of social interaction. My findings, therefore, do not seek to be definitive and there was full understanding that the education and training landscape was dynamic and shifting. However, what can be shared here is a moment in time to appreciate the experiences of a critical component of the TVET college sector under emergency conditions, and the distance they would have had to traverse towards official exhortations to leave no student behind.
C1 [Papier, Joy] Univ Western Cape, Inst Postsch Studies, Cape Town, South Africa.
RP Papier, J (通讯作者)，Univ Western Cape, Inst Postsch Studies, Cape Town, South Africa.
EM jpapier@uwc.ac.za
OI Papier, Joy/0000-0003-2079-9430
FU South African National Research Foundation (NRF), through the South
   African Research Chairs Initiative (SARCHi); TVET Teaching and Learning
   Chair
FX The author acknowledges the support of the South African National
   Research Foundation (NRF) , through the South African Research Chairs
   Initiative (SARCHi) and specifically the TVET Teaching and Learning
   Chair, which supported her in the writing of this article. All views
   expressed, however, are the author's own and are not attributable to the
   NRF.
CR [Anonymous], 2021, S AFRICAN BROADBAND
   [Anonymous], 2016, TRANSNATIONAL HUMAN
   Brooks D. C., 2020, FACULTY READINESS BE
   Bugan D, 2020, WORKSH EMS FAC STELL
   Cutri RM, 2020, EUR J TEACH EDUC, V43, P523, DOI 10.1080/02619768.2020.1815702
   Department of Higher Education and Training, 2019, ANN STAT POSTSCH ED
   Department of Higher Education and Training, 2012, POL PROF QUAL LECT T
   Department of Higher Education and Training, 2013, WHIT PAP POST SCH ED
   Downing J. J., 2013, TEACH EDUC, V48, P96, DOI [10.1080/08878730.2012.760023, DOI 10.1080/08878730.2012.760023]
   Ehlers U. D., 2020, FUTURE SKILLS FUTURE
   ETDP SETA, 2018, TVET SUBSECTOR REPOR
   Fadel C., 2015, 4 DIMENSIONAL ED
   Finegold D., 2010, 21 CENTURY COMPETENC
   Hoftijzer M., 2020, TVET TECHNICAL VOCAT
   Human Resources Development Council of South Africa, 2014, TVET COLL TECHN TASK
   International Labour Organization, 2020, CONT ONL LEARN SKILL
   International Labour Organization, POL BRIEF DIST ONL L
   International Labour Organization CINTERFOR, 2020, ROL VOC TRAIIN EFF C
   Jeffery D., 2015, THESIS N MANDELA U
   Jeffrey S, 2020, STUDENT WELLBEING MA
   Junus K, 2021, EDUC SCI, V11, DOI 10.3390/educsci11030139
   Martin F, 2019, ONLINE LEARN, V23, P97, DOI 10.24059/olj.v23i3.1555
   McGrath S, 2020, J VOCAT EDUC TRAIN, V72, P465, DOI 10.1080/13636820.2019.1679969
   Mpungose CB, 2020, HUM SOC SCI COMMUN, V7, DOI 10.1057/s41599-020-00603-x
   Organisation for Economic Cooperation and Development (2019a), FUT ED SKILLS 2030 C
   Papier J., 2009, GETTING RIGHT LEARNE
   Pellegrino JW., 2013, ED LIFE WORK DEV TRA, DOI [10.17226/13398, DOI 10.17226/13398]
   Porter T, 2020, REFLECTING TEACHER W
   Solidar Foundation, 2020, BRIEF NOT E LEARN UN
NR 29
TC 1
Z9 1
U1 4
U2 7
PU UNIV KWAZULU-NATAL, SCH EDUCATION & DEVELOPMENT
PI SCOTTSVILLE
PA PRIVATE BAG X01, SCOTTSVILLE, KWAZULU NATAL 3201, SOUTH AFRICA
SN 0259-479X
EI 2520-9868
J9 J EDUC-S AFR
JI J. Educ.
PY 2021
IS 84
BP 67
EP 84
DI 10.17159/2520-9868/i84a04
PG 18
WC Education & Educational Research
WE Emerging Sources Citation Index (ESCI)
SC Education & Educational Research
GA WX0FV
UT WOS:000718281600005
OA Green Submitted, gold
DA 2022-11-04
ER

PT J
AU Camilleri, C
   Perry, JT
   Sammut, S
AF Camilleri, Christina
   Perry, Justin T.
   Sammut, Stephen
TI Compulsive Internet Pornography Use and Mental Health: A Cross-Sectional
   Study in a Sample of University Students in the United States
SO FRONTIERS IN PSYCHOLOGY
LA English
DT Article
DE depression; anxiety; stress; mental health; addictive behavior;
   compulsivity; pornography; COVID-19
ID PERCEIVED ADDICTION; EMERGING ADULTS; SLEEP-DEPRIVATION; SEXUAL
   AGGRESSION; BODY-IMAGE; USE SCALE; RISK; BEHAVIOR; ASSOCIATIONS;
   ADOLESCENTS
AB Background The sustained rise in negative mental health reports among university students is a source of continued global concern, and investigation continues into potential contributors to this rise. This includes the increased prevalence of risky sexual behaviors. Related is the increased prevalence of pornography use. Our study sought to explore the potential relationship between compulsive use of pornography and mental health in university students. Methods Our sample consisted of university students (N = 1031; 34% male, 66% female) from Franciscan University of Steubenville, Steubenville, Ohio. An anonymous survey was sent to all students at the university over the age of 18. The survey was comprised of the following: (1) demographic questions, (2) questions on pornography use and perception, (3) a modified version of the Compulsive Internet Use Scale (mCIUS) assessing various factors associated with compulsive internet pornography use, (4) questions assessing emotional and sexual states relative to pornography use (EmSS), and (5) the 21-question version of the Depression, Anxiety and Stress Scale (DASS-21). Results Our results indicate that 56.6% of those surveyed reported lifetime pornography use, with a significantly higher proportion of males than females reporting such use. The majority of students reported accessing pornography through internet-related technologies. Additionally, 17.0, 20.4, and 13.5% of students reported severe or extremely severe levels of depression, anxiety and stress, respectively, with compulsive pornography use significantly affecting all three mental health parameters in both sexes. Exploratory Factor Analysis identified three factors suggesting emotional coping, dependence and preoccupation for the mCIUS items and three factors reflecting interoceptive, impotent, and extrinsic characteristics for the EmSS items. Regression analysis indicated that various demographics, items pertaining to reduced control and social impairment, and other variables pertaining to pornography use predicted mental health outcomes. Faith, morals and personal motivation were the primary variables reported to help reduce pornography use. Conclusion Our analyses indicate a significant relationship between mental health and pornography use, including behaviors reflecting behavioral addictions, highlighting the necessity for a better understanding and consideration of the potential contribution of internet pornography to negative mental health among university students.
C1 [Camilleri, Christina; Perry, Justin T.; Sammut, Stephen] Franciscan Univ Steubenville, Dept Psychol, Steubenville, OH 43952 USA.
RP Sammut, S (通讯作者)，Franciscan Univ Steubenville, Dept Psychol, Steubenville, OH 43952 USA.
EM ssammut@franciscan.edu
OI Sammut, Stephen/0000-0003-1507-5235
FU School of Humanities and Social Sciences, Franciscan University of
   Steubenville; Department of Psychology, Franciscan University of
   Steubenville; Department of Student Life, Franciscan University of
   Steubenville; Department of Academic Affairs, Franciscan University of
   Steubenville
FX Funding for this study was provided by the School of Humanities and
   Social Sciences and the Departments of Psychology, Student Life and
   Academic Affairs, Franciscan University of Steubenville.
CR Agardh A, 2012, INT J BEHAV MED, V19, P208, DOI 10.1007/s12529-011-9159-4
   Algren MH, 2020, SSM-POPUL HLTH, V10, DOI 10.1016/j.ssmph.2020.100546
   Alhassan AA, 2018, BMC PSYCHIATRY, V18, DOI 10.1186/s12888-018-1745-4
   American Psychiatric Association, 2013, DIAGN STAT MAN MENT, VFifth
   [Anonymous], 2015, SMARTPH DIFF
   [Anonymous], 2004, MANUAL DEPRESSION AN
   Arnold Andrew J, 2019, Front Psychol, V10, P2589, DOI 10.3389/fpsyg.2019.02589
   Baggaley RF, 2010, INT J EPIDEMIOL, V39, P1048, DOI 10.1093/ije/dyq057
   Baglin J, 2014, PRACTICAL ASSESMENT, V19, DOI [10.7275/dsep-4220, DOI 10.7275/DSEP-4220]
   Bailin A, 2014, CURR OPIN PEDIATR, V26, P605, DOI 10.1097/MOP.0000000000000140
   Balhara YPS, 2019, ASIAN J PSYCHIATR, V45, P113, DOI 10.1016/j.ajp.2019.09.004
   Beiter R, 2015, J AFFECT DISORDERS, V173, P90, DOI 10.1016/j.jad.2014.10.054
   Ben Simon E, 2019, SLEEP MED, V64, pS31
   Berenguer C, 2019, J SEX MARITAL THER, V45, P729, DOI 10.1080/0092623X.2019.1610128
   Bishop CJ, 2015, J HOMOSEXUAL, V62, P51, DOI 10.1080/00918369.2014.957125
   Bolton JM, 2009, J AFFECT DISORDERS, V115, P367, DOI 10.1016/j.jad.2008.10.003
   Bradley DF, 2016, SEX ADDICT COMPULS, V23, P225, DOI 10.1080/10720162.2016.1162237
   Braithwaite SR, 2015, ARCH SEX BEHAV, V44, P111, DOI 10.1007/s10508-014-0351-x
   Bridges AJ, 2003, J SEX MARITAL THER, V29, P1, DOI 10.1080/00926230390154790
   Brody S, 2003, ARCH SEX BEHAV, V32, P73, DOI 10.1023/A:1021897530286
   Brody S, 2011, J SEX MARITAL THER, V37, P298, DOI 10.1080/0092623X.2011.582436
   Bruffaerts R, 2018, J AFFECT DISORDERS, V225, P97, DOI 10.1016/j.jad.2017.07.044
   Butler MH, 2018, J SEX MARITAL THER, V44, P127, DOI 10.1080/0092623X.2017.1321601
   Camchong Jazmin, 2014, Handb Clin Neurol, V125, P227, DOI 10.1016/B978-0-444-62619-6.00014-8
   Carroll JS, 2008, J ADOLESCENT RES, V23, P6, DOI 10.1177/0743558407306348
   Carroll JS, 2017, J COUPLE RELATSH THE, V16, P146, DOI 10.1080/15332691.2016.1238796
   Carroll ME, 2016, ADDICT BIOL, V21, P1007, DOI 10.1111/adb.12400
   Cashwell CS, 2007, COUNS VALUES, V51, P139, DOI 10.1002/j.2161-007X.2007.tb00071.x
   Cashwell CS, 2017, INT J MENT HEALTH AD, V15, P16, DOI 10.1007/s11469-016-9646-6
   Cashwell CS, 2009, J ADDICT OFFENDER CO, V30, P37, DOI 10.1002/j.2161-1874.2009.tb00055.x
   CHARNY IW, 1995, J SEX MARITAL THER, V21, P100
   Chet LS, 2018, MALAY J MED HLTH SCI, V14, P51
   Cooper A., 2000, SEX ADDICT COMPULSIV, V7, P5, DOI [10.1080/10720160008400205, DOI 10.1080/10720160008400205]
   Costello AB, 2005, PRACT ASSESS RES EVA, V10, P7, DOI DOI 10.7275/JYJ1-4868
   Cranford JA, 2009, ADDICT BEHAV, V34, P134, DOI 10.1016/j.addbeh.2008.09.004
   D'Orlando F, 2011, J HAPPINESS STUD, V12, P51, DOI 10.1007/s10902-009-9175-0
   Doring N, 2017, ARCH SEX BEHAV, V46, P1641, DOI 10.1007/s10508-015-0656-4
   Doring NM, 2009, COMPUT HUM BEHAV, V25, P1089, DOI 10.1016/j.chb.2009.04.003
   Downing MJ, 2014, ADDICT BEHAV, V39, P1126, DOI 10.1016/j.addbeh.2014.03.007
   Duchesne AP, 2017, J HEALTH PSYCHOL, V22, P1563, DOI 10.1177/1359105316631196
   Dwulit AD, 2019, INT J ENV RES PUB HE, V16, DOI 10.3390/ijerph16101861
   Fisher WA, 2001, J SEX RES, V38, P312, DOI 10.1080/00224490109552102
   Fortenberry JD, 2013, HORM BEHAV, V64, P280, DOI 10.1016/j.yhbeh.2013.03.007
   Foubert JD, 2011, SEX ADDICT COMPULS, V18, P212, DOI 10.1080/10720162.2011.625552
   Fountoulakis KN, 2019, ANN GEN PSYCHIATR, V18, DOI 10.1186/s12991-019-0247-1
   Fry R., 2019, US WOMEN NEAR MILEST
   Fuchs M, 2018, BIOMED RES INT, V2018, DOI 10.1155/2018/1629147
   Gerger H, 2007, AGGRESSIVE BEHAV, V33, P422, DOI 10.1002/ab.20195
   Gillen MM, 2015, BODY IMAGE, V13, P67, DOI 10.1016/j.bodyim.2015.01.002
   Grant JE, 2006, CNS SPECTRUMS, V11, P924, DOI 10.1017/S109285290001511X
   Grant JE, 2010, AM J DRUG ALCOHOL AB, V36, P233, DOI 10.3109/00952990.2010.491884
   Grasso DJ, 2013, J PEDIATR PSYCHOL, V38, P94, DOI 10.1093/jpepsy/jss101
   Green BA, 2012, SEX ADDICT COMPULS, V19, P77, DOI 10.1080/10720162.2012.658343
   Grubbs JB, 2019, ARCH SEX BEHAV, V48, P397, DOI 10.1007/s10508-018-1248-x
   Grubbs JB, 2018, ADDICTION, V113, P496, DOI 10.1111/add.14007
   Grubbs JB, 2015, PSYCHOL ADDICT BEHAV, V29, P1056, DOI 10.1037/adb0000114
   Grubbs JB, 2015, ARCH SEX BEHAV, V44, P125, DOI 10.1007/s10508-013-0257-z
   Grubbs JB, 2015, J SEX MARITAL THER, V41, P83, DOI 10.1080/0092623X.2013.842192
   Guertler D, 2014, EUR ADDICT RES, V20, P75, DOI 10.1159/000355076
   Gwinn AM, 2013, SOC PSYCHOL PERS SCI, V4, P699, DOI 10.1177/1948550613480821
   Hald GM, 2006, ARCH SEX BEHAV, V35, P577, DOI 10.1007/s10508-006-9064-0
   Hamann S, 2004, NAT NEUROSCI, V7, P411, DOI 10.1038/nn1208
   Hankin BL, 2015, CURR OPIN PSYCHOL, V4, P13, DOI 10.1016/j.copsyc.2015.01.003
   Harper C, 2016, J BEHAV ADDICT, V5, P179, DOI 10.1556/2006.5.2016.022
   Ingram LA, 2019, AM J HEALTH PROMOT, V33, P87, DOI 10.1177/0890117118779008
   Kar Sujita Kumar, 2015, J Hum Reprod Sci, V8, P70, DOI 10.4103/0974-1208.158594
   Karacic S, 2017, PSYCHIAT DANUB, V29, P313, DOI 10.24869/psyd.2017.313
   Karatekin C, 2018, STRESS HEALTH, V34, P36, DOI 10.1002/smi.2761
   Khalsa SS, 2018, BIOL PSYCHIAT-COGN N, V3, P501, DOI 10.1016/j.bpsc.2017.12.004
   Kim HS, 2018, FRONT PSYCHIATRY, V9, DOI 10.3389/fpsyt.2018.00406
   Kiraly O, 2020, COMPR PSYCHIAT, V100, DOI 10.1016/j.comppsych.2020.152180
   Kneeland ET, 2020, EMOTION, V20, P452, DOI 10.1037/emo0000559
   Kohut T, 2018, PLOS ONE, V13, DOI 10.1371/journal.pone.0202048
   Koob GF, 2010, NEUROPSYCHOPHARMACOL, V35, P217, DOI 10.1038/npp.2009.110
   Kuhn S, 2015, ADDICT BIOL, V20, P415, DOI 10.1111/adb.12128
   Kuhn S, 2014, JAMA PSYCHIAT, V71, P827, DOI 10.1001/jamapsychiatry.2014.93
   Kwong ASF, 2019, J YOUTH ADOLESCENCE, V48, P815, DOI 10.1007/s10964-018-0976-5
   Lane SD, 2004, PSYCHOPHARMACOLOGY, V172, P68, DOI 10.1007/s00213-003-1628-2
   Ljungqvist I, 2016, COMMUNITY MENT HLT J, V52, P842, DOI 10.1007/s10597-015-9950-9
   LOVIBOND PF, 1995, BEHAV RES THER, V33, P335, DOI 10.1016/0005-7967(94)00075-U
   Lung D., 2018, MAL J MED HLTH SCI, V14, P54
   Maas MK, 2018, SAGE OPEN, V8, DOI 10.1177/2158244018786640
   Macaskill A, 2013, BRIT J GUID COUNS, V41, P426, DOI 10.1080/03069885.2012.743110
   Maddox AM, 2011, ARCH SEX BEHAV, V40, P441, DOI 10.1007/s10508-009-9585-4
   McKeague EL, 2014, SEX ADDICT COMPULS, V21, P203, DOI 10.1080/10720162.2014.931266
   McLaughlin KA, 2009, J ABNORM PSYCHOL, V118, P659, DOI 10.1037/a0016499
   Meade CS, 2007, COMMUNITY MENT HLT J, V43, P153, DOI 10.1007/s10597-006-9071-6
   Meerkerk GJ, 2009, CYBERPSYCHOL BEHAV, V12, P1, DOI 10.1089/cpb.2008.0181
   Mestre-Bach G, 2020, J BEHAV ADDICT, V9, P181, DOI 10.1556/2006.2020.00015
   Minarcik J, 2016, J BEHAV ADDICT, V5, P700, DOI 10.1556/2006.5.2016.078
   Morgan EM, 2011, J SEX RES, V48, P520, DOI 10.1080/00224499.2010.543960
   Mossakowski KN, 2008, RES AGING, V30, P649, DOI 10.1177/0164027508322693
   Nobre PJ, 2004, J SEX RES, V41, P363, DOI 10.1080/00224490409552243
   Norris J, 2004, PSYCHOL WOMEN QUART, V28, P59, DOI 10.1111/j.1471-6402.2004.00123.x
   O'Driscoll M, 2019, CURR PHARM TEACH LEA, V11, P858, DOI 10.1016/j.cptl.2019.05.013
   Olmstead SB, 2013, ARCH SEX BEHAV, V42, P625, DOI 10.1007/s10508-012-9986-7
   Opitz DM, 2009, SEX ADDICT COMPULS, V16, P324, DOI 10.1080/10720160903375749
   Ostovich JM, 2005, ARCH SEX BEHAV, V34, P197, DOI 10.1007/s10508-005-1797-7
   Padilla-Walker LM, 2010, J YOUTH ADOLESCENCE, V39, P103, DOI 10.1007/s10964-008-9390-8
   Patterson MS, 2021, J AM COLL HEALTH, V69, P361, DOI 10.1080/07448481.2019.1679150
   Perry SL, 2017, SOC FORCES, V95, P1757, DOI 10.1093/sf/sow106
   Petersen JL, 2010, PSYCHOL BULL, V136, P21, DOI 10.1037/a0017504
   Pinna F, 2015, J PSYCHOPATHOL, V21, P380
   Popovic M, 2011, ARCH SEX BEHAV, V40, P449, DOI 10.1007/s10508-010-9648-6
   Pornhub, 2020, COR INS
   Poulsen FO, 2013, J SEX RES, V50, P72, DOI 10.1080/00224499.2011.648027
   Price J, 2016, J SEX RES, V53, P12, DOI 10.1080/00224499.2014.1003773
   Regnerus M, 2016, J SEX RES, V53, P873, DOI 10.1080/00224499.2015.1096886
   Resch MN, 2014, J SEX MARITAL THER, V40, P410, DOI 10.1080/0092623X.2012.751077
   Richardson T, 2017, COMMUNITY MENT HLT J, V53, P344, DOI 10.1007/s10597-016-0052-0
   Rupp HA, 2008, ARCH SEX BEHAV, V37, P206, DOI 10.1007/s10508-007-9217-9
   Sagaspe P, 2006, BRAIN COGNITION, V60, P76, DOI 10.1016/j.bandc.2005.10.001
   Salmon C., 2012, J SOCIAL EVOLUTIONAR, V6, P193, DOI [10.1037/h0099215, DOI 10.1037/H0099215]
   Selous C, 2020, PSYCHOL MED, V50, P2444, DOI 10.1017/S003329171900271X
   Short MB, 2012, CYBERPSYCH BEH SOC N, V15, P13, DOI 10.1089/cyber.2010.0477
   Silva RH, 2004, PSYCHOPHARMACOLOGY, V176, P115, DOI 10.1007/s00213-004-1873-z
   Smith Joshua P, 2008, Psychiatr Times, V25, P19
   Solano I, 2020, J SEX RES, V57, P92, DOI 10.1080/00224499.2018.1532488
   Stannah J, 2020, AIDS BEHAV, V24, P667, DOI 10.1007/s10461-019-02651-0
   Stenhammar C, 2015, ACTA OBSTET GYN SCAN, V94, P253, DOI 10.1111/aogs.12565
   Stewart DN, 2012, SEX ROLES, V67, P257, DOI 10.1007/s11199-012-0164-0
   Sun C, 2016, ARCH SEX BEHAV, V45, P983, DOI 10.1007/s10508-014-0391-2
   Tangmunkongvorakul A, 2019, PLOS ONE, V14, DOI 10.1371/journal.pone.0210294
   Tesfaye Yonas, 2019, Psychiatry J, V2019, P3757656, DOI 10.1155/2019/3757656
   Tian Y, 2018, FRONT PSYCHOL, V9, DOI 10.3389/fpsyg.2018.01181
   Torales J, 2019, INT REV PSYCHIATR, V31, P598, DOI 10.1080/09540261.2019.1667172
   Torres S, 2016, QUAL QUANT METHODS L, P71
   Tsitsika A, 2009, CYBERPSYCHOL BEHAV, V12, P545, DOI 10.1089/cpb.2008.0346
   Turban JL, 2020, ANN INTERN MED, V173, P387, DOI 10.7326/M20-2004
   Tyborowska A, 2018, SCI REP-UK, V8, DOI 10.1038/s41598-018-27439-5
   Tyden T, 2012, ACTA OBSTET GYN SCAN, V91, P215, DOI 10.1111/j.1600-0412.2011.01297.x
   Tylka TL, 2015, PSYCHOL MEN MASCULIN, V16, P97, DOI 10.1037/a0035774
   Van Ouytsel J, 2014, CYBERPSYCH BEH SOC N, V17, P772, DOI 10.1089/cyber.2014.0365
   Vanden Abeele M, 2014, MEDIA PSYCHOL, V17, P6, DOI 10.1080/15213269.2013.801725
   Vega V, 2007, AGGRESSIVE BEHAV, V33, P104, DOI 10.1002/ab.20172
   Vitorino LM, 2018, SCI REP-UK, V8, DOI 10.1038/s41598-018-35380-w
   Wang JL, 2019, FRONT PUBLIC HEALTH, V7, DOI 10.3389/fpubh.2019.00247
   Weinberg MS, 2010, ARCH SEX BEHAV, V39, P1389, DOI 10.1007/s10508-009-9592-5
   Weiss D., 2004, SEX ADDICT COMPULS, V11, P57, DOI [10.1080/10720160490458247, DOI 10.1080/10720160490458247]
   WELWOOD J, 1984, J TRANSPERSONAL PSY, V16, P63
   Willoughby BJ, 2014, CULT HEALTH SEX, V16, P1052, DOI 10.1080/13691058.2014.927075
   Wilt JA, 2016, SEX ADDICT COMPULS, V23, P260, DOI 10.1080/10720162.2016.1140604
   World Health Organization, 2018, ICD 11 INT CLASS DIS
   Wright PJ, 2013, ARCH SEX BEHAV, V42, P1131, DOI 10.1007/s10508-013-0116-y
   Wright PJ, 2013, COMMUN REP, V26, P13, DOI 10.1080/08934215.2013.773053
   Wright PJ, 2013, J SEX RES, V50, P60, DOI 10.1080/00224499.2011.628132
   Yang XH, 2019, ARCH SEX BEHAV, V48, P2117, DOI 10.1007/s10508-019-1442-5
   Yoder VC, 2005, SEX ADDICT COMPULS, V12, P19, DOI 10.1080/10720160590933653
   Yong RKF, 2017, BMC PSYCHIATRY, V17, DOI 10.1186/s12888-017-1364-5
   Yonker JE, 2012, J ADOLESCENCE, V35, P299, DOI 10.1016/j.adolescence.2011.08.010
   Ypsilanti A, 2020, J AFFECT DISORDERS, V266, P646, DOI 10.1016/j.jad.2020.01.166
NR 151
TC 12
Z9 12
U1 6
U2 22
PU FRONTIERS MEDIA SA
PI LAUSANNE
PA AVENUE DU TRIBUNAL FEDERAL 34, LAUSANNE, CH-1015, SWITZERLAND
SN 1664-1078
J9 FRONT PSYCHOL
JI Front. Psychol.
PD JAN 12
PY 2021
VL 11
AR 613244
DI 10.3389/fpsyg.2020.613244
PG 24
WC Psychology, Multidisciplinary
WE Social Science Citation Index (SSCI)
SC Psychology
GA PX6YU
UT WOS:000611500800001
PM 33510691
OA Green Published, gold
DA 2022-11-04
ER

PT J
AU Powell, J
   Brooks, C
   Watanabe, M
   Balaji, LN
AF Powell, James
   Brooks, Christopher
   Watanabe, Miku
   Balaji, Lakshmi N.
TI Assessing socio-economic profile of U-Reporters: Towards establishing a
   pool for equity analysis of future crowdsourced surveys
SO JOURNAL OF GLOBAL HEALTH
LA English
DT Article
AB Background Crowdsourcing was recognized as having the potential to collect information rapidly, inexpensively and accurately. U-Report is a mobile empowerment platform that connects young people all over the world to information that will change their lives and influence decisions. Previous studies of U-Report's effectiveness highlight strengths in the timeliness, low cost and high credibility for collecting and sending information, however they also highlight areas to improve on concerning data representation. EquityTool has developed a simpler approach to assess the wealth quintiles of respondents based on fewer questions derived from large household surveys such as Multiple Indicators Cluster Surveys (MICS) and Demographic and Health Surveys (DHS).
   Methods The methodology of Equity Tool was adopted to assess the socio-economic profile of U-Reporters (ie, enrolled participants of U-Report) in Bangladesh. The RapidPro flow collected the survey responses and scored them against the DHS national wealth index using the EquityTool methodology. This helped placing each U-Reporter who completed all questions into the appropriate wealth quintile.
   Results With 19% of the respondents completing all questions, the respondents fell into all 5 wealth quintiles, with 79% in the top-two quintiles and only 21% in the lower-three resulting in an Equity Index of 53/100 where 100 is completely in line with Bangladesh equity distribution and 1 is the least in line. An equitable random sample of 1828 U-Reporters from among the regular and frequent respondents was subsequently created for future surveys and the sample has an Equity Index of 98/100.
   Conclusions U-Report in Bangladesh does reach the poorest quintiles while the initial recruitment skews to respondents towards better off families. It is possible to create an equitable random sub-sample of respondents from all five wealth quintiles and thus process information and data for future surveys. Moving forward, U-Reporters from the poorly represented quintiles may be incentivized to recruit peers to increase equity and representation. In times of COVID-19, U-Report in combination with the EquityTool has the potential to enhance the quality of crowdsourced data for statistical analysis.
C1 [Powell, James; Brooks, Christopher] UNICEF, Off Innovat, Copenhagen, Denmark.
   [Watanabe, Miku] UNICEF Country Off Bangladesh, Dhaka, Bangladesh.
   [Balaji, Lakshmi N.] UNICEF Programme Div, New York, NY USA.
RP Balaji, LN (通讯作者)，UNICEF, Programme Div, Hlth Syst Strengthening Unit, New York, NY 10017 USA.
EM lnbalaji@unicef.org
FU US Fund for UNICEF under Bill and Melinda Gates Foundation
FX This work was partly funded through a sub-grant from the US Fund for
   UNICEF under a grant from the Bill and Melinda Gates Foundation.
CR [Anonymous], SAMPLING EQUITYTOOL
   [Anonymous], APPL U REPORT BANGLA
   Chakraborty NM, 2016, GLOB HEALTH-SCI PRAC, V4, P141, DOI 10.9745/GHSP-D-15-00384
   McFadden, 2018, EQ TOOL RAPIDPRO BLO
   WAZNY K, 2017, J GLOB HLTH, V0007, DOI DOI 10.7189/JOGH.07.020602
   Wazny K, 2018, J GLOB HEALTH, V8, DOI 10.7189/jogh.08.020704
   Willett, 2017, CITIZEN DRIVEN MEASU
NR 7
TC 0
Z9 0
U1 0
U2 0
PU INT SOC GLOBAL HEALTH
PI EDINBURGH
PA CALEDONIAN EXCHANGE, 19A CANNING ST, EDINBURGH, ENGLAND
SN 2047-2978
EI 2047-2986
J9 J GLOB HEALTH
JI J. Glob. Health
PY 2021
VL 11
AR 09001
DI 10.7189/jogh.11.09001
PG 10
WC Public, Environmental & Occupational Health
WE Science Citation Index Expanded (SCI-EXPANDED); Social Science Citation Index (SSCI)
SC Public, Environmental & Occupational Health
GA UK7TE
UT WOS:000692168000001
PM 33791099
OA Green Published, gold
DA 2022-11-04
ER

PT J
AU Ruffault, A
   Bernier, M
   Fournier, J
   Hauw, N
AF Ruffault, Alexis
   Bernier, Marjorie
   Fournier, Jean
   Hauw, Nicolas
TI Anxiety and Motivation to Return to Sport During the French COVID-19
   Lockdown
SO FRONTIERS IN PSYCHOLOGY
LA English
DT Article
DE anxiety; motivation; lockdown; return to sport; sport injury
ID SERIOUS INJURY; MODEL; UNCERTAINTY
AB Feeling anxious and presenting self-determined motivations about returning to sport after a break may impair sport performance and increase the risk of sustaining an injury. Hence, the aim of this study is to explore differences in anxiety and motivation to return to sport according to gender, expertise, training status before and during the lockdown, and athletes' availability (i.e., injury status) at the time of the lockdown. A total of 759 competitive athletes (49% female; mean age: 27 +/- 10 years old) completed the cross-sectional study. Participants were invited to state their expertise, training status before and during the lockdown (did they have a training program), and whether they were injured at the start of the lockdown. Additionally, participants filled out psychometric self-report measures of anxiety (TFAI-return) and motivation (SMS-return) to return to sport. Due to non-normal distributions in the TFAI and SMS scores, non-parametric group comparisons were performed to compare participants for each categorical variable: non-parametric correlation tests were also performed to test the associations between continuous variables. Group comparisons showed higher scores of anxiety for females, younger athletes, athletes practicing and competing at the highest level, and athletes without a training program during the lockdown. Moreover, results suggested lower motivation scores (i.e., autonomous and controlled) for older athletes, experts (practicing for more than 10 years), athletes practicing and competing at a lower level, and athletes without a training program during the lockdown. Additionally, participants who were injured at the start of the lockdown reported higher scores of cognitive anxiety to return to sport than non-injured participants. The results of this study suggest that elite athletes may have suffered from external pressures to return to sport during the lockdown. Additionally, participants with a training program during the lockdown seemed to be less anxious and more self-determined to return to sport after the lockdown. Future studies may focus on the impact of cognitive behavioral interventions on anxiety and motivation to return to sport.
C1 [Ruffault, Alexis] French Inst Sport INSEP, Lab Sport Expertise & Performance EA 7370, Paris, France.
   [Ruffault, Alexis] Univ Liege, Unite Rech Interfacultaire Sante & Soc, Liege, Belgium.
   [Bernier, Marjorie] Univ Brest, CREAD EA 3875, Brest, France.
   [Fournier, Jean] Univ Paris Nanterre, Lab Interdisciplinaire Neurosci Physiol & Psychol, Nanterre, France.
   [Hauw, Nicolas] West Catholic Univ Angers, Inst Phys Educ & Sports Sci IFEPSA, Angers, France.
RP Ruffault, A (通讯作者)，French Inst Sport INSEP, Lab Sport Expertise & Performance EA 7370, Paris, France.; Ruffault, A (通讯作者)，Univ Liege, Unite Rech Interfacultaire Sante & Soc, Liege, Belgium.
EM alexis.ruffault@insep.fr
CR Brooks SK, 2020, LANCET, V395, P912, DOI [10.1016/S0140-6736(20)30460-8, 10.1016/S0140-6736(20)30460-8.]
   Browne M. W., 1993, SOCIOL METHOD RES, P136
   Chirico A, 2020, FRONT PSYCHOL, V11, DOI 10.3389/fpsyg.2020.02100
   Conti C, 2019, FRONT PSYCHOL, V10, DOI 10.3389/fpsyg.2019.00222
   Costa S, 2020, SPORT SCI HLTH, V16, P609, DOI 10.1007/s11332-020-00677-9
   di Fronso S, 2022, INT J SPORT EXERC PS, V20, P79, DOI 10.1080/1612197X.2020.1802612
   Grupe DW, 2013, NAT REV NEUROSCI, V14, P488, DOI 10.1038/nrn3524
   Hogue CM, 2019, PSYCHOL SPORT EXERC, V45, DOI 10.1016/j.psychsport.2019.101574
   Hu LT, 1998, PSYCHOL METHODS, V3, P424, DOI 10.1037/1082-989X.3.4.424
   Clemente-Suarez VJ, 2020, FRONT PSYCHOL, V11, DOI 10.3389/fpsyg.2020.01985
   Jones ES, 2019, PSYCHOL SPORT EXERC, V43, P34, DOI 10.1016/j.psychsport.2018.12.011
   Jordalen G, 2020, QUAL RES SPORT EXERC, V12, P377, DOI 10.1080/2159676X.2019.1585388
   Lades LK, 2020, BRIT J HEALTH PSYCH, V25, P902, DOI 10.1111/bjhp.12450
   Limesurvey GmbH, 2003, LIMESURVEY OP SOURC
   Luo M, 2020, PSYCHIAT RES, V291, DOI 10.1016/j.psychres.2020.113190
   McGregor I, 2010, J PERS SOC PSYCHOL, V99, P133, DOI 10.1037/a0019701
   Orsini C, 2020, MED TEACH, V42, P828, DOI 10.1080/0142159X.2020.1758305
   Paoli Antonio, 2020, J Funct Morphol Kinesiol, V5, DOI 10.3390/jfmk5020030
   Pelletier LG, 2019, INT J SPORT EXERC PS, V17, P232, DOI 10.1080/1612197X.2017.1339729
   Podlog L, 2007, PSYCHOL SPORT EXERC, V8, P535, DOI 10.1016/j.psychsport.2006.07.008
   Podlog L, 2011, PHYS THER SPORT, V12, P36, DOI 10.1016/j.ptsp.2010.07.005
   Podlog L, 2010, J SPORT SCI, V28, P819, DOI 10.1080/02640411003792729
   R Development Core Team, 2020, R LANG ENV STAT COMP
   Rosseel Y, 2012, J STAT SOFTW, V48, P1, DOI 10.18637/jss.v048.i02
   Ryan RM, 2017, SELF-DETERMINATION THEORY: BASIC PSYCHOLOGICAL NEEDS IN MOTIVATION, DEVELOPMENT, AND WELLNESS, P1, DOI 10.1521/978.14625/28806
   van Dis EAM, 2020, JAMA PSYCHIAT, V77, P265, DOI 10.1001/jamapsychiatry.2019.3986
   Wiese-Bjornstal D. M., 2019, APA HDB SPORT EXERCI, V1, P697
NR 27
TC 24
Z9 24
U1 3
U2 18
PU FRONTIERS MEDIA SA
PI LAUSANNE
PA AVENUE DU TRIBUNAL FEDERAL 34, LAUSANNE, CH-1015, SWITZERLAND
SN 1664-1078
J9 FRONT PSYCHOL
JI Front. Psychol.
PD DEC 17
PY 2020
VL 11
AR 610882
DI 10.3389/fpsyg.2020.610882
PG 7
WC Psychology, Multidisciplinary
WE Social Science Citation Index (SSCI)
SC Psychology
GA PO7FP
UT WOS:000605334800001
PM 33391128
OA Green Published, gold
DA 2022-11-04
ER

PT J
AU Guerra, O
   Eboreime, E
AF Guerra, Olivia
   Eboreime, Ejemai
TI The Impact of Economic Recessions on Depression, Anxiety, and
   Trauma-Related Disorders and Illness Outcomes-A Scoping Review
SO BEHAVIORAL SCIENCES
LA English
DT Review
DE economic recession; mental health; depression; anxiety; trauma; suicide;
   mortality; scoping review
ID MENTAL-HEALTH INEQUALITIES; COGNITIVE-BEHAVIOR THERAPY; DISASTER VICTIMS
   SPEAK; GREAT RECESSION; SUICIDE RATES; MAJOR DEPRESSION; FINANCIAL
   CRISIS; JOB LOSS; MICHIGAN RECESSION; SOMATIC DISORDERS
AB In the wake of a global economic recession secondary to the COVID-19 pandemic, this scoping review seeks to summarize the current quantitative research on the impact of economic recessions on depression, anxiety, traumatic disorders, self-harm, and suicide. Seven research databases (PsycINFO, MEDLINE, Embase, Web of Science: Core Collection, National Library of Medicine PubMed, PubMed Central, and Google Scholar) were searched for keywords returning 3412 preliminary results published since 2008 in Organisation for Economic Coordination and Development (OECD)nations. These were screened by both authors for inclusion/exclusion criteria resulting in 127 included articles. Articles included were quantitative studies in OECD countries assessing select mental disorders (depression, anxiety, and trauma-/stress-related disorders) and illness outcomes (self-harm and suicide) during periods of economic recession. Articles were limited to publication from 2008 to 2020, available online in English, and utilizing outcome measures specific to the disorders and outcomes specified above. A significant relationship was found between periods of economic recession and increased depressive symptoms, self-harming behaviour, and suicide during and following periods of recession. Results suggest that existing models for mental health support and strategies for suicide prevention may be less effective than they are in non-recession times. It may be prudent to focus public education and medical treatments on raising awareness and access to supports for populations at higher risk, including those vulnerable to the impacts of job or income loss due to low socioeconomic status preceding the recession or high levels of financial strain, those supporting others financially, approaching retirement, and those in countries with limited social safety nets. Policy makers should be aware of the potential protective nature of unemployment safeguards and labour program investment in mitigating these negative impacts. Limited or inconclusive data were found on the relationship with traumatic disorders and symptoms of anxiety. In addition, research has focused primarily on the working-age adult population with limited data available on children, adolescents, and older adults, leaving room for further research in these areas.
C1 [Guerra, Olivia; Eboreime, Ejemai] Univ Alberta, Dept Psychiat, Edmonton, AB T6G 2R3, Canada.
RP Guerra, O (通讯作者)，Univ Alberta, Dept Psychiat, Edmonton, AB T6G 2R3, Canada.
EM oguerra@ualberta.ca; eboreime@ualberta.ca
RI Eboreime, Ejemai/J-4321-2019
OI Eboreime, Ejemai/0000-0001-8277-2570; Guerra, Olivia/0000-0001-8635-4229
FU Department of Psychiatry at the University of Alberta
FX This study was supported by the supervision of Vincent Agyapong, in the
[truncated: 269,891 more chars]
