# Supplementary material for: How has the COVID-19 pandemic affected young people?—Mapping knowledge structure and research framework by scientometric analysis
Source: Front Public Health. 2022 Dec 2;10:1052727. doi: 10.3389/fpubh.2022.1052727 (PMC9755507; doi:10.3389/fpubh.2022.1052727)
Supplement: Supplementary file 1 [file Data_Sheet_1.ZIP › Raw data available for replication/download_501_1000.txt]

FN Clarivate Analytics Web of Science
VR 1.0
PT J
AU Tamarit, A
   De la Barrera, U
   Schoeps, K
   Castro-Calvo, J
   Montoya-Castilla, I
AF Tamarit, Alicia
   De la Barrera, Usue
   Schoeps, Konstanze
   Castro-Calvo, Jesus
   Montoya-Castilla, Inmaculada
TI Analyzing the role of resilience and life satisfaction as mediators of
   the impact of COVID-19 worries on mental health
SO JOURNAL OF COMMUNITY PSYCHOLOGY
LA English
DT Article; Early Access
DE adolescents; COVID-19; COVID-19-related worries; emotional symptoms;
   life satisfaction; resilience; youth
ID CONNOR-DAVIDSON RESILIENCE; STRESS SCALES DASS-21; DEPRESSION ANXIETY;
   PSYCHOMETRIC PROPERTIES; ADOLESCENTS; VALIDATION; VERSION; FIT
AB The aim of this study was to test whether resilience and life satisfaction (two traditional protective factors) mediate between COVID-19 related worries and the development of symptoms of depression, anxiety, and stress in adolescents and young adults. Participants involved 392 adolescents and young adults (70.20% female) aged between 12 and 25 years (M = 17.05 years, SD = 3.08). Participants completed the COVID-19 related worries scale, the CD-RISC to analyse resilience, the Satisfaction with Life Scale, and the Depression, Anxiety, and Stress Scales-21 to study emotional symptoms. Descriptive analyses and Pearson correlations were conducted, together with a structural equation modeling testing a mediational model and multigroup invariance. Results show that resilience and life satisfaction play a mediating role in the relation between the COVID-19 related worries and emotional symptoms (depression, anxiety, and stress). This study highlights the role of protective factors on adolescents' and young adults' emotional symptoms during the COVID-19 pandemic.
C1 [Tamarit, Alicia; De la Barrera, Usue; Schoeps, Konstanze; Castro-Calvo, Jesus; Montoya-Castilla, Inmaculada] Univ Valencia, Dept Personal Psychol Assessment & Treatment, Av Blasco Ibanez 21, Valencia 46010, Spain.
RP Montoya-Castilla, I (通讯作者)，Univ Valencia, Dept Personal Psychol Assessment & Treatment, Av Blasco Ibanez 21, Valencia 46010, Spain.
EM inmaculada.montoya@uv.es
RI ; Schoeps, Konstanze/C-1604-2018; Montoya Castilla,
   Inmaculada/G-8963-2011
OI Tamarit, Alicia/0000-0002-8905-9994; De la Barrera Marzal,
   Usue/0000-0003-1510-9669; Castro-Calvo, Jesus/0000-0001-6611-9643;
   Schoeps, Konstanze/0000-0002-6312-7055; Montoya Castilla,
   Inmaculada/0000-0003-2536-2019
FU Spanish Ministry of Science, Innovation and Universities
   [PSI2017-84005-R]; European Regional Development Fund (FEDER)
FX The authors would like to express their gratitude to the participants
   for their collaboration in this study. This research was supported by
   grants from the Spanish Ministry of Science, Innovation and Universities
   (PSI2017-84005-R) and the European Regional Development Fund (FEDER).
CR [Anonymous], 2020, BOE, P61561
   [Anonymous], 2015, J PSYCHOSOCIAL RES
   Aresta M., 2021, CHALLENGES, V12, P1
   Atienza FL, 2000, PSICOTHEMA, V12, P314
   Ausin B, 2021, J GENDER STUD, V30, P29, DOI 10.1080/09589236.2020.1799768
   Bados A, 2005, PSICOTHEMA, V17, P679
   Bagozzi RP, 2012, J ACAD MARKET SCI, V40, P8, DOI 10.1007/s11747-011-0278-x
   Barzilay R, 2020, TRANSL PSYCHIAT, V10, DOI 10.1038/s41398-020-00982-4
   Beiter R, 2015, J AFFECT DISORDERS, V173, P90, DOI 10.1016/j.jad.2014.10.054
   Bentler P.M., 2006, EQS STRUCTURAL EQUAT
   Beutel ME, 2010, AGING MALE, V13, P32, DOI 10.3109/13685530903296698
   Boyraz G, 2020, J ANXIETY DISORD, V76, DOI 10.1016/j.janxdis.2020.102307
   Campbell-Sills L, 2007, J TRAUMA STRESS, V20, P1019, DOI 10.1002/jts.20271
   Connor KM, 2003, DEPRESS ANXIETY, V18, P76, DOI 10.1002/da.10113
   Daza P, 2002, J PSYCHOPATHOL BEHAV, V24, P195, DOI 10.1023/A:1016014818163
   Debowska Agata, 2020, Psychol Med, P1, DOI 10.1017/S003329172000392X
   Desclaux A, 2017, SOC SCI MED, V178, P38, DOI 10.1016/j.socscimed.2017.02.009
   DIENER E, 1985, J PERS ASSESS, V49, P71, DOI 10.1207/s15327752jpa4901_13
   Diener E, 2011, APPL PSYCHOL-HLTH WE, V3, P1, DOI 10.1111/j.1758-0854.2010.01045.x
   Du J, 2020, GEN HOSP PSYCHIAT, V67, P144, DOI 10.1016/j.genhosppsych.2020.03.011
   Dvorsky MR, 2021, EUR CHILD ADOLES PSY, V30, P1829, DOI 10.1007/s00787-020-01583-8
   Emerson SD, 2017, QUAL LIFE RES, V26, P2251, DOI 10.1007/s11136-017-1552-2
   Espada JP, 2020, CLIN SALUD, V31, P109, DOI 10.5093/clysa2020a14
   Eysenck MW, 2006, COGNITION EMOTION, V20, P274, DOI 10.1080/02699930500220066
   Finney SJ, 2006, QUANT METH EDUC BEHA, P269
   Fonseca-Pedrero E, 2011, PSICOTHEMA, V23, P87
   Garcia-Portilla P, 2021, AGING MENT HEALTH, V25, P1297, DOI 10.1080/13607863.2020.1805723
   Gomez-Ortiz O, 2015, AN PSICOL-SPAIN, V31, P979, DOI 10.6018/analesps.31.3.180791
   Henry JD, 2005, BRIT J CLIN PSYCHOL, V44, P227, DOI 10.1348/014466505X29657
   Hollenstein T, 2021, J RES ADOLESCENCE, V31, P517, DOI 10.1111/jora.12663
   Horesh D, 2020, BRIT J HEALTH PSYCH, V25, P925, DOI 10.1111/bjhp.12455
   Kenny DA, 2003, STRUCT EQU MODELING, V10, P333, DOI 10.1207/S15328007SEM1003_1
   Liang LL, 2020, PSYCHIAT QUART, V91, P841, DOI 10.1007/s11126-020-09744-3
   Liu Y, 2014, PERS INDIV DIFFER, V66, P92, DOI 10.1016/j.paid.2014.03.023
   Lovibond SH., 1995, MANUAL DEPRESSION AN
   Mahmoud Jihan Saber Raja, 2012, Issues Ment Health Nurs, V33, P149, DOI 10.3109/01612840.2011.632708
   Markland D, 2007, PERS INDIV DIFFER, V42, P851, DOI 10.1016/j.paid.2006.09.023
   Menzies RE, 2020, COGN BEH THER, V13, DOI 10.1017/S1754470X20000215
   Mertens G, 2020, J ANXIETY DISORD, V74, DOI 10.1016/j.janxdis.2020.102258
   Miller ED, 2020, J LOSS TRAUMA, V25, P560, DOI 10.1080/15325024.2020.1759217
   Norton PJ, 2007, ANXIETY STRESS COPIN, V20, P253, DOI 10.1080/10615800701309279
   Notario-Pacheco B, 2011, HEALTH QUAL LIFE OUT, V9, DOI 10.1186/1477-7525-9-63
   Oei TPS, 2013, INT J PSYCHOL, V48, P1018, DOI 10.1080/00207594.2012.755535
   Ozamiz-Etxebarria N, 2020, CAD SAUDE PUBLICA, V36, DOI [10.1590/0102-311X00054020, 10.1590/0102-311x00054020]
   Pappa S, 2020, BRAIN BEHAV IMMUN, V88, P901, DOI [10.1016/j.bbi.2020.05.026, 10.1016/j.bbi.2020.11.023]
   Pavot W., 2008, J POSIT PSYCHOL, V3, P137, DOI [10.1080/17439760701756946, DOI 10.1080/17439760701756946]
   Pavot W, 2009, SOC INDIC RES SER, V39, P101, DOI 10.1007/978-90-481-2354-4_5
   Pizarro-Ruiz J.P., 2021, SCI REP-UK, V11, P1
   Richardson GE, 1990, HEALTH EDUC, V21, P33, DOI [10.1080/00970050.1990.10614589, DOI 10.1080/00970050.1990.10614589]
   Sahu P, 2020, CUREUS, V12, DOI 10.7759/cureus.7541
   Salguero JM, 2012, EUR J PSYCHOL EDUC, V27, P21, DOI 10.1007/s10212-011-0063-8
   Satici B, 2021, INT J MENT HEALTH AD, V19, P1980, DOI 10.1007/s11469-020-00294-0
   Schwarz N., 1999, WELL BEING FDN HEDON, P61
   SOBEL ME, 1987, SOCIOL METHOD RES, V16, P155, DOI 10.1177/0049124187016001006
   Tamarit A, 2020, REV PSICOL CLIN NINO, V7, P73, DOI 10.21134/rpcna.2020.mon.2037
   Taylor S, 2020, DEPRESS ANXIETY, V37, P706, DOI 10.1002/da.23071
   Trzebinski J, 2020, J LOSS TRAUMA, V25, P544, DOI 10.1080/15325024.2020.1765098
   Vazquez C, 2013, SPAN J PSYCHOL, V16, DOI 10.1017/sjp.2013.82
   Verdolini N, 2021, J AFFECT DISORDERS, V283, P156, DOI 10.1016/j.jad.2021.01.055
   Vinkers CH, 2020, EUR NEUROPSYCHOPHARM, V35, P12, DOI 10.1016/j.euroneuro.2020.05.003
   Wang YN, 2021, PSYCHOL HEALTH MED, V26, P13, DOI 10.1080/13548506.2020.1746817
   Waselewski EA, 2020, J ADOLESCENT HEALTH, V67, P649, DOI 10.1016/j.jadohealth.2020.07.043
   World Health Organization, 2020, KEYN ADDR WHO DIR GE
   World Med Assoc, 2013, JAMA-J AM MED ASSOC, V310, P2191, DOI 10.1001/jama.2013.281053
   Zacher H, 2021, AM PSYCHOL, V76, P50, DOI 10.1037/amp0000702
NR 65
TC 1
Z9 1
U1 11
U2 11
PU WILEY
PI HOBOKEN
PA 111 RIVER ST, HOBOKEN 07030-5774, NJ USA
SN 0090-4392
EI 1520-6629
J9 J COMMUNITY PSYCHOL
JI J. Community Psychol.
DI 10.1002/jcop.22900
EA JUN 2022
PG 17
WC Public, Environmental & Occupational Health; Psychology,
   Multidisciplinary; Social Work
WE Social Science Citation Index (SSCI)
SC Public, Environmental & Occupational Health; Psychology; Social Work
GA 2G6LD
UT WOS:000813703100001
PM 35727132
OA hybrid, Green Published
DA 2022-11-04
ER

PT J
AU Katewongsa, P
   Potharin, D
   Rasri, N
   Palakai, R
   Widyastari, DA
AF Katewongsa, Piyawat
   Potharin, Danusorn
   Rasri, Niramon
   Palakai, Rungrat
   Widyastari, Dyah Anantalia
TI The Effect of Containment Measures during the Covid-19 Pandemic to
   Sedentary Behavior of Thai Adults: Evidence from Thailand's Surveillance
   on Physical Activity 2019-2020
SO INTERNATIONAL JOURNAL OF ENVIRONMENTAL RESEARCH AND PUBLIC HEALTH
LA English
DT Article
DE sedentary behavior; Thai population; Covid-19 pandemic; surveillance
ID CARDIOVASCULAR-DISEASE; HEALTH; ASSOCIATIONS; LEISURE; WOMEN
AB Measures to contain the spread of coronavirus disease 2019 (Covid-19) imposed by governments have undoubtedly impacted on preventing its spread but may have also produced longer periods of sedentary living across all segments of society. To examine this phenomenon, this study compared the sedentary behavior (SB) of Thai adults before and during the Covid-19 pandemic. The 2019 and 2020 datasets of Thailand's Surveillance on Physical Activity (SPA) were employed. A total of 5379 (SPA2019) and 6531 (SPA202020) persons age 18-64 years who had access to the Internet were included in the analysis. Measures imposed to contain the spread of Covid-19 infection were significantly associated with lower opportunity of Thai adults for work-related physical movement, and that increased their SB, particularly with the shift from onsite to online working platforms. Cumulative SB increased from 824 (before the pandemic) to 875 min/day during the pandemic. The odds of accumulating >13 h/day of SB was highest among females, young adults, those who completed post-secondary education, unemployed or working in the non-agriculture sector, having a chronic disease/condition, residing in an urban area, and living in a 'higher-risk' pandemic zone. The insignificant association of physical activity (PA) and the Fit from Home (FFH) intervention in reducing SB during the pandemic suggests that PA is not directly associated with SB, and that the FFH intervention was insufficient to prevent SB.
C1 [Katewongsa, Piyawat; Potharin, Danusorn; Palakai, Rungrat; Widyastari, Dyah Anantalia] Mahidol Univ, Inst Populat & Social Res, Phutthamothon 73170, Nakhon Pathom, Thailand.
   [Rasri, Niramon] Thai Hlth Promot Fdn, 99-8 Ngam Duphli Alley, Bangkok 10120, Thailand.
RP Widyastari, DA (通讯作者)，Mahidol Univ, Inst Populat & Social Res, Phutthamothon 73170, Nakhon Pathom, Thailand.
EM piyawat.kat@mahidol.edu; danusorn.pot@mahidol.ac.th;
   niramon@thaihealth.or.th; rung.palakai@gmail.com; dyah.ana@mahidol.edu
OI Widyastari, Dyah Anantalia/0000-0003-1980-9128; Katewongsa,
   Piyawat/0000-0002-2498-9285
FU Thai Health Promotion Foundation [62-00157]
FX This research was funded by Thai Health Promotion Foundation, grant
   number 62-00157.
CR [Anonymous], 2002, Bull World Health Organ, V80, P983
   [Anonymous], 2021, NURS MIDW
   Barari S., 2020, EVALUATING COVID 19, P1, DOI 10.1101/2020.03.27.20042820
   Bellettiere J, 2019, CIRCULATION, V139, P1036, DOI 10.1161/CIRCULATIONAHA.118.035312
   BLAND JM, 1986, LANCET, V1, P307, DOI 10.1016/s0140-6736(86)90837-8
   Botero JP, 2021, EINSTEIN-SAO PAULO, V19, DOI [10.31744/einstein_journal/2021AE6156, 10.31744/einstein_journal/2021ae6156]
   Boulianne S, 2020, SOC SCI COMPUT REV, V38, P111, DOI 10.1177/0894439318814190
   Cabanas-Sanchez V, 2020, J SPORT HEALTH SCI, V9, P189, DOI 10.1016/j.jshs.2019.03.005
   Chen C, 2020, BMC PUBLIC HEALTH, V20, DOI 10.1186/s12889-020-09427-5
   Cuny C, 2017, PSYCHOL MARKET, V34, P556, DOI 10.1002/mar.21005
   Fennell C, 2019, COMPUT HUM BEHAV, V90, P53, DOI 10.1016/j.chb.2018.08.044
   Flanagan EW, 2021, OBESITY, V29, P438, DOI 10.1002/oby.23066
   Garcia Sanchez C., 2019, ATENA J SPORTS SCI, V1, P1
   Gibson AM, 2017, PLOS ONE, V12, DOI 10.1371/journal.pone.0185143
   Gorner K, 2020, J PHYS ED SPORT, V20, P2013
   Hallgren M, 2020, PREV MED, V133, DOI 10.1016/j.ypmed.2020.106021
   Hamilton JL., TEENS SOCIAL MEDIA C, DOI [10.31234/osf.io/5stx4, DOI 10.31234/OSF.IO/5STX4]
   Hamilton MT, 2014, MED SPORT SCI, V60, P11, DOI 10.1159/000357332
   Helson R., 2006, HDB PERSONALITY DEV, P337
   Hohl DH, 2019, APPL PSYCHOL-HLTH WE, V11, P522, DOI 10.1111/aphw.12166
   Hossinzadeh K., 2016, J HEALTH, V3, P43
   Koyanagi A, 2018, PLOS ONE, V13, DOI 10.1371/journal.pone.0202222
   Lavie CJ, 2019, CIRC RES, V124, P799, DOI 10.1161/CIRCRESAHA.118.312669
   Liu Q, 2020, SCI BULL, V65, P1760, DOI 10.1016/j.scib.2020.05.029
   de Rezende LFM, 2014, PLOS ONE, V9, DOI 10.1371/journal.pone.0105620
   Molnar G., 2018, WOMEN SPORT EXERCISE
   MoPH, 2017, 5 YEAR NATL NCDS PRE, V1st
   Muller AM, 2020, OBES REV, V21, DOI 10.1111/obr.12976
   Nagata JM, 2020, OBESITY, V28, P1582, DOI 10.1002/oby.22917
   O'Donoghue G, 2016, BMC PUBLIC HEALTH, V16, DOI 10.1186/s12889-016-2841-3
   Owari Y, 2019, MEDICINA-LITHUANIA, V55, DOI 10.3390/medicina55070324
   Owen N, 2020, ANNU REV PUBL HEALTH, V41, P265, DOI 10.1146/annurev-publhealth-040119-094201
   Qiu JY, 2020, GEN PSYCHIAT, V33, DOI 10.1136/gpsych-2020-100213
   Rigg J., 2019, MORE RURAL TEXTURES
   Sallis JF, 2020, J SPORT HEALTH SCI, V9, P328, DOI 10.1016/j.jshs.2020.05.005
   Sampasa-Kanyinga H, 2020, INT J BEHAV NUTR PHY, V17, DOI 10.1186/s12966-020-00976-x
   Tamminen N, 2020, MENT HEALTH PHYS ACT, V18, DOI 10.1016/j.mhpa.2020.100319
   Teychenne M, 2019, BMC PUBLIC HEALTH, V19, DOI 10.1186/s12889-019-7717-x
   Thailand Physical Activity Knowledge Development Centre T, 2019, SURVEILLANCE PHYS AC
   Thanamee S, 2017, ARCH PUBLIC HEALTH, V75, DOI 10.1186/s13690-017-0210-z
   Tremblay MS, 2017, INT J BEHAV NUTR PHY, V14, DOI 10.1186/s12966-017-0525-8
   Tully MA, 2020, J AGING PHYS ACTIV, V28, P549, DOI 10.1123/japa.2019-0311
   Zheng C, 2020, INT J ENV RES PUB HE, V17, DOI 10.3390/ijerph17176035
NR 44
TC 4
Z9 4
U1 3
U2 6
PU MDPI
PI BASEL
PA ST ALBAN-ANLAGE 66, CH-4052 BASEL, SWITZERLAND
EI 1660-4601
J9 INT J ENV RES PUB HE
JI Int. J. Environ. Res. Public Health
PD MAY
PY 2021
VL 18
IS 9
AR 4467
DI 10.3390/ijerph18094467
PG 11
WC Environmental Sciences; Public, Environmental & Occupational Health
WE Science Citation Index Expanded (SCI-EXPANDED); Social Science Citation Index (SSCI)
SC Environmental Sciences & Ecology; Public, Environmental & Occupational
   Health
GA SB8ZO
UT WOS:000650275200001
PM 33922340
OA gold, Green Published
DA 2022-11-04
ER

PT J
AU Ward, H
   Cooke, GS
   Atchison, C
   Whitaker, M
   Elliott, J
   Moshe, M
   Brown, JC
   Flower, B
   Daunt, A
   Ainslie, K
   Ashby, D
   Donnelly, CA
   Riley, S
   Darzi, A
   Barclay, W
   Elliott, P
AF Ward, Helen
   Cooke, Graham S.
   Atchison, Christina
   Whitaker, Matthew
   Elliott, Joshua
   Moshe, Maya
   Brown, Jonathan C.
   Flower, Barnaby
   Daunt, Anna
   Ainslie, Kylie
   Ashby, Deborah
   Donnelly, Christl A.
   Riley, Steven
   Darzi, Ara
   Barclay, Wendy
   Elliott, Paul
TI Prevalence of antibody positivity to SARS-CoV-2 following the first peak
   of infection in England: Serial cross-sectional studies of 365,000
   adults
SO LANCET REGIONAL HEALTH-EUROPE
LA English
DT Article
AB Background: The time-concentrated nature of the first wave of the COVID-19 epidemic in England in March and April 2020 provides a natural experiment to measure changes in antibody positivity at the population level before onset of the second wave and initiation of the vaccination programme.
   Methods: Three cross-sectional national surveys with non-overlapping random samples of the population in England undertaken between late June and September 2020 (REACT-2 study). 365,104 adults completed questionnaires and self-administered lateral flow immunoassay (LFIA) tests for IgG against SARS-CoV-2.
   Findings: Overall, 17,576 people had detectable antibodies, a prevalence of 4.9% (95% confidence intervals 4.9, 5.0) when adjusted for test characteristics and weighted to the adult population of England. The prevalence declined from 6.0% (5.8, 6.1), to 4.8% (4.7, 5.0) and 4.4% (4.3, 4.5), over the three rounds of the study a difference of -26.5% (-29.0, -23.8). The highest prevalence and smallest overall decline in positivity was in the youngest age group (18-24 years) at -14.9% (-21.6, -8.1), and lowest prevalence and largest decline in the oldest group (>74 years) at -39.0% (-50.8, -27.2). The decline from June to September 2020 was largest in those who did not report a history of COVID-19 at -64.0% (-75.6, -52.3), compared to -22.3% (-27.0, -17.7) in those with SARS-CoV-2 infection confirmed on PCR.
   Interpretation: A large proportion of the population remained susceptible to SARS-CoV-2 infection in England based on naturally acquired immunity from the first wave. Widespread vaccination is needed to confer immunity and control the epidemic at population level. Funding: This work was funded by the Department of Health and Social Care in England. (C) 2021 The Author(s). Published by Elsevier Ltd.
C1 [Ward, Helen; Atchison, Christina; Whitaker, Matthew; Elliott, Joshua; Ainslie, Kylie; Ashby, Deborah; Donnelly, Christl A.; Riley, Steven; Elliott, Paul] Imperial Coll London, Sch Publ Hlth, London W2 1PG, England.
   [Cooke, Graham S.; Moshe, Maya; Brown, Jonathan C.; Flower, Barnaby; Daunt, Anna; Barclay, Wendy] Imperial Coll London, Dept Infect Dis, London, England.
   [Darzi, Ara] Imperial Coll London, Inst Global Hlth Innovat, London, England.
   [Ward, Helen; Cooke, Graham S.; Atchison, Christina; Flower, Barnaby; Daunt, Anna; Darzi, Ara; Elliott, Paul] Imperial Coll Healthcare NHS Trust, London, England.
   [Ward, Helen; Ainslie, Kylie; Donnelly, Christl A.; Riley, Steven] Imperial Coll London, MRC Ctr Global Infect Dis Anal, London, England.
   [Ward, Helen; Ainslie, Kylie; Donnelly, Christl A.; Riley, Steven] Imperial Coll London, Abdul Latif Jameel Inst Dis & Emergency Analyt, London, England.
   [Donnelly, Christl A.] Univ Oxford, Dept Stat, Oxford, England.
   [Elliott, Paul] Imperial Coll London, MRC Ctr Environm & Hlth, Sch Publ Hlth, London, England.
   [Elliott, Paul] Imperial Coll London, Hlth Data Res HDR UK London, London, England.
   [Elliott, Paul] Imperial Coll London, Dementia Res Inst, London, England.
RP Ward, H (通讯作者)，Imperial Coll London, Sch Publ Hlth, London W2 1PG, England.
EM h.ward@imperial.ac.uk
RI Ward, Helen/A-1836-2009
OI Ward, Helen/0000-0001-8238-5036; Elliott, Joshua/0000-0002-9005-623X;
   Barclay, Wendy/0000-0002-3948-0895; Moshe, Maya/0000-0003-3451-3579;
   Whitaker, Matthew/0000-0003-1363-6537; Brown,
   Jonathan/0000-0001-6849-3962
FU NIHR Biomedical Research Centre of Imperial College NHS Trust; NIHR
   School of Public Health Research; NIHR Applied Research Collaborative
   North West London; Wellcome Trust [205456/Z/16/Z, 200861/Z/16/Z,
   200187/Z/15/Z]; NIHR Professorship; NIHR Imperial Biomedical Research
   Centre; MRC Centre for Global Infectious Disease Analysis; National
   Institute for Health Research (NIHR) Health Protection Research Unit
   (HPRU); Centres for Disease Control and Prevention (US)
   [U01CK0005-01-02]; MRC Centre for Environment and Health [MR/L01341X/1,
   MR/S019669/1]; NIHR HPRUs in Chemical and Radiation Threats and Hazards
   and Environmental Exposures and Health; British Heart Foundation Centre
   for Research Excellence at Imperial College London [RE/18/4/34215]; UK
   Dementia Research Institute at Imperial [MC_PC_17114]; Huo Family
   Foundation
FX We thank our Ipsos MORI, our key logistics collaborators on this work,
   plus staff at Imperial College Patient Experience Research Centre, the
   Imperial Institute of Global Health Innovation, and Imperial College
   Healthcare NHS Trust. We also thank the REACT Public Advisory Panel, NHS
   Digital for access to the NHS Register, and all participants. HW is a
   NIHR Senior Investigator and acknowledges support from NIHR Biomedical
   Research Centre of Imperial College NHS Trust, NIHR School of Public
   Health Research, NIHR Applied Research Collaborative North West London,
   Wellcome Trust 205456/Z/16/Z. GC is supported by an NIHR Professorship
   and the NIHR Imperial Biomedical Research Centre. WSB is the Action
   Medical Research Professor, AD is an NIHR senior investigator and DA is
   an Emeritus NIHR Senior Investigator. CAD and SR acknowledge support
   from MRC Centre for Global Infectious Disease Analysis, and National
   Institute for Health Research (NIHR) Health Protection Research Unit
   (HPRU). Furthermore, SR acknowledges support from Wellcome Trust
   (200861/Z/16/Z, 200187/Z/15/Z), and Centres for Disease Control and
   Prevention (US, U01CK0005-01-02). PE is Director of the MRC Centre for
   Environment and Health (MR/L01341X/1, MR/S019669/1). PE acknowledges
   support from the NIHR Imperial Biomedical Research Centre and the NIHR
   HPRUs in Chemical and Radiation Threats and Hazards and Environmental
   Exposures and Health, the British Heart Foundation Centre for Research
   Excellence at Imperial College London (RE/18/4/34215) and the UK
   Dementia Research Institute at Imperial (MC_PC_17114). We thank the Huo
   Family Foundation for support of our work on COVID-19.
CR Addetia A, 2020, J CLIN MICROBIOL, V58, DOI 10.1128/JCM.02107-20
   Alter G, 2020, NEW ENGL J MED, V383, P1782, DOI 10.1056/NEJMe2028079
   Berry DA, 1990, STAT THEORY METHODS
   Diggle PJ, 2011, EPIDEMIOL RES INT, V2011, P1
   Flower B, 2020, THORAX, V75, P1082, DOI 10.1136/thoraxjnl-2020-215732
   Gudbjartsson DF, 2020, NEW ENGL J MED, V383, P1724, DOI 10.1056/NEJMoa2026116
   Ibarrondo FJ, 2020, NEW ENGL J MED, V383, P1085, DOI 10.1056/NEJMc2025179
   Iyer Anita S, 2020, medRxiv, DOI 10.1101/2020.07.18.20155374
   Jiang SB, 2020, TRENDS IMMUNOL, V41, P355, DOI 10.1016/j.it.2020.03.007
   Kellam P, 2020, J GEN VIROL, V101, P791, DOI 10.1099/jgv.0.001439
   Kissler SM, 2020, SCIENCE, V368, P860, DOI 10.1126/science.abb5793
   Long QX, 2020, NAT MED, V26, P1200, DOI 10.1038/s41591-020-0965-6
   Lumley SF, 2021, NEW ENGL J MED, V384, P533, DOI 10.1056/NEJMoa2034545
   Manisty C, 2020, 2020110420225920 MED
   McKay PF, 2020, NAT COMMUN, V11, DOI 10.1038/s41467-020-17409-9
   Mercado NB, 2020, NATURE, V586, P583, DOI 10.1038/s41586-020-2607-z
   O'Grady NP, 2002, CLIN INFECT DIS, V35, P1281, DOI 10.1086/344188
   Office for National Statistics, 2020, COR COVID 19 INF SUR
   Patel MM, 2020, JAMA-J AM MED ASSOC, V324, P1781, DOI 10.1001/jama.2020.18796
   Pollan M, 2020, LANCET, V396, P535, DOI 10.1016/S0140-6736(20)31483-5
   R Development Core Team, 2020, R LANG ENV STAT COMP
   Riley S, MEDRXIV
   Ripperger TJ, 2020, IMMUNITY, V53, P925, DOI 10.1016/j.immuni.2020.10.004
   Seow, 2020, LONGITUDINAL EVALUAT, DOI [10.1038/s41564-020-00813-8, 10.1101/2020.07.09.20148429, DOI 10.1101/2020.07.09.20148429]
   The English Indices of Deprivation, 2019, FREQUENTLY ASKED QUE
   Wajnberg A, 2020, SCIENCE, V370, P1227, DOI 10.1126/science.abd7728
   Ward H, 2021, NAT COMMUN, V12, DOI 10.1038/s41467-021-21237-w
   Weekly Coronavirus Disease 2019, 2020, COVID 19 SURV REP SU
   Wolf CR, 2020, MEDRXIV
   Zuo J., 2020, BIORXIV, DOI [10.1101/2020.11.01.362319, DOI 10.1101/2020.11.01.362319]
NR 30
TC 32
Z9 32
U1 1
U2 1
PU ELSEVIER
PI AMSTERDAM
PA RADARWEG 29, 1043 NX AMSTERDAM, NETHERLANDS
SN 2666-7762
J9 LANCET REG HEALTH-EU
JI Lancet Reg. Health-Eur.
PD MAY
PY 2021
VL 4
AR 100098
DI 10.1016/j.lanepe.2021.100098
EA MAY 2021
PG 7
WC Health Care Sciences & Services; Public, Environmental & Occupational
   Health
WE Emerging Sources Citation Index (ESCI)
SC Health Care Sciences & Services; Public, Environmental & Occupational
   Health
GA SI2WP
UT WOS:000654687400015
PM 33969335
OA Green Published, gold
DA 2022-11-04
ER

PT J
AU Crawford, D
   Van Cleve, S
   McCarthy, AM
   Kimm, V
   Nielsen, AK
   Lee, J
AF Crawford, Daniel
   Van Cleve, Susan
   McCarthy, Ann Marie
   Kimm, Vanessa
   Nielsen, Anne K.
   Lee, Jihye
TI Exploring the Effects of the COVID-19 Pandemic on the Children and
   Families Cared for by Pediatric-Focused Advanced Practice Registered
   Nurses
SO JOURNAL OF PEDIATRIC HEALTH CARE
LA English
DT Article
DE Pediatric; advanced practice registered nurse; COVID-19; children's
   health
ID UNITED-STATES; PRACTITIONERS; ADOLESCENTS; IMPACTS
AB Introduction: The coronavirus disease 2019 (COVID-19) pandemic has significantly affected children and families. The study purpose was to better understand the perceptions of pediatric-focused advanced practice registered nurses (P-APRNs) on the impact of COVID-19 on patients and practice.
   Method: A 25-item electronic survey including Likert scales, multiple choice, and open-ended questions was sent by e-mail to electronic mailing list of the National Association of Pediatric Nurse Practitioners.
   Results: Responses (N = 109) reflect the magnitude of challenges affecting child physical health, mental health, parental stress, and social determinants of health. P-APRNs expect greater refusal of the COVID-19 vaccine compared with other vaccines. Telehealth use continues at an increased rate and greater resources are needed to support clinical practice.
   Discussion: The COVID-19 pandemic has transformed the lives of children, families, and P-APRN practice. These findings reflect challenges and opportunities moving forward. PAPRNs are well-prepared to lead change to support better and more equitable outcomes for all.
C1 [Crawford, Daniel] Univ Iowa, Coll Nursing, Pediat Primary Care Nurse Practitioner Program, Iowa City, IA 52242 USA.
   [Van Cleve, Susan; McCarthy, Ann Marie; Lee, Jihye] Univ Iowa, Coll Nursing, 334 Coll Nursing Bldg,50 Newton Rd, Iowa City, IA 52242 USA.
   [Kimm, Vanessa] Univ Iowa, Coll Nursing, Pediat Nurse Practitioner Program, Iowa City, IA 52242 USA.
   [Nielsen, Anne K.] Univ Iowa, Gen Pediat Child Protect Program, Stead Family Childrens Hosp, Iowa City, IA 52242 USA.
RP Crawford, D (通讯作者)，Univ Iowa, Coll Nursing, 334 Coll Nursing Bldg,50 Newton Rd, Iowa City, IA 52242 USA.
EM daniel-j-crawford@uiowa.edu
OI lee, jihye/0000-0003-3118-1986; Nielsen, Anne/0000-0003-0612-4058; Van
   Cleve, Susan/0000-0001-8819-3473; Crawford, Daniel/0000-0002-6246-7787
CR Tural DA, 2020, PEDIATR PULM, V55, P3579, DOI 10.1002/ppul.25082
   American Academy of Pediatrics, 2021, PEDIAT NEWS
   Amorim R, 2020, REV NEUROLOGIA, V71, P285, DOI 10.33588/rn.7108.2020381
   Bartek N, 2021, J PEDIATR HEALTH CAR, V35, P377, DOI 10.1016/j.pedhc.2021.03.006
   Curfman A, 2021, PEDIATRICS, V148, DOI 10.1542/peds.2020-047795
   Ellis WE, 2020, CAN J BEHAV SCI, V52, P177, DOI 10.1037/cbs0000215
   Evans YN, 2020, J ADOLESCENT HEALTH, V67, P469, DOI 10.1016/j.jadohealth.2020.07.015
   Foy JM, 2019, PEDIATRICS, V144, DOI 10.1542/peds.2019-2757
   Gassman-Pines A, 2020, PEDIATRICS, V146, DOI 10.1542/peds.2020-007294
   Harris PA, 2009, J BIOMED INFORM, V42, P377, DOI 10.1016/j.jbi.2008.08.010
   Henderson M.D., 2020, PEDIAT NURS, V46, P267
   Moorthy Ganga S, 2021, Pediatr Rev, V42, P576, DOI 10.1542/pir.2021-004979
   Patrick SW, 2020, PEDIATRICS, V146, DOI 10.1542/peds.2020-016824
   Peck JL, 2021, J PEDIATR HEALTH CAR, V35, P414, DOI 10.1016/j.pedhc.2021.04.012
   Peck JL, 2020, J PEDIATR HEALTH CAR, V34, P619, DOI 10.1016/j.pedhc.2020.07.004
   Racine N, 2021, JAMA PEDIATR, V175, P1142, DOI 10.1001/jamapediatrics.2021.2482
   Ruggiero KM, 2021, J PEDIATR HEALTH CAR, V35, P509, DOI 10.1016/j.pedhc.2021.04.005
   Russell BS, 2020, CHILD PSYCHIAT HUM D, V51, P671, DOI 10.1007/s10578-020-01037-x
   Santoli JM, 2020, MMWR-MORBID MORTAL W, V69, P591, DOI 10.15585/mmwr.mm6919e2
   SAS Institute Inc, 2014, SAS ONDEMAND ACAD US
   Senkalfa BP, 2020, PEDIATR PULM, V55, P2128, DOI 10.1002/ppul.24900
   Van Cleve SN, 2013, J PEDIATR HEALTH CAR, V27, P162, DOI 10.1016/j.pedhc.2013.02.003
   Vogt TM, 2020, MMWR-MORBID MORTAL W, V69, P859, DOI 10.15585/mmwr.mm6927a2
   Wesemann DE, 2021, JNP-J NURSE PRACT, V17, P732, DOI 10.1016/j.nurpra.2021.01.024
   Xiang M, 2020, PROG CARDIOVASC DIS, V63, P531, DOI 10.1016/j.pcad.2020.04.013
NR 25
TC 0
Z9 0
U1 0
U2 1
PU ELSEVIER SCIENCE INC
PI NEW YORK
PA STE 800, 230 PARK AVE, NEW YORK, NY 10169 USA
SN 0891-5245
EI 1532-656X
J9 J PEDIATR HEALTH CAR
JI J. Pediatr. Health Care
PD JUL-AUG
PY 2022
VL 36
IS 4
BP 321
EP 329
DI 10.1016/j.pedhc.2022.01.003
PG 9
WC Health Policy & Services; Nursing; Pediatrics
WE Science Citation Index Expanded (SCI-EXPANDED); Social Science Citation Index (SSCI)
SC Health Care Sciences & Services; Nursing; Pediatrics
GA 2L3TH
UT WOS:000816940700007
PM 35153108
OA Bronze, Green Published
DA 2022-11-04
ER

PT J
AU Gaiha, SM
   Epperson, AE
   Halpern-Felsher, B
AF Gaiha, Shivani M.
   Epperson, Anna E.
   Halpern-Felsher, Bonnie
TI Youth Perceptions of E-Cigarette-Related Risk of Lung Issues and
   Association With E-Cigarette Use
SO HEALTH PSYCHOLOGY
LA English
DT Article
DE e-cigarette; COVID-19; adolescent; young adult; risk perceptions
ID SMOKING; EXPERIMENTATION; ADOLESCENTS
AB Objective: E-cigarette use is associated with increased risk of negative health outcomes, including respiratory problems such as Coronavirus Disease 2019 (COVID-19). Nevertheless, adolescents and young adults (AYAs) continue to use e-cigarettes at alarming rates. We examined AYA's perceptions of the health harms of e-cigarettes in relation to respiratory problems and the associations between these perceptions and e-cigarette use. Method: In May 2020, we conducted an online, national cross-sectional survey of AYAs aged 13 to 24 years old (N = 4,315; 65% female; 50% ever-users, 50% never-users) to assess e-cigarette use and perceptions of the risk of respiratory problems, COVID-19, and severe lung disease for AYAs with different levels of e-cigarette use. Results: In comparisons between AYAs with different levels of e-cigarette use, e-cigarette-related health risk perceptions were lower among ever-users compared to never-users and among ever-users who used e-cigarettes in the past 30 days compared to ever-users who did not use in the past 30 days. After controlling for demographics, AYAs were less likely to have used in the past 30 days if they agreed that young people are at risk of respiratory problems due to e-cigarette use (adjusted Odds Ratio [aOR] = .68, 95% confidence interval [CI; .59, .78]) and e-cigarettes are harmful for their health (aOR = .52, 95% CI [.30, .90]). AYAs were more likely to have used in the past 30 days if they believed that there is no hard evidence that e-cigarette use with nicotine increases risk of severe lung disease (aOR = 1.61, 95% CI [1.42, 1.82]) and that e-cigarette use is safer than smoking cigarettes (aOR = 1.26, 95% CI [1.11, 1.42]). Conclusions: Among AYAs who had ever used e-cigarettes, those who did not believe that e-cigarette use increases the risks of respiratory problems were more likely to have used e-cigarettes in the past month. To bridge the gap between youth perceptions and emerging scientific evidence on e-cigarette-related health risks, prevention messaging should seek to explain how e-cigarette use is linked to respiratory problems and could affect COVID-19 outcomes.
C1 [Gaiha, Shivani M.; Halpern-Felsher, Bonnie] Stanford Univ, Reach Lab, Div Adolescent Med, Dept Pediat, 3145 Porter Dr,Wing A, Palo Alto, CA 94304 USA.
   [Epperson, Anna E.] Univ Calif, Dept Psychol Sci, Sch Social Sci Humanities & Arts, Merced, CA USA.
RP Halpern-Felsher, B (通讯作者)，Stanford Univ, Reach Lab, Div Adolescent Med, Dept Pediat, 3145 Porter Dr,Wing A, Palo Alto, CA 94304 USA.
EM bonnie.halpernfelsher@stanford.edu
OI Halpern-Felsher, Bonnie/0000-0001-9276-1322; Gaiha,
   Shivani/0000-0002-0636-8936
CR Adams SH, 2020, J ADOLESCENT HEALTH, V67, P362, DOI 10.1016/j.jadohealth.2020.06.025
   AJZEN I, 1991, ORGAN BEHAV HUM DEC, V50, P179, DOI 10.1016/0749-5978(91)90020-T
   Bernat D, 2018, AM J PREV MED, V55, P361, DOI 10.1016/j.amepre.2018.04.043
   Champion V.L., 2008, HLTH BEHAV HLTH ED T, V4, P45
   Choi K, 2014, AM J PREV MED, V46, P175, DOI 10.1016/j.amepre.2013.10.007
   Cooper M, 2018, DRUG ALCOHOL DEPEN, V186, P257, DOI 10.1016/j.drugalcdep.2017.11.027
   Gaiha SM, 2020, JAMA NETW OPEN, V3, DOI 10.1001/jamanetworkopen.2020.27572
   Gaiha SM, 2021, ADDICT BEHAV, V112, DOI 10.1016/j.addbeh.2020.106519
   Gaiha SM, 2020, J ADOLESCENT HEALTH, V67, P519, DOI 10.1016/j.jadohealth.2020.07.002
   Glynos C, 2018, AM J PHYSIOL-LUNG C, V315, pL662, DOI 10.1152/ajplung.00389.2017
   Gorukanti A, 2017, PREV MED, V94, P65, DOI 10.1016/j.ypmed.2016.10.019
   Gotts JE, 2019, BMJ-BRIT MED J, V366, DOI 10.1136/bmj.l5275
   Grummon AH, 2022, TOB CONTROL, V31, P402, DOI 10.1136/tobaccocontrol-2020-055956
   Kelder SH, 2020, PUBLIC HEALTH REP, V135, P220, DOI 10.1177/0033354919900887
   Kelly BC, 2021, J DRUG ISSUES, V51, P284, DOI 10.1177/0022042620977828
   Kim L, 2020, MMWR-MORBID MORTAL W, V69, P1081, DOI 10.15585/mmwr.mm6932e3
   Klemperer EM, 2020, NICOTINE TOB RES, V22, P1662, DOI 10.1093/ntr/ntaa072
   Kong G, 2015, NICOTINE TOB RES, V17, P847, DOI 10.1093/ntr/ntu257
   Manzione LC, 2020, TOB USE INSIGHTS, V13, DOI 10.1177/1179173X20903784
   McAlinden KD, 2020, EUR RESPIR J, V56, DOI 10.1183/13993003.01645-2020
   McConnell R, 2017, AM J RESP CRIT CARE, V195, P1043, DOI 10.1164/rccm.201604-0804OC
   Morrell HER, 2010, HEALTH PSYCHOL, V29, P610, DOI 10.1037/a0021237
   Patanavanich R, 2020, NICOTINE TOB RES, V22, P1653, DOI 10.1093/ntr/ntaa082
   Reinikovaite V, 2018, EUR RESPIR J, V51, DOI 10.1183/13993003.01661-2017
   Song AV, 2009, AM J PUBLIC HEALTH, V99, P487, DOI 10.2105/AJPH.2008.137679
   Strong DR, 2019, PREV MED, V123, P185, DOI 10.1016/j.ypmed.2019.03.017
   Wang TW, 2020, MMWR-MORBID MORTAL W, V69, P1310, DOI 10.15585/mmwr.mm6937e1
NR 27
TC 2
Z9 2
U1 3
U2 7
PU AMER PSYCHOLOGICAL ASSOC
PI WASHINGTON
PA 750 FIRST ST NE, WASHINGTON, DC 20002-4242 USA
SN 0278-6133
EI 1930-7810
J9 HEALTH PSYCHOL
JI Health Psychol.
PD JUN
PY 2022
VL 41
IS 6
BP 417
EP 422
DI 10.1037/hea0001146
EA FEB 2022
PG 6
WC Psychology, Clinical; Psychology
WE Science Citation Index Expanded (SCI-EXPANDED); Social Science Citation Index (SSCI)
SC Psychology
GA 1K5BF
UT WOS:000754044600001
PM 35157478
DA 2022-11-04
ER

PT J
AU Sikaras, C
   Ilias, I
   Tselebis, A
   Pachi, A
   Zyga, S
   Tsironi, M
   Gil, APR
   Panagiotou, A
AF Sikaras, Christos
   Ilias, Ioannis
   Tselebis, Athanasios
   Pachi, Argyro
   Zyga, Sofia
   Tsironi, Maria
   Gil, Andrea Paola Rojas
   Panagiotou, Aspasia
TI Nursing staff fatigue and burnout during the COVID-19 pandemic in Greece
SO AIMS PUBLIC HEALTH
LA English
DT Article
DE fatigue; burnout; nurses; COVID-19
ID ASSESSMENT SCALE; WORK; SLEEP; PERFORMANCE; SARCOIDOSIS; NURSES
AB Introduction: The coronavirus pandemic (COVID-19) is an unprecedented global health crisis with emotional and physical impact on health care workers. Objective: The purpose of this study was to investigate the levels of fatigue and burnout in nursing staff during the pandemic. Methods: The present study involved nursing staff from hospitals in Greece in February 2021, who completed the Fatigue (FAS) and Burnout (CBI) questionnaires. Gender, age, years of work experience, workplace (COVID-19 or nonCOVID-19 wards) and SARS-CoV-2 infection status were recorded. Results: The sample included 593 women and 108 men, with a mean age +/- SD: 42.9 +/- 9.9 years and 18.14 +/- 10.8 years work experience. Slightly more than half, (367, 52.4%) worked in COVID-19 departments. Fifty-six (8%) tested positive for SARS-CoV-2 and 14 of them needed to be treated. The mean +/- SD FAS and CBI scores were 25.6 +/- 7.4 and 46.9 +/- 18.8, respectively (67.9% and 42.9% had scores suggestive of fatigue and burnout, respectively). Women showed higher values in both scales (p < 0.01). Subjects working in COVID-19 wards scored significantly higher on both the FAS and CBI scales; they were also younger and with less work experience (p < 0.01). Staff treated for COVID-19 scored higher on the burnout scale (p < 0.01) than the uninfected staff. Fatigue showed a strong positive correlation with burnout (p < 0.01, r = 0.70). Stepwise multiple regression showed that the variation of fatigue was explained by 47.0% and 6.1% by the scores on the subscales of personal and work-related burnout, respectively. Conclusion: In conclusion, high rates of fatigue and burnout were found in the studied population. Nurses working with COVID-19 patients had higher rates of fatigue and burnout compared to those working elsewhere. There was a strong positive correlation (r = 0.70) between burnout and fatigue. Particular attention should be paid to staff who became ill and need to be treated.
C1 [Sikaras, Christos] Sotiria Thorac Dis Hosp Athens, Nursing Dept, Athens 11527, Greece.
   [Ilias, Ioannis] Elena Venizelou Hosp, Dept Endocrinol, Athens 11521, Greece.
   [Tselebis, Athanasios; Pachi, Argyro] Sotiria Thorac Dis Hosp Athens, Psychiat Dept, Athens 11527, Greece.
   [Sikaras, Christos; Zyga, Sofia; Tsironi, Maria; Gil, Andrea Paola Rojas; Panagiotou, Aspasia] Univ Peloponnese, Dept Nursing, Tripoli 22100, Greece.
RP Sikaras, C (通讯作者)，Sotiria Thorac Dis Hosp Athens, Nursing Dept, Athens 11527, Greece.; Sikaras, C (通讯作者)，Univ Peloponnese, Dept Nursing, Tripoli 22100, Greece.
EM cris.sikaras@gmail.com
OI Rojas Gil, Andrea Paola/0000-0002-9812-2131
CR Al-Masaeed M., 2020, WORLD J INNOV RES, V9, P20
   Alikari V, 2016, ARCH HELL MED, V33, P231
   Allen AJH, 2014, AM J CRIT CARE, V23, P290, DOI 10.4037/ajcc2014876
   Arnsten AFT, 2021, MAYO CLIN PROC, V96, P763, DOI 10.1016/j.mayocp.2020.12.027
   Barker LM, 2011, J ADV NURS, V67, P1370, DOI 10.1111/j.1365-2648.2010.05597.x
   Batra K, 2020, INT J ENV RES PUB HE, V17, DOI 10.3390/ijerph17239096
   Bratis D, 2009, HUM RESOUR HEALTH, V7, DOI 10.1186/1478-4491-7-72
   Cui PP, 2021, OCCUP ENVIRON MED, V78, P129, DOI 10.1136/oemed-2020-106540
   de Kleijn WPE, 2011, RESP MED, V105, P1388, DOI 10.1016/j.rmed.2011.05.004
   De Vries J, 2004, BRIT J HEALTH PSYCH, V9, P279
   Dorrian J, 2008, APPL ERGON, V39, P605, DOI 10.1016/j.apergo.2008.01.012
   Drent M, 2012, EUR RESPIR J, V40, P255, DOI 10.1183/09031936.00002512
   Fernandez-de-las-Penas C, 2021, EUR J INTERN MED, V92, P55, DOI 10.1016/j.ejim.2021.06.009
   Galanis P, 2021, J ADV NURS, V77, P3286, DOI 10.1111/jan.14839
   Geiger-Brown J, 2011, J OCCUP ENVIRON MED, V53, P303, DOI 10.1097/JOM.0b013e31820c3f87
   Graham KC, 2010, AM J CRIT CARE, V19, P28, DOI 10.4037/ajcc2010651
   Heath C, 2020, ANAESTHESIA, V75, P1364, DOI 10.1111/anae.15180
   Henriksen L, 2016, SEX REPROD HEALTHC, V9, P42, DOI 10.1016/j.srhc.2016.08.001
   Hou TY, 2020, PLOS ONE, V15, DOI 10.1371/journal.pone.0243884
   Jarrahi A, 2020, J NEUROINFLAMM, V17, DOI 10.1186/s12974-020-01957-4
   Johnson AL, 2010, AAOHN J, V58, P147, DOI [10.3928/08910162-20100316-02, 10.3928/08910162-20100329-05]
   Kanekar A, 2020, HEALTHCARE-BASEL, V8, DOI 10.3390/healthcare8030336
   Kristensen TS, 2005, WORK STRESS, V19, P192, DOI 10.1080/02678370500297720
   Liu Q, 2020, LANCET GLOB HEALTH, V8, pE790, DOI 10.1016/S2214-109X(20)30204-7
   Luceno-Moreno L, 2020, INT J ENV RES PUB HE, V17, DOI 10.3390/ijerph17155514
   Madsen IEH, 2015, J PSYCHIATR RES, V65, P47, DOI 10.1016/j.jpsychires.2015.04.004
   Owuor RA, 2020, JBI EVID SYNTH, V18, P1189, DOI 10.11124/JBISRIR-D-19-00170
   Papaefstathiou E, 2019, HEALTH PSYCHOL RES, V7, P15, DOI 10.4081/hpr.2019.7678
   Rettig AE, 2021, CLIN J ONCOL NURS, V25, P210, DOI 10.1188/21.CJON.210-214
   Sagherian K, 2020, J CLIN NURS, DOI 10.1111/jocn.15566
   Sasangohar F, 2020, ANESTH ANALG, V131, P106, DOI 10.1213/ANE.0000000000004866
   Schaufeli WB, 2001, PSYCHOL HEALTH, V16, P501, DOI 10.1080/08870440108405523
   Singh Ankit, 2021, Hosp Top, V99, P64, DOI 10.1080/00185868.2020.1830009
   Sriharan Abi, 2021, Nurs Leadersh (Tor Ont), V34, P7, DOI 10.12927/cjnl.2021.26459
   Stedman T, 2005, STEDMANS MED DICT, V28
   Tang YF, 2020, J PAIN SYMPTOM MANAG, V60, pE48, DOI 10.1016/j.jpainsymman.2020.03.039
   Tselebis A, 2001, Nurs Health Sci, V3, P69, DOI 10.1046/j.1442-2018.2001.00074.x
   Tselebis A, 2020, HEALTHCARE-BASEL, V8, DOI 10.3390/healthcare8040434
   Tziallas D, 2018, HELL J NURS, V57, P420
   Woo T, 2020, J PSYCHIATR RES, V123, P9, DOI 10.1016/j.jpsychires.2019.12.015
   Zhan YX, 2020, CURR MED SCI, V40, P625, DOI 10.1007/s11596-020-2226-9
NR 41
TC 7
Z9 7
U1 8
U2 13
PU AMER INST MATHEMATICAL SCIENCES-AIMS
PI SPRINGFIELD
PA PO BOX 2604, SPRINGFIELD, MO 65801-2604 USA
SN 2327-8994
J9 AIMS PUBLIC HEALTH
JI AIMS Public Health
PY 2022
VL 9
IS 1
BP 94
EP 105
DI 10.3934/publichealth.2022008
PG 12
WC Health Care Sciences & Services
WE Emerging Sources Citation Index (ESCI)
SC Health Care Sciences & Services
GA YF9WR
UT WOS:000742150800006
PM 35071671
OA Green Published, gold
DA 2022-11-04
ER

PT J
AU Sun, R
   Zhou, X
AF Sun, Rui
   Zhou, Xiao
TI Differences in Posttraumatic Stress Disorder Networks Between Young
   Adults and Adolescents During the COVID-19 Pandemic
SO PSYCHOLOGICAL TRAUMA-THEORY RESEARCH PRACTICE AND POLICY
LA English
DT Article; Early Access
DE COVID-19; posttraumatic stress disorder; network analysis
ID COGNITIVE REAPPRAISAL; CHINESE ADOLESCENTS; ANXIETY SYMPTOMS; PTSD;
   PREVALENCE; RESILIENCE; EARTHQUAKE; OUTBREAK; CHILDREN; EMOTION
AB Clinical Impact Statement This study demonstrated that exaggerated startle response and irritability are core symptoms of both young adult and adolescent PTSD networks. Psychological interventions for these populations during the COVID-19 pandemic should focus on these two symptoms. There were significant age differences in the PTSD networks: The PTSD network of young adults exhibited higher centrality. This suggests that young adults have more severe PTSD and that treatment for this population should be a priority during the COVID-19 pandemic.
   Objective: Posttraumatic stress disorder (PTSD) has been frequently reported during the COVID-19 pandemic. Although there is evidence for age differences in PTSD symptoms, many studies assume that PTSD is a latent entity and overlook such differences. To address this gap, the aim of this study was to use network analysis to examine and compare PTSD symptom networks across different ages. Method: During the COVID-19 pandemic, 1,153 young adults and 683 adolescents were selected to complete self-report questionnaires. Results: Two networks shared core symptoms (e.g., exaggerated startle response and irritability) in the arousal cluster. A network comparison test indicated that the young adult network was significantly stronger than the adolescent network. Except for exaggerated startle response and lack of positive emotion, symptoms in the young adult network exhibited higher centrality than in the adolescent network. Conclusions: An age difference in PTSD at the symptom level and provide practical evidence that could inform mental health interventions after the COVID-19 pandemic.
C1 [Sun, Rui; Zhou, Xiao] Zhejiang Univ, Dept Psychol & Behav Sci, 148 Tianmushan Rd, Hangzhou, Zhejiang, Peoples R China.
RP Zhou, X (通讯作者)，Zhejiang Univ, Dept Psychol & Behav Sci, 148 Tianmushan Rd, Hangzhou, Zhejiang, Peoples R China.
EM psyzx@zju.edu.cn
FU General Project for National Social Science Fund of China [20BSH167]
FX This study was supported by the General Project for National Social
   Science Fund of China (Grant 20BSH167).
CR Armour C, 2017, J ANXIETY DISORD, V45, P49, DOI 10.1016/j.janxdis.2016.11.008
   Bartels L, 2019, J CHILD PSYCHOL PSYC, V60, P545, DOI 10.1111/jcpp.13009
   BlanchardFields F, 1997, PSYCHOL AGING, V12, P684, DOI 10.1037/0882-7974.12.4.684
   Borsboom D, 2017, WORLD PSYCHIATRY, V16, P5, DOI 10.1002/wps.20375
   Borsboom D, 2013, ANNU REV CLIN PSYCHO, V9, P91, DOI 10.1146/annurev-clinpsy-050212-185608
   Bosselmann V, 2021, FRONT PSYCHOL, V12, DOI 10.3389/fpsyg.2021.624206
   Cao X, 2019, J CHILD PSYCHOL PSYC, V60, P216, DOI 10.1111/jcpp.12963
   de Haan A, 2020, J CHILD PSYCHOL PSYC, V61, P77, DOI 10.1111/jcpp.13101
   Deng XM, 2013, PSYCHOL REP, V113, P552, DOI 10.2466/09.10.PR0.113x22z4
   Duek O, 2021, DEPRESS ANXIETY, V38, P554, DOI 10.1002/da.23112
   Epskamp S, 2018, BEHAV RES METHODS, V50, P195, DOI 10.3758/s13428-017-0862-1
   Epskamp S, 2012, J STAT SOFTW, V48, P1, DOI 10.18637/jss.v048.i04
   Erikson E. H., 1963, CHILDHOOD SOC
   Espie Emmanuelle, 2009, Int J Ment Health Syst, V3, P21, DOI 10.1186/1752-4458-3-21
   Executive Board, 2018, INT STAT CLASS DIS R
   Forbes MK, 2017, J ABNORM PSYCHOL, V126, P969, DOI 10.1037/abn0000276
   Fried EI, 2018, CLIN PSYCHOL SCI, V6, P335, DOI 10.1177/2167702617745092
   Gross JJ, 1999, COGNITION EMOTION, V13, P551, DOI 10.1080/026999399379186
   GROSS JJ, 1993, J PERS SOC PSYCHOL, V64, P970, DOI 10.1037/0022-3514.64.6.970
   Hasan N, 2004, AM J ORTHOPSYCHIAT, V74, P26, DOI 10.1037/0002-9432.74.1.26
   Hetzel-Riggin MD, 2013, J LOSS TRAUMA, V18, P41, DOI 10.1080/15325024.2012.679119
   Hollenstein T, 2021, J RES ADOLESCENCE, V31, P517, DOI 10.1111/jora.12663
   JANOFFBULMAN R, 1989, SOC COGNITION, V7, P113, DOI 10.1521/soco.1989.7.2.113
   Kuhlman KR, 2021, J ADOLESCENT HEALTH, V69, P729, DOI 10.1016/j.jadohealth.2021.07.006
   Lazarov A, 2020, PSYCHOL MED, V50, P2154, DOI 10.1017/S0033291719002034
   Levy I, 2021, FRONT PSYCHOL, V12, DOI 10.3389/fpsyg.2021.682122
   Liang YM, 2020, ACTA PSYCHOL SIN, V52, P1301, DOI 10.3724/SP.J.1041.2020.01301
   Liddell BJ, 2021, EUR J PSYCHOTRAUMATO, V12, DOI 10.1080/20008198.2021.1947564
   Liu AY, 2021, CURR PSYCHOL, DOI 10.1007/s12144-021-01643-5
   Margolin G, 2010, PROF PSYCHOL-RES PR, V41, P1, DOI 10.1037/a0018103
   Mitchell KS, 2017, J ABNORM PSYCHOL, V126, P355, DOI 10.1037/abn0000252
   Moshier SJ, 2018, J ABNORM PSYCHOL, V127, P541, DOI 10.1037/abn0000368
   Nickerson A, 2017, CLIN PSYCHOL SCI, V5, P497, DOI 10.1177/2167702617690857
   Ren HG, 2021, DEV PSYCHOL, V57, P1667, DOI 10.1037/dev0001205
   Ross J, 2020, J ANXIETY DISORD, V72, DOI 10.1016/j.janxdis.2020.102222
   Russell JD, 2017, J AM ACAD CHILD PSY, V56, P669, DOI 10.1016/j.jaac.2017.05.021
   Schwartz KD, 2021, CAN J SCH PSYCHOL, V36, P166, DOI 10.1177/08295735211001653
   Shah K, 2020, CUREUS, V12, DOI 10.7759/cureus.10051
   Shevlin M, 2020, J TRAUMA STRESS, V33, P866, DOI 10.1002/jts.22592
   Somma A, 2021, J PSYCHIATR RES, V141, P146, DOI 10.1016/j.jpsychires.2021.06.024
   Steinberg L, 2005, TRENDS COGN SCI, V9, P69, DOI 10.1016/j.tics.2004.12.005
   Tang WJ, 2020, J AFFECT DISORDERS, V274, P1, DOI 10.1016/j.jad.2020.05.009
   Tedeschi RG, 2004, PSYCHOL INQ, V15, P1, DOI 10.1207/s15327965pli1501_01
   United Nations Office for Disaster Risk Reduction (UNISDR), 2011, UNISDR SAYS YOUNG AR
   Van Borkulo C.D., 2016, NetworkNetworkComparisonTest: Statistical comparison of two networks based on three invariance measures
   van der Walt L, 2014, J CHILD ADOLESC MENT, V26, P239, DOI 10.2989/17280583.2014.923433
   Wang MC, 2012, J ANXIETY DISORD, V26, P263, DOI 10.1016/j.janxdis.2011.12.009
   Weathers F.W., 2013, PTSD CHECKLIST DSM 5
   Witteveen D, 2020, P NATL ACAD SCI USA, V117, P27277, DOI 10.1073/pnas.2009609117
   Xu QQ, 2021, J AFFECT DISORDERS, V288, P17, DOI 10.1016/j.jad.2021.03.080
   Yang XM, 2020, J AFFECT DISORDERS, V273, P203, DOI 10.1016/j.jad.2020.04.033
   Zhou X, 2017, PSYCHIAT RES, V254, P33, DOI 10.1016/j.psychres.2017.04.029
   [周宵 Zhou Xiao], 2014, [心理学报, Acta Psychologica Sinica], V46, P1509
NR 53
TC 2
Z9 2
U1 21
U2 21
PU EDUCATIONAL PUBLISHING FOUNDATION-AMERICAN PSYCHOLOGICAL ASSOC
PI WASHINGTON
PA 750 FIRST ST, NE, WASHINGTON, DC 20002-4242 USA
SN 1942-9681
EI 1942-969X
J9 PSYCHOL TRAUMA-US
JI Psychol. Trauma
DI 10.1037/tra0001252
EA APR 2022
PG 9
WC Psychology, Clinical; Psychiatry
WE Social Science Citation Index (SSCI)
SC Psychology; Psychiatry
GA 0U9QO
UT WOS:000787980500001
PM 35482679
DA 2022-11-04
ER

PT J
AU Revet, A
   Hebebrand, J
   Anagnostopoulos, D
   Kehoe, LA
   Klauser, P
AF Revet, Alexis
   Hebebrand, Johannes
   Anagnostopoulos, Dimitris
   Kehoe, Laura A.
   Klauser, Paul
CA COVID-19 Child Adolescent Psychiat
TI ESCAP CovCAP survey of heads of academic departments to assess the
   perceived initial (April/May 2020) impact of the COVID-19 pandemic on
   child and adolescent psychiatry services
SO EUROPEAN CHILD & ADOLESCENT PSYCHIATRY
LA English
DT Article
DE COVID-19; Child and adolescent psychiatry; Telepsychiatry; Europe
ID MENTAL-HEALTH
AB In April 2020, the European Society for Child and Adolescent Psychiatry (ESCAP) Research Academy and the ESCAP Board launched the first of three scheduled surveys to evaluate the impact of the coronavirus disease 2019 (COVID-19) pandemic on child and adolescent psychiatry (CAP) services in Europe and to assess the abilities of CAP centers to meet the new challenges brought on by the crisis. The survey was a self-report questionnaire, using a multistage process, which was sent to 168 heads of academic CAP services in 24 European countries. Eighty-two responses (56 complete) from 20 countries, representing the subjective judgement of heads of CAP centers, were received between mid-April and mid-May 2020. Most respondents judged the impact of the crisis on the mental health of their patients as medium (52%) or strong (33%). A large majority of CAP services reported no COVID-19 positive cases among their inpatients and most respondents declared no or limited sick leaves in their team due to COVID-19. Outpatient, daycare, and inpatient units experienced closures or reductions in the number of treated patients throughout Europe. In addition, a lower referral rate was observed in most countries. Respondents considered that they were well equipped to handle COVID-19 patients despite a lack of protective equipment. Telemedicine was adopted by almost every team despite its sparse use prior to the crisis. Overall, these first results were surprisingly homogeneous, showing a substantially reduced patient load and a moderate effect of the COVID-19 crisis on psychopathology. The effect on the organization of CAP services appears profound. COVID-19 crisis has accelerated the adoption of new technologies, including telepsychiatry.
C1 [Revet, Alexis] CHU Toulouse, Hop Purpan, Serv Univ Psychiat Enfant & Adolescent, Pl Dr Baylac,TSA 40031, F-31059 Toulouse 9, France.
   [Revet, Alexis] Univ Toulouse III, UMR 1027, INSERM, Toulouse, France.
   [Hebebrand, Johannes] Univ Duisburg Essen, Univ Hosp Essen, Dept Child & Adolescent Psychiat Psychosomat & Ps, LVR Klinikum Essen, Essen, Germany.
   [Anagnostopoulos, Dimitris] Natl & Kapodistrian Univ Athens, Med Sch, Athens, Greece.
   [Anagnostopoulos, Dimitris] Natl & Kapodistrian Univ Athens, European Soc Child Adolescent Psychiat, Athens, Greece.
   [Kehoe, Laura A.] Med Commun, Ave Cadolles 12D, CH-2000 Neuchatel, Switzerland.
   [Klauser, Paul] Lausanne Univ Hosp, Dept Psychiat, Serv Child & Adolescent Psychiat, Lausanne, Switzerland.
   [Klauser, Paul] Lausanne Univ Hosp, Ctr Psychiat Neurosci, Dept Psychiat, Lausanne, Switzerland.
RP Revet, A (通讯作者)，CHU Toulouse, Hop Purpan, Serv Univ Psychiat Enfant & Adolescent, Pl Dr Baylac,TSA 40031, F-31059 Toulouse 9, France.; Revet, A (通讯作者)，Univ Toulouse III, UMR 1027, INSERM, Toulouse, France.
EM revet.a@chu-toulouse.fr; johannes.hebebrand@uni-due.de;
   dimitris1952@gmail.com; laura.a.kehoe@gmail.com; paulklauser@escap.eu
RI Revet, Alexis/O-8379-2017; krantz, mette/AAW-7981-2021
OI Revet, Alexis/0000-0002-8051-1657; Moron-Nozaleda, Maria
   Goretti/0000-0001-7870-054X; Klauser, Paul/0000-0003-0284-4947; Lazaro,
   Luisa/0000-0002-8425-5750; Remberk, Barbara/0000-0001-7776-009X; Kehoe,
   Laura A./0000-0002-7797-4597; Hebebrand, Johannes/0000-0001-5364-6073;
   SERDARI, ASPASIA/0000-0003-4087-5437; Bock, Mercedes/0000-0003-0089-5505
FU Adrian and Simone Frutiger Foundation
FX The authors would like to thank the members of the ESCAP Board who gave
   their precious feedback on the first version of the questionnaire. They
   also would like to thank all the respondents to this study who took the
   time to complete the questionnaire. PK is supported by a Fellowship from
   the Adrian and Simone Frutiger Foundation. We thank the Center for
   Clinical Research at CHUV for the provision of the REDCap (R) platform
   and their logistical support. COVID-19 Child and Adolescent Psychiatry
   Consortium: Tobias Banaschewski: Department of Child and Adolescent
   Psychiatry and Psychotherapy, Central Institute of Mental Health,
   Medical Faculty Mannheim, Heidelberg University, J5, Mannheim 68159,
   Germany, Stephan Bender: University Hospital Cologne and Medical
   Faculty, University of Cologne, Germany, Gyorgyi Csabi: University of
   Pecs, Medical School, Department of Paediatrics, Hungary, Fusun
   Cuhadarolu: Hacettepe University, Ankara, Turkey, Elona Dashi: Child and
   Adolescent Psychiatric Triane, University Medical Center "Mother
   Theresa", Tirane, Albania, Richard Delorme: Child and Adolescent
   Psychiatry Department, Robert Debre Hospital, APHP, Paris, France, Maja
   Drobnic Radobuljac: University Psychiatric Hospital Ljubljana and
   Medical Faculty, University of Ljubljana, Slovenia, Stephan Eliez:
   University of Geneva School of Medicine, Department of Psychiatry,
   Geneva, Switzerland, Mette Falkenberg Krantz: CORE- Copenhagen Research
   Centre for Mental Health, Mental Health Center Copenhagen, Capital
   Region of Denmark, Copenhagen University Hospital, Gentofte Hospitalsvej
   15, opg. 15, 1. sal., 2900 Hellerup, Denmark, Oliver Fricke:
   Gemeinschaftskrankenhaus Herdecke and Witten/Herdecke University,
   Germany, Miriam Gerstenberg: Psychiatric University Hospital Zurich,
   Department of Child and Adolescent Psychiatry and Psychotherapy, Zurich,
   Switzerland, Ioanna Giannopoulou: National and Kapodistrian University
   of Athens, School of Medicine, 2nd Department of Psychiatry, Attikon
   University General Hospital, Athens, Greece, Montserrat Graell: Hospital
   Infantil Universitario Nino Jesus, Universidad Autonoma de Madrid,
   Cibersam, Madrid, Spain, Hojka Gregoric Kumperscak: University Medical
   Centre Maribor and Faculty of medicine Maribor, Maribor, Slovenia, Beate
   Herpertz-Dahlmann: Department of Child and Adolescent Psychiatry,
   Psychosomatics and Psychotherapy, Technical University RWTH, Aachen,
   Germany, Mercedes Huscsava: Medical University of Vienna, Vienna,
   Austria, Michael Kaess: University Hospital of Child and Adolescent
   Psychiatry and Psychotherapy, University of Bern, Switzerland, Krisztina
   Kapornai: University of Szeged, Department of Pediatrics, Child and
   Adolescent Psychiatric Unit, Hungary, Andreas Karwautz: Child and
   Adolescent Psychiatry, Medical University Vienna, Austria, Dominika
   Kresakova: Service of Child and Adolescent Psychiatry, Department of
   Psychiatry, Lausanne University Hospital, Lausanne, Switzerland, Michael
   Kolch: Dept. of Child and Adolescent Psychiatry, Neurology,
   Psychosomatics and Psychotherapy, Rostock University Medical Center,
   Germany, Konstantinos Kotsis: Assistant Professor of Child and
   Adolescent Psychiatry, Department of Psychiatry, Faculty of Medicine,
   School of Health Sciences, University of Ioannina, Ioannina, Greece,
   Luisa Lazaro: Department of Child and Adolescent Psychiatry and
   Psychology, IDIBAPS, CIBERSAM, University of Barcelona, Spain, Eva
   Moehler: Saarland University Hospitality, SaarBrucken, Germany, M.;
   Goretti Moron-Nozaleda: Child and Adolescent Psychiatry and Clinical
   Psychology Department - Hospital Infantil Universitario Nino Jesus,
   Madrid, Spain, Gonca ozyurt: Katip celebi university medical school
   department of child psychiatry, Izmir, Turkey, Bea Paszthy: Semmelweis
   University, 1st Department of Pediatrics, Budapest, Hungary, Jiri
   Podlipny: Department of Psychiatry, University Hospital in Plzen,
   Faculty of Medicine in Plzen, Charles University, Czech Republic, Diane
   Purper-Ouakil: CHU Montpellier, MPEA Child and Adolescent Psychiatry
   Saint Eloi Hospital, France, Barbara Remberk: Child and Adolescent
   Psychiatry Department, Institute of Psychiatry and Neurology, Warsaw,
   Poland, Aspasia Serdari: Department of Child and Adolescent Psychiatry,
   Democritus University of Thrace, Greece, Lise Eilin Stene: Norwegian
   Centre for Violence and Traumatic Stress Studies (NKVTS), Oslo, Norway,
   Leonhard Thun-Hohenstein: Paracelsus Medical Private University &
   Salzburger Landeskliniken, Salzburg, Austria, Jana Trebaticka:
   Department of Paediatric Psychiatry, Faculty of Medicine Comenius
   University, Bratislava, The National Institute of Children's Diseases,
   Slovakia, Dirk van West: ZNA-UKJA, University of Antwerp (UA),
   University of Brussels (VUB), Belgium, Benedetto Vitiello: University of
   Turin, Turin, Italy, Heloise Young: Centre Hospitalier de Versailles, le
   Chesnay, France - Inserm " psychiatrie du developpement " UMR 1018,
   France, Nihal Yurteri: Department of Child and Adolescent Psychiatry,
   Psychosomatic Medicine and Psychotherapy, Jena University Hospital,
   Friedrich Schiller: University Jena, Germany, Florian Daniel Zepf:
   Department of Child and Adolescent Psychiatry, Medical University of
   Warsaw, Warsaw, Poland, Anna Zielinska-Wieniawska: Department of Child
   and Adolescent Psychiatry, Psychosomatic Medicine and Psychotherapy,
   Jena University Hospital, Friedrich Schiller University Jena, Germany,
   Alessandro Zuddas: Department of Child and Adolescent Psychiatry,
   Medical University of Warsaw, Warsaw, Poland, Child & Adolescent
   Neuropsychiatry, University of Cagliari, Dept. Biomedical Science & "G.
   Brotzu" Hospital Trust, Cagliari, Italy.
CR Allgaier K, 2021, EUR CHILD ADOLES PSY, V30, P1667, DOI 10.1007/s00787-020-01610-8
   Brooks Samantha K, 2020, Lancet, V395, P912, DOI 10.1016/S0140-6736(20)30460-8
   Castleberry A, 2018, CURR PHARM TEACH LEA, V10, P807, DOI 10.1016/j.cptl.2018.03.019
   Deschamps P, 2020, EUR CHILD ADOLES PSY, V29, P3, DOI 10.1007/s00787-019-01467-6
   Golberstein E, 2020, JAMA PEDIATR, V174, P819, DOI 10.1001/jamapediatrics.2020.1456
   Golberstein E, 2019, HEALTH ECON, V28, P955, DOI 10.1002/hec.3885
   Holmes EA, 2020, LANCET PSYCHIAT, V7, P547, DOI 10.1016/S2215-0366(20)30168-1
   JONES J, 1995, BRIT MED J, V311, P376, DOI 10.1136/bmj.311.7001.376
   Kalin ML, 2020, AM J PSYCHIAT, V177, P636, DOI 10.1176/appi.ajp.2020.20040372
   Klauser P, 2019, EUR CHILD ADOLESC PS, DOI 10.1007/s00787-019-01378-6
   Mak IWC, 2009, GEN HOSP PSYCHIAT, V31, P318, DOI 10.1016/j.genhosppsych.2009.03.001
   Moreno C, 2020, LANCET PSYCHIAT, V7, P813, DOI 10.1016/S2215-0366(20)30307-2
   Pieraccini M, 2020, LEGAL PERSPECTIVES ON SUSTAINABILITY, P1, DOI 10.1016/S2215-0366(20)30308-4
   Revet A, 2017, EUR CHILD ADOLES PSY, V26, P1279, DOI 10.1007/s00787-017-1036-5
   Shore JH, 2020, JAMA PSYCHIAT, V77, P1211, DOI 10.1001/jamapsychiatry.2020.1643
   Shultz JM, 2015, JAMA-J AM MED ASSOC, V313, P567, DOI 10.1001/jama.2014.17934
   Stefana A, 2020, EUR ARCH PSY CLIN N, V270, P785, DOI 10.1007/s00406-020-01137-8
   Xie ZT, 2017, J MENT HEALTH, V26, P43, DOI 10.1080/09638237.2016.1276525
NR 18
TC 19
Z9 19
U1 0
U2 8
PU SPRINGER
PI NEW YORK
PA ONE NEW YORK PLAZA, SUITE 4600, NEW YORK, NY, UNITED STATES
SN 1018-8827
EI 1435-165X
J9 EUR CHILD ADOLES PSY
JI Eur. Child Adolesc. Psych.
PD MAY
PY 2022
VL 31
IS 5
BP 795
EP 804
DI 10.1007/s00787-020-01699-x
EA JAN 2021
PG 10
WC Psychology, Developmental; Pediatrics; Psychiatry
WE Science Citation Index Expanded (SCI-EXPANDED); Social Science Citation Index (SSCI)
SC Psychology; Pediatrics; Psychiatry
GA 1N6LE
UT WOS:000609063700002
PM 33474653
OA Bronze, Green Published
DA 2022-11-04
ER

PT J
AU Gonella, K
   Nayak, SP
   Garg, M
   Kotebagilu, NP
AF Gonella, Kritthika
   Nayak, Sudeepti Pramod
   Garg, Meenakshi
   Kotebagilu, Namratha Pai
TI Impact of the COVID-19 pandemic on immune boosting food consumption and
   overall dietary pattern among selected Indian adults: An observational
   study
SO CLINICAL EPIDEMIOLOGY AND GLOBAL HEALTH
LA English
DT Article
DE COVID-19; Gooseberry; Middle-aged adults; Neem; Young-aged adults
AB Background: /Objectives: The rise of the pandemic of the coronavirus SARS-CoV-2 (COVID-19) has upset the diet and lifestyle of individuals. This study was designed to highlight the choices of individuals across different ages to quantify food consumption using the Food Consumption Score, to assess changes, if any, that were caused by the COVID-19 pandemic, and to identify the factors that affected these changes. It also assessed the consumption of immune -boosting foods, including spices and gooseberries, taken as a preventive measure against the virus. Methods: An online survey in a questionnaire format was used in this study to collect information from adults aged 18 to 55 (categorized into young and middle-aged adults) across India. The Food Consumption Score, a tool validated by the World Food Programme, was used to assess frequencies of food consumption per food group. Results: The study revealed that young adults had higher Food Consumption Scores than their middle-aged counterparts during the two time points, pre COVID-19 (55.25 & 32, p = 0.001) and during COVID-19 (57.25 & 32, p=<0.001). The pandemic also led to a tangible rise in the consumption of various foods known for their immune-boosting abilities such as spices, gooseberries, and Neem. Conclusion: The findings of the study indicate an increase in awareness with respect to dietary habits, specifically in terms of consumption of immune boosting foods observed during the COVID-19 pandemic across the age groups.
C1 [Gonella, Kritthika; Nayak, Sudeepti Pramod; Garg, Meenakshi] Manipal Acad Higher Educ, Welcomgroup Grad Sch Hotel Adm, Dietet & Appl Nutr, Manipal 576104, Karnataka, India.
   [Garg, Meenakshi; Kotebagilu, Namratha Pai] Manipal Acad Higher Educ, Welcomgroup Grad Sch Hotel Adm, Dept Dietet & Appl Nutr, Manipal 576104, Karnataka, India.
RP Garg, M (通讯作者)，Manipal Acad Higher Educ, Welcomgroup Grad Sch Hotel Adm, Dept Dietet & Appl Nutr, Manipal 576104, Karnataka, India.
EM kritthika.gonella@gmail.com; sudeeptinayak777@gmail.com;
   meenakshigarg1965@gmail.com; namratha.paik@manipal.edu
OI Pai Kotebagilu, Namratha/0000-0002-0789-6298; Gonella,
   Kritthika/0000-0003-3949-2228; NAYAK, Sudeepti/0000-0002-0504-2045;
   Garg, Meenakshi/0000-0003-3632-9118
CR [Anonymous], 2021, COR DIS 2019
   Arshad MS, 2020, FOOD SCI NUTR, V8, P3971, DOI 10.1002/fsn3.1719
   Carr AC, 2018, VITAMIN C HLTH DIS
   Elsayed Y, 2020, ACS CHEM NEUROSCI, V11, P1696, DOI 10.1021/acschemneuro.0c00239
   Fauci AS, 2020, NEW ENGL J MED, V382, P1268, DOI 10.1056/NEJMe2002387
   Galanakis CM, 2020, FOODS, V9, DOI 10.3390/foods9040523
   Ghosal S, 2020, DIABETES METAB SYND, V14, P949, DOI 10.1016/j.dsx.2020.06.020
   Gulaboski R, 2008, HDB FOOD ANAL INSTRU
   Headley J.V., 2021, CAN J CHEM, P1
   Hirvonen K, 2021, AM J AGR ECON, V103, P772, DOI 10.1111/ajae.12206
   Levinson DJ, 2020, INT J CARDIOL HYPER, V7, DOI 10.1016/j.ijchy.2020.100056
   Pellegrini M, 2020, NUTRIENTS, V12, DOI 10.3390/nu12072016
   Rawat D, 2021, DIABETES METAB SYND, V15, P331, DOI 10.1016/j.dsx.2020.12.038
   Richardson DP, 2021, BRIT J NUTR, V125, P678, DOI 10.1017/S000711452000330X
   Saleem SM., 2019, INDIAN J FORENSIC CO, V6, P1, DOI DOI 10.18231/2394-6776.2019.0001
   Sami R., 2021, African Journal of Food, Agriculture, Nutrition and Development, V21, P17213, DOI 10.18697/ajfand.96.20440
   SEMBA RD, 1994, CLIN INFECT DIS, V19, P489, DOI 10.1093/clinids/19.3.489
   Singh K, 2021, BMC PUBLIC HEALTH, V21, DOI 10.1186/s12889-021-10708-w
   Singh NA, 2021, PHYTOTHER RES, V35, P2745, DOI 10.1002/ptr.7019
   Singhal T, 2020, INDIAN J PEDIATR, V87, P281, DOI 10.1007/s12098-020-03263-6
   Weir C. B., 2019, STATPEARLS
NR 21
TC 0
Z9 0
U1 3
U2 3
PU ELSEVIER - DIVISION REED ELSEVIER INDIA PVT LTD
PI NEW DELHI
PA 17-A/1 MAIN RING ROAD, LAJPAT NAGAR IV, NEW DELHI, 110024, INDIA
SN 2452-0918
EI 2213-3984
J9 CLIN EPIDEMIOL GLOB
JI Clin. Epidemiol. Glob. Health
PD MAY-JUN
PY 2022
VL 15
AR 101056
DI 10.1016/j.cegh.2022.101056
PG 5
WC Public, Environmental & Occupational Health
WE Emerging Sources Citation Index (ESCI)
SC Public, Environmental & Occupational Health
GA 1T8NM
UT WOS:000804982600005
PM 35527741
OA gold, Green Published
DA 2022-11-04
ER

PT J
AU Zeng, ZY
   Wang, XG
   Chen, QY
   Gou, YS
   Yuan, XJ
AF Zeng, Zhengyu
   Wang, Xiaogang
   Chen, Qiuyan
   Gou, Yushi
   Yuan, Xiaojiao
TI Core belief challenge moderated the relationship between posttraumatic
   growth and adolescent academic burnout in Wenchuan area during the
   COVID-19 pandemic
SO FRONTIERS IN PSYCHOLOGY
LA English
DT Article
DE posttraumatic growth; academic burnout; core belief challenge;
   adolescent; COVID-19
ID GENERAL-POPULATION; ADULT SURVIVORS; STRESS; ADJUSTMENT; PREVALENCE;
   PREDICTORS; ENGAGEMENT; INVENTORY; DISTRESS; EVENTS
AB This study investigates the characteristics of posttraumatic growth (PTG) and academic burnout among adolescents in an ethnic minority area in China during the COVID-19 pandemic, and examines the moderating role of core belief challenge on the association between PTG and academic burnout. This study surveyed 941 secondary school students in Wenchuan using the posttraumatic growth inventory, adolescent academic burnout inventory, core beliefs inventory, and a self-designed demographic questionnaire. The results showed that: (1) Five months after the COVID-19 outbreak in China, the level of PTG among adolescents in the Wenchuan area was high and its prevalence was 32.3%. Among them, the dimension of perceived changes in self was the highest, and the PTG level of junior high school students was higher than that of high school students. The academic burnout level of adolescents, particularly emotional exhaustion, was also high. The academic burnout level of the high school students was higher than that of junior high school students. (2) There was a significant negative correlation between PTG and academic burnout among adolescents. (3) Core belief challenge moderated the relationship between PTG and academic burnout. PTG had a significant negative predictive effect on adolescents' academic burnout only when the core belief challenge was above a moderate level. These results showed the uniqueness of PTG and psychological behavioral problems of adolescents in ethnic minority areas during the COVID-19 pandemic. They also emphasized the key role of core belief challenge in the process of PTG in reducing adolescents' academic burnout. Based on these results, recommendations are provided to alleviate academic burnout among adolescents in Wenchuan against the background of the COVID-19 pandemic. While providing full play to ethnic minority cultural characteristics to promote posttraumatic growth, guiding adolescents' value reflection and cognitive reconstruction should be focused on.
C1 [Zeng, Zhengyu; Wang, Xiaogang; Chen, Qiuyan; Gou, Yushi; Yuan, Xiaojiao] Southwest Minzu Univ, Sch Educ & Psychol, Chengdu, Peoples R China.
   [Wang, Xiaogang; Chen, Qiuyan; Yuan, Xiaojiao] Southwest Minzu Univ, Key Res Inst Humanities Social Sci State Ethn Affa, Chengdu, Peoples R China.
RP Yuan, XJ (通讯作者)，Southwest Minzu Univ, Sch Educ & Psychol, Chengdu, Peoples R China.; Yuan, XJ (通讯作者)，Southwest Minzu Univ, Key Res Inst Humanities Social Sci State Ethn Affa, Chengdu, Peoples R China.
EM yuanxj@swun.edu.cn
CR Aljadani Ahmed H, 2021, Sultan Qaboos Univ Med J, V21, pe231, DOI 10.18295/squmj.2021.21.02.011
   An Y.Y., 2013, PSYCHOL DEV ED, V29, P657, DOI [10.16187/j.cnki.issn1001-4918.2013.06.008, DOI 10.16187/J.CNKI.ISSN1001-4918.2013.06.008]
   An YY, 2022, INT J STRESS MANAGE, V29, P143, DOI 10.1037/str0000240
   Cann A, 2010, ANXIETY STRESS COPIN, V23, P19, DOI 10.1080/10615800802573013
   Carson J, 2001, J OCCUP ORGAN PSYCH, V74, P111
   Cho D, 2013, TER PSICOL, V31, P69, DOI 10.4067/S0718-48082013000100007
   de Figueiredo CS, 2021, PROG NEURO-PSYCHOPH, V106, DOI 10.1016/j.pnpbp.2020.110171
   Dozois DJA, 2021, CAN PSYCHOL, V62, P136, DOI 10.1037/cap0000251
   Fan S.F., 2009, ADV PSYCHOL SCI, V17, P631
   Fang J.W, 2021, J ETHNOL, V12, P33, DOI [10.3969/j.issn.1674-9391.2021.04.005, DOI 10.3969/J.ISSN.1674-9391.2021.04.005]
   FREUDENBERGER HJ, 1974, J SOC ISSUES, V30, P159, DOI 10.1111/j.1540-4560.1974.tb00706.x
   Gibbons S, 2011, J SOC WORK PRACT, V25, P17, DOI 10.1080/02650530903579246
   Gonzalez-Ramirez J., 2021, COL STUD J, V55, P29
   Guessoum SB, 2020, PSYCHIAT RES, V291, DOI 10.1016/j.psychres.2020.113264
   [胡俏 Hu Qiao], 2007, [心理科学, Psychological Science], V30, P162
   Huang F., 2020, CHIN HLTH SERV MANAG, V37, P778
   Ickovics JR, 2006, J CONSULT CLIN PSYCH, V74, P841, DOI 10.1037/0022-006X.74.5.841
   Janoff-Bulman R., 2006, HDB POSTTRAUMATIC GR, DOI DOI 10.4324/9781315805597.CH5
   JANOFFBULMAN R, 1989, SOC COGNITION, V7, P113, DOI 10.1521/soco.1989.7.2.113
   Jian YC, 2022, CURR PSYCHOL, DOI 10.1007/s12144-021-02515-8
   Joseph S, 2005, REV GEN PSYCHOL, V9, P262, DOI 10.1037/1089-2680.9.3.262
   Joseph S, 2012, CLIN PSYCHOL PSYCHOT, V19, P316, DOI 10.1002/cpp.1798
   Kesimci A, 2005, CURR PSYCHOL, V24, P68, DOI 10.1007/s12144-005-1005-x
   Kristo E.A, 2021, CREAT ED, V12, P1600, DOI [10.4236/CE.2021.127121, DOI 10.4236/CE.2021.127121]
   Lan L.Y, 2011, RELIG STUD, V3, P269
   Li J.T., 2015, CHIN J SCH HLTH, V36, P1879, DOI [10.16835/j.cnki.1000-9817.2015.12.040, DOI 10.16835/J.CNKI.1000-9817.2015.12.040, 10.3969/j.issn.1000-9817.2004.01.019, DOI 10.3969/J.ISSN.1000-9817.2004.01.019]
   Li JF, 2020, WORLD PSYCHIATRY, V19, P249, DOI 10.1002/wps.20758
   Li Q, 2021, INT J ENV RES PUB HE, V18, DOI 10.3390/ijerph18062864
   Li Y., 2019, THESIS NANJING NORMA
   Li Z.Y, 2019, RELIG STUD, V2, P179
   Lin C.D., 2013, PSYCHOL DEV ED, V29, P631, DOI [10.16187/j.cnki.issn1001-4918.2013.06.005, DOI 10.16187/J.CNKI.ISSN1001-4918.2013.06.005]
   Liu J, 2021, FOOD SCI NUTR, V9, P2713, DOI 10.1002/fsn3.2230
   Mattson E, 2018, MIL MED, V183, pE475, DOI 10.1093/milmed/usx201
   Milam J., 2005, TRAUMATOLOGY, V11, P233, DOI [10.1177/153476560501100404, DOI 10.1177/153476560501100404]
   Mo K., 2013, CHIN J NURS, V29, P143, DOI [10.1037/str0000240, DOI 10.1037/STR0000240]
   Racine N, 2021, JAMA PEDIATR, V175, P1142, DOI 10.1001/jamapediatrics.2021.2482
   Ran R.G, 2011, J CHIN CULT, V5, P66
   Salmela-Aro K, 2014, BRIT J EDUC PSYCHOL, V84, P137, DOI 10.1111/bjep.12018
   Schaufeli WB, 2002, J CROSS CULT PSYCHOL, V33, P464, DOI 10.1177/0022022102033005003
   Schroevers MJ, 2008, PSYCHO-ONCOLOGY, V17, P1239, DOI 10.1002/pon.1366
   Sumalla EC, 2009, CLIN PSYCHOL REV, V29, P24, DOI 10.1016/j.cpr.2008.09.006
   Sunawan S., 2021, P INT C IND ENG OPER, P3723
   Taku K, 2012, PSYCHOL TRAUMA-US, V4, P411, DOI 10.1037/a0024363
   Tang C.S., 2007, AUSTRALAS J DISASTER, V2007-1, DOI [10.1037/t03776-000, DOI 10.1037/T03776-000]
   Tang CSK, 2006, J PSYCHOSOM RES, V61, P699, DOI 10.1016/j.jpsychores.2006.07.014
   Tang WJ, 2022, J AFFECT DISORDERS, V309, P368, DOI 10.1016/j.jad.2022.04.129
   Tedeschi RG, 2004, PSYCHOL INQ, V15, P1, DOI 10.1207/s15327965pli1501_01
   Tedeschi RG, 1996, J TRAUMA STRESS, V9, P455, DOI 10.1007/BF02103658
   Tomaszek Katarzyna, 2022, Depress Res Treat, V2022, P6979310, DOI 10.1155/2022/6979310
   Ulset VS, 2022, J TRAUMA STRESS, V35, P941, DOI 10.1002/jts.22801
   Vaughn AA, 2009, EDUC PSYCHOL MEAS, V69, P191, DOI 10.1177/0013164408318775
   Wang CY, 2020, INT J ENV RES PUB HE, V17, DOI 10.3390/ijerph17051729
   Wang GH, 2020, LANCET, V395, P945, DOI 10.1016/S0140-6736(20)30547-X
   Wang J.S., 2003, CHIN J PUBLIC HLTH, V10, P33
   Wang JF, 2021, NURS EDUC TODAY, V102, DOI 10.1016/j.nedt.2021.104938
   Wu XL, 2019, J AFFECT DISORDERS, V243, P408, DOI 10.1016/j.jad.2018.09.023
   Xiong JQ, 2020, J AFFECT DISORDERS, V277, P55, DOI 10.1016/j.jad.2020.08.001
   Xu JP, 2011, J AFFECT DISORDERS, V133, P274, DOI 10.1016/j.jad.2011.03.034
   [杨凡 Yang Fan], 2010, [中国临床心理学杂志, Chinese Journal of Clinical Psychology], V18, P614
   Yildiz E, 2021, PERSPECT PSYCHIATR C, V57, P1876, DOI 10.1111/ppc.12761
   Ying LH, 2016, PERS INDIV DIFFER, V90, P108, DOI 10.1016/j.paid.2015.10.048
   Yuan GZZ, 2018, J AGGRESS MALTREAT T, V27, P487, DOI 10.1080/10926771.2018.1433258
   Zhang D., 2020, J S CHINA NORM U SOC, V4, P31
   [张英俊 Zhang Yingjun], 2021, [中国临床心理学杂志, Chinese Journal of Clinical Psychology], V29, P748
   Zhen BH, 2022, J AFFECT DISORDERS, V306, P1, DOI 10.1016/j.jad.2022.03.029
   Zhen R, 2022, J TRAUMA STRESS, V35, P197, DOI 10.1002/jts.22720
   Zheng JS, 2021, SOC SCI MED, V270, DOI 10.1016/j.socscimed.2021.113687
   Zhou SJ, 2020, EUR CHILD ADOLES PSY, V29, P749, DOI 10.1007/s00787-020-01541-4
   Zhou X, 2019, SCHOOL PSYCHOL INT, V40, P543, DOI 10.1177/0143034319866278
   Zhou X, 2017, EUR J PSYCHOTRAUMATO, V8, DOI 10.1080/20008198.2017.1412227
   Zhou X, 2015, PSYCHOL TRAUMA-US, V7, P391, DOI 10.1037/tra0000031
   [周宵 Zhou Xiao], 2014, [心理学报, Acta Psychologica Sinica], V46, P1509
   Zis P, 2021, INT J ENV RES PUB HE, V18, DOI 10.3390/ijerph18010349
   Zuljevic MF, 2021, BMJ OPEN, V11, DOI 10.1136/bmjopen-2021-049590
   王小新, 2002, [中国心理卫生杂志, Chinese Mental Health Journal], V16, P343
NR 75
TC 0
Z9 0
U1 1
U2 1
PU FRONTIERS MEDIA SA
PI LAUSANNE
PA AVENUE DU TRIBUNAL FEDERAL 34, LAUSANNE, CH-1015, SWITZERLAND
SN 1664-1078
J9 FRONT PSYCHOL
JI Front. Psychol.
PD SEP 28
PY 2022
VL 13
AR 1005176
DI 10.3389/fpsyg.2022.1005176
PG 11
WC Psychology, Multidisciplinary
WE Social Science Citation Index (SSCI)
SC Psychology
GA 5H9FT
UT WOS:000867977200001
PM 36248552
OA Green Published, gold
DA 2022-11-04
ER

PT J
AU Archibong, V
   Usman, IM
   Kasozi, KI
   Jr, EOA
   Josiah, I
   Monima, AL
   Ssebuufu, R
   Chekwech, G
   Terkimbi, SD
   Owoisinke, O
   Mbiydzenyuy, NE
   Adeoye, A
   Aruwa, JO
   Afodun, AM
   Odoma, S
   Ssempijja, F
   Ayikobua, ET
   Ayuba, JT
   Nankya, V
   Onongha, C
   Henry, S
   Matama, K
   Yusuf, H
   Nalugo, H
   MacLeod, E
   Welburn, SC
AF Archibong, Victor
   Usman, Ibe Michael
   Kasozi, Keneth Iceland
   Aigbogun Jr, Eric Osamudiamwen
   Josiah, Ifie
   Monima, Ann Lemuel
   Ssebuufu, Robinson
   Chekwech, Gaudencia
   Terkimbi, Swase Dominic
   Owoisinke, Okon
   Mbiydzenyuy, Ngala Elvis
   Adeoye, Azeez
   Aruwa, Joshua Ojodale
   Afodun, Adam Moyosore
   Odoma, Saidi
   Ssempijja, Fred
   Ayikobua, Emmanuel Tiyo
   Ayuba, John Tabakwot
   Nankya, Viola
   Onongha, Comfort
   Henry, Sussan
   Matama, Kevin
   Yusuf, Helen
   Nalugo, Halima
   MacLeod, Ewan
   Welburn, Susan Christina
TI Anxiety, Anger and Depression Amongst Low-Income Earners in Southwestern
   Uganda During the COVID-19 Total Lockdown
SO FRONTIERS IN PUBLIC HEALTH
LA English
DT Article
DE COVID-19 response in Africa; socio-economic impacts of COVID-19;
   COVID-19 outcomes; psychosocial impacts of COVID-19; hunger and
   COVID-19; COVID-19 hits poor harder; women dangers in COVID-19
ID SEX-DIFFERENCES; DISORDER; ADOLESCENTS; RESPONSES; CHILDREN; STRESS
AB Background: Low-income earners are particularly vulnerable to mental health, consequence of the coronavirus disease 2019 (COVID-19) lockdown restrictions, due to a temporary or permanent loss of income and livelihood, coupled with government-enforced measures of social distancing. This study evaluates the mental health status among low-income earners in southwestern Uganda during the first total COVID-19 lockdown in Uganda.Methods: A cross-sectional descriptive study was undertaken amongst earners whose income falls below the poverty threshold. Two hundred and fifty-three (n = 253) male and female low-income earners between the ages of 18 and 60 years of age were recruited to the study. Modified generalized anxiety disorder (GAD-7), Spielberger's State-Trait Anger Expression Inventory-2 (STAXI-2), and Beck Depression Inventory (BDI) tools as appropriate were used to assess anxiety, anger, and depression respectively among our respondents.Results: Severe anxiety (68.8%) followed by moderate depression (60.5%) and moderate anger (56.9%) were the most common mental health challenges experienced by low-income earners in Bushenyi district. Awareness of mental healthcare increased with the age of respondents in both males and females. A linear relationship was observed with age and depression (r = 0.154, P = 0.014) while positive correlations were observed between anxiety and anger (r = 0.254, P < 0.001); anxiety and depression (r = 0.153, P = 0.015) and anger and depression (r = 0.153, P = 0.015).Conclusion: The study shows the importance of mental health awareness in low resource settings during the current COVID-19 pandemic. Females were identified as persons at risk to mental depression, while anger was highest amongst young males.
C1 [Archibong, Victor; Monima, Ann Lemuel] King Ceasor Univ, Dept Anat, Coll Med, Kampala, Uganda.
   [Usman, Ibe Michael; Aigbogun Jr, Eric Osamudiamwen; Josiah, Ifie; Terkimbi, Swase Dominic; Adeoye, Azeez; Aruwa, Joshua Ojodale; Ssempijja, Fred] Kampala Int Univ Western Campus, Fac Biomedicals Sci, Bushenyi, Kampala, Uganda.
   [Kasozi, Keneth Iceland; MacLeod, Ewan; Welburn, Susan Christina] Univ Edinburgh, Coll Med & Vet Med, Infect Med, Deanery Biomed Sci, Edinburgh, Midlothian, Scotland.
   [Ssebuufu, Robinson] Uganda Med & Dent Practitioners Council, Kampala, Uganda.
   [Chekwech, Gaudencia] Kampala Int Univ Teaching Hosp, Fac Clin Med & Dent, Bushenyi, Kampala, Uganda.
   [Owoisinke, Okon] Univ Calabar, Fac Allied Med Sci, Calabar, Nigeria.
   [Mbiydzenyuy, Ngala Elvis] Copperbelt Univ, Sch Med, Dept Basic Med Sci, Ndola, Zambia.
   [Afodun, Adam Moyosore] Busitema Univ, Dept Anat & Cell Biol, Fac Hlth Sci, Busitema, Uganda.
   [Odoma, Saidi] Kampala Int Univ Western Campus, Sch Pharm, Kampala, Uganda.
   [Ayikobua, Emmanuel Tiyo] Soroti Univ, Sch Hlth Sci, Dept Physiol, Soroti, Uganda.
   [Nankya, Viola; Onongha, Comfort; Henry, Sussan] Kampala Int Univ Teaching Hosp, Sch Nursing, Kampala, Uganda.
   [Yusuf, Helen] Ahmadu Bello Univ, Dept Human Anat, Coll Med & Hlth Sci, Zaria, Nigeria.
   [Nalugo, Halima] Mbarara Univ Sci & Technol, Sch Med, Dept Anat, Mbarara, Uganda.
   [Welburn, Susan Christina] Zhejiang Univ Sch Med, Sch Med, Univ Edinburgh Inst, Int Campus, International Campus, Zhejiang, Peoples R China.
RP Archibong, V (通讯作者)，King Ceasor Univ, Dept Anat, Coll Med, Kampala, Uganda.; Usman, IM (通讯作者)，Kampala Int Univ Western Campus, Fac Biomedicals Sci, Bushenyi, Kampala, Uganda.; Kasozi, KI; Welburn, SC (通讯作者)，Univ Edinburgh, Coll Med & Vet Med, Infect Med, Deanery Biomed Sci, Edinburgh, Midlothian, Scotland.; Welburn, SC (通讯作者)，Zhejiang Univ Sch Med, Sch Med, Univ Edinburgh Inst, Int Campus, International Campus, Zhejiang, Peoples R China.
EM victorarchibong3@gmail.com; gopama13@gmail.com; kicelandy@gmail.com;
   sue.welburn@ed.ac.uk
RI Ssempijja, Fred/W-2653-2018; Usman, Ibe/AAZ-1414-2020; Odoma,
   Saidi/D-9179-2018
OI Ssempijja, Fred/0000-0003-1849-7185; Usman, Ibe/0000-0001-6624-1286;
   Odoma, Saidi/0000-0001-7460-4075
CR Acierno Ron, 2007, Am J Public Health, V97 Suppl 1, pS103, DOI 10.2105/AJPH.2006.087007
   APA, 2013, DIAGNOSTIC STAT MANU, DOI 10.1176/appi.books.9780890425596
   Asmundson GJG, 2020, J ANXIETY DISORD, V71, DOI 10.1016/j.janxdis.2020.102211
   Asmundson GJG, 2020, J ANXIETY DISORD, V70, DOI 10.1016/j.janxdis.2020.102196
   Bao YP, 2020, LANCET, V395, pE37, DOI 10.1016/S0140-6736(20)30309-3
   Beane ML, 2002, HORM BEHAV, V41, P33, DOI 10.1006/hbeh.2001.1725
   Beesdo K, 2009, PSYCHIAT CLIN N AM, V32, P483, DOI 10.1016/j.psc.2009.06.002
   Bystritsky A, 2008, J ALTERN COMPLEM MED, V14, P175, DOI 10.1089/acm.2007.7117
   Cartwright JA, 2020, FRONT VET SCI, V7, DOI 10.3389/fvets.2020.577642
   Chowa G. A. N., 2012, ADV APPL SOCIOLOGY, V2, P280, DOI DOI 10.4236/AASOCI.2012.24037
   Deater-Deckard K, 2012, HDB TEMPERAMENT, P124, DOI [DOI 10.1093/OBO/9780199828340-0016, 10.1093/obo/9780199828340-0016]
   Deschenes Sonya S., 2012, Cognitive Behaviour Therapy, V41, P261, DOI 10.1080/16506073.2012.666564
   Dong L, 2020, EMERG INFECT DIS, V26, P1616, DOI 10.3201/eid2607.200407
   Fracalanza K, 2014, COGN BEHAV THERAPY, V43, P122, DOI 10.1080/16506073.2014.888754
   Geiger AW, 2019, GROWING NUMBER AMERI
   Hawkins KA, 2011, DEPRESS ANXIETY, V28, P145, DOI 10.1002/da.20764
   Inter-Agency Standing Committee, 2020, INT BRIEF NOT ADDR M
   International Federation of Red Cross and Red Crescent Societies, 2020, MENT HLTH PSYCH SUPP
   Javira S., 2020, PML DAILY
   Kasozi KI, 2020, FRONT PUBLIC HEALTH, V8, DOI 10.3389/fpubh.2020.00416
   Kerr MA, 2008, CLIN PSYCHOL REV, V28, P559, DOI 10.1016/j.cpr.2007.08.001
   Kessler RC, 2008, ANNU REV PUBL HEALTH, V29, P115, DOI 10.1146/annurev.publhealth.29.020907.090847
   Lebron-Milad K, 2012, BIOL MOOD ANXIETY DI, V2, DOI [10.1186/2045-5380-2-3, 10.1186/2045-5380-2-7]
   Lee J, 2020, LANCET CHILD ADOLESC, V4, P421, DOI 10.1016/S2352-4642(20)30109-7
   Li Q, 2020, NEW ENGL J MED, V382, P1199, DOI 10.1056/NEJMoa2001316
   Lochner C, 2004, EUR NEUROPSYCHOPHARM, V14, P105, DOI 10.1016/S0924-977X(03)00063-4
   Mason V, 2010, PSYCHOL HEALTH MED, V15, P61, DOI 10.1080/13548500903483478
   McHenry J, 2014, FRONT NEUROENDOCRIN, V35, P42, DOI 10.1016/j.yfrne.2013.09.001
   Ministry of Health-Uganda. Uganda Confirms, 2020, UG CONF 1 CAS COVID
   Mitsuishi F, 2020, COVID 19 CAN HAVE SE
   Norris FH, 2005, RES ED DISASTER MENT, P1
   Obulutsa G., 2020, ANGOLA ERITREA UGAND
   Ohayon MM, 2010, J PSYCHOSOM RES, V68, P235, DOI 10.1016/j.jpsychores.2009.07.018
   Olum R, 2020, FRONT PUBLIC HEALTH, V8, DOI 10.3389/fpubh.2020.00181
   Papaioannou A, 2002, BEHAV BRAIN RES, V129, P131, DOI 10.1016/S0166-4328(01)00334-5
   Premier Health, 2017, YOUR GEND MAY BE CAU
   Segalas C, 2010, COMPR PSYCHIAT, V51, P303, DOI 10.1016/j.comppsych.2009.05.008
   Simons-Morton B, 2004, HEALTH PSYCHOL, V23, P612, DOI 10.1037/0278-6133.23.6.612
   Steer RA, 2000, BEHAV RES THER, V38, P311, DOI 10.1016/S0005-7967(99)00068-6
   Stoddard J, 2014, DEPRESS ANXIETY, V31, P566, DOI 10.1002/da.22151
   Substance Abuse and Mental Health Services Administration, 2021, KEY SUBSTANCE USE ME
   Sykes J, 2015, AM SOCIOL REV, V80, P243, DOI 10.1177/0003122414551552
   Trotter SE, 2001, 14 MENTAL MEASUREMEN, P1183
   Usman IM, 2020, FRONT PUBLIC HEALTH, V8, DOI 10.3389/fpubh.2020.00340
   Walsh Lucia M, 2018, J Child Adolesc Couns, V4, P117, DOI 10.1080/23727810.2017.1381930
   Wang CY, 2020, INT J ENV RES PUB HE, V17, DOI 10.3390/ijerph17051729
   World Health Organization, 2020, WHO REP 7 APR 2020
   Xiao H, 2020, MED SCI MONITOR, V26, DOI 10.12659/MSM.923921
   Zandifar A, 2020, ASIAN J PSYCHIATR, V51, DOI 10.1016/j.ajp.2020.101990
NR 49
TC 2
Z9 2
U1 4
U2 6
PU FRONTIERS MEDIA SA
PI LAUSANNE
PA AVENUE DU TRIBUNAL FEDERAL 34, LAUSANNE, CH-1015, SWITZERLAND
EI 2296-2565
J9 FRONT PUBLIC HEALTH
JI Front. Public Health
PD DEC 9
PY 2021
VL 9
AR 590458
DI 10.3389/fpubh.2021.590458
PG 10
WC Public, Environmental & Occupational Health
WE Science Citation Index Expanded (SCI-EXPANDED); Social Science Citation Index (SSCI)
SC Public, Environmental & Occupational Health
GA YA4JW
UT WOS:000738302500001
PM 34956994
OA gold, Green Published
DA 2022-11-04
ER

PT J
AU Duarte, H
   Vieira, RD
   Rocon, PC
   Andrade, ACD
   Wittmer, VL
   Capellini, VK
   Soares, SCS
   Paro, FM
AF Duarte, Halina
   Daros Vieira, Rodrigo
   Cardozo Rocon, Pablo
   Andrade, Amanda Cristina De Souza
   Wittmer, Veronica Lourenco
   Capellini, Verena Kise
   Soares, Samanta Caroline Santos
   Paro, Flavia Marini
TI Factors associated with Brazilian physical therapists' perception of
   stress during the COVID-19 pandemic: a cross-sectional survey
SO PSYCHOLOGY HEALTH & MEDICINE
LA English
DT Article
DE COVID-19; mental health; pandemics; physical therapists; stress
   disorders; worker's health
AB This study aimed to evaluate the stress perception among Brazilian physical therapists (PTs) during COVID-19 pandemic and to identify which psychosocial demands, sociodemographic, professional and clinical factors do associate with the PTs' stress perception. This cross-sectional survey was based on a convenience sample of PTs, who answered a questionnaire about: 1) sociodemographic and professional characteristics, 2) clinical characteristics and information related to COVID-19, 3) psychosocial demands, and 4) 10-item Perceived Stress Scale (PSS-10). Full responses were obtained from 417 PTs. The average PSS-10 score was 19.2 (95% CI 18.5 to 19.9), which was higher than in other Brazilians before COVID-19 and figured among the highest one observed in healthcare workers from different countries during COVID-19 pandemic. After multivariate analysis, PTs' perceived stress remained associated with female sex, younger age, previous diagnosis of depressive or anxiety disorder, worsening in sleep patterns, large reduction in family income, housework, relationship with the partner, concern about close people/family members being infected by SARS-CoV-2, and loneliness.
C1 [Duarte, Halina; Wittmer, Veronica Lourenco; Soares, Samanta Caroline Santos; Paro, Flavia Marini] Univ Fed Espirito Santo, Dept Integrated Educ Hlth, Vitoria, ES, Brazil.
   [Daros Vieira, Rodrigo] Univ Ctr Salesiano, Dept Phys Therapy, Vitoria, ES, Brazil.
   [Cardozo Rocon, Pablo] Univ Fed Mato Grosso, Inst Collect Hlth, Cuiaba, Brazil.
   [Andrade, Amanda Cristina De Souza] Univ Fed Mato Grosso, Dept Publ Hlth, Cuiaba, Brazil.
   [Capellini, Verena Kise] Univ Fed Sao Paulo, Inst Hlth & Soc, Dept Biosci, Sao Paulo, Brazil.
RP Paro, FM (通讯作者)，Univ Fed Espirito Santo UFES, Ctr Ciencias Saude, Dept Educ Integrada Saude, Ave Mal Campos,1468 Maruipe, BR-29043900 Vitoria, ES, Brazil.
EM flamarp@yahoo.com
OI Duarte, Halina/0000-0003-4029-6558; Cristina de Souza Andrade,
   Amanda/0000-0002-3366-4423; Cardozo Rocon, Pablo/0000-0003-2696-5786;
   Daros Vieira, Rodrigo/0000-0002-9475-7973; Lourenco Wittmer,
   Veronica/0000-0002-3552-8169; Soares, Samanta/0000-0001-5875-3564; Paro,
   Flavia Marini/0000-0003-1715-3778
CR Badahdah AM, 2020, PSYCHIAT RES, V289, DOI 10.1016/j.psychres.2020.113053
   Besnier F, 2020, ARCH PHYS MED REHAB, V101, P1835, DOI 10.1016/j.apmr.2020.06.004
   Cai Q, 2020, J AFFECT DISORDERS, V275, P210, DOI 10.1016/j.jad.2020.06.031
   Cai X, 2020, AM J GERIAT PSYCHIAT, V28, P1030, DOI 10.1016/j.jagp.2020.07.003
   COHEN S, 1983, J HEALTH SOC BEHAV, V24, P385, DOI 10.2307/2136404
   Collins C, 2021, GENDER WORK ORGAN, V28, P101, DOI 10.1111/gwao.12506
   Gabster BP, 2020, LANCET, V395, P1968, DOI 10.1016/S0140-6736(20)31412-4
   Haines KJ, 2020, J PHYSIOTHER, V66, P67, DOI 10.1016/j.jphys.2020.03.012
   Huang YQ, 2022, POLICY STUD-UK, V43, P578, DOI 10.1080/01442872.2020.1865529
   Hwang R, 2020, J PHYSIOTHER, V66, P143, DOI 10.1016/j.jphys.2020.06.002
   Kisely S, 2020, BMJ-BRIT MED J, V369, DOI 10.1136/bmj.m1642
   Kopasker D, 2018, SSM-POPUL HLTH, V6, P184, DOI 10.1016/j.ssmph.2018.09.006
   Kwiatosz-Muc M, 2018, AUST CRIT CARE, V31, P391, DOI 10.1016/j.aucc.2017.11.001
   Lai JB, 2020, JAMA NETW OPEN, V3, DOI 10.1001/jamanetworkopen.2020.3976
   Luft CD, 2007, REV SAUDE PUBL, V41, P606, DOI 10.1590/S0034-89102007000400015
   Ma YR, 2020, INTENS CRIT CARE NUR, V61, DOI 10.1016/j.iccn.2020.102905
   Machado WD, 2014, PSICOL-REFLEX CRIT, V27, P38, DOI 10.1590/S0102-79722014000100005
   Man MA, 2020, INT J ENV RES PUB HE, V17, DOI 10.3390/ijerph17134899
   Nicola M, 2020, INT J SURG, V78, P185, DOI 10.1016/j.ijsu.2020.04.018
   Nielsen MG, 2016, J PSYCHOSOM RES, V84, P22, DOI 10.1016/j.jpsychores.2016.03.009
   Palgi Y, 2020, J AFFECT DISORDERS, V275, P109, DOI 10.1016/j.jad.2020.06.036
   Paulino M, 2021, PSYCHOL HEALTH MED, V26, P44, DOI 10.1080/13548506.2020.1808236
   Pfefferbaum B, 2020, NEW ENGL J MED, V383, P510, DOI 10.1056/NEJMp2008017
   Preti E, 2020, CURR PSYCHIAT REP, V22, DOI 10.1007/s11920-020-01166-z
   Reis RS, 2010, J HEALTH PSYCHOL, V15, P107, DOI 10.1177/1359105309346343
   Shi L, 2020, JAMA NETW OPEN, V3, DOI 10.1001/jamanetworkopen.2020.14053
   Smith B, 2020, PUBLIC HEALTH RES PR, V30, DOI 10.17061/phrp3022008
   Stanton R, 2020, INT J ENV RES PUB HE, V17, DOI 10.3390/ijerph17114065
   Thomas P, 2020, J PHYSIOTHER, V66, P73, DOI 10.1016/j.jphys.2020.03.011
   Vinkers CH, 2020, EUR NEUROPSYCHOPHARM, V35, P12, DOI 10.1016/j.euroneuro.2020.05.003
   Xiao H, 2020, MED SCI MONITOR, V26, DOI 10.12659/MSM.923921
   Xiao X, 2020, J AFFECT DISORDERS, V274, P405, DOI 10.1016/j.jad.2020.05.081
   Yang S, 2020, INT J ENV RES PUB HE, V17, DOI 10.3390/ijerph17103723
   Zhang WR, 2020, PSYCHOTHER PSYCHOSOM, V89, P242, DOI 10.1159/000507639
   Zhu Yuetong, 2020, J Phys Ther Sci, V32, P545, DOI 10.1589/jpts.32.545
NR 35
TC 4
Z9 4
U1 2
U2 4
PU ROUTLEDGE JOURNALS, TAYLOR & FRANCIS LTD
PI ABINGDON
PA 2-4 PARK SQUARE, MILTON PARK, ABINGDON OX14 4RN, OXON, ENGLAND
SN 1354-8506
EI 1465-3966
J9 PSYCHOL HEALTH MED
JI Psychol. Health Med.
PD JAN 2
PY 2022
VL 27
IS 1
BP 42
EP 53
DI 10.1080/13548506.2021.1875133
EA JAN 2021
PG 12
WC Public, Environmental & Occupational Health
WE Science Citation Index Expanded (SCI-EXPANDED); Social Science Citation Index (SSCI)
SC Public, Environmental & Occupational Health
GA YD0BC
UT WOS:000611675700001
PM 33487038
DA 2022-11-04
ER

PT J
AU Zong, K
   Luo, CC
AF Zong, Kai
   Luo, Cuicui
TI Optimal control analysis of a multigroup SEAIHRD model for COVID-19
   epidemic
SO RISK ANALYSIS
LA English
DT Article; Early Access
DE COVID-19; intervention strategy; optimal control
ID TRANSMISSION; WUHAN; CHINA
AB The COVID-19 pandemic has threatened public health and caused substantial economic loss to most countries worldwide. A multigroup susceptible-exposed-asymptomatic-infectious-hospitalized-recovered-dead (SEAIHRD) compartment model is first constructed to model the spread of the disease by dividing the population into three age groups: young (aged 0-19), prime (aged 20-64), and elderly (aged 65 and over). Then, we develop a free terminal time, partially fixed terminal state optimal control problem to minimize deaths and costs associated with hospitalization and the implementation of different control strategies. And the optimal strategies are derived under different assumptions about medical resources and vaccination. Specifically, we explore optimal control strategies for reaching herd immunity in the COVID-19 outbreak in a free terminal time situation to evaluate the effect of nonpharmaceutical interventions (NPIs) and vaccination as control measures. The transmission rate of SARS-CoV-2 is calibrated by using real data in the United States at the early stage of the epidemic. Through numerical simulation, we conclude that the outbreak of COVID-19 can be contained by implementing appropriate control of the prime age population and relatively strict control measures for young and elderly populations. Within a specific period, strict control measures should be implemented before the vaccine is marketed.
C1 [Zong, Kai] Univ Chinese Acad Sci, Sch Math Sci, Beijing, Peoples R China.
   [Luo, Cuicui] Univ Chinese Acad Sci, Int Coll, Zhongguancun East Rd, Beijing 100190, Peoples R China.
RP Luo, CC (通讯作者)，Univ Chinese Acad Sci, Int Coll, Zhongguancun East Rd, Beijing 100190, Peoples R China.
EM luocuicui@ucas.ac.cn
FU Technology and Innovation Major Project of the Ministry of Science and
   Technology of China [2020AAA0108400, 2020AAA0108402, 2020AAA0108404]
FX The authors are grateful to the Editor-in-Chief (Tony Cox) and several
   anonymous referees for their insightful and detailed comments that have
   helped improve the article substantially. This work was supported by the
   Technology and Innovation Major Project of the Ministry of Science and
   Technology of China under Grant Nos. 2020AAA0108400, 2020AAA0108402, and
   2020AAA0108404.
CR Almeida R, 2018, APPL MATH LETT, V84, P56, DOI 10.1016/j.aml.2018.04.015
   Alva-Manchego F, 2020, COMPUT LINGUIST, V46, P135, DOI [10.1162/COLI_a_00370, 10.1162/coli_a_00370]
   Bartsch SM, 2020, HEALTH AFFAIR, V39, P927, DOI 10.1377/hlthaff.2020.00426
   BEA, 2021, PERS INC COUN METR A
   Centers for Disease Control and Prevention, 2020, COVID 19 PAND PLANN
   Davies NG, 2020, NAT MED, V26, P1205, DOI 10.1038/s41591-020-0962-9
   Djidjou- Demasse R., 2020, MEDRXIV
   Fast SM, 2015, PLOS ONE, V10, DOI 10.1371/journal.pone.0136059
   Fleming W. H., 1975, Deterministic and stochastic optimal control
   Guo H., 2006, CAN APPL MATH Q, V14, P259
   Hao XJ, 2020, NATURE, V584, P420, DOI 10.1038/s41586-020-2554-8
   Hauser A, 2020, PLOS MED, V17, DOI 10.1371/journal.pmed.1003189
   He SB, 2020, NONLINEAR DYNAM, V101, P1667, DOI 10.1007/s11071-020-05743-y
   He X, 2020, NAT MED, V26, P1491, DOI 10.1038/s41591-020-1016-z
   Ke RA, 2021, J THEOR BIOL, V517, DOI 10.1016/j.jtbi.2021.110621
   Kermack WO, 1927, P R SOC LOND A-CONTA, V115, P700, DOI 10.1098/rspa.1927.0118
   Ketcheson DI, 2021, J MATH BIOL, V83, DOI 10.1007/s00285-021-01628-9
   Lau MSY, 2020, P NATL ACAD SCI USA, V117, P22430, DOI 10.1073/pnas.2011802117
   Ledder G., 2021, PRIMUS, V32, P278, DOI 10.1080/10511970.2020.1861143
   Li Q, 2020, NEW ENGL J MED, V382, P1199, DOI 10.1056/NEJMoa2001316
   Lin QY, 2020, INT J INFECT DIS, V93, P211, DOI 10.1016/j.ijid.2020.02.058
   Liu Y, 2020, LANCET INFECT DIS, V20, P656, DOI 10.1016/S1473-3099(20)30232-2
   McAloon C, 2020, BMJ OPEN, V10, DOI 10.1136/bmjopen-2020-039652
   Perkins T Alex, 2020, Bull Math Biol, V82, P118, DOI 10.1007/s11538-020-00795-y
   Pontryagin L. S., 2018, MATH THEORY OPTIMAL
   Prem K, 2017, PLOS COMPUT BIOL, V13, DOI 10.1371/journal.pcbi.1005697
   REVELLE CS, 1967, AM REV RESPIR DIS, V96, P893
   Robinson LA, 2021, RISK ANAL, V41, P761, DOI 10.1111/risa.13561
   Salje H, 2020, SCIENCE, V369, P208, DOI 10.1126/science.abc3517
   Sanche S, 2020, EMERG INFECT DIS, V26, P1470, DOI 10.3201/eid2607.200282
   van den Driessche P, 2002, MATH BIOSCI, V180, P29, DOI 10.1016/S0025-5564(02)00108-6
   Vargas-De-Leon C, 2011, CHAOS SOLITON FRACT, V44, P1106, DOI 10.1016/j.chaos.2011.09.002
   World Health Organization, 2020, TRANSM SARS COV 2 IM
   Zhang JP, 2012, APPL MATH COMPUT, V219, P2829, DOI 10.1016/j.amc.2012.06.057
NR 34
TC 0
Z9 0
U1 6
U2 6
PU WILEY
PI HOBOKEN
PA 111 RIVER ST, HOBOKEN 07030-5774, NJ USA
SN 0272-4332
EI 1539-6924
J9 RISK ANAL
JI Risk Anal.
DI 10.1111/risa.14027
EA SEP 2022
PG 16
WC Public, Environmental & Occupational Health; Mathematics,
   Interdisciplinary Applications; Social Sciences, Mathematical Methods
WE Science Citation Index Expanded (SCI-EXPANDED); Social Science Citation Index (SSCI)
SC Public, Environmental & Occupational Health; Mathematics; Mathematical
   Methods In Social Sciences
GA 4M3BX
UT WOS:000853201000001
PM 36100462
OA Green Published, Bronze
DA 2022-11-04
ER

PT J
AU Pan, LC
   de Oliveira, ML
   da Silva, MJ
   Malfitano, APS
   Lopes, RE
AF Pan, Livia Celegati
   de Oliveira, Marina Leandrini
   da Silva, Marina Jorge
   Serrata Malfitano, Ana Paula
   Lopes, Roseli Esquerdo
TI Social protection and therapeutic-occupational experiences: life during
   the Covid-19 pandemic
SO INTERFACE-COMUNICACAO SAUDE EDUCACAO
LA English
DT Article
DE Pandemic; Social protection; Social vulnerability; Care; Occupational
   therapy
ID RESOURCES
AB This text elaborates some reflections regarding the responses that have been undertaken by the sectors: health, social security and social assistance, which make up social security in Brazil. It assumes its centrality, to face the pandemic caused by SARS-CoV-2. Considering this context and assuming a professional action for social participation with autonomy, we share experiences in Social Occupational Therapy with young people who live in urban peripheries, certainly poor for the market/consumption, but rich in life, in the Covid-19 pandemic. The aim was to produce care that is consistent with social protection and is directed, in defense of the non-negotiable value of each life and of its pulse, towards the promotion of an emancipatory circulation, an issue that existed prior to the pandemic, albeit now aggravated, and always present among this group of young people.
C1 [Pan, Livia Celegati; da Silva, Marina Jorge; Serrata Malfitano, Ana Paula; Lopes, Roseli Esquerdo] Univ Fed Sao Carlos, Dept Terapia Ocupac, Rodovia Washington Luis,Km 235, BR-13565905 Sao Carlos, SP, Brazil.
   [de Oliveira, Marina Leandrini] Univ Fed Triangulo Mineiro, Dept Terapia Ocupac, Uberaba, MG, Brazil.
RP Pan, LC (通讯作者)，Univ Fed Sao Carlos, Dept Terapia Ocupac, Rodovia Washington Luis,Km 235, BR-13565905 Sao Carlos, SP, Brazil.
EM liviapan@ufscar.br; marinaleandrini@gmail.com; mahjorge@gmail.com;
   anamalfitano@ufscar.br; relopes@ufscar.br
RI Malfitano, Ana Paula Serrata/G-1637-2012
OI Malfitano, Ana Paula Serrata/0000-0002-0502-3194
FU Office of the Dean of Outreach, Federal University of Sao Carlos
FX Office of the Dean of Outreach, Federal University of Sao Carlos.
CR Agenor T, 2020, SUAS PROTECAO SOCIAL, P70
   Arantes JT, 2020, ESTUDO AVALIA VULNER
   Barreiro RG, 2019, ENTRE REDES JUVENTUD
   Brasil, 2020, PRESIDENCIA REPUBLIC
   Brasil, 2020, MED PROV N 927 22 MA
   BRASIL. Constituicao, 1988, CONSTITUICAO REPUBLI
   Brasil. Ministerio da Saude, 2020, DIARIO OFICIAL 0203
   Brasil. Presidencia da Republica,, 2020, DIARIO OFICIAL 0206
   Brasil. Tribunal de Contas da Uniao,, 2020, 01682720201 TRIB CON
   Carvalho Jose Murilo de, 2013, CIDADANIA BRASIL LON
   Castel R, 2012, METAMORFOSES QUESTAO, V10a
   Centro Brasileiro de Analise de Planejamento, 2020, RED PROT SOC CONT PA
   Costa R, 2020, SUAS PROTECAO SOCIAL, P28
   Farias MN, CAD BRAS TER OCUP, V29
   Fraser N., 2009, SCALES JUSTICE REIMA
   GIDDENS Antony, 2002, MODERNIDADE IDENTIDA
   Gouveia FO, SUAS PROTECAO SOCIAL
   Instituto Brasileiro de Geografia e Estadistica, 2020, PESQUISA NACL AMOSTR
   Lopes R. E., 2016, TERAPIA OCUPACIONAL, P297
   Lopes RE, 2014, CAD TER OCUP UFSCAR, V22, P591, DOI 10.4322/cto.2014.081
   Lopes RE, 2011, MUNDO SAUDE, V35, P233
   Lopes RE, 2006, INTERFACE-BOTUCATU, V10, P505, DOI 10.1590/S1414-32832006000200016
   Ministerio da Economia/Secretaria Especial de Produtividade, 2020, EMPR COMP PORTARIA I
   Nahas TC, 2020, COMUNIDADE INVESTIGA
   Pamplona Filho R, 2020, REV DIREITO UNIFACS, P1
   publica, 2020, DIARIO OFICIAL UNIAO
   Rezende C., 2020, GOVERNO BOLSONARO RE
   Rocha RL, 2020, FICAR QUE CASA
   Rodrigues W, 2010, CIDADE TRANSICAO NOB, P243
   SANTOS Boaventura Sousa, 2020, CRUEL PEDAGOGIA VIRU
   Santos José Alcides Figueiredo, 2020, Trab. educ. saúde, V18, pe00280112, DOI 10.1590/1981-7746-sol00280
   Malfitano APS, 2020, CAD BRAS TER OCUP, V28, P401, DOI [10.4322/2526-8910.ctoed22802, 10.4322/2526-8910.ctoED22802]
   Sposati A, 2020, REV NAU SOC, V11, P101
   Sposati A, 2020, SUAS PROTECAO SOCIAL
   Tavares AB, 2020, REV NAU SOC, V11, P111
   Tronto Joan, 2007, Soc. estado., V22, P285, DOI 10.1590/S0102-69922007000200004
   Yazbeck MC, 2008, CAPACITA SUAS CONFIG
   Yazbek Maria Carmelita, 2020, Serv. Soc. Soc., P207, DOI 10.1590/0101-6628.209
   Young IM, 2011, JUSTICE AND THE POLITICS OF DIFFERENCE, P1
NR 39
TC 0
Z9 0
U1 2
U2 3
PU UNIV ESTADUAL PAULISTA-UNESP
PI BOTUCATU
PA CAMPUS DE BOTUCATU, DIST RUBIAO JR S N, CAIXA POSTAL 592, BOTUCATU, SP
   18618-000, BRAZIL
SN 1414-3283
EI 1807-5762
J9 INTERFACE-BOTUCATU
JI Interface-Comun. Saude Educ.
PY 2021
VL 25
SU 1
AR e200753
DI 10.1590/interface.200753
PG 17
WC Public, Environmental & Occupational Health
WE Emerging Sources Citation Index (ESCI)
SC Public, Environmental & Occupational Health
GA UE6VA
UT WOS:000688022400019
OA gold
DA 2022-11-04
ER

PT J
AU Susanto, AD
   Rozaliyani, A
   Prasetyo, B
   Agustin, H
   Baskoro, H
   Arifin, AR
   Pratama, S
   Zaini, J
   Hasto, BD
   Ratmono, T
   Savitri, AI
   Samoedro, E
   Husain, B
   Nawas, A
   Burhan, E
AF Susanto, Agus Dwi
   Rozaliyani, Anna
   Prasetyo, Budi
   Agustin, Heidy
   Baskoro, Hario
   Arifin, Arief Riadi
   Pratama, Satria
   Zaini, Jamal
   Hasto, Bambang Dwi
   Ratmono, Tugas
   Savitri, Ary Indriana
   Samoedro, Erlang
   Husain, Bahtiar
   Nawas, Arifin
   Burhan, Erlina
TI Epidemiological and Clinical Features of COVID-19 Patients at National
   Emergency Hospital Wisma Atlet Kemayoran, Jakarta, Indonesia
SO KESMAS-NATIONAL PUBLIC HEALTH JOURNAL
LA English
DT Article
DE asymptomatic; COVID-19; emergency hospital
AB The emergency hospital is intended to prevent transmission of COVID-19 in the community by isolating patients without symptoms, with mild or moderate symptoms. This study evaluated the clinical characteristics and outcomes of COVID-19 patients who were admitted to this facility. This retrospective study reviewed data of patients treated at the National Emergency Hospital Wisma Met Kemayoran in Jakarta, Indonesia, from March 23 to April 30, 2020. Patient characteristics (clinical symptoms, laboratory test results, Chest X-Ray, SARS-CoV-2 immunoserology, and RT-PCR results from nasopharyngeal/oropharyngeal preparations) were compared between severity groups. There were 413 COVID-19 cases analyzed, of which 190 (46%) were asymptomatic, 93 (22.5%) were mild, and 130 (31.5%) were moderate cases. Most asymptomatic cases were male, with young age, and without comorbidity. Mild cases were dominated by female and young patients, while most moderate cases were male and older patients. The number of patients with comorbidities was higher in mild and mod-erate cases. The patient's overall outcome was good and did not differ based on the severity of symptoms. Despite the many challenges, patients with moderate symptoms can be safely treated in the emergency hospital.
C1 [Susanto, Agus Dwi; Rozaliyani, Anna; Baskoro, Hario; Arifin, Arief Riadi; Pratama, Satria; Zaini, Jamal; Husain, Bahtiar; Burhan, Erlina] Indonesian Soc Respirol, Natl Med Team COVID 19, Jakarta, Indonesia.
   [Susanto, Agus Dwi; Prasetyo, Budi; Agustin, Heidy; Baskoro, Hario; Zaini, Jamal; Nawas, Arifin; Burhan, Erlina] Univ Indonesia, Fac Med, Persahabatan Gen Hosp, Dept Pulmonol & Resp Med, Jakarta, Indonesia.
   [Arifin, Arief Riadi; Pratama, Satria; Hasto, Bambang Dwi; Ratmono, Tugas] Natl Emergency Hosp Wisma Atlet Kemayoran, Jakarta, Indonesia.
   [Savitri, Ary Indriana] Siena Clin Acad Res Org, Jakarta, Indonesia.
RP Baskoro, H (通讯作者)，Indonesian Soc Respirol PDPI, Natl Med Team COVID 19, Jl Cipinang Baru Bunder 19, Jakarta 13340, Indonesia.
EM hario.baskoro.md@gmail.com
RI Susanto, Dwi/GRJ-1348-2022
CR [Anonymous], 2020, WORLDOMETER COVID 19
   [Anonymous], 2020, CORONAVIRUS DIS 2019
   Arbi IA, 2020, JAKARTA POST
   Chen SM, 2020, LANCET, V395, P1305, DOI 10.1016/S0140-6736(20)30744-3
   Fu LW, 2020, J INFECTION, V80, P656, DOI 10.1016/j.jinf.2020.03.041
   Islam M, 2020, FORTUNE J HLTH SCI, P55
   Kementerian Kesehatan Republik Indonesia, 2020, PED PENC DAN PENG CO
   Kementerian Komunikasi dan Informatika Republik Indonesia, 2020, MIL KAP 24 RIB OR PR
   Long QX, 2020, NAT MED, V26, P1200, DOI 10.1038/s41591-020-0965-6
   Pinandita, 2020, COVID 19 INDONESIA C
   Stavropoulou C., 2020, PATIENTS COVID 19 WH
   Susilo, 2020, PROTOKOL TATA LAKSAN
   Swann OV, 2020, BMJ-BRIT MED J, V370, DOI 10.1136/bmj.m3249
   Tang ZZ, 2020, PEERJ, V8, DOI 10.7717/peerj.9077
   Tian SJ, 2020, J INFECTION, V80, P401, DOI 10.1016/j.jinf.2020.02.018
   Wang XL, 2020, CLIN INFECT DIS, V71, P2688, DOI 10.1093/cid/ciaa721
   World Health Organization, 2020, CURR HLTH EXP PER CA
   Zhao W, 2020, CLIN CHARACTERISTICS
   Zhao X., 2020, INCIDENCE CLIN CHARA, DOI 10.1101/2020.03.17.20037572
   Zhou F, 2020, LANCET, V395, P1054, DOI 10.1016/S0140-6736(20)30566-3
NR 20
TC 0
Z9 0
U1 0
U2 0
PU UNIV INDONESIA
PI DEPOK
PA DIRECTORATE RESEARCH & PUBLIC SERV, UI CAMPUS, KAMOUS UNIV INDONESIA,
   DEPOK, 16424, INDONESIA
SN 1907-7505
EI 2460-0601
J9 KESMAS
JI Kesmas
PY 2021
VL 16
IS 1
SI SI
BP 11
EP 16
DI 10.21109/kesmas.v0i0.5233
PG 6
WC Public, Environmental & Occupational Health
WE Emerging Sources Citation Index (ESCI)
SC Public, Environmental & Occupational Health
GA WQ8ZR
UT WOS:000714099400003
OA gold
DA 2022-11-04
ER

PT J
AU Nivette, A
   Ribeaud, D
   Murray, A
   Steinhoff, A
   Bechtiger, L
   Hepp, U
   Shanahan, L
   Eisner, M
AF Nivette, Amy
   Ribeaud, Denis
   Murray, Aja
   Steinhoff, Annekatrin
   Bechtiger, Laura
   Hepp, Urs
   Shanahan, Lilly
   Eisner, Manuel
TI Non-compliance with COVID-19-related public health measures among young
   adults in Switzerland: Insights from a longitudinal cohort study
SO SOCIAL SCIENCE & MEDICINE
LA English
DT Article
ID RISK PERCEPTION; BEHAVIORS; DEVIANCE
AB Rationale: Adolescents and young adults were identified internationally as a group with potentially low compliance rates with public health measures aimed at curbing the spread of coronavirus disease 2019 (COVID-19). Although non-compliance research during pandemics has typically focused on concurrent correlates, less is known about how prior social and psychological risk factors are associated with non-compliance during pandemics.
   Objective: This paper leverages a prospective-longitudinal cohort study with data before and during the pandemic to describe patterns of non-compliance with COVID-19 related public health measures in young adults and to identify which characteristics increase the risk of non-compliance.
   Methods: Data came from an ongoing cohort study in Zurich, Switzerland (n=737). Non-compliance with public health measures and concurrent correlates were measured at age 22. Antecedent sociodemographic, social, and psychological factors were measured at ages 15-20. Young adults generally complied with COVID-19 public health measures, although non-compliance with some measures (e.g., cleaning/disinfecting mobile phones, standing 1.5-2 meters apart) was relatively higher.
   Results: Non-compliance, especially with hygiene-related measures, was more prevalent in males, and in individuals with higher education, higher SES, and a nonmigrant background. Non-compliance was higher in young adults who had previously scored high on indicators of "antisocial potential," including low acceptance of moral rules, pre-pandemic legal cynicism, low shame/guilt, low self-control, engagement in delinquent behaviors, and association with delinquent peers. Young adults with low trust, including in the government's measures for fighting the virus, also complied less.
   Conclusions: In order to increase voluntary compliance with COVID-19 measures, public health campaigns should implement strategies that foster moral obligation and trust in authorities, or leverage trustworthy individuals in the community to disseminate information. For young adults with low self-control, self-monitoring, environmental restructuring, or nudging may increase compliance. Long-term investments into integrating youth with antisocial potential into society may decrease rule-breaking behaviors, including during pandemics when compliance saves lives.
C1 [Nivette, Amy] Univ Utrecht, Dept Sociol, Padualaan 14, NL-3584 CH Utrecht, Netherlands.
   [Ribeaud, Denis; Steinhoff, Annekatrin; Bechtiger, Laura; Shanahan, Lilly; Eisner, Manuel] Univ Zurich, Jacobs Ctr Prod Youth Dev, Zurich, Switzerland.
   [Murray, Aja] Univ Edinburgh, Dept Psychol, Edinburgh, Midlothian, Scotland.
   [Hepp, Urs] Integrated Psychiat Serv Winterthur Zurcher Unter, Winterthur, Switzerland.
   [Shanahan, Lilly] Univ Zurich, Dept Psychol, Zurich, Switzerland.
   [Eisner, Manuel] Univ Cambridge, Inst Criminol, Cambridge, England.
RP Nivette, A (通讯作者)，Univ Utrecht, Dept Sociol, Padualaan 14, NL-3584 CH Utrecht, Netherlands.
EM a.e.nivette@uu.nl
OI Ribeaud, Denis/0000-0002-1668-8319; Steinhoff,
   Annekatrin/0000-0002-6260-4139; Bechtiger, Laura/0000-0002-7049-2165
FU Swiss National Science Foundation (SNF) [10FI14_170409,
   10FI14_170402/2]; Jacobs Foundation (JF); SNF; JF; Swiss Federal Office
   of Public Health; Department of Education of the Canton of Zurich; Swiss
   State Secretariat of Migration; Julius Bar Foundation; Visana Plus
   Foundation
FX The research reported in this manuscript is currently financially
   supported by the Swiss National Science Foundation as a research
   infrastructure (SNF; Grants 10FI14_170409; 10FI14_170402/2; recipient:
   Prof. Michael Shanahan) and by the Jacobs Foundation (JF). The Zurich
   Project on Social Development from Childhood to Adulthood is a long-term
   study set up by ME and DR. Earlier phases of the study (2003-2016) were
   funded by the SNF, the JF, the Swiss Federal Office of Public Health,
   the Department of Education of the Canton of Zurich, the Swiss State
   Secretariat of Migration and its predecessors, the Julius Bar
   Foundation, and the Visana Plus Foundation.
CR Andrews JL, 2020, TRENDS COGN SCI, V24, P585, DOI 10.1016/j.tics.2020.05.001
   [Anonymous], 2020, COVID 19 SEX DISAGGR
   Azur MJ, 2011, INT J METH PSYCH RES, V20, P40, DOI 10.1002/mpr.329
   Barari S., 2020, EVALUATING COVID 19, DOI DOI 10.1101/2020.03.27.20042820V2
   Baum NM, 2009, AM J BIOETHICS, V9, P4, DOI 10.1080/15265160903197531
   Bish A, 2010, BRIT J HEALTH PSYCH, V15, P797, DOI 10.1348/135910710X485826
   Bodas M, 2020, HEALTH AFFAIR, V39, P936, DOI 10.1377/hlthaff.2020.00382
   Britt CL, 2018, J QUANT CRIMINOL, V34, P591, DOI 10.1007/s10940-017-9346-9
   Brouard S, 2020, CAN J POLIT SCI, V53, P253, DOI 10.1017/S0008423920000335
   Bults M, 2015, DISASTER MED PUBLIC, V9, P207, DOI 10.1017/dmp.2014.160
   CDC COVID-19 Response Team, 2020, MMWR-MORBID MORTAL W, V69, P343, DOI [10.15585/mmwr.mm6912e2, 10.15585/mmwr.mm6915e4]
   Centers for Disease Control and Prevention, 2020, CLEAN DIS YOUR HOM E
   Cheng KK, 2022, LANCET, V399, pE39, DOI 10.1016/S0140-6736(20)30918-1
   Cho HC, 2015, ASIAN J SOC PSYCHOL, V18, P311, DOI 10.1111/ajsp.12104
   Ciric L., 2020, GUARDIAN
   Clark Cory, 2020, Glob Transit, V2, P76, DOI 10.1016/j.glt.2020.06.003
   Coetzee BJ, 2020, GLOB PUBLIC HEALTH, V15, P1093, DOI 10.1080/17441692.2020.1779331
   Cohen AK, 2020, J ADOLESCENT HEALTH, V67, P369, DOI 10.1016/j.jadohealth.2020.06.009
   Eisner M., 2011, SAGE HDB CRIMINOLOGI, P410
   Eisner NL, 2019, INT J BEHAV DEV, V43, P24, DOI 10.1177/0165025418797004
   Farrington DP, 2020, J DEV LIFE-COURSE CR, V6, P172, DOI 10.1007/s40865-019-00112-9
   Federal Office of Public Health, 2020, CURR SIT
   Federal Office of Public Health, 2020, NEW COR PROT YOURS O
   Fletcher A, 2020, INT J RHEUMATOL, V2020, DOI 10.1155/2020/6542965
   GANZEBOOM HBG, 1992, SOC SCI RES, V21, P1, DOI 10.1016/0049-089X(92)90017-B
   Gordon S.H., 2020, JAMA HLTH FORUM
   GRASMICK HG, 1993, J RES CRIME DELINQ, V30, P5, DOI 10.1177/0022427893030001002
   Hagger MS, 2019, BRIT J HEALTH PSYCH, V24, P764, DOI 10.1111/bjhp.12378
   Hagger MS, 2019, PSYCHOL SPORT EXERC, V42, P118, DOI 10.1016/j.psychsport.2018.12.007
   Harkin B, 2016, PSYCHOL BULL, V142, P198, DOI 10.1037/bul0000025
   Harper CA, 2021, INT J MENT HEALTH AD, V19, P1875, DOI 10.1007/s11469-020-00281-5
   Hollands GJ, 2017, NAT HUM BEHAV, V1, DOI 10.1038/s41562-017-0140
   Kampf G, 2020, J HOSP INFECT, V104, P246, DOI 10.1016/j.jhin.2020.01.022
   Kuiper M.E., 2020, 202020 AMST LAW SCH
   Lammers J, 2020, P NATL ACAD SCI USA, V117, P16264, DOI 10.1073/pnas.2006048117
   Marcel S, 2020, SWISS MED WKLY, V150, DOI 10.4414/smw.2020.20225
   Markides K.S., 2015, EMERGING TRENDS SOCI
   Moffitt TE, 2011, P NATL ACAD SCI USA, V108, P2693, DOI 10.1073/pnas.1010076108
   Na CM, 2012, CRIMINOLOGY, V50, P427, DOI 10.1111/j.1745-9125.2011.00269.x
   NAGIN DS, 1991, CRIMINOLOGY, V29, P163, DOI 10.1111/j.1745-9125.1991.tb01063.x
   Nebehay S., 2020, WHO MESSAGE YOUTH CO
   Oosterhoff B, 2020, J ADOLESCENT HEALTH, V67, P179, DOI 10.1016/j.jadohealth.2020.05.004
   Pan A, 2020, JAMA-J AM MED ASSOC, V323, P1915, DOI 10.1001/jama.2020.6130
   Park CL, 2020, J GEN INTERN MED, V35, P2296, DOI 10.1007/s11606-020-05898-9
   Prati G, 2011, HEALTH EDUC RES, V26, P761, DOI 10.1093/her/cyr035
   Prati G, 2011, RISK ANAL, V31, P645, DOI 10.1111/j.1539-6924.2010.01529.x
   Pratt TC, 2010, JUSTICE Q, V27, P765, DOI 10.1080/07418820903379610
   Roy-Chowdhury V., 2020, YOUNG MEN ARE HARDES
   Rubin GJ, 2009, BMJ-BRIT MED J, V339, DOI 10.1136/bmj.b2651
   SAMPSON RJ, 1990, AM SOCIOL REV, V55, P609, DOI 10.2307/2095859
   Sampson RJ, 1998, LAW SOC REV, V32, P777, DOI 10.2307/827739
   Setbon M, 2011, PREV MED, V52, P178, DOI 10.1016/j.ypmed.2010.11.010
   Shao WN, 2020, SOC SCI MED, V261, DOI 10.1016/j.socscimed.2020.113235
   Templeton A, 2020, BRIT J SOC PSYCHOL, V59, P674, DOI 10.1111/bjso.12400
   van der Weerd W, 2011, BMC PUBLIC HEALTH, V11, DOI 10.1186/1471-2458-11-575
   Webster RK, 2020, PUBLIC HEALTH, V182, P163, DOI 10.1016/j.puhe.2020.03.007
   World Health Organization (WHO), 2020, COR DIS COVID 19 ADV
   Wrzus C, 2013, PSYCHOL BULL, V139, P53, DOI 10.1037/a0028601
   Zajenkowski M, 2020, PERS INDIV DIFFER, V166, DOI 10.1016/j.paid.2020.110199
   Zettler I., 2020, PSYARXIV
NR 60
TC 202
Z9 203
U1 12
U2 65
PU PERGAMON-ELSEVIER SCIENCE LTD
PI OXFORD
PA THE BOULEVARD, LANGFORD LANE, KIDLINGTON, OXFORD OX5 1GB, ENGLAND
SN 0277-9536
EI 1873-5347
J9 SOC SCI MED
JI Soc. Sci. Med.
PD JAN
PY 2021
VL 268
AR 113370
DI 10.1016/j.socscimed.2020.113370
PG 9
WC Public, Environmental & Occupational Health; Social Sciences, Biomedical
WE Science Citation Index Expanded (SCI-EXPANDED); Social Science Citation Index (SSCI)
SC Public, Environmental & Occupational Health; Biomedical Social Sciences
GA PN6JY
UT WOS:000604584500003
PM 32980677
OA Green Accepted, Green Published, hybrid
HC Y
HP Y
DA 2022-11-04
ER

PT J
AU Wiese, MD
   Berry, MJ
   Hissaria, P
   Darby, JRT
   Morrison, JL
AF Wiese, Michael D.
   Berry, Mary J.
   Hissaria, Pravin
   Darby, Jack R. T.
   Morrison, Janna L.
TI COVID-19: can we treat the mother without harming her baby?
SO JOURNAL OF DEVELOPMENTAL ORIGINS OF HEALTH AND DISEASE
LA English
DT Review
DE Pregnancy; SARS-CoV-2; COVID-19; treatment; medication
ID MATERNAL FLUOXETINE INFUSION; INTRAUTERINE GROWTH RESTRICTION; SEROTONIN
   REUPTAKE INHIBITORS; PRENATAL EXPOSURE; CYTOKINE STORM; GUINEA-PIGS;
   FETAL; PREGNANCY; TOCILIZUMAB; OUTCOMES
AB Medical care is predicated on 'do no harm', yet the urgency to find drugs and vaccines to treat or prevent COVID-19 has led to an extraordinary effort to develop and test new therapies. Whilst this is an essential cornerstone of a united global response to the COVID-19 pandemic, the absolute requirements for meticulous efficacy and safety data remain. This is especially pertinent to the needs of pregnant women; a group traditionally poorly represented in drug trials, yet a group at heightened risk of unintended adverse materno-fetal consequences due to the unique physiology of pregnancy and the life course implications of fetal or neonatal drug exposure. However, due to the complexities of drug trial participation when pregnant (be they vaccines or therapeutics for acute disease), many clinical drug trials will exclude them. Clinicians must determine the best course of drug treatment with a dearth of evidence from either clinical or preclinical studies, where at least in the short term they may be more focused on the outcome of the mother than of her offspring.
C1 [Wiese, Michael D.; Darby, Jack R. T.; Morrison, Janna L.] Univ South Australia, UniSA Clin & Hlth Sci, Hlth & Biomed Innovat, Adelaide, SA, Australia.
   [Berry, Mary J.] Univ Otago, Ctr Translat Physiol, Wellington, New Zealand.
   [Berry, Mary J.] Univ Otago, Dept Paediat & Child Hlth, Wellington, New Zealand.
   [Hissaria, Pravin] Adelaide Univ, Dept Immunol, SA Pathol, Royal Adelaide Hosp, Adelaide, SA, Australia.
   [Darby, Jack R. T.; Morrison, Janna L.] Univ South Australia, Early Origins Adult Hlth Res Grp, UniSA Clin & Hlth Sci, GPO Box 2471, Adelaide, SA 5001, Australia.
RP Morrison, JL (通讯作者)，Univ South Australia, Early Origins Adult Hlth Res Grp, UniSA Clin & Hlth Sci, GPO Box 2471, Adelaide, SA 5001, Australia.
EM Janna.Morrison@unisa.edu.au
RI Wiese, Michael/A-4743-2011; Morrison, Janna/B-8308-2009
OI Wiese, Michael/0000-0002-3255-9242; Morrison, Janna/0000-0002-8602-8519;
   Darby, Jack/0000-0001-7114-3920
FU ARC Future Fellowship [FT170100431]
FX JLM was funded by an ARC Future Fellowship (Level 3; FT170100431).
CR Alicandro G, 2020, LANCET, V396, pE27, DOI 10.1016/S0140-6736(20)31865-1
   Allotey J, 2020, BMJ-BRIT MED J, V370, DOI 10.1136/bmj.m3320
   Anderson Jonathon, 2020, Case Rep Womens Health, V27, pe00221, DOI 10.1016/j.crwh.2020.e00221
   Barbier O, 2003, J STEROID BIOCHEM, V85, P235, DOI 10.1016/S0960-0760(03)00235-8
   Barker D.J.P., 1999, FETAL PROGRAMMING IN, P3
   BARKER DJP, 1990, BRIT MED J, V301, P1111, DOI 10.1136/bmj.301.6761.1111
   Berry Lynne M., 1997, American Journal of Physiology, V272, pR1972
   Berry M, 2015, J DEV ORIG HLTH DIS, V6, P143, DOI 10.1017/S2040174414000592
   Berry MJ, 2018, PEDIATRICS, V142, DOI 10.1542/peds.2018-1016
   Berthelot N, 2020, ACTA OBSTET GYN SCAN, V99, P848, DOI 10.1111/aogs.13925
   Bongiovanni M, 2021, J MED VIROL, V93, P4058, DOI 10.1002/jmv.26565
   Boulware DR, 2020, NEW ENGL J MED, V383, P517, DOI 10.1056/NEJMoa2016638
   Bruni M, 2020, J CLIN MED, V9, DOI 10.3390/jcm9103188
   Cantini F, 2020, J INFECTION, V81, P673, DOI 10.1016/j.jinf.2020.06.052
   Cantini F, 2020, J INFECTION, V81, P318, DOI 10.1016/j.jinf.2020.04.017
   Cao B, 2020, NEW ENGL J MED, V382, P1787, DOI 10.1056/NEJMoa2001282
   Cauchois R, 2020, P NATL ACAD SCI USA, V117, P18951, DOI 10.1073/pnas.2009017117
   Cavalli G, 2020, LANCET RHEUMATOL, V2, pE325, DOI 10.1016/S2665-9913(20)30127-2
   Clark KEN, 2020, RHEUMATOL ADV PRACT, V4, DOI 10.1093/rap/rkaa040
   Cobb EM, 2014, CTS-CLIN TRANSL SCI, V7, P145, DOI 10.1111/cts.12142
   Costanzo G, 2020, THER ADV MUSCULOSKEL, V12, DOI 10.1177/1759720X19899296
   Darby JRT, 2020, THERIOGENOLOGY, V150, P84, DOI 10.1016/j.theriogenology.2020.01.080
   Darby JRT, 2019, J PHYSIOL-LONDON, V597, P5063, DOI 10.1113/JP278110
   Darby JRT., 2020, THERIOGENOLOGY
   Dashraath P, 2020, AM J OBSTET GYNECOL, V222, P521, DOI 10.1016/j.ajog.2020.03.021
   Della Gatta AN, 2020, AM J OBSTET GYNECOL, V223, P36, DOI 10.1016/j.ajog.2020.04.013
   Detoc M., 2020, VACCINE, DOI [DOI 10.1016/J.VACCINE.2020.09.041, 10.1101/2020.04.23.20076513, DOI 10.1101/2020.04.23.20076513]
   Di Mascio D, 2020, AM J OBST GYNEC MFM, V2, DOI 10.1016/j.ajogmf.2020.100107
   Dotters-Katz SK, 2020, AM J PERINAT, V37, P773, DOI 10.1055/s-0040-1710051
   Dyson RM, 2019, MICROCIRCULATION, V26, DOI 10.1111/micc.12507
   Easterlin MC, 2020, J INVEST MED HIGH IM, V8, DOI 10.1177/2324709620946621
   Eke AC, 2020, CLIN PHARMACOL THER, DOI 10.1002/cpt.2048
   Erden A, 2021, J MED VIROL, V93, P1532, DOI 10.1002/jmv.26473
   Fan H, 2020, BMJ-BRIT MED J, V368, DOI 10.1136/bmj.m331
   Fiolet T, 2021, CLIN MICROBIOL INFEC, V27, P19, DOI 10.1016/j.cmi.2020.08.022
   Fowler MG, 2016, NEW ENGL J MED, V375, P1726, DOI 10.1056/NEJMoa1511691
   Gagne JJ, 2008, EUR J CLIN PHARMACOL, V64, P1125, DOI 10.1007/s00228-008-0546-y
   Gerosa M, 2018, EXPERT REV CLIN PHAR, V11, P987, DOI 10.1080/17512433.2018.1525293
   Goldman Jason D, 2020, medRxiv, DOI 10.1101/2020.09.22.20192443
   Goldman JD, 2020, NEW ENGL J MED, V383, P1827, DOI 10.1056/NEJMoa2015301
   Grzeskowiak LE, 2016, BJOG-INT J OBSTET GY, V123, P1919, DOI 10.1111/1471-0528.13611
   Grzeskowiak LE, 2012, J DEV ORIG HLTH DIS, V3, P253, DOI 10.1017/S2040174411000808
   Grzeskowiak LE, 2013, ANN EPIDEMIOL, V23, P681, DOI 10.1016/j.annepidem.2013.08.005
   Grzeskowiak LE, 2012, J CLIN PSYCHOPHARM, V32, P615, DOI 10.1097/JCP.0b013e31826686bc
   Heyrana K, 2018, JAMA-J AM MED ASSOC, V320, P2077, DOI 10.1001/jama.2018.17716
   Hoeltzenbein M, 2016, SEMIN ARTHRITIS RHEU, V46, P238, DOI 10.1016/j.semarthrit.2016.05.004
   Horby P, 2021, NEW ENGL J MED, V384, P693, DOI [10.1056/NEJMoa2021436, 10.1056/NEJMoa2022926]
   Huang WL, 1999, OBSTET GYNECOL, V94, P213, DOI 10.1016/S0029-7844(99)00265-3
   Huang WL, 2001, INT J DEV NEUROSCI, V19, P487, DOI 10.1016/S0736-5748(01)00035-1
   Huet T, 2020, LANCET RHEUMATOL, V2, pE393, DOI 10.1016/S2665-9913(20)30164-8
   Hung IFN, 2020, LANCET, V395, P1695, DOI 10.1016/S0140-6736(20)31042-4
   Iglesias-Julian E, 2020, J AUTOIMMUN, V115, DOI 10.1016/j.jaut.2020.102537
   Indolfi Ciro, 2020, JACC Case Rep, V2, P1414, DOI 10.1016/j.jaccas.2020.03.012
   Jiang SB, 2005, EMERG INFECT DIS, V11, P1016, DOI 10.3201/1107.050219
   Khalil A, 2020, ECLINICALMEDICINE, V25, DOI 10.1016/j.eclinm.2020.100446
   Koren G, 2014, J POPUL THER CLIN PH, V21, pE526
   Lacroix I, 2000, LANCET, V356, P1735, DOI 10.1016/S0140-6736(00)03209-8
   Laher F, 2020, ARCH VIROL, V165, P2439, DOI 10.1007/s00705-020-04777-2
   Lamouroux A, 2020, AM J OBSTET GYNECOL, V223, P91, DOI 10.1016/j.ajog.2020.04.039
   Langer-Gould A, 2020, INT J INFECT DIS, V99, P291, DOI 10.1016/j.ijid.2020.07.081
   Lau LHW, 2020, VACCINE, V38, P6785, DOI 10.1016/j.vaccine.2020.08.038
   LENZ W, 1988, TERATOLOGY, V38, P203, DOI 10.1002/tera.1420380303
   Lillie PJ, 2020, J INFECTION, V80, P600, DOI 10.1016/j.jinf.2020.02.020
   Liu H, 2020, J REPROD IMMUNOL, V139, DOI 10.1016/j.jri.2020.103122
   de Sousa AFL, 2020, INT J ENV RES PUB HE, V17, DOI 10.3390/ijerph17114176
   Louchet M, 2020, AM J OBST GYNEC MFM, V2, DOI 10.1016/j.ajogmf.2020.100159
   Lunardelli VAS, 2021, HUM VACC IMMUNOTHER, V17, P904, DOI 10.1080/21645515.2020.1796428
   Gabriel MMA, 2020, ACTA PAEDIATR, V109, P2302, DOI 10.1111/apa.15474
   Maslow JN, 2018, LANCET GLOB HEALTH, V6, pE1266, DOI 10.1016/S2214-109X(18)30418-2
   McMillen IC, 2005, PHYSIOL REV, V85, P571, DOI 10.1152/physrev.00053.2003
   Mehra MR, 2020, LANCET, V395, P1820, DOI [10.1016/S0140-6736(20)31324-6, 10.1016/S0140-6736(20)31180-6]
   Melo Géssyca Cavalcante de, 2020, Cad. Saúde Pública, V36, pe00087320, DOI 10.1590/0102-311x00087320
   Molteni Erika, 2020, medRxiv, DOI 10.1101/2020.08.17.20161760
   Mor G, 2010, AM J REPROD IMMUNOL, V63, P425, DOI 10.1111/j.1600-0897.2010.00836.x
   Morrison JL, 2008, CLIN EXP PHARMACOL P, V35, P730, DOI 10.1111/j.1440-1681.2008.04975.x
   Morrison JL, 2018, AM J PHYSIOL-REG I, V315, pR1123, DOI 10.1152/ajpregu.00391.2017
   Morrison JL, 2018, J PHYSIOL-LONDON, V596, P5535, DOI 10.1113/JP274948
   Morrison JL, 2012, J PREGNANCY, V2012, DOI 10.1155/2012/839656
   Morrison JL, 2005, REPROD FERT DEVELOP, V17, P641, DOI 10.1071/RD05030
   Morrison JL, 2005, J SOC GYNECOL INVEST, V12, P356, DOI 10.1016/j.jsgi.2005.03.001
   Morrison JL, 2004, PEDIATR RES, V56, P40, DOI 10.1203/01.PDR.0000128981.38670.28
   Morrison JL, 2002, PEDIATR RES, V51, P433, DOI 10.1203/00006450-200204000-00007
   Morrison JL, 2001, DEV BRAIN RES, V131, P47
   Muhlhausler BS, 2009, ENDOCRINOLOGY, V150, P4287, DOI 10.1210/en.2009-0462
   Mulangu S, 2019, NEW ENGL J MED, V381, P2293, DOI 10.1056/NEJMoa1910993
   Nakajima K, 2016, MOD RHEUMATOL, V26, P667, DOI 10.3109/14397595.2016.1147405
   Navarro-Millan I, 2020, ARTHRITIS RHEUMATOL, V72, P1990, DOI 10.1002/art.41422
   Nemchand P, 2020, BMJ CASE REP, V13, DOI 10.1136/bcr-2020-237525
   Nicolas P, 2020, LANCET GLOB HEALTH, V8, pE92, DOI 10.1016/S2214-109X(19)30453-X
   Nulman I, 1997, NEW ENGL J MED, V336, P258, DOI 10.1056/NEJM199701233360404
   Oncel MY, 2021, EUR J PEDIATR, V180, P733, DOI 10.1007/s00431-020-03767-5
   Panahi L, 2020, ARCH ACAD EMERG MED, V8
   PASTUSZAK A, 1993, JAMA-J AM MED ASSOC, V269, P2246, DOI 10.1001/jama.269.17.2246
   Pereira A, 2020, ACTA OBSTET GYN SCAN, V99, P839, DOI 10.1111/aogs.13921
   Perez R, 2008, J VET PHARMACOL THER, V31, P406, DOI 10.1111/j.1365-2885.2008.00971.x
   Pettirosso E, 2020, AUST NZ J OBSTET GYN, V60, P640, DOI 10.1111/ajo.13204
   Phadke VK, 2016, JAMA-J AM MED ASSOC, V315, P1149, DOI 10.1001/jama.2016.1353
   Pierce-Williams RAM, 2020, AM J OBST GYNEC MFM, V2, DOI 10.1016/j.ajogmf.2020.100134
   Powis KM, 2011, J INFECT DIS, V204, P506, DOI 10.1093/infdis/jir307
   Prabhu M, 2020, BJOG-INT J OBSTET GY, V127, P1548, DOI 10.1111/1471-0528.16403
   Ramiro S, 2020, ANN RHEUM DIS, V79, P1143, DOI 10.1136/annrheumdis-2020-218479
   RANZCOG, 2020, STAT GUID
   Remuzzi A, 2020, LANCET, V395, P1225, DOI 10.1016/S0140-6736(20)30627-9
   Riggin L, 2013, J OBSTET GYNAECOL CA, V35, P362, DOI 10.1016/S1701-2163(15)30965-8
   Ronnje L, 2020, BMC PREGNANCY CHILDB, V20, DOI 10.1186/s12884-020-03172-8
   Rozycki HJ, 2020, PAEDIATR RESPIR REV, V35, P31, DOI 10.1016/j.prrv.2020.06.006
   Ryean GA, 2020, J OBSTET GYNAECOL RE, V46, P1235, DOI 10.1111/jog.14321
   Saito J, 2018, RHEUMATOLOGY, V57, P1499, DOI 10.1093/rheumatology/key091
   Sarr O, 2014, PLOS ONE, V9, DOI 10.1371/journal.pone.0098433
   Shanmugaraj B, 2020, ASIAN PAC J ALLERGY, V38, P10, DOI 10.12932/AP-200220-0773
   Shaw JC, 2019, PEDIATR RES, V85, P86, DOI 10.1038/s41390-018-0185-7
   Shaw JC, 2018, INT J DEV NEUROSCI, V65, P1, DOI 10.1016/j.ijdevneu.2017.10.002
   Shaw JC, 2016, PEDIATR RES, V80, P275, DOI 10.1038/pr.2016.63
   Sibiude J, 2014, PLOS MED, V11, DOI 10.1371/journal.pmed.1001635
   Silva ACSE, 2020, FRONT PEDIATR, V8, DOI 10.3389/fped.2020.00276
   Smith V, 2020, PLOS ONE, V15, DOI 10.1371/journal.pone.0234187
   Soo JY, 2020, PLOS ONE, V15, DOI 10.1371/journal.pone.0233010
   Spinner CD, 2020, JAMA-J AM MED ASSOC, V324, P1048, DOI 10.1001/jama.2020.16349
   Stefanovic V, 2020, J PERINAT MED, V48, P438, DOI 10.1515/jpm-2020-0181
   Taglauer E, 2020, PLACENTA, V100, P69, DOI 10.1016/j.placenta.2020.08.015
   Tang JY, 2020, INFECT DIS-NOR, V52, P913, DOI 10.1080/23744235.2020.1798499
   Thomas P, 2022, J MATERN-FETAL NEO M, V35, P2387, DOI 10.1080/14767058.2020.1786055
   Thompson JA, 2014, J PHYSIOL-LONDON, V592, P5429, DOI 10.1113/jphysiol.2014.275016
   Thompson JA, 2011, AM J PHYSIOL-REG I, V301, pR1731, DOI 10.1152/ajpregu.00274.2011
   Titanji BK, 2021, CLIN INFECT DIS, V72, P1247, DOI 10.1093/cid/ciaa879
   Tookey PA, 2016, BMC INFECT DIS, V16, DOI 10.1186/s12879-016-1400-y
   Trippella G, 2020, PATHOGENS, V9, DOI 10.3390/pathogens9060485
   Turan O, 2020, INT J GYNECOL OBSTET, V151, P7, DOI 10.1002/ijgo.13329
   Walker KF, 2020, BJOG-INT J OBSTET GY, V127, P1324, DOI 10.1111/1471-0528.16362
   Wang YM, 2020, LANCET, V395, P1569, DOI 10.1016/S0140-6736(20)31022-9
   Wilson R, 2020, VACCINE, V38, P1144, DOI 10.1016/j.vaccine.2019.11.018
   Woodworth KR, 2020, MMWR-MORBID MORTAL W, V69, P1635, DOI 10.15585/mmwr.mm6944e2
   World Health Organization, 2017, ANN REV DIS PRI UND
   Wu Renyi, 2020, Curr Pharmacol Rep, V6, P56, DOI 10.1007/s40495-020-00216-7
   Xu QC, 2020, INT J INFECT DIS, V95, P376, DOI 10.1016/j.ijid.2020.04.065
   Xu S, 2020, OPEN FORUM INFECT DI, V7, DOI 10.1093/ofid/ofaa283
   Yan J, 2020, AM J OBSTET GYNECOL, V223, DOI 10.1016/j.ajog.2020.04.014
   Yang ZY, 2020, AM J PERINAT, V37, P1055, DOI 10.1055/s-0040-1712161
   Yang ZY, 2022, J MATERN-FETAL NEO M, V35, P1619, DOI 10.1080/14767058.2020.1759541
   Yoon SH, 2020, EUR REV MED PHARMACO, V24, P7804, DOI 10.26355/eurrev_202007_22285
   Zaigham M, 2020, ACTA OBSTET GYN SCAN, V99, P823, DOI 10.1111/aogs.13867
   Zambrano LD, 2020, MMWR-MORBID MORTAL W, V69, P1641, DOI 10.15585/mmwr.mm6944e3
   Zhai MZ, 2020, JAMA INTERN MED, V180, P1145, DOI 10.1001/jamainternmed.2020.2402
   Zhang L, 2020, BMC PREGNANCY CHILDB, V20, DOI 10.1186/s12884-020-03026-3
   Zheng TT, 2020, MEDICINE, V99, DOI 10.1097/MD.0000000000021334
NR 145
TC 3
Z9 3
U1 1
U2 1
PU CAMBRIDGE UNIV PRESS
PI CAMBRIDGE
PA EDINBURGH BLDG, SHAFTESBURY RD, CB2 8RU CAMBRIDGE, ENGLAND
SN 2040-1744
EI 2040-1752
J9 J DEV ORIG HLTH DIS
JI J. Dev. Orig. Health Dis.
PD FEB
PY 2022
VL 13
IS 1
BP 9
EP 19
AR PII S2040174420001403
DI 10.1017/S2040174420001403
PG 11
WC Public, Environmental & Occupational Health
WE Science Citation Index Expanded (SCI-EXPANDED)
SC Public, Environmental & Occupational Health
GA ZG6DB
UT WOS:000760346200003
PM 33487213
OA hybrid, Green Accepted
DA 2022-11-04
ER

PT J
AU Pi, HM
   Zhang, SY
   Zheng, RJ
   Fu, Y
   Li, JY
   Yu, CH
   Jiang, Y
   Huang, H
AF Pi, Hui-Min
   Zhang, Shao-Yun
   Zheng, Ru-Jun
   Fu, Yan
   Li, Jun-Ying
   Yu, Chun-Hua
   Jiang, Yan
   Huang, Hao
TI COVID-19-Related Knowledge and Practices of Cancer Patients and Their
   Anxiety and Depression During the Early Surge Phase of the Pandemic: A
   Cross-sectional Online Survey
SO DISASTER MEDICINE AND PUBLIC HEALTH PREPAREDNESS
LA English
DT Article; Early Access
DE COVID-19; cancer patients; knowledge; practices; anxiety; depression
ID CORONAVIRUS OUTBREAK; CHINA
AB Objective: We aimed to investigate the coronavirus disease 2019 (COVID-19)-related knowledge and practices of cancer patients and to assess their anxiety- and depression-related to COVID-19 during the early surge phase of the pandemic. Methods: An online questionnaire survey of cancer patients was conducted from February 10-29, 2020. Knowledge and practices related to COVID-19 were assessed using a custom-made questionnaire. The Hospital Anxiety and Depression Scale was used to assess the presence of anxiety and depression, with scores beyond 7 indicating anxiety or depressive disorder. Univariate and multiple linear regression analyses were used to identify the high-risk groups according to the level of knowledge, practices, anxiety, and depression scores. Results: A total of 341 patients were included. The rate of lower level of knowledge and practices was 49.9% and 18.8%, respectively. Education level of junior high school degree or lower showed a significant association with lower knowledge score (beta: -3.503; P < 0.001) and lower practices score (beta: -2.210; P < 0.001) compared to the education level of college degree and above. The prevalence of anxiety and depression among the respondents was 17.6% and 23.2%, respectively. A higher depression score was associated with older age, marital status of the widowed, and lower level of education, knowledge score, and practices score (P < 0.05). Conclusions: Targeted COVID-19-related education interventions are required for cancer patients with a lower level of knowledge to help improve their practices. Interventions are also required to address the anxiety and depression of cancer patients.
C1 [Pi, Hui-Min; Zheng, Ru-Jun; Fu, Yan; Li, Jun-Ying; Yu, Chun-Hua] Sichuan Univ, West China Hosp, Dept Thorac Oncol, Chengdu, Peoples R China.
   [Zhang, Shao-Yun] Third Hosp Mianyang, Sichuan Mental Hlth Ctr, Mianyang, Sichuan, Peoples R China.
   [Li, Jun-Ying; Yu, Chun-Hua] Sichuan Univ, West China Coll Nursing, Chengdu, Peoples R China.
   [Jiang, Yan; Huang, Hao] Sichuan Univ, West China Hosp, Evidence Based Res Ctr Qual & Safety Care, Chengdu, Peoples R China.
RP Li, JY; Yu, CH (通讯作者)，Sichuan Univ, West China Hosp, Dept Thorac Oncol, Chengdu, Peoples R China.; Li, JY; Yu, CH (通讯作者)，Sichuan Univ, West China Coll Nursing, Chengdu, Peoples R China.; Jiang, Y; Huang, H (通讯作者)，Sichuan Univ, West China Hosp, Evidence Based Res Ctr Qual & Safety Care, Chengdu, Peoples R China.
EM lijunying2005@126.com; 15883850992@163.com; a01070525@126.com;
   475875661@qq.com
RI Zhang, Shaoyun/AAG-3057-2020
OI Zhang, Shaoyun/0000-0002-1630-4346
CR Ali A, 2021, AM J TROP MED HYG, V104, P1687, DOI 10.4269/ajtmh.20-1451
   Alshamrani M, 2020, J ONCOL PHARM PRACT, V26, P1429, DOI 10.1177/1078155220935564
   Basch CH, 2020, JMIR PUBLIC HLTH SUR, V6, P147, DOI 10.2196/18807
   Chen N, 2020, LANCET, V395, P507, DOI [DOI 10.1158/2159-8290.CD-20-0422, DOI 10.1016/S0140-6736(20)30211-7]
   Erdem D, 2020, EUR J CANCER CARE, V29, DOI 10.1111/ecc.13309
   Eurosurveillance Editorial Team, 2020, EUROSURVEILLANCE, V25, P2, DOI 10.2807/1560-7917.ES.2020.25.5.200131e
   Galindo-Vazquez O, 2020, GAC MED MEX, V156, P298, DOI [10.24875/GMM.M20000399, 10.24875/GMM.20000266, 10.24875/gmm.m20000399]
   Gallagher S, 2021, J PSYCHOSOC ONCOL, V39, P445, DOI 10.1080/07347332.2020.1853653
   Guven DC, 2020, FRONT ONCOL, V10, DOI 10.3389/fonc.2020.01553
   Huang B, 2020, AM J CANCER RES, V10, P1518
   Huang YE, 2020, PSYCHIAT RES, V288, DOI 10.1016/j.psychres.2020.112954
   Kamboj M, 2009, LANCET ONCOL, V10, P589, DOI 10.1016/S1470-2045(09)70069-5
   Kebede Y, 2020, PLOS ONE, V15, DOI 10.1371/journal.pone.0233744
   Leung GM, 2003, J EPIDEMIOL COMMUN H, V57, P857, DOI 10.1136/jech.57.11.857
   Li Q, 2020, NEW ENGL J MED, V382, P1199, DOI 10.1056/NEJMoa2001316
   Lin L, 2020, Zhonghua Yi Xue Za Zhi, V100, P805, DOI 10.3760/cma.j.cn112137-20200205-00199
   Linden W, 2012, J AFFECT DISORDERS, V141, P343, DOI 10.1016/j.jad.2012.03.025
   Liu W, 2020, INT J ENV RES PUB HE, V17, DOI 10.3390/ijerph17072304
   Lu HZ, 2020, J MED VIROL, V92, P401, DOI [10.1002/jmv.25678, 10.1002/jmv.2567]
   McMichael TM, 2020, NEW ENGL J MED, V382, P2005, DOI 10.1056/NEJMoa2005412
   Mitchell AJ, 2011, LANCET ONCOL, V12, P160, DOI 10.1016/S1470-2045(11)70002-X
   Padmanabhanunni A, 2022, PSYCHOL REP, V125, P2456, DOI 10.1177/00332941211025269
   Ream E, 2020, COCHRANE DB SYST REV, DOI 10.1002/14651858.CD007568.pub2
   Reinholz M, 2020, J EUR ACAD DERMATOL, V34, pE214, DOI 10.1111/jdv.16391
   Tashkandi E, 2020, PATIENT PREFER ADHER, V14, P1205, DOI 10.2147/PPA.S263022
   Tian SF, 2020, J THORAC ONCOL, V15, P700, DOI 10.1016/j.jtho.2020.02.010
   Tsaras Konstantinos, 2018, Asian Pac J Cancer Prev, V19, P1661
   van Dam PA, 2020, CANCER TREAT REV, V89, DOI 10.1016/j.ctrv.2020.102068
   Venkatesulu BP, 2021, JNCI CANCER SPECT, V5, DOI 10.1093/jncics/pkaa102
   Wang BL, 2020, CRIT REV ONCOL HEMAT, V153, DOI 10.1016/j.critrevonc.2020.103032
   Wang C, 2020, LANCET, V395, P470, DOI 10.1016/S0140-6736(20)30185-9
   Wang CY, 2020, INT J ENV RES PUB HE, V17, DOI 10.3390/ijerph17051729
   Wang D, 2020, J AEROSPACE ENG, V33, DOI 10.1061/(ASCE)AS.1943-5525.0001149
   Wang YN, 2021, PSYCHOL HEALTH MED, V26, P13, DOI 10.1080/13548506.2020.1746817
   Wang YY, 2020, TRANSL PSYCHIAT, V10, DOI 10.1038/s41398-020-00950-y
   Weller D, 2020, EUR J CANCER CARE, V29, DOI 10.1111/ecc.13265
   Xiang YT, 2020, LANCET PSYCHIAT, V7, P228, DOI 10.1016/S2215-0366(20)30046-8
   Yang Y, 2020, LANCET PSYCHIAT, V7, pE19, DOI 10.1016/S2215-0366(20)30079-1
   Yang ZY, 2019, FRONT PSYCHIATRY, V10, DOI 10.3389/fpsyt.2019.00346
   Yue ST, 2021, J COMMUN HEALTH, V46, P286, DOI 10.1007/s10900-020-00877-x
   Zhong BL, 2020, INT J BIOL SCI, V16, P1745, DOI 10.7150/ijbs.45221
   ZIGMOND AS, 1983, ACTA PSYCHIAT SCAND, V67, P361, DOI 10.1111/j.1600-0447.1983.tb09716.x
NR 42
TC 1
Z9 1
U1 4
U2 4
PU CAMBRIDGE UNIV PRESS
PI NEW YORK
PA 32 AVENUE OF THE AMERICAS, NEW YORK, NY 10013-2473 USA
SN 1935-7893
EI 1938-744X
J9 DISASTER MED PUBLIC
JI Dis. Med. Public Health Prep.
AR PII S1935789321003414
DI 10.1017/dmp.2021.341
EA JAN 2022
PG 8
WC Public, Environmental & Occupational Health
WE Science Citation Index Expanded (SCI-EXPANDED); Social Science Citation Index (SSCI)
SC Public, Environmental & Occupational Health
GA YP7AY
UT WOS:000748775400001
PM 35094745
DA 2022-11-04
ER

PT J
AU Mastorci, F
   Bastiani, L
   Trivellini, G
   Doveri, C
   Casu, A
   Pozzi, M
   Marinaro, I
   Vassalle, C
   Pingitore, A
AF Mastorci, Francesca
   Bastiani, Luca
   Trivellini, Gabriele
   Doveri, Cristina
   Casu, Anselmo
   Pozzi, Marta
   Marinaro, Irene
   Vassalle, Cristina
   Pingitore, Alessandro
TI Well-Being Perception during COVID-19 Pandemic in Healthy Adolescents:
   From the Avatar Study
SO INTERNATIONAL JOURNAL OF ENVIRONMENTAL RESEARCH AND PUBLIC HEALTH
LA English
DT Article
DE quarantine; COVID-19; health; well-being; adolescent; social context;
   lifestyle; mental skills; emotional reactivity
ID STRESS; CONNECTIVITY; DEPRESSION; CHILDREN; YOUTH
AB The COVID-19 pandemic provided an extraordinary and naturalistic context to observe young people's psychosocial profiles and to study how a condition of environmental deprivation and lack of direct social contact, affects the well-being and health status of adolescents. The study explored whether the COVID-19 outbreak changes, in the short term, the acute well-being perception in adolescents, as measured by a Personalized Well-Being Index (PWBI) and the four components affecting health (i.e., lifestyle habits, social context, emotional status, mental skills), in a sample of early adolescent students. Data from 10 schools were collected on 1019 adolescents (males 48.3%, mean age 12.53 +/- 1.25 y). Measurements were obtained at two time points, in September/October 2019, (baseline condition, BC) as part of the "A new purpose for promotion and eVAluation of healTh and well-being Among healthy teenageRs" (AVATAR) project and during the Italian Lockdown Phase (mid-late April 2020, LP), with the same students using an online questionnaire. During COVID-19 quarantine, adolescents showed a lower PWBI (p < 0.001) as compared to the BC. Considering the four health-related well-being components, lifestyle habits (p < 0.001), social context (p < 0.001), and emotional status (p < 0.001), showed significantly lower values during LP than BC. However, mental skills, in LP, displayed a significant increase as compared to BC (p < 0.001). In this study, we have provided data on the personalized well-being index and the different components affecting health in adolescents during the COVID-19 lockdown, showing a general decrease in well-being perception, expressed in lifestyle habits, social, and emotional components, demonstrating detrimental effects in the first phase of quarantine on adolescents' psychosocial profiles. Our results shed new light on adolescence as a crucial period of risk behavior, especially when social support is lacking.
C1 [Mastorci, Francesca; Bastiani, Luca; Trivellini, Gabriele; Doveri, Cristina; Casu, Anselmo; Marinaro, Irene; Pingitore, Alessandro] CNR, Inst Clin Physiol, I-56124 Pisa, Italy.
   [Pozzi, Marta] ASFO Azienda Sanit Friuli Occidentale, Dept Addict, I-33072 Pordenone, Italy.
   [Vassalle, Cristina] Fdn G Monasterio, I-56124 Pisa, Italy.
RP Pingitore, A (通讯作者)，CNR, Inst Clin Physiol, I-56124 Pisa, Italy.
EM mastorcif@ifc.cnr.it; luca.bastiani@ifc.cnr.it; gabritri@ifc.cnr.it;
   cristina.doveri@ifc.cnr.it; webmaster@easywebmaster.eu;
   marta.pozzi@asfo.sanita.fvg.it; irene.marinaro@ifc.cnr.it;
   cristina.vassalle@ftgm.it; pingi@ifc.cnr.it
RI Pingitore, Alessandro/K-1843-2018
OI Pingitore, Alessandro/0000-0002-4049-184X
CR Bai Y, 2004, PSYCHIAT SERV, V55, P1055, DOI 10.1176/appi.ps.55.9.1055
   Baker STE, 2015, J NEUROSCI, V35, P9078, DOI 10.1523/JNEUROSCI.5043-14.2015
   Baranova L.N, 2014, ARCH DIS CHILD, V99, pA24, DOI [10.1136/archdischild-2014-307384.7, DOI 10.1136/ARCHDISCHILD-2014-307384.7]
   Berra S, 2007, BMC PUBLIC HEALTH, V7, DOI 10.1186/1471-2458-7-182
   Bickart KC, 2012, J NEUROSCI, V32, P14729, DOI 10.1523/JNEUROSCI.1599-12.2012
   Blakemore SJ, 2012, NEUROIMAGE, V61, P397, DOI 10.1016/j.neuroimage.2011.11.080
   Bonanno GA, 2004, AM PSYCHOL, V59, P20, DOI 10.1037/0003-066X.59.1.20
   Brazendale K, 2017, INT J BEHAV NUTR PHY, V14, DOI 10.1186/s12966-017-0555-2
   Brooks S, 2020, BMJ MILITARY HEALTH, V166, P52, DOI 10.1136/jramc-2017-000876
   Brooks SK, 2020, LANCET, V395, P912, DOI [10.1016/S0140-6736(20)30460-8, 10.1016/S0140-6736(20)30460-8.]
   Carnevali L, 2012, PHYSIOL BEHAV, V106, P142, DOI 10.1016/j.physbeh.2012.01.022
   Di Renzo L, 2020, J TRANSL MED, V18, DOI 10.1186/s12967-020-02399-5
   Ieraci A, 2016, NEURAL PLAST, V2016, DOI 10.1155/2016/6212983
   Imran N, 2020, PAK J MED SCI, V36, P1106, DOI 10.12669/pjms.36.5.3088
   Jeong H, 2016, EPIDEMIOL HEALTH, V38, DOI 10.4178/epih.e2016048
   Kanai R, 2012, CURR BIOL, V22, P1975, DOI 10.1016/j.cub.2012.08.045
   Liu XH, 2012, COMPR PSYCHIAT, V53, P15, DOI 10.1016/j.comppsych.2011.02.003
   Mastorci F, 2020, FRONT PEDIATR, V8, DOI 10.3389/fped.2020.00181
   Mastorci F, 2020, HEALTH QUAL LIFE OUT, V18, DOI 10.1186/s12955-020-01291-6
   Mastorci F, 2020, EUR J PEDIATR, V179, P973, DOI 10.1007/s00431-020-03594-8
   Mumtaz F, 2018, BIOMED PHARMACOTHER, V105, P1205, DOI 10.1016/j.biopha.2018.05.086
   National Health Commission of the People's Republic of China, INT NOT STRENGTH TRE
   Pisano L., 2020, QUALITATIVE REPORT E, DOI [10.31234/osf.io/stwbn, DOI 10.31234/OSF.IO/STWBN]
   Ravens-Sieberer Ulrike, 2005, Expert Rev Pharmacoecon Outcomes Res, V5, P353, DOI 10.1586/14737167.5.3.353
   Saint-Maurice PF, 2014, BMC PUBLIC HEALTH, V14, DOI 10.1186/1471-2458-14-461
   Salmela-Aro K, 2012, J ADOLESCENCE, V35, P929, DOI 10.1016/j.adolescence.2012.01.001
   Saurabh K, 2020, INDIAN J PEDIATR, V87, P532, DOI 10.1007/s12098-020-03347-3
   Serra-Majem L, 2004, PUBLIC HEALTH NUTR, V7, P931, DOI 10.1079/PHN2004556
   Shah K, 2020, CUREUS, V12, DOI 10.7759/cureus.10051
   Sprang G, 2013, DISASTER MED PUBLIC, V7, P105, DOI 10.1017/dmp.2013.22
   Stang Jamie, 2005, GUIDELINES ADOLESCEN
   The KIDSCREEN and Group Europe, 2006, KIDSCREEN QUESTIONNA
   Trivellini G, 2018, J TRANSL SCI, V5, P1, DOI DOI 10.15761/JTS.1000261
   Wang YG, 2011, GEN HOSP PSYCHIAT, V33, P75, DOI 10.1016/j.genhosppsych.2010.11.001
NR 34
TC 3
Z9 3
U1 4
U2 17
PU MDPI
PI BASEL
PA ST ALBAN-ANLAGE 66, CH-4052 BASEL, SWITZERLAND
EI 1660-4601
J9 INT J ENV RES PUB HE
JI Int. J. Environ. Res. Public Health
PD JUN
PY 2021
VL 18
IS 12
AR 6388
DI 10.3390/ijerph18126388
PG 10
WC Environmental Sciences; Public, Environmental & Occupational Health
WE Science Citation Index Expanded (SCI-EXPANDED); Social Science Citation Index (SSCI)
SC Environmental Sciences & Ecology; Public, Environmental & Occupational
   Health
GA SY7LE
UT WOS:000666064000001
PM 34204811
OA Green Published, gold
DA 2022-11-04
ER

PT J
AU Rados Krnel, S
   Kilian, C
   Hovnik Kersmanc, M
   Roskar, M
   Koprivnikar, H
AF Rados Krnel, Sandra
   Kilian, Carolin
   Hovnik Kersmanc, Marjetka
   Roskar, Maja
   Koprivnikar, Helena
TI Changes in the use of alcohol and tobacco in Slovenia during the first
   wave of the SARS-COV-2 pandemic
SO ZDRAVSTVENO VARSTVO
LA English
DT Article
DE alcohol; tobacco; COVID-19 pandemic; financial distress
ID COVID-19 LOCKDOWN; GENERAL-POPULATION
AB Background In the first months of 2020, the SARS-CoV-2 virus spread all over the world and numerous measures were adopted that had a strong impact on both personal and public life. This contribution explores changes in alcohol and tobacco use during the first months of the COVID-19 pandemic in Slovenia. Methods Self-reported changes in alcohol and tobacco use during the first few months of the Covid-19 pandemic were recorded in 495 Slovenian adults, as part of the European Alcohol Use and COVID-19 survey. Results About half of the Slovenian sample indicated that the frequency of drinking occasions did not change in the months after the pandemic's outbreak, while the remainder stated either a decrease (26.0%) or an increase (24.2%). 23.1% reported a decrease and 17.3% an increase in the quantity of alcohol consumed per occasion. Respondents who reported that their overall alcohol consumption decreased were more likely to be male than female and more likely to be younger than middle-aged. Those who reported experiencing at least a substantial level of distress due to financial loss were at a four-times increased risk of reporting an increase in their alcohol consumption compared to individuals who reported no or only some financial distress. Of the 120 people reporting the use of tobacco, almost half indicated an increase in tobacco consumption within the previous month, and about 20% reported a decrease in use. The differences in the results between Slovenia and other European countries are small and the overall pattern suggests that the situation in Slovenia was comparable to other European countries. Conclusion As this pandemic continues to evolve, further monitoring is needed to identify the long-term effects of alcohol and tobacco use on public health in relation to the management of COVID-19.
C1 [Rados Krnel, Sandra; Hovnik Kersmanc, Marjetka; Roskar, Maja; Koprivnikar, Helena] Natl Inst Publ Hlth, Trubarjeva 2, Ljubljana 1000, Slovenia.
   [Kilian, Carolin] Tech Univ Dresden, Inst Clin Psychol & Psychotherapy, Dresden, Germany.
RP Rados Krnel, S (通讯作者)，Natl Inst Publ Hlth, Trubarjeva 2, Ljubljana 1000, Slovenia.
EM sandra.rados-krnel@niiz.si
CR Alla F, 2020, CAN J PUBLIC HEALTH, V111, P995, DOI 10.17269/s41997-020-00427-x
   Alpers SE, 2021, INT J ENV RES PUB HE, V18, DOI 10.3390/ijerph18031220
   Andreasson S., 2021, ALCOHOL SOC 2012 ALC
   [Anonymous], 2020, LANCET GASTROENTEROL, V5, P625, DOI 10.1016/S2468-1253(20)30159-X
   [Anonymous], RAZISKAVA CINDI 2020
   Bush K, 1998, ARCH INTERN MED, V158, P1789, DOI 10.1001/archinte.158.16.1789
   Callinan S, 2021, DRUG ALCOHOL REV, V40, P183, DOI 10.1111/dar.13200
   Callinan S, 2021, ADDICTION, V116, P1381, DOI 10.1111/add.15275
   Chisholm D, 2018, J STUD ALCOHOL DRUGS, V79, P514, DOI 10.15288/jsad.2018.79.514
   Chodkiewicz J, 2020, INT J ENV RES PUB HE, V17, DOI 10.3390/ijerph17134677
   Clay JM, 2020, LANCET PUBLIC HEALTH, V5, pE259, DOI 10.1016/S2468-2667(20)30088-8
   de Goeij MCM, 2015, SOC SCI MED, V131, P131, DOI 10.1016/j.socscimed.2015.02.025
   Dogas Z, 2020, CROAT MED J, V61, P309, DOI 10.3325/cmj.2020.61.309
   Gendall P, 2021, NICOTINE TOB RES, V23, P866, DOI 10.1093/ntr/ntaa257
   Glowacz F, 2020, PSYCHIAT RES, V293, DOI 10.1016/j.psychres.2020.113486
   Grom A.H., 2021, PANDEMIJA COVID 19 S
   Hovnik Kersmanc M., 2020, PITJE ALKOHOLNIH PIJ
   Kilian C., 2021, Survey weights. figshare. Dataset, DOI 10.6084/m9.figshare.12739469.v1.
   Kilian C., 2021, Dissemination strategies 1.2. figshare. Dataset, DOI 10.6084/m9.figshare.12738728.v3.
   Kilian C, 2021, ADDICTION, V116, P3369, DOI 10.1111/add.15530
   Kilian C, 2021, ALCOHOL CLIN EXP RES, V45, P899, DOI 10.1111/acer.14598
   Kregar Velikonja N, 2021, ZDRAV VARST, V60, P17, DOI 10.2478/sjph-2021-0004
   Manthey J, 2021, SUBST ABUSE TREAT PR, V16, DOI 10.1186/s13011-021-00373-y
   Panagiotidis P, 2020, ALCOHOL ALCOHOLISM, V55, P702, DOI 10.1093/alcalc/agaa092
   Pisot S, 2020, EUR J PUBLIC HEALTH, V30, P1181, DOI 10.1093/eurpub/ckaa157
   Rajkumar RP, 2020, ASIAN J PSYCHIATR, V52, DOI 10.1016/j.ajp.2020.102066
   Rehm J, 2020, DRUG ALCOHOL REV, V39, P301, DOI 10.1111/dar.13074
   Rodriguez LM, 2020, ADDICT BEHAV, V110, DOI 10.1016/j.addbeh.2020.106532
   Rolland B, 2020, JMIR PUBLIC HLTH SUR, V6, P435, DOI 10.2196/19630
   StataCorp, 2017, STAT STAT SOFTW REL, DOI DOI 10.1001/JAMAPSYCHIATRY.2016.0465
   Vanderbruggen N, 2020, EUR ADDICT RES, V26, P309, DOI 10.1159/000510822
   Wardell JD, 2020, ALCOHOL CLIN EXP RES, V44, P2073, DOI 10.1111/acer.14425
NR 32
TC 2
Z9 2
U1 1
U2 4
PU INST PUBLIC HEALTH REPUBLIC SLOVENIA
PI LJUBLJANA
PA TRUBARJEVA 2, PP 260, LJUBLJANA, 1000, SLOVENIA
SN 0351-0026
EI 1854-2476
J9 ZDRAV VARST
JI Zdrav. Varst.
PD MAR 1
PY 2022
VL 61
IS 1
BP 6
EP 13
DI 10.2478/sjph-2022-0003
PG 8
WC Public, Environmental & Occupational Health
WE Social Science Citation Index (SSCI)
SC Public, Environmental & Occupational Health
GA ZU8PD
UT WOS:000770100900002
PM 35111261
OA gold, Green Published
DA 2022-11-04
ER

PT J
AU Zhu, J
   Li, BH
   Hao, FC
   Luo, LL
   Yue, S
   Zhai, JG
   Chen, M
   Liu, Y
   Liu, DB
   Wang, JL
AF Zhu, Jin
   Li, Baohua
   Hao, Fengcheng
   Luo, Linlin
   Yue, Song
   Zhai, Jinguo
   Chen, Min
   Liu, Yan
   Liu, Debiao
   Wang, JianLi
TI Gender-Specific Related Factors for Suicidal Ideation During COVID-19
   Pandemic Lockdown Among 5,175 Chinese Adolescents
SO FRONTIERS IN PUBLIC HEALTH
LA English
DT Article
DE adolescents; COVID-19 pandemic lockdown; suicidal ideation; gender
   differences; predictive factor
ID RISK-FACTORS; ASSOCIATIONS; CHILDREN; POPULATION; MORTALITY; SAMPLE;
   ABUSE
AB BackgroundSuicide was an urgent issue during the pandemic period in adolescents. However, few studies were focused on suicide during the coronavirus disease 2019 (COVID-19) pandemic lockdown. MethodsAn online survey was conducted among 5,175 Chinese adolescents from June 9th to 29th in 2020 to investigate the prevalence of suicidal ideation (SI) during COVID-19 pandemic lockdown. A gender-specific stepwise logistic regression model was used. All analyses were performed with STATA 15.0. ResultsAbout 3% of the participants had reported having SI during the COVID-19 pandemic lockdown period. The prevalence of female SI (3.64%, 95% CI: 2.97-4.45%) was higher than that of males (2.39%, 95% CI: 1.88-3.05%) (chi(2) = 6.87, p = 0.009). Quarreling with parents [odds ratio (OR) = 9.73, 95% CI: 5.38-17.59], insomnia (OR = 5.28, 95% CI: 2.81-9.93), previous suicide attempt history (OR = 3.68, 95% CI: 1.69-8.03), previous SI history (OR = 2.81, 95% CI: 1.30-6.06), and feeling depressed during pandemic lockdown (OR = 2.26, 95% CI: 1.22-4.18) were positively associated with the males' SI. However, having emptiness inside (OR = 4.39, 95% CI: 2.19-8.79), quarreling with parents (OR = 3.72, 95% CI: 2.16-6.41), insomnia (OR = 3.28, 95% CI: 1.85-5.80), feeling anxious (OR = 2.62, 95% CI: 1.46-4.70), and longing for father's emotional warmth (OR = 0.38, 0.20-0.72) were associated mostly with females' SI. ConclusionsFemale adolescents, who felt emptiness from their families and their fathers' emotional warmth, were at much higher risk of having SI during COVID-19 lockdown. We must specify a suicide prevention policy and interventions for adolescents in the pandemic crisis based on gender gaps.
C1 [Zhu, Jin; Liu, Yan] Jining Med Univ, Sch Mental Hlth, Shandong Key Lab Behav Med, Jining, Peoples R China.
   [Zhu, Jin; Liu, Yan] Jining Med Univ, Inst Mental Hlth, Shandong Collaborat Innovat Ctr Diag & Treatment, Jining, Peoples R China.
   [Zhu, Jin; Liu, Yan] Jining Med Univ, Ctr Evidence Based Med, Jining, Peoples R China.
   [Zhu, Jin; Luo, Linlin; Yue, Song; Zhai, Jinguo; Chen, Min; Liu, Yan; Liu, Debiao; Wang, JianLi] Jining Med Univ, Sch Mental Hlth, Jining, Peoples R China.
   [Li, Baohua; Zhai, Jinguo; Chen, Min] Daizhuang Hosp Shandong Prov, Jining, Peoples R China.
   [Hao, Fengcheng] Zoucheng Peoples Hosp, Zoucheng, Peoples R China.
   [Luo, Linlin; Yue, Song] Weifang Med Univ, Sch Basic Med, Dept Pathol, Weifang, Peoples R China.
   [Wang, JianLi] Dalhousie Univ, Fac Med, Dept Community Hlth & Epidemiol, Halifax, NS, Canada.
RP Liu, Y (通讯作者)，Jining Med Univ, Sch Mental Hlth, Shandong Key Lab Behav Med, Jining, Peoples R China.; Liu, Y (通讯作者)，Jining Med Univ, Inst Mental Hlth, Shandong Collaborat Innovat Ctr Diag & Treatment, Jining, Peoples R China.; Liu, Y (通讯作者)，Jining Med Univ, Ctr Evidence Based Med, Jining, Peoples R China.; Liu, Y; Liu, DB; Wang, JL (通讯作者)，Jining Med Univ, Sch Mental Hlth, Jining, Peoples R China.; Wang, JL (通讯作者)，Dalhousie Univ, Fac Med, Dept Community Hlth & Epidemiol, Halifax, NS, Canada.
EM hakunaly@163.com; biao12131415@aliyun.com; jianli.wang@dal.ca
RI wang, jian/GVS-0711-2022
CR American Foundation for Suicide Prevention, 2017, SUIC MONT 2017 FACTS
   Bachmann S, 2018, INT J ENV RES PUB HE, V15, DOI 10.3390/ijerph15071425
   Bauman S, 2013, J ADOLESCENCE, V36, P341, DOI 10.1016/j.adolescence.2012.12.001
   Brown J, 1999, J AM ACAD CHILD PSY, V38, P1490, DOI 10.1097/00004583-199912000-00009
   Burke TA, 2016, J ABNORM CHILD PSYCH, V44, P1145, DOI 10.1007/s10802-015-0104-x
   Cha CB, 2018, J CHILD PSYCHOL PSYC, V59, P460, DOI 10.1111/jcpp.12831
   Franklin JC, 2017, PSYCHOL BULL, V143, P187, DOI 10.1037/bul0000084
   Geoffroy MC, 2016, J AM ACAD CHILD PSY, V55, P99, DOI 10.1016/j.jaac.2015.11.010
   Gould MS, 2005, JAMA-J AM MED ASSOC, V293, P1635, DOI 10.1001/jama.293.13.1635
   Horton R, 2020, LANCET, V395, P400, DOI 10.1016/S0140-6736(20)30299-3
   Huckins JF, 2020, J MED INTERNET RES, V22, DOI 10.2196/20185
   Isumi A, 2020, CHILD ABUSE NEGLECT, V110, DOI 10.1016/j.chiabu.2020.104680
   Kasen S, 2011, SUICIDE LIFE-THREAT, V41, P180, DOI 10.1111/j.1943-278X.2011.00017.x
   Keiser O, 2010, AM J PSYCHIAT, V167, P143, DOI 10.1176/appi.ajp.2009.09050651
   Kidger J, 2012, PEDIATRICS, V129, P925, DOI 10.1542/peds.2011-2248
   King CA, 2015, J CONSULT CLIN PSYCH, V83, P630, DOI 10.1037/a0038805
   Lai S., 2013, STRAIT J PREV MED
   Laido Z, 2017, WIEN KLIN WOCHENSCHR, V129, P121, DOI 10.1007/s00508-016-1092-8
   Liu XC, 2019, EPIDEMIOL PSYCH SCI, V28, P280, DOI 10.1017/S2045796017000488
   Liu Y, 2021, J AFFECT DISORDERS, V284, P98, DOI 10.1016/j.jad.2021.02.001
   Murray CJL, 2022, LANCET, V399, P417, DOI 10.1016/S0140-6736(22)00100-3
   Nearchou F, 2020, INT J ENV RES PUB HE, V17, DOI 10.3390/ijerph17228479
   Nock MK, 2008, EPIDEMIOL REV, V30, P133, DOI 10.1093/epirev/mxn002
   Norman RE, 2012, PLOS MED, V9, DOI 10.1371/journal.pmed.1001349
   Ortin A, 2019, J ABNORM CHILD PSYCH, V47, P1723, DOI 10.1007/s10802-019-00554-1
   PERRIS C, 1980, ACTA PSYCHIAT SCAND, V61, P265, DOI 10.1111/j.1600-0447.1980.tb00581.x
   Pfefferbaum B, 2014, CURR PSYCHIAT REP, V16, DOI 10.1007/s11920-014-0464-x
   Pompili M, 2013, INT J CLIN PRACT, V67, P1311, DOI 10.1111/ijcp.12211
   Schneider W, 2017, CHILD YOUTH SERV REV, V72, P71, DOI 10.1016/j.childyouth.2016.10.016
   STATA . Stata Corporation, 2015, STATA STAT SOFTWARE
   Suokas J, 2001, ACTA PSYCHIAT SCAND, V104, P117, DOI 10.1034/j.1600-0447.2001.00243.x
   Surace T, 2021, EUR CHILD ADOLES PSY, V30, P1147, DOI 10.1007/s00787-020-01508-5
   Tanaka T, 2021, NAT HUM BEHAV, V5, P229, DOI 10.1038/s41562-020-01042-z
   Tasnim Samia, 2020, J Prev Med Public Health, V53, P171, DOI 10.3961/jpmph.20.094
   Tseng MCM, 2011, J FORMOS MED ASSOC, V110, P267, DOI 10.1016/S0929-6646(11)60040-5
   Wang CY, 2020, INT J ENV RES PUB HE, V17, DOI 10.3390/ijerph17051729
   Wang GH, 2020, LANCET, V395, P945, DOI 10.1016/S0140-6736(20)30547-X
   Wasserman Danuta, 2005, World Psychiatry, V4, P114
   World Health Organization, TIM WHOS COVID 19 RE
   World Health Organization, COR DIS COVID 19 PAN
   Wyman PA, 2008, J CONSULT CLIN PSYCH, V76, P104, DOI 10.1037/0022-006X.76.1.104
   Zhang YY, 2019, J GLOB HEALTH, V9, DOI 10.7189/jogh.09.010604
   Zhou SJ, 2020, EUR CHILD ADOLES PSY, V29, P749, DOI 10.1007/s00787-020-01541-4
NR 43
TC 1
Z9 1
U1 12
U2 17
PU FRONTIERS MEDIA SA
PI LAUSANNE
PA AVENUE DU TRIBUNAL FEDERAL 34, LAUSANNE, CH-1015, SWITZERLAND
EI 2296-2565
J9 FRONT PUBLIC HEALTH
JI Front. Public Health
PD MAR 2
PY 2022
VL 10
AR 810101
DI 10.3389/fpubh.2022.810101
PG 9
WC Public, Environmental & Occupational Health
WE Science Citation Index Expanded (SCI-EXPANDED); Social Science Citation Index (SSCI)
SC Public, Environmental & Occupational Health
GA ZX0PD
UT WOS:000771603300001
PM 35309199
OA gold, Green Published
DA 2022-11-04
ER

PT J
AU Skjefte, M
   Ngirbabul, M
   Akeju, O
   Escudero, D
   Hernandez-Diaz, S
   Wyszynski, DF
   Wu, JW
AF Skjefte, Malia
   Ngirbabul, Michelle
   Akeju, Oluwasefunmi
   Escudero, Daniel
   Hernandez-Diaz, Sonia
   Wyszynski, Diego F.
   Wu, Julia W.
TI COVID-19 vaccine acceptance among pregnant women and mothers of young
   children: results of a survey in 16 countries
SO EUROPEAN JOURNAL OF EPIDEMIOLOGY
LA English
DT Article
DE Vaccine acceptance; Vaccine confidence; COVID-19; Pregnancy; Vaccination
ID SARS-COV-2 INFECTION; CONFIDENCE; HESITANCY; STATES
AB With the development of multiple effective vaccines, reducing the global morbidity and mortality of COVID-19 will depend on the distribution and acceptance of COVID-19 vaccination. Estimates of global vaccine acceptance among pregnant women and mothers of young children are yet unknown. An understanding of the challenges and correlates to vaccine acceptance will aid the acceleration of vaccine administration within these populations. Acceptance of COVID-19 vaccination among pregnant women and mothers of children younger than 18-years-old, as well as potential predictors, were assessed through an online survey, administered by Pregistry between October 28 and November 18, 2020. 17,871 total survey responses from 16 countries were obtained. Given a 90% COVID-19 vaccine efficacy, 52.0% of pregnant women (n = 2747/5282) and 73.4% of non-pregnant women (n = 9214/12,562) indicated an intention to receive the vaccine. 69.2% of women (n = 11,800/17,054), both pregnant and non-pregnant, indicated an intention to vaccinate their children. Vaccine acceptance was generally highest in India, the Philippines, and all sampled countries in Latin America; it was lowest in Russia, the United States and Australia. The strongest predictors of vaccine acceptance included confidence in vaccine safety or effectiveness, worrying about COVID-19, belief in the importance of vaccines to their own country, compliance to mask guidelines, trust of public health agencies/health science, as well as attitudes towards routine vaccines. COVID-19 vaccine acceptance and its predictors among women vary globally. Vaccination campaigns for women and children should be specific for each country in order to attain the largest impact.
C1 [Skjefte, Malia; Ngirbabul, Michelle] Harvard TH Chan Sch Publ Hlth, Dept Global Hlth & Populat, Boston, MA USA.
   [Akeju, Oluwasefunmi; Escudero, Daniel; Hernandez-Diaz, Sonia; Wu, Julia W.] Harvard TH Chan Sch Publ Hlth, Dept Epidemiol, Boston, MA 02115 USA.
   [Wyszynski, Diego F.] Pregistry, Los Angeles, CA USA.
RP Wu, JW (通讯作者)，Harvard TH Chan Sch Publ Hlth, Dept Epidemiol, Boston, MA 02115 USA.
EM wwu@hsph.harvard.edu
OI Wu, Julia Wei/0000-0002-1320-4788; Wyszynski, Diego/0000-0001-6293-3429
FU Human Immunomics Initiative at the Harvard TH Chan School of Public
   Health; Pregistry, LLC
FX This study was funded jointly funded by the Human Immunomics Initiative
   at the Harvard TH Chan School of Public Health and Pregistry, LLC.
CR [Anonymous], COVID 19 DASHB
   Barello S, 2020, EUR J EPIDEMIOL, V35, P781, DOI 10.1007/s10654-020-00670-z
   Bloom BR, 2020, NEW ENGL J MED, V383, P2202, DOI 10.1056/NEJMp2025331
   ClinicalTrials.gov, NAT LIB MED US 2020
   Collin J, 2020, ACTA OBSTET GYN SCAN, V99, P819, DOI 10.1111/aogs.13901
   Dada S, 2019, BMC PUBLIC HEALTH, V19, DOI 10.1186/s12889-019-7978-4
   de Figueiredo Alexandre, 2020, Lancet, V396, P898, DOI 10.1016/S0140-6736(20)31558-0
   Delahoy MJ, 2020, MMWR-MORBID MORTAL W, V69, P1347, DOI 10.15585/mmwr.mm6938e1
   DISEASES T, 2020, LANCET INFECT DIS, V20, P1217
   Dube E, 2013, HUM VACC IMMUNOTHER, V9, P1763, DOI 10.4161/hv.24657
   Ellington S, 2020, MMWR-MORBID MORTAL W, V69, P769, DOI 10.15585/mmwr.mm6925a1externalicon
   Hamel L, KFF COVID 19 VACCINE
   Harrison EA, 2020, EUR J EPIDEMIOL, V35, P325, DOI 10.1007/s10654-020-00634-3
   Larson HJ, 2014, VACCINE, V32, P2150, DOI 10.1016/j.vaccine.2014.01.081
   Larson HJ, 2011, LANCET, V378, P526, DOI 10.1016/S0140-6736(11)60678-8
   Lazarus JV, 2021, NAT MED, V27, P225, DOI 10.1038/s41591-020-1124-9
   Ludvigsson JF, 2020, ACTA PAEDIATR, V109, P1525, DOI 10.1111/apa.15371
   Mehta NS, 2020, CLIN INFECT DIS, V71, P2469, DOI 10.1093/cid/ciaa556
   Morimoto A, 2015, INT J CLIN ONCOL, V20, P549, DOI 10.1007/s10147-014-0723-1
   Panagiotakopoulos L, 2020, MMWR-MORBID MORTAL W, V69, P1355, DOI [10.15585/mmwr.mm6938e1, 10.15585/mmwr.mm6938e2externalicon, 10.15585/mmwr.mm6938e2]
   Perlis R, STATE NATION 50 STAT
   Pfizer, PFIZ BIONTECH ANN VA
   Pregistry, INT REG COR EXP PREG
   Randall T, MORE 56 MILLION SHOT
   SAGE Working Group on Vaccine Hesitancy, REP SAGE WORK GROUP
   World Bank, COVID 19 ADD MAN 150
   World Health Organization, 10 HLTH ISS WHO WILL
   Zambrano LD, 2020, MMWR-MORBID MORTAL W, V69, P1641, DOI 10.15585/mmwr.mm6944e3
   Zimmer C.J., CORONAVIRUS VACCINE
NR 29
TC 162
Z9 163
U1 11
U2 52
PU SPRINGER
PI DORDRECHT
PA VAN GODEWIJCKSTRAAT 30, 3311 GZ DORDRECHT, NETHERLANDS
SN 0393-2990
EI 1573-7284
J9 EUR J EPIDEMIOL
JI Eur. J. Epidemiol.
PD FEB
PY 2021
VL 36
IS 2
BP 197
EP 211
DI 10.1007/s10654-021-00728-6
EA MAR 2021
PG 15
WC Public, Environmental & Occupational Health
WE Science Citation Index Expanded (SCI-EXPANDED)
SC Public, Environmental & Occupational Health
GA RB4ED
UT WOS:000623687600001
PM 33649879
OA Green Published, hybrid
HC Y
HP Y
DA 2022-11-04
ER

PT J
AU Lax, ES
   Novak, SA
   Webster, GD
AF Lax, Elizabeth S.
   Novak, Sarah A.
   Webster, Gregory D.
TI Maternal Functioning and Psychological Distress During the COVID-19
   Pandemic
SO JOURNAL OF WOMENS HEALTH
LA English
DT Article; Early Access
DE COVID-19; socioeconomic status; psychological distress; functioning;
   mothers of young children
ID BARKIN INDEX; DEPRESSION; INCREASE; STRESS; IMPACT
AB Background: Our objective was to understand maternal functioning and psychological distress among mothers of young children in the United States during April/May 2020, early in the coronavirus disease 2019 (COVID-19) pandemic.Materials and Methods: Participants were 862 moms of children aged 0-3 years old who completed an online survey. We examined maternal functioning (maternal competency and self-care subscales from the Barkin Index of Maternal Functioning) and psychological distress (depression, anxiety, and stress subscales of the DASS-21), and then examined interaction effects of COVID-19 impact and socioeconomic status (SES; represented by income and education).Results: Mothers' reports of higher maternal functioning correlated with lower psychological distress and both sets of factors varied substantially by SES and COVID-19 Impact. Higher COVID-19 Impact was associated with lower functioning and greater distress. Higher income and education were associated with better maternal self-care, but not maternal competency. Although we expected high SES to buffer mothers from a higher impact of COVID-19, we found that mothers with high SES reported a lower level of maternal competence and more stress than low-SES mothers. Interactions between COVID-19 impact and SES predicting maternal functioning and psychological distress revealed that when COVID-19 impact was low, high SES was associated with high functioning scores and less distress.Conclusions: This work challenges the assumptions that a stressful event will be uniformly experienced by mothers of young children as well as the stress-buffering role of higher SES. This study highlights the importance of considering SES when characterizing maternal functioning and psychological distress during times of high stress. Further research is needed to examine the processes contributing to these discrepancies.
C1 [Lax, Elizabeth S.; Novak, Sarah A.] Hofstra Univ, Dept Psychol, Hempstead, NY USA.
   [Webster, Gregory D.] Univ Florida, Dept Psychol, Gainesville, FL USA.
   [Lax, Elizabeth S.] Hofstra Univ, Dept Psychol, 1000 Hempstead Turnpike, Hempstead, NY 11549 USA.
RP Lax, ES (通讯作者)，Hofstra Univ, Dept Psychol, 1000 Hempstead Turnpike, Hempstead, NY 11549 USA.
EM ELax2@pride.hofstra.edu
FU Hofstra University
FX This research was funded by a Faculty Research and Development Grant
   from Hofstra University.
CR Albers LL, 2000, J MIDWIFERY WOM HEAL, V45, P55, DOI 10.1016/S1526-9523(99)00003-3
   Ali NA, 2020, ASIAN J PSYCHIATR, V54, DOI 10.1016/j.ajp.2020.102261
   Barkin JL, 2021, DEV MED CHILD NEUROL, V63, P785, DOI 10.1111/dmcn.14856
   Barkin JL, 2021, J AM PSYCHIAT NURSES, V27, P54, DOI 10.1177/1078390319877444
   Barkin JL, 2016, J WOMENS HEALTH, V25, P707, DOI 10.1089/jwh.2015.5296
   Barkin JL, 2014, JOGNN-J OBST GYN NEO, V43, P792, DOI 10.1111/1552-6909.12505
   Barkin JL, 2010, J WOMENS HEALTH, V19, P2239, DOI 10.1089/jwh.2009.1893
   Barney LJ, 2006, AUST NZ J PSYCHIAT, V40, P51, DOI 10.1111/j.1440-1614.2006.01741.x
   Bolin JH, 2014, J EDUC MEAS, V51, P335, DOI 10.1111/jedm.12050
   Calarco J.M., 2021, SOCARXIV, DOI [10.31235/osf.io/hgnfs, DOI 10.31235/OSF.IO/HGNFS]
   Cameron EE, 2020, J AFFECT DISORDERS, V276, P765, DOI 10.1016/j.jad.2020.07.081
   Capizzano J, 2003, DEVELOPMENT, V71, P960
   COHEN J, 1992, PSYCHOL BULL, V112, P155, DOI 10.1037/0033-2909.112.1.155
   Conway LG., 2020, PSYARXIV, DOI [10.31234/osf.io/z2x9a, DOI 10.31234/OSF.IO/Z2X9A]
   Diener E, 2002, SOC INDIC RES, V57, P119, DOI 10.1023/A:1014411319119
   Dugan AG, 2020, COMMIMITY WORK FAM, V23, P62, DOI 10.1080/13668803.2018.1449732
   Emeruwa UN, 2020, JAMA-J AM MED ASSOC, V324, P390, DOI 10.1001/jama.2020.11370
   Evans GW., 2010, CHAOS ITS INFLUENCE, P225, DOI [10.1037/12057-014, DOI 10.1037/12057-014]
   Floyd K, BLACK MOTHERS, V159, DOI [10.57709/18583511, DOI 10.57709/18583511]
   Fowles ER, 2006, JOGNN-J OBST GYN NEO, V35, P662, DOI 10.1111/J.1552-6909.2006.00090.x
   George G., 2021, POLICY INSIGHTS BEHA, V8, P111, DOI [10.1177/23727322211032248, DOI 10.1177/23727322211032248]
   Goyal D, 2010, WOMEN HEALTH ISS, V20, P96, DOI 10.1016/j.whi.2009.11.003
   Horiuchi S, 2020, PLOS ONE, V15, DOI 10.1371/journal.pone.0243702
   Leach LS, 2017, CLIN PSYCHOL-UK, V21, P4, DOI 10.1111/cp.12058
   Lee EmmaK., 2021, SOCIUS, V7, P1, DOI [10.1177/23780231211032028, DOI 10.1177/23780231211032028]
   Logsdon MC, 2006, JOGNN-J OBST GYN NEO, V35, P652, DOI 10.1111/J.1552-6909.2006.00087.x
   LOVIBOND PF, 1995, BEHAV RES THER, V33, P335, DOI 10.1016/0005-7967(94)00075-U
   Mavridis C, 2019, CHILD YOUTH SERV REV, V103, P236, DOI 10.1016/j.childyouth.2019.06.011
   Miller RL, 2006, BMC PSYCHIATRY, V6, DOI 10.1186/1471-244X-6-12
   Moore Q., 2020, HIDDEN FIGURES EC IM, DOI [10.25613/EYN0-GF68, DOI 10.25613/EYN0-GF68]
   Newman LA, 2009, POPUL RES POLICY REV, V28, P661, DOI 10.1007/s11113-008-9124-3
   Prime H, 2020, AM PSYCHOL, V75, P631, DOI 10.1037/amp0000660
   Ren J, 2020, FRONT PSYCHOL, V11, DOI 10.3389/fpsyg.2020.565393
   Roberton T, 2020, LANCET GLOB HEALTH, V8, pE901, DOI 10.1016/S2214-109X(20)30229-1
   Secon H., 2020, BUSINESS INSIDERV
   Shamasbi SG, 2020, INT J ENV RES PUB HE, V17, DOI 10.3390/ijerph17051558
   Silverman ME, 2020, ARCH WOMEN MENT HLTH, V23, P779, DOI 10.1007/s00737-020-01061-9
   Spinelli M, 2021, FAM PROCESS, V60, P639, DOI 10.1111/famp.12601
   Stojanov J, 2021, INT J PSYCHIAT MED, V56, P228, DOI 10.1177/0091217420981533
   Sultan P, 2020, JAMA NETW OPEN, V3, DOI 10.1001/jamanetworkopen.2020.5540
   TVERSKY A, 1991, Q J ECON, V106, P1039, DOI 10.2307/2937956
   Usdansky ML, 2008, J FAM ISSUES, V29, P1185, DOI 10.1177/0192513X08317045
   Westrupp EM, 2021, EUR CHILD ADOLES PSY, DOI 10.1007/s00787-021-01861-z
   Wu YT, 2020, AM J OBSTET GYNECOL, V223, DOI 10.1016/j.ajog.2020.05.009
   Zamarro G, 2021, REV ECON HOUSEHOLD, V19, P11, DOI 10.1007/s11150-020-09534-7
   Zanardo V, 2020, INT J GYNECOL OBSTET, V150, P184, DOI 10.1002/ijgo.13249
NR 46
TC 0
Z9 0
U1 1
U2 1
PU MARY ANN LIEBERT, INC
PI NEW ROCHELLE
PA 140 HUGUENOT STREET, 3RD FL, NEW ROCHELLE, NY 10801 USA
SN 1540-9996
EI 1931-843X
J9 J WOMENS HEALTH
JI J. Womens Health
DI 10.1089/jwh.2021.0588
EA SEP 2022
PG 12
WC Public, Environmental & Occupational Health; Medicine, General &
   Internal; Obstetrics & Gynecology; Women's Studies
WE Science Citation Index Expanded (SCI-EXPANDED); Social Science Citation Index (SSCI)
SC Public, Environmental & Occupational Health; General & Internal
   Medicine; Obstetrics & Gynecology; Women's Studies
GA 5A1WG
UT WOS:000862683900001
PM 36178475
DA 2022-11-04
ER

PT J
AU Kaya, MS
   McCabe, C
AF Kaya, M. Siyabend
   McCabe, Ciara
TI Effects of COVID-19 on Adolescent Mental Health and Internet Use by
   Ethnicity and Gender: A Mixed-Method Study
SO INTERNATIONAL JOURNAL OF ENVIRONMENTAL RESEARCH AND PUBLIC HEALTH
LA English
DT Article
DE COVID-19; adolescent mental health; internet use; ethnicity
ID SOCIAL-MEDIA USE; DEPRESSIVE SYMPTOMS; YOUNG-ADULTS; ASSOCIATION;
   ANXIETY; LONELINESS; ENGLAND; PEOPLE; IMPACT; OTHERS
AB Evidence suggests that mental health problems in young people have been exacerbated by COVID-19, possibly related to a lack of social connection. Young people report using the internet for connecting with their peers and mental health support. However, how they may have used the internet for support during COVID-19 is not clear. We wanted to know how mood and internet use may have changed in young people during COVID-19 and if this was different for those with and without depression symptoms. 108 adolescents were recruited. Participants with high and low levels of depressive symptomatology answered questions about their mood, internet use, loneliness and life satisfaction during July and August 2020. We found that the high depression group reported significantly more loneliness and less life satisfaction than the low depression group. We found that most young people used the internet for mental health information during COVID-19 but that the high depression group used the internet more for mental health information than the low depression group. The high depression group also had a worsening of mood compared to the low depression group during COVID-19. We found that Black, Asian and Minority Ethnic participants reported increased use of the internet compared to White participants during COVID-19 and that the role of the family facilitated coping during COVID-19 for some adolescents, but for others, it made the lockdown more difficult. Finally, we found that adolescents perceived school anxiety as stressful as COVID-19. To conclude this study supports the use of the internet as a way to help young people with mental health challenges. It also suggests that the internet is a way to help young people from ethnic minorities, who otherwise might be hard to reach, during challenging times. This study also shows that supportive family units can be important during times of stress for young people and that school anxiety is a major issue for young people in today's society even outside of the pandemic.
C1 [Kaya, M. Siyabend; McCabe, Ciara] Univ Reading, Sch Psychol & Clin Language Sci, Reading RG6 6AL, Berks, England.
   [Kaya, M. Siyabend] Abdullah Gul Univ, Dept Psychol, TR-38080 Kayseri, Turkey.
RP McCabe, C (通讯作者)，Univ Reading, Sch Psychol & Clin Language Sci, Reading RG6 6AL, Berks, England.
EM m.s.kaya@pgr.reading.ac.uk; c.mccabe@reading.ac.uk
RI KAYA, Siyabend/GXG-8294-2022
OI Kaya, M.Siyabend/0000-0001-9614-249X; McCabe, Ciara/0000-0001-8704-3473
FU Republic of Turkish Ministry of National Education (MONE); MONE [1416]
FX Funding: This research was supported by the Republic of Turkish Ministry
   of National Education (MONE) and the first author was personally funded
   by the MONE under the law No. 1416.
CR Achterbergh L, 2020, BMC PSYCHIATRY, V20, DOI 10.1186/s12888-020-02818-3
   Anderson M., 2018, TEENS SOCIAL MEDIA T, V31, P1673
   [Anonymous], NHS RES STRESS HEALT
   Bekalu MA, 2019, HEALTH EDUC BEHAV, V46, P69, DOI 10.1177/1090198119863768
   Bergin AD, 2020, NPJ DIGIT MED, V3, DOI 10.1038/s41746-020-00339-7
   Best P, 2014, CHILD YOUTH SERV REV, V41, P27, DOI 10.1016/j.childyouth.2014.03.001
   Betsch C, 2020, NAT HUM BEHAV, V4, P438, DOI 10.1038/s41562-020-0866-1
   Booker CL, 2018, BMC PUBLIC HEALTH, V18, DOI 10.1186/s12889-018-5220-4
   Branquinho C, 2020, J COMMUNITY PSYCHOL, V48, P2740, DOI 10.1002/jcop.22453
   Bueno-Notivol J, 2021, INT J CLIN HLTH PSYC, V21, DOI 10.1016/j.ijchp.2020.07.007
   Burla L, 2008, NURS RES, V57, P113, DOI 10.1097/01.NNR.0000313482.33917.7d
   Campbell OLK, 2021, SSM-POPUL HLTH, V13, DOI 10.1016/j.ssmph.2021.100742
   Cauberghe V, 2021, CYBERPSYCH BEH SOC N, V24, P250, DOI 10.1089/cyber.2020.0478
   Chen FP, 2020, BRAIN BEHAV IMMUN, V88, P36, DOI 10.1016/j.bbi.2020.05.061
   Chou HTG, 2012, CYBERPSYCH BEH SOC N, V15, P117, DOI 10.1089/cyber.2011.0324
   Clair R, 2021, HUM SOC SCI COMMUN, V8, DOI 10.1057/s41599-021-00710-3
   Colizzi M, 2020, INT J MENT HEALTH SY, V14, DOI 10.1186/s13033-020-00356-9
   COSTELLO EJ, 1988, J AM ACAD CHILD PSY, V27, P726, DOI 10.1097/00004583-198811000-00011
   Cresswell JW., 2011, DESIGNING CONDUCTING
   Creswell J. W., 1994, RES DESIGN QUALITATI
   Das-Munshi J, 2016, BRIT J PSYCHIAT, V209, P183, DOI 10.1192/bjp.bp.114.159210
   Davies S.C., 2013, ANN REPORT CHIEF MED, P9
   De Kock JH, 2022, BJPSYCH OPEN, V8, DOI 10.1192/bjo.2021.1079
   de Miranda DM, 2020, INT J DISAST RISK RE, V51, DOI 10.1016/j.ijdrr.2020.101845
   DIENER E, 1985, J PERS ASSESS, V49, P71, DOI 10.1207/s15327752jpa4901_13
   Divin N, 2018, ADOLESC RES REV, V3, P113, DOI 10.1007/s40894-017-0078-8
   Ellis WE, 2020, CAN J BEHAV SCI, V52, P177, DOI 10.1037/cbs0000215
   Fancourt D, 2021, LANCET PSYCHIAT, V8, P141, DOI 10.1016/S2215-0366(20)30482-X
   Fegert JM, 2020, CHILD ADOL PSYCH MEN, V14, DOI 10.1186/s13034-020-00329-3
   Fernandes B, 2020, REV PSICOL CLIN NINO, V7, P59, DOI 10.21134/rpcna.2020.mon.2056
   Fernandez-Sogorb A, 2022, PLOS ONE, V17, DOI 10.1371/journal.pone.0262280
   Fink E, 2015, J ADOLESCENT HEALTH, V56, P502, DOI 10.1016/j.jadohealth.2015.01.023
   Ford T, 2021, BMJ-BRIT MED J, V372, DOI 10.1136/bmj.n614
   Gigantesco A, 2019, FRONT PSYCHIATRY, V10, DOI 10.3389/fpsyt.2019.00419
   Grbich C., 2012, QUALITATIVE DATA ANA
   Grist R, 2018, BJPSYCH OPEN, V4, P302, DOI 10.1192/bjo.2018.43
   Guetterman TC, 2015, ANN FAM MED, V13, P554, DOI 10.1370/afm.1865
   Gulliver A, 2010, BMC PSYCHIATRY, V10, DOI 10.1186/1471-244X-10-113
   Gunnell D, 2018, BMJ-BRIT MED J, V361, DOI 10.1136/bmj.k2608
   Halldorsdottir Thorhildur, 2021, JCPP Adv, V1, pe12027, DOI 10.1002/jcv2.12027
   Heffer T, 2019, CLIN PSYCHOL SCI, V7, P462, DOI 10.1177/2167702618812727
   Ho SS, 2016, SOC MEDIA SOC, V2, DOI 10.1177/2056305116664216
   Hollis C, 2017, J CHILD PSYCHOL PSYC, V58, P474, DOI 10.1111/jcpp.12663
   Hu Y, 2021, J ADOLESCENT HEALTH, V69, P26, DOI 10.1016/j.jadohealth.2021.04.005
   Hunt MG, 2018, J SOC CLIN PSYCHOL, V37, P751
   Jarbin H, 2020, PLOS ONE, V15, DOI 10.1371/journal.pone.0230623
   Jenkins-Guarnieri MA, 2013, PSYCHOL POP MEDIA CU, V2, P38, DOI 10.1037/a0030277
   Kamran A, 2021, J NERV MENT DIS, V209, P244, DOI 10.1097/NMD.0000000000001313
   Kapetanovic S., 2021, ADOLESCENTS, V1, P10, DOI DOI 10.3390/ADOLESCENTS1010002
   Kaya M.S., 2021, INT J PSYCHOL ED STU, V8, P1
   Kross E, 2013, PLOS ONE, V8, DOI 10.1371/journal.pone.0069841
   Lee CM, 2020, J ADOLESCENT HEALTH, V67, P714, DOI 10.1016/j.jadohealth.2020.08.009
   Lee SY, 2014, COMPUT HUM BEHAV, V32, P253, DOI 10.1016/j.chb.2013.12.009
   Lewis S, 2015, HEALTH PROMOT PRACT, V16, P473, DOI 10.1177/1524839915580941
   Lincoln Y.S., 1986, NEW DIRECT PROGR EVA, V1986, P73, DOI [DOI 10.1002/EV.1427, 10.1002/ev.1427]
   Loades ME, 2020, J AM ACAD CHILD PSY, V59, P1218, DOI 10.1016/j.jaac.2020.05.009
   Magson NR, 2021, J YOUTH ADOLESCENCE, V50, P44, DOI 10.1007/s10964-020-01332-9
   Malecki KMC, 2021, CLIN INFECT DIS, V72, P697, DOI 10.1093/cid/ciaa758
   Mano KEJ, 2017, PAIN RES MANAG, V2017, DOI 10.1155/2017/8328174
   McKinlay AR, 2022, BMJ OPEN, V12, DOI 10.1136/bmjopen-2021-053676
   Miles MB, 1994, QUALITATIVE DATA ANA
   Mindel C, 2022, COUNS PSYCHOTHER RES, V22, P708, DOI 10.1002/capr.12533
   Modecki KL, 2022, CLIN PSYCHOL SCI, V10, P467, DOI 10.1177/21677026211028983
   Ng SI, 2022, HEALTH PROMOT INT, DOI 10.1093/heapro/daac040
   O'Connor C, 2020, INT J QUAL METH, V19, DOI 10.1177/1609406919899220
   O'Sullivan K, 2021, INT J ENV RES PUB HE, V18, DOI 10.3390/ijerph18031062
   Octavius GS, 2020, MIDDLE EAST CURR PSY, V27, DOI 10.1186/s43045-020-00075-4
   Orben A, 2022, NAT COMMUN, V13, DOI 10.1038/s41467-022-29296-3
   Padmanabhanunni A, 2021, INT J ENV RES PUB HE, V18, DOI 10.3390/ijerph18073613
   Patton M.Q., 2002, QUALITATIVE RES EVAL, V3rd ed.
   Proto E, 2021, PLOS ONE, V16, DOI 10.1371/journal.pone.0244419
   Racine N, 2020, PSYCHIAT RES, V292, DOI 10.1016/j.psychres.2020.113307
   Rapee RM, 2019, BEHAV RES THER, V123, DOI 10.1016/j.brat.2019.103501
   Ravi K, 2020, LANCET, V396, P22, DOI 10.1016/S0140-6736(20)31423-9
   Rossmann C, 2018, RISK ANAL, V38, P357, DOI 10.1111/risa.12841
   RUSSELL D, 1978, J PERS ASSESS, V42, P290, DOI 10.1207/s15327752jpa4203_11
   Scott SR, 2021, J ADOLESCENT HEALTH, V68, P262, DOI 10.1016/j.jadohealth.2020.11.010
   Sen Bisakha, 2004, J Ment Health Policy Econ, V7, P133
   Shenton AK., 2004, EDUC INFORM, V22, P63, DOI [10.3233/EFI-2004-22201, DOI 10.3233/EFI-2004-22201]
   Smith K, 2020, EVID-BASED MENT HEAL, V23, P89, DOI 10.1136/ebmental-2020-300174
   Terry PC, 2020, FRONT PSYCHOL, V11, DOI 10.3389/fpsyg.2020.589598
   Thabrew H, 2018, INT J METH PSYCH RES, V27, DOI 10.1002/mpr.1610
   Thorisdottir IE, 2021, LANCET PSYCHIAT, V8, P663, DOI 10.1016/S2215-0366(21)00156-5
   UKGovernment, 2020, PRIM MIN STAT COR CO
   Van Droogenbroeck F, 2018, BMC PSYCHIATRY, V18, DOI 10.1186/s12888-018-1591-4
   Varma P, 2021, PROG NEURO-PSYCHOPH, V109, DOI 10.1016/j.pnpbp.2020.110236
   Vizard T., 2020, MENTAL HLTH CHILDREN
   Waite Polly, 2021, JCPP Adv, V1, pe12009, DOI 10.1111/jcv2.12009
   Waltereit R, 2018, EUR CHILD ADOLES PSY, V27, P1383, DOI 10.1007/s00787-018-1231-z
NR 89
TC 0
Z9 0
U1 8
U2 8
PU MDPI
PI BASEL
PA ST ALBAN-ANLAGE 66, CH-4052 BASEL, SWITZERLAND
EI 1660-4601
J9 INT J ENV RES PUB HE
JI Int. J. Environ. Res. Public Health
PD AUG
PY 2022
VL 19
IS 15
AR 8927
DI 10.3390/ijerph19158927
PG 20
WC Environmental Sciences; Public, Environmental & Occupational Health
WE Science Citation Index Expanded (SCI-EXPANDED); Social Science Citation Index (SSCI)
SC Environmental Sciences & Ecology; Public, Environmental & Occupational
   Health
GA 3R4NT
UT WOS:000838892300001
PM 35897302
OA Green Accepted, gold, Green Published
DA 2022-11-04
ER

PT J
AU Kostev, K
   Weber, K
   Riedel-Heller, S
   von Vultee, C
   Bohlken, J
AF Kostev, Karel
   Weber, Kerstin
   Riedel-Heller, Steffi
   von Vultee, Christian
   Bohlken, Jens
TI Increase in depression and anxiety disorder diagnoses during the
   COVID-19 pandemic in children and adolescents followed in pediatric
   practices in Germany
SO EUROPEAN CHILD & ADOLESCENT PSYCHIATRY
LA English
DT Article; Early Access
DE COVID-19 pandemic; Children; Adolescents; Depression; Anxiety disorder
AB The coronavirus pandemic and related restrictions impacted the daily lives of children and youth, partly due to the closure of schools and the absence of outdoor activities. The aim of this study was to investigate, quantify, and critically discuss the effect of the pandemic and related restrictions on consultations pertaining to depression and anxiety disorders in children and adolescents. This retrospective cross-sectional study was based on medical record data from the Disease Analyzer database (IQVIA) and included all children and adolescents aged 2-17 years with at least one visit to one of 168 German pediatric practices between April 2019 and December 2019 (n = 454,741) or between April 2020 and December 2020 (n = 417,979). The number of children and adolescents with depression and anxiety disorder diagnoses per practice and the prevalence of these diagnoses were compared for April 2020-December 2020 versus April 2019-December 2019. The number of children and adolescents with depression and anxiety diagnoses per practice increased in April 2020-December 2020 compared to the same period in 2019 (anxiety: + 9%, depression: + 12%). The increase was much greater in girls than in boys (anxiety: + 13% vs. + 5%; depression + 19% vs. + 1%). The prevalence of anxiety disorder increased from 0.31 to 0.59% (p < 0.001), and that of depression from 0.23 to 0.47% (p < 0.001). The biggest increases were observed for girls (anxiety from 0.35 to 0.72% (+ 106%, p < 0.001), depression from 0.28 to 0.72% (+ 132%, p < 0.001). This study shows an increase in the number of pediatric diagnoses of depression and anxiety disorders in the pandemic year 2020 compared to the previous year.
C1 [Kostev, Karel; von Vultee, Christian] IQVIA, Epidemiol, Unterschweinstiege 2-14, D-60549 Frankfurt 214, Germany.
   [Weber, Kerstin] COVID 19 Vaccinat Ctr, Berlin, Germany.
   [Riedel-Heller, Steffi; Bohlken, Jens] Univ Leipzig, Inst Social Med Occupat Med & Publ Hlth ISAP, Med Fac, Leipzig, Germany.
RP Kostev, K (通讯作者)，IQVIA, Epidemiol, Unterschweinstiege 2-14, D-60549 Frankfurt 214, Germany.
EM karel.kostev@iqvia.com
RI Riedel-Heller, Steffi/ABG-1537-2021
OI Kostev, Karel/0000-0002-2124-7227
CR Bathelt J, 2021, SOC PSYCH PSYCH EPID, V56, P821, DOI 10.1007/s00127-020-02014-4
   Berger E, 2021, CHILD ADOL MENT H-UK, V26, P157, DOI 10.1111/camh.12453
   Bignardi G, 2021, ARCH DIS CHILD, V106, P791, DOI 10.1136/archdischild-2020-320372
   Boldt K, 2021, INT J ENV RES PUB HE, V18, DOI 10.3390/ijerph18052361
   Brooks SK, 2020, LANCET, V395, P912, DOI [10.1016/S0140-6736(20)30460-8, 10.1016/S0140-6736(20)30460-8.]
   Chen FP, 2020, BRAIN BEHAV IMMUN, V88, P36, DOI 10.1016/j.bbi.2020.05.061
   de Miranda DM, 2020, INT J DISAST RISK RE, V51, DOI 10.1016/j.ijdrr.2020.101845
   Fegert JM, 2020, CHILD ADOL PSYCH MEN, V14, DOI 10.1186/s13034-020-00329-3
   Fegert JM, 2021, EUR CHILD ADOLES PSY, V30, P991, DOI 10.1007/s00787-021-01767-w
   Flaxman S, 2020, NATURE, V584, P257, DOI 10.1038/s41586-020-2405-7
   Franchini Antonia Francesca, 2020, Acta Biomed, V91, P245, DOI 10.23750/abm.v91i2.9625
   Holz NE, 2021, NERVENARZT, V92, P208, DOI 10.1007/s00115-020-01018-4
   Huber Martin, 2020, Swiss J Econ Stat, V156, P10, DOI 10.1186/s41937-020-00054-w
   Jacob L, 2021, CANCERS, V13, DOI 10.3390/cancers13030408
   Jiao WY, 2020, J PEDIATR-US, V221, P264, DOI 10.1016/j.jpeds.2020.03.013
   Jones EAK, 2021, INT J ENV RES PUB HE, V18, DOI 10.3390/ijerph18052470
   Leebens PK, 2017, CHILD ADOL PSYCH CL, V26, P143, DOI 10.1016/j.chc.2016.12.001
   Mangiapane S, VERANDERUNG VERTRAGS
   Michalowsky B, 2021, AGE AGEING, V50, P317, DOI 10.1093/ageing/afaa260
   Mohler-Kuo M, 2021, INT J ENV RES PUB HE, V18, DOI 10.3390/ijerph18094668
   Nearchou F, 2020, INT J ENV RES PUB HE, V17, DOI 10.3390/ijerph17228479
   Panchal U, 2021, EUR CHILD ADOLES PSY, DOI 10.1007/s00787-021-01856-w
   Panda PK, 2021, J TROP PEDIATRICS, V67, DOI 10.1093/tropej/fmaa122
   Pierce M, 2020, LANCET PSYCHIAT, V7, P567, DOI 10.1016/S2215-0366(20)30237-6
   Rathmann W, 2018, INT J CLIN PHARM TH, V56, P459, DOI 10.5414/CP203320
   Ravens-Sieberer U, 2021, BUNDESGESUNDHEITSBLA, V64, P1512, DOI 10.1007/s00103-021-03291-3
   Revet A, 2021, EUR CHILD ADOLES PSY, DOI 10.1007/s00787-021-01851-1
   Saddik B, 2021, BMC PSYCHIATRY, V21, DOI 10.1186/s12888-021-03213-2
   Saurabh K, 2020, INDIAN J PEDIATR, V87, P532, DOI 10.1007/s12098-020-03347-3
   Schmidt SJ, 2021, EUR J PSYCHOTRAUMATO, V12, DOI 10.1080/20008198.2021.1901407
NR 30
TC 5
Z9 5
U1 7
U2 18
PU SPRINGER
PI NEW YORK
PA ONE NEW YORK PLAZA, SUITE 4600, NEW YORK, NY, UNITED STATES
SN 1018-8827
EI 1435-165X
J9 EUR CHILD ADOLES PSY
JI Eur. Child Adolesc. Psych.
DI 10.1007/s00787-021-01924-1
EA NOV 2021
PG 7
WC Psychology, Developmental; Pediatrics; Psychiatry
WE Science Citation Index Expanded (SCI-EXPANDED); Social Science Citation Index (SSCI)
SC Psychology; Pediatrics; Psychiatry
GA XD6TM
UT WOS:000722838700001
PM 34825964
OA Bronze, Green Published
DA 2022-11-04
ER

PT J
AU Shanahan, L
   Steinhoff, A
   Bechtiger, L
   Murray, AL
   Nivette, A
   Hepp, U
   Ribeaud, D
   Eisner, M
AF Shanahan, Lilly
   Steinhoff, Annekatrin
   Bechtiger, Laura
   Murray, Aja L.
   Nivette, Amy
   Hepp, Urs
   Ribeaud, Denis
   Eisner, Manuel
TI Emotional distress in young adults during the COVID-19 pandemic:
   evidence of risk and resilience from a longitudinal cohort study
SO PSYCHOLOGICAL MEDICINE
LA English
DT Article
DE COVID-19; distress; mental health; resilience; stress; young adults
ID MISSING DATA; STRESS
AB Background The coronavirus disease 2019 (COVID-19) pandemic and associated lockdown could be considered a 'perfect storm' for increases in emotional distress. Such increases can only be identified by studies that use data collected before and during the pandemic. Longitudinal data are also needed to examine (1) the roles of previous distress and stressors in emotional distress during the pandemic and (2) how COVID-19-related stressors and coping strategies are associated with emotional distress when pre-pandemic distress is accounted for. Methods Data came from a cohort study (N = 768). Emotional distress (perceived stress, internalizing symptoms, and anger), COVID-19-related stressors, and coping strategies were measured during the pandemic/lockdown when participants were aged 22. Previous distress and stressors were measured before COVID-19 (at age 20). Results On average, participants showed increased levels of perceived stress and anger (but not internalizing symptoms) during the pandemic compared to before. Pre-COVID-19 emotional distress was the strongest predictor of during-pandemic emotional distress, followed by during-pandemic economic and psychosocial stressors (e.g. lifestyle and economic disruptions) and hopelessness, and pre-pandemic social stressors (e.g. bullying victimization and stressful life events). Most health risks to self or loved ones due to COVID-19 were not uniquely associated with emotional distress in final models. Coping strategies associated with reduced distress included keeping a daily routine, physical activity, and positive reappraisal/reframing. Conclusions In our community sample, pre-pandemic distress, secondary consequences of the pandemic (e.g. lifestyle and economic disruptions), and pre-pandemic social stressors were more consistently associated with young adults' emotional distress than COVID-19-related health risk exposures.
C1 [Shanahan, Lilly; Steinhoff, Annekatrin; Bechtiger, Laura; Ribeaud, Denis; Eisner, Manuel] Univ Zurich, Jacobs Ctr Prod Youth Dev, Zurich, Switzerland.
   [Shanahan, Lilly] Univ Zurich, Dept Psychol, Zurich, Switzerland.
   [Murray, Aja L.] Univ Edinburgh, Dept Psychol, Edinburgh, Midlothian, Scotland.
   [Nivette, Amy] Univ Utrecht, Dept Sociol, Utrecht, Netherlands.
   [Hepp, Urs] Integrated Psychiat Serv Winterthur Zurcher Unter, Winterthur, Switzerland.
   [Eisner, Manuel] Univ Cambridge, Inst Criminol, Cambridge, England.
RP Shanahan, L (通讯作者)，Univ Zurich, Jacobs Ctr Prod Youth Dev, Zurich, Switzerland.; Shanahan, L (通讯作者)，Univ Zurich, Dept Psychol, Zurich, Switzerland.
EM lilly.shanahan@jacobscenter.uzh.ch
RI , Polly/AAX-2742-2020
OI Steinhoff, Annekatrin/0000-0002-6260-4139; Bechtiger,
   Laura/0000-0002-7049-2165
FU Swiss National Science Foundation (SNF) [10FI14_170409,
   10FI14_170402/2]; Jacobs Foundation (JF); Swiss Federal Office of Public
   Health; Department of Education of the Canton of Zurich; Swiss State
   Secretariat of Migration and its predecessors; Julius Bar Foundation;
   Visana Plus Foundation
FX The research reported in this manuscript is currently financially
   supported by the Swiss National Science Foundation as a research
   infrastructure (SNF; Grants 10FI14_170409; 10FI14_170402/2; recipient:
   Prof. Michael Shanahan) and by the Jacobs Foundation (JF). The Zurich
   Project on Social Development from Childhood to Adulthood is a long-term
   study set up by Prof. Manuel Eisner and Dr Denis Ribeaud. Earlier phases
   of the study (2003-2016) were funded by the SNF, the JF, the Swiss
   Federal Office of Public Health, the Department of Education of the
   Canton of Zurich, the Swiss State Secretariat of Migration and its
   predecessors, the Julius Bar Foundation, and the Visana Plus Foundation.
CR Arnett JJ, 2000, AM PSYCHOL, V55, P469, DOI 10.1037/0003-066X.55.5.469
   Axelsson E, 2020, JAMA PSYCHIAT, V77, P915, DOI 10.1001/jamapsychiatry.2020.0940
   Beck AT, 2016, BEHAV THER, V47, P776, DOI 10.1016/j.beth.2016.11.003
   Brooks SK, 2020, LANCET, V395, P912, DOI [10.1016/S0140-6736(20)30460-8, 10.1016/S0140-6736(20)30460-8.]
   Bude H., 2006, KOLNER Z SOZIOLOGIE, V25, P233
   Bynner J, 2002, J VOCAT BEHAV, V60, P289, DOI 10.1006/jvbe.2001.1868
   Cacioppo JT, 2010, PSYCHOL AGING, V25, P453, DOI 10.1037/a0017216
   CAMPION WM, 1989, J MARKETING RES, V26, P485, DOI 10.2307/3172772
   Carver CS, 1997, INT J BEHAV MED, V4, P92, DOI 10.1207/s15327558ijbm0401_6
   COHEN S, 1983, J HEALTH SOC BEHAV, V24, P385, DOI 10.2307/2136404
   CONGER RD, 1994, CHILD DEV, V65, P541, DOI 10.2307/1131401
   Copeland WE, 2009, ARCH GEN PSYCHIAT, V66, P764, DOI 10.1001/archgenpsychiatry.2009.85
   de Quervain D., 2020, SWISS CORONA STRESS, DOI [DOI 10.31219/OSF.IO/JQW6A, 10.31219/osf.io/jqw6a]
   Donker T, 2013, J MED INTERNET RES, V15, DOI 10.2196/jmir.2791
   Duffy ME, 2019, J ADOLESCENT HEALTH, V65, P590, DOI 10.1016/j.jadohealth.2019.04.033
   Eisner M., 2011, SAGE HDB CRIMINOLOGI, P410
   Eisner NL, 2019, INT J BEHAV DEV, V43, P24, DOI 10.1177/0165025418797004
   Enders CK, 2017, BEHAV RES THER, V98, P4, DOI 10.1016/j.brat.2016.11.008
   ENSEL WM, 1991, J HEALTH SOC BEHAV, V32, P321, DOI 10.2307/2137101
   Forbes MK, 2019, CLIN PSYCHOL SCI, V7, P900, DOI 10.1177/2167702619859337
   Frasquilho D, 2016, BMC PUBLIC HEALTH, V16, DOI 10.1186/s12889-016-2720-y
   GANZEBOOM HBG, 1992, SOC SCI RES, V21, P1, DOI 10.1016/0049-089X(92)90017-B
   Gassman-Pines A, 2015, CHILD DEV PERSPECT, V9, P233, DOI 10.1111/cdep.12137
   Haerpfer R, 2014, WORLD VALUES SURVEY, DOI DOI 10.14281/18241.1
   Harvey SB, 2018, AM J PSYCHIAT, V175, P28, DOI 10.1176/appi.ajp.2017.16111223
   Keyes KM, 2019, SOC PSYCH PSYCH EPID, V54, P987, DOI 10.1007/s00127-019-01697-8
   Marcel S, 2020, SWISS MED WKLY, V150, DOI 10.4414/smw.2020.20225
   Masten AS, 2001, AM PSYCHOL, V56, P227, DOI 10.1037/0003-066X.56.3.227
   Murray AL, 2021, ASSESSMENT, V28, P128, DOI 10.1177/1073191119858406
   Murray AL, 2019, ASSESSMENT, V26, P1234, DOI 10.1177/1073191117721741
   Muthen L., 2010, MPLUS USERS GUIDE
   Nivette A., 2020, NONCOMPLIANCE YOUNG
   PEARLIN LI, 1981, J HEALTH SOC BEHAV, V22, P337, DOI 10.2307/2136676
   Pilkonis PA, 2011, ASSESSMENT, V18, P263, DOI 10.1177/1073191111411667
   Reger MA, 2020, JAMA PSYCHIAT, V77, P1093, DOI 10.1001/jamapsychiatry.2020.1060
   Schafer JL, 2002, PSYCHOL METHODS, V7, P147, DOI 10.1037//1082-989X.7.2.147
   Shanahan MJ, 2000, ANNU REV SOCIOL, V26, P667, DOI 10.1146/annurev.soc.26.1.667
   Swiss Federal Office of Public Health, 2020, NEW COR PROT YOURS O
   Twenge JM, 2019, J ABNORM PSYCHOL, V128, P185, DOI 10.1037/abn0000410
   Veer I. M., 2020, MENTAL RESILIENCE CO, DOI 10.31234/osf.io/4z62t
   Vidal-Ribas P, 2016, J AM ACAD CHILD PSY, V55, P556, DOI 10.1016/j.jaac.2016.04.014
   Wang CY, 2020, INT J ENV RES PUB HE, V17, DOI 10.3390/ijerph17051729
   WERNER EE, 1993, DEV PSYCHOPATHOL, V5, P503, DOI 10.1017/S095457940000612X
NR 43
TC 271
Z9 274
U1 55
U2 71
PU CAMBRIDGE UNIV PRESS
PI NEW YORK
PA 32 AVENUE OF THE AMERICAS, NEW YORK, NY 10013-2473 USA
SN 0033-2917
EI 1469-8978
J9 PSYCHOL MED
JI Psychol. Med.
PD APR
PY 2022
VL 52
IS 5
BP 824
EP 833
AR PII S003329172000241X
DI 10.1017/S003329172000241X
PG 10
WC Psychology, Clinical; Psychiatry; Psychology
WE Science Citation Index Expanded (SCI-EXPANDED); Social Science Citation Index (SSCI)
SC Psychology; Psychiatry
GA 0I0EK
UT WOS:000779101300005
PM 32571438
OA Green Published, hybrid, Green Accepted
HC Y
HP Y
DA 2022-11-04
ER

PT J
AU Yan, AP
   Howden, K
   Mahar, AL
   Glidden, C
   Garland, SN
   Oberoi, S
AF Yan, Adam P.
   Howden, Kaitlyn
   Mahar, Alyson L.
   Glidden, Camille
   Garland, Sheila N.
   Oberoi, Sapna
TI Gender differences in adherence to COVID-19 preventative measures and
   preferred sources of COVID-19 information among adolescents and young
   adults with cancer
SO CANCER EPIDEMIOLOGY
LA English
DT Article
DE COVID-19; Adolescents and young adults; Oncology; Gender; Pandemic
AB Background: The COVID-19 pandemic has greatly altered the behavior of adolescents and young adults (AYAs) with cancer. No data exists on how gender influences the adherence of individuals with cancer to COVID-19 related public health guidelines and their preferred methods of receiving COVID-19 related information.
   Methods: We conducted a cross-sectional survey of adolescents and young adults with cancer. Data were summarized using descriptive statistics. Multiple logistic regression was used to assess differences in adherence to COVID-19 preventative behaviors, and differences in preferred information sources of COVID-19 related information between men and women.
   Results: Among 633 participants, adherence to key COVID-19 preventative measures was 44.9-58.8% for males and 53.4-68.1% for females. After adjusting for key confounding variables in multivariable analysis, males were less likely to adhere to frequent hand washing (AOR [adjusted odds ratio] 1.45, 95% CI [confidence interval] 1.03-2.03), not touching face (AOR 1.82, 95% CI 1.29-2.56) and social distancing (AOR 1.93, 95% CI 1.37-2.71) than females. Both genders preferred to receive information from their cancer institutes and social media.
   Discussion: Gender-specific interventions are needed to improve the adherence of males to COVID-19 precautionary measures. Information should be disseminated via cancer institutes and social media as these are the preferred sources of COVID-19 related information among AYAs with cancer.
C1 [Yan, Adam P.] Univ Toronto, Hosp Sick Children, Div Pediat Hematol Oncol, 555 Univ Ave, Toronto, ON M5G 1X1, Canada.
   [Howden, Kaitlyn; Oberoi, Sapna] Univ Manitoba, Dept Pediat & Child Hlth, Winnipeg, MB, Canada.
   [Mahar, Alyson L.] Univ Manitoba, Max Rady Coll Med, Dept Community Hlth Sci, Winnipeg, MB, Canada.
   [Glidden, Camille] Univ Manitoba, Dept Psychiat, Winnipeg, MB, Canada.
   [Garland, Sheila N.] Memorial Univ, Dept Psychol, St John, NL, Canada.
   [Oberoi, Sapna] CancerCare Manitoba, Dept Pediat Hematol Oncol, Winnipeg, MB, Canada.
RP Yan, AP (通讯作者)，Univ Toronto, Hosp Sick Children, Div Pediat Hematol Oncol, 555 Univ Ave, Toronto, ON M5G 1X1, Canada.
EM Adam.yan@sickkids.ca
FU CancerCare Manitoba Foundation [764135447]
FX This work was funded by CancerCare Manitoba Foundation. Grant number:
   764135447.
CR [Anonymous], 2016, CANADIAN CENSUS PROF
   Dai MY, 2020, CANCER DISCOV, V10, P783, DOI 10.1158/2159-8290.CD-20-0422
   Galasso V, 2020, P NATL ACAD SCI USA, V117, P27285, DOI 10.1073/pnas.2012520117
   Griffith DM, 2020, PREV CHRONIC DIS, V17, DOI 10.5888/pcd17.200247
   Howden K, 2021, CURR ONCOL, V28, P3201, DOI 10.3390/curroncol28040278
   IBM Corp, IBM SPSS STAT WINDOW
   Klosky JL, 2012, J PEDIATR PSYCHOL, V37, P634, DOI 10.1093/jpepsy/jss046
   Ruprecht MM, 2021, J URBAN HEALTH, V98, P27, DOI 10.1007/s11524-020-00497-9
   Tadiri CP, 2020, CAN MED ASSOC J, V192, pE1041, DOI 10.1503/cmaj.200971
   Yan A.P., JAYAO
   Yang X.Y., 2020, CHILDREN, V7, P1
   Zajenkowski M, 2020, PERS INDIV DIFFER, V166, DOI 10.1016/j.paid.2020.110199
NR 12
TC 1
Z9 1
U1 0
U2 0
PU ELSEVIER SCI LTD
PI OXFORD
PA THE BOULEVARD, LANGFORD LANE, KIDLINGTON, OXFORD OX5 1GB, OXON, ENGLAND
SN 1877-7821
EI 1877-783X
J9 CANCER EPIDEMIOL
JI Cancer Epidemiol.
PD APR
PY 2022
VL 77
AR 102098
DI 10.1016/j.canep.2022.102098
PG 3
WC Oncology; Public, Environmental & Occupational Health
WE Science Citation Index Expanded (SCI-EXPANDED)
SC Oncology; Public, Environmental & Occupational Health
GA 2S0UB
UT WOS:000821515700007
PM 35104772
OA Bronze, Green Published
DA 2022-11-04
ER

PT J
AU Yildirim, M
   Arslan, G
AF Yildirim, Murat
   Arslan, Gokmen
TI A Moderated Mediation Effect of Stress-Related Growth and Meaning in
   Life in the Association Between Coronavirus Suffering and Satisfaction
   With Life: Development of the Stress-Related Growth Measure
SO FRONTIERS IN PSYCHOLOGY
LA English
DT Article
DE coronavirus suffering; meaning in life; life satisfaction; subjective
   well-being; stress-related growth measure
ID ANXIETY
AB As previous pandemics, the coronavirus disease 2019 (COVID-19) has direct and indirect effects on mental health and well-being. The purpose of the current study was to examine whether meaning in life mediated the association between coronavirus suffering and satisfaction with life and whether stress-related growth moderated the mediating effect of meaning in life on the association between these variables. Stress-Related Growth Measure (SGM) was also conducted for the purpose of this study. The participants were 402 (66% women) young adults who completed the Suffering Measure During COVID-19, Meaningful Living Measure, Satisfaction With Life Scale, and SGM. The results indicated that the SGM has adequate psychometric properties with unidimensional structure of stress-related growth in the face of adversity. Moderated mediation analysis revealed that coronavirus suffering directly influenced satisfaction with life as well as indirectly by its effect on meaning in life. Additionally, stress-related growth was found as a moderator in the relationship between coronavirus suffering-meaning in life and coronavirus suffering-satisfaction with life. These results suggest that meaning in life mitigates the effect of coronavirus suffering on satisfaction with life, and this mediating effect is moderated by stress-related growth in young adults. While meaning in life helps explain the relationship between coronavirus suffering and satisfaction with life, the stress-related growth functions as a protective factor against the adverse effect of coronavirus experiences.
C1 [Yildirim, Murat] Ibrahim Cecen Univ Agri, Dept Psychol, Agri, Turkey.
   [Yildirim, Murat] Univ Leicester, Dept Neurosci Psychol & Behav, Leicester, Leics, England.
   [Arslan, Gokmen] Mehmet Akif Ersoy Univ, Dept Psychol Counseling & Guidance, Burdur, Turkey.
   [Arslan, Gokmen] Int Network Personal Meaning, Toronto, ON, Canada.
RP Yildirim, M (通讯作者)，Ibrahim Cecen Univ Agri, Dept Psychol, Agri, Turkey.; Yildirim, M (通讯作者)，Univ Leicester, Dept Neurosci Psychol & Behav, Leicester, Leics, England.
EM muratyildirim@agri.edu.tr
RI Arslan, Gökmen/AAN-6540-2021; Yıldırım, Murat/AAW-2186-2020; Yıldırım,
   Murat/GPX-7573-2022; Yıldırım, Murat/GQP-6582-2022
OI Arslan, Gökmen/0000-0001-9427-1554; Yıldırım, Murat/0000-0003-1089-1380;
   Yıldırım, Murat/0000-0003-1089-1380; Yıldırım, Murat/0000-0003-1089-1380
CR [Anonymous], 2020, MEHMET AKIF ERSOY U, V56, P227, DOI [10.21764/maeuefd.773686, DOI 10.21764/MAEUEFD.773686]
   Arslan G., 2020, J POS SCHOOL PSY, V5, P1
   Arslan G, 2021, AUST J PSYCHOL, V73, P113, DOI 10.1080/00049530.2021.1882273
   Arslan G, 2022, DEATH STUD, V46, P1923, DOI 10.1080/07481187.2020.1871122
   Arslan G, 2022, INT J MENT HEALTH AD, V20, P930, DOI 10.1007/s11469-020-00416-8
   Arslan G, 2021, INT J MENT HEALTH AD, V19, P2423, DOI 10.1007/s11469-020-00337-6
   August R., 2020, TRANSPORT EXPERT HAI
   Bastable S.B, 2008, NURS EDUC
   Beutel ME, 2010, AGING MALE, V13, P32, DOI 10.3109/13685530903296698
   Bueno-Gomez N, 2017, PHILOS ETHICS HUM ME, V12, DOI 10.1186/s13010-017-0049-5
   Burke J., 2020, J POSIT SCH PSYCHOL, V4, P137, DOI DOI 10.47602/JPSP.V4I2.243
   Celik-Tanrverdi, 2020, J POS SCHOOL PSY
   Daglu A., 2016, ELEKT SOSYAL BILIMLE, V15, P1250, DOI [10.17755/esosder.75955, DOI 10.17755/ESOSDER.263229, 10.17755/esosder.263229]
   DAGOSTINO RB, 1990, AM STAT, V44, P316, DOI 10.2307/2684359
   DIENER E, 1984, PSYCHOL BULL, V95, P542, DOI 10.1037/0033-2909.95.3.542
   DIENER E, 1985, J PERS ASSESS, V49, P71, DOI 10.1207/s15327752jpa4901_13
   Diener E, 2012, AM PSYCHOL, V67, P590, DOI 10.1037/a0029541
   Drewes J, 2021, AIDS BEHAV, V25, P1037, DOI 10.1007/s10461-020-03061-3
   Durkin J, 2009, J LOSS TRAUMA, V14, P228, DOI 10.1080/15325020802540561
   Field A., 2013, DISCOVERING STAT USI, V4, DOI DOI 10.1016/B978-012691360-6/50012-4
   Frankl V., 1969, WILL MEANING FDN APP
   Frankl V. E., 2000, MANS SEARCH ULTIMATE
   Garcia-Alandete J., 2015, EUROPEAN J COUNSELLI, V3, DOI [10.5964/ejcop.v3i2.27, DOI 10.5964/EJCOP.V3I2.27]
   Hayes A.F., 2018, J EDUC MEAS, V2nd
   Helgeson VS, 2006, J CONSULT CLIN PSYCH, V74, P797, DOI 10.1037/0022-006X.74.5.797
   Holmes EA, 2020, LANCET PSYCHIAT, V7, P547, DOI 10.1016/S2215-0366(20)30168-1
   Hooper D., 2008, EJBRM, V6, P53, DOI [DOI 10.21427/D7CF7R, 10.21427/D7CF7R]
   Hunter JC, 2016, EMERG INFECT DIS, V22, P647, DOI 10.3201/eid2204.151615
   Ishida R, 2006, STRESS HEALTH, V22, P275, DOI 10.1002/smi.1095
   Kansky J., 2017, J POSITIVE PSYCHOL W, V1, P129
   Layous K, 2014, J ABNORM PSYCHOL, V123, P3, DOI 10.1037/a0034709
   Lepore S., 2006, HDB POSTTRAUMATIC GR, P24
   Lyubomirsky S, 2005, PSYCHOL BULL, V131, P803, DOI 10.1037/0033-2909.131.6.803
   Mascaro N, 2008, J SOC CLIN PSYCHOL, V27, P576, DOI 10.1521/jscp.2008.27.6.576
   Moore, 2019, J POSITIVE PSYCHOL W, V3, P112
   Mueller R.O., 2011, BEST PRACTICES QUANT, P488, DOI 10.4135/9781412995627.D38
   Park CL, 2004, J SOC CLIN PSYCHOL, V23, P195, DOI 10.1521/jscp.23.2.195.31019
   Park CL, 1996, J PERS, V64, P71, DOI 10.1111/j.1467-6494.1996.tb00815.x
   Preacher KJ, 2008, BEHAV RES METHODS, V40, P879, DOI 10.3758/BRM.40.3.879
   Quick JC, 2016, INT J ENV RES PUB HE, V13, DOI 10.3390/ijerph13050459
   Rosa WE, 2020, PALLIAT SUPPORT CARE, V18, P376, DOI 10.1017/S1478951520000462
   RYFF CD, 1995, J PERS SOC PSYCHOL, V69, P719
   Schoenmaekers JJAO, 2020, FRONT ONCOL, V10, DOI 10.3389/fonc.2020.01405
   Schuettler D, 2011, J LOSS TRAUMA, V16, P180, DOI 10.1080/15325024.2010.519273
   Stevens J., 2009, APPL MULTIVARIATE ST
   Svenaeus F, 2014, THEOR MED BIOETH, V35, P407, DOI 10.1007/s11017-014-9315-3
   Tabachnick B., 2012, USING MULTIVARIATE S, V6th ed.
   Viegas V., 2020, BIOMED PHARMACOL J, V13, P1329, DOI [10.13005/bpj/2002, DOI 10.13005/bpj/2002]
   Waters L., 2020, STRESS RELATED GROWT, DOI [10.31219/osf.io/ud7cz, DOI 10.31219/OSF.IO/UD7CZ]
   Wong P.T.P., 2020, SUFFERING MEASURE CO
   World Health Organization, 2020, INF PREV CONTR HLTH, DOI DOI 10.1017/DMP.2020.166
   Yildirim M., 2018, INT J PSYCHOL STUDIE, V10, P21, DOI [DOI 10.5539/IJPS.V10N3P21, 10.5539/ijps.v10n3p21]
   Yildirim M, 2018, J POS SCHOOL PSY, V3, P62
   Yildirim M, 2020, PSYCHIAT DANUB, V32, P505, DOI 10.24869/psyd.2020.505
   Yildirim M, 2022, INT J MENT HEALTH AD, V20, P1035, DOI 10.1007/s11469-020-00424-8
   Yildirim M, 2022, CURR PSYCHOL, V41, P5712, DOI 10.1007/s12144-020-01177-2
   Yildirim M, 2021, PERS INDIV DIFFER, V168, DOI 10.1016/j.paid.2020.110347
   Yildirim M, 2022, CURR PSYCHOL, V41, P7812, DOI 10.1007/s12144-020-01244-8
NR 58
TC 8
Z9 8
U1 5
U2 25
PU FRONTIERS MEDIA SA
PI LAUSANNE
PA AVENUE DU TRIBUNAL FEDERAL 34, LAUSANNE, CH-1015, SWITZERLAND
SN 1664-1078
J9 FRONT PSYCHOL
JI Front. Psychol.
PD MAR 16
PY 2021
VL 12
AR 648236
DI 10.3389/fpsyg.2021.648236
PG 10
WC Psychology, Multidisciplinary
WE Social Science Citation Index (SSCI)
SC Psychology
GA RF2WI
UT WOS:000634703800001
PM 33796058
OA gold, Green Published
DA 2022-11-04
ER

PT J
AU Holder, N
   Coyne-Beasely, T
   Zimet, G
   Eisenstein, E
   Skinner, R
   Galagali, P
   Kanbur, N
AF Holder, Nneka
   Coyne-Beasely, Tamera
   Zimet, Gregory
   Eisenstein, Evelyn
   Skinner, Rachel
   Galagali, Preeti
   Kanbur, Nuray
TI COVID Vaccines in Adolescents and Young Adults The Society for
   Adolescent Health and Medicine
SO JOURNAL OF ADOLESCENT HEALTH
LA English
DT Article
ID VACCINATION
AB Worldwide, a number of COVID-19 vaccines have been approved or granted Emergency Use Authorization (EUA) or Emergency Use Listing for adolescents and young adults (AYA), which has brought hope to many across the globe. Extension of the EUA for a COVID-19 vaccine to children and adolescents aged 5 through 15 years is exciting news for children, adolescents, parents, and providers of AYA. Many countries around the globe have extended immunization against COVID-19 to younger age groups. At the same time, the COVID-19 pandemic has led to a decrease globally in administration of other adolescent vaccines. This highlights that vaccine recommendations do not necessarily lead to successful and equitable vaccine distribution, and overcoming barriers to vaccination is critical. Certain subpopulations of AYA, particularly offered protection against all vaccine-preventable illnesses at every opportunity. Creating innovative strategies to improve vaccine uptake among AYA should be encouraged. (C) 2022 Society for Adolescent Health and Medicine. All rights reserved.
C1 [Holder, Nneka] MedStar Georgetown Univ Hosp, Dept Pediat, Washington, DC 20007 USA.
   [Coyne-Beasely, Tamera] Childrens Alabama, Birmingham, AL USA.
   [Zimet, Gregory] Indiana Univ Sch Med, Div Adolescent Med, Indianapolis, IN USA.
   [Eisenstein, Evelyn] Univ Estado Rio De Janeiro, Clin Adolescentes, Rio De Janeiro, Brazil.
   [Skinner, Rachel] Univ Sydney, Childrens Hosp Westmead, Fac Med & Hlth, Specialty Child & Adolescent Hlth, Westmead, NSW, Australia.
   [Galagali, Preeti] Bengaluru Adolescent Care & Counseling Ctr, Bengaluru, Karnataka, India.
   [Kanbur, Nuray] Univ Ottawa, Dept Pediat, Childrens Hosp Eastern Ontario, Fac Med,Div Adolescent Hlth, Ottawa, ON, Canada.
   [Kanbur, Nuray] Hacettepe Univ, Dept Pediat, Div Adolescent Med, Fac Med Ankara, Ankara, Turkey.
RP Holder, N (通讯作者)，MedStar Georgetown Univ Hosp, Dept Pediat, Washington, DC 20007 USA.
FU Merck
FX Coyne-Beasley is an external advisory board (Scientific)member for
   Pfizer, Moderna, Sanofi Pasteur, and Dynavax. Zimet is a consultant to
   Sanofi Pasteur (Adolescent Immunization Initiative), Merck (HPV
   vaccination),and Moderna (COVID-19 vaccination) and recipient of
   research funding from Merck for investigator-initiated studies. Skinner
   received honoraria for educational contributions about GlaxoSithKline
   and Seqirus vaccines.
CR Ackerson BK, 2021, PEDIATRICS, V148, DOI 10.1542/peds.2020-047092
   American Academy of Pediatrics Policy Statement, 2021, PEDIATR, V5
   [Anonymous], CDC EXPANDS BOOSTER
   [Anonymous], SPIKEVAX MODERNA COV
   [Anonymous], TEENS VACCINES
   [Anonymous], WHO COVID VACCINE TR
   Azzari C, 2020, EUR J PEDIATR, V179, P547, DOI 10.1007/s00431-019-03511-8
   Bernstein HH, 2017, PEDIATRICS, V139, DOI 10.1542/peds.2016-4186
   Blomberg B, 2021, NAT MED, V27, P1607, DOI 10.1038/s41591-021-01433-3
   Centers for Disease Control and Prevention, HIST VACC SAF
   Coyne-Beasley T, 2021, J ADOLESCENT HEALTH, V68, P844, DOI 10.1016/j.jadohealth.2021.02.008
   ElBagoury M, 2021, J INFECT PUBLIC HEAL, V14, P389, DOI 10.1016/j.jiph.2020.12.025
   Gargano JW, 2021, MMWR-MORBID MORTAL W, V70, P977, DOI 10.15585/mmwr.mm7027e2
   Harvey WT, 2021, NAT REV MICROBIOL, V19, P409, DOI 10.1038/s41579-021-00573-0
   Hause AM, 2021, MMWR-MORBID MORTAL W, V70, P1053, DOI 10.15585/mmwr.mm7031e1
   Kang M, 2021, THE CONVERSATION
   Kirby T, 2020, LANCET RESP MED, V8, P547, DOI 10.1016/S2213-2600(20)30228-9
   Kitano T, 2021, PLOS ONE, V16, DOI 10.1371/journal.pone.0246326
   Klein J, 2017, J ADOLESCENT HEALTH, V61, P541, DOI 10.1016/j.jadohealth.2017.08.020
   Liu WM, 2021, EMERG INFECT DIS, V27, P2454, DOI 10.3201/eid2709.211042
   Mathieu E, 2021, NAT HUM BEHAV, V5, P947, DOI 10.1038/s41562-021-01122-8
   Olson SM, 2021, MMWR-MORBID MORTAL W, V70, P1483
   Quinn SC, 2021, NEW ENGL J MED, V385, P97, DOI 10.1056/NEJMp2103104
   Reyes MV, 2020, HEALTH HUM RIGHTS, V22, P299
   Saxena K, 2021, CURR MED RES OPIN, V37, P2077, DOI 10.1080/03007995.2021.1981842
   Singer TG, 2021, PEDIATR NEUROL, V117, P47, DOI 10.1016/j.pediatrneurol.2021.01.007
   Stockwell MS, 2012, JAMA-J AM MED ASSOC, V307, P1702, DOI 10.1001/jama.2012.502
   Thomson Helen, 2021, New Sci, V249, P10, DOI 10.1016/S0262-4079(21)00303-1
   Triggle CR, 2021, FRONT IMMUNOL, V12, DOI 10.3389/fimmu.2021.631139
   Twohig KA, 2022, LANCET INFECT DIS, V22, P35, DOI 10.1016/S1473-3099(21)00475-8
   Vujovich-Dunn C, 2021, VACCINES-BASEL, V9, DOI 10.3390/vaccines9101202
   Wallace M, 2021, MMWR-MORBID MORTAL W, V70, P749, DOI 10.15585/mmwr.mm7020e1
   Woodworth KR, 2021, MMWR-MORBID MORTAL W, V70, P1579, DOI 10.15585/mmwr.mm7045e1
   World Health Organization, COVID VACC PROT
   World Health Organization, COVID 19 ADV PUBL GE
NR 35
TC 0
Z9 0
U1 1
U2 1
PU ELSEVIER SCIENCE INC
PI NEW YORK
PA STE 800, 230 PARK AVE, NEW YORK, NY 10169 USA
SN 1054-139X
EI 1879-1972
J9 J ADOLESCENT HEALTH
JI J. Adolesc. Health
PD JUN
PY 2022
VL 70
IS 6
BP 1002
EP 1005
DI 10.1016/j.jadohealth.2022.03.009
PG 4
WC Psychology, Developmental; Public, Environmental & Occupational Health;
   Pediatrics
WE Science Citation Index Expanded (SCI-EXPANDED); Social Science Citation Index (SSCI)
SC Psychology; Public, Environmental & Occupational Health; Pediatrics
GA 1T4GD
UT WOS:000804688300025
OA Green Published, Bronze
DA 2022-11-04
ER

PT J
AU Munasinghe, S
   Sperandei, S
   Freebairn, L
   Conroy, E
   Jani, H
   Marjanovic, S
   Page, A
AF Munasinghe, Sithum
   Sperandei, Sandro
   Freebairn, Louise
   Conroy, Elizabeth
   Jani, Hir
   Marjanovic, Sandra
   Page, Andrew
TI The Impact of Physical Distancing Policies During the COVID-19 Pandemic
   on Health and Well-Being Among Australian Adolescents
SO JOURNAL OF ADOLESCENT HEALTH
LA English
DT Article
DE Coronavirus; COVID-19; Adolescents; Young people; Mental health; Diet;
   Physical activity; Social isolation; Well-being
ID SOCIAL-ISOLATION; SCALE; K6
AB Purpose: Physical distancing policies in the state of New South Wales (Australia) were implemented on March 23, 2020, because of the COVID-19 pandemic. This study investigated changes in physical activity, dietary behaviors, and well-being during the early period of this policy.
   Methods: A cohort of young people aged 13-19 years from Sydney (N = 582) were prospectively followed for 22 weeks (November 18, 2019, to April 19, 2020). Daily, weekly, and monthly trajectories of diet, physical activity, sedentary behavior, well-being, and psychological distress were collected via smartphone, using a series of ecological momentary assessments and smartphone sensors. Differences in health and well-being outcomes were compared pre- and post-implementation of physical distancing guidelines.
   Results: After the implementation of physical distancing measures in NSW, there were significant decreases in physical activity (odds ratio [OR] = .53, 95% confidence interval [CI] = .34-.83), increases in social media and Internet use (OR = 1.86, 95% CI = 1.15-3.00), and increased screen time based on participants' smartphone screen state. Physical distancing measures were also associated with being alone in the previous hour (OR = 2.09, 95% CI: 1.33-3.28), decreases in happiness (OR = .38, 95% CI = .18-.82), and fast food consumption (OR = .46, 95% CI - .29-.73).
   Conclusions: Physical distancing and social restrictions had a contemporaneous impact on health and well-being outcomes associated with chronic disease among young people. As the pandemic evolves, it will be important to consider how to mitigate against any longer term health impacts of physical distancing restrictions. Crown Copyright (C) 2020 Published by Elsevier Inc. on behalf of Society for Adolescent Health and Medicine. All rights reserved.
C1 [Munasinghe, Sithum; Sperandei, Sandro; Conroy, Elizabeth; Jani, Hir; Marjanovic, Sandra; Page, Andrew] Western Sydney Univ, Translat Hlth Res Inst, Campbelltown Campus,Locked Bag 1797, Penrith, NSW 2751, Australia.
   [Freebairn, Louise] Sax Inst, Australian Prevent Partnership Ctr, Haymarket, NSW, Australia.
   [Freebairn, Louise] ACT Govt, Prevent & Populat Hlth Hlth Syst Policy & Res Hlt, Woden, ACT, Australia.
RP Page, A (通讯作者)，Western Sydney Univ, Translat Hlth Res Inst, Campbelltown Campus,Locked Bag 1797, Penrith, NSW 2751, Australia.
EM a.page@westernsydney.edu.au
RI Sperandei, Sandro/M-7962-2014; Sperandei, Sandro/GQY-8785-2022
OI Sperandei, Sandro/0000-0001-5367-3397; Marjanovic,
   Sandra/0000-0002-3978-7846; Conroy, Elizabeth/0000-0002-7964-3441;
   Freebairn, Louise/0000-0002-7434-870X; Jani, Hir/0000-0001-7096-9245
FU Australian Government's Medical Research Future Fund (MRFF); MRFF; MRFF
   under the MRFF Boosting Preventive Health Research Program
FX The research was supported by the Australian Government's Medical
   Research Future Fund (MRFF). The MRFF provides funding to support health
   and medical research and innovation, with the objective of improving the
   health and well-being of Australians. MRFF funding has been provided to
   the Australian Prevention Partnership Centre under the MRFF Boosting
   Preventive Health Research Program.
CR [Anonymous], BBC NEWS
   [Anonymous], [No title captured]
   Australian_Bureau_of_Statistics, 2018, NAT HTLH SURV 1 RES
   Australian Government Department of Health, COR COVID 19 CURR SI
   Brooks SK, 2020, LANCET, V395, P912, DOI [10.1016/S0140-6736(20)30460-8, 10.1016/S0140-6736(20)30460-8.]
   Chinese Nutrition Society, 2022, DIET GUID SCH AG CHI
   Costigan SA, 2013, J ADOLESCENT HEALTH, V52, P382, DOI 10.1016/j.jadohealth.2012.07.018
   Dockray S, 2010, SOC INDIC RES, V99, P269, DOI 10.1007/s11205-010-9578-7
   Ethica Data, 2020, ETHICA DATA MOTION S
   Fatima Y, 2015, OBES REV, V16, P137, DOI 10.1111/obr.12245
   Favril L, 2020, LANCET PSYCHIAT, V7, P682, DOI 10.1016/S2215-0366(20)30190-5
   Flood V., 2005, RECOMMENDATIONS SHOR
   Hall-Lande JA, 2007, ADOLESCENCE, V42, P265
   Hardy LL, 2007, PREV MED, V45, P71, DOI 10.1016/j.ypmed.2007.03.014
   He MZ, 2012, PUBLIC HEALTH NUTR, V15, P2331, DOI 10.1017/S1368980012000584
   Kern ML, 2016, PSYCHOL ASSESSMENT, V28, P586, DOI 10.1037/pas0000201
   Leigh-Hunt N, 2017, PUBLIC HEALTH, V152, P157, DOI 10.1016/j.puhe.2017.07.035
   Lobstein T, 2015, LANCET, V385, P2510, DOI 10.1016/S0140-6736(14)61746-3
   Mewton L, 2016, PSYCHOL ASSESSMENT, V28, P1232, DOI 10.1037/pas0000239
   NSW Department of Premier and Cabinet, 2020, PLEAS CANC TRAV REG
   Office of the ESafety Commissioner, 2018, STAT PLAY YOUTH KIDS
   Piteo EM, 2020, CHILD ADOL MENT H-UK, V25, P201, DOI 10.1111/camh.12373
   Prochaska JJ, 2001, ARCH PEDIAT ADOL MED, V155, P554, DOI 10.1001/archpedi.155.5.554
   Prochaska JJ, 2012, INT J METH PSYCH RES, V21, P88, DOI 10.1002/mpr.1349
   Reilly JJ, 2011, INT J OBESITY, V35, P891, DOI 10.1038/ijo.2010.222
   Scully M, 2012, OVERWEIGHT OBESITY P
   Webster D, 2021, YOUTH SOC, V53, P175, DOI 10.1177/0044118X20919589
   Yellow, 2020, YELL SOC MED REP
NR 28
TC 75
Z9 75
U1 7
U2 45
PU ELSEVIER SCIENCE INC
PI NEW YORK
PA STE 800, 230 PARK AVE, NEW YORK, NY 10169 USA
SN 1054-139X
EI 1879-1972
J9 J ADOLESCENT HEALTH
JI J. Adolesc. Health
PD NOV
PY 2020
VL 67
IS 5
BP 653
EP 661
DI 10.1016/j.jadohealth.2020.08.008
PG 9
WC Psychology, Developmental; Public, Environmental & Occupational Health;
   Pediatrics
WE Science Citation Index Expanded (SCI-EXPANDED); Social Science Citation Index (SSCI)
SC Psychology; Public, Environmental & Occupational Health; Pediatrics
GA OE6NF
UT WOS:000580644600011
PM 33099413
OA Bronze, Green Published
DA 2022-11-04
ER

PT J
AU Gilkey, MB
   Kong, WY
   Huang, Q
   Grabert, BK
   Thompson, P
   Brewer, NT
AF Gilkey, Melissa B.
   Kong, Wei Yi
   Huang, Qian
   Grabert, Brigid K.
   Thompson, Peyton
   Brewer, Noel T.
TI Using Telehealth to Deliver Primary Care to Adolescents During and After
   the COVID-19 Pandemic: National Survey Study of US Primary Care
   Professionals
SO JOURNAL OF MEDICAL INTERNET RESEARCH
LA English
DT Article
DE adolescent health; primary care; telemedicine; health communication;
   health services; telehealth; adolescent; young adult; teenager;
   COVID-19; survey; policy; access
ID TELEMEDICINE
AB Background: The COVID-19 pandemic has led to unprecedented use of telehealth, including by primary care professionals (PCPs) who serve adolescents.
   Objective: To inform future practice and policies, we sought to characterize PCPs' recent experience using adolescent telehealth as well as their support for it after the COVID-19 pandemic is over.
   Methods: From February to March 2021, we conducted a web-based survey of 1047 PCPs in the United States. Our national sample included physicians (747/1047, 71%), advanced practice providers (177/1047, 17%), and nurses (123/1047, 12%) who provided primary care to adolescents aged 11-17 years.
   Results: Most PCPs reported using telehealth for a low, moderate, or high proportion of their adolescent patients in the three months prior to the survey (424/1047, 40%, 286/1047, 27%, and 219/1047, 21%, respectively); only 11% (118/1047) reported no use. A majority of respondents agreed that adolescent telehealth increases access to care (720/1047, 69%) and enables them to provide high-quality care (560/1047, 53%). Few believed that adolescent telehealth takes too much time (142/1047, 14%) or encourages health care overuse (157/1047, 15%). Most supported giving families the option of adolescent telehealth for primary care after the pandemic is over (683/1047, 65%) and believed that health insurance plans should continue to reimburse for telehealth visits (863/1047, 82%). Approximately two-thirds (702/1047, 67%) wanted to offer adolescent telehealth visits after the pandemic, with intentions being higher among those with recent telehealth experience (P<.001).
   Conclusions: PCPs in our national sample reported widespread use of and predominantly positive attitudes toward adolescent telehealth. Our findings also suggest broad support among PCPs for continuing to offer adolescent telehealth after the COVID-19 pandemic ends.
C1 [Gilkey, Melissa B.; Kong, Wei Yi; Huang, Qian; Grabert, Brigid K.; Brewer, Noel T.] Univ N Carolina, Dept Hlth Behav, CB 7440, Chapel Hill, NC 27599 USA.
   [Thompson, Peyton] Univ N Carolina, Dept Pediat, Chapel Hill, NC 27599 USA.
RP Gilkey, MB (通讯作者)，Univ N Carolina, Dept Hlth Behav, CB 7440, Chapel Hill, NC 27599 USA.
EM gilkey@email.unc.edu
RI ; Brewer, Noel/C-4375-2008
OI Gilkey, Melissa/0000-0003-1561-1392; Brewer, Noel/0000-0003-2241-7002
FU Gillings Innovation Laboratory award from the UNC Gillings School of
   Global Public Health; National Institutes of Health [T32CA057726,
   K08AI148607]; Lineberger Comprehensive Cancer Center through a Tier 1
   Innovation Award
FX This project was supported by a Gillings Innovation Laboratory award
   from the UNC Gillings School of Global Public Health and the Lineberger
   Comprehensive Cancer Center through a Tier 1 Innovation Award made
   possible by the University Cancer Research Fund. The authors' time was
   supported by grants from the National Institutes of Health (T32CA057726
   for BKG and K08AI148607 for PT). The funders played no role in the study
   design; the collection, analysis, and interpretation of data; the
   writing of the report; or the decision to submit the manuscript for
   publication.
CR [Anonymous], 2016, STAND DEF FIN DISP C
   Barney A, 2020, J ADOLESCENT HEALTH, V67, P164, DOI 10.1016/j.jadohealth.2020.05.006
   Carlson JL, 2020, J ADOLESCENT HEALTH, V67, P157, DOI 10.1016/j.jadohealth.2020.05.022
   Davies B, 2021, CLIN EXP ALLERGY, V51, P393, DOI 10.1111/cea.13836
   Fiks AG, 2021, JAMA PEDIATR, V175, P9, DOI 10.1001/jamapediatrics.2020.1881
   Gilkey MB, 2015, CANCER EPIDEM BIOMAR, V24, P1673, DOI 10.1158/1055-9965.EPI-15-0326
   Grilo SA, 2019, J ADOLESCENT HEALTH, V64, P311, DOI 10.1016/j.jadohealth.2018.10.301
   McSwain SD, 2017, TELEMED E-HEALTH, V23, P699, DOI 10.1089/tmj.2017.0176
   Myers KM, 2008, TELEMED J E-HEALTH, V14, P131, DOI 10.1089/tmj.2007.0035
   Olson CA, 2018, PEDIATRICS, V141, DOI 10.1542/peds.2017-2334
   Rutten LJF, 2017, VACCINE, V35, P6122, DOI 10.1016/j.vaccine.2017.09.056
   Sequeira GM, 2021, J ADOLESCENT HEALTH, V68, P1207, DOI 10.1016/j.jadohealth.2020.08.028
   Sieving RE, 2020, J ADOLESCENT HEALTH, V67, P569, DOI 10.1016/j.jadohealth.2020.03.035
   Sisk B, 2020, ACAD PEDIATR, V20, P628, DOI 10.1016/j.acap.2020.05.004
   Vadaparampil ST, 2016, CANCER EPIDEM BIOMAR, V25, P1435, DOI 10.1158/1055-9965.EPI-15-1294
   Wood CL, 2016, DIABETES TECHNOL THE, V18, P7, DOI 10.1089/dia.2015.0123
   Wood SM, 2020, J ADOLESCENT HEALTH, V67, P172, DOI 10.1016/j.jadohealth.2020.05.025
NR 17
TC 3
Z9 3
U1 2
U2 3
PU JMIR PUBLICATIONS, INC
PI TORONTO
PA 130 QUEENS QUAY E, STE 1102, TORONTO, ON M5A 0P6, CANADA
SN 1438-8871
J9 J MED INTERNET RES
JI J. Med. Internet Res.
PD SEP 10
PY 2021
VL 23
IS 9
AR e31240
DI 10.2196/31240
PG 11
WC Health Care Sciences & Services; Medical Informatics
WE Science Citation Index Expanded (SCI-EXPANDED); Social Science Citation Index (SSCI)
SC Health Care Sciences & Services; Medical Informatics
GA UQ0CM
UT WOS:000695740200010
PM 34406974
OA Green Published, gold
DA 2022-11-04
ER

PT J
AU Smith, MP
AF Smith, Maia P.
TI Estimating total morbidity burden of COVID-19: relative importance of
   death and disability
SO JOURNAL OF CLINICAL EPIDEMIOLOGY
LA English
DT Article
DE COVID-19; SARS-COV-2; Disability; Disability-adjusted life year; DALY;
   QALY; Gender; Equity
ID CHRONIC-FATIGUE-SYNDROME
AB Objective: Calculations of disease burden of COVID-19, used to allocate scarce resources, have historically considered only mortality. However, survivors often develop postinfectious 'long-COVID' similar to chronic fatigue syndrome; physical sequelae such as heart damage, or both. This paper quantifies relative contributions of acute case fatality, delayed case fatality, and disability to total morbidity per COVID-19 case.
   Study Design and Setting: Healthy life years lost per COVID-19 case were computed as the sum of (incidence*disability weight*duration) for death and long-COVID by sex and 10-year age category in three plausible scenarios.
   Results: In all models, acute mortality was only a small share of total morbidity. For lifelong moderate symptoms, healthy years lost per COVID-19 case ranged from 0.92 (male in his 30s) to 5.71 (girl under 10) and were 3.5 and 3.6 for the oldest females and males. At higher symptom severities, young people and females bore larger shares of morbidity; if survivors' later mortality increased, morbidity increased most in young people of both sexes.
   Conclusions: Under most conditions most COVID-19 morbidity was in survivors. Future research should investigate incidence, risk factors, and clinical course of long-COVID to elucidate total disease burden, and decisionmakers should allocate scarce resources to minimize total morbidity. (C) 2021 The Author. Published by Elsevier Inc.
C1 [Smith, Maia P.] St Georges Univ, Dept Publ Hlth & Prevent Med, Sch Med, True Blue, Grenada.
RP Smith, MP (通讯作者)，St Georges Univ, Dept Publ Hlth & Prevent Med, Sch Med, True Blue, Grenada.
EM Maia.phillips.smith@gmail.com
CR Adamowicz JL, 2014, QUAL LIFE RES, V23, P2407, DOI 10.1007/s11136-014-0705-9
   Administration SS, 2017, SOC SEC PER LIF TABL
   [Anonymous], 2021, RES LONG COVID SURV
   Ayoubkhani D, 2021, PREVALENCE ONGOING S
   Bansal AS, 2012, BRAIN BEHAV IMMUN, V26, P24, DOI 10.1016/j.bbi.2011.06.016
   Carfi A, 2020, JAMA-J AM MED ASSOC, V324, P603, DOI 10.1001/jama.2020.12603
   Dimmock ME., 2016, J MED THER, V1, P1, DOI [10.15761/JMT.1000102, DOI 10.15761/JMT.1000102]
   Judd A., 2021, COVID 19 SCH INFECT
   Lambert NJ, 2020, SURVIVOR CORPS COVID
   Ledford H, 2020, NATURE, V587, P190, DOI 10.1038/d41586-020-03132-4
   Logue JK, 2021, JAMA NETW OPEN, V4, DOI 10.1001/jamanetworkopen.2021.0830
   Morin L, 2021, JAMA-J AM MED ASSOC, V325, P1525, DOI 10.1001/jama.2021.3331
   Osmanov IM, 2022, EUR RESPIR J, V59, DOI 10.1183/13993003.01341-2021
   Puntmann VO, 2020, JAMA CARDIOL, V5, P1265, DOI 10.1001/jamacardio.2020.3557
   Rubin R, 2020, JAMA-J AM MED ASSOC, V324, P1381, DOI 10.1001/jama.2020.17709
   Sawalha K, 2021, CARDIOVASC REVASCULA, V23, P107, DOI 10.1016/j.carrev.2020.08.028
   Services HaH CDC US, 2018, MYALGIC ENCEPHALOMYE
   Smith MP, 2021, J EPIDEMIOL GLOB HEA, V11, P143, DOI 10.2991/jegh.k.210401.001
   Undurraga EA, 2021, INFECT DIS POVERTY, V10, DOI 10.1186/s40249-020-00785-1
NR 19
TC 6
Z9 6
U1 1
U2 10
PU ELSEVIER SCIENCE INC
PI NEW YORK
PA STE 800, 230 PARK AVE, NEW YORK, NY 10169 USA
SN 0895-4356
EI 1878-5921
J9 J CLIN EPIDEMIOL
JI J. Clin. Epidemiol.
PD FEB
PY 2022
VL 142
BP 54
EP 59
DI 10.1016/j.jclinepi.2021.10.018
EA NOV 2021
PG 6
WC Health Care Sciences & Services; Public, Environmental & Occupational
   Health
WE Science Citation Index Expanded (SCI-EXPANDED)
SC Health Care Sciences & Services; Public, Environmental & Occupational
   Health
GA XC5SA
UT WOS:000722071300007
PM 34715312
OA Green Published, hybrid
DA 2022-11-04
ER

PT J
AU Badran, S
   Musa, OAH
   Al-maadeed, S
   Toft, E
   Doi, SA
AF Badran, Saif
   Musa, Omran A. H.
   Al-maadeed, Somaya
   Toft, Egon
   Doi, Suhail A.
TI An Evidence Base for School Health Policy during the COVID-19 Pandemic
SO HEALTH BEHAVIOR AND POLICY REVIEW
LA English
DT Article
DE COVID-19; coronavirus; SARS-CoV-2; communicable disease; child &
   adolescent health; child transmission; school reopening policy
ID EPIDEMIOLOGY
AB Objective: Children represent a small fraction of confirmed COVID-19 cases, with a low case fatality rate (CFR). In this paper, we lay out an evidence-based policy for reopening schools. Methods: We gathered age-specific COVID-19 case counts and identified mortality data for 14 countries. Dose-response meta-analysis was used to examine the relationship of the incremental case fatality rate (CFR) to age. In addition, an evidence-to-decision framework (EtD) was used to correlate the dose-response data with other epidemiological characteristics of COVID-19 in childhood. Results: In the dose-response analysis, we found that there was an almost negligible fatality below age 18. CFR rose little between ages 5 to 50 years. The confidence intervals were narrow, suggesting relative homogeneity across countries. Further data suggested decreased childhood transmission from respiratory droplets and a low viral load among children. Conclusions: Opening up schools and kindergartens is unlikely to impact COVID-19 case or mortality rates in both the child and adult populations. We outline a robust plan for schools that recommends that general principles not be micromanaged, with authority left to schools and monitored by public health authorities.
C1 [Badran, Saif] Hamad Gen Hosp, Plast Surg Dept, Doha, Qatar.
   [Musa, Omran A. H.] Qatar Univ, Dept Populat Med, Coll Med, QU Hlth, Doha, Qatar.
   [Al-maadeed, Somaya] Qatar Univ, Dept Comp Sci & Engn, Doha, Qatar.
   [Toft, Egon] Qatar Univ, Coll Med, Doha, Qatar.
   [Doi, Suhail A.] Qatar Univ, Coll Med, Dept Populat Med, Doha, Qatar.
RP Doi, SA (通讯作者)，Qatar Univ, Coll Med, Dept Populat Med, Doha, Qatar.
EM sardoi@gmx.net
FU Qatar University Emergency Response Grant [QUERG-CENG-2020-1]
FX SB, SA and SD received support from a Qatar University Emergency
   Response Grant (QUERG-CENG-2020-1). The funder had no role in the study
   and the content remains the responsibility of the authors.
CR Ahmed M, 2020, ECLINICALMEDICINE, V26, DOI 10.1016/j.eclinm.2020.100527
   AlGhatrif M, 2020, JAMA CARDIOL, V5, P747, DOI 10.1001/jamacardio.2020.1329
   [Anonymous], 2020, LANCET INFECT DIS, V20, P383, DOI 10.1016/S1473-3099(20)30180-8
   Begaud B, 2005, EUR J EPIDEMIOL, V20, P213, DOI 10.1007/s10654-004-6517-4
   Bi QF, 2020, LANCET INFECT DIS, V20, P148, DOI 10.1016/S1473-3099(20)30369-8
   Cascella M., 2020, FEATURES EVALUATION
   Dudel C, 2020, PLOS ONE, V15, DOI 10.1371/journal.pone.0238904
   Famulare M, 2019 NCOV PRELIMINAR
   Gates B, 2020, NEW ENGL J MED, V382, P1677, DOI 10.1056/NEJMp2003762
   Gorksi D, COVID 19 UPDATE WHAT
   Government of South Korea, COR INF 19 DOM OUTBR
   Guo LX, 2019, FRONT MICROBIOL, V10, DOI 10.3389/fmicb.2019.02752
   Health Protection Surveillance Centre, COVID 19 HLTH SURV M
   Huang CL, 2020, LANCET, V395, P497, DOI 10.1016/S0140-6736(20)30183-5
   Jung SM, 2020, J CLIN MED, V9, DOI 10.3390/jcm9020523
   Kahathuduwa C, 2020, LANCET, DOI [10.2139/ssrn.3564410, DOI 10.2139/SSRN.3564410]
   Karia Rutu, 2020, SN Compr Clin Med, V2, P1798, DOI 10.1007/s42399-020-00498-4
   L'Huillier AG, 2020, EMERG INFECT DIS, V26, P2494, DOI 10.3201/eid2610.202403
   Lavezzo E, 2020, NATURE, V584, P425, DOI 10.1038/s41586-020-2488-1
   Lazzerini M, 2020, LANCET GLOB HEALTH, V8, pE641, DOI 10.1016/S2214-109X(20)30110-8
   Lee PI, 2020, J MICROBIOL IMMUNOL, V53, P371, DOI 10.1016/j.jmii.2020.02.011
   Lipsitch M, 2020, NEW ENGL J MED, V382, P1194, DOI 10.1056/NEJMp2002125
   Ludvigsson JF, 2020, ACTA PAEDIATR, V109, P1525, DOI 10.1111/apa.15371
   Ludvigsson JF, 2020, ACTA PAEDIATR, V109, P1088, DOI 10.1111/apa.15270
   Mallapaty S, 2020, NATURE, V581, P127, DOI 10.1038/d41586-020-01354-0
   Netherlands National Institute for Public Health and the Environment, EP SIT COVID 19 NETH
   Netherlands National Institute for Public Health and the Environment, CHILDR SCH COVID 19
   Norwegian Government, 2020, STAT KOR OG COVID 19
   Ogiwara K, CORONAVIRUS DIS COVI
   Onder G, 2020, JAMA-J AM MED ASSOC, V323, P1775, DOI 10.1001/jama.2020.4683
   Porcheddu R, 2020, J INFECT DEV COUNTR, V14, P125, DOI 10.3855/jidc.12600
   Ruan QR, 2020, INTENS CARE MED, V46, P846, DOI 10.1007/s00134-020-05991-x
   Singhal T, 2020, INDIAN J PEDIATR, V87, P281, DOI 10.1007/s12098-020-03263-6
   Sorci G, 2020, SCI REP-UK, V10, DOI 10.1038/s41598-020-75848-2
   Swiss Government, COVID 19 SWITZ
   Ting I, CHARTING COVID 19 SP
   Wang C, 2020, LANCET, V395, P470, DOI 10.1016/S0140-6736(20)30185-9
   World Health Organization, REP WHO CHIN JOINT M
   World Health Organization, COVID 19 WHO REL FRE
   Xu C, 2018, INT J EVID-BASED HEA, V16, P138, DOI 10.1097/XEB.0000000000000132
   Zhang JJ, 2020, LANCET INFECT DIS, V20, P793, DOI 10.1016/S1473-3099(20)30230-9
   Zhou F, 2020, LANCET, V395, P1054, DOI 10.1016/S0140-6736(20)30566-3
NR 42
TC 2
Z9 2
U1 1
U2 3
PU PARIS SCHOLAR PUBLISHING LTD
PI ALHAMBRA
PA 1508 S GARFIELD AVE, ALHAMBRA, CA, UNITED STATES
SN 2326-4403
J9 HEALTH BEHAV POLICY
JI Health Behav. Policy Rev.
PD JAN
PY 2021
VL 8
IS 1
BP 40
EP 47
DI 10.14485/HBPR.8.1.4
PG 8
WC Public, Environmental & Occupational Health
WE Emerging Sources Citation Index (ESCI)
SC Public, Environmental & Occupational Health
GA QM3IV
UT WOS:000621676600004
OA hybrid
DA 2022-11-04
ER

PT J
AU Yarger, J
   Gutmann-Gonzalez, A
   Han, SR
   Borgen, N
   Decker, MJ
AF Yarger, Jennifer
   Gutmann-Gonzalez, Abigail
   Han, Sarah
   Borgen, Natasha
   Decker, Martha J.
TI Young people's romantic relationships and sexual activity before and
   during the COVID-19 pandemic
SO BMC PUBLIC HEALTH
LA English
DT Article
DE Adolescent; COVID-19; Social distancing; Sexual activity; Young adult;
   Romantic relationships
ID ADOLESCENT; HEALTH; ADULTHOOD; ONLINE; IMPACT
AB Background Social distancing measures to reduce the spread of COVID-19 may profoundly impact young people's relationships. This study compared adolescent and young adults' romantic relationships and sexual activity before and after social distancing policies were enacted. Methods In June 2020, 351 youth participating in an ongoing intervention study in Fresno County, California completed an online survey about their experiences related to COVID-19. The survey included open and closed-ended questions about their romantic relationships, sexual activity, and online romantic or sexual interactions before and during social distancing restrictions. We used the chi-square test of independence to compare adolescent (ages 13-17) and young adults' (ages 18-21) responses. Results were also compared to responses in the intervention study's baseline survey. Results One-third (37%) of youth were dating or in a romantic relationship and 28% spent time in person with a partner early in the COVID-19 pandemic. Among those dating or in a relationship, 34% physically distanced from their partner due to parental restrictions related to COVID-19. Youth also spent less time in person with their partners during the pandemic than before. Although most youth (69%) were not sexually active before or during the pandemic, 22% had sex during the social distancing period. Young adults were more likely to spend time with their partners and have sex during the restrictions than adolescents. Most youth were not involved in sexting or online dating, before or during the pandemic. Conclusions Adolescents and young adults have continued to engage in sexual and romantic relationships during the COVID-19 pandemic, although many reported physical distancing from their partners. Results suggest that youth continue to need access to sexual health education and services during emergencies such as the COVID-19 pandemic.
C1 [Yarger, Jennifer; Gutmann-Gonzalez, Abigail; Han, Sarah; Borgen, Natasha; Decker, Martha J.] Univ Calif San Francisco, Philip R Lee Inst Hlth Policy Studies, 490 Illinois St,Floor 7, San Francisco, CA 94158 USA.
   [Yarger, Jennifer; Gutmann-Gonzalez, Abigail; Borgen, Natasha; Decker, Martha J.] Univ Calif San Francisco, Bixby Ctr Global Reprod Hlth, 1001 Potrero Ave,UCSF Box 0842, San Francisco, CA 94110 USA.
   [Han, Sarah] Univ Calif Berkeley, Berkeley Sch Publ Hlth, 2121 Berkeley Way,Room 5302, Berkeley, CA 94720 USA.
   [Decker, Martha J.] Univ Calif San Francisco, Dept Epidemiol & Biostat, 550 16th St,Floor 2, San Francisco, CA 94158 USA.
RP Yarger, J (通讯作者)，Univ Calif San Francisco, Philip R Lee Inst Hlth Policy Studies, 490 Illinois St,Floor 7, San Francisco, CA 94158 USA.; Yarger, J (通讯作者)，Univ Calif San Francisco, Bixby Ctr Global Reprod Hlth, 1001 Potrero Ave,UCSF Box 0842, San Francisco, CA 94110 USA.
EM jennifer.yarger@ucsf.edu
OI Gutmann-Gonzalez, Abigail/0000-0002-8975-8701
FU Personal Responsibility Education Innovative Strategies research grant
   from the Department of Health and Human Services, Family and Youth
   Services Bureau [90AP2688]
FX This work was supported by funding from the Personal Responsibility
   Education Innovative Strategies research grant from the Department of
   Health and Human Services, Family and Youth Services Bureau under
   contract # 90AP2688. The authors are grateful to Melissa Saphir, PhD for
   her feedback on the survey instrument, Ushma Upadhyay, PhD, MPH and
   participants in the UCSF Bixby Center Early Career Investigators Work in
   Progress Seminar for their feedback on an earlier version of the
   manuscript, and youth who have participated in this study.
CR Alpalhao M, 2020, AIDS BEHAV, V24, P2258, DOI 10.1007/s10461-020-02853-x
   Andrews JL, 2020, TRENDS COGN SCI, V24, P585, DOI 10.1016/j.tics.2020.05.001
   Arnett JJ, 2000, AM PSYCHOL, V55, P469, DOI 10.1037/0003-066X.55.5.469
   Barney A, 2020, J ADOLESCENT HEALTH, V67, P164, DOI 10.1016/j.jadohealth.2020.05.006
   Blakemore SJ, 2018, CURR DIR PSYCHOL SCI, V27, P116, DOI 10.1177/0963721417738144
   Blunt-Vinti HD, 2016, J ADOLESCENT HEALTH, V58, P11, DOI 10.1016/j.jadohealth.2015.09.027
   California Department of Health Maternal Child and Adolescent Health Division, 2018, ADOLESCENT SEXUAL RE
   Carroll R., 2020, REUTERS
   Choi HJ, 2019, J ADOLESCENT HEALTH, V65, P738, DOI 10.1016/j.jadohealth.2019.04.026
   Cohen AK, 2020, J ADOLESCENT HEALTH, V67, P369, DOI 10.1016/j.jadohealth.2020.06.009
   Collins WA, 2009, ANNU REV PSYCHOL, V60, P631, DOI 10.1146/annurev.psych.60.110707.163459
   Coombe J, 2021, SEX TRANSM INFECT, V97, P357, DOI 10.1136/sextrans-2020-054688
   Craig-Kuhn MC, 2021, SEX TRANSM DIS, V48, P589, DOI 10.1097/OLQ.0000000000001444
   Czeisler ME, 2020, MMWR-MORBID MORTAL W, V69, P1049, DOI [10.1101/2020.04.22.20076141v1, 10.15585/mmwr.mm6932a1]
   Czeisler ME, 2020, MMWR-MORBID MORTAL W, V69, P751, DOI 10.15585/mmwr.mm6924e1
   de Miranda DM, 2020, INT J DISAST RISK RE, V51, DOI 10.1016/j.ijdrr.2020.101845
   Decker MJ, 2020, JMIR RES PROTOC, V9, DOI 10.2196/18060
   Dey I., 1999, GROUNDING GROUNDED T
   Doring N, 2020, ARCH SEX BEHAV, V49, P2765, DOI 10.1007/s10508-020-01790-z
   Firkey MK, 2020, J AM COLL HEALTH, DOI 10.1080/07448481.2020.1869750
   Furman W, 2003, ADOLESCENT ROMANTIC REALTIONS AND SEXUAL BEHAVIOR: THEORY, RESEARCH, AND PRACTICAL IMPLICATIONS, P3
   Gordon-Messer D, 2013, J ADOLESCENT HEALTH, V52, P301, DOI 10.1016/j.jadohealth.2012.05.013
   Korchmaros JD, 2015, J ADOLESCENCE, V40, P54, DOI 10.1016/j.adolescence.2015.01.004
   Lee SJ, 2022, J INTERPERS VIOLENCE, V37, pNP14239, DOI 10.1177/08862605211006359
   Lewis R, 2021, BMJ SEX REPROD HEAL, V47, P269, DOI 10.1136/bmjsrh-2020-200975
   Li GJ, 2020, J MED INTERNET RES, V22, DOI 10.2196/20961
   Lin TK, 2021, CONTRACEPTION, V103, P380, DOI 10.1016/j.contraception.2021.02.001
   Lindberg LD, 2020, PERSPECT SEX REPRO H, V52, P75, DOI 10.1363/psrh.12151
   Lindberg LD, 2020, EARLY IMPACTS COVID
   Luetke M, 2020, J SEX MARITAL THER, V46, P747, DOI 10.1080/0092623X.2020.1810185
   Lykens J, 2019, JMIR PUBLIC HLTH SUR, V5, P132, DOI 10.2196/10695
   Magson NR, 2021, J YOUTH ADOLESCENCE, V50, P44, DOI 10.1007/s10964-020-01332-9
   Martinez G.M, 2020, TRENDS PATTERNS MENA
   Meier A, 2009, SOCIOL QUART, V50, P308, DOI 10.1111/j.1533-8525.2009.01142.x
   Mestre-Bach G, 2020, J BEHAV ADDICT, V9, P181, DOI 10.1556/2006.2020.00015
   Mmeje OO, 2020, J ADOLESCENT HEALTH, V67, P326, DOI 10.1016/j.jadohealth.2020.06.019
   Nelson KM, 2020, J ADOLESCENT HEALTH, V67, P756, DOI 10.1016/j.jadohealth.2020.08.027
   Oosterhoff B, 2020, J ADOLESCENT HEALTH, V67, P179, DOI 10.1016/j.jadohealth.2020.05.004
   Procter R, 2021, CALMATTERS 0304
   Sanchez TH, 2020, AIDS BEHAV, V24, P2024, DOI 10.1007/s10461-020-02894-2
   State of California, 2021, TRACK COVID 19 CAL
   State of California Executive Department, 2020, N3320 STAT CAL EX DE
   Steinberg L.D., 2020, ADOLESCENCE, V12th
   United States Census Bureau, 2019, POPULATION
   United States Department of Agriculture National Agricultural Statistics Service, 2017, CENS AGR COUNT PROF
   Wood SM, 2020, J ADOLESCENT HEALTH, V67, P172, DOI 10.1016/j.jadohealth.2020.05.025
NR 46
TC 4
Z9 4
U1 0
U2 17
PU BMC
PI LONDON
PA CAMPUS, 4 CRINAN ST, LONDON N1 9XW, ENGLAND
EI 1471-2458
J9 BMC PUBLIC HEALTH
JI BMC Public Health
PD OCT 2
PY 2021
VL 21
IS 1
AR 1780
DI 10.1186/s12889-021-11818-1
PG 10
WC Public, Environmental & Occupational Health
WE Science Citation Index Expanded (SCI-EXPANDED); Social Science Citation Index (SSCI)
SC Public, Environmental & Occupational Health
GA WA1MN
UT WOS:000702658100002
PM 34598698
OA Green Published, gold
DA 2022-11-04
ER

PT J
AU Knobel, P
   Zhao, X
   White, KM
AF Knobel, Phil
   Zhao, Xiang
   White, Katherine M.
TI Do conspiracy theory and mistrust undermine people's intention to
   receive the COVID-19 vaccine in Austria?
SO JOURNAL OF COMMUNITY PSYCHOLOGY
LA English
DT Article
DE attitude; conspiracy; COVID-19; intention; vaccination
AB Conspiracy theories flourish during the coronavirus disease 2019 (COVID-19) pandemic especially regarding vaccinations. As the vaccination reluctancy in Austria is high, it is important to understand the antecedents of vaccination intention at the preapproval stage of the vaccination process. An online survey was conducted in August 2020 in Austria with 217 primarily younger, female, educated participants. A two-step cluster analysis resulted in a sceptics cluster with a clear antivaccination tendency along with a right-wing political position, lower trust in general vaccines and lower education levels and the reference cluster. A considerable percentage of participants reported their reluctancy to have a COVID-19 vaccine. Although vaccination intention can be explained by attitude and subjective norm, this decision-making process is undermined by underlying factors such as conspiracy ideation and political position. Policy makers and health interventionists should take political background into consideration in efforts to increase vaccine compliance.
C1 [Knobel, Phil; Zhao, Xiang] Univ Klagenfurt, Inst Psychol, Klagenfurt, Austria.
   [Zhao, Xiang] Orebro Univ, Sch Law Psychol & Social Work, Fak Gatan 1, S-70281 Orebro, Sweden.
   [White, Katherine M.] Queensland Univ Technol, Sch Psychol & Counselling, Brisbane, Qld, Australia.
RP Zhao, X (通讯作者)，Orebro Univ, Sch Law Psychol & Social Work, Fak Gatan 1, S-70281 Orebro, Sweden.
EM xiang.zhao@outlook.com
RI Zhao, Xiang/M-4547-2015
OI Zhao, Xiang/0000-0003-1054-9462; White, Katherine/0000-0002-0345-4724;
   Knobel, Phil/0000-0003-2297-1193
CR AJZEN I, 1991, ORGAN BEHAV HUM DEC, V50, P179, DOI 10.1016/0749-5978(91)90020-T
   Arce JSS, 2021, NAT MED, V27, P1385, DOI 10.1038/s41591-021-01454-y
   Austria Presse Agentur, 2020, ANSCH DEUTL MEHRH OS
   Bangerter A, 2014, EUR PSYCHOL, V19, P1, DOI 10.1027/1016-9040/a000173
   Benassi M, 2020, FRONT PSYCHOL, V11, DOI 10.3389/fpsyg.2020.01085
   Bertin P, 2020, FRONT PSYCHOL, V11, DOI 10.3389/fpsyg.2020.565128
   Betsch C, 2018, PLOS ONE, V13, DOI 10.1371/journal.pone.0208601
   Biasio LR, 2021, HUM VACC IMMUNOTHER, V17, P1304, DOI 10.1080/21645515.2020.1829315
   Brettenhofer M., 2019, WISSENSBASIERTE MASS
   Breyer B., 2015, ZUSAMMENSTELLUNG SOZ
   Bundeskanzleramt usterreich, 2020, COR SCHUTZ SIND OST
   Burki TK, 2020, LANCET RESP MED, V8, P1178, DOI 10.1016/S2213-2600(20)30460-4
   Burrell S, 2005, J HIST MED ALL SCI, V60, P478, DOI 10.1093/jhmas/jri061
   Datta SS, 2018, VACCINE, V36, P5408, DOI 10.1016/j.vaccine.2017.06.042
   Duplaga M, 2020, INT J ENV RES PUB HE, V17, DOI 10.3390/ijerph17217818
   Earnshaw VA, 2019, J HEALTH PSYCHOL, V24, P219, DOI 10.1177/1359105316650507
   Eberl J.M., 2020, CORONA BLOG 50
   Engin C, 2020, POPUL REV, V59, P156, DOI 10.1353/prv.2020.0007
   Fetscherin M, 2008, J ELECTRON COMMER RE, V9, P231
   Gallup Institut, 2020, IMPFB
   Gallup Institut, 2020, GALL STIMM COR
   Gelbard R, 2007, DATA KNOWL ENG, V63, P155, DOI 10.1016/j.datak.2007.01.002
   Goldberg ZJ., 2020, WORLD AFF, V183, P105, DOI [10.1177/0043820020920554, DOI 10.1177/0043820020920554]
   Graffigna G, 2020, VACCINES-BASEL, V8, DOI 10.3390/vaccines8040576
   Grimmelikhuijsen S, 2017, INT REV ADM SCI, V83, P583, DOI 10.1177/0020852315585950
   Guan W, 2020, NEW ENGL J MED, V382, P1708, DOI 10.1056/NEJMoa2002032
   Haque A, 2020, VACCINES-BASEL, V8, DOI 10.3390/vaccines8040739
   Hornsey MJ, 2021, EUR J SOC PSYCHOL, V51, P285, DOI 10.1002/ejsp.2737
   Hornsey MJ, 2018, HEALTH PSYCHOL, V37, P307, DOI 10.1037/hea0000586
   Hufert F, 2020, MONATSSCHR KINDERH, V168, P488, DOI 10.1007/s00112-020-00910-2
   Jolley D, 2014, PLOS ONE, V9, DOI 10.1371/journal.pone.0089177
   Kalimeri K., 2019, COMP P 2019 WORLD WI
   Kennedy J, 2020, PEDIATR DRUGS, V22, P105, DOI 10.1007/s40272-020-00385-4
   Kent P, 2014, BMC MED RES METHODOL, V14, DOI 10.1186/1471-2288-14-113
   Kittel B., 2020, CORONA BLOG 87
   Lantian A, 2016, INT REV SOC PSYCHOL, V29, P1, DOI 10.5334/irsp.8
   Larson HJ, 2016, EBIOMEDICINE, V12, P295, DOI 10.1016/j.ebiom.2016.08.042
   Larson HJ, 2011, LANCET, V378, P526, DOI 10.1016/S0140-6736(11)60678-8
   LUO C, AM J INFECT CONTROL
   Lyons AC, 2017, PALGRAVE HDB CRITICA, P533, DOI DOI 10.1057/978-1-137-51018-1_26
   Mahase E, 2020, BMJ-BRIT MED J, V371, DOI 10.1136/bmj.m3891
   Myers LB, 2011, BMC PUBLIC HEALTH, V11, DOI 10.1186/1471-2458-11-15
   Ognyanova Katherine., 2020, MISINFORMATION ACTIO, V1, P1, DOI [10.37016/mr-2020-024, DOI 10.37016/MR-2020-024]
   Oxford Analytica, 2020, EXP BRIEF, DOI 10.1108/OXAN-ES254057/full/html
   Peretti-Watel P, 2020, LANCET INFECT DIS, V20, P769, DOI 10.1016/S1473-3099(20)30426-6
   Rawson TM, 2020, J ANTIMICROB CHEMOTH, V75, P1681, DOI 10.1093/jac/dkaa194
   Romer D, 2020, SOC SCI MED, V263, DOI 10.1016/j.socscimed.2020.113356
   Roozenbeek J, 2020, ROY SOC OPEN SCI, V7, DOI 10.1098/rsos.201199
   Rosian I., 2003, IMPFUNGEN OKONOMISCH
   Schmid P, 2017, PLOS ONE, V12, DOI 10.1371/journal.pone.0170550
   Smallman S., 2015, J INT GLOBAL STUDIES, V6, P1
   Subramanian SV, 2010, B WORLD HEALTH ORGAN, V88, P131, DOI 10.2471/BLT.09.067058
   SUTTON RM, PSYCHOL MED
   Taylor S, 2020, FEM PSYCHOL, V30, P63, DOI 10.1177/0959353519864390
   Tomljenovic H, 2020, PSYCHOL HEALTH, V35, P538, DOI 10.1080/08870446.2019.1673894
   van Prooijen J-W., 2018, PSYCHOL CONSPIRACY T
   Nguyen VK, 2019, NEW ENGL J MED, V380, P1298, DOI 10.1056/NEJMp1902682
   Wadman M, 2020, SCIENCE, V368, P356, DOI 10.1126/science.368.6489.356
   Ward JK, 2020, SOC SCI MED, V265, DOI 10.1016/j.socscimed.2020.113414
   Weiss P, 2020, LANCET, V395, P1014, DOI 10.1016/S0140-6736(20)30633-4
   Willems J., 2020, COVID 19 PANDEMIC OS
   World Health Organization, 2016, BARR INFL VACC INT B
   Zhao X, 2019, SUBST USE MISUSE, V54, P459, DOI 10.1080/10826084.2018.1508298
   Zhao X, 2019, LANCET CHILD ADOLESC, V3, P6, DOI 10.1016/S2352-4642(18)30338-9
   Zmerli S., 2014, ENCY QUALITY LIFE WE, P4887, DOI DOI 10.1007/978-94-007-0753-5_2202
NR 65
TC 3
Z9 3
U1 5
U2 16
PU WILEY
PI HOBOKEN
PA 111 RIVER ST, HOBOKEN 07030-5774, NJ USA
SN 0090-4392
EI 1520-6629
J9 J COMMUNITY PSYCHOL
JI J. Community Psychol.
PD APR
PY 2022
VL 50
IS 3
BP 1269
EP 1281
DI 10.1002/jcop.22714
EA SEP 2021
PG 13
WC Public, Environmental & Occupational Health; Psychology,
   Multidisciplinary; Social Work
WE Social Science Citation Index (SSCI)
SC Public, Environmental & Occupational Health; Psychology; Social Work
GA ZP0TY
UT WOS:000697797800001
PM 34551127
OA Green Published, hybrid
DA 2022-11-04
ER

PT J
AU He, Y
   Ortiz, R
   Kishton, R
   Wood, J
   Fingerman, M
   Jacobs, L
   Sinko, L
AF He, Yuan
   Ortiz, Robin
   Kishton, Rachel
   Wood, Joanne
   Fingerman, Michelle
   Jacobs, Larel
   Sinko, Laura
TI In their own words: Child and adolescent perceptions of caregiver stress
   during early COVID-19
SO CHILD ABUSE & NEGLECT
LA English
DT Article
DE Child maltreatment; COVID-19; Pandemic; Parenting; Stress
ID MENTAL-HEALTH; ABUSE; NEGLECT
AB Background: The coronavirus disease 2019 (COVID-19) pandemic has exacerbated multiple stressors for caregivers of children in the United States, raising concern for increased family conflict, harsh parenting, and child maltreatment. Little is known regarding children's perceptions and experiences of caregiver stress during the COVID-19 pandemic.Objective: To examine how children and adolescents identify and experience caregiver stress during the early COVID-19 pandemic. Methods: We analyzed 105 de-identified helpline text and online chat transcripts from children under age 18 who submitted inquiries to the Childhelp National Child Abuse Hotline from March to June of 2020, with COVID-19 as a presenting issue. Inductive, thematic analysis was used to identify how child helpline users: 1) perceived and experienced drivers of caregiver stress and 2) used words to describe manifestations of caregiver stress during the COVID-19 pandemic.Results: Children experienced multiple drivers of caregiver stress during COVID-19, including intrapersonal (e.g. caregiver health concerns), interpersonal (e.g. parental discord, perceived dislike of child), and extrapersonal (e.g. financial insecurity, sheltering in place) stressors. Regardless of the driver, caregivers' stress was internalized by children. "Anger," "control," and "blame" were most commonly used to label manifestations of caregiver stress, which were often externalizing behaviors, including yelling, name calling, and blaming of others.Conclusion: In text and online chat inquiries to a national child helpline during the COVID-19 pandemic, children described multiple drivers of caregiver stress, often feeling as though they were to blame. Providers serving children should address household stress spillover effects by including caregivers and directly acknowledging children's concerns using their own words.
C1 [He, Yuan; Ortiz, Robin; Kishton, Rachel; Wood, Joanne; Sinko, Laura] Univ Penn, Natl Clinician Scholars Program, Perelman Sch Med, Philadelphia, PA USA.
   [He, Yuan; Ortiz, Robin; Wood, Joanne] Childrens Hosp Philadelphia, PolicyLab, Philadelphia, PA USA.
   [He, Yuan; Ortiz, Robin; Wood, Joanne] Childrens Hosp Philadelphia, Dept Pediat, Philadelphia, PA 19104 USA.
   [He, Yuan; Ortiz, Robin; Kishton, Rachel; Wood, Joanne; Sinko, Laura] Univ Penn, Leonard Davis Inst Hlth Econ, Philadelphia, PA 19104 USA.
   [Fingerman, Michelle; Jacobs, Larel] Childhelp Natl Child Abuse Hotline, Arlington, VA USA.
   [Kishton, Rachel] Univ Penn, Dept Family Med & Community Hlth, Perelman Sch Med, Philadelphia, PA USA.
   [Sinko, Laura] Temple Univ, Dept Nursing, Coll Publ Hlth, Philadelphia, PA USA.
RP He, Y (通讯作者)，423 Guardian Dr,Blockley Hall, Philadelphia, PA 19104 USA.
EM yuan.he@pennmedicine.upenn.edu
FU National Clinician Scholars Program at the University of Pennsylvania
FX We would like to express our appreciation for the National Clinician
   Scholars Program at the University of Pennsylvania for their generous
   fellowship funding that supported this work.
CR Babore A, 2021, CHILD PSYCHIAT HUM D, DOI 10.1007/s10578-021-01230-6
   Baron EJ, 2020, J PUBLIC ECON, V190, DOI 10.1016/j.jpubeco.2020.104258
   Bate J, 2021, J PEDIATR PSYCHOL, V46, P624, DOI 10.1093/jpepsy/jsab046
   Bhogal A, 2021, PSYCHIAT RES, V304, DOI 10.1016/j.psychres.2021.114146
   Braun V., 2006, QUAL RES PSYCHOL, V3, P77, DOI 10.1191/1478088706qp063oa
   Bright MA, 2019, JAMA PEDIATR, V173, P176, DOI 10.1001/jamapediatrics.2018.4346
   Brooks SK, 2020, LANCET, V395, P912, DOI [10.1016/S0140-6736(20)30460-8, 10.1016/S0140-6736(20)30460-8.]
   Brown SM, 2020, CHILD ABUSE NEGLECT, V110, DOI 10.1016/j.chiabu.2020.104699
   Bullinger L., 2020, SSRN ELECT J, DOI [10.2139/ssrn.3674064, DOI 10.2139/SSRN.3674064]
   Child Welfare Information Gateway, MAND REP CHILD AB NE, P68
   Childhelp Acceptance of Terms and Conditions, 2020, CHILDH ACC TERMS CON
   Childhelp National Child Abuse Hotline, 2020, CHILDH HOTL IMP REP
   Childhelp Safety &amp Confidentiality User Agreement, 2020, CHILDH SAF CONF US A
   Conrad-Hiebner A, 2020, TRAUMA VIOLENCE ABUS, V21, P157, DOI 10.1177/1524838018756122
   Crouch JL, 2001, CHILD ABUSE NEGLECT, V25, P413, DOI 10.1016/S0145-2134(00)00256-8
   Curtis T, 2000, CHILD ABUSE NEGLECT, V24, P1151, DOI 10.1016/S0145-2134(00)00176-9
   Fegert JM, 2020, CHILD ADOL PSYCH MEN, V14, DOI 10.1186/s13034-020-00329-3
   Fish JN, 2020, J ADOLESCENT HEALTH, V67, P450, DOI 10.1016/j.jadohealth.2020.06.002
   Gostin LO, 2014, JAMA-J AM MED ASSOC, V312, P1095, DOI 10.1001/jama.2014.11176
   Griffith AK, 2021, LANCET CHILD ADOLESC, V5, P322, DOI 10.1007/s10896-020-00172-2
   Humphreys KL, 2020, PEDIATRICS, V146, DOI 10.1542/peds.2020-0982
   Jiao WY, 2020, J PEDIATR-US, V221, P264, DOI 10.1016/j.jpeds.2020.03.013
   Kaiser SV, 2021, PEDIATRICS, V147, DOI 10.1542/peds.2020-038489
   Kenigsberg TA, 2016, CHILD YOUTH SERV REV, V61, P337, DOI 10.1016/j.childyouth.2016.01.008
   Kerns CE, 2014, J AFFECT DISORDERS, V167, P50, DOI 10.1016/j.jad.2014.05.040
   Kerr ML, 2021, J PEDIATR PSYCHOL, V46, P1162, DOI 10.1093/jpepsy/jsab089
   Korte C, 2022, J CLIN PSYCHOL MED S, V29, P645, DOI 10.1007/s10880-021-09816-x
   Kudinova AY, 2022, CHILD YOUTH CARE FOR, V51, P579, DOI 10.1007/s10566-021-09641-1
   Lawson M, 2020, CHILD ABUSE NEGLECT, V110, DOI 10.1016/j.chiabu.2020.104709
   Lee S. J., 2020, STRESS PARENTING COR
   Levitt HM, 2018, AM PSYCHOL, V73, P26, DOI 10.1037/amp0000151
   Liu JJ, 2020, LANCET CHILD ADOLESC, V4, P347, DOI 10.1016/S2352-4642(20)30096-1
   Maassel NL, 2021, PEDIATRICS, V148, DOI 10.1542/peds.2021-050361
   Morris MC, 2019, CHILD MALTREATMENT, V24, P181, DOI 10.1177/1077559518814364
   Nelson JA, 2009, J FAM PSYCHOL, V23, P671, DOI 10.1037/a0015977
   Ortiz R, 2021, JAMA PEDIATR, DOI 10.1001/jamapediatrics.2021.0525
   Park CL, 2020, J GEN INTERN MED, V35, P2296, DOI 10.1007/s11606-020-05898-9
   Patrick SW, 2020, PEDIATRICS, V146, DOI 10.1542/peds.2020-016824
   Rapoport Eli, 2021, Child Abuse Negl, V116, P104719, DOI 10.1016/j.chiabu.2020.104719
   Rodriguez CM, 2021, CHILD MALTREATMENT, V26, P139, DOI 10.1177/1077559520982066
   Russell BS, 2020, CHILD PSYCHIAT HUM D, V51, P671, DOI 10.1007/s10578-020-01037-x
   Schneider W, 2017, CHILD YOUTH SERV REV, V72, P71, DOI 10.1016/j.childyouth.2016.10.016
   Seddighi H, 2021, TRAUMA VIOLENCE ABUS, V22, P176, DOI 10.1177/1524838019835973
   Sidpra J, 2021, ARCH DIS CHILD, V106, DOI 10.1136/archdischild-2020-319872
   Smith GT, 1999, J STUD ALCOHOL, V60, P817, DOI 10.15288/jsa.1999.60.817
   Swedo E, 2020, MMWR-MORBID MORTAL W, V69, P1841, DOI 10.15585/mmwr.mm6949a1
   Thomas Elizabeth York, 2020, Lancet Public Health, V5, pe371, DOI 10.1016/S2468-2667(20)30143-2
   Uccella S, 2021, FRONT PUBLIC HEALTH, V9, DOI 10.3389/fpubh.2021.608358
   Ungar M, 2020, LANCET PSYCHIAT, V7, P441, DOI 10.1016/S2215-0366(19)30434-1
   Vaterlaus JM, 2021, J ADULT DEV, V28, P251, DOI 10.1007/s10804-021-09381-5
   Wood JN, 2016, ACAD PEDIATR, V16, P224, DOI 10.1016/j.acap.2015.05.008
   Wu Q., 2020, DEV CHILD WELFARE, V2, P180, DOI [10.1177/2516103220967937., DOI 10.1177/2516103220967937, 10.1177/2516103220967937]
   Young R, 2011, J CHILD PSYCHOL PSYC, V52, P889, DOI 10.1111/j.1469-7610.2011.02390.x
NR 53
TC 3
Z9 3
U1 4
U2 4
PU PERGAMON-ELSEVIER SCIENCE LTD
PI OXFORD
PA THE BOULEVARD, LANGFORD LANE, KIDLINGTON, OXFORD OX5 1GB, ENGLAND
SN 0145-2134
EI 1873-7757
J9 CHILD ABUSE NEGLECT
JI Child Abuse Negl.
PD FEB
PY 2022
VL 124
AR 105452
DI 10.1016/j.chiabu.2021.105452
PG 11
WC Family Studies; Psychology, Social; Social Work
WE Social Science Citation Index (SSCI)
SC Family Studies; Psychology; Social Work
GA 0U8LR
UT WOS:000787899400008
PM 34954423
OA Green Published, Bronze
DA 2022-11-04
ER

PT J
AU Patrono, A
   Renzetti, S
   Manco, A
   Brunelli, P
   Moncada, SM
   Macgowan, MJ
   Placidi, D
   Calza, S
   Cagna, G
   Rota, M
   Memo, M
   Tira, M
   Lucchini, RG
AF Patrono, Alessandra
   Renzetti, Stefano
   Manco, Angela
   Brunelli, Paola
   Moncada, Stefanny M.
   Macgowan, Mark J.
   Placidi, Donatella
   Calza, Stefano
   Cagna, Giuseppa
   Rota, Matteo
   Memo, Maurizio
   Tira, Maurizio
   Lucchini, Roberto G.
TI COVID-19 Aftermath: Exploring the Mental Health Emergency among Students
   at a Northern Italian University
SO INTERNATIONAL JOURNAL OF ENVIRONMENTAL RESEARCH AND PUBLIC HEALTH
LA English
DT Article
DE mental health; psychosomatic effect; young adults; COVID-19
ID STRESS; RISK; POPULATION; LONELINESS; PREDICTORS; QUALITY; COHORT;
   ADULTS; SLEEP; LIFE
AB In this study, we investigated the symptoms of physical and mental health associated with lifestyle changes due to a lockdown among the students of a university in Northern Italy, one of the most affected areas in Europe during the first wave of COVID-19. We examined the psychopathological variations in relation to mental health problems in a young population. The goal was to develop interventions to resolve these new psychosocial problems. From June to July 2020, students participated in an anonymous survey asking about habits and symptoms that emerged during the lockdown and the COVID-19 pandemic. Five health outcomes were assessed: digestive disorders; headaches; fear of COVID-19; panic and anxiety crises; and depression/sadness. The conditions and duration of the social isolation, lifestyle, SARS-CoV-2 infection in the household, financial situation, and productivity were considered in the analysis. A total of 3533 students completed the survey. The participants experienced headaches, depression and sadness, digestive disorders, a fear of COVID-19, and anxiety/panic crises. The duration of isolation was associated with an increased risk of digestive disorders, headaches, and COVID-19 fear. The female gender, medium-intense telephone usage, sleep quality, memory difficulties, and performance reduction were associated with an increased risk of the health outcomes. Future interventions should focus on promoting and implementing different habits with the support of health and university organizations.
C1 [Patrono, Alessandra; Calza, Stefano; Rota, Matteo; Memo, Maurizio] Univ Brescia, Dept Mol & Translat Med, I-25121 Brescia, Italy.
   [Renzetti, Stefano; Manco, Angela; Brunelli, Paola; Placidi, Donatella; Cagna, Giuseppa; Lucchini, Roberto G.] Univ Brescia, Dept Med Surg Specialties Radiol Sci & Publ Hlth, I-25121 Brescia, Italy.
   [Moncada, Stefanny M.] Univ Desarrollo, Dept Gobierno, Santiago 7590000, Chile.
   [Macgowan, Mark J.] Florida Int Univ, Robert Stempel Coll Publ Hlth & Social Work, Sch Social Work, Miami, FL 33199 USA.
   [Tira, Maurizio] Univ Brescia, Dept Civil Environm Architectural Engn & Math DIC, I-25121 Brescia, Italy.
   [Lucchini, Roberto G.] Florida Int Univ, Sch Publ Hlth, Dept Environm Hlth Sci, Miami, FL 33199 USA.
RP Patrono, A (通讯作者)，Univ Brescia, Dept Mol & Translat Med, I-25121 Brescia, Italy.
EM alessandra.patrono@unibs.it; stefano.renzetti@unibs.it;
   a.manco@studenti.unibs.it; p.brunelli002@studenti.unibs.it;
   stefanny.moncada@gmail.com; macgowan@fiu.edu;
   donatella.placidi@unibs.it; stefano.calza@unibs.it;
   giuseppa.cagna@unibs.it; matteo.rota@unibs.it; maurizio.memo@unibs.it;
   maurizio.tira@unibs.it; rlucchin@fiu.edu
RI ROTA, MATTEO/B-7488-2013; Placidi, Donatella/A-6965-2011
OI ROTA, MATTEO/0000-0003-3928-5966; Patrono,
   Alessandra/0000-0001-9744-8896; Placidi, Donatella/0000-0003-1606-5397;
   Lucchini, Roberto/0000-0002-9723-0237; Renzetti,
   Stefano/0000-0002-4467-765X; Manco, Angela/0000-0001-9742-0666;
   Macgowan, Mark/0000-0002-8505-5515; Brunelli, Paola/0000-0002-4571-0781
CR Acharya L, 2018, J AM COLL HEALTH, V66, P655, DOI 10.1080/07448481.2018.1451869
   Achenbach TM, 2017, COMPR PSYCHIAT, V79, P4, DOI 10.1016/j.comppsych.2017.03.006
   Akulwar-Tajane I., 2020, IJCEMR, V4, P201, DOI [10.26855/ijcemr.2020.10.014, DOI 10.26855/IJCEMR.2020.10.014]
   Almeida-Leite CM, 2020, J APPL ORAL SCI, V28, DOI 10.1590/1678-7757-2020-0263
   [Anonymous], 2020, LANCET, V395, P1168, DOI 10.1016/S0140-6736(20)30823-0
   Arend AK, 2021, FRONT PUBLIC HEALTH, V8, DOI 10.3389/fpubh.2020.623205
   Bauerle A, 2020, J PUBLIC HEALTH-UK, V42, P672, DOI 10.1093/pubmed/fdaa106
   Baglioni C, 2011, J AFFECT DISORDERS, V135, P10, DOI 10.1016/j.jad.2011.01.011
   Ballou S, 2018, DIGEST DIS SCI, V63, P2983, DOI 10.1007/s10620-018-5237-7
   Bonabi H, 2016, J NERV MENT DIS, V204, P321, DOI 10.1097/NMD.0000000000000488
   Brooks SK, 2020, LANCET, V395, P912, DOI [10.1016/S0140-6736(20)30460-8, 10.1016/S0140-6736(20)30460-8.]
   Bu F, 2020, PUBLIC HEALTH, V186, P31, DOI 10.1016/j.puhe.2020.06.036
   Cavallo P, 2014, COMMUNITY DENT HLTH, V31, P117, DOI 10.1922/CDH_3320Cavallo
   Chen NS, 2020, LANCET, V395, P507, DOI 10.1016/S0140-6736(20)30211-7
   Chen TH, 2022, PLOS ONE, V17, DOI 10.1371/journal.pone.0262562
   Czeisler ME, 2021, J AFFECT DISORDERS, V295, P1259, DOI 10.1016/j.jad.2021.08.130
   Dauvilliers Y, 2013, BRAIN, V136, P2486, DOI 10.1093/brain/awt187
   Barros MBD, 2020, EPIDEMIOL SERV SAUDE, V29, DOI [10.1590/s1679-49742020000400018, 10.1590/S1679-49742020000400018]
   Dixit A, 2020, PSYCHIAT RES, V289, DOI 10.1016/j.psychres.2020.113089
   Epel E, 2001, PSYCHONEUROENDOCRINO, V26, P37, DOI 10.1016/S0306-4530(00)00035-4
   Fava GA, 2017, PSYCHOTHER PSYCHOSOM, V86, P13, DOI 10.1159/000448856
   Finocchi C, 2012, NEUROL SCI, V33, pS77, DOI 10.1007/s10072-012-1046-5
   Gitlin DE, 2004, ACAD PSYCHIATR, V28, P4, DOI 10.1176/appi.ap.28.1.4
   Grant JE, 2010, AM J DRUG ALCOHOL AB, V36, P233, DOI 10.3109/00952990.2010.491884
   Hartley S, 2020, ENCEPHALE, V46, pS53, DOI 10.1016/j.encep.2020.05.003
   Hong Z, 2020, J MED INTERNET RES, V22, DOI 10.2196/19577
   Huckins JF, 2019, FRONT NEUROSCI-SWITZ, V13, DOI 10.3389/fnins.2019.00248
   Kim HHS, 2021, GERONTOLOGIST, V61, P103, DOI 10.1093/geront/gnaa168
   Lassale C, 2019, MOL PSYCHIATR, V24, P965, DOI 10.1038/s41380-018-0237-8
   Li YY, 2021, J AFFECT DISORDERS, V281, P597, DOI 10.1016/j.jad.2020.11.109
   Marinaci T, 2020, HELIYON, V6, DOI 10.1016/j.heliyon.2020.e05766
   Merikangas Kathleen Ries, 2009, Dialogues Clin Neurosci, V11, P7
   Moriarty T, 2021, INT J ENV RES PUB HE, V18, DOI 10.3390/ijerph18094752
   Mortagy Y., ANAL INVESTIGATION C
   Nguyen HT, 2020, INT J ENV RES PUB HE, V17, DOI 10.3390/ijerph17114164
   Nitschke JP, 2021, BRIT J HEALTH PSYCH, V26, P553, DOI 10.1111/bjhp.12485
   Odegard SS, 2011, HEADACHE, V51, P570, DOI 10.1111/j.1526-4610.2011.01859.x
   Okano K, 2019, NPJ SCI LEARN, V4, DOI 10.1038/s41539-019-0055-z
   Ozdin S, 2020, INT J SOC PSYCHIATR, V66, P504, DOI 10.1177/0020764020927051
   Parker G, 2010, INT REV PSYCHIATR, V22, P429, DOI 10.3109/09540261.2010.492391
   Qi ML, 2020, INT J ENV RES PUB HE, V17, DOI 10.3390/ijerph17186494
   Rogowska AM, 2020, PSYCHOL RES BEHAV MA, V13, P797, DOI 10.2147/PRBM.S266511
   Salari N, 2020, GLOBALIZATION HEALTH, V16, DOI 10.1186/s12992-020-00589-w
   Schimmenti A, 2020, CLIN NEUROPSYCHIATR, V17, P41, DOI 10.36131/CN20200202
   Schnell T, 2020, FRONT PSYCHIATRY, V11, DOI 10.3389/fpsyt.2020.582352
   Shoval D, 2020, SLEEP HEALTH, V6, P495, DOI 10.1016/j.sleh.2020.01.011
   Sidor A, 2020, NUTRIENTS, V12, DOI 10.3390/nu12061657
   Singu S, 2020, FRONT PUBLIC HEALTH, V8, DOI 10.3389/fpubh.2020.00406
   Son C, 2020, J MED INTERNET RES, V22, DOI 10.2196/21279
   Ulrich-Lai YM, 2015, STRESS, V18, P381, DOI 10.3109/10253890.2015.1062981
   Vahratian A., SYMPTOMS ANXIETY DEP
   Volken T, 2021, INT J ENV RES PUB HE, V18, DOI 10.3390/ijerph18041458
   Wang XM, 2020, J MED INTERNET RES, V22, DOI 10.2196/22817
   WEINER H, 1989, PSYCHOSOM MED, V51, P608, DOI 10.1097/00006842-198911000-00003
   Wilson RS, 2007, ARCH GEN PSYCHIAT, V64, P234, DOI 10.1001/archpsyc.64.2.234
   Woolston C, 2021, NATURE, V590, P171, DOI 10.1038/d41586-021-00229-2
   Xiao HD, 2020, INT J ENV RES PUB HE, V17, DOI 10.3390/ijerph17145047
   Xiong JQ, 2020, J AFFECT DISORDERS, V277, P55, DOI 10.1016/j.jad.2020.08.001
   Zhai L, 2015, BRIT J SPORT MED, V49, P705, DOI 10.1136/bjsports-2014-093613
   Zhang M, 2016, WORLD J GASTROENTERO, V22, P8905, DOI 10.3748/wjg.v22.i40.8905
NR 60
TC 1
Z9 1
U1 3
U2 3
PU MDPI
PI BASEL
PA ST ALBAN-ANLAGE 66, CH-4052 BASEL, SWITZERLAND
EI 1660-4601
J9 INT J ENV RES PUB HE
JI Int. J. Environ. Res. Public Health
PD JUL
PY 2022
VL 19
IS 14
AR 8587
DI 10.3390/ijerph19148587
PG 16
WC Environmental Sciences; Public, Environmental & Occupational Health
WE Science Citation Index Expanded (SCI-EXPANDED); Social Science Citation Index (SSCI)
SC Environmental Sciences & Ecology; Public, Environmental & Occupational
   Health
GA 3H8PO
UT WOS:000832292800001
PM 35886439
OA Green Published, gold
DA 2022-11-04
ER

PT J
AU Kirsch, M
   Vitiello, D
AF Kirsch, Marine
   Vitiello, Damien
TI The COVID-19 Pandemic Lowers Active Behavior of Patients with
   Cardiovascular Diseases, Healthy Peoples and Athletes
SO INTERNATIONAL JOURNAL OF ENVIRONMENTAL RESEARCH AND PUBLIC HEALTH
LA English
DT Article
DE COVID-19; lockdown; cardiovascular disease; detraining; sedentary
   behavior
ID HUMAN SKELETAL-MUSCLE; PHYSICAL-ACTIVITY; SHORT-TERM; TRAINING
   CESSATION; TIME COURSE; EXERCISE; PERFORMANCE; ADAPTATIONS; RESPONSES;
   YOUNG
AB Aim: The paper aims to describe the impact of the increasing sedentary lifestyle due to the coronavirus disease-2019 (COVID-19) pandemic restrictions in patients with cardiovascular diseases (CVDs), healthy individuals, and athletes. Methods: A review of studies investigating the impact of the COVID-19 restrictions on patients with CVDs, healthy subjects, and athletes has been conducted in the PubMed, Medline, and Google Scholar medical databases. Results: The review highlighted the significant decrease of active behavior in patients with CVDs and mainly heart-failure patients, illustrated by a reduction of their daily steps and hours of being active during the COVID-19 pandemic. This review also enlightened a significant increase of the time spent in sedentary behavior and the sleep in healthy individuals. Finally, this review reported that the COVID-19 pandemic restrictions induced detraining periods in athletes, altering their health. These periods might also lead to a decrease of their future performances. Conclusions: Staying active and maintaining sufficient levels of physical activity during the COVID-19 pandemic are essential to preserve good health, despite the circumstances of quarantine. Alternatives such as completing a cardiac telerehabilitation for CVD patients or training at home for healthy subjects and athletes may be taken into consideration to maintain a regular active behavior in this sanitary context and potential future pandemics.
C1 [Kirsch, Marine; Vitiello, Damien] Univ Paris, Inst Sci Sport Sante Paris, F-75015 Paris, France.
RP Vitiello, D (通讯作者)，Univ Paris, Inst Sci Sport Sante Paris, F-75015 Paris, France.
EM marine.kirsch@u-paris.fr; damien.vitiello@u-paris.fr
OI KIRSCH, Marine/0000-0003-4594-5481; Vitiello, Damien/0000-0003-3048-1880
CR Al Fagih A, 2020, SAUDI MED J, V41, P1211, DOI 10.15537/smj.2020.11.25449
   Ammar A, 2020, NUTRIENTS, V12, DOI 10.3390/nu12061583
   Anderson L, 2017, COCHRANE DB SYST REV, DOI 10.1002/14651858.CD007130.pub4
   Blair SN, 1996, JAMA-J AM MED ASSOC, V276, P205, DOI 10.1001/jama.276.3.205
   Bosquet L, 2013, SCAND J MED SCI SPOR, V23, pe140, DOI 10.1111/sms.12047
   Castaneda-Babarro A, 2020, INT J ENV RES PUB HE, V17, DOI 10.3390/ijerph17186878
   Chaabene H, 2021, AGEING RES REV, V67, DOI 10.1016/j.arr.2021.101265
   Chague F, 2020, ESC HEART FAIL, V7, P4420, DOI 10.1002/ehf2.13016
   Chen PJ, 2020, J SPORT HEALTH SCI, V9, P103, DOI 10.1016/j.jshs.2020.02.001
   Cook R, 2019, BMJ-BRIT MED J, V367, DOI 10.1136/bmj.l5456
   COYLE EF, 1985, J APPL PHYSIOL, V59, P853, DOI 10.1152/jappl.1985.59.3.853
   COYLE EF, 1986, J APPL PHYSIOL, V60, P95, DOI 10.1152/jappl.1986.60.1.95
   COYLE EF, 1984, J APPL PHYSIOL, V57, P1857, DOI 10.1152/jappl.1984.57.6.1857
   CULLINANE EM, 1986, MED SCI SPORT EXER, V18, P420
   Frederix I, 2019, EUR J PREV CARDIOL, V26, P1166, DOI 10.1177/2047487319832394
   Frederix I, 2015, J TELEMED TELECARE, V21, P45, DOI 10.1177/1357633X14562732
   FRINGER MN, 1974, MED SCI SPORT EXER, V6, P20
   GIADA F, 1995, METABOLISM, V44, P161, DOI 10.1016/0026-0495(95)90259-7
   Giada F, 1998, INT J CARDIOL, V65, P149, DOI 10.1016/S0167-5273(98)00102-8
   Girardi M, 2020, FRONT PHYSIOL, V11, DOI 10.3389/fphys.2020.588784
   HAKKINEN K, 1985, ACTA PHYSIOL SCAND, V125, P573, DOI 10.1111/j.1748-1716.1985.tb07759.x
   HEATH GW, 1983, J APPL PHYSIOL, V55, P512, DOI 10.1152/jappl.1983.55.2.512
   HENRIKSSON J, 1977, ACTA PHYSIOL SCAND, V99, P91, DOI 10.1111/j.1748-1716.1977.tb10356.x
   Heran BS, 2011, COCHRANE DB SYST REV, DOI [10.1002/14651858.CD001800.pub3, 10.1002/14651858.CD001800.pub2]
   HORTOBAGYI T, 1993, MED SCI SPORT EXER, V25, P929
   HOUMARD JA, 1992, INT J SPORTS MED, V13, P572, DOI 10.1055/s-2007-1024567
   HOUSTON ME, 1979, ACTA PHYSIOL SCAND, V105, P163, DOI 10.1111/j.1748-1716.1979.tb06328.x
   Huber BC, 2020, J TRANSL MED, V18, DOI 10.1186/s12967-020-02591-7
   KLAUSEN K, 1981, ACTA PHYSIOL SCAND, V113, P9, DOI 10.1111/j.1748-1716.1981.tb06854.x
   Kraus WE, 2019, MED SCI SPORT EXER, V51, P1206, DOI 10.1249/MSS.0000000000001932
   Lamberti N, 2021, INTERN EMERG MED, V16, P1307, DOI 10.1007/s11739-020-02598-4
   Lavie CJ, 2019, CIRC RES, V124, P799, DOI 10.1161/CIRCRESAHA.118.312669
   Leitao L, 2019, INT J ENV RES PUB HE, V16, DOI 10.3390/ijerph16203881
   Li B, 2020, CLIN RES CARDIOL, V109, P531, DOI 10.1007/s00392-020-01626-9
   Li J, 2012, INT J ENV RES PUB HE, V9, P391, DOI 10.3390/ijerph9020391
   Loh R, 2020, SPORTS MED, V50, P295, DOI 10.1007/s40279-019-01183-w
   Long L, 2019, COCHRANE DB SYST REV, DOI 10.1002/14651858.CD003331.pub5
   MADSEN K, 1993, J APPL PHYSIOL, V75, P1444, DOI 10.1152/jappl.1993.75.4.1444
   MARTIN WH, 1986, J AM COLL CARDIOL, V7, P982, DOI 10.1016/S0735-1097(86)80215-7
   Menz V, 2019, J SPORT SCI MED, V18, P497
   MOORE RL, 1987, J APPL PHYSIOL, V63, P1719, DOI 10.1152/jappl.1987.63.5.1719
   Mujika I, 2000, SPORTS MED, V30, P79, DOI 10.2165/00007256-200030020-00002
   Nakayama A, 2020, ENVIRON HEALTH PREV, V25, DOI 10.1186/s12199-020-00885-2
   Nolan PB, 2018, INT J ENV RES PUB HE, V15, DOI 10.3390/ijerph15102303
   Nystoriak Matthew A, 2018, Front Cardiovasc Med, V5, P135, DOI 10.3389/fcvm.2018.00135
   Pelliccia A, 2021, EUR HEART J, V42, P17, DOI [10.1093/eurheartj/ehaa605, 10.15829/1560-4071-2021-4488]
   Pescatello LS, 2015, CURR HYPERTENS REP, V17, DOI 10.1007/s11906-015-0600-y
   Petibois C, 2003, INT J SPORTS MED, V24, P320, DOI 10.1055/s-2003-40708
   Psilander N, 2019, J APPL PHYSIOL, V126, P1636, DOI 10.1152/japplphysiol.00917.2018
   Raven PB, 1998, MED SCI SPORT EXER, V30, P1041, DOI 10.1097/00005768-199807000-00004
   RAVEN PB, 1972, MED SCI SPORT EXER, V4, P205
   Ricci F, 2020, FRONT PUBLIC HEALTH, V8, DOI 10.3389/fpubh.2020.00199
   Romero-Blanco C, 2020, INT J ENV RES PUB HE, V17, DOI 10.3390/ijerph17186567
   Ross LM, 2016, J SPORT HEALTH SCI, V5, P139, DOI 10.1016/j.jshs.2016.04.005
   Sassone B, 2020, J CARDIOPULM REHABIL, V40, P285, DOI 10.1097/HCR.0000000000000539
   Scherrenberg M, 2021, EUR J PREV CARDIOL, V28, P524, DOI 10.1177/2047487320939671
   Thomas RJ, 2019, CIRCULATION, V140, pE69, DOI 10.1161/CIR.0000000000000663
   THOMPSON PD, 1984, METABOLISM, V33, P943, DOI 10.1016/0026-0495(84)90249-X
   Tremblay MS, 2010, APPL PHYSIOL NUTR ME, V35, P725, DOI 10.1139/H10-079
   van Bakel BMA, 2021, NETH HEART J, V29, P273, DOI 10.1007/s12471-021-01550-1
   Vetrovsky T, 2020, ESC HEART FAIL, V7, P2093, DOI 10.1002/ehf2.12916
   WIBOM R, 1992, J APPL PHYSIOL, V73, P2004, DOI 10.1152/jappl.1992.73.5.2004
   Zheng C, 2020, INT J ENV RES PUB HE, V17, DOI 10.3390/ijerph17176035
NR 63
TC 2
Z9 2
U1 2
U2 2
PU MDPI
PI BASEL
PA ST ALBAN-ANLAGE 66, CH-4052 BASEL, SWITZERLAND
EI 1660-4601
J9 INT J ENV RES PUB HE
JI Int. J. Environ. Res. Public Health
PD FEB
PY 2022
VL 19
IS 3
AR 1108
DI 10.3390/ijerph19031108
PG 14
WC Environmental Sciences; Public, Environmental & Occupational Health
WE Science Citation Index Expanded (SCI-EXPANDED); Social Science Citation Index (SSCI)
SC Environmental Sciences & Ecology; Public, Environmental & Occupational
   Health
GA ZG8AE
UT WOS:000760475100001
PM 35162128
OA Green Published, gold
DA 2022-11-04
ER

PT J
AU Yoo, JI
   Han, JK
   Youn, HS
   Jung, JH
AF Yoo, Jung-In
   Han, Joung-Kyue
   Youn, Hyun-Su
   Jung, Joo-Hyug
TI Comparison of Health Awareness in South Korean Middle School Students
   According to Type of Online Physical Education Classes during the
   COVID-19 Pandemic
SO INTERNATIONAL JOURNAL OF ENVIRONMENTAL RESEARCH AND PUBLIC HEALTH
LA English
DT Article
DE middle school students; health perception; importance-performance
   analysis (IPA); online physical education class types; COVID-19
ID PERCEPTION; QUALITY
AB Coronavirus disease 2019 popularized online classes to prevent educational deficits affected by the pandemic. This study aimed to assess the differences in the importance and performance of health awareness in Korean middle school students according to the types of online physical education classes they attended during the coronavirus disease 2019 pandemic. Overall, 583 participants were selected using a convenience sampling method; the data were obtained through an online survey using Google forms. Frequency analysis, reliability analysis, independent sample t-test, and importance-performance analysis were performed. First, the differences between importance and performance were found to be the most for sleep and physical activity management, and the least for disease and hygiene management. In addition, both groups demonstrated higher importance and performance for hygiene and disease management. There were significant differences in the importance and performance of all the sub-factors. Second, hygiene, disease management, and mental health management were found in quadrant I in both groups, while physical activity, sleep, and dietary habit management were in quadrant III. No factors were in quadrants II and IV. Correspondingly, there was no significant difference in adolescents' health awareness between the assignment-based online group and interactive online group.
C1 [Yoo, Jung-In; Jung, Joo-Hyug] Korea Univ, Coll Educ, Dept Phys Educ, Seoul 02841, South Korea.
   [Han, Joung-Kyue] Chung Ang Univ, Coll Sport Sci, Anseong 17546, South Korea.
   [Youn, Hyun-Su] WonKwang Univ, Coll Educ, Dept Phys Educ, Iksan 54538, South Korea.
RP Jung, JH (通讯作者)，Korea Univ, Coll Educ, Dept Phys Educ, Seoul 02841, South Korea.; Youn, HS (通讯作者)，WonKwang Univ, Coll Educ, Dept Phys Educ, Iksan 54538, South Korea.
EM surfyji@korea.ac.kr; jkhan@cau.ac.kr; younhyunsu9518@wku.ac.kr;
   pedagogy@korea.ac.kr
OI JUNG IN, YOO/0000-0001-5751-9928; Han, Joung-Kyue/0000-0002-7578-807X;
   hyunsu, youn/0000-0002-8722-3551
FU College of Education, Korea University
FX This research was supported by the College of Education, Korea
   University Grant in 2021.
CR Barakat R, 2011, AM J OBSTET GYNECOL, V204, DOI 10.1016/j.ajog.2011.01.043
   Bronikowska M, 2021, INT J ENV RES PUB HE, V18, DOI 10.3390/ijerph18105139
   Condello G, 2016, PLOS ONE, V11, DOI 10.1371/journal.pone.0160805
   Cullen W, 2020, QJM-INT J MED, V113, P311, DOI 10.1093/qjmed/hcaa110
   Curi VS, 2018, ARCH GERONTOL GERIAT, V74, P118, DOI 10.1016/j.archger.2017.10.012
   Dwyer MJ, 2020, SCAND J MED SCI SPOR, V30, P1291, DOI 10.1111/sms.13710
   Ezpeleta L, 2020, INT J ENV RES PUB HE, V17, DOI 10.3390/ijerph17197327
   Fegert JM, 2020, CHILD ADOL PSYCH MEN, V14, DOI 10.1186/s13034-020-00329-3
   Guessoum SB, 2020, PSYCHIAT RES, V291, DOI 10.1016/j.psychres.2020.113264
   Han M.K., 2003, PUBLIC HLTH SCI
   Henchoz K, 2008, J AGING STUD, V22, P282, DOI 10.1016/j.jaging.2007.03.002
   Imran N, 2020, PAK J MED SCI, V36, pS67, DOI 10.12669/pjms.36.COVID19-S4.2759
   Izadi A, 2017, INT J HEALTH CARE Q, V30, P656, DOI 10.1108/IJHCQA-02-2017-0030
   Jeong Hyun-Chul, 2020, Asian Journal of Physical Education and Sport Science, V8, P159, DOI 10.24007/ajpess.2020.8.3.014
   Jo Bae.Yun, 2016, [The Korean Journal of Sport, 한국스포츠학회], V14, P535
   Jones AL, 2018, EVOL HUM BEHAV, V39, P19, DOI 10.1016/j.evolhumbehav.2017.09.005
   Jones EAK, 2021, INT J ENV RES PUB HE, V18, DOI 10.3390/ijerph18052470
   Korean Institute for Curriculum Evaluation, 2016, PLANS PROMOTE SCH SP
   Lee DJ, 2021, INT J ENV RES PUB HE, V18, DOI 10.3390/ijerph18062950
   Lee Eui Jae, 2020, [The Journal of Learner-Centered Curriculum and Instruction, 학습자중심교과교육연구], V20, P339, DOI 10.22251/jlcci.2020.20.14.339
   Lee SM, 2021, INT J ENV RES PUB HE, V18, DOI 10.3390/ijerph18031280
   Lee SM, 2020, INT J ENV RES PUB HE, V17, DOI 10.3390/ijerph17186744
   Lopes SDF, 2012, CHINA US BUSINESS RE, V11, P275, DOI DOI 10.17265/1537-1514/2012.02.010
   Mastorci F, 2021, INT J ENV RES PUB HE, V18, DOI 10.3390/ijerph18126388
   Mazza C, 2020, INT J ENV RES PUB HE, V17, DOI 10.3390/ijerph17093165
   Meherali S, 2021, INT J ENV RES PUB HE, V18, DOI 10.3390/ijerph18073432
   Miranda F. J., 2010, J SERV SCI MANAGE, V3, P227, DOI DOI 10.4236/JSSM.2010.32028
   Nearchou F, 2020, INT J ENV RES PUB HE, V17, DOI 10.3390/ijerph17228479
   Nobari H, 2021, INT J ENV RES PUB HE, V18, DOI 10.3390/ijerph18094563
   O'Sullivan K, 2021, INT J ENV RES PUB HE, V18, DOI 10.3390/ijerph18031062
   Pietrabissa G, 2021, INT J ENV RES PUB HE, V18, DOI 10.3390/ijerph18063026
   Rau HH, 2017, J MED INTERNET RES, V19, DOI 10.2196/jmir.7065
   Stevenson J.P., 2002, APPL MULTIVARIATE ST, V4th ed.
   Ware J.E., 1979, HLTH PERCEPTION QUES, P158
   Weaver B, 2014, QUANT METH PSYCHOL, V10, P143, DOI 10.20982/tqmp.10.2.p143
   Wilke J, 2021, INT J ENV RES PUB HE, V18, DOI 10.3390/ijerph18052235
   Woods Jeffrey A, 2020, Sports Med Health Sci, V2, P55, DOI 10.1016/j.smhs.2020.05.006
   World Health Organization, COR DIS COVID 19 ADV
   Zhang J, 2020, BRAIN BEHAV IMMUN, V87, P49, DOI 10.1016/j.bbi.2020.04.031
NR 39
TC 2
Z9 2
U1 4
U2 9
PU MDPI
PI BASEL
PA ST ALBAN-ANLAGE 66, CH-4052 BASEL, SWITZERLAND
EI 1660-4601
J9 INT J ENV RES PUB HE
JI Int. J. Environ. Res. Public Health
PD AUG
PY 2021
VL 18
IS 15
AR 7937
DI 10.3390/ijerph18157937
PG 10
WC Environmental Sciences; Public, Environmental & Occupational Health
WE Science Citation Index Expanded (SCI-EXPANDED); Social Science Citation Index (SSCI)
SC Environmental Sciences & Ecology; Public, Environmental & Occupational
   Health
GA TV6YE
UT WOS:000681865700001
PM 34360230
OA Green Published, gold, Green Submitted
DA 2022-11-04
ER

PT J
AU Yang, HM
   Lombardi, LP
   Castro, FFM
   Yang, AC
AF Yang, H. M.
   Lombardi Junior, L. P.
   Castro, F. F. M.
   Yang, A. C.
TI Mathematical model describing CoViD-19 in Sao Paulo, Brazil - evaluating
   isolation as control mechanism and forecasting epidemiological scenarios
   of release
SO EPIDEMIOLOGY AND INFECTION
LA English
DT Article
DE Epidemiological scenarios; new coronavirus; numerical simulations;
   pulses of release; unique pulse of isolation; quarantine
AB In Sao Paulo, Brazil, the first case of coronavirus disease 2019 (CoViD-19) was confirmed on 26 February, the first death due to CoViD-19 was registered on 16 March, and on 24 March, Sao Paulo implemented the isolation of persons in non-essential activities. A mathematical model was formulated based on non-linear ordinary differential equations considering young (60 years old or less) and elder (60 years old or more) subpopulations, aiming to describe the introduction and dissemination of the new coronavirus in Sao Paulo. This deterministic model used the data collected from Sao Paulo to estimate the model parameters, obtainingR(0)= 6.8 for the basic reproduction number. The model also allowed to estimate that 50% of the population of Sao Paulo was in isolation, which permitted to describe the current epidemiological status. The goal of isolation implemented in Sao Paulo to control the rapid increase of the new coronavirus epidemic was partially succeeded, concluding that if isolation of at least 80% of the population had been implemented, the collapse in the health care system could be avoided. Nevertheless, the isolated persons must be released one day. Based on this model, we studied the potential epidemiological scenarios of release by varying the proportions of the release of young and elder persons. We also evaluated three different strategies of release: All isolated persons are released simultaneously, two and three releases divided in equal proportions. The better scenarios occurred when young persons are released, but maintaining elder persons isolated for a while. When compared with the epidemic without isolation, all strategies of release did not attain the goal of reducing substantially the number of hospitalisations due to severe CoViD-19. Hence, we concluded that the best decision must be postponing the beginning of the release.
C1 [Yang, H. M.; Lombardi Junior, L. P.] Univ Sao Paulo, Sch Med, Gen Hosp, Dept Appl Math,State Univ Campinas, Campinas, Brazil.
   [Castro, F. F. M.; Yang, A. C.] Univ Sao Paulo, Sch Med, Gen Hosp, Div Allergy & Immunol, Campinas, Brazil.
RP Yang, HM (通讯作者)，Univ Sao Paulo, Sch Med, Gen Hosp, Dept Appl Math,State Univ Campinas, Campinas, Brazil.
EM hyunyang@ime.unicamp.br
RI Yang, Hyun Mo/K-6873-2014
OI Yang, Hyun Mo/0000-0002-1711-363X; Lombardi Junior, Luis
   Pedro/0000-0001-8029-6662
CR ANDERSON R M, 1991
   Ferguson N., 2020, IMPACT NONPHARMACEUT, DOI [DOI 10.25561/77482, 10.25561/77482]
   Howard JR, 2020, SUNY Series Afr Amer, P1
   Liu Y, 2020, NATURE, V582, P557, DOI 10.1038/s41586-020-2271-3
   World Health Organization, 2020, REP WHO CHIN JOINT M, P40
   Yang AC, 2020, MODELING TRANSMISSIO, P33
   Yang HM, 2001, APPL MATH COMPUT, V122, P27, DOI 10.1016/S0096-3003(00)00011-4
   Yang Hyun Mo, 1998, Journal of Biological Systems, V6, P187, DOI 10.1142/S0218339098000145
   Yang M-M., 2020, NATURE, V584, P377, DOI [10.1038/s41586-020-2602-4, DOI 10.1038/S41586-020-2713-Y, DOI 10.1038/S41586-020-2271-3]
NR 9
TC 5
Z9 5
U1 0
U2 2
PU CAMBRIDGE UNIV PRESS
PI NEW YORK
PA 32 AVENUE OF THE AMERICAS, NEW YORK, NY 10013-2473 USA
SN 0950-2688
EI 1469-4409
J9 EPIDEMIOL INFECT
JI Epidemiol. Infect.
PY 2020
VL 148
AR e155
DI 10.1017/S0950268820001600
PG 12
WC Public, Environmental & Occupational Health; Infectious Diseases
WE Science Citation Index Expanded (SCI-EXPANDED)
SC Public, Environmental & Occupational Health; Infectious Diseases
GA MN9AH
UT WOS:000551132100001
PM 32684175
OA Green Published, gold, Green Submitted
DA 2022-11-04
ER

PT J
AU Marinkovic, D
   Macak, D
   Madic, DM
   Sporis, G
   Kuvacic, D
   Jasic, D
   Petric, V
   Spehnjak, M
   Projovic, A
   Gojkovic, Z
AF Marinkovic, Dragan
   Macak, Drazenka
   Madic, Dejan M.
   Sporis, Goran
   Kuvacic, Dalija
   Jasic, Dajana
   Petric, Vilko
   Spehnjak, Marijan
   Projovic, Aleksandra
   Gojkovic, Zoran
TI Effect of Neuromuscular Training Program on Quality of Life After
   COVID-19 Lockdown Among Young Healthy Participants: A Randomized
   Controlled Trial
SO FRONTIERS IN PSYCHOLOGY
LA English
DT Article
DE COVID-19; exercise; well-being; neuromuscular training; quality of life
ID WHOLE-BODY VIBRATION; PHYSICAL-ACTIVITY; DEPRESSIVE SYMPTOMS; EXERCISE;
   OLDER; FITNESS; WOMEN
AB Study in the period of coronavirus disease 2019 (COVID-19) lockdown and the effect of different exercise training programs on the quality of life (QoL) dimension are limited. This randomized control study as a part of which the impact of an 8-week neuromuscular training program on the 90 healthy young individuals' QoL after COVID-19 lockdown was assessed using a short form of the WHOQOL-BREF questionnaire comprising of four domains (physical health, psychological health, social relations, and the environment). The intervention group (NT) (n = 47) took part in a neuromuscular training program consisting of dynamic neuromuscular stabilization and whole-body vibration training. In contrast, the control group (CG) (n = 43) did not participate in any programmed physical activity. From pre- to post-intervention test, the NT group significantly and substantially improved [mean change (95% CI)] all the QoL domains, physical for 12.78 scores (8.89, 16.64), psychological for 13.12 scores (9.51, 16.74), social relationships for 20.57 scores (16.12, 25.02), and environmental for 24.40 scores (21.45, 27.35). These results suggest that the NT program could enhance QoL in young and healthy participants following COVID-19 lockdown.
C1 [Marinkovic, Dragan; Macak, Drazenka; Madic, Dejan M.] Univ Novi Sad, Fac Sport & Phys Educ, Novi Sad, Serbia.
   [Sporis, Goran; Jasic, Dajana] Univ Zagreb, Fac Kinesiol, Zagreb, Croatia.
   [Kuvacic, Dalija] Univ Appl Sci Zagreb, Dept Econ, Zagreb, Croatia.
   [Jasic, Dajana] Univ Zadar, Dept Teachers & Presch Teachers Educ, Zadar, Croatia.
   [Petric, Vilko] Univ Rijeka, Fac Teacher Educ, Rijeka, Croatia.
   [Spehnjak, Marijan] Archdiocese Zagreb, Zagreb, Croatia.
   [Projovic, Aleksandra] Primary Sch Stefan Nemanja, Nish, Serbia.
   [Gojkovic, Zoran] Prov Secretariat Hlth Care, Govt Autonomous Prov Vojvodina, Novi Sad, Serbia.
RP Marinkovic, D (通讯作者)，Univ Novi Sad, Fac Sport & Phys Educ, Novi Sad, Serbia.
EM marinkovic@uns.ac.rs
RI Marinkovic, Dragan/O-4387-2019
OI Marinkovic, Dragan/0000-0002-3749-9939
CR Altena E, 2020, J SLEEP RES, V29, DOI 10.1111/jsr.13052
   Ammar A, 2021, BIOL SPORT, V38, P9, DOI 10.5114/biolsport.2020.96857
   Ammar A, 2020, INT J ENV RES PUB HE, V17, DOI 10.3390/ijerph17176237
   Askari J, 2020, SPORT SCI HLTH, V16, P273, DOI 10.1007/s11332-019-00601-w
   Battaglia G, 2016, CLIN INTERV AGING, V11, P1009, DOI 10.2147/CIA.S109591
   Becofsky KM, 2015, AM J EPIDEMIOL, V181, P311, DOI 10.1093/aje/kwu330
   Bernard P, 2018, PLOS ONE, V13, DOI 10.1371/journal.pone.0204682
   Bonichini S, 2021, INT J ENV RES PUB HE, V18, DOI 10.3390/ijerph18084385
   Brooks Samantha K, 2020, Lancet, V395, P912, DOI 10.1016/S0140-6736(20)30460-8
   Carriedo A, 2020, AM J GERIAT PSYCHIAT, V28, P1146, DOI 10.1016/j.jagp.2020.08.007
   Chtourou H, 2020, FRONT PSYCHOL, V11, DOI 10.3389/fpsyg.2020.01708
   Clay JM, 2020, LANCET PUBLIC HEALTH, V5, pE259, DOI 10.1016/S2468-2667(20)30088-8
   Cohen J., 1988, STAT POWER ANAL BEHA, DOI DOI 10.1234/12345678
   Colak H, 2020, INT J APPL EXERC PHY, V9, P253
   de Vreede PL, 2007, GERONTOLOGY, V53, P12, DOI 10.1159/000095387
   Delle Fave A, 2018, FRONT PSYCHOL, V9, DOI 10.3389/fpsyg.2018.00828
   Epifanio MS, 2021, J CLIN MED, V10, DOI 10.3390/jcm10020289
   Ferreira LN, 2021, QUAL LIFE RES, V30, P1389, DOI 10.1007/s11136-020-02724-x
   Fort A, 2012, J STRENGTH COND RES, V26, P926, DOI 10.1519/JSC.0b013e31822e02a5
   Frank C, 2013, INT J SPORTS PHYS TH, V8, P62
   Galper DI, 2006, MED SCI SPORT EXER, V38, P173, DOI 10.1249/01.mss.0000180883.32116.28
   Gunnell D, 2020, LANCET PSYCHIAT, V7, P468, DOI 10.1016/S2215-0366(20)30171-1
   Guszkowska Monika, 2004, Psychiatr Pol, V38, P611
   Hossain MM, 2020, EPIDEMIOL HEALTH, V42, DOI 10.4178/epih.e2020038
   Jimenez-Pavon D, 2020, PROG CARDIOVASC DIS, V63, P386, DOI 10.1016/j.pcad.2020.03.009
   Jordan MJ, 2005, J STRENGTH COND RES, V19, P459, DOI 10.1519/13293.1
   Kalfoss MH, 2021, HEALTH QUAL LIFE OUT, V19, DOI 10.1186/s12955-020-01656-x
   Kandola A, 2019, NEUROSCI BIOBEHAV R, V107, P525, DOI 10.1016/j.neubiorev.2019.09.040
   Kesic MG, 2021, MED PR, V72, P633, DOI 10.13075/mp.5893.01180
   Khosravi M, 2020, EUR J TRANSL MYOL, V30, DOI 10.4081/ejtm.2020.9509
   Ku PW, 2016, QUAL LIFE RES, V25, P2909, DOI 10.1007/s11136-016-1309-3
   Lehnert K, 2012, EUR REV AGING PHYS A, V9, P87, DOI 10.1007/s11556-012-0095-3
   Mahdieh L, 2020, HUM MOVEMENT SCI, V70, DOI 10.1016/j.humov.2019.102568
   Martin CK, 2009, ARCH INTERN MED, V169, P269, DOI 10.1001/archinternmed.2008.545
   Maugeri G, 2020, HELIYON, V6, DOI 10.1016/j.heliyon.2020.e04315
   McLafferty CL, 2004, PERCEPT MOTOR SKILL, V98, P947
   Nawrocka A, 2019, INT J ENV RES PUB HE, V16, DOI 10.3390/ijerph16060972
   Nguyen TM, 2021, INT J ENV RES PUB HE, V18, DOI 10.3390/ijerph18073791
   Nussbaumer-Streit B, 2020, COCHRANE DB SYST REV, DOI [10.1002/14651858.CD013574.pub2, 10.1002/14651858.CD013574]
   Organization WH, 1998, PROGR MENT HLTH WHOQ
   Montoro MVP, 2018, REV PSICOL DEPORTE, V27, P133
   Pfefferbaum B, 2020, NEW ENGL J MED, V383, P510, DOI 10.1056/NEJMp2008017
   Piecha M, 2014, PLOS ONE, V9, DOI 10.1371/journal.pone.0088295
   Pieh C, 2020, J PSYCHOSOM RES, V136, DOI 10.1016/j.jpsychores.2020.110186
   Pisot S, 2020, EUR J PUBLIC HEALTH, V30, P1181, DOI 10.1093/eurpub/ckaa157
   Prem V, 2013, PHYSIOTHER THEOR PR, V29, P271, DOI 10.3109/09593985.2012.731626
   Schoofs MCA, 2022, BMC PUBLIC HEALTH, V22, DOI 10.1186/s12889-022-12560-y
   Slimani M, 2020, FRONT PSYCHOL, V11, DOI 10.3389/fpsyg.2020.01882
   Spirduso WW, 2001, MED SCI SPORT EXER, V33, pS598, DOI 10.1097/00005768-200106001-00028
   Stathi A, 2002, J AGING PHYS ACTIV, V10, P76, DOI 10.1123/japa.10.1.76
   Stracciolini A, 2020, CLIN J SPORT MED, V30, P526, DOI 10.1097/JSM.0000000000000645
   Su KX, 2021, REV BRAS MED ESPORTE, V27, P319, DOI 10.1590/1517-8692202127032021_0095
   Sui XM, 2009, J PSYCHIATR RES, V43, P546, DOI 10.1016/j.jpsychires.2008.08.002
   Tolmunen T, 2006, EUR J EPIDEMIOL, V21, P701, DOI 10.1007/s10654-006-9038-5
   Torvinen S, 2002, MED SCI SPORT EXER, V34, P1523, DOI 10.1097/00005768-200209000-00020
   Trabelsi K, 2021, INT J ENV RES PUB HE, V18, DOI 10.3390/ijerph18084329
   Trabelsi K, 2021, BIOL SPORT, V38, P495, DOI 10.5114/biolsport.2021.101605
   Valenti Marco, 2008, Int J Med Sci, V5, P24
   Valtonen M, 2009, BMC PUBLIC HEALTH, V9, DOI 10.1186/1471-2458-9-204
   Vukovic J, 2021, FRONT PEDIATR, V9, DOI 10.3389/fped.2021.656813
   West J, 2004, ANN BEHAV MED, V28, P114, DOI 10.1207/s15324796abm2802_6
   WHO, 2020, WHO GUID PHYS ACT SE, DOI DOI 10.4324/9780203795002
   Yanovski JA, 2000, NEW ENGL J MED, V342, P861, DOI 10.1056/NEJM200003233421206
NR 63
TC 0
Z9 0
U1 3
U2 3
PU FRONTIERS MEDIA SA
PI LAUSANNE
PA AVENUE DU TRIBUNAL FEDERAL 34, LAUSANNE, CH-1015, SWITZERLAND
SN 1664-1078
J9 FRONT PSYCHOL
JI Front. Psychol.
PD APR 12
PY 2022
VL 13
AR 844678
DI 10.3389/fpsyg.2022.844678
PG 7
WC Psychology, Multidisciplinary
WE Social Science Citation Index (SSCI)
SC Psychology
GA 1A7LM
UT WOS:000791933500001
PM 35496239
OA Green Published, gold
DA 2022-11-04
ER

PT J
AU Aloqbi, HS
   Shannaq, GY
   Douf, TA
   Maashi, MM
   Aljadani, FM
   Alsultan, AA
   Asiri, KJ
   Alotaibi, NA
AF Aloqbi, Hanan Saleh
   Shannaq, Ghaliya Yahya
   Douf, Tahani Ahmed
   Maashi, Manal Mohammed
   Aljadani, Faisal Mohammed
   Alsultan, Amro Abdullah
   Asiri, Khadijah Jadah
   Alotaibi, Naif Abdullah
TI Prevalence of Clinical and Radiological Manifestations among COVID-19
   Children and Adolescents: A Systematic Review and Meta-analysis
SO ANNALS OF MEDICAL AND HEALTH SCIENCES RESEARCH
LA English
DT Review
DE Manifestations; COVID-19; Children; Adolescents
AB Background: The severity of lung involvement associated with SARS-CoV-2 infection levels from lack of symptoms or slight pneumonia (in 81%) to excessive disease-associated hypoxia (seen in 14%), a critical disease associated with shock, respiration failure, and multi-organ failure (in 5%) or death (2.3%). Aim: This work aims to determine the prevalence of clinical and radiological manifestations among children and adolescents COVID-19 patients. Materials and Methods: A systematic search was performed over different medical databases to identify Pediatrics studies, which studied the outcome of COVID-19 infection in children and adolescents. Using the meta-analysis process, either with fixed or random-effects models, we conducted a meta-analysis on the prevalence of clinical manifestations (e.g., fever, nasal congestion, cough, dyspnea, abdominal pain, diarrhea, and critical cases), as primary outcomes, and on radiological manifestations (e.g., CT involvement - ground-glass opacities), as a secondary outcome. Pooled prevalence of abdominal pain=9.6%, pooled prevalence of critical cases=7.7%. Results: Eight studies were identified involving 682 patients. The meta-analysis process revealed a pooled prevalence of fever=61.1%, a pooled prevalence of nasal congestion=8%, pooled prevalence of cough=49.7%, pooled prevalence of dyspnea=21.4%, pooled prevalence of diarrhea=13.3%, pooled prevalence of critical cases=7.7%. Concerning the secondary outcome measures, the pooled prevalence of CT involvement=41.6%. Conclusion: To conclude, COVID-19 disease cause different manifestations in children such as fever and respiratory symptoms such as cough and dyspnea, organizing pneumonia and decreased pulmonary function.
C1 [Shannaq, Ghaliya Yahya; Maashi, Manal Mohammed] Jazan Univ, Jazan, Saudi Arabia.
   [Douf, Tahani Ahmed] Jazan Univ, Khamis Mushat, Saudi Arabia.
   [Aljadani, Faisal Mohammed] Ibn Sina Natl Coll, Jeddah, Saudi Arabia.
   [Alsultan, Amro Abdullah] Matern & Children Hosp, Alqassim City, Saudi Arabia.
   [Asiri, Khadijah Jadah] King Khalid Univ, Abha, Saudi Arabia.
   [Alotaibi, Naif Abdullah] Jordan Univ Sci & Technol, Dammam, Saudi Arabia.
EM h-n-sa@hotmail.com
CR Adhikari SP, 2020, INFECT DIS POVERTY, V9, DOI 10.1186/s40249-020-00646-x
   Badawi A, 2016, INT J INFECT DIS, V49, P129, DOI 10.1016/j.ijid.2016.06.015
   Bialek S, 2020, MMWR-MORBID MORTAL W, V69, P422, DOI 10.15585/mmwr.mm6914e4
   Cholankeril G, 2020, GASTROENTEROLOGY, V159, P775, DOI 10.1053/j.gastro.2020.04.008
   Derespina KR, 2020, J PEDIATR-US, V226, P55, DOI 10.1016/j.jpeds.2020.07.039
   Espinosa OA, 2020, REV INST MED TROP SP, V62, DOI [10.1590/S1678-9946202062043, 10.1590/s1678-9946202062043]
   Feng K., 2020, ZHONGHUA ER KE ZHI, V58, pE007
   Gavriatopoulou M, 2020, CLIN EXP MED, V20, P493, DOI 10.1007/s10238-020-00648-x
   Lala A, 2020, J AM COLL CARDIOL, V76, P533, DOI [10.1016/j.jacc.2020.06.007, 10.1101/2020.04.20.20072702]
   Lang Min, 2020, Radiol Cardiothorac Imaging, V2, pe200277, DOI 10.1148/ryct.2020200277
   Liberati Alessandro, 2009, J Clin Epidemiol, V62, pe1, DOI 10.1016/j.jclinepi.2009.06.006
   Mamishi S, 2021, J MICROBIOL IMMUNOL, V54, P839, DOI 10.1016/j.jmii.2020.07.019
   Mantovani A, 2015, PLOS ONE, V10, DOI 10.1371/journal.pone.0135329
   Mehta N, ORIGINAL ASS USE ANG
   Tagarro A, 2021, JAMA PEDIATR, V175, P316, DOI 10.1001/jamapediatrics.2020.1346
   Xia W, 2020, PEDIATR PULM, V55, P1169, DOI 10.1002/ppul.24718
   Zachariah P, 2020, JAMA PEDIATR, V174, DOI 10.1001/jamapediatrics.2020.2430
NR 17
TC 0
Z9 0
U1 0
U2 1
PU NIGERIAN MEDICAL ASSOC, ENUGU STATE
PI ABUJA
PA 8 BENGHAZI ST, OFF ADDIS ABABA CRES, ABUJA, NIGERIA
SN 2141-9248
EI 2277-9205
J9 ANN MED HEALTH SCI R
JI Ann. Med. Health Sci. Res.
PD JAN-FEB
PY 2021
VL 11
IS 1
BP 1193
EP 1198
PG 6
WC Health Care Sciences & Services
WE Emerging Sources Citation Index (ESCI)
SC Health Care Sciences & Services
GA RA6HY
UT WOS:000631519100005
DA 2022-11-04
ER

PT J
AU Zhang, PP
   Li, Y
   Wang, HC
   Luo, LY
   Wang, P
   Wang, HM
   Li, Q
   Meng, ZJ
   Yang, H
   Liu, YH
   Zhou, SY
   Li, N
   Zhang, SN
   Bi, JZ
   Zhang, JW
   Zheng, XL
AF Zhang, Panpan
   Li, Yan
   Wang, Huanchun
   Luo, Liyan
   Wang, Ping
   Wang, Huimin
   Li, Qing
   Meng, Zejing
   Yang, Hui
   Liu, Yuanhong
   Zhou, Shiyue
   Li, Nan
   Zhang, Shengnan
   Bi, Jianzhong
   Zhang, Jiewen
   Zheng, Xiaolei
TI COVID-19 Vaccine Hesitancy Among Older Adolescents and Young Adults: A
   National Cross-Sectional Study in China
SO FRONTIERS IN PUBLIC HEALTH
LA English
DT Article
DE COVID-19; vaccine hesitancy; older adolescents; young adults; PSI-Y
ID SOCIAL SUPPORT; STATES
AB BackgroundWith promotion of COVID-19 vaccinations, there has been a corresponding vaccine hesitancy, of which older adolescents and young adults represent groups of particular concern. In this report, we investigated the prevalence and reasons for vaccine hesitancy, as well as potential risk factors, within older adolescents and young adults in China. MethodsTo assess these issues, an online survey was administered over the period from March 14 to April 15, 2021. Older adolescents (16-17 years old) and young adults (18-21 years old) were recruited nationwide from Wechat groups and results from a total of 2,414 respondents were analyzed. Socio-demographic variables, vaccine hesitancy, psychological distress, abnormal illness behavior, global well-being and social support were analyzed in this report. ResultsCompared to young adults (n = 1,405), older adolescents (n = 1,009) showed higher prevalence rates of COVID-19 vaccine hesitancy (16.5 vs. 7.9%, p < 0.001). History of physical diseases (p = 0.007) and abnormal illness behavior (p = 0.001) were risk factors for vaccine hesitancy among older adolescents, while only a good self-reported health status (p = 0.048) was a risk factor for young adults. Concerns over COVID-19 vaccine side effects (67.1%) and beliefs of invulnerability regarding infection risk (41.9%) were the most prevalent reasons for vaccine hesitancy. Providing evidence on the vaccine reduction of COVID-19 infection risk (67.5%), ensuring vaccine safety (56.7%) and the low risk of side effects (52.7%) were the most effective persuasions for promoting vaccinations. ConclusionIn China, older adolescents showed a higher prevalence for vaccine hesitancy than that of young adults. Abnormal illness behavior and history of physical diseases were risk factors for vaccine hesitancy among these older adolescents, while social support represents an important factor which could help to alleviate this hesitancy.
C1 [Zhang, Panpan; Zhang, Jiewen] Peoples Hosp Zhengzhou Univ, Dept Neurol, Zhengzhou, Peoples R China.
   [Zhang, Panpan; Liu, Yuanhong; Zhang, Shengnan] Puyang Peoples Hosp, Dept Neurol, Puyang, Peoples R China.
   [Li, Yan] Yishui Cty Peoples Hosp, Dept Neurol, Linyi, Peoples R China.
   [Wang, Huanchun] Taishan Vocat Coll Nursing, Dept Basic Med Teaching, Tai An, Peoples R China.
   [Luo, Liyan] Shandong Univ, Cheeloo Coll Med, Sch Publ Hlth, Dept Epidemiol, Jinan, Peoples R China.
   [Wang, Ping; Li, Qing; Yang, Hui; Zhou, Shiyue; Bi, Jianzhong; Zheng, Xiaolei] Shandong Univ, Hosp 2, Cheeloo Coll Med, Dept Neurol, Jinan, Peoples R China.
   [Wang, Huimin] Puyang Peoples Hosp, Dept Oral & Maxillofacial Surg, Puyang, Peoples R China.
   [Meng, Zejing] Lanzhou Univ, Sch Publ Hlth, Dept Publ Hlth, Lanzhou, Peoples R China.
   [Li, Nan] Sishui Cty Peoples Hosp, Dept Neurol, Jining, Peoples R China.
RP Zhang, JW (通讯作者)，Peoples Hosp Zhengzhou Univ, Dept Neurol, Zhengzhou, Peoples R China.; Zheng, XL (通讯作者)，Shandong Univ, Hosp 2, Cheeloo Coll Med, Dept Neurol, Jinan, Peoples R China.
EM zhangjiewen9900@126.com; nuancheng471227@163.com
RI Zhang, Jiewen/GSE-5744-2022
CR Anderson RM, 2020, LANCET, V396, P1614, DOI 10.1016/S0140-6736(20)32318-7
   Barello S, 2021, PSYCHOL MED, DOI 10.1017/S003329172100101X
   Black S, 2010, SCI TRANSL MED, V2, DOI 10.1126/scitranslmed.3001738
   Centers for Disease Control and Prevention, 2021, CHINANEWS
   Chevallier C, 2021, TRENDS COGN SCI, V25, P331, DOI 10.1016/j.tics.2021.02.002
   ChinaNews, 2021, CHINANEWS
   Coustasse A, 2021, J AMBUL CARE MANAG, V44, P71, DOI 10.1097/JAC.0000000000000360
   Dror AA, 2020, EUR J EPIDEMIOL, V35, P775, DOI 10.1007/s10654-020-00671-y
   Duan L, 2020, J AFFECT DISORDERS, V275, P112, DOI 10.1016/j.jad.2020.06.029
   Dube E, 2017, CLIN MICROBIOL INFEC, V23, P279, DOI 10.1016/j.cmi.2016.11.007
   Dube E, 2016, LANCET INFECT DIS, V16, P518, DOI 10.1016/S1473-3099(16)00028-1
   Dube E, 2015, VACCINE, V33, P4191, DOI 10.1016/j.vaccine.2015.04.041
   Ernsting A, 2015, PSYCHOL HEALTH MED, V20, P239, DOI 10.1080/13548506.2014.920957
   Fontanet A, 2020, NAT REV IMMUNOL, V20, P583, DOI 10.1038/s41577-020-00451-5
   Freimuth VS, 2017, SOC SCI MED, V193, P70, DOI 10.1016/j.socscimed.2017.10.001
   Guidi J, 2015, CLIN ENDOCRINOL, V83, P872, DOI 10.1111/cen.12783
   Guo Y, 2002, FAM PRACT, V19, P326, DOI 10.1093/fampra/19.4.326
   Huang L, 2020, J INFECTION, V80, pE1, DOI 10.1016/j.jinf.2020.03.006
   Leask J, 2011, NATURE, V473, P443, DOI 10.1038/473443a
   Lee K, 2009, GLOB INST, P1
   Leng AL, 2021, VACCINE, V39, P247, DOI 10.1016/j.vaccine.2020.12.009
   Li PC, 2021, BMC PUBLIC HEALTH, V21, DOI 10.1186/s12889-021-10220-1
   Lin JY, 2020, J AFFECT DISORDERS, V265, P32, DOI 10.1016/j.jad.2020.01.026
   Lin YL, 2020, PLOS NEGLECT TROP D, V14, DOI 10.1371/journal.pntd.0008961
   Liu RG, 2021, VACCINES-BASEL, V9, DOI 10.3390/vaccines9030292
   Logunov DY, 2020, LANCET, V396, P887, DOI 10.1016/S0140-6736(20)31866-3
   MacDonald NE, 2015, VACCINE, V33, P4161, DOI 10.1016/j.vaccine.2015.04.036
   Masiero M, 2018, J HEALTH PSYCHOL, V23, P645, DOI 10.1177/1359105316667796
   Mishra SK, 2021, ACTA TROP, V214, DOI 10.1016/j.actatropica.2020.105778
   Park T, 2021, RES SOC ADMIN PHARM, V17, P1859, DOI 10.1016/j.sapharm.2020.06.004
   PILOWSKY I, 1993, PSYCHOTHER PSYCHOSOM, V60, P62, DOI 10.1159/000288681
   PILOWSKY I, 1993, AM J PSYCHIAT, V150, P531
   Piolanti A, 2016, PSYCHOTHER PSYCHOSOM, V85, P337, DOI 10.1159/000447760
   Polack FP, 2020, NEW ENGL J MED, V383, P2603, DOI 10.1056/NEJMoa2034577
   Razai MS, 2021, BMJ-BRIT MED J, V373, DOI 10.1136/bmj.n1138
   Riad A, 2021, VACCINES-BASEL, V9, DOI 10.3390/vaccines9101158
   Riad A, 2021, VACCINES-BASEL, V9, DOI 10.3390/vaccines9090948
   Robertson E, 2021, BRAIN BEHAV IMMUN, V94, P41, DOI 10.1016/j.bbi.2021.03.008
   Robinson E, 2021, VACCINE, V39, P2024, DOI 10.1016/j.vaccine.2021.02.005
   Tanne JH, 2021, BMJ-BRIT MED J, V373, DOI 10.1136/bmj.n1640
   Vedhara K, 2019, VACCINE, V37, P3255, DOI 10.1016/j.vaccine.2019.04.091
   Wagner CE, 2020, FRONT PUBLIC HEALTH, V8, DOI 10.3389/fpubh.2020.614113
   Wang C, 2021, VACCINE, V39, P2833, DOI 10.1016/j.vaccine.2021.04.020
   Xiao S., 1994, J CLIN PSYCHIAT, V4, P98, DOI DOI 10.1002/DDRR.101
   Xu Y, 2018, PSYCHOL HEALTH MED, V23, P1054, DOI 10.1080/13548506.2018.1425461
   Xu YY, 2021, FRONT PUBLIC HEALTH, V9, DOI 10.3389/fpubh.2021.779720
   Zheng XL, 2021, FRONT PSYCHIATRY, V12, DOI 10.3389/fpsyt.2021.680202
   Zhu FC, 2020, LANCET, V396, P479, DOI 10.1016/S0140-6736(20)31605-6
NR 48
TC 1
Z9 1
U1 8
U2 8
PU FRONTIERS MEDIA SA
PI LAUSANNE
PA AVENUE DU TRIBUNAL FEDERAL 34, LAUSANNE, CH-1015, SWITZERLAND
EI 2296-2565
J9 FRONT PUBLIC HEALTH
JI Front. Public Health
PD MAY 12
PY 2022
VL 10
AR 877668
DI 10.3389/fpubh.2022.877668
PG 10
WC Public, Environmental & Occupational Health
WE Science Citation Index Expanded (SCI-EXPANDED); Social Science Citation Index (SSCI)
SC Public, Environmental & Occupational Health
GA 1M8TA
UT WOS:000800237700001
PM 35646783
OA gold, Green Published
DA 2022-11-04
ER

PT J
AU Rodriguez-Fernandez, P
   Gonzalez-Santos, J
   Santamaria-Pelaez, M
   Soto-Camara, R
   Sanchez-Gonzalez, E
   Gonzalez-Bernal, JJ
AF Rodriguez-Fernandez, Paula
   Gonzalez-Santos, Josefa
   Santamaria-Pelaez, Mirian
   Soto-Camara, Raul
   Sanchez-Gonzalez, Esteban
   Gonzalez-Bernal, Jeronimo J.
TI Psychological Effects of Home Confinement and Social Distancing Derived
   from COVID-19 in the General Population-A Systematic Review
SO INTERNATIONAL JOURNAL OF ENVIRONMENTAL RESEARCH AND PUBLIC HEALTH
LA English
DT Review
DE COVID-19; pandemic; home confinement; social distancing; mental health;
   adults; general population; anxiety; depression; stress
ID POSTTRAUMATIC-STRESS-DISORDER; MENTAL-HEALTH; INITIAL-STAGE; DISTRESS;
   ANXIETY; IMPACT; DEPRESSION; INFORMATION; QUARANTINE; SYMPTOMS
AB (1) Background: Home confinement and social distancing are two of the main public health measures to curb the spread of SARS-Cov-2, which can have harmful consequences on people's mental health. This systematic review aims to identify the best available scientific evidence on the impact that home confinement and social distancing, derived from the SARS-CoV-2 pandemic, have had on the mental health of the general population in terms of depression, stress and anxiety. (2) Methods: A systematic search was conducted on PubMed, Scopus, Web of Science and ScienceDirect between 2 January 2021 and 7 January 2021, in accordance with the recommendations of the PRISMA Declaration. The selection of studies and the evaluation of their methodological quality were performed in pairs, independently and blindly, based on predetermined eligibility criteria. (3) Results: The 26 investigations reviewed were developed in different regions and countries. Factors that are associated with poor mental health were female gender, young ages, having no income and suffering from a previous psychiatric illness. Inadequate management of the pandemic by authorities and a lack or excess of information also contributed to worse mental health. (4) Conclusions: There are groups of people more likely to suffer higher levels of anxiety, depression and stress during the restrictive measures derived from COVID-19.
C1 [Rodriguez-Fernandez, Paula; Gonzalez-Santos, Josefa; Santamaria-Pelaez, Mirian; Soto-Camara, Raul; Gonzalez-Bernal, Jeronimo J.] Univ Burgos, Dept Hlth Sci, Burgos 09001, Spain.
   [Sanchez-Gonzalez, Esteban] Univ Jan Kochanowski, Dept Hlth Sci, PL-25369 Kielce, Poland.
RP Gonzalez-Santos, J; Santamaria-Pelaez, M (通讯作者)，Univ Burgos, Dept Hlth Sci, Burgos 09001, Spain.
EM prf0011@alu.ubu.es; mjgonzalez@ubu.es; mspelaez@ubu.es; rscamara@ubu.es;
   estebansg2001@gmail.com; jejavier@ubu.es
RI Fernández, Paula Rodríguez/AAX-1007-2021; Gonzalez-Bernal, Jeronimo
   J./H-3953-2015; Santamaría-Peláez, Mirian/ABI-5794-2020
OI Fernández, Paula Rodríguez/0000-0003-0925-6187; Gonzalez-Bernal,
   Jeronimo J./0000-0002-7298-9060; Santamaría-Peláez,
   Mirian/0000-0002-4255-7355
CR Ahmed MZ, 2020, ASIAN J PSYCHIATR, V51, DOI 10.1016/j.ajp.2020.102092
   Alkhamees AA, 2020, COMPR PSYCHIAT, V102, DOI 10.1016/j.comppsych.2020.152192
   Almeida M, 2020, ARCH WOMEN MENT HLTH, V23, P741, DOI 10.1007/s00737-020-01092-2
   Ammar A, 2020, INT J ENV RES PUB HE, V17, DOI 10.3390/ijerph17176237
   Barzilay R, 2020, TRANSL PSYCHIAT, V10, DOI 10.1038/s41398-020-00982-4
   Benke C, 2020, PSYCHIAT RES, V293, DOI 10.1016/j.psychres.2020.113462
   Borquez B, 2020, REV CHIL PEDIATR-CHI, V91, P794, DOI 10.32641/rchped.vi91i5.2420
   Brooks SK, 2020, LANCET, V395, P912, DOI [10.1016/S0140-6736(20)30460-8, 10.1016/S0140-6736(20)30460-8.]
   Casagrande M, 2020, SLEEP MED, V75, P12, DOI 10.1016/j.sleep.2020.05.011
   Chen LL, 2021, J PSYCHIATR RES, V135, P37, DOI 10.1016/j.jpsychires.2020.12.067
   de Miranda DM, 2020, INT J DISAST RISK RE, V51, DOI 10.1016/j.ijdrr.2020.101845
   Dean DJ, 2021, PSYCHIAT RES, V295, DOI 10.1016/j.psychres.2020.113593
   Dsouza DD, 2020, PSYCHIAT RES, V290, DOI 10.1016/j.psychres.2020.113145
   Galea S, 2002, NEW ENGL J MED, V346, P982, DOI 10.1056/NEJMsa013404
   Galea S, 2020, JAMA INTERN MED, V180, P817, DOI 10.1001/jamainternmed.2020.1562
   Glowacz F, 2020, PSYCHIAT RES, V293, DOI 10.1016/j.psychres.2020.113486
   González-Padilla Daniel A., 2020, Int. braz j urol., V46, P120, DOI [10.1590/s1677-5538.ibju.2020.s121, 10.1590/S1677-5538.IBJU.2020.S121]
   Gonzalez-Sanguino C, 2020, BRAIN BEHAV IMMUN, V87, P172, DOI 10.1016/j.bbi.2020.05.040
   Goularte JF, 2021, J PSYCHIATR RES, V132, P32, DOI 10.1016/j.jpsychires.2020.09.021
   Goulia P, 2010, BMC INFECT DIS, V10, DOI 10.1186/1471-2334-10-322
   Grattan LM, 2011, ENVIRON HEALTH PERSP, V119, P838, DOI 10.1289/ehp.1002915
   Hawryluck L, 2004, EMERG INFECT DIS, V10, P1206, DOI 10.3201/eid1007.030703
   Hazarika Mythili, 2021, Open J Psychiatry Allied Sci, V12, P31, DOI 10.5958/2394-2061.2021.00009.4
   Huang YE, 2020, PSYCHIAT RES, V288, DOI 10.1016/j.psychres.2020.112954
   Jordan Z, 2019, INT J EVID-BASED HEA, V17, P58, DOI 10.1097/XEB.0000000000000155
   Duong KNC, 2020, JMIR FORM RES, V4, DOI 10.2196/24776
   Lai CC, 2020, INT J ANTIMICROB AG, V55, DOI 10.1016/j.ijantimicag.2020.105924
   Lal Abhishek, 2020, Eur J Dent, V14, pS27, DOI 10.1055/s-0040-1718644
   Lee AM, 2007, CAN J PSYCHIAT, V52, P233, DOI 10.1177/070674370705200405
   Lee HS, 2021, PSYCHIAT RES, V295, DOI 10.1016/j.psychres.2020.113570
   Lei L, 2020, MED SCI MONITOR, V26, DOI 10.12659/MSM.924609
   Lopez-Bueno R, 2020, FRONT PSYCHOL, V11, DOI 10.3389/fpsyg.2020.01426
   Massad I, 2020, E MEDITERR HEALTH J, V26, P1165, DOI 10.26719/emhj.20.115
   Mazza C, 2020, INT J ENV RES PUB HE, V17, DOI 10.3390/ijerph17093165
   Moola S, 2020, JBI MANUAL EVIDENCE
   Neria Y, 2008, PSYCHOL MED, V38, P467, DOI 10.1017/S0033291707001353
   Nicola M, 2020, INT J SURG, V78, P185, DOI 10.1016/j.ijsu.2020.04.018
   Ozdin S, 2020, INT J SOC PSYCHIATR, V66, P504, DOI 10.1177/0020764020927051
   Planchuelo-Gomez Alvaro, 2020, J Affect Disord, V277, P842, DOI 10.1016/j.jad.2020.09.018
   Rathore FA, 2020, J PAK MED ASSOC, V70, pS162, DOI 10.5455/JPMA.38
   Richardson S, 2020, JAMA-J AM MED ASSOC, V323, P2052, DOI 10.1001/jama.2020.6775
   Ripon RK, 2020, HELIYON, V6, DOI 10.1016/j.heliyon.2020.e05481
   Rodriguez-Rey R, 2020, FRONT PSYCHOL, V11, DOI 10.3389/fpsyg.2020.01540
   Rubin GJ, 2020, BMJ-BRIT MED J, V368, DOI 10.1136/bmj.m313
   Ruiz-Frutos C, 2020, INT J ENV RES PUB HE, V17, DOI 10.3390/ijerph17196982
   Sackett DL, 1996, BRIT MED J, V312, P71, DOI 10.1136/bmj.312.7023.71
   Sasidharan S, 2020, TURK J ANAESTHESIOL, V48, P438, DOI 10.5152/TJAR.2020.1008
   Schweda A, 2021, COMPR PSYCHIAT, V104, DOI 10.1016/j.comppsych.2020.152218
   Sherman AC, 2020, PSYCHIAT RES, V293, DOI 10.1016/j.psychres.2020.113476
   Shevlin M, 2020, BJPSYCH OPEN, V6, DOI 10.1192/bjo.2020.109
   Shigemura J, 2020, PSYCHIAT CLIN NEUROS, V74, P281, DOI 10.1111/pcn.12988
   Castro-de-Araujo LFS, 2020, CIENC SAUDE COLETIVA, V25, P2457, DOI 10.1590/1413-81232020256.1.10932020
   Smith L, 2020, PSYCHIAT RES, V291, DOI 10.1016/j.psychres.2020.113138
   Tracy M, 2011, DEPRESS ANXIETY, V28, P666, DOI 10.1002/da.20838
   Tufanaru C., 2020, JOANNA BRIGGS I REVI, DOI [10.46658/JBIMES-20-04, DOI 10.46658/JBIMES-20-04]
   Tull MT, 2020, PSYCHIAT RES, V289, DOI 10.1016/j.psychres.2020.113098
   Urrutia G, 2010, MED CLIN-BARCELONA, V135, P507, DOI 10.1016/j.medcli.2010.01.015
   Vivanco Luis, 2020, Cuad Bioet, V31, P269, DOI 10.30444/CB.69
   Vlahov D, 2004, AM J PUBLIC HEALTH, V94, P253, DOI 10.2105/AJPH.94.2.253
   Wang CY, 2020, BRAIN BEHAV IMMUN, V87, P40, DOI 10.1016/j.bbi.2020.04.028
   Wang CY, 2020, INT J ENV RES PUB HE, V17, DOI 10.3390/ijerph17051729
   World Health Organization, 2 M INT HLTH REG 200
   Xiao H, 2020, MED SCI MONITOR, V26, DOI 10.12659/MSM.923921
NR 63
TC 26
Z9 26
U1 2
U2 18
PU MDPI
PI BASEL
PA ST ALBAN-ANLAGE 66, CH-4052 BASEL, SWITZERLAND
EI 1660-4601
J9 INT J ENV RES PUB HE
JI Int. J. Environ. Res. Public Health
PD JUN
PY 2021
VL 18
IS 12
AR 6528
DI 10.3390/ijerph18126528
PG 18
WC Environmental Sciences; Public, Environmental & Occupational Health
WE Science Citation Index Expanded (SCI-EXPANDED); Social Science Citation Index (SSCI)
SC Environmental Sciences & Ecology; Public, Environmental & Occupational
   Health
GA SY8WY
UT WOS:000666162600001
PM 34204403
OA Green Published, gold
DA 2022-11-04
ER

PT J
AU Bronfman, N
   Repetto, P
   Cisternas, P
   Castaneda, J
   Cordon, P
AF Bronfman, Nicolas
   Repetto, Paula
   Cisternas, Pamela
   Castaneda, Javiera
   Cordon, Paola
TI Government Trust and Motivational Factors on Health Protective Behaviors
   to Prevent COVID-19 Among Young Adults
SO INTERNATIONAL JOURNAL OF PUBLIC HEALTH
LA English
DT Article
DE COVID-19; protective behaviors; worry; subjective norms; government
   trust
ID PERCEPTION; HAZARDS; RISK; COMMUNICATION; TRANSPARENCY; WORRY
AB Objective: The purpose of this study was to determine the influence of government trust on young adults' adoption of health behaviors to prevent infection with the SARS-CoV-2 virus.Method: We tested the hypothesis that government trust would directly and indirectly (through worry/fear and subjective norms) influence the adoption of health-protective behaviors. A sample of 1,136 university students completed a web survey after Chile's first wave of infections.Results: The results indicate that low government trust only indirectly (through subjective norms) influenced health-protective behaviors. Conversely, worry/fear was the primary motivating factor for adopting health-protective behaviors in young adults, followed by subjective norms.Conclusion: In scenarios where people perceive low government trust, emotions and social norms are the motivational factors with the most significant predictive power on the adoption of health-protective behaviors.
EM nbronfman@unab.cl
RI repetto, paula/E-5525-2015
OI Cordon Slowing, Paola/0000-0002-6325-1742
FU National Agency of Research and Development of Chile (ANID) of the
   Ministry of Science, Technology, Knowledge and Innovation of Chile
   through the National Fund for Scientific and Technological Research
   [ID1221047/FONDECYT/ANID]; Research Center for Integrated Disaster Risk
   Management (CIGIDEN) [ANID/FONDAP/15110017]
FX This research was partially funded by the National Agency of Research
   and Development of Chile (ANID) of the Ministry of Science, Technology,
   Knowledge and Innovation of Chile through the National Fund for
   Scientific and Technological Research (Grant No.
   ID1221047/FONDECYT/ANID) and by the Research Center for Integrated
   Disaster Risk Management (CIGIDEN), (Grant No. ANID/FONDAP/15110017).
CR AJZEN I, 1991, ORGAN BEHAV HUM DEC, V50, P179, DOI 10.1016/0749-5978(91)90020-T
   Ajzen I, 2020, HUM BEHAV EMERG TECH, V2, P314, DOI 10.1002/hbe2.195
   Bauerle A, 2020, J PUBLIC HEALTH-UK, V42, P672, DOI 10.1093/pubmed/fdaa106
   Barber SJ, 2021, J GERONTOL B-PSYCHOL, V76, pE17, DOI 10.1093/geronb/gbaa068
   Bouckaert Geert, 2001, EUR GROUP PUBL ADM A
   Brodeur A., 2020, STAY AT HOME ORDERS
   Bronfman NC, 2016, NAT HAZARDS, V81, P307, DOI 10.1007/s11069-015-2080-4
   Capone V, 2020, SUSTAINABILITY-BASEL, V12, DOI 10.3390/su12177039
   Chan HF, 2020, PLOS ONE, V15, DOI 10.1371/journal.pone.0240644
   Chapman GB, 2006, HEALTH PSYCHOL, V25, P82, DOI 10.1037/0278-6133.25.1.82
   Cheng C, 2006, J APPL SOC PSYCHOL, V36, P222, DOI 10.1111/j.0021-9029.2006.00059.x
   Choi DH, 2018, INT J COMMUN-US, V12, P3600
   Conner M, 2001, PERS SOC PSYCHOL B, V27, P1547, DOI 10.1177/01461672012711014
   Das AK, 2021, J HUM BEHAV SOC ENVI, V31, P373, DOI 10.1080/10911359.2020.1833804
   Enria L, 2021, PLOS ONE, V16, DOI 10.1371/journal.pone.0239247
   Erku DA, 2021, RES SOC ADMIN PHARM, V17, P1954, DOI 10.1016/j.sapharm.2020.04.032
   Freimuth VS, 2014, J HEALTH COMMUN, V19, P321, DOI 10.1080/10810730.2013.811323
   Gerber MM, 2021, POLIT PSYCHOL, V42, P863, DOI 10.1111/pops.12770
   Gonzalez R, 2020, INT J SOCIOL, V50, P227, DOI 10.1080/00207659.2020.1752499
   Hair J. F., 1992, MULTIVARIATE DATA AN
   Johnson BB, 1999, J RISK RES, V2, P325, DOI [DOI 10.1080/136698799376763, 10.1080/136698799376763]
   Jovancevic A, 2020, PERS INDIV DIFFER, V167, DOI 10.1016/j.paid.2020.110216
   Kim Chanwon, 2017, Crisisonomy, V13, P85, DOI 10.14251/crisisonomy.2017.13.6.85
   Kim HK, 2022, HEALTH COMMUN, V37, P833, DOI 10.1080/10410236.2020.1871170
   Kline R.B., 2010, PRINCIPLES PRACTICE, DOI DOI 10.1038/156278A0
   Latkin CA, 2021, SOC SCI MED, V270, DOI 10.1016/j.socscimed.2021.113684
   Lazarus JV, 2021, NAT MED, V27, P225, DOI 10.1038/s41591-020-1124-9
   Lee YJ, 2021, J CONTING CRISIS MAN, V29, P368, DOI 10.1111/1468-5973.12354
   Lee YC, 2021, FRONT PUBLIC HEALTH, V9, DOI 10.3389/fpubh.2021.587439
   Liao QY, 2010, PLOS ONE, V5, DOI 10.1371/journal.pone.0013350
   Lim VW, 2021, B WORLD HEALTH ORGAN, V99, P92, DOI 10.2471/BLT.20.269142
   MacIntyre CR, 2021, INT J INFECT DIS, V106, P199, DOI 10.1016/j.ijid.2021.03.056
   Masser BM, 2020, TRANSFUSION, V60, P2907, DOI 10.1111/trf.16067
   Mesch GS, 2015, AM J INFECT CONTROL, V43, P1161, DOI 10.1016/j.ajic.2015.06.031
   Metlay D., 1999, SOCIAL TRUST MANAGEM, P100
   Miller ZD, 2017, HUM DIMENS WILDL, V22, P583, DOI 10.1080/10871209.2017.1347967
   Monge-Rodriguez FS, 2021, INT J ENV RES PUB HE, V18, DOI 10.3390/ijerph18126513
   Nino M, 2021, SSM-POPUL HLTH, V13, DOI 10.1016/j.ssmph.2020.100717
   Nivette A, 2021, SOC SCI MED, V268, DOI 10.1016/j.socscimed.2020.113370
   O'Reilly A, 2021, IRISH J PSYCHOL MED, V38, P192, DOI 10.1017/ipm.2020.106
   OECD, 2020, TRUST GOV IND, DOI [10.1787/cc9669ed-en, DOI 10.1787/CC9669ED-EN]
   Olivera-La Rosa A, 2020, PERS INDIV DIFFER, V166, DOI 10.1016/j.paid.2020.110200
   Paek HJ, 2008, HEALTH PROMOT PRACT, V9, p60S, DOI 10.1177/1524839908322114
   Paton Douglas, 2008, International Journal of Global Environmental Issues, V8, P2, DOI 10.1504/IJGENVI.2008.017256
   Prati G, 2011, HEALTH EDUC RES, V26, P761, DOI 10.1093/her/cyr035
   Quinn SC, 2013, BIOSECUR BIOTERROR, V11, P96, DOI 10.1089/bsp.2012.0048
   Rana IA, 2021, INT J DISAST RISK RE, V55, DOI 10.1016/j.ijdrr.2021.102096
   Raude J, 2020, FRONT PSYCHOL, V11, DOI 10.3389/fpsyg.2020.584500
   Rieger M.O., 2020, TRUST GOVT ACTIONS C
   Ro JS, 2017, PLOS ONE, V12, DOI 10.1371/journal.pone.0173234
   Schmiege SJ, 2009, J APPL SOC PSYCHOL, V39, P95, DOI 10.1111/j.1559-1816.2008.00431.x
   Siegrist M, 2000, RISK ANAL, V20, P713, DOI 10.1111/0272-4332.205064
   Siegrist M, 2021, RISK ANAL, V41, P787, DOI 10.1111/risa.13675
   Siegrist M, 2014, RISK ANAL, V34, P1482, DOI 10.1111/risa.12179
   Siegrist M, 2014, EUR PSYCHOL, V19, P23, DOI 10.1027/1016-9040/a000169
   Skjefte M, 2021, EUR J EPIDEMIOL, V36, P197, DOI 10.1007/s10654-021-00728-6
   SLOVIC P, 1987, SCIENCE, V236, P280, DOI 10.1126/science.3563507
   Snape MD, 2020, SCIENCE, V370, P286, DOI 10.1126/science.abd6165
   Spalluto LB, 2020, J AM COLL RADIOL, V17, P909, DOI 10.1016/j.jacr.2020.04.026
   Storopoli J, 2020, SOC SCI MED, V265, DOI 10.1016/j.socscimed.2020.113477
   Tasnim Samia, 2020, J Prev Med Public Health, V53, P171, DOI 10.3961/jpmph.20.094
   Uddin S, 2021, PERS INDIV DIFFER, V175, DOI 10.1016/j.paid.2021.110692
   Urrunaga-Pastor D, 2021, TRAVEL MED INFECT DI, V41, DOI 10.1016/j.tmaid.2021.102059
   Van den Broeck W, 2011, BMC INFECT DIS, V11, DOI [10.1186/1471-2334-11-37, 10.1186/1471-2458-11-575]
   Sandoval AV, 2021, MANAG RES, V19, P1, DOI 10.1108/MRJIAM-05-2020-1040
   Wachinger G, 2013, RISK ANAL, V33, P1049, DOI 10.1111/j.1539-6924.2012.01942.x
NR 66
TC 1
Z9 1
U1 13
U2 13
PU FRONTIERS MEDIA SA
PI LAUSANNE
PA AVENUE DU TRIBUNAL FEDERAL 34, LAUSANNE, CH-1015, SWITZERLAND
SN 1661-8556
EI 1661-8564
J9 INT J PUBLIC HEALTH
JI Int. J. Public Health
PD APR 13
PY 2022
VL 67
AR 1604290
DI 10.3389/ijph.2022.1604290
PG 9
WC Public, Environmental & Occupational Health
WE Science Citation Index Expanded (SCI-EXPANDED); Social Science Citation Index (SSCI)
SC Public, Environmental & Occupational Health
GA 1Y9OT
UT WOS:000808466600001
PM 35496944
OA Green Published, gold
DA 2022-11-04
ER

PT J
AU Cauberghe, V
   Van Wesenbeeck, I
   De Jans, S
   Hudders, L
   Ponnet, K
AF Cauberghe, Verolien
   Van Wesenbeeck, Ini
   De Jans, Steffi
   Hudders, Liselot
   Ponnet, Koen
TI How Adolescents Use Social Media to Cope with Feelings of Loneliness and
   Anxiety During COVID-19 Lockdown
SO CYBERPSYCHOLOGY BEHAVIOR AND SOCIAL NETWORKING
LA English
DT Article
DE COVID-19; social media; mood management theory; coping; adolescents
ID MOOD MANAGEMENT; ADJUSTMENT; SUPPORT; GENDER; HUMOR; BIAS
AB Next to physical health problems and economic damage, the coronavirus disease 2019 (COVID-19) pandemic and associated lockdown measures taken by governments of many countries are expected to cause mental health problems. Especially for adolescents, who highly rely on social contacts with peers, the prolonged period of social isolation may have detrimental effects on their mental health. Based on the mood management theory, the current study examines if social media are beneficial for adolescents to cope with feelings of anxiety and loneliness during the quarantine. A survey study among 2,165 (Belgian) adolescents (13-19 years old) tested how feelings of anxiety and loneliness contributed to their happiness level, and whether different social media coping strategies (active, social relations, and humor) mediated these relations. Structural equation modeling revealed that feelings of loneliness had a higher negative impact on adolescents' happiness than feelings of anxiety. However, anxious participants indicated to use social media more often to actively seek for a manner to adapt to the current situation, and to a lesser extent as a way to keep in touch with friends and family. The indirect effect of anxiety on happiness through active coping was significantly positive. Participants who were feeling lonely were more inclined to use social media to cope with lacking social contact. However, this coping strategy was not significantly related to their happiness feelings. Humorous coping was positively related with feelings of happiness, but not influenced by loneliness or anxiety. To conclude, social media can be used as a constructive coping strategy for adolescents to deal with anxious feelings during the COVID-19 quarantine.
C1 [Cauberghe, Verolien; Van Wesenbeeck, Ini; De Jans, Steffi; Hudders, Liselot; Ponnet, Koen] Univ Ghent, Dept Commun Studies, Campus Aula Korte Meer 11, B-9000 Ghent, Belgium.
   [Hudders, Liselot] Univ Ghent, Dept Econ & Business Adm, Ghent, Belgium.
RP Cauberghe, V (通讯作者)，Univ Ghent, Dept Commun Studies, Campus Aula Korte Meer 11, B-9000 Ghent, Belgium.
EM verolien.cauberghe@ugent.be
RI Hudders, Liselot/AAM-9871-2021; Ponnet, Koen/K-9389-2017
OI Hudders, Liselot/0000-0002-9585-7175; Ponnet, Koen/0000-0002-6911-7632
FU FWO
FX This work was partially supported by an FWO post-PhD Grant obtained by
   L.H. (coauthor). The funders had no role in the study design, data
   collection
CR Abd-Alrazaq A, 2020, J MED INTERNET RES, V22, DOI 10.2196/19016
   Barker V, 2009, CYBERPSYCHOL BEHAV, V12, P209, DOI 10.1089/cpb.2008.0228
   Billings A G, 1981, J Behav Med, V4, P139, DOI 10.1007/BF00844267
   Bitan DT, 2020, PSYCHIAT RES, V289, DOI 10.1016/j.psychres.2020.113100
   Brooks Samantha K, 2020, Lancet, V395, P912, DOI 10.1016/S0140-6736(20)30460-8
   Brown TA, 2006, CONFIRMATORY FACTOR, P474
   Carpentier FRD, 2008, MEDIA PSYCHOL, V11, P143, DOI 10.1080/15213260701834484
   Carver CS, 1997, INT J BEHAV MED, V4, P92, DOI 10.1207/s15327558ijbm0401_6
   Chao M, 2020, J ANXIETY DISORD, V74, DOI 10.1016/j.janxdis.2020.102248
   Chen Q, 2020, COMPUT HUM BEHAV, V110, DOI 10.1016/j.chb.2020.106380
   Cherikh F, 2020, OBES SURG, P1, DOI [10.1007/s11695-020-04649-3, DOI 10.1007/S11695-020-04649-3]
   Coviello L, 2014, PLOS ONE, V9, DOI 10.1371/journal.pone.0090315
   Crone EA, 2019, ANNU REV PSYCHOL, V13, P1
   Festinger L, 1954, HUM RELAT, V7, P117, DOI 10.1177/001872675400700202
   Garfin DR, 2020, HEALTH PSYCHOL, V39, P355, DOI 10.1037/hea0000875
   Greenwood DN, 2009, PERS INDIV DIFFER, V46, P616, DOI 10.1016/j.paid.2009.01.002
   Hair J.F, 2009, MULTIVARIATE DATA AN, V7
   Harris J, 2018, J EMPIR RES HUM RES, V13, P223, DOI 10.1177/1556264618766953
   Ho SS, 2014, SCI COMMUN, V36, P270, DOI 10.1177/1075547013520238
   Hooper D., 2008, EJBRM, V6, P53, DOI [DOI 10.21427/D7CF7R, 10.21427/D7CF7R]
   Hu LT, 1999, STRUCT EQU MODELING, V6, P1, DOI 10.1080/10705519909540118
   Hunt MG, 2018, J SOC CLIN PSYCHOL, V37, P751
   Indian M, 2014, PERS INDIV DIFFER, V59, P102, DOI 10.1016/j.paid.2013.11.016
   Jensen J, 2000, ADDICT BEHAV, V25, P625
   Kalpidou M, 2011, CYBERPSYCH BEH SOC N, V14, P183, DOI 10.1089/cyber.2010.0061
   Kim J, 2009, CYBERPSYCHOL BEHAV, V12, P451, DOI 10.1089/cpb.2008.0327
   Kouzy R, 2020, CUREUS, V12, DOI 10.7759/cureus.7255
   Kurtz LE, 2017, J NONVERBAL BEHAV, V41, P45, DOI 10.1007/s10919-016-0245-9
   Lapsley DK, 2010, J YOUTH ADOLESCENCE, V39, P847, DOI 10.1007/s10964-009-9409-9
   Laursen B, 2013, J ADOLESCENCE, V36, P1261, DOI 10.1016/j.adolescence.2013.06.003
   MEYER J, 2000, COMMUN THEORY, V3, P310, DOI DOI 10.1111/j.1468-2885.2000.tb00194.x
   Miri SM, 2020, HEPAT MON, V20, DOI [10.5812/hepatmon.102729, 10.5812/hepatmon.102729.]
   Moran CC, 1999, BEHAV MED, V25, P36, DOI 10.1080/08964289909596737
   Neto F, 2011, J HAPPINESS, V88, P817
   Nezlek JB, 2001, HUMOR, V14, P395, DOI 10.1515/humr.2001.011
   Pakpour A.H., 2020, J CONCURRENT DISORDE, V2, P58, DOI DOI 10.54127/WCIC8036
   Parka S, 2019, PUBLIC RELAT REV, V45, P1, DOI DOI 10.1016/J
   Radovic A, 2017, J ADOLESCENCE, V55, P5, DOI 10.1016/j.adolescence.2016.12.002
   Robinson MJ, 2017, ROUTLEDGE HANDBOOK OF MEDIA USE AND WELL-BEING: INTERNATIONAL PERSPECTIVES ON THEORY AND RESEARCH ON POSITIVE MEDIA EFFECTS, P65
   Ronen T, 2016, J HAPPINESS STUD, V17, P81, DOI 10.1007/s10902-014-9585-5
   Satici B, 2021, INT J MENT HEALTH AD, V19, P1980, DOI 10.1007/s11469-020-00294-0
   Spitzer RL, 2006, ARCH INTERN MED, V166, P1092, DOI 10.1001/archinte.166.10.1092
   Stockdale LA, 2020, J ADOLESCENCE, V79, P173, DOI 10.1016/j.adolescence.2020.01.010
   Tang WJ, 2020, J AFFECT DISORDERS, V274, P1, DOI 10.1016/j.jad.2020.05.009
   Throuvala MA, 2019, COMPUT HUM BEHAV, V93, P164, DOI 10.1016/j.chb.2018.12.012
   Tull MT, 2020, PSYCHIAT RES, V289, DOI 10.1016/j.psychres.2020.113098
   United Nations, 2020, POL BRIEF COV 19 NEE
   Valkenburg PM, 2006, CYBERPSYCHOL BEHAV, V9, P584, DOI 10.1089/cpb.2006.9.584
   Van Bavel JJ, 2020, NAT HUM BEHAV, V4, P460, DOI 10.1038/s41562-020-0884-z
   Vos SC, 2018, RISK ANAL, V38, P2580, DOI 10.1111/risa.13140
   WHO. (2020). Media briefing, 2020, MED BRIEF
   Wiederhold BK, 2020, CYBERPSYCH BEH SOC N, V23, P275, DOI 10.1089/cyber.2020.29181.bkw
   Wongpakaran N, 2020, BRIT J HEALTH PSYCH, V25, P233, DOI 10.1111/bjhp.12404
   Yang CC, 2016, CYBERPSYCH BEH SOC N, V19, P703, DOI 10.1089/cyber.2016.0201
   ZILLMANN D, 1988, AM BEHAV SCI, V31, P327, DOI 10.1177/000276488031003005
NR 55
TC 123
Z9 124
U1 54
U2 146
PU MARY ANN LIEBERT, INC
PI NEW ROCHELLE
PA 140 HUGUENOT STREET, 3RD FL, NEW ROCHELLE, NY 10801 USA
SN 2152-2715
EI 2152-2723
J9 CYBERPSYCH BEH SOC N
JI Cyberpsychology Behav. Soc. Netw.
PD APR 1
PY 2021
VL 24
IS 4
BP 250
EP 257
DI 10.1089/cyber.2020.0478
EA OCT 2020
PG 8
WC Psychology, Social
WE Social Science Citation Index (SSCI)
SC Psychology
GA RM3RK
UT WOS:000591897800001
PM 33185488
HC Y
HP N
DA 2022-11-04
ER

PT J
AU Caini, S
   Martinoli, C
   La Vecchia, C
   Raimondi, S
   Bellerba, F
   D'Ecclesiis, O
   Sasso, C
   Basso, A
   Cammarata, G
   Gandini, S
AF Caini, Saverio
   Martinoli, Chiara
   La Vecchia, Carlo
   Raimondi, Sara
   Bellerba, Federica
   D'Ecclesiis, Oriana
   Sasso, Clementina
   Basso, Alessandra
   Cammarata, Giulio
   Gandini, Sara
TI SARS-CoV-2 Circulation in the School Setting: A Systematic Review and
   Meta-Analysis
SO INTERNATIONAL JOURNAL OF ENVIRONMENTAL RESEARCH AND PUBLIC HEALTH
LA English
DT Review
DE SARS-CoV-2; infections; schools; students; teachers; susceptibility;
   contract tracing; meta-analysis; screening
ID ELEMENTARY-SCHOOLS; TRANSMISSION; COVID-19; CHILDREN; EPIDEMIOLOGY;
   LOCKDOWN; STRATEGY; FRANCE; IMPACT; COUNTY
AB The contribution of children to viral spread in schools is still debated. We conducted a systematic review and meta-analysis of studies to investigate SARS-CoV-2 transmission in the school setting. Literature searches on 15 May 2021 yielded a total of 1088 publications, including screening, contact tracing, and seroprevalence studies. MOOSE guidelines were followed, and data were analyzed using random-effects models. From screening studies involving more than 120,000 subjects, we estimated 0.31% (95% confidence interval (CI) 0.05-0.81) SARS-CoV-2 point prevalence in schools. Contact tracing studies, involving a total of 112,622 contacts of children and adults, showed that onward viral transmission was limited (2.54%, 95% CI 0.76-5.31). Young index cases were found to be 74% significantly less likely than adults to favor viral spread (odds ratio (OR) 0.26, 95% CI 0.11-0.63) and less susceptible to infection (OR 0.60; 95% CI 0.25-1.47). Lastly, from seroprevalence studies, with a total of 17,879 subjects involved, we estimated that children were 43% significantly less likely than adults to test positive for antibodies (OR 0.57, 95% CI 0.49-0.68). These findings may not applied to the Omicron phase, we further planned a randomized controlled trial to verify these results.
C1 [Caini, Saverio] Inst Canc Res Prevent & Clin Network ISPRO, Via Cosimo Vecchio 2, I-50139 Florence, Italy.
   [Martinoli, Chiara; Raimondi, Sara; Bellerba, Federica; D'Ecclesiis, Oriana; Cammarata, Giulio; Gandini, Sara] IRCCS, European Inst Oncol IEO, Dept Expt Oncol, Via Giuseppe Ripamonti 435, I-20141 Milan, Italy.
   [La Vecchia, Carlo] Univ Milan, Dept Clin Sci & Community Hlth, I-20133 Milan, Italy.
   [Sasso, Clementina] Italian Natl Inst Astrophys INAF, Osservatorio Astron Capodimonte, Salita Moiariello 16, I-80131 Naples, Italy.
   [Basso, Alessandra] Univ Helsinki, Dept Polit & Econ Studies, Unit Pract Philosophy, Ctr Philosophy Social Sci TINT, POB 24, Helsinki 00014, Finland.
RP Gandini, S (通讯作者)，IRCCS, European Inst Oncol IEO, Dept Expt Oncol, Via Giuseppe Ripamonti 435, I-20141 Milan, Italy.
EM s.caini@ispro.toscana.it; martinoli.chiara@gmail.com;
   carlo.lavecchia@unimi.it; sara.raimondi@ieo.it;
   federica.bellerba@ieo.it; oriana.decclesiis@ieo.it;
   clementina.sasso@inaf.it; alessandra.basso@helsinki.fi;
   giulio.cammarata@ieo.it; sara.gandini@ieo.it
RI Gandini, Sara/J-4916-2018
OI Gandini, Sara/0000-0002-1348-4548; La Vecchia,
   Carlo/0000-0003-1441-897X; SASSO, Clementina/0000-0002-5163-5837; Caini,
   Saverio/0000-0002-2262-1102
FU European Union [101046016]; Fondazione Invernizzi and Fondazione
   CARIPLO, Chance Project
FX This research received contributions from the EuCARE Project funded by
   the European Union's Horizon Europe Research and Innovation Program
   under Grant Agreement No 101046016 and the Fondazione Invernizzi and
   Fondazione CARIPLO, Chance Project.
CR [Anonymous], COMUNE DELLAQUILA SC
   [Anonymous], COMUNE DELLAQUILA CO
   [Anonymous], CAS RISP NEG PRONT R
   Armann JP, 2021, BMJ PAEDIATR OPEN, V5, DOI 10.1136/bmjpo-2021-001036
   Azienda Sanitaria Locale Liguria (ASL3), REP SETT SULLATTIVIT
   Barcellini L, 2021, PLOS ONE, V16, DOI 10.1371/journal.pone.0257046
   Bark Diana, 2021, CMAJ Open, V9, pE810, DOI 10.9778/cmajo.20210106
   Bordi L, 2021, J INFECTION, V83, pE8, DOI 10.1016/j.jinf.2021.05.013
   Brandal LT, 2021, EUROSURVEILLANCE, V26, P2, DOI 10.2807/1560-7917.ES.2020.26.1.2002011
   Colosi E, 2022, LANCET INFECT DIS, V22, P977, DOI 10.1016/S1473-3099(22)00138-4
   Comune di Pesaro, DOR CECC OP NEC TAMP
   Cooper DM, 2021, PEDIATR RES, V90, P1073, DOI 10.1038/s41390-021-01660-x
   Crowe J, 2021, JAMA NETW OPEN, V4, DOI 10.1001/jamanetworkopen.2021.26447
   Danis K, 2020, CLIN INFECT DIS, V71, P825, DOI 10.1093/cid/ciaa424
   Dawson P, 2021, MMWR-MORBID MORTAL W, V70, P449, DOI 10.15585/mmwr.mm7012e4
   Desmet S, 2021, J MED VIROL, V93, P1828, DOI 10.1002/jmv.26689
   Di Domenico L, 2021, NAT COMMUN, V12, DOI 10.1038/s41467-021-21249-6
   Doron S, 2021, CELL REP MED, V2, DOI 10.1016/j.xcrm.2021.100452
   Doyle T, 2021, MMWR-MORBID MORTAL W, V70, P437, DOI 10.15585/mmwr.mm7012e2
   Ehrhardt J, 2020, Euro Surveill, V25, DOI 10.2807/1560-7917.ES.2020.25.36.2001587
   Engzell P, 2021, P NATL ACAD SCI USA, V118, DOI 10.1073/pnas.2022376118
   Fontanet A, 2021, EUROSURVEILLANCE, V26, DOI 10.2807/1560-7917.ES.2021.26.15.2001695
   Fukumoto K, 2021, NAT MED, V27, P2111, DOI 10.1038/s41591-021-01571-8
   Gandini S, 2021, LANCET REG HEALTH-EU, V5, DOI 10.1016/j.lanepe.2021.100092
   Gettings J, 2021, MMWR-MORBID MORTAL W, V70, P779, DOI 10.15585/mmwr.mm7021e1
   Gettings JR, 2022, CLIN INFECT DIS, V74, P319, DOI 10.1093/cid/ciab332
   Gillespie DL, 2021, J SCHOOL HEALTH, V91, P347, DOI 10.1111/josh.13008
   GREENLAND S, 1987, EPIDEMIOL REV, V9, P1
   Hammerstein S, 2021, FRONT PSYCHOL, V12, DOI 10.3389/fpsyg.2021.746289
   Heavey L, 2020, EUROSURVEILLANCE, V25, P2, DOI 10.2807/1560-7917.ES.2020.25.21.2000903
   Hershow RB, 2021, MMWR-MORBID MORTAL W, V70, P442, DOI 10.15585/mmwr.mm7012e3
   Hoch M, 2021, DIAGNOSTICS, V11, DOI 10.3390/diagnostics11101797
   Hommes F, 2021, INT J ENV RES PUB HE, V18, DOI 10.3390/ijerph18052739
   Jordan I, 2022, CLIN INFECT DIS, V74, P66, DOI 10.1093/cid/ciab227
   Judd A., 2021, COVID 19 SCH INFECT
   Kirsten C, 2021, BMJ OPEN, V11, DOI 10.1136/bmjopen-2021-049876
   Kriemler S, 2021, FRONT PEDIATR, V9, DOI 10.3389/fped.2021.645577
   Kriger O, 2021, CLIN MICROBIOL INFEC, V27, DOI 10.1016/j.cmi.2020.11.030
   Lachassinne E, 2021, LANCET CHILD ADOLESC, V5, P256, DOI 10.1016/S2352-4642(21)00024-9
   Lakha F, 2022, J PUBLIC HEALTH-UK, V44, pE26, DOI 10.1093/pubmed/fdab213
   Larosa E, 2020, EUROSURVEILLANCE, V25, DOI 10.2807/1560-7917.ES.2020.25.49.2001911
   Lasser J, 2022, NAT COMMUN, V13, DOI 10.1038/s41467-022-28170-6
   Lee J, 2020, LANCET CHILD ADOLESC, V4, P421, DOI 10.1016/S2352-4642(20)30109-7
   Li X, 2020, J GLOB HEALTH, V10, DOI 10.7189/jogh.10.021101
   Li Y, 2021, LANCET INFECT DIS, V21, P193, DOI 10.1016/S1473-3099(20)30785-4
   Lubke N, 2021, MEDRXIV, DOI [10.1101/2021.02.26.21252510, DOI 10.1101/2021.02.26.21252510]
   Ludvigsson JF, 2020, ACTA PAEDIATR, V109, P1088, DOI 10.1111/apa.15270
   Macartney K, 2020, LANCET CHILD ADOLESC, V4, P807, DOI 10.1016/S2352-4642(20)30251-0
   Macaskill P, 2001, STAT MED, V20, P641, DOI 10.1002/sim.698
   Moher David, 2009, Ann Intern Med, V151, P264, DOI 10.1136/bmj.b2535
   Monnier M, 2021, SCI REP-UK, V11, DOI [10.1038/s41598-021-01676-7, 10.1038/s41598-021-01676-]
   Mossong J, 2021, BMC INFECT DIS, V21, DOI 10.1186/s12879-021-06089-5
   Nelson EJ, 2021, JAMA-J AM MED ASSOC, V325, P1561, DOI 10.1001/jama.2021.2392
   Ryan K, 2022, LANCET REG HEALTH-W, V19, DOI 10.1016/j.lanwpc.2021.100369
   Stein-Zamir C, 2020, EUROSURVEILLANCE, V25, P2, DOI 10.2807/1560-7917.ES.2020.25.29.2001352
   Stuart EA, 2021, NAT MED, V27, P2078, DOI 10.1038/s41591-021-01585-2
   Szepfalusi Z, 2021, PEDIAT ALLERG IMM-UK, DOI 10.1111/pai.13459
   Thompson SG, 2002, STAT MED, V21, P1559, DOI 10.1002/sim.1187
   Tonshoff B, 2021, JAMA PEDIATR, V175, P586, DOI 10.1001/jamapediatrics.2021.0001
   Torres JP, 2021, CLIN INFECT DIS, V73, pE458, DOI 10.1093/cid/ciaa955
   Tsankov BK, 2021, INT J INFECT DIS, V103, P246, DOI 10.1016/j.ijid.2020.11.163
   Ulyte A, 2021, BMJ-BRIT MED J, V372, DOI 10.1136/bmj.n616
   van den Berg P, 2021, CLIN INFECT DIS, V73, P1871, DOI 10.1093/cid/ciab230
   Villani A, 2021, ITAL J PEDIATR, V47, DOI 10.1186/s13052-021-00978-w
   Viner RM, 2021, JAMA PEDIATR, V175, P143, DOI 10.1001/jamapediatrics.2020.4573
   Vlachos J, 2021, P NATL ACAD SCI USA, V118, DOI 10.1073/pnas.2020834118
   Volpp KG, 2021, MMWR-MORBID MORTAL W, V70, P377, DOI 10.15585/mmwr.mm7011a2
   von Elm E, 2007, PREV MED, V45, P247, DOI [10.1016/j.ypmed.2007.08.012, 10.1016/j.jclinepi.2007.11.008, 10.1371/journal.pmed.0040297, 10.2471/BLT.07.045120, 10.1016/S0140-6736(07)61602-X, 10.1371/journal.pmed.0040296]
   Xu W, 2020, J GLOB HEALTH, V10, DOI 10.7189/jogh.10.021104
   Yoon Y, 2020, J KOREAN MED SCI, V35, DOI 10.3346/jkms.2020.35.e414
   Young BC, 2021, LANCET, V398, P1217, DOI 10.1016/S0140-6736(21)01908-5
NR 71
TC 1
Z9 1
U1 3
U2 3
PU MDPI
PI BASEL
PA ST ALBAN-ANLAGE 66, CH-4052 BASEL, SWITZERLAND
EI 1660-4601
J9 INT J ENV RES PUB HE
JI Int. J. Environ. Res. Public Health
PD MAY
PY 2022
VL 19
IS 9
AR 5384
DI 10.3390/ijerph19095384
PG 13
WC Environmental Sciences; Public, Environmental & Occupational Health
WE Science Citation Index Expanded (SCI-EXPANDED); Social Science Citation Index (SSCI)
SC Environmental Sciences & Ecology; Public, Environmental & Occupational
   Health
GA 1E7RC
UT WOS:000794679800001
PM 35564779
OA Green Published, Green Submitted, gold
DA 2022-11-04
ER

PT J
AU Ng, HL
   Trefz, J
   Schonfelder, M
   Wackerhage, H
AF Ng, Hoi Lam
   Trefz, Johannes
   Schoenfelder, Martin
   Wackerhage, Henning
TI Effects of a taped filter mask on peak power, perceived breathlessness,
   heart rate, blood lactate and oxygen saturation during a graded exercise
   test in young healthy adults: a randomized controlled trial
SO BMC SPORTS SCIENCE MEDICINE AND REHABILITATION
LA English
DT Article
DE SARS-CoV-2; COVID-19; Masks; Exercise test
ID COVID-19; IMPACT
AB Background Face masks are an effective, non-pharmacological strategy to reduce the transmission of Severe Acute Respiratory Syndrome Coronavirus-2 and other pathogens. However, it is a challenge to keep masks sealed during exercise, as ventilation can increase from 5 to 10 L/min at rest to up to 200 L/min so that masks may be blown away from the face. To reduce leakage e.g. during exercise, a face mask was developed that is taped onto the face. The aim of this study was to investigate during a graded exercise test the effect of a taped filter mask on the perception of breathlessness, heart rate, blood lactate concentration, and oxygen saturation when compared to a surgical mask and no mask. Methods Eight healthy trained participants (4 females), aged 24.5 +/- 3.3 years performed graded exercise test until volitional exhaustion under three conditions: (1) No mask/control, (2) surgical mask or (3) taped filter mask. During these tests, we measured perception of breathlessness, heart rate, blood lactate concentration and peripheral oxygen saturation and analysed the resultant data with one or two-way repeated measures ANOVAs. We also used a questionnaire to evaluate mask comfort and analysed the data with paired t-tests. Results When compared to wearing no mask, maximal workload was significantly reduced with a taped filter face mask by 12 +/- 6% (p < 0.001) and with a surgical mask by 3 +/- 6% (p > 0.05). Moreover, subjects perceive the sensation of "severe breathlessness" at a 12 +/- 9% lower workload (p = 0.012) with a taped face mask, and 7 +/- 13% lower workload with a surgical mask (p > 0.05) when compared to wearing no mask. Oxygen saturation at 65% of the maximal workload is 1.5% lower (p = 0.018) with a taped mask than no mask. Heart rate and blood lactate concentration are not significantly different in-between no mask, surgical mask and taped mask at any workload. When compared to wearing a surgical mask, wearing a taped filter face mask has a significantly better wearing comfort (p = 0.038), feels better on the skin (p = 0.004), there is a lower sensation of moisture (p = 0.026) and wearers perceive that less heat is generated (p = 0.021). We found no sex/gender differences for any of the measured parameters. Conclusions A taped mask is well tolerated during light and moderate exercise intensity but reduces maximal exercise capacity.
C1 [Ng, Hoi Lam; Trefz, Johannes; Schoenfelder, Martin; Wackerhage, Henning] Tech Univ Munich, Dept Sport & Hlth Sci, Exercise Biol Grp, Connollystr 32, D-80809 Munich, Germany.
RP Wackerhage, H (通讯作者)，Tech Univ Munich, Dept Sport & Hlth Sci, Exercise Biol Grp, Connollystr 32, D-80809 Munich, Germany.
EM henning.wackerhage@tum.de
OI Wackerhage, Henning/0000-0001-5920-5842
FU Projekt DEAL; Rendering Company GmbH
FX Open Access funding enabled and organized by Projekt DEAL. TRC The
   Rendering Company GmbH funded this project with the taped mask, and the
   expenses for participant's medical screening.
CR Abbott BW, 2020, MAKING SENSE RES COV
   Abdullah Muhammad, 2020, Transp Res Interdiscip Perspect, V8, P100255, DOI 10.1016/j.trip.2020.100255
   ACSM, 2018, AM COLL SPORTS MED G, V10th
   Ahmadian M, 2022, PHYSICIAN SPORTSMED, V50, P257, DOI 10.1080/00913847.2021.1922947
   Ahrend M., 2016, J SCI CYCLING, V5, P3
   Ascha M, 2018, MED SCI SPORT EXER, V50, P1992, DOI 10.1249/MSS.0000000000001658
   Bahl P, 2022, J INFECT DIS, V225, P1561, DOI 10.1093/infdis/jiaa189
   Bogd any T., 2016, MAGYAR SPORTTUDOMANY, V17, P5
   Busching G, 2009, PHYSIOPRAXIS, V7, P40, DOI [10.1055/s-0032-1308261, DOI 10.1055/S-0032-1308261]
   CDC, WAYS COVID 19 SPREAD
   Chan NC, 2020, JAMA-J AM MED ASSOC, V324, P2323, DOI 10.1001/jama.2020.21905
   Chu DK, 2020, LANCET, V395, P1973, DOI 10.1016/S0140-6736(20)31142-9
   CLARK JM, 1983, J APPL PHYSIOL, V55, P440, DOI 10.1152/jappl.1983.55.2.440
   Dbouk T, 2020, PHYS FLUIDS, V32, DOI 10.1063/5.0015044
   Dhillon MS, 2020, INDIAN J ORTHOP, V54, P231, DOI 10.1007/s43465-020-00103-9
   Di Paco A, 2014, MULTIDISCIP RESP MED, V9, DOI 10.1186/2049-6958-9-20
   Doung-ngern P, 2020, EMERG INFECT DIS, V26, P2607, DOI 10.3201/eid2611.203003
   Epstein D, 2021, SCAND J MED SCI SPOR, V31, P70, DOI 10.1111/sms.13832
   Eroglu H., 2018, J ED TRAIN STUD, V6, P74
   Fikenzer S, 2020, CLIN RES CARDIOL, V109, P1522, DOI 10.1007/s00392-020-01704-y
   Glass DJ, 2010, CLIN CHEM, V56, P1080, DOI 10.1373/clinchem.2010.144477
   Haraf RH, 2021, J CARDIOPULM REHABIL, V41, P1, DOI 10.1097/HCR.0000000000000577
   Hollmann W, 1963, HOCHST DAUERLEISTUNG
   Hopkins SR, 2021, ANN AM THORAC SOC, V18, P399, DOI 10.1513/AnnalsATS.202008-990CME
   Howard J, 2021, P NATL ACAD SCI USA, V118, DOI 10.1073/pnas.2014564118
   Huang C., 2020, LANCET, V395, P497, DOI [10.1016/S0140-6736(20)30183-5, DOI 10.1016/S0140-6736(20)30183-5, DOI 10.1148/rg.2018170048]
   Jenkins S, 2011, INTERN MED J, V41, P416, DOI 10.1111/j.1445-5994.2010.02169.x
   Kackmarek RM, 2012, EGANS FUNDAMENTALS R, P398
   Kahler C.J., 2020, FLOW ANAL VALIDATE S, P25
   Lassing J, 2020, SCI REP-UK, V10, DOI 10.1038/s41598-020-78643-1
   Leung NHL, 2020, NAT MED, V26, P676, DOI 10.1038/s41591-020-0843-2
   Li Y, 2005, INT ARCH OCC ENV HEA, V78, P501, DOI 10.1007/s00420-004-0584-4
   Loe H, 2014, PLOS ONE, V9, DOI 10.1371/journal.pone.0113884
   Martinez-Lagunas V, 2014, INT J SPORT PHYSIOL, V9, P825, DOI 10.1123/ijspp.2013-0313
   Mazic S, 2015, REV PORT PNEUMOL, V21, P192, DOI 10.1016/j.rppnen.2014.12.003
   Nitzan M, 2014, MED DEVICES-EVID RES, V7, P231, DOI 10.2147/MDER.S47319
   Peng YZ, 2020, J MED VIROL, V92, P1408, DOI 10.1002/jmv.25753
   Pifarre F, 2020, APUNTS-MED ESPORT, V55, P143, DOI 10.1016/j.apunsm.2020.06.002
   Santos-Silva PR, 2020, REV BRAS MED ESPORTE, V26, P281, DOI [10.1590/1517-869220202604ESP001, 10.1590/1517-869220202604esp001]
   Scheid JL, 2020, INT J ENV RES PUB HE, V17, DOI 10.3390/ijerph17186655
   Shaw K, 2020, INT J ENV RES PUB HE, V17, DOI 10.3390/ijerph17218110
   Slepushkin V, 2020, EURASIAN UNION SCI, V4, P36
   van Doremalen N, 2020, NEW ENGL J MED, V382, P1564, DOI [10.1101/2020.03.09.20033217, 10.1056/NEJMc2004973]
   Wackerhage H., 2020, DEUT Z SPORTMED, V71, pE1, DOI [10.5960/dzsm.2020.441, DOI 10.5960/DZSM.2020.441]
   Wang Y, 2020, BMJ GLOB HEALTH, V5, DOI 10.1136/bmjgh-2020-002794
   Watson A, 2021, ASS COVID 19 INCIDEN
   Wong AYY, 2020, ASIA-PAC J SPORT MED, V22, P39, DOI 10.1016/j.asmart.2020.07.006
   World Health Organization, WHO COR COVID 19 DAS
NR 48
TC 1
Z9 1
U1 2
U2 3
PU BMC
PI LONDON
PA CAMPUS, 4 CRINAN ST, LONDON N1 9XW, ENGLAND
SN 2052-1847
J9 BMC SPORTS SCI MED R
JI BMC Sports Sci. Med. Rehabil.
PD FEB 7
PY 2022
VL 14
IS 1
AR 19
DI 10.1186/s13102-022-00410-8
PG 11
WC Rehabilitation; Sport Sciences
WE Science Citation Index Expanded (SCI-EXPANDED)
SC Rehabilitation; Sport Sciences
GA YU9HH
UT WOS:000752345600003
PM 35130956
OA gold, Green Published
DA 2022-11-04
ER

PT J
AU Chiba, S
   Shinohara, K
AF Chiba, Satoru
   Shinohara, Kaoru
TI A predictive model to estimate fever after receipt of the second dose of
   Pfizer-BioNTech coronavirus disease 2019 vaccine: An observational
   cohort study
SO HEALTH SCIENCE REPORTS
LA English
DT Article
DE body surface area; body weight; perennial allergic rhinitis;
   postvaccination fever; serum hemoglobin concentration
ID ADIPOSE-TISSUE; CHILDREN; INFLAMMATION; LEPTIN
AB Background and Aims Fever after coronavirus disease 2019 (COVID-19) vaccination is generally a mild and benign event, but can cause excessive anxiety in younger adults. This study aimed to find key factors that include allergic diseases or physique that determine fever after vaccination. Methods We conducted an observational cohort study in our hospital to assess post-COVID-19 vaccination fever from April to June 2021. A total of 153 medical personnel aged 22-86 years of age were involved in the study to receive two doses, intramuscularly 21 days apart, of the Pfizer-BioNTech COVID-19 vaccine (30 mu g per dose). Vaccination records were taken more than 72 h after vaccination. Clinical and laboratory variables (age, sex, allergy history, weight, height, serum hemoglobin concentration, and these derivatives) were examined by multivariable logistic regression analysis using the peak axillary temperature in the 4-day period after the second vaccination as a dependent variable. Results No serious safety problems were detected. The incidence of a postsecond vaccination fever of 37.3 degrees C or above was 29.4%. Logistic regression analysis found age, history of perennial allergic rhinitis, body surface area, body weight, percent overweight, and serum hemoglobin concentration as independent predictors of postvaccination fever. The characteristics of this individual were incorporated into the numerical model of human thermoregulation. The evaluation of this model had a sensitivity of 66.1% and a specificity of 90.7% in the detection of postvaccination fever. The multiple coefficient of determination (R-2) was 0.410. Conclusion The COVID-19 vaccine induced higher rates of fever during the 4-day period after the second vaccination. Younger age, part of the allergy history, small and light body, and concentrated blood were associated with postvaccination fever.
C1 [Chiba, Satoru] Med Corp Kenseikai, Sapporo Suzuki Hosp, Dept Internal Med, Sapporo, Hokkaido, Japan.
   [Shinohara, Kaoru] Med Corp Kenseikai, Sapporo Suzuki Hosp, Dept Psychiat Med, Sapporo, Hokkaido, Japan.
RP Chiba, S (通讯作者)，Med Corp Kenseikai, Sapporo Suzuki Hosp, Dept Internal Med, Kita Ku, 1-27 Shinkotoni 3jo 1chome, Sapporo, Hokkaido 0010903, Japan.
EM chibas_0317@yahoo.co.jp
RI Chiba, Satoru/CAG-3359-2022
OI Chiba, Satoru/0000-0003-0041-6316
CR Ahn SH, 2019, JMIR MHEALTH UHEALTH, V7, DOI 10.2196/12223
   Andrews NJ, 2011, VACCINE, V29, P7913, DOI 10.1016/j.vaccine.2011.08.076
   Barney CC, 1999, AM J PHYSIOL-REG I, V276, pR1302, DOI 10.1152/ajpregu.1999.276.5.R1302
   Beatty AL, 2021, JAMA NETW OPEN, V4, DOI 10.1001/jamanetworkopen.2021.40364
   Bullo M, 2003, OBES RES, V11, P525, DOI 10.1038/oby.2003.74
   Chiba S, 2021, RES SQ, DOI [10.21203/rs.3.rs-287518/v2, DOI 10.21203/RS.3.RS-287518/V2]
   Chiba S, 2021, WIEN KLIN WOCHENSCHR, V133, P292, DOI 10.1007/s00508-020-01780-0
   Craig JV, 2000, BRIT MED J, V320, P1174, DOI 10.1136/bmj.320.7243.1174
   Craig JV, 2002, LANCET, V360, P603, DOI 10.1016/S0140-6736(02)09783-0
   Das RR, 2014, PLOS ONE, V9, DOI 10.1371/journal.pone.0106629
   Evans SS, 2015, NAT REV IMMUNOL, V15, P335, DOI 10.1038/nri3843
   Foster J, 2020, FRONT PHYSIOL, V11, DOI 10.3389/fphys.2020.541483
   Hatmal MM, 2021, VACCINES-BASEL, V9, DOI 10.3390/vaccines9060556
   Havenith G, 2001, J APPL PHYSIOL, V90, P1943, DOI 10.1152/jappl.2001.90.5.1943
   Hossain MJ., 2021, BIOLOGICS, V1, P252, DOI DOI 10.3390/BIOLOGICS1020016
   Ikezaki A, 2002, DIABETES, V51, P3408, DOI 10.2337/diabetes.51.12.3408
   Johann K, 2019, CELL REP, V27, P3385, DOI 10.1016/j.celrep.2019.05.054
   Lane-Cordova AD, 2016, J HYPERTENS, V34, P2402, DOI 10.1097/HJH.0000000000001103
   LINNET K, 1988, CLIN CHEM, V34, P1379
   Onal M, 2022, MED GAS RES, V12, P69, DOI 10.4103/2045-9912.326004
   Organization, 2020, WHO DIR GEN OP REM M
   Polack FP, 2020, NEW ENGL J MED, V383, P2603, DOI 10.1056/NEJMoa2034577
   POLITZER WM, 1988, S AFR MED J, V73, P111
   Prymula R, 2014, HUM VACC IMMUNOTHER, V10, P1993, DOI 10.4161/hv.28666
   Sahin U, 2021, NATURE, V595, P572, DOI 10.1038/s41586-021-03653-6
   Scadding GK, 2017, CLIN EXP ALLERGY, V47, P856, DOI 10.1111/cea.12953
   Sullivan Gail M, 2012, J Grad Med Educ, V4, P279, DOI 10.4300/JGME-D-12-00156.1
   Wang L, 2020, J INFECTION, V80, P639, DOI 10.1016/j.jinf.2020.03.019
NR 28
TC 0
Z9 0
U1 0
U2 0
PU WILEY
PI HOBOKEN
PA 111 RIVER ST, HOBOKEN 07030-5774, NJ USA
EI 2398-8835
J9 HEALTH SCI REP-US
JI Health Sci. Rep.
PD JUL
PY 2022
VL 5
IS 4
AR e742
DI 10.1002/hsr2.742
PG 8
WC Public, Environmental & Occupational Health; Medicine, General &
   Internal
WE Emerging Sources Citation Index (ESCI)
SC Public, Environmental & Occupational Health; General & Internal Medicine
GA 3A8RG
UT WOS:000827521000001
PM 35873402
OA Green Published
DA 2022-11-04
ER

PT J
AU Demarie, S
   Chirico, E
   Bratta, C
   Cortis, C
AF Demarie, Sabrina
   Chirico, Emanuele
   Bratta, Cecilia
   Cortis, Cristina
TI Puberal and Adolescent Horse Riders' Fitness during the COVID-19
   Pandemic: The Effects of Training Restrictions on Health-Related and
   Functional Motor Abilities
SO INTERNATIONAL JOURNAL OF ENVIRONMENTAL RESEARCH AND PUBLIC HEALTH
LA English
DT Article
DE SARS-CoV-2; adolescent fitness; young athletes; outdoor sport; horse
   riding
ID MEASURED PHYSICAL-ACTIVITY; PRE-COMPETITIVE AROUSAL; ENERGY-EXPENDITURE;
   CHILDREN; PERFORMANCE; RESPONSES; STRENGTH; BALANCE; ANXIETY; PREDICTORS
AB The aim of the study was to analyse the fitness level of young horse riders before and after 12 weeks of training restrictions instituted due to the COVID-19 emergency. Anthropometrical measure assessment and an eight-items fitness test battery were administered to 61 puberal and adolescent female amateur horse riders. Subjects were evaluated within 3 weeks before (pre-tests) the period of training restrictions and on the first day of normal training after it (post-tests). Post-test results showed significant increases in body weight (Z: -1.732; p value: 0.001; ES: -0.157) and BMI (F: 9.918; p value: 0.003; ES: 0.146), whilst the performance in hand grip and abdominal strength, hip mobility, and 10 x 5 m Shuttle and Cooper 12 min tests' outcomes significantly decreased (F: 29.779; p value: 0.001 F: 29.779; p value: 0.001 F: 29.779; p value: 0.001 F: 29.779; p value: 0.001 F: 29.779; p value: 0.001, respectively). Correlation analysis revealed that riders' experience was significantly correlated with hand grip (p < 0.01), leg strength (p < 0.01), hip mobility (p < 0.05), and 5 x 10 m Shuttle (p < 0.01) and the Cooper 12 min (p < 0.01) test results. It could be suggested that equestrian activities could produce a higher fitness level in puberal and adolescent riders, whilst home-based, unsupervised, and unattentively planned training during the twelve weeks of training restrictions might be insufficient to maintain it.
C1 [Demarie, Sabrina; Chirico, Emanuele] Univ Rome Foro Ital, Dept Movement Human & Hlth Sci, Piazza Bosis 6, I-00135 Rome, Italy.
   [Bratta, Cecilia; Cortis, Cristina] Univ Cassino & Lazio Merid, Dept Human Sci Soc & Hlth, I-03043 Cassino, Italy.
RP Demarie, S (通讯作者)，Univ Rome Foro Ital, Dept Movement Human & Hlth Sci, Piazza Bosis 6, I-00135 Rome, Italy.
EM sabrina.demarie@uniroma4.it; e.chirico@studenti.uniroma4.it;
   cecilia.bratta@studenti.unicas.it; c.cortis@unicas.it
RI demarie, sabrina/AAH-9889-2021
OI demarie, sabrina/0000-0003-2390-3192; Bratta,
   Cecilia/0000-0003-0103-3261; CORTIS, Cristina/0000-0001-9643-5532
CR Altavilla G, 2019, J PHYS ED SPORT, V19, P1784
   [Anonymous], 1993, EUR HDB EUR TESTS PH
   Anselma M, 2019, BMJ OPEN, V9, DOI 10.1136/bmjopen-2018-025584
   Gonzalez MHA, 2022, GLOBAL PEDIATR HLTH, V9, DOI 10.1177/2333794X211062440
   Baek IH, 2014, J PHYS THER SCI, V26, P1293, DOI 10.1589/jpts.26.1293
   Baillet H, 2017, J MOTOR BEHAV, V49, P441, DOI 10.1080/00222895.2016.1241743
   Beale L, 2015, J PHYS ACT HEALTH, V12, P808, DOI 10.1123/jpah.2012-0428
   Bland VL, 2020, OSTEOPOROSIS INT, V31, P1943, DOI 10.1007/s00198-020-05406-z
   Brooks SK, 2020, LANCET, V395, P912, DOI [10.1016/S0140-6736(20)30460-8, 10.1016/S0140-6736(20)30460-8.]
   Calders P, 2008, EUR J PEDIATR, V167, P563, DOI 10.1007/s00431-007-0553-5
   Castro-Pinero J, 2010, J STRENGTH COND RES, V24, P1810, DOI 10.1519/JSC.0b013e3181ddb03d
   Chillon P, 2010, J SPORT SCI, V28, P641, DOI 10.1080/02640411003606234
   Daga FA, 2021, SPORT SCI HLTH, V17, P459, DOI 10.1007/s11332-021-00745-8
   Demarie S, 2013, MED SPORT, V66, P179
   Demarie S, 2022, C EUR J SPORT SCI ME, V37, P77
   Demarie S, 2020, INT J ENV RES PUB HE, V17, DOI 10.3390/ijerph17228648
   Dengel OH, 2019, INT J SPORTS MED, V40, P404, DOI 10.1055/a-0863-4607
   Devienne MF, 2000, EUR J APPL PHYSIOL, V82, P499, DOI 10.1007/s004210000207
   Dragoni S, 2002, MED DELLO SPORT, V55, P313
   Eid L., 2008, MOTORFIT MONITORAGGI
   Esco MR, 2008, J STRENGTH COND RES, V22, P1862, DOI 10.1519/JSC.0b013e318181fd03
   Espana-Romero V, 2010, J STRENGTH COND RES, V24, P272, DOI 10.1519/JSC.0b013e3181b296a5
   Fitzgerald HT, 2021, PAEDIATR RESPIR REV, V39, P9, DOI 10.1016/j.prrv.2021.04.005
   Groselj J, 2019, MED SPORT, V72, P200, DOI 10.23736/S0025-7826.19.03482-3
   Gualano MR, 2020, INT J ENV RES PUB HE, V17, DOI 10.3390/ijerph17134779
   Hobbs SJ, 2014, J HUM KINET, V42, P113, DOI 10.2478/hukin-2014-0066
   Johnson U, 2011, SCAND J MED SCI SPOR, V21, P129, DOI 10.1111/j.1600-0838.2009.01057.x
   Kaster T, 2020, J SPORT SCI, V38, P1913, DOI 10.1080/02640414.2020.1763764
   Kelly AL, 2022, MANAG SPORT LEIS, V27, P56, DOI 10.1080/23750472.2020.1788975
   Kim YN, 2015, J PHYS THER SCI, V27, P607, DOI 10.1589/jpts.27.607
   Kohl HW, 2000, PREV MED, V31, pS54, DOI 10.1006/pmed.1999.0542
   Lee CW, 2015, J PHYS THER SCI, V27, P1169, DOI 10.1589/jpts.27.1169
   Lee JT, 2015, COMP EXERC PHYSIOL, V11, P223, DOI 10.3920/CEP150018
   Liu I.Q, 2020, SPORT J, V41, P1
   Lopez-Bueno R, 2021, EUR J PEDIATR, V180, P2287, DOI 10.1007/s00431-021-04029-8
   Masanovic B, 2020, FRONT PEDIATR, V8, DOI 10.3389/fped.2020.627529
   Meyers MC, 2006, EUR J APPL PHYSIOL, V98, P177, DOI 10.1007/s00421-006-0258-x
   Moeijes J, 2019, QUAL LIFE RES, V28, P2453, DOI 10.1007/s11136-019-02219-4
   Nuttall FQ., 2015, NUTR TODAY, V50, P117, DOI [10.1097/NT.0000000000000092, DOI 10.1097/NT.0000000000000092]
   O'Reilly C, 2021, J EQUINE VET SCI, V102, DOI 10.1016/j.jevs.2021.103463
   Ortega FB, 2008, INT J OBESITY, V32, P1, DOI 10.1038/sj.ijo.0803774
   Pinoniemi BK, 2021, RES Q EXERCISE SPORT, V92, P71, DOI 10.1080/02701367.2019.1710446
   Poitras VJ, 2016, APPL PHYSIOL NUTR ME, V41, pS197, DOI 10.1139/apnm-2015-0663
   Powell-Wiley TM, 2021, CIRCULATION, V143, pE984, DOI 10.1161/CIR.0000000000000973
   Rigby BR, 2015, RES Q EXERCISE SPORT, V86, P63, DOI 10.1080/02701367.2014.977432
   Riso EM, 2019, PLOS ONE, V14, DOI 10.1371/journal.pone.0218901
   Roberts M, 2009, COMP EXERC PHYSIOL, V6, P129, DOI 10.1017/S1755254010000012
   Ruiz JR, 2009, BRIT J SPORT MED, V43, P909, DOI 10.1136/bjsm.2008.056499
   Ruiz JR, 2011, BRIT J SPORT MED, V45, P518, DOI 10.1136/bjsm.2010.075341
   Sainas G, 2016, EUR J APPL PHYSIOL, V116, P1985, DOI 10.1007/s00421-016-3450-7
   Sarto F, 2020, SPORTS MED, V50, P1417, DOI 10.1007/s40279-020-01297-6
   Sember V, 2020, INT J ENV RES PUB HE, V17, DOI 10.3390/ijerph17155474
   Smits-Engelsman BCM, 2021, BMC PEDIATR, V21, DOI 10.1186/s12887-021-02589-0
   Steene-Johannessen J, 2020, INT J BEHAV NUTR PHY, V17, DOI 10.1186/s12966-020-00930-x
   Stokes KA, 2020, INT J SPORTS MED, V41, P895, DOI 10.1055/a-1180-3692
   Sung BJ, 2015, J EXERC REHABIL, V11, P175, DOI 10.12965/jer.150209
   Tayech A, 2020, INT J ENV RES PUB HE, V17, DOI 10.3390/ijerph17228385
   Tomkinson GR, 2018, BRIT J SPORT MED, V52, P1445, DOI 10.1136/bjsports-2017-098253
   Tomkinson Grant R, 2007, Med Sport Sci, V50, P104, DOI 10.1159/000101355
   Trinh LN, 2020, AM J SPORT MED, V48, P1516, DOI 10.1177/0363546519882626
   Trotter MA, 1999, PERS INDIV DIFFER, V27, P861, DOI 10.1016/S0191-8869(99)00035-5
   Verstraete SJ, 2007, PUBLIC HEALTH NUTR, V10, P477, DOI 10.1017/S1368980007223900
   von Lewinski M, 2013, VET J, V197, P229, DOI 10.1016/j.tvjl.2012.12.025
   Wolframm IA, 2010, COMP EXERC PHYSIOL, V7, P185, DOI 10.1017/S1755254011000080
   Wolframm IA, 2010, COMP EXERC PHYSIOL, V7, P27, DOI 10.1017/S1755254010000152
   Wu XY, 2017, PLOS ONE, V12, DOI 10.1371/journal.pone.0187668
   Yu CH, 2014, BIO-MED MATER ENG, V24, P2395, DOI 10.3233/BME-141053
NR 67
TC 1
Z9 1
U1 2
U2 2
PU MDPI
PI BASEL
PA ST ALBAN-ANLAGE 66, CH-4052 BASEL, SWITZERLAND
EI 1660-4601
J9 INT J ENV RES PUB HE
JI Int. J. Environ. Res. Public Health
PD JUN
PY 2022
VL 19
IS 11
AR 6394
DI 10.3390/ijerph19116394
PG 13
WC Environmental Sciences; Public, Environmental & Occupational Health
WE Science Citation Index Expanded (SCI-EXPANDED); Social Science Citation Index (SSCI)
SC Environmental Sciences & Ecology; Public, Environmental & Occupational
   Health
GA 1Z2CJ
UT WOS:000808638400001
PM 35681978
OA gold, Green Published
DA 2022-11-04
ER

PT J
AU Berg, SK
   Palm, P
   Nielsen, SD
   Nygaard, U
   Bundgaard, H
   Rotvig, C
   Christensen, AV
AF Berg, Selina Kikkenborg
   Palm, Pernille
   Nielsen, Susanne Dam
   Nygaard, Ulrikka
   Bundgaard, Henning
   Rotvig, Camilla
   Christensen, Anne Vinggaard
TI Acute symptoms in SARS-CoV-2 positive adolescents aged 15-18 years -
   Results from a Danish national cross-sectional survey study
SO LANCET REGIONAL HEALTH-EUROPE
LA English
DT Article
ID CHILDREN; HEALTH
AB Background The purpose of this study was to investigate prevalence of self-reported symptom burden during the acute phase of SARS-CoV-2 infection and associated factors including sex differences.
   Methods All Danish adolescents aged 15-18 years with laboratory confirmed SARS-CoV-2 infection between January 2020 and July 2021 were invited to participate. A survey covered the initial four weeks of SARS-CoV-2 infection and included questions regarding 17 symptoms associated with acute COVID-19, symptom burden and medical history. Statistical analyses included descriptive statistics and logistic regression.
   Findings A total of 24,315 adolescents with SARS-CoV-2 infection were invited and 6630 (27.3%) completed the questionnaire. The median age was 17.6 years, and 58.4% (n = 3873) were female. No symptoms were reported by 33.8% (n = 2241), mild perceived symptom burden by 57.2%(n = 3775), and severe symptom burden by 9.0 % (n = 594). Two thirds (n = 2999) of the symptomatic participants reported a symptom duration of 1-10 days. The most prevalent symptoms included headaches 39.2% (n = 2597), a reduced sense of smell 36.2% (n = 2398), cough 31.6% (n = 2093), sore throat 31.1% (n = 2063), and a reduced sense of taste 31.1% (n = 2062). Adolescents at the age of 18 years had higher odds of reporting >= 6 symptoms OR1.47 (95%CI, 1.23-1.76), p < 0.0001 and adolescents 18+ years old had higher odds of reporting a severe symptom burden OR1.98 (95%CI, 1.43-2.73) compared to the 15years old adolescents. A history of OCD/anxiety/depression was associated with reporting >= 6 symptoms OR 1.67 (95%CI, 1.34-2.09), p < 0.0001 and a history of allergy and OCD/anxiety/depression reporting severe symptom burden OR 1.64 (95%CI, 1.35-1.99), p < 0.0001 and OR 1.75 (95%CI, 1.28-2.36), p = 0.0004. Females reported more symptoms than males; median of three (IQR 0-6) vs. a median of two (IQR 0-4) symptoms, p < 0.0001.
   Interpretation Two in three experienced symptoms and the majority reported mild symptom burden. Headache, a reduced sense of smell and taste, cough and sore throat were most common. Female sex, asthma and previous Epstein-Barr virus were associated with more symptoms and higher symptom burden.
   Funding The study was funded by the AP Moller Foundation. The research was investigator initiated. The study funder played no role in the study. Copyright (C) 2022 The Authors. Published by Elsevier Ltd. This is an open access article under the CC BY-NC-ND license (https://ifbic2b72e0689ad14138hxb6oo5q69pxw6ccffiac.eds.tju.edu.cn/licenses/by-nc-nd/4.0/)
C1 [Berg, Selina Kikkenborg; Palm, Pernille; Bundgaard, Henning; Rotvig, Camilla; Christensen, Anne Vinggaard] Copenhagen Univ Hosp, Rigshosp, Dept Cardiol, Inge Lehmanns Vej 7, DK-2100 Copenhagen, Denmark.
   [Berg, Selina Kikkenborg; Nielsen, Susanne Dam; Nygaard, Ulrikka; Bundgaard, Henning] Univ Copenhagen, Fac Hlth & Med Sci, Blegdamsvej 3B N, DK-2200 Copenhagen, Denmark.
   [Nygaard, Ulrikka] Copenhagen Univ Hosp, Rigshosp, Dept Paediat & Adolescents Med, Blegdamsvej 9, DK-2100 Copenhagen, Denmark.
   [Nielsen, Susanne Dam] Copenhagen Univ Hosp, Rigshosp, Dept Infect Dis, Blegdamsvej 9, DK-2100 Copenhagen, Denmark.
RP Berg, SK (通讯作者)，Copenhagen Univ Hosp, Rigshosp, Dept Cardiol, Inge Lehmanns Vej 7, DK-2100 Copenhagen, Denmark.
EM Selina@rh.dk
RI Bundgaard, Henning/AAA-4381-2020
OI Bundgaard, Henning/0000-0002-0563-7049; Nielsen, Susanne
   Dam/0000-0001-6391-7455; Berg, Selina Kikkenborg/0000-0002-9493-954X;
   Rotvig, Camilla/0000-0002-1251-5154
FU AP Moller Foundation
FX The study was funded by the AP Moller Foundation. The research was
   investigator initiated. The study funder played no role in the study.
CR [Anonymous], US
   Berg SK, 2022, LANCET CHILD ADOLESC, V6, P240, DOI 10.1016/S2352-4642(22)00004-9
   Bhopal SS, 2021, LANCET CHILD ADOLESC, V5, pE12, DOI 10.1016/S2352-4642(21)00066-3
   Chai SQ, 2021, INT J CLIN PRACT, DOI 10.1111/ijcp.14640
   Christensen AI, 2015, ADDICTION, V110, P1505, DOI 10.1111/add.12939
   Control C.D., SEEK EM MED ATT
   Cui XJ, 2021, J MED VIROL, V93, P1057, DOI 10.1002/jmv.26398
   Dawood FS, 2021, JAMA PEDIATR
   de Onis M, 2007, B WORLD HEALTH ORGAN, V85, P660, DOI 10.2471/BLT.07.043497
   Harris PA, 2009, J BIOMED INFORM, V42, P377, DOI 10.1016/j.jbi.2008.08.010
   Issitt RW, 2020, LANCET CHILD ADOLESC, V4, pE30, DOI 10.1016/S2352-4642(20)30204-2
   Kompaniyets L, 2021, JAMA NETW OPEN, V4, DOI 10.1001/jamanetworkopen.2021.11182
   Li BB, 2020, FRONT PEDIATR, V8, DOI 10.3389/fped.2020.591132
   Lu XX, 2020, NEW ENGL J MED, V382, P1663, DOI 10.1056/NEJMc2005073
   Ludvigsson JF, 2021, NEW ENGL J MED, V384, P669, DOI 10.1056/NEJMc2026670
   Mantovani A, 2022, PEDIATR RES, V91, P473, DOI 10.1038/s41390-021-01787-x
   Mantovani A, 2021, PEDIATR RES, V89, P733, DOI 10.1038/s41390-020-1015-2
   Marin BG, 2021, REV MED VIROL, V31, DOI 10.1002/rmv.2146
   Michel G, 2009, QUAL LIFE RES, V18, P1147, DOI 10.1007/s11136-009-9538-3
   Molteni E, 2021, LANCET CHILD ADOLESC, V5, P708, DOI 10.1016/S2352-4642(21)00198-X
   Patton GC, 2007, LANCET, V369, P1130, DOI 10.1016/S0140-6736(07)60366-3
   Richards J, 2010, J AM BOARD FAM MED, V23, P534, DOI 10.3122/jabfm.2010.04.100019
   Schonning K, 2021, APMIS, V129, P438, DOI 10.1111/apm.13140
   Shi L, 2020, JAMA NETW OPEN, V3, DOI 10.1001/jamanetworkopen.2020.14053
   Simonnet A, 2021, INFECT DIS NOW, V51, P296, DOI 10.1016/j.idnow.2021.01.005
   Steinberg L, 2001, ANNU REV PSYCHOL, V52, P83, DOI 10.1146/annurev.psych.52.1.83
   Stephenson T, 2021, LANCET CHILD ADOLESC, DOI [10.21203/rs.3.rs-798316/v1, DOI 10.21203/RS.3.RS-798316/V1]
   Stephenson T, 2021, BMJ OPEN, V11, DOI 10.1136/bmjopen-2021-052838
   Tsankov BK, 2021, INT J INFECT DIS, V103, P246, DOI 10.1016/j.ijid.2020.11.163
   Zachariah P, 2020, JAMA PEDIATR, V174, DOI 10.1001/jamapediatrics.2020.2430
   Zimmermann P, 2021, PEDIATR INFECT DIS J, V40, pE482, DOI 10.1097/INF.0000000000003328
NR 31
TC 1
Z9 1
U1 2
U2 2
PU ELSEVIER
PI AMSTERDAM
PA RADARWEG 29a, 1043 NX AMSTERDAM, NETHERLANDS
SN 2666-7762
J9 LANCET REG HEALTH-EU
JI Lancet Reg. Health-Eur.
PD MAY
PY 2022
VL 16
AR 100354
DI 10.1016/j.lanepe.2022.100354
PG 10
WC Health Care Sciences & Services; Public, Environmental & Occupational
   Health
WE Emerging Sources Citation Index (ESCI)
SC Health Care Sciences & Services; Public, Environmental & Occupational
   Health
GA 1J0FA
UT WOS:000797600600002
PM 35350632
OA gold, Green Published
DA 2022-11-04
ER

PT J
AU Vorsters, A
   Bosch, FX
   Poljak, M
   Waheed, DEN
   Stanley, M
   Garland, SM
AF Vorsters, Alex
   Xavier Bosch, F.
   Poljak, Mario
   Waheed, Dur-E-Nayab
   Stanley, Margaret
   Garland, Suzanne M.
CA HPV Prevention Control Board
   Int Papillomavirus Soc IPVS
TI HPV prevention and control-The way forward
SO PREVENTIVE MEDICINE
LA English
DT Article
DE HPV; Prevention and control; Cervical cancer; COVID-19 pandemic;
   Elimination; Screening; Vaccination; Treatment
ID COMPARATIVE MODELING ANALYSIS; CERVICAL-CANCER ELIMINATION; 78
   LOW-INCOME; IMPACT; MORTALITY
AB The global confrontation with COVID-19 has not only diverted current healthcare resources to deal with the infection but has also resulted in increased resources in the areas of testing and screening, as well as educating most of the global public of the benefits of vaccination. When the COVID-19 pandemic eventually recedes, the opportunity must not be missed to ensure that these newly created resources are maintained and redeployed for use in testing and immunisation against other vaccine-preventable infectious diseases. A notable example is infection by human papillomavirus (HPV), the commonest sexually transmitted human virus and the leading cause of a variety of cancers in both men and women, such as cervical, head and neck, anal, vaginal, vulvar and penile cancers. The most important is cervical cancer, the objective of the global elimination goals targeting the vaccination of young female and male adolescents, screening all women and treatment of all infected women. As the campaigns to control SARS-CoV-2, the eradication of HPV-induced cancers also relies on effective prevention and control programs. The lessons learned and the technical, logistical and human resources which have been established to combat COVID-19 by vaccination and testing must be applied to the eradication of other infections which affect the global population. This commentary summarizes the opportunities that the COVID-19 pandemic has created for HPV prevention and control, lists the already available tools for HPV control, and emphasizes the potential public health threats amidst the ongoing COVID-19 pandemic.
C1 [Vorsters, Alex; Waheed, Dur-E-Nayab] Univ Antwerp, Ctr Evaluat Vaccinat, Antwerp, Belgium.
   [Vorsters, Alex; Waheed, Dur-E-Nayab] Univ Antwerp, HPV Prevent & Control Board, Antwerp, Belgium.
   [Xavier Bosch, F.] Catalan Inst Oncol, IDIBELL, Canc Epidemiol Res Program, Barcelona, Spain.
   [Poljak, Mario] Univ Ljubljana, Fac Med, Inst Microbiol & Immunol, Ljubljana, Slovenia.
   [Stanley, Margaret] Univ Cambridge, Dept Pathol, Cambridge, England.
   [Garland, Suzanne M.] Univ Melbourne, Royal Womens Hosp, Ctr Womens Infect Dis Res, Murdoch Childrens Res Inst,Dept Obstet & Gynaecol, Melbourne, Vic, Australia.
   [Xavier Bosch, F.] Open Univ Catalonia, Barcelona, Spain.
RP Vorsters, A (通讯作者)，Univ Antwerp, Ctr Evaluat Vaccinat, Antwerp, Belgium.; Vorsters, A (通讯作者)，Univ Antwerp, HPV Prevent & Control Board, Antwerp, Belgium.
EM alex.vorsters@uantwerpen.be
CR Adcock R, 2019, CANCER EPIDEM BIOMAR, V28, P1816, DOI 10.1158/1055-9965.EPI-19-0239
   Arbyn M, 2021, CLIN MICROBIOL INFEC, V27, P1083, DOI 10.1016/j.cmi.2021.04.031
   Arbyn M, 2020, LANCET GLOB HEALTH, V8, pE191, DOI 10.1016/S2214-109X(19)30482-6
   Arbyn M, 2019, LANCET GLOB HEALTH, V7, pE688, DOI 10.1016/S2214-109X(19)30067-1
   Brisson M, 2020, LANCET, V395, P575, DOI 10.1016/S0140-6736(20)30068-4
   Bruni L, 2021, PREV MED, V144, DOI 10.1016/j.ypmed.2020.106399
   Canfell K, 2020, LANCET, V395, P591, DOI 10.1016/S0140-6736(20)30157-4
   Clarke MA, 2018, CLIN CANCER RES, V24, P2194, DOI 10.1158/1078-0432.CCR-17-3251
   de Martel C, 2017, INT J CANCER, V141, P664, DOI 10.1002/ijc.30716
   de Sanjose S, 2010, LANCET ONCOL, V11, P1048, DOI 10.1016/S1470-2045(10)70230-8
   Demarco M, 2020, ECLINICALMEDICINE, V22, DOI 10.1016/j.eclinm.2020.100293
   Falcaro M, 2021, LANCET, V398, P2084, DOI 10.1016/S0140-6736(21)02178-4
   Poljak M, 2021, ACTA DERMATOVEN ALP, V30, P21, DOI 10.15570/actaapa.2021.5
   UNICEF, 2021, MISS POSS GETT AFF C
   WHO, 2020, NOV COR 2019 NCOV SI
   WHO, 2017, WKLY EPIDEMIOL REC, V92, P393
   WHO, 2021, WHO GUID SCREEN TREA, VSecond
   WHO, 2020, GLOB STR ACC ELIM CE
   Woo Y.L., 2021, PROGRAM ROSE REVOLUT
   World Health Organization, 2020, COST NAT RESP CERV C
   World Health Organization, 2020, MAINT ESS HLTH SERV
   Zhao JJ, 2020, CLIN INFECT DIS, V71, P2027, DOI 10.1093/cid/ciaa344
NR 22
TC 3
Z9 3
U1 5
U2 11
PU ACADEMIC PRESS INC ELSEVIER SCIENCE
PI SAN DIEGO
PA 525 B ST, STE 1900, SAN DIEGO, CA 92101-4495 USA
SN 0091-7435
EI 1096-0260
J9 PREV MED
JI Prev. Med.
PD MAR
PY 2022
VL 156
AR 106960
DI 10.1016/j.ypmed.2022.106960
PG 4
WC Public, Environmental & Occupational Health; Medicine, General &
   Internal
WE Science Citation Index Expanded (SCI-EXPANDED)
SC Public, Environmental & Occupational Health; General & Internal Medicine
GA YP2OF
UT WOS:000748465300001
PM 35065979
OA Bronze, Green Published
DA 2022-11-04
ER

PT J
AU Muller, F
   Hummers, E
   Hillermann, N
   Dopfer, C
   Jablonka, A
   Friede, T
   Simmenroth, A
   Wetzke, M
AF Mueller, Fran
   Hummers, Eva
   Hillermann, Nele
   Dopfer, Christian
   Jablonka, Alexandra
   Friede, Tim
   Simmenroth, Anne
   Wetzke, Martin
TI Factors Influencing the Frequency of Airway Infections in Underage
   Refugees: A Retrospective, Cross Sectional Study
SO INTERNATIONAL JOURNAL OF ENVIRONMENTAL RESEARCH AND PUBLIC HEALTH
LA English
DT Article
DE refugees; migrants; respiratory infection; children; adolescents;
   seasonality; crowded housing; COVID-19; containment
ID COVID-19
AB Background: Infections are a leading cause of refugee morbidity. Recent data on the rate of airway infections and factors influencing their spread in refugee reception centers is scarce.Methods: A retrospective, cross-sectional study of de-identified medical records with a focus on respiratory infections in underage refugees was conducted at two large German refugee reception centers.Results: In total, medical data fromn= 10,431 refugees over an observational period ofn= 819 days was analyzed. Among pediatric patients (n= 4289), 55.3% presented at least once to the on-site medical ward with an acute respiratory infection or signs thereof. In 38.4% of pediatric consultations, acute airway infections or signs thereof were present. Airway infections spiked during colder months and were significantly more prevalent amongst preschool and resettled children. Their frequency displayed a positive correlation with the number of refugees housed at the reception centers.Conclusions: We show that respiratory infections are a leading cause for morbidity in young refugees and that their rate is influenced age, season, status, and residential density. This illustrates the need to protect refugee children from contracting airway infections which may also reduce the spread of coronavirus disease 2019 (COVID-19) during the current pandemic.
C1 [Mueller, Fran; Hummers, Eva; Hillermann, Nele] Univ Med Ctr Goettingen, Dept Gen Practice, D-37073 Gottingen, Germany.
   [Dopfer, Christian; Wetzke, Martin] Hannover Med Sch, Dept Pediat Neonatol & Allergol, D-30625 Hannover, Germany.
   [Jablonka, Alexandra; Wetzke, Martin] German Ctr Infect Res DZIF, Partner Site Hannover Braunschweig, D-38124 Braunschweig, Germany.
   [Jablonka, Alexandra] Hannover Med Sch, Dept Rheumatol & Immunol, D-30625 Hannover, Germany.
   [Friede, Tim] Univ Med Ctr Goettingen, Dept Med Stat, D-37073 Gottingen, Germany.
   [Simmenroth, Anne] Univ Hosp Wuerzburg, Dept Gen Practice, D-97080 Wurzburg, Germany.
RP Muller, F (通讯作者)，Univ Med Ctr Goettingen, Dept Gen Practice, D-37073 Gottingen, Germany.
EM frank.mueller@med.uni-goettingen.de; eva.hummers@med.uni-goettingen.de;
   nele.hillermann@stud.uni-goettingen.de; dopfer.christian@mh-hannover.de;
   jablonka.alexandra@mh-hannover.de; tim.friede@med.uni-goettingen.de;
   simmenroth_a@ukw.de; wetzke.martin@mh-hannover.de
RI Friede, Tim/ABF-1132-2021
OI Friede, Tim/0000-0001-5347-7441; Muller, Frank/0000-0002-9496-9423
FU Robert Bosch Foundation [12.5.A000.0014.0]; state of Lower Saxony;
   European Social Fund [ZAM 5-85018031]; German Centre for Infection
   Research at Hannover Medical School-Young Academy
FX The study site in Friedland was part of the DICTUM-Friedland study and
   received external funding by the Robert Bosch Foundation (promotion mark
   12.5.A000.0014.0), the state of Lower Saxony (the subsidy guidelines for
   the healthcare region), and the European Social Fund (the subsidy
   guidelines for social innovation, promotion mark ZAM 5-85018031). AJ
   received a maternity leave grant from the German Centre for Infection
   Research at Hannover Medical School-Young Academy. None of the funders
   had influence on the design of the study and collection, analysis, and
   interpretation of data.
CR ANDERS W, 1957, Arch Hyg Bakteriol, V141, P281
   [Anonymous], **NON-TRADITIONAL**
   Armitage R, 2020, LANCET GLOB HEALTH, V8, pE644, DOI 10.1016/S2214-109X(20)30116-9
   Bayoh MN, 2011, MALARIA J, V10, DOI 10.1186/1475-2875-10-149
   Bedford J, 2020, LANCET, V395, P1015, DOI 10.1016/S0140-6736(20)30673-5
   Bloch-Infanger C, 2017, PLOS ONE, V12, DOI 10.1371/journal.pone.0179537
   DOPFER C, 2020, BMC PEDIAT, V0020, DOI DOI 10.21203/RS.3.RS-29791/V1
   Dopfer C, 2018, INT J ENV RES PUB HE, V15, DOI 10.3390/ijerph15091934
   Feldstein LR, 2020, PLOS MED, V17, DOI 10.1371/journal.pmed.1003071
   Grote U, 2017, Z GASTROENTEROL, V55, P997, DOI 10.1055/s-0043-109701
   Hansen L, 2016, Can Commun Dis Rep, V42, pS3
   Headey D, 2020, LANCET, V396, P519, DOI 10.1016/S0140-6736(20)31647-0
   Jablonka A, 2016, INFECTION, V44, P781, DOI 10.1007/s15010-016-0926-7
   JAHAN Y, 2020, ANNU REV VIROL, V9, DOI DOI 10.1146/ANNUREV-VIROLOGY-012420-022445
   Kleinert E, 2019, CONFL HEALTH, V13, DOI 10.1186/s13031-019-0223-z
   Lamb GS, 2020, EMERG INFECT DIS, V26, P1686, DOI 10.3201/eid2608.190793
   Li X, 2020, J GLOB HEALTH, V10, DOI 10.7189/jogh.10.011101
   Liu HY, 2020, INT J ENV RES PUB HE, V17, DOI 10.3390/ijerph17082800
   Pohl C, 2017, EUR J PEDIATR, V176, P1681, DOI 10.1007/s00431-017-3014-9
   Razum O, 2020, GESUNDHEITSWESEN, V82, P392, DOI 10.1055/a-1154-5063
   RENZAHO AMN, 2020, INT J ENV RES PUB HE, V0017
   SEAMAN JA, 1972, LANCET, V2, P866
   Viner RM, 2021, ARCH DIS CHILD, V106, P111, DOI 10.1136/archdischild-2020-319963
   World Bank Group, 2018, ATL SUST DEV GOALS
NR 24
TC 3
Z9 3
U1 0
U2 3
PU MDPI
PI BASEL
PA ST ALBAN-ANLAGE 66, CH-4052 BASEL, SWITZERLAND
EI 1660-4601
J9 INT J ENV RES PUB HE
JI Int. J. Environ. Res. Public Health
PD SEP
PY 2020
VL 17
IS 18
AR 6823
DI 10.3390/ijerph17186823
PG 9
WC Environmental Sciences; Public, Environmental & Occupational Health
WE Science Citation Index Expanded (SCI-EXPANDED); Social Science Citation Index (SSCI)
SC Environmental Sciences & Ecology; Public, Environmental & Occupational
   Health
GA OD6ZO
UT WOS:000579999600001
PM 32962038
OA Green Published, gold
DA 2022-11-04
ER

PT J
AU Su, JN
   Conroy, I
   Trevino, A
   Zheng, Y
   Kuo, SIC
AF Su, Jinni
   Conroy, Isobel
   Trevino, Angel
   Zheng, Yao
   Kuo, Sally I-Chun
TI COVID-19 Related Stressors, Parent-Child Relationship, and Alcohol Use
   and Mental Health Profiles Among White and Hispanic/Latinx First-Year
   College Students
SO CHILD PSYCHIATRY & HUMAN DEVELOPMENT
LA English
DT Article; Early Access
DE COVID-19; Alcohol; Mental health; Person-centered analysis; Parent-child
   relationship
ID DISPARITIES; DEPRESSION; ADOLESCENTS; PREVALENCE; MARIJUANA; SCALE
AB Transitioning to college during the novel coronavirus disease 2019 (COVID-19) pandemic may increase risk for alcohol use and mental health problems. We examined how COVID-19 related stressors and parent-child relationships are independently and interactively associated with alcohol use and mental health profiles in a sample of first-year college students (N = 425, 34.8% Hispanic/Latinx; 74.9% female) who completed an online survey in October 2020. Latent profile analysis identified four profiles: well-adjusted (53.2%), mental health problems only (21.6%), alcohol use only (17.4%), and comorbid (7.8%). COVID-19 related stressful events increased risk of being in the alcohol use only and comorbid profiles, whereas COVID-19 related worries increased risk of being in the mental health problems only profile. Parent-child relationship quality lowered risk of being in the mental health problems only and the comorbid profiles. In addition, parent-child relationship quality moderated the role of COVID-19 related worries such that COVID-19 related worries were associated with lower odds of being in the comorbid profile when parent-child relationship quality was high but not when parent-child relationship quality was low. Strengthening parent-child relationship quality appears important for promoting college students' well-being.
C1 [Su, Jinni; Conroy, Isobel; Trevino, Angel] Arizona State Univ, Dept Psychol, POB 871104, Tempe, AZ 85287 USA.
   [Zheng, Yao] Univ Alberta, Dept Psychol, Edmonton, AB, Canada.
   [Kuo, Sally I-Chun] Rutgers State Univ, Robert Wood Johnson Med Sch, Dept Psychiat, Piscataway, NJ USA.
RP Su, JN (通讯作者)，Arizona State Univ, Dept Psychol, POB 871104, Tempe, AZ 85287 USA.
EM jinnisu1@asu.edu
RI Zheng, Yao/T-4614-2018
OI Zheng, Yao/0000-0002-0302-0598; Su, Jinni/0000-0002-9767-1489
CR APA, 2013, DIAGNOSTIC STAT MANU, DOI 10.1176/appi.books.9780890425596
   Asparouhov T, 2014, STRUCT EQU MODELING, V21, P329, DOI 10.1080/10705511.2014.915181
   Babor, 1989, AUDIT ALCOHOL USE DI
   Bambra C, 2020, J EPIDEMIOL COMMUN H, V74, P964, DOI 10.1136/jech-2020-214401
   Barnes GM, 2010, J AM COLL HEALTH, V58, P443, DOI 10.1080/07448480903540499
   BARRERA M, 1995, AM J COMMUN PSYCHOL, V23, P479, DOI 10.1007/BF02506965
   Broman C. L., 2005, COLL STUDENT J, V39, P340
   Bruffaerts R, 2018, J AFFECT DISORDERS, V225, P97, DOI 10.1016/j.jad.2017.07.044
   Charles NE, 2021, PSYCHIAT RES, V296, DOI 10.1016/j.psychres.2021.113706
   Chen JA, 2019, PSYCHIAT SERV, V70, P442, DOI 10.1176/appi.ps.201800388
   Cohodes EM, 2021, RES CHILD ADOLES PSY, V49, P935, DOI 10.1007/s10802-020-00732-6
   Collins L., 2010, LATENT CLASS LATENT, DOI DOI 10.1002/9780470567333
   Ellis RER, 2017, CHILD PSYCHIAT HUM D, V48, P554, DOI 10.1007/s10578-016-0682-z
   Evans N. J., 2009, STUDENT DEV COLL THE
   Fruehwirth JC, 2021, PLOS ONE, V16, DOI 10.1371/journal.pone.0247999
   Grant BF, 2015, JAMA PSYCHIAT, V72, P757, DOI 10.1001/jamapsychiatry.2015.0584
   Hamilton HR, 2021, ADDICT BEHAV, V112, DOI 10.1016/j.addbeh.2020.106624
   Hughes ME, 2004, RES AGING, V26, P655, DOI 10.1177/0164027504268574
   Hunt J, 2015, ACAD PSYCHIATR, V39, P520, DOI 10.1007/s40596-014-0148-1
   Jackson KM, 2021, ALCOHOL CLIN EXP RES, V45, P752, DOI 10.1111/acer.14574
   Kouros CD, 2017, J CHILD FAM STUD, V26, P939, DOI 10.1007/s10826-016-0614-3
   Kroshus E, 2021, SOC SCI MED, V269, DOI 10.1016/j.socscimed.2020.113514
   Lechner WV, 2020, ADDICT BEHAV, V110, DOI 10.1016/j.addbeh.2020.106527
   Lemoine M, 2020, PLOS ONE, V15, DOI 10.1371/journal.pone.0220232
   Levine SZ, 2013, SOC PSYCH PSYCH EPID, V48, P1519, DOI 10.1007/s00127-012-0650-2
   Lipson SK, 2018, J ADOLESCENT HEALTH, V63, P348, DOI 10.1016/j.jadohealth.2018.04.014
   LOVIBOND PF, 1995, BEHAV RES THER, V33, P335, DOI 10.1016/0005-7967(94)00075-U
   Martin Kathleen P, 2021, Addict Behav Rep, V13, P100330, DOI 10.1016/j.abrep.2020.100330
   Merikangas KR, 2010, J AM ACAD CHILD PSY, V49, P980, DOI 10.1016/j.jaac.2010.05.017
   Miranda J, 2008, AM J PSYCHIAT, V165, P1102, DOI 10.1176/appi.ajp.2008.08030333
   Moreno O, 2017, ADDICT BEHAV, V74, P74, DOI 10.1016/j.addbeh.2017.05.029
   Mulia N, 2009, ALCOHOL CLIN EXP RES, V33, P654, DOI 10.1111/j.1530-0277.2008.00880.x
   Ross V., 2008, ALCOHOL OTHER DRUG A
   SABOGAL F, 1987, HISPANIC J BEHAV SCI, V9, P397, DOI 10.1177/07399863870094003
   Stattin H, 2000, CHILD DEV, V71, P1072, DOI 10.1111/1467-8624.00210
   Steele EH, 2019, PERS INDIV DIFFER, V146, P201, DOI 10.1016/j.paid.2018.04.048
   Su JN, 2018, J FAM PSYCHOL, V32, P783, DOI 10.1037/fam0000454
   Su J, 2018, SUBST USE MISUSE, V53, P734, DOI 10.1080/10826084.2017.1363237
   Su Jinni, 2014, J Ethn Subst Abuse, V13, P227, DOI 10.1080/15332640.2013.847393
   TOOTHMAKER LE, 1994, J OPER RES SOC, V45, P119
   VanderWeele TJ, 2017, P NATL ACAD SCI USA, V114, P8148, DOI 10.1073/pnas.1702996114
   Villarosa-Hurlocker MC, 2020, ADDICT BEHAV, V104, DOI 10.1016/j.addbeh.2019.106284
   Visser L, 2012, BMC PUBLIC HEALTH, V12, DOI 10.1186/1471-2458-12-886
   Vlahov D, 2002, AM J EPIDEMIOL, V155, P988, DOI 10.1093/aje/155.11.988
   White HR, 2020, J STUD ALCOHOL DRUGS, V81, P725, DOI 10.15288/jsad.2020.81.725
   Wilder JM, 2021, CLIN INFECT DIS, V72, P707, DOI 10.1093/cid/ciaa959
   Zivin K, 2009, J AFFECT DISORDERS, V117, P180, DOI 10.1016/j.jad.2009.01.001
NR 47
TC 0
Z9 0
U1 8
U2 9
PU SPRINGER
PI NEW YORK
PA ONE NEW YORK PLAZA, SUITE 4600, NEW YORK, NY, UNITED STATES
SN 0009-398X
EI 1573-3327
J9 CHILD PSYCHIAT HUM D
JI Child Psychiat. Hum. Dev.
DI 10.1007/s10578-022-01337-4
EA MAR 2022
PG 10
WC Psychology, Developmental; Pediatrics; Psychiatry
WE Social Science Citation Index (SSCI)
SC Psychology; Pediatrics; Psychiatry
GA ZL7QC
UT WOS:000763867000001
PM 35239056
OA Green Published, Bronze
DA 2022-11-04
ER

PT J
AU Lawrence, KC
   Fakuade, OV
AF Lawrence, Kehinde Clement
   Fakuade, Olubusayo Victor
TI Parental involvement, learning participation and online learning
   commitment of adolescent learners during the COVID-19 lockdown
SO RESEARCH IN LEARNING TECHNOLOGY
LA English
DT Article
DE adolescent learners; COVID-19 lockdown; online leaning commitments;
   learning participation; parental involvement
ID CHALLENGES; ENGAGEMENT; ACHIEVEMENT; STUDENTS; COURSES
AB During the escalating coronavirus disease-2019 (COVID-19) pandemic, attempting to contain its spread, a large number of educational institutions shut down face-to-face teaching and learning activities globally due to a complete lockdown. This lockdown revealed emerging vulnerabilities of education systems in the low-and middle-income countries of the world, with Nigeria being no exception. Given these concerns, this research study assessed parental involvement, learning participation and the commitment to online learning of adolescent learners during the COVID-19 lockdown in Nigeria. Au online survey questionnaire was employed to examine the level of online learning commitment and the contributory roles of each of the factors to online learning commitment of adolescent learners. In total, 1407 adolescents (male = 38.8%; female 61.2%) aged between 12 and 20 years (mean = 15: SD = 4.24) responded to the online survey, which was open for 2 months. Data were analysed using descriptive statistics of frequency distribution and inferential statistics of multiple regression. The findings revealed that the commitment level of adolescent learners to online learning was high. The findings further yielded a coefficient of R= 0.439 and R-2 = 0.192 variance in the prediction of the outcome measure. Parental involvement contributed 32% (beta = 0.322, p < 0.05) and learning participation contributed 23% (beta = 0.234, p < 0.05) towards online learning. The study concludes that parental involvement and learning participation played a significant and positive role in the commitment of adolescent learners towards online learning during the COVID-19 lockdown in Nigeria. The authors suggest that parents be encouraged to synergise with the digitalised revolution, while the need for further in-depth research on the subject is emphasised in the suggestions for future research.
C1 [Lawrence, Kehinde Clement] Univ Zululand, Dept Educ Psychol & Special Educ, Kwa Dlangezwa, South Africa.
   [Fakuade, Olubusayo Victor] Univ Ibadan, Dept Sci & Technol Educ, Ibadan, Nigeria.
RP Lawrence, KC (通讯作者)，Univ Zululand, Dept Educ Psychol & Special Educ, Kwa Dlangezwa, South Africa.
EM lawrence.clement@ymail.com
RI Lawrence, Kehinde/AAV-1066-2020
OI Lawrence, Kehinde/0000-0002-4740-4630
CR Adeoye I. A., 2020, INT J RES INNO APP S, V5, P28
   Adigun OT, 2020, J E-LEARN KNOWL SOC, V16, P23, DOI 10.20368/1971-8829/1135190
   Ahn J., 2013, MERLOT J ONLINE LEAR, V9, P160
   Ali W., 2020, HIGHER ED STUDIES, V10, P16, DOI [10.5539/hes.v10n3p16, DOI 10.5539/HES.V10N3P16]
   Black E. W, 2009, EVALUATION FAMILIAL
   Boonk L, 2018, EDUC RES REV-NETH, V24, P10, DOI 10.1016/j.edurev.2018.02.001
   Buelow JR, 2018, ONLINE LEARN, V22, P313, DOI 10.24059/olj.v22i4.1384
   Cenameri M., 2015, ACAD J INTERDISCIPLI, V4, P288
   Davies J, 2005, BRIT J EDUC TECHNOL, V36, P657, DOI 10.1111/j.1467-8535.2005.00542.x
   Demuyakor J, 2020, ONLINE J COMMUN MEDI, V10, DOI 10.29333/ojcmt/8286
   Dixson MD, 2015, ONLINE LEARN, V19, P143
   Dube B, 2020, REMIE-MULTIDISCIP J, V10, P135, DOI 10.4471/remie.2020.5607
   Duraku Z. H, 2020, IMPACT COVID 19 HIGH, P1
   EPSTEIN JL, 1987, EDUC URBAN SOC, V19, P119, DOI 10.1177/0013124587019002002
   Fajoju SA, 2016, RES EDUC, V95, P33, DOI 10.7227/RIE.0023
   Fredricks JA, 2005, SEARCH I SER DEV ATT, P305
   Fredricks JA, 2016, LEARN INSTR, V43, P1, DOI 10.1016/j.learninstruc.2016.02.002
   Geven K., 2020, SIMULATING POTENTIAL
   Ghosh R, 2020, MINERVA PEDIATR, V72, P226, DOI 10.23736/S0026-4946.20.05887-9
   Gilbert B, 2015, ONLINE LEARNING REVE
   Gunga SO, 2007, BRIT J EDUC TECHNOL, V38, P896, DOI 10.1111/j.1467-8535.2006.00677.x
   Harris R, 2004, IMPACT E LEARNING LE
   Herodotou C, 2020, INTERNET HIGH EDUC, V45, DOI 10.1016/j.iheduc.2020.100725
   Hew KF, 2018, INT REV RES OPEN DIS, V19, P69
   Hew KF, 2016, BRIT J EDUC TECHNOL, V47, P320, DOI 10.1111/bjet.12235
   Hrastinski S, 2008, COMPUT EDUC, V51, P1755, DOI 10.1016/j.compedu.2008.05.005
   Human-Vogel S, 2013, WELL BEING RES S AFR, V4, P517, DOI [10.1007/978-94-007-6368-5_24, DOI 10.1007/978-94-007-6368-5_24]
   Jena P. K., 2020, INT J MULTIDISCIPLIN, V9, P82
   Joshi Suresh C., 2018, 2018 3rd International Conference on Computational Systems and Information Technology for Sustainable Solutions (CSITSS), P22, DOI 10.1109/CSITSS.2018.8768780
   Kamba MA, 2009, INT J EMERG TECHNOL, V4, P66, DOI 10.3991/ijet.v4i1.653
   Karkar AJM, 2020, ELECTRON J E-LEARN, V18, P136, DOI [10.34190/JEL.20.18.2.003, 10.34190/EJEL.20.18.2.003]
   Kearsley G., 1998, Educational Technology, V38, P20
   Lawrence K.C., 2020, INT J ED PRACTICE, V8, P547, DOI [10.18488/journal.61.2020.83.547.556, DOI 10.18488/JOURNAL.61.2020.83.547.556]
   Lurvnik R, 2020, COVID 19 WEBINAR NEW
   Markowitz AJ, 2017, AERA OPEN, V3, DOI 10.1177/2332858417712717
   Mart C. T, 2013, INT J ACAD RES BUSIN, V4, P92, DOI [10.23918/ijsses. v4i2sip93, DOI 10.23918/IJSSES.V4I2SIP93]
   Miller A. L, 2016, HAW INT C ED HON HI
   Moreno-Guerrero AJ, 2020, MATHEMATICS-BASEL, V8, DOI 10.3390/math8050840
   National Bureau of Statistics, 2019, NIG POV PROF
   Olugbeko SO., 2013, INT J HUMANITIES MAN, V1, P205
   Raheem A. S. J. M. A., 2009, THESIS NAJAH NATL U
   Reschly AL, 2012, HANDBOOK OF RESEARCH ON STUDENT ENGAGEMENT, P3, DOI 10.1007/978-1-4614-2018-7_1
   Saier MH, 2007, WATER AIR SOIL POLL, V181, P1, DOI 10.1007/s11270-007-9372-6
   Selbervik H.B., 2020, C BR, V5, P1
   Sintema E.J., 2020, EURASIA J MATH SCI T, V16, pem1851, DOI [DOI 10.29333/EJMSTE/7893, 10.29333/ejmste/7893]
   Stickel LH, 2017, INT J CYBER CRIMINOL, V11, P39, DOI 10.5281/zenodo.495771
   Tran T, 2020, SUSTAINABILITY-BASEL, V12, DOI 10.3390/su12104195
   U.S. Department of Education Office of Planning Evaluation and Policy Development, 2010, EVALUATION EVIDENCE
   Ugwuegbulem L., 2018, THESIS SETON HALL U, P2540
   Umeana F. P., 2017, THESIS MICHIGAN STAT
   UNESCO, 2020, COV 19 WEB NEW WORLD
   Viljoen B, 2015, THESIS U PRETORIA S
   Wang MT, 2014, CHILD DEV, V85, P722, DOI 10.1111/cdev.12138
   Waters L. H., 2014, HDB RES K 12 ONLINE, P403
   Wenger E., 1999, COMMUNITIES PRACTICE
   Wiseman P.J., 2017, FACILITATING SOCIAL, P433
   Yokozeki T., 2020, COVID 19 WEBINAR NEW
NR 57
TC 12
Z9 12
U1 6
U2 19
PU ASSOC LEARNING TECHNOLOGY-ALT
PI BICESTER
PA PO BOX 460, BICESTER, OX26 9LW, ENGLAND
SN 2156-7069
EI 2156-7077
J9 RES LEARN TECHNOL
JI Res. Learn. Technol.
PY 2021
VL 29
AR 2544
DI 10.25304/rlt.v29.2544
PG 16
WC Education & Educational Research
WE Emerging Sources Citation Index (ESCI)
SC Education & Educational Research
GA SC9OP
UT WOS:000650993300001
OA gold
DA 2022-11-04
ER

PT J
AU Dai, HY
   Zhang, SX
   Looi, KH
   Su, R
   Li, JZ
AF Dai, Huiyang
   Zhang, Stephen X.
   Looi, Kim Hoe
   Su, Rui
   Li, Jizhen
TI Perception of Health Conditions and Test Availability as Predictors of
   Adults' Mental Health during the COVID-19 Pandemic: A Survey Study of
   Adults in Malaysia
SO INTERNATIONAL JOURNAL OF ENVIRONMENTAL RESEARCH AND PUBLIC HEALTH
LA English
DT Article
DE psychiatric screening; perceived health condition; perceived COVID-19
   test availability; risk factors; 2019-nCoV; mental health
ID SATISFACTION; DISTRESS; INSOMNIA; SCALE
AB Research identifying adults' mental health during the coronavirus disease 2019 (COVID-19) pandemic relies solely on demographic predictors without examining adults' health condition as a potential predictor. This study aims to examine individuals' perception of health conditions and test availability as potential predictors of mental health-insomnia, anxiety, depression, and distress-during the COVID-19 pandemic. An online survey of 669 adults in Malaysia was conducted during 2-8 May 2020, six weeks after the Movement Control Order (MCO) was issued. We found adults' perception of health conditions had curvilinear relationships (horizontally reversed J-shaped) with insomnia, anxiety, depression, and distress. Perceived test availability for COVID-19 also had curvilinear relationships (horizontally reversed J-shaped) with anxiety and depression. Younger adults reported worse mental health, but people from various religions and ethnic groups did not differ significantly in reported mental health. The results indicated that adults with worse health conditions had more mental health problems, and the worse degree deepened for unhealthy people. Perceived test availability negatively predicted anxiety and depression, especially for adults perceiving COVID-19 test unavailability. The significant predictions of perceived health condition and perceived COVID-19 test availability suggest a new direction for the literature to identify the psychiatric risk factors directly from health-related variables during a pandemic.
C1 [Dai, Huiyang] Tsinghua Univ, Sch Econ & Management, Beijing 100084, Peoples R China.
   [Zhang, Stephen X.] Univ Adelaide, Fac Profess, Adelaide, SA 5000, Australia.
   [Looi, Kim Hoe; Su, Rui] Xiamen Univ Malaysia, Sch Econ & Management, Sepang 43900, Selangor, Malaysia.
   [Li, Jizhen] Tsinghua Univ, Res Ctr Competit Dynam & Innovat Strategy, Sch Econ & Management, Beijing 100084, Peoples R China.
RP Zhang, SX (通讯作者)，Univ Adelaide, Fac Profess, Adelaide, SA 5000, Australia.
EM daihy1995@163.com; stephen.x.zhang@gmail.com; gideon_looi@xmu.edu.my;
   ceciliasuuu@outlook.com; lijzh@sem.tsinghua.edu.cn
RI Zhang, Stephen/J-3755-2013; LI, Jizhen/A-7113-2018; Looi, Kim
   Hoe/AAE-2025-2021; Looi, Kim Hoe/AAN-3462-2021
OI Zhang, Stephen/0000-0001-6123-1193; LI, Jizhen/0000-0003-1940-5633; Dai,
   Huiyang/0000-0002-6703-7487; Looi, Kim Hoe/0000-0002-9873-0591; Su,
   Rui/0000-0001-8938-9785
FU Tsinghua University Initiative Scientific Research Program [2020Z02TUU]
FX This research was funded by Tsinghua University Initiative Scientific
   Research Program (2020Z02TUU).
CR Choi EPH, 2020, INT J ENV RES PUB HE, V17, DOI 10.3390/ijerph17103740
   Cronbach LJ, 1951, PSYCHOMETRIKA, V16, P297
   Gill TK, 2009, AUSTRALAS MED J, V2, P44, DOI 10.4066/AMJ.2009.79
   Gomes R., COVID 19 UN URGES AC
   GOODMAN LA, 1961, J AM STAT ASSOC, V56, P841, DOI 10.2307/2281999
   Guo WN, 2020, DIABETES-METAB RES, V36, DOI 10.1002/dmrr.3319
   Hughes K., 2019, PREVENT RESPONSE BIA
   Kang LJ, 2020, BRAIN BEHAV IMMUN, V87, P11, DOI 10.1016/j.bbi.2020.03.028
   Kessler RC, 2010, INT J METH PSYCH RES, V19, P4, DOI 10.1002/mpr.310
   Kroenke K, 2001, J GEN INTERN MED, V16, P606, DOI 10.1046/j.1525-1497.2001.016009606.x
   Lai JB, 2020, JAMA NETW OPEN, V3, DOI 10.1001/jamanetworkopen.2020.3976
   Lee AM, 2007, CAN J PSYCHIAT, V52, P233, DOI 10.1177/070674370705200405
   Ministry of Health Malaysia Malaysian, 2020, HLTH GLANC MAL HEALT
   Muniyappa R, 2020, AM J PHYSIOL-ENDOC M, V318, pE736, DOI 10.1152/ajpendo.00124.2020
   Onder G, 2020, JAMA-J AM MED ASSOC, V323, P1775, DOI 10.1001/jama.2020.4683
   Raaj S., 2020, DR NETW, V18, P28
   Rothan HA, 2020, J AUTOIMMUN, V109, DOI 10.1016/j.jaut.2020.102433
   Schmitz N, 2007, J CLIN EPIDEMIOL, V60, P163, DOI 10.1016/j.jclinepi.2006.04.003
   Shevlin M, 2020, BRIT J HEALTH PSYCH, V25, P875, DOI 10.1111/bjhp.12430
   Soldatos CR, 2000, J PSYCHOSOM RES, V48, P555, DOI 10.1016/S0022-3999(00)00095-7
   Spector P., 2009, HDB ORG RES METHODS, P346, DOI DOI 10.1177/0013164405282471
   Spitzer RL, 2006, ARCH INTERN MED, V166, P1092, DOI 10.1001/archinte.166.10.1092
   Voitsidis P, 2020, PSYCHIAT RES, V289, DOI 10.1016/j.psychres.2020.113076
   Wang LS, 2020, INT J ANTIMICROB AG, V55, DOI 10.1016/j.ijantimicag.2020.105948
   Zhang C, 2020, FRONT IMMUNOL, V11, DOI 10.3389/fimmu.2020.01295
   Zhang SX, 2020, PSYCHIAT RES, V291, DOI 10.1016/j.psychres.2020.113174
   Zhang SX, 2020, BRAIN BEHAV IMMUN, V87, P144, DOI 10.1016/j.bbi.2020.05.010
   Zhang SX, 2020, PSYCHIAT RES, V288, DOI 10.1016/j.psychres.2020.112958
NR 28
TC 20
Z9 20
U1 1
U2 12
PU MDPI
PI BASEL
PA ST ALBAN-ANLAGE 66, CH-4052 BASEL, SWITZERLAND
EI 1660-4601
J9 INT J ENV RES PUB HE
JI Int. J. Environ. Res. Public Health
PD AUG
PY 2020
VL 17
IS 15
AR 5498
DI 10.3390/ijerph17155498
PG 10
WC Environmental Sciences; Public, Environmental & Occupational Health
WE Science Citation Index Expanded (SCI-EXPANDED); Social Science Citation Index (SSCI)
SC Environmental Sciences & Ecology; Public, Environmental & Occupational
   Health
GA MZ3LP
UT WOS:000559024000001
PM 32751459
OA gold, Green Published
DA 2022-11-04
ER

PT J
AU Qin, SR
   Zhou, MQ
   Ding, Y
AF Qin, Shangren
   Zhou, Mengqiu
   Ding, Ye
TI Risk Perception Measurement and Influencing Factors of COVID-19 in
   Medical College Students
SO FRONTIERS IN PUBLIC HEALTH
LA English
DT Article
DE COVID-19; risk perception; college students; influencing factors;
   cross-sectional study
ID PREVENTIVE BEHAVIORS; KNOWLEDGE; IMPACT; KOREA
AB Purpose: In China, the coronavirus disease 2019 (COVID-19) pandemic has been under control and entered the normal prevention and control stage. For medical college students, many studies have analyzed their knowledge, risk perception, and prevention behaviors of COVID-19, but only a few pieces of research explore the content structure of COVID-19 risk perception and the influencing factors. This study measured the students' risk perception of COVID-19 and its dimensions and analyzed the influencing factors of risk perception among them.Methods: The online questionnaire survey was conducted at Hangzhou Medical College in Zhejiang Province among undergraduates and junior college students. A scale was formulated to precisely measure and analyze the COVID-19 risk perception among medical college students. The factors affecting the COVID-19 risk perception in medical college students were analyzed using the multivariate linear regression model.Results: A total of 810 medical students participated in the survey. Results show that COVID-19 risk perception among medical college students was divided into four dimensions: perceived health threat, perceived severity, perceived controllability, and perceived infection possibility. The results showed that income, education, major, and COVID-19 knowledge were the important factors affecting the COVID-19 risk perception of medical college students. Related factors have different influences on the various dimensions of COVID-19 risk perception. COVID-19 knowledge was significantly related to all dimensions of risk perception.Conclusion: This study evaluates the content structure of medical college students' risk perception of COVID-19 precisely and related influencing factors. It is necessary to grasp the risk perception, prevention, and control behaviors of medical college students of different backgrounds, education levels, and majors. Further knowledge training should be conducted for students majoring in clinical medicine, especially the pandemic prevention and control measure training to enhance their sense of security at work.
C1 [Qin, Shangren; Zhou, Mengqiu] Hangzhou Normal Univ, Sch Publ Hlth, Hangzhou, Peoples R China.
   [Ding, Ye] Hangzhou Med Coll, Sch Publ Hlth, Hangzhou, Peoples R China.
RP Ding, Y (通讯作者)，Hangzhou Med Coll, Sch Publ Hlth, Hangzhou, Peoples R China.
EM dingye729@126.com
CR Adefuye AS, 2009, BMC PUBLIC HEALTH, V9, DOI 10.1186/1471-2458-9-281
   Ahmad MI, 2021, RISK MANAG HEALTHC P, V14, P503, DOI 10.2147/RMHP.S278338
   Akan H, 2010, BMC PUBLIC HEALTH, V10, DOI 10.1186/1471-2458-10-413
   Alicea-Planas J, 2021, HISP HEALTH CARE INT, V19, P254, DOI 10.1177/1540415320985141
   Alsoghair M, 2021, INT J ENV RES PUB HE, V18, DOI 10.3390/ijerph18020842
   Brewer NT, 2007, HEALTH PSYCHOL, V26, P136, DOI 10.1037/0278-6133.26.2.136
   Brug J, 2004, EMERG INFECT DIS, V10, P1486, DOI 10.3201/eid1008.040283
   Cai J, 2020, EMERG INFECT DIS, V26, P1343, DOI 10.3201/eid2606.200412
   Cao WJ, 2020, PSYCHIAT RES, V287, DOI 10.1016/j.psychres.2020.112934
   Cho HC, 2015, ASIAN J SOC PSYCHOL, V18, P311, DOI 10.1111/ajsp.12104
   DeVellis R.F., 2016, SCALE DEV THEORY APP, V26
   Ding YN, 2020, PLOS ONE, V15, DOI 10.1371/journal.pone.0237626
   Elhadi M, 2020, PAN AFR MED J, V35, DOI 10.11604/pamj.supp.2020.35.2.23586
   Haliwa I, 2020, J AM COLL HEALTH, DOI 10.1080/07448481.2020.1863413
   Kim JS, 2016, J CLIN NURS, V25, P2542, DOI 10.1111/jocn.13295
   Liu Y, 2020, J TRAVEL MED, V27, DOI 10.1093/jtm/taaa021
   Mustafa Ruba M, 2020, Eur J Dent, V14, pS50, DOI 10.1055/s-0040-1719212
   O'Neill E, 2016, RISK ANAL, V36, P2158, DOI 10.1111/risa.12597
   ROSENSTOCK IM, 1974, HEALTH EDUC QUART, V2, P328, DOI 10.1177/109019817400200403
   Roy D, 2020, ASIAN J PSYCHIATR, V51, DOI 10.1016/j.ajp.2020.102083
   Seale H, 2010, BMC INFECT DIS, V10, DOI 10.1186/1471-2334-10-99
   Soltan Enayat M, 2020, SN Compr Clin Med, V2, P2568, DOI 10.1007/s42399-020-00640-2
   Taghrir MH, 2020, ARCH IRAN MED, V23, P249, DOI [10.34172/aim.2020.06 Abstract View:, 10.34172/aim.2020.06]
   Ursachi G, 2015, PROC ECON FINANC, V20, P679, DOI 10.1016/S2212-5671(15)00123-9
   WEINSTEIN ND, 1988, HEALTH PSYCHOL, V7, P355, DOI 10.1037/0278-6133.7.4.355
   Wheeler DR, 2021, PATHOG GLOB HEALTH, V115, P250, DOI 10.1080/20477724.2021.1878447
   Wong JGWS, 2004, MED TEACH, V26, P657, DOI 10.1080/01421590400006572
   Yajun D., 2020, CHINESE J PUBLIC HLT, V36, DOI 10.11847/zgggws1119744
   Yan QL, 2018, STAT MED, V37, P948, DOI 10.1002/sim.7548
   Yang S, 2017, AM J INFECT CONTROL, V45, pE53, DOI 10.1016/j.ajic.2017.02.013
   Zanin GM, 2020, INT J ENV RES PUB HE, V17, DOI 10.3390/ijerph17093024
NR 31
TC 3
Z9 3
U1 24
U2 57
PU FRONTIERS MEDIA SA
PI LAUSANNE
PA AVENUE DU TRIBUNAL FEDERAL 34, LAUSANNE, CH-1015, SWITZERLAND
EI 2296-2565
J9 FRONT PUBLIC HEALTH
JI Front. Public Health
PD NOV 23
PY 2021
VL 9
AR 774572
DI 10.3389/fpubh.2021.774572
PG 10
WC Public, Environmental & Occupational Health
WE Science Citation Index Expanded (SCI-EXPANDED); Social Science Citation Index (SSCI)
SC Public, Environmental & Occupational Health
GA XK7MA
UT WOS:000727643700001
PM 34888289
OA Green Published, gold
DA 2022-11-04
ER

PT J
AU Datu, JAD
   Fincham, FD
AF Datu, Jesus Alfonso D.
   Fincham, Frank D.
TI Gratitude, relatedness needs satisfaction, and negative psychological
   outcomes during the COVID-19 pandemic: A short-term longitudinal study
SO JOURNAL OF CLINICAL PSYCHOLOGY
LA English
DT Article; Early Access
DE COVID-19; gratitude; mental health; relatedness; undergraduate students
ID ANXIETY STRESS SCALES; EXPRESSING GRATITUDE; COUNTING BLESSINGS;
   DEPRESSION; ADOLESCENTS; EMOTIONS; BEHAVIOR; SUPPORT; SCHOOL
AB Objectives Although gratitude relates to coronavirus disease 2019 (COVID-19) well-being outcomes in the United States, more evidence is needed to understand how this psychological strength reciprocally relates to mental health during this pandemic. This study examines the association of gratitude with stress, anxiety, and depression among undergraduate students in the United States via a longitudinal design. Methods An online survey was administered to 643 undergraduate students in a public university located in the southeastern region of the United States. There was a 1-month interval between the first and second waves of data collection. Results Cross-lagged panel structural equation modeling showed that whereas gratitude positively predicted subsequent relatedness needs satisfaction, it negatively predicted later stress, anxiety, and depression. Relatedness needs satisfaction was reciprocally linked to subsequent gratitude. Conclusion Results suggest that gratitude might serve as a protective psychological resource against the detrimental mental health impacts of the COVID-19 pandemic.
C1 [Datu, Jesus Alfonso D.] Educ Univ Hong Kong, Dept Special Educ & Counselling, Integrated Ctr Well Being, Hong Kong, Peoples R China.
   [Fincham, Frank D.] Florida State Univ, FSU Family Inst, Tallahassee, FL 32306 USA.
RP Datu, JAD (通讯作者)，Educ Univ Hong Kong, Rm D2-2F-28,10 Ping Rd, Hong Kong, Peoples R China.
EM jadatu@eduhk.hk
RI ; Fincham, Frank/A-2357-2008
OI Datu, Jesus Alfonso/0000-0002-8790-1113; Fincham,
   Frank/0000-0001-5081-2283
[truncated: 3,015,295 more chars]
